# Supplementary material for: Germline-related molecular phenotype in Metazoa: conservation and innovation highlighted by comparative transcriptomics
Source: EvoDevo. 2023 Jan 30;14:2. doi: 10.1186/s13227-022-00207-3 (PMC9885605; doi:10.1186/s13227-022-00207-3)
Supplement: Supplementary file 1 — Additional file 1: Zipped directory comprehending more detailed information on the species-specific transcriptomic analyses (transcriptomic statistics, read counts, fasta of upregulated transcripts, GO/IPR enrichment analyses, ratios bootstrap iterations) and extensive results of the comparative analyses (co-upregulated transcripts, co-enriched GO/IPR, comparisons of different cut-off iterations) [file 13227_2022_207_MOESM1_ESM.zip › SUPPLEMENTARY_MATERIAL/Xenopus_tropicalis/topGO_tab_bio_process_weight01.txt]

GO.ID	Term	Annotated	Significant	Expected	classicFisher	genes
1	GO:0006260	DNA replication	74	53	12.19	9.6e-13	c("Xenopus_tropicalis_DN123438_c0_g1_i1.p1", "Xenopus_tropicalis_DN13552_c0_g1_i1.p1", "Xenopus_tropicalis_DN25881_c0_g1_i1.p1", "Xenopus_tropicalis_DN26949_c0_g1_i3.p1", "Xenopus_tropicalis_DN32091_c0_g1_i1.p1", "Xenopus_tropicalis_DN32423_c0_g1_i2.p1", "Xenopus_tropicalis_DN32451_c0_g1_i1.p1", "Xenopus_tropicalis_DN35626_c0_g1_i1.p1", "Xenopus_tropicalis_DN36559_c0_g1_i1.p1", "Xenopus_tropicali…
2	GO:0006281	DNA repair	169	91	27.83	1.3e-11	c("Xenopus_tropicalis_DN12020_c0_g1_i1.p1", "Xenopus_tropicalis_DN125020_c0_g1_i3.p1", "Xenopus_tropicalis_DN1556_c0_g1_i1.p1", "Xenopus_tropicalis_DN17475_c0_g1_i1.p1", "Xenopus_tropicalis_DN19948_c0_g1_i1.p1", "Xenopus_tropicalis_DN21120_c0_g1_i2.p1", "Xenopus_tropicalis_DN22613_c0_g1_i2.p1", "Xenopus_tropicalis_DN23194_c0_g1_i1.p1", "Xenopus_tropicalis_DN26864_c0_g1_i1.p1", "Xenopus_tropicalis…
3	GO:0006355	regulation of transcription, DNA-templat...	855	214	140.79	6.0e-08	c("Xenopus_tropicalis_DN108420_c0_g1_i1.p1", "Xenopus_tropicalis_DN12101_c0_g1_i2.p1", "Xenopus_tropicalis_DN12132_c0_g1_i1.p1", "Xenopus_tropicalis_DN12993_c0_g1_i3.p1", "Xenopus_tropicalis_DN18582_c0_g1_i1.p1", "Xenopus_tropicalis_DN19948_c0_g1_i1.p1", "Xenopus_tropicalis_DN20574_c1_g1_i1.p1", "Xenopus_tropicalis_DN20964_c0_g1_i1.p1", "Xenopus_tropicalis_DN21153_c0_g1_i1.p1", "Xenopus_tropicali…
4	GO:0006396	RNA processing	304	146	50.06	3.8e-07	c("Xenopus_tropicalis_DN10424_c0_g1_i1.p1", "Xenopus_tropicalis_DN14481_c0_g1_i1.p1", "Xenopus_tropicalis_DN17626_c0_g1_i1.p1", "Xenopus_tropicalis_DN17693_c0_g1_i2.p2", "Xenopus_tropicalis_DN17754_c0_g1_i1.p1", "Xenopus_tropicalis_DN17882_c0_g1_i1.p1", "Xenopus_tropicalis_DN19892_c0_g1_i1.p1", "Xenopus_tropicalis_DN21462_c0_g1_i2.p1", "Xenopus_tropicalis_DN22002_c0_g1_i3.p1", "Xenopus_tropicalis…
5	GO:0006364	rRNA processing	34	22	5.6	1.0e-06	c("Xenopus_tropicalis_DN35502_c0_g1_i1.p1", "Xenopus_tropicalis_DN35502_c0_g1_i2.p1", "Xenopus_tropicalis_DN36401_c0_g1_i1.p1", "Xenopus_tropicalis_DN37860_c0_g1_i1.p1", "Xenopus_tropicalis_DN40431_c0_g1_i1.p1", "Xenopus_tropicalis_DN41105_c0_g1_i2.p1", "Xenopus_tropicalis_DN42833_c0_g1_i2.p1", "Xenopus_tropicalis_DN43797_c0_g1_i1.p1", "Xenopus_tropicalis_DN44509_c0_g1_i4.p1", "Xenopus_tropicalis…
6	GO:0006357	regulation of transcription by RNA polym...	195	55	32.11	1.7e-06	c("Xenopus_tropicalis_DN12132_c0_g1_i1.p1", "Xenopus_tropicalis_DN12993_c0_g1_i3.p1", "Xenopus_tropicalis_DN20574_c1_g1_i1.p1", "Xenopus_tropicalis_DN22583_c0_g1_i1.p1", "Xenopus_tropicalis_DN23989_c0_g1_i1.p1", "Xenopus_tropicalis_DN26188_c0_g1_i2.p2", "Xenopus_tropicalis_DN29668_c0_g1_i1.p1", "Xenopus_tropicalis_DN31273_c0_g1_i1.p1", "Xenopus_tropicalis_DN31296_c0_g1_i1.p1", "Xenopus_tropicalis…
7	GO:0000398	mRNA splicing, via spliceosome	67	34	11.03	1.9e-06	c("Xenopus_tropicalis_DN17693_c0_g1_i2.p2", "Xenopus_tropicalis_DN26648_c0_g1_i1.p1", "Xenopus_tropicalis_DN30432_c1_g1_i2.p1", "Xenopus_tropicalis_DN32545_c0_g1_i3.p1", "Xenopus_tropicalis_DN33855_c0_g1_i2.p1", "Xenopus_tropicalis_DN34639_c0_g1_i1.p1", "Xenopus_tropicalis_DN35685_c0_g1_i1.p1", "Xenopus_tropicalis_DN37178_c0_g1_i2.p1", "Xenopus_tropicalis_DN38515_c0_g1_i1.p1", "Xenopus_tropicalis…
8	GO:0051276	chromosome organization	221	112	36.39	2.4e-06	c("Xenopus_tropicalis_DN108697_c0_g1_i1.p1", "Xenopus_tropicalis_DN11282_c0_g1_i1.p1", "Xenopus_tropicalis_DN11290_c0_g1_i1.p1", "Xenopus_tropicalis_DN17475_c0_g1_i1.p1", "Xenopus_tropicalis_DN18062_c0_g1_i1.p1", "Xenopus_tropicalis_DN19948_c0_g1_i1.p1", "Xenopus_tropicalis_DN2148_c0_g1_i3.p2", "Xenopus_tropicalis_DN22672_c0_g1_i1.p1", "Xenopus_tropicalis_DN22726_c1_g1_i1.p2", "Xenopus_tropicalis…
9	GO:0051225	spindle assembly	12	10	1.98	1.7e-05	c("Xenopus_tropicalis_DN35435_c0_g1_i2.p1", "Xenopus_tropicalis_DN35517_c0_g1_i1.p1", "Xenopus_tropicalis_DN37086_c0_g1_i6.p1", "Xenopus_tropicalis_DN44314_c0_g1_i1.p1", "Xenopus_tropicalis_DN44909_c0_g2_i1.p1", "Xenopus_tropicalis_DN45293_c0_g1_i1.p1", "Xenopus_tropicalis_DN45482_c0_g1_i1.p1", "Xenopus_tropicalis_DN46003_c0_g1_i1.p1", "Xenopus_tropicalis_DN48695_c0_g1_i2.p1", "Xenopus_tropicalis…
10	GO:0006913	nucleocytoplasmic transport	45	22	7.41	1.9e-05	c("Xenopus_tropicalis_DN20700_c0_g1_i1.p1", "Xenopus_tropicalis_DN36504_c0_g1_i1.p1", "Xenopus_tropicalis_DN39421_c0_g1_i1.p1", "Xenopus_tropicalis_DN41977_c0_g1_i1.p1", "Xenopus_tropicalis_DN44699_c0_g1_i1.p1", "Xenopus_tropicalis_DN44704_c1_g1_i4.p1", "Xenopus_tropicalis_DN44979_c0_g1_i1.p1", "Xenopus_tropicalis_DN45857_c2_g1_i1.p1", "Xenopus_tropicalis_DN46353_c1_g1_i2.p1", "Xenopus_tropicalis…
11	GO:0008033	tRNA processing	53	29	8.73	2.2e-05	c("Xenopus_tropicalis_DN17754_c0_g1_i1.p1", "Xenopus_tropicalis_DN17882_c0_g1_i1.p1", "Xenopus_tropicalis_DN26044_c0_g1_i1.p1", "Xenopus_tropicalis_DN29872_c0_g1_i1.p1", "Xenopus_tropicalis_DN32132_c0_g1_i3.p1", "Xenopus_tropicalis_DN37327_c0_g1_i1.p1", "Xenopus_tropicalis_DN38604_c0_g1_i1.p1", "Xenopus_tropicalis_DN39895_c0_g1_i1.p1", "Xenopus_tropicalis_DN40460_c0_g1_i3.p1", "Xenopus_tropicalis…
12	GO:0016579	protein deubiquitination	69	26	11.36	2.8e-05	c("Xenopus_tropicalis_DN125710_c0_g1_i1.p1", "Xenopus_tropicalis_DN30712_c0_g1_i3.p1", "Xenopus_tropicalis_DN35088_c1_g1_i1.p1", "Xenopus_tropicalis_DN37770_c0_g1_i1.p1", "Xenopus_tropicalis_DN38563_c0_g1_i2.p1", "Xenopus_tropicalis_DN41694_c0_g1_i2.p1", "Xenopus_tropicalis_DN43506_c3_g2_i2.p1", "Xenopus_tropicalis_DN43666_c0_g1_i4.p1", "Xenopus_tropicalis_DN43666_c0_g1_i5.p1", "Xenopus_tropicali…
13	GO:0006270	DNA replication initiation	16	10	2.63	4.4e-05	c("Xenopus_tropicalis_DN36559_c0_g1_i1.p1", "Xenopus_tropicalis_DN37625_c0_g1_i1.p1", "Xenopus_tropicalis_DN41446_c0_g1_i2.p1", "Xenopus_tropicalis_DN43047_c0_g1_i1.p1", "Xenopus_tropicalis_DN4546_c0_g1_i1.p1", "Xenopus_tropicalis_DN48139_c5_g1_i2.p2", "Xenopus_tropicalis_DN48642_c0_g1_i1.p1", "Xenopus_tropicalis_DN49481_c0_g1_i1.p1", "Xenopus_tropicalis_DN51235_c0_g2_i1.p1", "Xenopus_tropicalis_…
14	GO:0010390	histone monoubiquitination	7	6	1.15	0.00012	c("Xenopus_tropicalis_DN28254_c0_g1_i1.p1", "Xenopus_tropicalis_DN34406_c0_g1_i2.p1", "Xenopus_tropicalis_DN34406_c0_g1_i3.p1", "Xenopus_tropicalis_DN41697_c0_g1_i1.p1", "Xenopus_tropicalis_DN51856_c2_g1_i1.p1", "Xenopus_tropicalis_DN53164_c4_g1_i1.p1")
15	GO:0030488	tRNA methylation	5	5	0.82	0.00012	c("Xenopus_tropicalis_DN26044_c0_g1_i1.p1", "Xenopus_tropicalis_DN39895_c0_g1_i1.p1", "Xenopus_tropicalis_DN40460_c0_g1_i3.p1", "Xenopus_tropicalis_DN51462_c0_g1_i1.p1", "Xenopus_tropicalis_DN52233_c3_g1_i3.p1")
16	GO:0006139	nucleobase-containing compound metabolic...	2045	623	336.74	0.00015	c("Xenopus_tropicalis_DN10424_c0_g1_i1.p1", "Xenopus_tropicalis_DN108420_c0_g1_i1.p1", "Xenopus_tropicalis_DN110901_c0_g1_i1.p1", "Xenopus_tropicalis_DN111487_c0_g1_i1.p1", "Xenopus_tropicalis_DN1125_c0_g1_i1.p1", "Xenopus_tropicalis_DN11585_c0_g1_i1.p1", "Xenopus_tropicalis_DN12020_c0_g1_i1.p1", "Xenopus_tropicalis_DN12101_c0_g1_i2.p1", "Xenopus_tropicalis_DN12132_c0_g1_i1.p1", "Xenopus_tropical…
17	GO:0006352	DNA-templated transcription, initiation	37	24	6.09	0.00016	c("Xenopus_tropicalis_DN111487_c0_g1_i1.p1", "Xenopus_tropicalis_DN1125_c0_g1_i1.p1", "Xenopus_tropicalis_DN18932_c0_g1_i5.p1", "Xenopus_tropicalis_DN25344_c0_g1_i2.p1", "Xenopus_tropicalis_DN27729_c0_g1_i2.p1", "Xenopus_tropicalis_DN29336_c0_g1_i1.p1", "Xenopus_tropicalis_DN36050_c0_g1_i2.p1", "Xenopus_tropicalis_DN36717_c0_g1_i1.p1", "Xenopus_tropicalis_DN38092_c0_g1_i1.p1", "Xenopus_tropicalis…
18	GO:0000278	mitotic cell cycle	87	53	14.33	0.00022	c("Xenopus_tropicalis_DN108697_c0_g1_i1.p1", "Xenopus_tropicalis_DN12199_c0_g1_i1.p1", "Xenopus_tropicalis_DN123169_c0_g1_i1.p1", "Xenopus_tropicalis_DN20625_c0_g1_i1.p1", "Xenopus_tropicalis_DN26168_c0_g1_i1.p1", "Xenopus_tropicalis_DN26220_c0_g1_i1.p1", "Xenopus_tropicalis_DN26968_c0_g1_i1.p1", "Xenopus_tropicalis_DN26990_c0_g1_i1.p1", "Xenopus_tropicalis_DN29849_c0_g1_i1.p1", "Xenopus_tropical…
19	GO:0016567	protein ubiquitination	86	35	14.16	0.00025	c("Xenopus_tropicalis_DN14579_c0_g1_i1.p1", "Xenopus_tropicalis_DN22279_c0_g1_i1.p1", "Xenopus_tropicalis_DN28254_c0_g1_i1.p1", "Xenopus_tropicalis_DN31832_c0_g1_i1.p1", "Xenopus_tropicalis_DN34406_c0_g1_i2.p1", "Xenopus_tropicalis_DN34406_c0_g1_i3.p1", "Xenopus_tropicalis_DN36017_c0_g1_i1.p1", "Xenopus_tropicalis_DN36949_c0_g1_i1.p1", "Xenopus_tropicalis_DN39004_c0_g1_i1.p1", "Xenopus_tropicalis…
20	GO:0006511	ubiquitin-dependent protein catabolic pr...	118	35	19.43	0.00026	c("Xenopus_tropicalis_DN12066_c0_g1_i1.p1", "Xenopus_tropicalis_DN21222_c0_g1_i2.p1", "Xenopus_tropicalis_DN30712_c0_g1_i3.p1", "Xenopus_tropicalis_DN31690_c0_g1_i1.p1", "Xenopus_tropicalis_DN35088_c1_g1_i1.p1", "Xenopus_tropicalis_DN35359_c0_g1_i1.p1", "Xenopus_tropicalis_DN36830_c0_g1_i1.p1", "Xenopus_tropicalis_DN37111_c0_g1_i1.p1", "Xenopus_tropicalis_DN37770_c0_g1_i1.p1", "Xenopus_tropicalis…
21	GO:0006367	transcription initiation from RNA polyme...	13	8	2.14	0.00031	c("Xenopus_tropicalis_DN36717_c0_g1_i1.p1", "Xenopus_tropicalis_DN38092_c0_g1_i1.p1", "Xenopus_tropicalis_DN46222_c0_g1_i1.p1", "Xenopus_tropicalis_DN47997_c0_g2_i1.p1", "Xenopus_tropicalis_DN48358_c0_g1_i1.p1", "Xenopus_tropicalis_DN49442_c0_g1_i4.p1", "Xenopus_tropicalis_DN49715_c0_g1_i5.p1", "Xenopus_tropicalis_DN52207_c0_g1_i1.p1")
22	GO:0006289	nucleotide-excision repair	17	10	2.8	0.00033	c("Xenopus_tropicalis_DN23194_c0_g1_i1.p1", "Xenopus_tropicalis_DN46296_c0_g1_i1.p1", "Xenopus_tropicalis_DN46831_c0_g1_i1.p1", "Xenopus_tropicalis_DN47631_c0_g1_i4.p1", "Xenopus_tropicalis_DN48907_c2_g1_i1.p1", "Xenopus_tropicalis_DN49895_c0_g1_i1.p1", "Xenopus_tropicalis_DN52159_c9_g2_i6.p1", "Xenopus_tropicalis_DN52943_c14_g3_i1.p1", "Xenopus_tropicalis_DN5824_c0_g1_i1.p1", "Xenopus_tropicalis…
23	GO:0006325	chromatin organization	134	60	22.06	0.00037	c("Xenopus_tropicalis_DN11282_c0_g1_i1.p1", "Xenopus_tropicalis_DN19948_c0_g1_i1.p1", "Xenopus_tropicalis_DN2148_c0_g1_i3.p2", "Xenopus_tropicalis_DN22672_c0_g1_i1.p1", "Xenopus_tropicalis_DN22726_c1_g1_i1.p2", "Xenopus_tropicalis_DN23705_c0_g1_i1.p1", "Xenopus_tropicalis_DN25274_c0_g1_i1.p1", "Xenopus_tropicalis_DN25906_c0_g1_i1.p1", "Xenopus_tropicalis_DN26704_c0_g1_i1.p1", "Xenopus_tropicalis_…
24	GO:0007094	mitotic spindle assembly checkpoint	8	6	1.32	0.00041	c("Xenopus_tropicalis_DN108697_c0_g1_i1.p1", "Xenopus_tropicalis_DN46742_c0_g1_i1.p1", "Xenopus_tropicalis_DN47056_c0_g1_i1.p1", "Xenopus_tropicalis_DN49947_c4_g1_i3.p1", "Xenopus_tropicalis_DN52314_c1_g1_i1.p1", "Xenopus_tropicalis_DN52314_c1_g1_i2.p1")
25	GO:0006974	cellular response to DNA damage stimulus	199	104	32.77	0.00045	c("Xenopus_tropicalis_DN12020_c0_g1_i1.p1", "Xenopus_tropicalis_DN125020_c0_g1_i3.p1", "Xenopus_tropicalis_DN1556_c0_g1_i1.p1", "Xenopus_tropicalis_DN17475_c0_g1_i1.p1", "Xenopus_tropicalis_DN19948_c0_g1_i1.p1", "Xenopus_tropicalis_DN20775_c0_g1_i1.p1", "Xenopus_tropicalis_DN21120_c0_g1_i2.p1", "Xenopus_tropicalis_DN21745_c0_g1_i3.p1", "Xenopus_tropicalis_DN22613_c0_g1_i2.p1", "Xenopus_tropicalis…
26	GO:0006302	double-strand break repair	37	19	6.09	0.00056	c("Xenopus_tropicalis_DN12020_c0_g1_i1.p1", "Xenopus_tropicalis_DN26864_c0_g1_i1.p1", "Xenopus_tropicalis_DN35789_c0_g1_i1.p1", "Xenopus_tropicalis_DN36017_c0_g1_i1.p1", "Xenopus_tropicalis_DN36631_c0_g1_i1.p1", "Xenopus_tropicalis_DN37397_c0_g1_i1.p1", "Xenopus_tropicalis_DN37470_c0_g1_i1.p1", "Xenopus_tropicalis_DN40266_c1_g1_i3.p1", "Xenopus_tropicalis_DN42583_c0_g1_i1.p1", "Xenopus_tropicalis…
27	GO:0000413	protein peptidyl-prolyl isomerization	17	9	2.8	0.00060	c("Xenopus_tropicalis_DN29160_c0_g1_i1.p1", "Xenopus_tropicalis_DN37096_c0_g1_i5.p1", "Xenopus_tropicalis_DN39892_c1_g1_i1.p1", "Xenopus_tropicalis_DN44721_c2_g1_i2.p1", "Xenopus_tropicalis_DN49071_c1_g1_i1.p1", "Xenopus_tropicalis_DN49071_c1_g1_i3.p1", "Xenopus_tropicalis_DN49419_c0_g1_i3.p1", "Xenopus_tropicalis_DN49446_c0_g1_i3.p1", "Xenopus_tropicalis_DN50273_c4_g1_i1.p1")
28	GO:0016180	snRNA processing	9	8	1.48	0.00062	c("Xenopus_tropicalis_DN17626_c0_g1_i1.p1", "Xenopus_tropicalis_DN27493_c0_g1_i1.p1", "Xenopus_tropicalis_DN37427_c0_g1_i1.p1", "Xenopus_tropicalis_DN40584_c0_g1_i2.p1", "Xenopus_tropicalis_DN42959_c0_g1_i1.p1", "Xenopus_tropicalis_DN43409_c0_g1_i1.p1", "Xenopus_tropicalis_DN52050_c1_g2_i2.p1", "Xenopus_tropicalis_DN6330_c0_g1_i1.p1")
29	GO:0007099	centriole replication	8	7	1.32	0.00062	c("Xenopus_tropicalis_DN48169_c0_g1_i1.p1", "Xenopus_tropicalis_DN48908_c3_g1_i3.p1", "Xenopus_tropicalis_DN50697_c0_g1_i1.p1", "Xenopus_tropicalis_DN51093_c0_g1_i1.p1", "Xenopus_tropicalis_DN51510_c0_g1_i1.p1", "Xenopus_tropicalis_DN51703_c4_g1_i1.p1", "Xenopus_tropicalis_DN52253_c9_g1_i1.p1")
30	GO:0000724	double-strand break repair via homologou...	20	10	3.29	0.00062	c("Xenopus_tropicalis_DN36631_c0_g1_i1.p1", "Xenopus_tropicalis_DN37397_c0_g1_i1.p1", "Xenopus_tropicalis_DN37470_c0_g1_i1.p1", "Xenopus_tropicalis_DN40266_c1_g1_i3.p1", "Xenopus_tropicalis_DN46192_c0_g1_i1.p1", "Xenopus_tropicalis_DN46880_c0_g1_i1.p1", "Xenopus_tropicalis_DN48686_c1_g1_i1.p1", "Xenopus_tropicalis_DN49651_c0_g1_i12.p1", "Xenopus_tropicalis_DN50707_c0_g1_i1.p1", "Xenopus_tropicali…
31	GO:0036297	interstrand cross-link repair	14	8	2.31	0.00063	c("Xenopus_tropicalis_DN125020_c0_g1_i3.p1", "Xenopus_tropicalis_DN39656_c0_g1_i2.p1", "Xenopus_tropicalis_DN42638_c1_g1_i1.p1", "Xenopus_tropicalis_DN44397_c0_g1_i1.p1", "Xenopus_tropicalis_DN44927_c0_g1_i1.p1", "Xenopus_tropicalis_DN45484_c0_g1_i1.p1", "Xenopus_tropicalis_DN47728_c0_g1_i2.p1", "Xenopus_tropicalis_DN49273_c0_g1_i1.p1")
32	GO:0006261	DNA-dependent DNA replication	30	22	4.94	0.00071	c("Xenopus_tropicalis_DN123438_c0_g1_i1.p1", "Xenopus_tropicalis_DN13552_c0_g1_i1.p1", "Xenopus_tropicalis_DN36559_c0_g1_i1.p1", "Xenopus_tropicalis_DN36627_c0_g1_i1.p1", "Xenopus_tropicalis_DN36631_c0_g1_i1.p1", "Xenopus_tropicalis_DN37397_c0_g1_i1.p1", "Xenopus_tropicalis_DN37625_c0_g1_i1.p1", "Xenopus_tropicalis_DN38920_c0_g1_i1.p1", "Xenopus_tropicalis_DN41446_c0_g1_i2.p1", "Xenopus_tropicali…
33	GO:0070897	transcription preinitiation complex asse...	5	5	0.82	0.00073	c("Xenopus_tropicalis_DN1125_c0_g1_i1.p1", "Xenopus_tropicalis_DN29336_c0_g1_i1.p1", "Xenopus_tropicalis_DN36050_c0_g1_i2.p1", "Xenopus_tropicalis_DN43764_c0_g1_i1.p1", "Xenopus_tropicalis_DN4400_c0_g1_i1.p1")
34	GO:0000245	spliceosomal complex assembly	8	5	1.32	0.00073	c("Xenopus_tropicalis_DN40911_c0_g1_i7.p1", "Xenopus_tropicalis_DN41694_c0_g1_i2.p1", "Xenopus_tropicalis_DN42870_c1_g1_i2.p1", "Xenopus_tropicalis_DN44419_c0_g1_i1.p1", "Xenopus_tropicalis_DN49188_c0_g2_i2.p1")
35	GO:0006383	transcription by RNA polymerase III	13	8	2.14	0.00105	c("Xenopus_tropicalis_DN21011_c0_g1_i1.p1", "Xenopus_tropicalis_DN40438_c0_g1_i3.p1", "Xenopus_tropicalis_DN45905_c0_g1_i1.p1", "Xenopus_tropicalis_DN46591_c0_g1_i1.p1", "Xenopus_tropicalis_DN50480_c4_g1_i1.p1", "Xenopus_tropicalis_DN50831_c0_g1_i2.p1", "Xenopus_tropicalis_DN50831_c0_g1_i3.p1", "Xenopus_tropicalis_DN53369_c0_g1_i1.p1")
36	GO:0051382	kinetochore assembly	7	5	1.15	0.00189	c("Xenopus_tropicalis_DN18062_c0_g1_i1.p1", "Xenopus_tropicalis_DN38096_c0_g1_i1.p1", "Xenopus_tropicalis_DN45131_c0_g1_i4.p1", "Xenopus_tropicalis_DN49556_c0_g1_i1.p1", "Xenopus_tropicalis_DN52814_c8_g5_i1.p1")
37	GO:0016570	histone modification	73	36	12.02	0.00304	c("Xenopus_tropicalis_DN19948_c0_g1_i1.p1", "Xenopus_tropicalis_DN22672_c0_g1_i1.p1", "Xenopus_tropicalis_DN23705_c0_g1_i1.p1", "Xenopus_tropicalis_DN25274_c0_g1_i1.p1", "Xenopus_tropicalis_DN26704_c0_g1_i1.p1", "Xenopus_tropicalis_DN28254_c0_g1_i1.p1", "Xenopus_tropicalis_DN31296_c0_g1_i1.p1", "Xenopus_tropicalis_DN32334_c0_g1_i1.p1", "Xenopus_tropicalis_DN32644_c0_g1_i1.p1", "Xenopus_tropicalis…
38	GO:0001522	pseudouridine synthesis	19	10	3.13	0.00316	c("Xenopus_tropicalis_DN14481_c0_g1_i1.p1", "Xenopus_tropicalis_DN30347_c0_g1_i1.p1", "Xenopus_tropicalis_DN35560_c0_g1_i2.p1", "Xenopus_tropicalis_DN39569_c0_g1_i1.p1", "Xenopus_tropicalis_DN43581_c0_g1_i1.p1", "Xenopus_tropicalis_DN45462_c0_g1_i1.p1", "Xenopus_tropicalis_DN47017_c1_g1_i1.p1", "Xenopus_tropicalis_DN50099_c0_g1_i9.p1", "Xenopus_tropicalis_DN50258_c0_g1_i1.p1", "Xenopus_tropicalis…
39	GO:0006275	regulation of DNA replication	7	6	1.15	0.00317	c("Xenopus_tropicalis_DN32451_c0_g1_i1.p1", "Xenopus_tropicalis_DN36627_c0_g1_i1.p1", "Xenopus_tropicalis_DN43176_c0_g1_i1.p1", "Xenopus_tropicalis_DN45981_c0_g1_i1.p1", "Xenopus_tropicalis_DN46056_c0_g1_i1.p1", "Xenopus_tropicalis_DN48754_c0_g1_i1.p1")
40	GO:0000290	deadenylation-dependent decapping of nuc...	5	4	0.82	0.00318	c("Xenopus_tropicalis_DN31549_c0_g1_i1.p1", "Xenopus_tropicalis_DN39090_c0_g1_i1.p1", "Xenopus_tropicalis_DN46576_c0_g1_i1.p1", "Xenopus_tropicalis_DN47758_c0_g1_i3.p1")
41	GO:0018095	protein polyglutamylation	5	4	0.82	0.00318	c("Xenopus_tropicalis_DN31645_c0_g1_i1.p1", "Xenopus_tropicalis_DN39388_c0_g1_i1.p1", "Xenopus_tropicalis_DN44945_c0_g1_i1.p1", "Xenopus_tropicalis_DN53138_c1_g1_i6.p1")
42	GO:0045292	mRNA cis splicing, via spliceosome	5	4	0.82	0.00318	c("Xenopus_tropicalis_DN33855_c0_g1_i2.p1", "Xenopus_tropicalis_DN42151_c0_g1_i3.p1", "Xenopus_tropicalis_DN44408_c0_g1_i1.p1", "Xenopus_tropicalis_DN48577_c0_g1_i2.p1")
43	GO:0006351	transcription, DNA-templated	959	265	157.91	0.00421	c("Xenopus_tropicalis_DN108420_c0_g1_i1.p1", "Xenopus_tropicalis_DN111487_c0_g1_i1.p1", "Xenopus_tropicalis_DN1125_c0_g1_i1.p1", "Xenopus_tropicalis_DN12101_c0_g1_i2.p1", "Xenopus_tropicalis_DN12132_c0_g1_i1.p1", "Xenopus_tropicalis_DN12993_c0_g1_i3.p1", "Xenopus_tropicalis_DN18582_c0_g1_i1.p1", "Xenopus_tropicalis_DN18932_c0_g1_i5.p1", "Xenopus_tropicalis_DN19948_c0_g1_i1.p1", "Xenopus_tropicali…
44	GO:0000281	mitotic cytokinesis	12	7	1.98	0.00430	c("Xenopus_tropicalis_DN123169_c0_g1_i1.p1", "Xenopus_tropicalis_DN26220_c0_g1_i1.p1", "Xenopus_tropicalis_DN42572_c0_g1_i1.p1", "Xenopus_tropicalis_DN43503_c0_g1_i1.p1", "Xenopus_tropicalis_DN47532_c0_g1_i3.p1", "Xenopus_tropicalis_DN49643_c0_g1_i1.p1", "Xenopus_tropicalis_DN49950_c0_g1_i3.p1")
45	GO:0007093	mitotic cell cycle checkpoint	14	10	2.31	0.00442	c("Xenopus_tropicalis_DN108697_c0_g1_i1.p1", "Xenopus_tropicalis_DN20625_c0_g1_i1.p1", "Xenopus_tropicalis_DN26990_c0_g1_i1.p1", "Xenopus_tropicalis_DN44443_c0_g1_i1.p1", "Xenopus_tropicalis_DN45020_c0_g1_i2.p1", "Xenopus_tropicalis_DN46742_c0_g1_i1.p1", "Xenopus_tropicalis_DN47056_c0_g1_i1.p1", "Xenopus_tropicalis_DN49947_c4_g1_i3.p1", "Xenopus_tropicalis_DN52314_c1_g1_i1.p1", "Xenopus_tropicali…
46	GO:0017148	negative regulation of translation	13	6	2.14	0.00445	c("Xenopus_tropicalis_DN41165_c0_g2_i1.p1", "Xenopus_tropicalis_DN42652_c0_g1_i1.p1", "Xenopus_tropicalis_DN44416_c0_g1_i6.p1", "Xenopus_tropicalis_DN45068_c0_g1_i3.p1", "Xenopus_tropicalis_DN51606_c1_g1_i1.p1", "Xenopus_tropicalis_DN5727_c1_g1_i1.p2")
47	GO:0043488	regulation of mRNA stability	8	5	1.32	0.00445	c("Xenopus_tropicalis_DN42324_c0_g1_i2.p1", "Xenopus_tropicalis_DN42652_c0_g1_i1.p1", "Xenopus_tropicalis_DN42808_c0_g1_i1.p1", "Xenopus_tropicalis_DN45068_c0_g1_i3.p1", "Xenopus_tropicalis_DN45497_c0_g1_i2.p1")
48	GO:0051726	regulation of cell cycle	113	49	18.61	0.00543	c("Xenopus_tropicalis_DN108697_c0_g1_i1.p1", "Xenopus_tropicalis_DN12199_c0_g1_i1.p1", "Xenopus_tropicalis_DN17502_c0_g1_i1.p1", "Xenopus_tropicalis_DN20625_c0_g1_i1.p1", "Xenopus_tropicalis_DN20775_c0_g1_i1.p1", "Xenopus_tropicalis_DN26168_c0_g1_i1.p1", "Xenopus_tropicalis_DN26990_c0_g1_i1.p1", "Xenopus_tropicalis_DN28824_c0_g1_i1.p1", "Xenopus_tropicalis_DN29849_c0_g1_i1.p1", "Xenopus_tropicali…
49	GO:0000387	spliceosomal snRNP assembly	12	6	1.98	0.00742	c("Xenopus_tropicalis_DN17693_c0_g1_i2.p2", "Xenopus_tropicalis_DN37178_c0_g1_i2.p1", "Xenopus_tropicalis_DN38515_c0_g1_i1.p1", "Xenopus_tropicalis_DN47200_c0_g1_i3.p1", "Xenopus_tropicalis_DN47267_c1_g1_i1.p1", "Xenopus_tropicalis_DN49188_c0_g2_i2.p1")
50	GO:0007098	centrosome cycle	21	13	3.46	0.00819	c("Xenopus_tropicalis_DN35435_c0_g1_i2.p1", "Xenopus_tropicalis_DN40555_c0_g1_i4.p1", "Xenopus_tropicalis_DN44909_c0_g2_i1.p1", "Xenopus_tropicalis_DN47640_c0_g1_i1.p1", "Xenopus_tropicalis_DN48169_c0_g1_i1.p1", "Xenopus_tropicalis_DN48695_c0_g1_i2.p1", "Xenopus_tropicalis_DN48908_c3_g1_i3.p1", "Xenopus_tropicalis_DN50697_c0_g1_i1.p1", "Xenopus_tropicalis_DN51093_c0_g1_i1.p1", "Xenopus_tropicalis…
51	GO:0032467	positive regulation of cytokinesis	6	4	0.99	0.00830	c("Xenopus_tropicalis_DN31612_c0_g1_i1.p1", "Xenopus_tropicalis_DN52314_c1_g1_i1.p1", "Xenopus_tropicalis_DN52314_c1_g1_i2.p1", "Xenopus_tropicalis_DN52834_c2_g2_i1.p1")
52	GO:0015693	magnesium ion transport	9	5	1.48	0.00846	c("Xenopus_tropicalis_DN110409_c0_g1_i1.p1", "Xenopus_tropicalis_DN30274_c0_g1_i1.p1", "Xenopus_tropicalis_DN45300_c0_g1_i1.p1", "Xenopus_tropicalis_DN50617_c0_g1_i1.p1", "Xenopus_tropicalis_DN53565_c0_g1_i1.p1")
53	GO:0006284	base-excision repair	9	5	1.48	0.00846	c("Xenopus_tropicalis_DN22613_c0_g1_i2.p1", "Xenopus_tropicalis_DN44915_c0_g1_i2.p1", "Xenopus_tropicalis_DN47214_c0_g1_i2.p1", "Xenopus_tropicalis_DN49598_c0_g1_i2.p1", "Xenopus_tropicalis_DN52943_c14_g3_i1.p1")
54	GO:0006338	chromatin remodeling	33	14	5.43	0.01026	c("Xenopus_tropicalis_DN11282_c0_g1_i1.p1", "Xenopus_tropicalis_DN19948_c0_g1_i1.p1", "Xenopus_tropicalis_DN22726_c1_g1_i1.p2", "Xenopus_tropicalis_DN25906_c0_g1_i1.p1", "Xenopus_tropicalis_DN38545_c0_g1_i1.p1", "Xenopus_tropicalis_DN47569_c0_g1_i1.p1", "Xenopus_tropicalis_DN47892_c0_g1_i1.p1", "Xenopus_tropicalis_DN48174_c0_g1_i1.p1", "Xenopus_tropicalis_DN49409_c0_g1_i1.p1", "Xenopus_tropicalis…
55	GO:0006298	mismatch repair	10	5	1.65	0.01465	c("Xenopus_tropicalis_DN43585_c0_g1_i1.p1", "Xenopus_tropicalis_DN44415_c0_g1_i1.p1", "Xenopus_tropicalis_DN47497_c1_g1_i3.p1", "Xenopus_tropicalis_DN51943_c0_g1_i2.p1", "Xenopus_tropicalis_DN52270_c7_g1_i1.p1")
56	GO:0043631	RNA polyadenylation	9	5	1.48	0.01560	c("Xenopus_tropicalis_DN33156_c0_g1_i1.p1", "Xenopus_tropicalis_DN41536_c0_g1_i3.p1", "Xenopus_tropicalis_DN41538_c0_g1_i2.p1", "Xenopus_tropicalis_DN45497_c0_g1_i2.p1", "Xenopus_tropicalis_DN48096_c2_g1_i2.p1")
57	GO:0001510	RNA methylation	20	13	3.29	0.01662	c("Xenopus_tropicalis_DN26044_c0_g1_i1.p1", "Xenopus_tropicalis_DN33617_c0_g1_i1.p1", "Xenopus_tropicalis_DN39895_c0_g1_i1.p1", "Xenopus_tropicalis_DN40460_c0_g1_i3.p1", "Xenopus_tropicalis_DN44730_c0_g1_i2.p1", "Xenopus_tropicalis_DN45138_c0_g1_i1.p1", "Xenopus_tropicalis_DN45323_c0_g1_i1.p1", "Xenopus_tropicalis_DN48317_c2_g1_i1.p1", "Xenopus_tropicalis_DN48827_c1_g1_i3.p1", "Xenopus_tropicalis…
58	GO:0016573	histone acetylation	21	11	3.46	0.01776	c("Xenopus_tropicalis_DN19948_c0_g1_i1.p1", "Xenopus_tropicalis_DN23705_c0_g1_i1.p1", "Xenopus_tropicalis_DN31296_c0_g1_i1.p1", "Xenopus_tropicalis_DN32644_c0_g1_i1.p1", "Xenopus_tropicalis_DN35911_c0_g1_i1.p1", "Xenopus_tropicalis_DN42796_c0_g1_i5.p1", "Xenopus_tropicalis_DN46769_c0_g1_i2.p1", "Xenopus_tropicalis_DN47818_c3_g1_i1.p1", "Xenopus_tropicalis_DN48239_c0_g1_i2.p1", "Xenopus_tropicalis…
59	GO:0023052	signaling	1697	210	279.43	0.01795	c("Xenopus_tropicalis_DN112193_c0_g1_i1.p1", "Xenopus_tropicalis_DN11263_c0_g1_i1.p1", "Xenopus_tropicalis_DN11302_c0_g1_i1.p1", "Xenopus_tropicalis_DN113459_c0_g1_i1.p1", "Xenopus_tropicalis_DN117255_c0_g1_i1.p1", "Xenopus_tropicalis_DN12132_c0_g1_i1.p1", "Xenopus_tropicalis_DN124788_c0_g1_i1.p1", "Xenopus_tropicalis_DN125829_c0_g1_i1.p1", "Xenopus_tropicalis_DN14579_c0_g1_i1.p1", "Xenopus_tropi…
60	GO:0006417	regulation of translation	29	11	4.78	0.02310	c("Xenopus_tropicalis_DN41165_c0_g2_i1.p1", "Xenopus_tropicalis_DN42652_c0_g1_i1.p1", "Xenopus_tropicalis_DN43227_c0_g1_i1.p1", "Xenopus_tropicalis_DN43475_c0_g1_i1.p1", "Xenopus_tropicalis_DN44416_c0_g1_i6.p1", "Xenopus_tropicalis_DN45068_c0_g1_i3.p1", "Xenopus_tropicalis_DN47170_c7_g1_i1.p1", "Xenopus_tropicalis_DN51606_c1_g1_i1.p1", "Xenopus_tropicalis_DN51775_c1_g1_i3.p1", "Xenopus_tropicalis…
61	GO:0042254	ribosome biogenesis	66	35	10.87	0.02402	c("Xenopus_tropicalis_DN33629_c0_g1_i1.p1", "Xenopus_tropicalis_DN35502_c0_g1_i1.p1", "Xenopus_tropicalis_DN35502_c0_g1_i2.p1", "Xenopus_tropicalis_DN36401_c0_g1_i1.p1", "Xenopus_tropicalis_DN37860_c0_g1_i1.p1", "Xenopus_tropicalis_DN39421_c0_g1_i1.p1", "Xenopus_tropicalis_DN39569_c0_g1_i1.p1", "Xenopus_tropicalis_DN40431_c0_g1_i1.p1", "Xenopus_tropicalis_DN40577_c0_g1_i1.p1", "Xenopus_tropicalis…
62	GO:0060271	cilium assembly	55	14	9.06	0.02557	c("Xenopus_tropicalis_DN23881_c0_g1_i1.p1", "Xenopus_tropicalis_DN31108_c0_g1_i2.p1", "Xenopus_tropicalis_DN41182_c0_g1_i1.p1", "Xenopus_tropicalis_DN43831_c0_g1_i1.p1", "Xenopus_tropicalis_DN43913_c0_g1_i1.p1", "Xenopus_tropicalis_DN46273_c0_g1_i4.p1", "Xenopus_tropicalis_DN46873_c0_g1_i3.p1", "Xenopus_tropicalis_DN47392_c1_g1_i1.p1", "Xenopus_tropicalis_DN47564_c0_g1_i1.p1", "Xenopus_tropicalis…
63	GO:0000070	mitotic sister chromatid segregation	31	19	5.1	0.02672	c("Xenopus_tropicalis_DN108697_c0_g1_i1.p1", "Xenopus_tropicalis_DN29849_c0_g1_i1.p1", "Xenopus_tropicalis_DN34298_c0_g1_i1.p1", "Xenopus_tropicalis_DN44310_c0_g1_i1.p1", "Xenopus_tropicalis_DN44333_c0_g1_i1.p1", "Xenopus_tropicalis_DN44881_c1_g1_i1.p1", "Xenopus_tropicalis_DN44928_c0_g1_i2.p1", "Xenopus_tropicalis_DN45178_c2_g1_i1.p1", "Xenopus_tropicalis_DN46742_c0_g1_i1.p1", "Xenopus_tropicali…
64	GO:0031123	RNA 3'-end processing	16	11	2.63	0.02689	c("Xenopus_tropicalis_DN19892_c0_g1_i1.p1", "Xenopus_tropicalis_DN21462_c0_g1_i2.p1", "Xenopus_tropicalis_DN22737_c0_g1_i2.p1", "Xenopus_tropicalis_DN40584_c0_g1_i2.p1", "Xenopus_tropicalis_DN41536_c0_g1_i3.p1", "Xenopus_tropicalis_DN41538_c0_g1_i2.p1", "Xenopus_tropicalis_DN43409_c0_g1_i1.p1", "Xenopus_tropicalis_DN45497_c0_g1_i2.p1", "Xenopus_tropicalis_DN48096_c2_g1_i2.p1", "Xenopus_tropicalis…
65	GO:0031297	replication fork processing	3	3	0.49	0.02707	c("Xenopus_tropicalis_DN36631_c0_g1_i1.p1", "Xenopus_tropicalis_DN37397_c0_g1_i1.p1", "Xenopus_tropicalis_DN52067_c0_g1_i1.p1")
66	GO:0016233	telomere capping	3	3	0.49	0.02707	c("Xenopus_tropicalis_DN29957_c0_g1_i1.p1", "Xenopus_tropicalis_DN45697_c0_g1_i2.p1", "Xenopus_tropicalis_DN48932_c1_g1_i2.p1")
67	GO:0000082	G1/S transition of mitotic cell cycle	4	3	0.66	0.02708	c("Xenopus_tropicalis_DN45881_c0_g1_i1.p1", "Xenopus_tropicalis_DN46091_c0_g1_i1.p1", "Xenopus_tropicalis_DN52252_c2_g1_i3.p1")
68	GO:0032401	establishment of melanosome localization	5	3	0.82	0.02708	c("Xenopus_tropicalis_DN41912_c0_g1_i1.p1", "Xenopus_tropicalis_DN44747_c0_g1_i1.p1", "Xenopus_tropicalis_DN51147_c1_g1_i2.p1")
69	GO:0000493	box H/ACA snoRNP assembly	2	2	0.33	0.02710	c("Xenopus_tropicalis_DN39569_c0_g1_i1.p1", "Xenopus_tropicalis_DN52058_c0_g1_i1.p1")
70	GO:0000462	maturation of SSU-rRNA from tricistronic...	2	2	0.33	0.02710	c("Xenopus_tropicalis_DN49036_c1_g1_i1.p1", "Xenopus_tropicalis_DN53009_c4_g1_i1.p1")
71	GO:0009113	purine nucleobase biosynthetic process	2	2	0.33	0.02710	c("Xenopus_tropicalis_DN46201_c0_g1_i1.p1", "Xenopus_tropicalis_DN49362_c0_g1_i1.p1")
72	GO:0090307	mitotic spindle assembly	2	2	0.33	0.02710	c("Xenopus_tropicalis_DN45293_c0_g1_i1.p1", "Xenopus_tropicalis_DN45482_c0_g1_i1.p1")
73	GO:0043988	histone H3-S28 phosphorylation	2	2	0.33	0.02710	c("Xenopus_tropicalis_DN52314_c1_g1_i1.p1", "Xenopus_tropicalis_DN52314_c1_g1_i2.p1")
74	GO:0051754	meiotic sister chromatid cohesion, centr...	2	2	0.33	0.02710	c("Xenopus_tropicalis_DN42227_c0_g1_i1.p1", "Xenopus_tropicalis_DN51977_c4_g2_i1.p1")
75	GO:0016926	protein desumoylation	2	2	0.33	0.02710	c("Xenopus_tropicalis_DN123679_c0_g1_i1.p1", "Xenopus_tropicalis_DN38023_c0_g1_i1.p1")
76	GO:0031119	tRNA pseudouridine synthesis	2	2	0.33	0.02710	c("Xenopus_tropicalis_DN45462_c0_g1_i1.p1", "Xenopus_tropicalis_DN47017_c1_g1_i1.p1")
77	GO:0090162	establishment of epithelial cell polarit...	2	2	0.33	0.02710	c("Xenopus_tropicalis_DN48712_c0_g1_i1.p1", "Xenopus_tropicalis_DN49249_c0_g1_i1.p1")
78	GO:0051013	microtubule severing	2	2	0.33	0.02710	c("Xenopus_tropicalis_DN38701_c0_g1_i1.p1", "Xenopus_tropicalis_DN48930_c0_g1_i1.p1")
79	GO:0007339	binding of sperm to zona pellucida	2	2	0.33	0.02710	c("Xenopus_tropicalis_DN42326_c0_g1_i1.p1", "Xenopus_tropicalis_DN49776_c0_g2_i1.p1")
80	GO:0045176	apical protein localization	2	2	0.33	0.02710	c("Xenopus_tropicalis_DN41912_c0_g1_i1.p1", "Xenopus_tropicalis_DN44747_c0_g1_i1.p1")
81	GO:0000055	ribosomal large subunit export from nucl...	2	2	0.33	0.02710	c("Xenopus_tropicalis_DN39421_c0_g1_i1.p1", "Xenopus_tropicalis_DN44699_c0_g1_i1.p1")
82	GO:0034501	protein localization to kinetochore	2	2	0.33	0.02710	c("Xenopus_tropicalis_DN49947_c4_g1_i3.p1", "Xenopus_tropicalis_DN50012_c0_g1_i1.p1")
83	GO:0071539	protein localization to centrosome	2	2	0.33	0.02710	c("Xenopus_tropicalis_DN46873_c0_g1_i3.p1", "Xenopus_tropicalis_DN51858_c0_g1_i6.p1")
84	GO:0016560	protein import into peroxisome matrix, d...	2	2	0.33	0.02710	c("Xenopus_tropicalis_DN44469_c0_g1_i2.p1", "Xenopus_tropicalis_DN50754_c0_g3_i1.p2")
85	GO:0051315	attachment of mitotic spindle microtubul...	2	2	0.33	0.02710	c("Xenopus_tropicalis_DN44333_c0_g1_i1.p1", "Xenopus_tropicalis_DN44881_c1_g1_i1.p1")
86	GO:0035065	regulation of histone acetylation	2	2	0.33	0.02710	c("Xenopus_tropicalis_DN31296_c0_g1_i1.p1", "Xenopus_tropicalis_DN47818_c3_g1_i1.p1")
87	GO:0001736	establishment of planar polarity	2	2	0.33	0.02710	c("Xenopus_tropicalis_DN45519_c0_g1_i1.p1", "Xenopus_tropicalis_DN50765_c2_g3_i1.p1")
88	GO:0035803	egg coat formation	2	2	0.33	0.02710	c("Xenopus_tropicalis_DN42326_c0_g1_i1.p1", "Xenopus_tropicalis_DN49776_c0_g2_i1.p1")
89	GO:0000350	generation of catalytic spliceosome for ...	2	2	0.33	0.02710	c("Xenopus_tropicalis_DN41966_c0_g1_i2.p1", "Xenopus_tropicalis_DN48637_c1_g1_i1.p1")
90	GO:0051988	regulation of attachment of spindle micr...	2	2	0.33	0.02710	c("Xenopus_tropicalis_DN35677_c0_g1_i1.p1", "Xenopus_tropicalis_DN38839_c0_g1_i1.p1")
91	GO:0034421	post-translational protein acetylation	2	2	0.33	0.02710	c("Xenopus_tropicalis_DN43176_c0_g1_i1.p1", "Xenopus_tropicalis_DN48754_c0_g1_i1.p1")
92	GO:0051131	chaperone-mediated protein complex assem...	2	2	0.33	0.02710	c("Xenopus_tropicalis_DN45342_c0_g1_i1.p1", "Xenopus_tropicalis_DN50387_c0_g2_i1.p1")
93	GO:0071479	cellular response to ionizing radiation	2	2	0.33	0.02710	c("Xenopus_tropicalis_DN52807_c2_g1_i1.p1", "Xenopus_tropicalis_DN52807_c2_g1_i4.p1")
94	GO:0006397	mRNA processing	126	53	20.75	0.02742	c("Xenopus_tropicalis_DN17693_c0_g1_i2.p2", "Xenopus_tropicalis_DN19892_c0_g1_i1.p1", "Xenopus_tropicalis_DN21462_c0_g1_i2.p1", "Xenopus_tropicalis_DN22737_c0_g1_i2.p1", "Xenopus_tropicalis_DN26523_c0_g1_i1.p1", "Xenopus_tropicalis_DN26648_c0_g1_i1.p1", "Xenopus_tropicalis_DN28211_c0_g1_i1.p1", "Xenopus_tropicalis_DN30432_c1_g1_i2.p1", "Xenopus_tropicalis_DN30914_c0_g1_i1.p1", "Xenopus_tropicalis…
95	GO:0007059	chromosome segregation	61	33	10.04	0.02820	c("Xenopus_tropicalis_DN108697_c0_g1_i1.p1", "Xenopus_tropicalis_DN17475_c0_g1_i1.p1", "Xenopus_tropicalis_DN26990_c0_g1_i1.p1", "Xenopus_tropicalis_DN29849_c0_g1_i1.p1", "Xenopus_tropicalis_DN31392_c0_g1_i1.p1", "Xenopus_tropicalis_DN34298_c0_g1_i1.p1", "Xenopus_tropicalis_DN35677_c0_g1_i1.p1", "Xenopus_tropicalis_DN38839_c0_g1_i1.p1", "Xenopus_tropicalis_DN42227_c0_g1_i1.p1", "Xenopus_tropicali…
96	GO:0032259	methylation	74	33	12.19	0.02832	c("Xenopus_tropicalis_DN26044_c0_g1_i1.p1", "Xenopus_tropicalis_DN26704_c0_g1_i1.p1", "Xenopus_tropicalis_DN33617_c0_g1_i1.p1", "Xenopus_tropicalis_DN34940_c0_g1_i1.p1", "Xenopus_tropicalis_DN35854_c0_g1_i1.p1", "Xenopus_tropicalis_DN36765_c0_g1_i1.p1", "Xenopus_tropicalis_DN39895_c0_g1_i1.p1", "Xenopus_tropicalis_DN40366_c0_g1_i1.p1", "Xenopus_tropicalis_DN40460_c0_g1_i3.p1", "Xenopus_tropicalis…
97	GO:0006368	transcription elongation from RNA polyme...	14	7	2.31	0.02925	c("Xenopus_tropicalis_DN22672_c0_g1_i1.p1", "Xenopus_tropicalis_DN32334_c0_g1_i1.p1", "Xenopus_tropicalis_DN35520_c0_g1_i1.p1", "Xenopus_tropicalis_DN40449_c0_g1_i2.p1", "Xenopus_tropicalis_DN42398_c0_g1_i1.p1", "Xenopus_tropicalis_DN45765_c0_g1_i2.p1", "Xenopus_tropicalis_DN49715_c0_g1_i5.p1")
98	GO:0002098	tRNA wobble uridine modification	8	4	1.32	0.02937	c("Xenopus_tropicalis_DN17882_c0_g1_i1.p1", "Xenopus_tropicalis_DN45430_c0_g1_i1.p1", "Xenopus_tropicalis_DN49368_c0_g1_i1.p1", "Xenopus_tropicalis_DN52233_c3_g1_i3.p1")
99	GO:0007020	microtubule nucleation	6	4	0.99	0.03426	c("Xenopus_tropicalis_DN40616_c0_g1_i1.p1", "Xenopus_tropicalis_DN44317_c0_g1_i1.p1", "Xenopus_tropicalis_DN47108_c0_g1_i2.p1", "Xenopus_tropicalis_DN51858_c0_g1_i6.p1")
100	GO:0097720	calcineurin-mediated signaling	5	3	0.82	0.03431	c("Xenopus_tropicalis_DN17634_c0_g1_i1.p1", "Xenopus_tropicalis_DN52521_c1_g1_i2.p3", "Xenopus_tropicalis_DN52521_c3_g1_i2.p1")
101	GO:0007076	mitotic chromosome condensation	5	3	0.82	0.03431	c("Xenopus_tropicalis_DN45178_c2_g1_i1.p1", "Xenopus_tropicalis_DN50055_c0_g1_i5.p1", "Xenopus_tropicalis_DN52374_c0_g1_i1.p1")
102	GO:0000723	telomere maintenance	16	9	2.63	0.03432	c("Xenopus_tropicalis_DN29957_c0_g1_i1.p1", "Xenopus_tropicalis_DN40144_c0_g1_i1.p1", "Xenopus_tropicalis_DN42225_c0_g1_i2.p1", "Xenopus_tropicalis_DN44314_c0_g1_i1.p1", "Xenopus_tropicalis_DN44450_c0_g1_i1.p1", "Xenopus_tropicalis_DN44956_c1_g1_i2.p1", "Xenopus_tropicalis_DN45697_c0_g1_i2.p1", "Xenopus_tropicalis_DN46061_c0_g1_i1.p1", "Xenopus_tropicalis_DN48932_c1_g1_i2.p1")
103	GO:0006506	GPI anchor biosynthetic process	20	8	3.29	0.03559	c("Xenopus_tropicalis_DN30287_c0_g1_i1.p1", "Xenopus_tropicalis_DN45327_c0_g1_i1.p1", "Xenopus_tropicalis_DN46658_c0_g1_i1.p1", "Xenopus_tropicalis_DN47001_c0_g2_i1.p1", "Xenopus_tropicalis_DN48983_c0_g1_i1.p1", "Xenopus_tropicalis_DN49132_c0_g1_i1.p1", "Xenopus_tropicalis_DN49394_c2_g1_i2.p1", "Xenopus_tropicalis_DN50755_c1_g1_i1.p1")
104	GO:0043044	ATP-dependent chromatin remodeling	13	6	2.14	0.04597	c("Xenopus_tropicalis_DN22726_c1_g1_i1.p2", "Xenopus_tropicalis_DN47892_c0_g1_i1.p1", "Xenopus_tropicalis_DN49409_c0_g1_i1.p1", "Xenopus_tropicalis_DN50532_c0_g1_i1.p1", "Xenopus_tropicalis_DN52479_c0_g1_i1.p1", "Xenopus_tropicalis_DN52590_c2_g1_i6.p1")
105	GO:0007064	mitotic sister chromatid cohesion	10	5	1.65	0.04602	c("Xenopus_tropicalis_DN34298_c0_g1_i1.p1", "Xenopus_tropicalis_DN44310_c0_g1_i1.p1", "Xenopus_tropicalis_DN47354_c0_g1_i5.p1", "Xenopus_tropicalis_DN49086_c0_g1_i2.p1", "Xenopus_tropicalis_DN49246_c0_g1_i2.p1")
106	GO:0006265	DNA topological change	9	4	1.48	0.04609	c("Xenopus_tropicalis_DN26900_c0_g1_i1.p1", "Xenopus_tropicalis_DN46885_c0_g1_i1.p1", "Xenopus_tropicalis_DN51269_c0_g1_i1.p1", "Xenopus_tropicalis_DN52668_c3_g2_i1.p1")
107	GO:0006606	protein import into nucleus	13	5	2.14	0.04877	c("Xenopus_tropicalis_DN41977_c0_g1_i1.p1", "Xenopus_tropicalis_DN46353_c1_g1_i2.p1", "Xenopus_tropicalis_DN46360_c0_g1_i3.p1", "Xenopus_tropicalis_DN49856_c2_g1_i4.p1", "Xenopus_tropicalis_DN51307_c0_g1_i1.p1")
108	GO:0007062	sister chromatid cohesion	18	10	2.96	0.05986	c("Xenopus_tropicalis_DN34298_c0_g1_i1.p1", "Xenopus_tropicalis_DN42227_c0_g1_i1.p1", "Xenopus_tropicalis_DN43176_c0_g1_i1.p1", "Xenopus_tropicalis_DN44310_c0_g1_i1.p1", "Xenopus_tropicalis_DN47354_c0_g1_i5.p1", "Xenopus_tropicalis_DN48754_c0_g1_i1.p1", "Xenopus_tropicalis_DN49086_c0_g1_i2.p1", "Xenopus_tropicalis_DN49246_c0_g1_i2.p1", "Xenopus_tropicalis_DN50707_c0_g1_i1.p1", "Xenopus_tropicalis…
109	GO:0034453	microtubule anchoring	9	5	1.48	0.06018	c("Xenopus_tropicalis_DN43350_c0_g1_i4.p1", "Xenopus_tropicalis_DN46873_c0_g1_i3.p1", "Xenopus_tropicalis_DN48645_c0_g1_i1.p1", "Xenopus_tropicalis_DN51113_c0_g1_i1.p1", "Xenopus_tropicalis_DN51473_c1_g1_i2.p1")
110	GO:0000079	regulation of cyclin-dependent protein s...	7	4	1.15	0.06024	c("Xenopus_tropicalis_DN43033_c0_g1_i1.p1", "Xenopus_tropicalis_DN51218_c5_g1_i4.p1", "Xenopus_tropicalis_DN52256_c0_g1_i12.p3", "Xenopus_tropicalis_DN5824_c0_g1_i1.p1")
111	GO:0060070	canonical Wnt signaling pathway	26	5	4.28	0.06043	c("Xenopus_tropicalis_DN12132_c0_g1_i1.p1", "Xenopus_tropicalis_DN33109_c0_g1_i1.p1", "Xenopus_tropicalis_DN44748_c1_g1_i1.p1", "Xenopus_tropicalis_DN49110_c3_g2_i1.p1", "Xenopus_tropicalis_DN52119_c0_g1_i1.p1")
112	GO:0051301	cell division	50	21	8.23	0.06050	c("Xenopus_tropicalis_DN123169_c0_g1_i1.p1", "Xenopus_tropicalis_DN26220_c0_g1_i1.p1", "Xenopus_tropicalis_DN31392_c0_g1_i1.p1", "Xenopus_tropicalis_DN31612_c0_g1_i1.p1", "Xenopus_tropicalis_DN35677_c0_g1_i1.p1", "Xenopus_tropicalis_DN39434_c0_g1_i1.p1", "Xenopus_tropicalis_DN42572_c0_g1_i1.p1", "Xenopus_tropicalis_DN42863_c0_g1_i1.p1", "Xenopus_tropicalis_DN43503_c0_g1_i1.p1", "Xenopus_tropicali…
113	GO:0016055	Wnt signaling pathway	86	18	14.16	0.06493	c("Xenopus_tropicalis_DN11263_c0_g1_i1.p1", "Xenopus_tropicalis_DN12132_c0_g1_i1.p1", "Xenopus_tropicalis_DN1586_c0_g1_i1.p2", "Xenopus_tropicalis_DN3130_c0_g1_i1.p1", "Xenopus_tropicalis_DN33109_c0_g1_i1.p1", "Xenopus_tropicalis_DN42613_c0_g1_i1.p1", "Xenopus_tropicalis_DN44314_c0_g1_i1.p1", "Xenopus_tropicalis_DN44748_c1_g1_i1.p1", "Xenopus_tropicalis_DN44831_c0_g1_i2.p1", "Xenopus_tropicalis_D…
114	GO:0034968	histone lysine methylation	21	7	3.46	0.06577	c("Xenopus_tropicalis_DN26704_c0_g1_i1.p1", "Xenopus_tropicalis_DN40366_c0_g1_i1.p1", "Xenopus_tropicalis_DN40863_c0_g1_i2.p1", "Xenopus_tropicalis_DN41143_c0_g1_i8.p1", "Xenopus_tropicalis_DN48235_c1_g1_i1.p1", "Xenopus_tropicalis_DN48824_c0_g1_i1.p1", "Xenopus_tropicalis_DN51213_c0_g1_i1.p1")
115	GO:0018216	peptidyl-arginine methylation	11	5	1.81	0.06695	c("Xenopus_tropicalis_DN34940_c0_g1_i1.p1", "Xenopus_tropicalis_DN35854_c0_g1_i1.p1", "Xenopus_tropicalis_DN47028_c1_g1_i8.p1", "Xenopus_tropicalis_DN47832_c3_g1_i1.p1", "Xenopus_tropicalis_DN48544_c1_g1_i2.p1")
116	GO:0006513	protein monoubiquitination	10	8	1.65	0.07200	c("Xenopus_tropicalis_DN28254_c0_g1_i1.p1", "Xenopus_tropicalis_DN34406_c0_g1_i2.p1", "Xenopus_tropicalis_DN34406_c0_g1_i3.p1", "Xenopus_tropicalis_DN41697_c0_g1_i1.p1", "Xenopus_tropicalis_DN46056_c0_g1_i1.p1", "Xenopus_tropicalis_DN51597_c1_g1_i1.p1", "Xenopus_tropicalis_DN51856_c2_g1_i1.p1", "Xenopus_tropicalis_DN53164_c4_g1_i1.p1")
117	GO:0043085	positive regulation of catalytic activit...	59	16	9.72	0.07201	c("Xenopus_tropicalis_DN21745_c0_g1_i3.p1", "Xenopus_tropicalis_DN42863_c0_g1_i1.p1", "Xenopus_tropicalis_DN44091_c0_g1_i4.p1", "Xenopus_tropicalis_DN44272_c0_g1_i2.p1", "Xenopus_tropicalis_DN46576_c0_g1_i1.p1", "Xenopus_tropicalis_DN47758_c0_g1_i3.p1", "Xenopus_tropicalis_DN48456_c9_g1_i1.p1", "Xenopus_tropicalis_DN49090_c0_g1_i1.p1", "Xenopus_tropicalis_DN50_c0_g1_i1.p1", "Xenopus_tropicalis_DN…
118	GO:0007276	gamete generation	33	10	5.43	0.07214	c("Xenopus_tropicalis_DN17475_c0_g1_i1.p1", "Xenopus_tropicalis_DN31961_c0_g1_i1.p1", "Xenopus_tropicalis_DN38353_c0_g1_i1.p1", "Xenopus_tropicalis_DN42326_c0_g1_i1.p1", "Xenopus_tropicalis_DN47218_c0_g1_i1.p1", "Xenopus_tropicalis_DN48145_c0_g1_i1.p1", "Xenopus_tropicalis_DN49227_c3_g1_i2.p1", "Xenopus_tropicalis_DN49227_c3_g1_i3.p1", "Xenopus_tropicalis_DN49671_c4_g1_i1.p1", "Xenopus_tropicalis…
119	GO:0042274	ribosomal small subunit biogenesis	6	5	0.99	0.07219	c("Xenopus_tropicalis_DN44509_c0_g1_i4.p1", "Xenopus_tropicalis_DN46693_c0_g1_i1.p1", "Xenopus_tropicalis_DN49036_c1_g1_i1.p1", "Xenopus_tropicalis_DN53009_c4_g1_i1.p1", "Xenopus_tropicalis_DN64394_c0_g1_i1.p1")
120	GO:0007281	germ cell development	12	5	1.98	0.07227	c("Xenopus_tropicalis_DN42326_c0_g1_i1.p1", "Xenopus_tropicalis_DN48145_c0_g1_i1.p1", "Xenopus_tropicalis_DN49227_c3_g1_i2.p1", "Xenopus_tropicalis_DN49227_c3_g1_i3.p1", "Xenopus_tropicalis_DN49776_c0_g2_i1.p1")
121	GO:0042073	intraciliary transport	6	4	0.99	0.07227	c("Xenopus_tropicalis_DN23881_c0_g1_i1.p1", "Xenopus_tropicalis_DN31108_c0_g1_i2.p1", "Xenopus_tropicalis_DN38482_c0_g1_i1.p1", "Xenopus_tropicalis_DN52873_c0_g1_i1.p1")
122	GO:0071897	DNA biosynthetic process	7	4	1.15	0.07228	c("Xenopus_tropicalis_DN1556_c0_g1_i1.p1", "Xenopus_tropicalis_DN17475_c0_g1_i1.p1", "Xenopus_tropicalis_DN44314_c0_g1_i1.p1", "Xenopus_tropicalis_DN51138_c0_g1_i6.p1")
123	GO:0007030	Golgi organization	4	3	0.66	0.07232	c("Xenopus_tropicalis_DN36793_c0_g1_i1.p1", "Xenopus_tropicalis_DN43737_c1_g1_i1.p1", "Xenopus_tropicalis_DN47388_c0_g1_i1.p1")
124	GO:0031929	TOR signaling	24	6	3.95	0.07234	c("Xenopus_tropicalis_DN33579_c0_g1_i1.p1", "Xenopus_tropicalis_DN34901_c0_g1_i2.p1", "Xenopus_tropicalis_DN49493_c7_g1_i1.p1", "Xenopus_tropicalis_DN51542_c0_g1_i1.p1", "Xenopus_tropicalis_DN51730_c1_g1_i2.p1", "Xenopus_tropicalis_DN53152_c4_g1_i1.p1")
125	GO:0050796	regulation of insulin secretion	8	3	1.32	0.07237	c("Xenopus_tropicalis_DN27042_c0_g1_i1.p1", "Xenopus_tropicalis_DN45952_c0_g1_i1.p1", "Xenopus_tropicalis_DN63451_c0_g1_i1.p1")
126	GO:0051103	DNA ligation involved in DNA repair	3	2	0.49	0.07239	c("Xenopus_tropicalis_DN1556_c0_g1_i1.p1", "Xenopus_tropicalis_DN51138_c0_g1_i6.p1")
127	GO:0000469	cleavage involved in rRNA processing	3	2	0.49	0.07239	c("Xenopus_tropicalis_DN41105_c0_g1_i2.p1", "Xenopus_tropicalis_DN44509_c0_g1_i4.p1")
128	GO:0031167	rRNA methylation	3	2	0.49	0.07239	c("Xenopus_tropicalis_DN44730_c0_g1_i2.p1", "Xenopus_tropicalis_DN50295_c1_g1_i4.p1")
129	GO:0035307	positive regulation of protein dephospho...	3	2	0.49	0.07239	c("Xenopus_tropicalis_DN50020_c1_g1_i1.p1", "Xenopus_tropicalis_DN51946_c3_g5_i1.p1")
130	GO:0051085	chaperone cofactor-dependent protein ref...	3	2	0.49	0.07239	c("Xenopus_tropicalis_DN37548_c0_g1_i1.p1", "Xenopus_tropicalis_DN44811_c6_g1_i1.p1")
131	GO:0006919	activation of cysteine-type endopeptidas...	3	2	0.49	0.07239	c("Xenopus_tropicalis_DN21745_c0_g1_i3.p1", "Xenopus_tropicalis_DN51118_c0_g1_i1.p1")
132	GO:1904668	positive regulation of ubiquitin protein...	3	2	0.49	0.07239	c("Xenopus_tropicalis_DN44272_c0_g1_i2.p1", "Xenopus_tropicalis_DN51120_c7_g1_i13.p1")
133	GO:0034454	microtubule anchoring at centrosome	3	2	0.49	0.07239	c("Xenopus_tropicalis_DN46873_c0_g1_i3.p1", "Xenopus_tropicalis_DN51473_c1_g1_i2.p1")
134	GO:0098789	pre-mRNA cleavage required for polyadeny...	3	2	0.49	0.07239	c("Xenopus_tropicalis_DN21462_c0_g1_i2.p1", "Xenopus_tropicalis_DN22737_c0_g1_i2.p1")
135	GO:0009263	deoxyribonucleotide biosynthetic process	10	5	1.65	0.09271	c("Xenopus_tropicalis_DN11585_c0_g1_i1.p1", "Xenopus_tropicalis_DN23446_c0_g1_i1.p1", "Xenopus_tropicalis_DN41442_c0_g1_i1.p1", "Xenopus_tropicalis_DN45053_c0_g1_i1.p1", "Xenopus_tropicalis_DN9990_c0_g2_i1.p1")
136	GO:0043666	regulation of phosphoprotein phosphatase...	7	3	1.15	0.09291	c("Xenopus_tropicalis_DN41931_c0_g1_i2.p1", "Xenopus_tropicalis_DN45512_c0_g1_i1.p1", "Xenopus_tropicalis_DN49554_c0_g1_i1.p1")
137	GO:0035556	intracellular signal transduction	457	74	75.25	0.10744	c("Xenopus_tropicalis_DN17634_c0_g1_i1.p1", "Xenopus_tropicalis_DN22279_c0_g1_i1.p1", "Xenopus_tropicalis_DN28325_c0_g1_i1.p1", "Xenopus_tropicalis_DN3015_c0_g1_i1.p1", "Xenopus_tropicalis_DN31373_c0_g1_i1.p1", "Xenopus_tropicalis_DN32122_c0_g1_i1.p1", "Xenopus_tropicalis_DN32845_c0_g1_i2.p1", "Xenopus_tropicalis_DN32915_c0_g1_i1.p1", "Xenopus_tropicalis_DN33579_c0_g1_i1.p1", "Xenopus_tropicalis_…
138	GO:0006468	protein phosphorylation	646	121	106.37	0.10751	c("Xenopus_tropicalis_DN108697_c0_g1_i1.p1", "Xenopus_tropicalis_DN109079_c0_g1_i1.p1", "Xenopus_tropicalis_DN109259_c0_g1_i1.p1", "Xenopus_tropicalis_DN20368_c0_g1_i1.p1", "Xenopus_tropicalis_DN2123_c0_g1_i1.p1", "Xenopus_tropicalis_DN23298_c0_g1_i1.p1", "Xenopus_tropicalis_DN24019_c0_g1_i1.p1", "Xenopus_tropicalis_DN2594_c0_g1_i1.p1", "Xenopus_tropicalis_DN26493_c0_g1_i1.p1", "Xenopus_tropicali…
139	GO:0006401	RNA catabolic process	38	20	6.26	0.12751	c("Xenopus_tropicalis_DN30432_c1_g1_i2.p1", "Xenopus_tropicalis_DN31549_c0_g1_i1.p1", "Xenopus_tropicalis_DN33809_c0_g1_i3.p1", "Xenopus_tropicalis_DN38793_c0_g1_i1.p1", "Xenopus_tropicalis_DN39090_c0_g1_i1.p1", "Xenopus_tropicalis_DN42324_c0_g1_i2.p1", "Xenopus_tropicalis_DN42652_c0_g1_i1.p1", "Xenopus_tropicalis_DN42808_c0_g1_i1.p1", "Xenopus_tropicalis_DN44486_c0_g1_i4.p1", "Xenopus_tropicalis…
140	GO:0000956	nuclear-transcribed mRNA catabolic proce...	21	11	3.46	0.12832	c("Xenopus_tropicalis_DN30432_c1_g1_i2.p1", "Xenopus_tropicalis_DN31549_c0_g1_i1.p1", "Xenopus_tropicalis_DN33809_c0_g1_i3.p1", "Xenopus_tropicalis_DN39090_c0_g1_i1.p1", "Xenopus_tropicalis_DN44486_c0_g1_i4.p1", "Xenopus_tropicalis_DN44805_c0_g1_i2.p1", "Xenopus_tropicalis_DN46233_c0_g1_i4.p1", "Xenopus_tropicalis_DN46576_c0_g1_i1.p1", "Xenopus_tropicalis_DN47758_c0_g1_i3.p1", "Xenopus_tropicalis…
141	GO:0034508	centromere complex assembly	11	7	1.81	0.12863	c("Xenopus_tropicalis_DN18062_c0_g1_i1.p1", "Xenopus_tropicalis_DN32196_c0_g1_i1.p1", "Xenopus_tropicalis_DN38096_c0_g1_i1.p1", "Xenopus_tropicalis_DN45131_c0_g1_i4.p1", "Xenopus_tropicalis_DN48197_c0_g1_i1.p1", "Xenopus_tropicalis_DN49556_c0_g1_i1.p1", "Xenopus_tropicalis_DN52814_c8_g5_i1.p1")
142	GO:0006360	transcription by RNA polymerase I	5	3	0.82	0.12903	c("Xenopus_tropicalis_DN36050_c0_g1_i2.p1", "Xenopus_tropicalis_DN51394_c0_g1_i4.p1", "Xenopus_tropicalis_DN52310_c7_g1_i1.p1")
143	GO:0006658	phosphatidylserine metabolic process	6	3	0.99	0.12905	c("Xenopus_tropicalis_DN37610_c0_g1_i1.p1", "Xenopus_tropicalis_DN49878_c8_g1_i1.p1", "Xenopus_tropicalis_DN50369_c0_g1_i2.p1")
144	GO:0035194	posttranscriptional gene silencing by RN...	15	4	2.47	0.12911	c("Xenopus_tropicalis_DN44925_c0_g1_i1.p1", "Xenopus_tropicalis_DN48737_c0_g1_i1.p1", "Xenopus_tropicalis_DN50135_c0_g1_i3.p1", "Xenopus_tropicalis_DN51606_c1_g1_i1.p1")
145	GO:0043486	histone exchange	4	2	0.66	0.12914	c("Xenopus_tropicalis_DN22726_c1_g1_i1.p2", "Xenopus_tropicalis_DN49409_c0_g1_i1.p1")
146	GO:0046627	negative regulation of insulin receptor ...	4	2	0.66	0.12914	c("Xenopus_tropicalis_DN47255_c1_g1_i1.p1", "Xenopus_tropicalis_DN47255_c1_g1_i2.p1")
147	GO:0016255	attachment of GPI anchor to protein	4	2	0.66	0.12914	c("Xenopus_tropicalis_DN45327_c0_g1_i1.p1", "Xenopus_tropicalis_DN46658_c0_g1_i1.p1")
148	GO:0006384	transcription initiation from RNA polyme...	4	2	0.66	0.12914	c("Xenopus_tropicalis_DN40438_c0_g1_i3.p1", "Xenopus_tropicalis_DN45905_c0_g1_i1.p1")
149	GO:0007131	reciprocal meiotic recombination	4	2	0.66	0.12914	c("Xenopus_tropicalis_DN33694_c0_g1_i1.p1", "Xenopus_tropicalis_DN41699_c0_g1_i1.p1")
150	GO:0030148	sphingolipid biosynthetic process	4	2	0.66	0.12914	c("Xenopus_tropicalis_DN44936_c0_g1_i1.p1", "Xenopus_tropicalis_DN53130_c5_g1_i2.p1")
151	GO:0006269	DNA replication, synthesis of RNA primer	4	2	0.66	0.12914	c("Xenopus_tropicalis_DN13552_c0_g1_i1.p1", "Xenopus_tropicalis_DN42274_c0_g1_i1.p1")
152	GO:0097190	apoptotic signaling pathway	12	5	1.98	0.13080	c("Xenopus_tropicalis_DN21745_c0_g1_i3.p1", "Xenopus_tropicalis_DN43619_c1_g1_i1.p1", "Xenopus_tropicalis_DN43619_c2_g1_i1.p1", "Xenopus_tropicalis_DN52061_c0_g1_i1.p1", "Xenopus_tropicalis_DN52439_c1_g1_i10.p1")
153	GO:0006874	cellular calcium ion homeostasis	13	5	2.14	0.13083	c("Xenopus_tropicalis_DN26033_c0_g1_i1.p1", "Xenopus_tropicalis_DN26095_c0_g1_i2.p1", "Xenopus_tropicalis_DN47009_c2_g1_i5.p1", "Xenopus_tropicalis_DN51565_c7_g1_i3.p1", "Xenopus_tropicalis_DN53061_c7_g1_i1.p1")
154	GO:0006003	fructose 2,6-bisphosphate metabolic proc...	8	3	1.32	0.13104	c("Xenopus_tropicalis_DN48342_c0_g1_i5.p1", "Xenopus_tropicalis_DN48342_c0_g1_i6.p1", "Xenopus_tropicalis_DN51268_c1_g1_i2.p1")
155	GO:0016575	histone deacetylation	8	3	1.32	0.13104	c("Xenopus_tropicalis_DN25274_c0_g1_i1.p1", "Xenopus_tropicalis_DN49848_c0_g1_i1.p1", "Xenopus_tropicalis_DN52604_c2_g1_i10.p1")
156	GO:0046580	negative regulation of Ras protein signa...	8	3	1.32	0.13104	c("Xenopus_tropicalis_DN32915_c0_g1_i1.p1", "Xenopus_tropicalis_DN44091_c0_g1_i4.p1", "Xenopus_tropicalis_DN50851_c0_g1_i2.p1")
157	GO:0016072	rRNA metabolic process	37	24	6.09	0.16303	c("Xenopus_tropicalis_DN35502_c0_g1_i1.p1", "Xenopus_tropicalis_DN35502_c0_g1_i2.p1", "Xenopus_tropicalis_DN36401_c0_g1_i1.p1", "Xenopus_tropicalis_DN37860_c0_g1_i1.p1", "Xenopus_tropicalis_DN38793_c0_g1_i1.p1", "Xenopus_tropicalis_DN40431_c0_g1_i1.p1", "Xenopus_tropicalis_DN41105_c0_g1_i2.p1", "Xenopus_tropicalis_DN42833_c0_g1_i2.p1", "Xenopus_tropicalis_DN43797_c0_g1_i1.p1", "Xenopus_tropicalis…
158	GO:0000725	recombinational repair	21	11	3.46	0.16402	c("Xenopus_tropicalis_DN21120_c0_g1_i2.p1", "Xenopus_tropicalis_DN36631_c0_g1_i1.p1", "Xenopus_tropicalis_DN37397_c0_g1_i1.p1", "Xenopus_tropicalis_DN37470_c0_g1_i1.p1", "Xenopus_tropicalis_DN40266_c1_g1_i3.p1", "Xenopus_tropicalis_DN46192_c0_g1_i1.p1", "Xenopus_tropicalis_DN46880_c0_g1_i1.p1", "Xenopus_tropicalis_DN48686_c1_g1_i1.p1", "Xenopus_tropicalis_DN49651_c0_g1_i12.p1", "Xenopus_tropicali…
159	GO:0044782	cilium organization	59	17	9.72	0.16404	c("Xenopus_tropicalis_DN23881_c0_g1_i1.p1", "Xenopus_tropicalis_DN31108_c0_g1_i2.p1", "Xenopus_tropicalis_DN38482_c0_g1_i1.p1", "Xenopus_tropicalis_DN41182_c0_g1_i1.p1", "Xenopus_tropicalis_DN43831_c0_g1_i1.p1", "Xenopus_tropicalis_DN43913_c0_g1_i1.p1", "Xenopus_tropicalis_DN46273_c0_g1_i4.p1", "Xenopus_tropicalis_DN46873_c0_g1_i3.p1", "Xenopus_tropicalis_DN47392_c1_g1_i1.p1", "Xenopus_tropicalis…
160	GO:0051298	centrosome duplication	15	9	2.47	0.16412	c("Xenopus_tropicalis_DN47640_c0_g1_i1.p1", "Xenopus_tropicalis_DN48169_c0_g1_i1.p1", "Xenopus_tropicalis_DN48908_c3_g1_i3.p1", "Xenopus_tropicalis_DN50697_c0_g1_i1.p1", "Xenopus_tropicalis_DN51093_c0_g1_i1.p1", "Xenopus_tropicalis_DN51510_c0_g1_i1.p1", "Xenopus_tropicalis_DN51703_c4_g1_i1.p1", "Xenopus_tropicalis_DN51858_c0_g1_i6.p1", "Xenopus_tropicalis_DN52253_c9_g1_i1.p1")
161	GO:0006611	protein export from nucleus	16	8	2.63	0.16423	c("Xenopus_tropicalis_DN20700_c0_g1_i1.p1", "Xenopus_tropicalis_DN36504_c0_g1_i1.p1", "Xenopus_tropicalis_DN39421_c0_g1_i1.p1", "Xenopus_tropicalis_DN44699_c0_g1_i1.p1", "Xenopus_tropicalis_DN44704_c1_g1_i4.p1", "Xenopus_tropicalis_DN45857_c2_g1_i1.p1", "Xenopus_tropicalis_DN51025_c0_g1_i1.p1", "Xenopus_tropicalis_DN81570_c0_g1_i1.p1")
162	GO:0031124	mRNA 3'-end processing	9	5	1.48	0.16441	c("Xenopus_tropicalis_DN19892_c0_g1_i1.p1", "Xenopus_tropicalis_DN21462_c0_g1_i2.p1", "Xenopus_tropicalis_DN22737_c0_g1_i2.p1", "Xenopus_tropicalis_DN41536_c0_g1_i3.p1", "Xenopus_tropicalis_DN45497_c0_g1_i2.p1")
163	GO:0000086	G2/M transition of mitotic cell cycle	5	4	0.82	0.16444	c("Xenopus_tropicalis_DN3786_c0_g1_i1.p1", "Xenopus_tropicalis_DN38451_c0_g1_i1.p1", "Xenopus_tropicalis_DN43033_c0_g1_i1.p1", "Xenopus_tropicalis_DN44443_c0_g1_i1.p1")
164	GO:0030261	chromosome condensation	6	4	0.99	0.16446	c("Xenopus_tropicalis_DN11290_c0_g1_i1.p1", "Xenopus_tropicalis_DN45178_c2_g1_i1.p1", "Xenopus_tropicalis_DN50055_c0_g1_i5.p1", "Xenopus_tropicalis_DN52374_c0_g1_i1.p1")
165	GO:0051028	mRNA transport	13	5	2.14	0.16447	c("Xenopus_tropicalis_DN20700_c0_g1_i1.p1", "Xenopus_tropicalis_DN36504_c0_g1_i1.p1", "Xenopus_tropicalis_DN44704_c1_g1_i4.p1", "Xenopus_tropicalis_DN48577_c0_g1_i2.p1", "Xenopus_tropicalis_DN81570_c0_g1_i1.p1")
166	GO:0032784	regulation of DNA-templated transcriptio...	7	4	1.15	0.16447	c("Xenopus_tropicalis_DN35520_c0_g1_i1.p1", "Xenopus_tropicalis_DN42398_c0_g1_i1.p1", "Xenopus_tropicalis_DN47678_c0_g1_i1.p1", "Xenopus_tropicalis_DN49715_c0_g1_i5.p1")
167	GO:0006282	regulation of DNA repair	9	4	1.48	0.16450	c("Xenopus_tropicalis_DN37470_c0_g1_i1.p1", "Xenopus_tropicalis_DN45033_c0_g1_i1.p1", "Xenopus_tropicalis_DN46906_c0_g1_i1.p1", "Xenopus_tropicalis_DN49660_c0_g1_i2.p1")
168	GO:0030490	maturation of SSU-rRNA	3	3	0.49	0.16450	c("Xenopus_tropicalis_DN46693_c0_g1_i1.p1", "Xenopus_tropicalis_DN49036_c1_g1_i1.p1", "Xenopus_tropicalis_DN53009_c4_g1_i1.p1")
169	GO:0007173	epidermal growth factor receptor signali...	3	3	0.49	0.16450	c("Xenopus_tropicalis_DN44422_c0_g1_i1.p1", "Xenopus_tropicalis_DN44835_c0_g1_i1.p1", "Xenopus_tropicalis_DN45492_c0_g1_i1.p1")
170	GO:0034472	snRNA 3'-end processing	3	3	0.49	0.16450	c("Xenopus_tropicalis_DN40584_c0_g1_i2.p1", "Xenopus_tropicalis_DN43409_c0_g1_i1.p1", "Xenopus_tropicalis_DN52050_c1_g2_i2.p1")
171	GO:0051091	positive regulation of DNA-binding trans...	10	4	1.65	0.16452	c("Xenopus_tropicalis_DN44422_c0_g1_i1.p1", "Xenopus_tropicalis_DN46886_c0_g1_i2.p1", "Xenopus_tropicalis_DN48055_c0_g1_i1.p1", "Xenopus_tropicalis_DN49106_c0_g1_i4.p1")
172	GO:0010389	regulation of G2/M transition of mitotic...	4	3	0.66	0.16452	c("Xenopus_tropicalis_DN3786_c0_g1_i1.p1", "Xenopus_tropicalis_DN43033_c0_g1_i1.p1", "Xenopus_tropicalis_DN44443_c0_g1_i1.p1")
173	GO:0031396	regulation of protein ubiquitination	4	3	0.66	0.16452	c("Xenopus_tropicalis_DN44272_c0_g1_i2.p1", "Xenopus_tropicalis_DN51120_c7_g1_i13.p1", "Xenopus_tropicalis_DN52571_c0_g2_i2.p1")
174	GO:0045665	negative regulation of neuron differenti...	2	2	0.33	0.16458	c("Xenopus_tropicalis_DN29668_c0_g1_i1.p1", "Xenopus_tropicalis_DN45682_c0_g1_i1.p1")
175	GO:0043967	histone H4 acetylation	2	2	0.33	0.16458	c("Xenopus_tropicalis_DN19948_c0_g1_i1.p1", "Xenopus_tropicalis_DN35911_c0_g1_i1.p1")
176	GO:0016925	protein sumoylation	2	2	0.33	0.16458	c("Xenopus_tropicalis_DN39974_c0_g1_i2.p1", "Xenopus_tropicalis_DN47030_c3_g1_i1.p1")
177	GO:0040001	establishment of mitotic spindle localiz...	2	2	0.33	0.16458	c("Xenopus_tropicalis_DN47532_c0_g1_i3.p1", "Xenopus_tropicalis_DN50082_c0_g1_i2.p1")
178	GO:0000076	DNA replication checkpoint	2	2	0.33	0.16458	c("Xenopus_tropicalis_DN36627_c0_g1_i1.p1", "Xenopus_tropicalis_DN44443_c0_g1_i1.p1")
179	GO:0042058	regulation of epidermal growth factor re...	2	2	0.33	0.16458	c("Xenopus_tropicalis_DN44422_c0_g1_i1.p1", "Xenopus_tropicalis_DN44835_c0_g1_i1.p1")
180	GO:0008156	negative regulation of DNA replication	2	2	0.33	0.16458	c("Xenopus_tropicalis_DN36627_c0_g1_i1.p1", "Xenopus_tropicalis_DN45981_c0_g1_i1.p1")
181	GO:0045739	positive regulation of DNA repair	2	2	0.33	0.16458	c("Xenopus_tropicalis_DN45033_c0_g1_i1.p1", "Xenopus_tropicalis_DN49660_c0_g1_i2.p1")
182	GO:0046599	regulation of centriole replication	2	2	0.33	0.16458	c("Xenopus_tropicalis_DN51703_c4_g1_i1.p1", "Xenopus_tropicalis_DN52253_c9_g1_i1.p1")
183	GO:0010972	negative regulation of G2/M transition o...	3	2	0.49	0.16460	c("Xenopus_tropicalis_DN3786_c0_g1_i1.p1", "Xenopus_tropicalis_DN44443_c0_g1_i1.p1")
184	GO:0045002	double-strand break repair via single-st...	3	2	0.49	0.16460	c("Xenopus_tropicalis_DN46880_c0_g1_i1.p1", "Xenopus_tropicalis_DN49651_c0_g1_i12.p1")
185	GO:0048278	vesicle docking	16	4	2.63	0.16461	c("Xenopus_tropicalis_DN43628_c0_g1_i1.p1", "Xenopus_tropicalis_DN43913_c0_g1_i1.p1", "Xenopus_tropicalis_DN45803_c0_g1_i1.p1", "Xenopus_tropicalis_DN52069_c9_g1_i2.p1")
186	GO:0033674	positive regulation of kinase activity	10	3	1.65	0.16461	c("Xenopus_tropicalis_DN50346_c1_g1_i1.p1", "Xenopus_tropicalis_DN51775_c1_g1_i3.p1", "Xenopus_tropicalis_DN5824_c0_g1_i1.p1")
187	GO:0006893	Golgi to plasma membrane transport	4	2	0.66	0.16461	c("Xenopus_tropicalis_DN43268_c0_g1_i1.p1", "Xenopus_tropicalis_DN43737_c1_g1_i1.p1")
188	GO:0018108	peptidyl-tyrosine phosphorylation	4	2	0.66	0.16461	c("Xenopus_tropicalis_DN44422_c0_g1_i1.p1", "Xenopus_tropicalis_DN44835_c0_g1_i1.p1")
189	GO:0032480	negative regulation of type I interferon...	1	1	0.16	0.16466	Xenopus_tropicalis_DN52793_c4_g1_i1.p1
190	GO:2000369	regulation of clathrin-dependent endocyt...	1	1	0.16	0.16466	Xenopus_tropicalis_DN52105_c0_g1_i4.p1
191	GO:0010829	negative regulation of glucose transmemb...	1	1	0.16	0.16466	Xenopus_tropicalis_DN48044_c0_g1_i1.p1
192	GO:0060016	granulosa cell development	1	1	0.16	0.16466	Xenopus_tropicalis_DN27009_c0_g1_i3.p1
193	GO:0007096	regulation of exit from mitosis	1	1	0.16	0.16466	Xenopus_tropicalis_DN26168_c0_g1_i1.p1
194	GO:0071962	mitotic sister chromatid cohesion, centr...	1	1	0.16	0.16466	Xenopus_tropicalis_DN44310_c0_g1_i1.p1
195	GO:0006703	estrogen biosynthetic process	1	1	0.16	0.16466	Xenopus_tropicalis_DN324_c0_g1_i1.p1
196	GO:0032436	positive regulation of proteasomal ubiqu...	1	1	0.16	0.16466	Xenopus_tropicalis_DN45492_c0_g1_i1.p1
197	GO:0033153	T cell receptor V(D)J recombination	1	1	0.16	0.16466	Xenopus_tropicalis_DN12132_c0_g1_i1.p1
198	GO:0007084	mitotic nuclear envelope reassembly	1	1	0.16	0.16466	Xenopus_tropicalis_DN51946_c3_g5_i1.p1
199	GO:0001541	ovarian follicle development	1	1	0.16	0.16466	Xenopus_tropicalis_DN27009_c0_g1_i3.p1
200	GO:0006884	cell volume homeostasis	1	1	0.16	0.16466	Xenopus_tropicalis_DN47267_c1_g1_i1.p1
201	GO:0042427	serotonin biosynthetic process	1	1	0.16	0.16466	Xenopus_tropicalis_DN93971_c0_g1_i1.p1
202	GO:0046600	negative regulation of centriole replica...	1	1	0.16	0.16466	Xenopus_tropicalis_DN52253_c9_g1_i1.p1
203	GO:0043968	histone H2A acetylation	1	1	0.16	0.16466	Xenopus_tropicalis_DN19948_c0_g1_i1.p1
204	GO:0043984	histone H4-K16 acetylation	1	1	0.16	0.16466	Xenopus_tropicalis_DN35911_c0_g1_i1.p1
205	GO:0017196	N-terminal peptidyl-methionine acetylati...	1	1	0.16	0.16466	Xenopus_tropicalis_DN38835_c0_g1_i2.p1
206	GO:0098038	non-replicative transposition, DNA-media...	1	1	0.16	0.16466	Xenopus_tropicalis_DN79001_c0_g1_i1.p1
207	GO:0006833	water transport	1	1	0.16	0.16466	Xenopus_tropicalis_DN36038_c0_g1_i1.p1
208	GO:0006021	inositol biosynthetic process	1	1	0.16	0.16466	Xenopus_tropicalis_DN37623_c0_g1_i2.p1
209	GO:0034244	negative regulation of transcription elo...	1	1	0.16	0.16466	Xenopus_tropicalis_DN42398_c0_g1_i1.p1
210	GO:0150007	clathrin-dependent synaptic vesicle endo...	1	1	0.16	0.16466	Xenopus_tropicalis_DN46641_c0_g1_i1.p1
211	GO:0039536	negative regulation of RIG-I signaling p...	1	1	0.16	0.16466	Xenopus_tropicalis_DN52793_c4_g1_i1.p1
212	GO:0006590	thyroid hormone generation	1	1	0.16	0.16466	Xenopus_tropicalis_DN45511_c0_g1_i1.p1
213	GO:1902412	regulation of mitotic cytokinesis	1	1	0.16	0.16466	Xenopus_tropicalis_DN49643_c0_g1_i1.p1
214	GO:0101030	tRNA-guanine transglycosylation	1	1	0.16	0.16466	Xenopus_tropicalis_DN44478_c0_g1_i3.p1
215	GO:2000431	regulation of cytokinesis, actomyosin co...	1	1	0.16	0.16466	Xenopus_tropicalis_DN42863_c0_g1_i1.p1
216	GO:1902445	regulation of mitochondrial membrane per...	1	1	0.16	0.16466	Xenopus_tropicalis_DN47061_c0_g1_i2.p1
217	GO:0000132	establishment of mitotic spindle orienta...	1	1	0.16	0.16466	Xenopus_tropicalis_DN50082_c0_g1_i2.p1
218	GO:0003352	regulation of cilium movement	1	1	0.16	0.16466	Xenopus_tropicalis_DN36079_c0_g1_i1.p1
219	GO:0048478	replication fork protection	1	1	0.16	0.16466	Xenopus_tropicalis_DN36627_c0_g1_i1.p1
220	GO:0090161	Golgi ribbon formation	1	1	0.16	0.16466	Xenopus_tropicalis_DN47388_c0_g1_i1.p1
221	GO:0060612	adipose tissue development	1	1	0.16	0.16466	Xenopus_tropicalis_DN46886_c0_g1_i2.p1
222	GO:0033235	positive regulation of protein sumoylati...	1	1	0.16	0.16466	Xenopus_tropicalis_DN39974_c0_g1_i2.p1
223	GO:0090116	C-5 methylation of cytosine	1	1	0.16	0.16466	Xenopus_tropicalis_DN48025_c0_g1_i2.p1
224	GO:1902979	mitotic DNA replication termination	1	1	0.16	0.16466	Xenopus_tropicalis_DN44545_c0_g1_i1.p1
225	GO:0034720	histone H3-K4 demethylation	1	1	0.16	0.16466	Xenopus_tropicalis_DN35977_c0_g1_i1.p1
226	GO:0032212	positive regulation of telomere maintena...	1	1	0.16	0.16466	Xenopus_tropicalis_DN44314_c0_g1_i1.p1
227	GO:0048935	peripheral nervous system neuron develop...	1	1	0.16	0.16466	Xenopus_tropicalis_DN44514_c0_g1_i1.p1
228	GO:0090222	centrosome-templated microtubule nucleat...	1	1	0.16	0.16466	Xenopus_tropicalis_DN51858_c0_g1_i6.p1
229	GO:0106005	RNA 5'-cap (guanine-N7)-methylation	1	1	0.16	0.16466	Xenopus_tropicalis_DN33617_c0_g1_i1.p1
230	GO:0000711	meiotic DNA repair synthesis	1	1	0.16	0.16466	Xenopus_tropicalis_DN17475_c0_g1_i1.p1
231	GO:0023041	neuronal signal transduction	1	1	0.16	0.16466	Xenopus_tropicalis_DN31038_c0_g1_i2.p1
232	GO:0061015	snRNA import into nucleus	1	1	0.16	0.16466	Xenopus_tropicalis_DN52632_c1_g3_i1.p1
233	GO:1903798	regulation of production of miRNAs invol...	1	1	0.16	0.16466	Xenopus_tropicalis_DN50135_c0_g1_i3.p1
234	GO:0000730	DNA recombinase assembly	1	1	0.16	0.16466	Xenopus_tropicalis_DN46880_c0_g1_i1.p1
235	GO:1902230	negative regulation of intrinsic apoptot...	1	1	0.16	0.16466	Xenopus_tropicalis_DN52061_c0_g1_i1.p1
236	GO:0045162	clustering of voltage-gated sodium chann...	1	1	0.16	0.16466	Xenopus_tropicalis_DN42709_c0_g1_i3.p1
237	GO:0045920	negative regulation of exocytosis	1	1	0.16	0.16466	Xenopus_tropicalis_DN48044_c0_g1_i1.p1
238	GO:0034587	piRNA metabolic process	1	1	0.16	0.16466	Xenopus_tropicalis_DN42871_c0_g1_i1.p1
239	GO:0018026	peptidyl-lysine monomethylation	1	1	0.16	0.16466	Xenopus_tropicalis_DN43113_c0_g1_i2.p1
240	GO:0010457	centriole-centriole cohesion	1	1	0.16	0.16466	Xenopus_tropicalis_DN50697_c0_g1_i1.p1
241	GO:2000781	positive regulation of double-strand bre...	1	1	0.16	0.16466	Xenopus_tropicalis_DN49660_c0_g1_i2.p1
242	GO:2000772	regulation of cellular senescence	1	1	0.16	0.16466	Xenopus_tropicalis_DN36449_c0_g1_i1.p1
243	GO:0006348	chromatin silencing at telomere	1	1	0.16	0.16466	Xenopus_tropicalis_DN50280_c0_g1_i1.p1
244	GO:0045900	negative regulation of translational elo...	1	1	0.16	0.16466	Xenopus_tropicalis_DN41165_c0_g2_i1.p1
245	GO:0000056	ribosomal small subunit export from nucl...	1	1	0.16	0.16466	Xenopus_tropicalis_DN44699_c0_g1_i1.p1
246	GO:0033567	DNA replication, Okazaki fragment proces...	1	1	0.16	0.16466	Xenopus_tropicalis_DN52378_c0_g2_i1.p1
247	GO:0001188	RNA polymerase I preinitiation complex a...	1	1	0.16	0.16466	Xenopus_tropicalis_DN36050_c0_g1_i2.p1
248	GO:0043048	dolichyl monophosphate biosynthetic proc...	1	1	0.16	0.16466	Xenopus_tropicalis_DN49813_c6_g1_i1.p1
249	GO:0035246	peptidyl-arginine N-methylation	1	1	0.16	0.16466	Xenopus_tropicalis_DN48544_c1_g1_i2.p1
250	GO:0015705	iodide transport	1	1	0.16	0.16466	Xenopus_tropicalis_DN45511_c0_g1_i1.p1
251	GO:0030336	negative regulation of cell migration	1	1	0.16	0.16466	Xenopus_tropicalis_DN3786_c0_g1_i1.p1
252	GO:0031087	deadenylation-independent decapping of n...	1	1	0.16	0.16466	Xenopus_tropicalis_DN33809_c0_g1_i3.p1
253	GO:0071528	tRNA re-export from nucleus	1	1	0.16	0.16466	Xenopus_tropicalis_DN45857_c2_g1_i1.p1
254	GO:0031848	protection from non-homologous end joini...	1	1	0.16	0.16466	Xenopus_tropicalis_DN29957_c0_g1_i1.p1
255	GO:0090065	regulation of production of siRNA involv...	1	1	0.16	0.16466	Xenopus_tropicalis_DN50135_c0_g1_i3.p1
256	GO:0006481	C-terminal protein methylation	1	1	0.16	0.16466	Xenopus_tropicalis_DN52211_c4_g2_i1.p1
257	GO:0019287	isopentenyl diphosphate biosynthetic pro...	1	1	0.16	0.16466	Xenopus_tropicalis_DN51645_c3_g1_i1.p1
258	GO:0015886	heme transport	1	1	0.16	0.16466	Xenopus_tropicalis_DN40477_c0_g1_i2.p1
259	GO:0035774	positive regulation of insulin secretion...	1	1	0.16	0.16466	Xenopus_tropicalis_DN45952_c0_g1_i1.p1
260	GO:1900364	negative regulation of mRNA polyadenylat...	1	1	0.16	0.16466	Xenopus_tropicalis_DN45497_c0_g1_i2.p1
261	GO:0006408	snRNA export from nucleus	1	1	0.16	0.16466	Xenopus_tropicalis_DN44979_c0_g1_i1.p1
262	GO:0046782	regulation of viral transcription	1	1	0.16	0.16466	Xenopus_tropicalis_DN50135_c0_g1_i3.p1
263	GO:1902073	positive regulation of hypoxia-inducible...	1	1	0.16	0.16466	Xenopus_tropicalis_DN39974_c0_g1_i2.p1
264	GO:0034605	cellular response to heat	1	1	0.16	0.16466	Xenopus_tropicalis_DN45952_c0_g1_i1.p1
265	GO:0007175	negative regulation of epidermal growth ...	1	1	0.16	0.16466	Xenopus_tropicalis_DN44835_c0_g1_i1.p1
266	GO:2000042	negative regulation of double-strand bre...	1	1	0.16	0.16466	Xenopus_tropicalis_DN37470_c0_g1_i1.p1
267	GO:0043504	mitochondrial DNA repair	1	1	0.16	0.16466	Xenopus_tropicalis_DN49208_c3_g2_i1.p1
268	GO:0090522	vesicle tethering involved in exocytosis	1	1	0.16	0.16466	Xenopus_tropicalis_DN45803_c0_g1_i1.p1
269	GO:0048011	neurotrophin TRK receptor signaling path...	1	1	0.16	0.16466	Xenopus_tropicalis_DN33579_c0_g1_i1.p1
270	GO:0006177	GMP biosynthetic process	1	1	0.16	0.16466	Xenopus_tropicalis_DN37294_c0_g1_i2.p1
271	GO:0060236	regulation of mitotic spindle organizati...	1	1	0.16	0.16466	Xenopus_tropicalis_DN50346_c1_g1_i1.p1
272	GO:0051492	regulation of stress fiber assembly	1	1	0.16	0.16466	Xenopus_tropicalis_DN51466_c0_g1_i2.p1
273	GO:0045737	positive regulation of cyclin-dependent ...	1	1	0.16	0.16466	Xenopus_tropicalis_DN5824_c0_g1_i1.p1
274	GO:2001256	regulation of store-operated calcium ent...	1	1	0.16	0.16466	Xenopus_tropicalis_DN34423_c0_g1_i1.p1
275	GO:0035871	protein K11-linked deubiquitination	1	1	0.16	0.16466	Xenopus_tropicalis_DN48132_c0_g1_i3.p1
276	GO:1905775	negative regulation of DNA helicase acti...	1	1	0.16	0.16466	Xenopus_tropicalis_DN48642_c0_g1_i1.p1
277	GO:0001731	formation of translation preinitiation c...	1	1	0.16	0.16466	Xenopus_tropicalis_DN38483_c0_g1_i1.p1
278	GO:0033314	mitotic DNA replication checkpoint	1	1	0.16	0.16466	Xenopus_tropicalis_DN44443_c0_g1_i1.p1
279	GO:0006283	transcription-coupled nucleotide-excisio...	1	1	0.16	0.16466	Xenopus_tropicalis_DN46296_c0_g1_i1.p1
280	GO:0090630	activation of GTPase activity	1	1	0.16	0.16466	Xenopus_tropicalis_DN50193_c0_g1_i1.p1
281	GO:1990456	mitochondrion-endoplasmic reticulum memb...	1	1	0.16	0.16466	Xenopus_tropicalis_DN53061_c7_g1_i1.p1
282	GO:0015689	molybdate ion transport	1	1	0.16	0.16466	Xenopus_tropicalis_DN33135_c0_g1_i1.p1
283	GO:0018343	protein farnesylation	1	1	0.16	0.16466	Xenopus_tropicalis_DN53080_c2_g1_i2.p1
284	GO:0006231	dTMP biosynthetic process	1	1	0.16	0.16466	Xenopus_tropicalis_DN45053_c0_g1_i1.p1
285	GO:0034474	U2 snRNA 3'-end processing	1	1	0.16	0.16466	Xenopus_tropicalis_DN52050_c1_g2_i2.p1
286	GO:1990426	mitotic recombination-dependent replicat...	1	1	0.16	0.16466	Xenopus_tropicalis_DN37397_c0_g1_i1.p1
287	GO:0034477	U6 snRNA 3'-end processing	1	1	0.16	0.16466	Xenopus_tropicalis_DN40584_c0_g1_i2.p1
288	GO:0034427	nuclear-transcribed mRNA catabolic proce...	1	1	0.16	0.16466	Xenopus_tropicalis_DN46233_c0_g1_i4.p1
289	GO:0048681	negative regulation of axon regeneration	1	1	0.16	0.16466	Xenopus_tropicalis_DN29668_c0_g1_i1.p1
290	GO:0071469	cellular response to alkaline pH	1	1	0.16	0.16466	Xenopus_tropicalis_DN49585_c0_g1_i2.p1
291	GO:0048515	spermatid differentiation	8	2	1.32	0.16468	c("Xenopus_tropicalis_DN31961_c0_g1_i1.p1", "Xenopus_tropicalis_DN48145_c0_g1_i1.p1")
292	GO:0010941	regulation of cell death	118	16	19.43	0.16507	c("Xenopus_tropicalis_DN124788_c0_g1_i1.p1", "Xenopus_tropicalis_DN16054_c0_g1_i1.p1", "Xenopus_tropicalis_DN21745_c0_g1_i3.p1", "Xenopus_tropicalis_DN28772_c0_g1_i1.p1", "Xenopus_tropicalis_DN30353_c1_g1_i1.p1", "Xenopus_tropicalis_DN36449_c0_g1_i1.p1", "Xenopus_tropicalis_DN38177_c0_g1_i1.p1", "Xenopus_tropicalis_DN45682_c0_g1_i1.p1", "Xenopus_tropicalis_DN45945_c0_g1_i1.p1", "Xenopus_tropicali…
293	GO:0006163	purine nucleotide metabolic process	151	9	24.86	0.16628	c("Xenopus_tropicalis_DN31961_c0_g1_i1.p1", "Xenopus_tropicalis_DN37294_c0_g1_i2.p1", "Xenopus_tropicalis_DN37432_c0_g1_i1.p1", "Xenopus_tropicalis_DN41600_c0_g1_i1.p1", "Xenopus_tropicalis_DN49361_c3_g1_i1.p1", "Xenopus_tropicalis_DN49362_c0_g1_i1.p1", "Xenopus_tropicalis_DN51645_c3_g1_i1.p1", "Xenopus_tropicalis_DN52941_c1_g2_i10.p1", "Xenopus_tropicalis_DN63098_c0_g1_i1.p1")
294	GO:0000184	nuclear-transcribed mRNA catabolic proce...	9	3	1.48	0.17351	c("Xenopus_tropicalis_DN44486_c0_g1_i4.p1", "Xenopus_tropicalis_DN44805_c0_g1_i2.p1", "Xenopus_tropicalis_DN48108_c0_g1_i1.p2")
295	GO:0006000	fructose metabolic process	9	3	1.48	0.17351	c("Xenopus_tropicalis_DN48342_c0_g1_i5.p1", "Xenopus_tropicalis_DN48342_c0_g1_i6.p1", "Xenopus_tropicalis_DN51268_c1_g1_i2.p1")
296	GO:0006915	apoptotic process	180	30	29.64	0.18534	c("Xenopus_tropicalis_DN124788_c0_g1_i1.p1", "Xenopus_tropicalis_DN21546_c0_g1_i1.p1", "Xenopus_tropicalis_DN21745_c0_g1_i3.p1", "Xenopus_tropicalis_DN28772_c0_g1_i1.p1", "Xenopus_tropicalis_DN30353_c1_g1_i1.p1", "Xenopus_tropicalis_DN30388_c0_g1_i1.p1", "Xenopus_tropicalis_DN36449_c0_g1_i1.p1", "Xenopus_tropicalis_DN38177_c0_g1_i1.p1", "Xenopus_tropicalis_DN41665_c0_g1_i1.p1", "Xenopus_tropicali…
297	GO:0000077	DNA damage checkpoint	14	4	2.31	0.18764	c("Xenopus_tropicalis_DN51286_c4_g1_i1.p1", "Xenopus_tropicalis_DN51945_c3_g1_i2.p1", "Xenopus_tropicalis_DN52807_c2_g1_i1.p1", "Xenopus_tropicalis_DN52807_c2_g1_i4.p1")
298	GO:0046907	intracellular transport	331	72	54.5	0.18928	c("Xenopus_tropicalis_DN17241_c0_g1_i1.p1", "Xenopus_tropicalis_DN20700_c0_g1_i1.p1", "Xenopus_tropicalis_DN22068_c0_g1_i1.p1", "Xenopus_tropicalis_DN23881_c0_g1_i1.p1", "Xenopus_tropicalis_DN27076_c0_g1_i1.p1", "Xenopus_tropicalis_DN30540_c0_g1_i1.p1", "Xenopus_tropicalis_DN31108_c0_g1_i2.p1", "Xenopus_tropicalis_DN31402_c0_g1_i1.p1", "Xenopus_tropicalis_DN31618_c0_g1_i1.p1", "Xenopus_tropicalis…
299	GO:0051321	meiotic cell cycle	24	8	3.95	0.19183	c("Xenopus_tropicalis_DN17475_c0_g1_i1.p1", "Xenopus_tropicalis_DN33694_c0_g1_i1.p1", "Xenopus_tropicalis_DN41699_c0_g1_i1.p1", "Xenopus_tropicalis_DN42227_c0_g1_i1.p1", "Xenopus_tropicalis_DN44310_c0_g1_i1.p1", "Xenopus_tropicalis_DN46452_c0_g1_i2.p1", "Xenopus_tropicalis_DN46452_c0_g1_i3.p1", "Xenopus_tropicalis_DN51977_c4_g2_i1.p1")
300	GO:0016192	vesicle-mediated transport	311	52	51.21	0.19190	c("Xenopus_tropicalis_DN123169_c0_g1_i1.p1", "Xenopus_tropicalis_DN17241_c0_g1_i1.p1", "Xenopus_tropicalis_DN26220_c0_g1_i1.p1", "Xenopus_tropicalis_DN31976_c0_g1_i1.p1", "Xenopus_tropicalis_DN32009_c0_g1_i2.p1", "Xenopus_tropicalis_DN35705_c1_g1_i3.p1", "Xenopus_tropicalis_DN37548_c0_g1_i1.p1", "Xenopus_tropicalis_DN38856_c0_g1_i1.p1", "Xenopus_tropicalis_DN38962_c0_g1_i1.p1", "Xenopus_tropicali…
301	GO:0032482	Rab protein signal transduction	5	2	0.82	0.19236	c("Xenopus_tropicalis_DN51826_c0_g1_i2.p1", "Xenopus_tropicalis_DN52662_c3_g1_i1.p1")
302	GO:0032968	positive regulation of transcription elo...	5	2	0.82	0.19236	c("Xenopus_tropicalis_DN35520_c0_g1_i1.p1", "Xenopus_tropicalis_DN49715_c0_g1_i5.p1")
303	GO:0035329	hippo signaling	5	2	0.82	0.19236	c("Xenopus_tropicalis_DN49539_c2_g1_i3.p1", "Xenopus_tropicalis_DN51998_c0_g1_i1.p1")
304	GO:0051092	positive regulation of NF-kappaB transcr...	5	2	0.82	0.19236	c("Xenopus_tropicalis_DN44422_c0_g1_i1.p1", "Xenopus_tropicalis_DN49106_c0_g1_i4.p1")
305	GO:0051560	mitochondrial calcium ion homeostasis	5	2	0.82	0.19236	c("Xenopus_tropicalis_DN26033_c0_g1_i1.p1", "Xenopus_tropicalis_DN53061_c7_g1_i1.p1")
306	GO:1901222	regulation of NIK/NF-kappaB signaling	5	2	0.82	0.19236	c("Xenopus_tropicalis_DN48185_c0_g1_i1.p1", "Xenopus_tropicalis_DN52439_c1_g1_i10.p1")
307	GO:0044528	regulation of mitochondrial mRNA stabili...	5	2	0.82	0.19236	c("Xenopus_tropicalis_DN42324_c0_g1_i2.p1", "Xenopus_tropicalis_DN42808_c0_g1_i1.p1")
308	GO:0032956	regulation of actin cytoskeleton organiz...	83	11	13.67	0.19307	c("Xenopus_tropicalis_DN34588_c0_g1_i2.p1", "Xenopus_tropicalis_DN38856_c0_g1_i1.p1", "Xenopus_tropicalis_DN41276_c0_g1_i1.p1", "Xenopus_tropicalis_DN42863_c0_g1_i1.p1", "Xenopus_tropicalis_DN43825_c0_g1_i1.p1", "Xenopus_tropicalis_DN47810_c0_g1_i1.p1", "Xenopus_tropicalis_DN48560_c0_g1_i1.p1", "Xenopus_tropicalis_DN51466_c0_g1_i2.p1", "Xenopus_tropicalis_DN51551_c7_g2_i2.p1", "Xenopus_tropicalis…
309	GO:0007018	microtubule-based movement	185	35	30.46	0.20019	c("Xenopus_tropicalis_DN23881_c0_g1_i1.p1", "Xenopus_tropicalis_DN29420_c1_g1_i1.p1", "Xenopus_tropicalis_DN31108_c0_g1_i2.p1", "Xenopus_tropicalis_DN35948_c0_g1_i1.p1", "Xenopus_tropicalis_DN36079_c0_g1_i1.p1", "Xenopus_tropicalis_DN38035_c1_g1_i1.p1", "Xenopus_tropicalis_DN38482_c0_g1_i1.p1", "Xenopus_tropicalis_DN41469_c0_g1_i1.p1", "Xenopus_tropicalis_DN43112_c0_g1_i2.p1", "Xenopus_tropicalis…
310	GO:0006400	tRNA modification	28	15	4.61	0.21674	c("Xenopus_tropicalis_DN17882_c0_g1_i1.p1", "Xenopus_tropicalis_DN26044_c0_g1_i1.p1", "Xenopus_tropicalis_DN37327_c0_g1_i1.p1", "Xenopus_tropicalis_DN39895_c0_g1_i1.p1", "Xenopus_tropicalis_DN40460_c0_g1_i3.p1", "Xenopus_tropicalis_DN44478_c0_g1_i3.p1", "Xenopus_tropicalis_DN45430_c0_g1_i1.p1", "Xenopus_tropicalis_DN45462_c0_g1_i1.p1", "Xenopus_tropicalis_DN46404_c0_g1_i1.p1", "Xenopus_tropicalis…
311	GO:0006406	mRNA export from nucleus	12	4	1.98	0.21896	c("Xenopus_tropicalis_DN20700_c0_g1_i1.p1", "Xenopus_tropicalis_DN36504_c0_g1_i1.p1", "Xenopus_tropicalis_DN44704_c1_g1_i4.p1", "Xenopus_tropicalis_DN81570_c0_g1_i1.p1")
312	GO:0008283	cell proliferation	62	11	10.21	0.21928	c("Xenopus_tropicalis_DN16054_c0_g1_i1.p1", "Xenopus_tropicalis_DN32915_c0_g1_i1.p1", "Xenopus_tropicalis_DN33674_c0_g1_i1.p1", "Xenopus_tropicalis_DN36449_c0_g1_i1.p1", "Xenopus_tropicalis_DN40049_c0_g1_i1.p1", "Xenopus_tropicalis_DN40983_c0_g1_i2.p1", "Xenopus_tropicalis_DN44422_c0_g1_i1.p1", "Xenopus_tropicalis_DN47032_c0_g1_i5.p1", "Xenopus_tropicalis_DN47164_c0_g1_i5.p1", "Xenopus_tropicalis…
313	GO:0006887	exocytosis	65	12	10.7	0.24031	c("Xenopus_tropicalis_DN38962_c0_g1_i1.p1", "Xenopus_tropicalis_DN41320_c1_g1_i2.p1", "Xenopus_tropicalis_DN43537_c0_g1_i2.p1", "Xenopus_tropicalis_DN43628_c0_g1_i1.p1", "Xenopus_tropicalis_DN44185_c0_g1_i1.p1", "Xenopus_tropicalis_DN45803_c0_g1_i1.p1", "Xenopus_tropicalis_DN47948_c0_g1_i3.p1", "Xenopus_tropicalis_DN48044_c0_g1_i1.p1", "Xenopus_tropicalis_DN49777_c0_g1_i4.p1", "Xenopus_tropicalis…
314	GO:0006366	transcription by RNA polymerase II	230	70	37.87	0.25207	c("Xenopus_tropicalis_DN12132_c0_g1_i1.p1", "Xenopus_tropicalis_DN12993_c0_g1_i3.p1", "Xenopus_tropicalis_DN20574_c1_g1_i1.p1", "Xenopus_tropicalis_DN22583_c0_g1_i1.p1", "Xenopus_tropicalis_DN22672_c0_g1_i1.p1", "Xenopus_tropicalis_DN23989_c0_g1_i1.p1", "Xenopus_tropicalis_DN26188_c0_g1_i2.p2", "Xenopus_tropicalis_DN26785_c0_g1_i1.p1", "Xenopus_tropicalis_DN29668_c0_g1_i1.p1", "Xenopus_tropicalis…
315	GO:0007051	spindle organization	25	15	4.12	0.25611	c("Xenopus_tropicalis_DN35435_c0_g1_i2.p1", "Xenopus_tropicalis_DN35517_c0_g1_i1.p1", "Xenopus_tropicalis_DN35595_c0_g1_i1.p1", "Xenopus_tropicalis_DN37086_c0_g1_i6.p1", "Xenopus_tropicalis_DN38839_c0_g1_i1.p1", "Xenopus_tropicalis_DN44314_c0_g1_i1.p1", "Xenopus_tropicalis_DN44706_c0_g1_i1.p1", "Xenopus_tropicalis_DN44909_c0_g2_i1.p1", "Xenopus_tropicalis_DN45293_c0_g1_i1.p1", "Xenopus_tropicalis…
316	GO:0006334	nucleosome assembly	21	5	3.46	0.25634	c("Xenopus_tropicalis_DN32644_c0_g1_i1.p1", "Xenopus_tropicalis_DN49299_c0_g1_i1.p1", "Xenopus_tropicalis_DN49401_c0_g1_i1.p1", "Xenopus_tropicalis_DN50342_c0_g1_i1.p3", "Xenopus_tropicalis_DN50342_c0_g2_i1.p2")
317	GO:0050790	regulation of catalytic activity	134	30	22.06	0.25677	c("Xenopus_tropicalis_DN21745_c0_g1_i3.p1", "Xenopus_tropicalis_DN40536_c1_g1_i2.p1", "Xenopus_tropicalis_DN41931_c0_g1_i2.p1", "Xenopus_tropicalis_DN42863_c0_g1_i1.p1", "Xenopus_tropicalis_DN43033_c0_g1_i1.p1", "Xenopus_tropicalis_DN44091_c0_g1_i4.p1", "Xenopus_tropicalis_DN44272_c0_g1_i2.p1", "Xenopus_tropicalis_DN44835_c0_g1_i1.p1", "Xenopus_tropicalis_DN45512_c0_g1_i1.p1", "Xenopus_tropicalis…
318	GO:0007052	mitotic spindle organization	9	5	1.48	0.25780	c("Xenopus_tropicalis_DN35595_c0_g1_i1.p1", "Xenopus_tropicalis_DN44706_c0_g1_i1.p1", "Xenopus_tropicalis_DN45293_c0_g1_i1.p1", "Xenopus_tropicalis_DN45482_c0_g1_i1.p1", "Xenopus_tropicalis_DN50346_c1_g1_i1.p1")
319	GO:0045892	negative regulation of transcription, DN...	66	13	10.87	0.25816	c("Xenopus_tropicalis_DN19948_c0_g1_i1.p1", "Xenopus_tropicalis_DN31407_c0_g1_i1.p1", "Xenopus_tropicalis_DN42195_c0_g1_i2.p1", "Xenopus_tropicalis_DN42398_c0_g1_i1.p1", "Xenopus_tropicalis_DN42607_c0_g1_i1.p1", "Xenopus_tropicalis_DN44760_c1_g1_i3.p1", "Xenopus_tropicalis_DN47943_c1_g1_i5.p1", "Xenopus_tropicalis_DN48458_c0_g1_i7.p1", "Xenopus_tropicalis_DN48803_c1_g1_i1.p1", "Xenopus_tropicalis…
320	GO:0007023	post-chaperonin tubulin folding pathway	6	2	0.99	0.25838	c("Xenopus_tropicalis_DN47887_c0_g1_i1.p1", "Xenopus_tropicalis_DN47887_c1_g1_i3.p1")
321	GO:0048013	ephrin receptor signaling pathway	6	2	0.99	0.25838	c("Xenopus_tropicalis_DN43502_c0_g1_i1.p1", "Xenopus_tropicalis_DN43652_c0_g1_i1.p1")
322	GO:0016070	RNA metabolic process	1367	449	225.09	0.26072	c("Xenopus_tropicalis_DN10424_c0_g1_i1.p1", "Xenopus_tropicalis_DN108420_c0_g1_i1.p1", "Xenopus_tropicalis_DN111487_c0_g1_i1.p1", "Xenopus_tropicalis_DN1125_c0_g1_i1.p1", "Xenopus_tropicalis_DN12101_c0_g1_i2.p1", "Xenopus_tropicalis_DN12132_c0_g1_i1.p1", "Xenopus_tropicalis_DN12993_c0_g1_i3.p1", "Xenopus_tropicalis_DN13552_c0_g1_i1.p1", "Xenopus_tropicalis_DN14481_c0_g1_i1.p1", "Xenopus_tropicali…
323	GO:0008654	phospholipid biosynthetic process	41	14	6.75	0.26494	c("Xenopus_tropicalis_DN30287_c0_g1_i1.p1", "Xenopus_tropicalis_DN37610_c0_g1_i1.p1", "Xenopus_tropicalis_DN37623_c0_g1_i2.p1", "Xenopus_tropicalis_DN45327_c0_g1_i1.p1", "Xenopus_tropicalis_DN46658_c0_g1_i1.p1", "Xenopus_tropicalis_DN47001_c0_g2_i1.p1", "Xenopus_tropicalis_DN47016_c0_g1_i7.p1", "Xenopus_tropicalis_DN48049_c0_g1_i1.p1", "Xenopus_tropicalis_DN48983_c0_g1_i1.p1", "Xenopus_tropicalis…
324	GO:0031175	neuron projection development	70	7	11.53	0.26853	c("Xenopus_tropicalis_DN29668_c0_g1_i1.p1", "Xenopus_tropicalis_DN37548_c0_g1_i1.p1", "Xenopus_tropicalis_DN42035_c0_g1_i2.p1", "Xenopus_tropicalis_DN52538_c0_g1_i1.p1", "Xenopus_tropicalis_DN52834_c2_g2_i4.p1", "Xenopus_tropicalis_DN63451_c0_g1_i1.p1", "Xenopus_tropicalis_DN9987_c0_g1_i1.p1")
325	GO:0008285	negative regulation of cell proliferatio...	22	5	3.62	0.29039	c("Xenopus_tropicalis_DN16054_c0_g1_i1.p1", "Xenopus_tropicalis_DN33674_c0_g1_i1.p1", "Xenopus_tropicalis_DN36449_c0_g1_i1.p1", "Xenopus_tropicalis_DN47032_c0_g1_i5.p1", "Xenopus_tropicalis_DN52252_c2_g1_i3.p1")
326	GO:0034470	ncRNA processing	98	60	16.14	0.29526	c("Xenopus_tropicalis_DN17626_c0_g1_i1.p1", "Xenopus_tropicalis_DN17754_c0_g1_i1.p1", "Xenopus_tropicalis_DN17882_c0_g1_i1.p1", "Xenopus_tropicalis_DN26044_c0_g1_i1.p1", "Xenopus_tropicalis_DN27493_c0_g1_i1.p1", "Xenopus_tropicalis_DN29872_c0_g1_i1.p1", "Xenopus_tropicalis_DN32132_c0_g1_i3.p1", "Xenopus_tropicalis_DN35502_c0_g1_i1.p1", "Xenopus_tropicalis_DN35502_c0_g1_i2.p1", "Xenopus_tropicalis…
327	GO:0051169	nuclear transport	47	23	7.74	0.29989	c("Xenopus_tropicalis_DN20700_c0_g1_i1.p1", "Xenopus_tropicalis_DN22068_c0_g1_i1.p1", "Xenopus_tropicalis_DN36504_c0_g1_i1.p1", "Xenopus_tropicalis_DN39421_c0_g1_i1.p1", "Xenopus_tropicalis_DN41977_c0_g1_i1.p1", "Xenopus_tropicalis_DN44699_c0_g1_i1.p1", "Xenopus_tropicalis_DN44704_c1_g1_i4.p1", "Xenopus_tropicalis_DN44979_c0_g1_i1.p1", "Xenopus_tropicalis_DN45857_c2_g1_i1.p1", "Xenopus_tropicalis…
328	GO:0051304	chromosome separation	14	8	2.31	0.30142	c("Xenopus_tropicalis_DN108697_c0_g1_i1.p1", "Xenopus_tropicalis_DN26990_c0_g1_i1.p1", "Xenopus_tropicalis_DN29849_c0_g1_i1.p1", "Xenopus_tropicalis_DN46742_c0_g1_i1.p1", "Xenopus_tropicalis_DN47056_c0_g1_i1.p1", "Xenopus_tropicalis_DN49947_c4_g1_i3.p1", "Xenopus_tropicalis_DN52314_c1_g1_i1.p1", "Xenopus_tropicalis_DN52314_c1_g1_i2.p1")
329	GO:0016571	histone methylation	23	8	3.79	0.30166	c("Xenopus_tropicalis_DN26704_c0_g1_i1.p1", "Xenopus_tropicalis_DN36765_c0_g1_i1.p1", "Xenopus_tropicalis_DN40366_c0_g1_i1.p1", "Xenopus_tropicalis_DN40863_c0_g1_i2.p1", "Xenopus_tropicalis_DN41143_c0_g1_i8.p1", "Xenopus_tropicalis_DN48235_c1_g1_i1.p1", "Xenopus_tropicalis_DN48824_c0_g1_i1.p1", "Xenopus_tropicalis_DN51213_c0_g1_i1.p1")
330	GO:0008608	attachment of spindle microtubules to ki...	6	5	0.99	0.30169	c("Xenopus_tropicalis_DN35677_c0_g1_i1.p1", "Xenopus_tropicalis_DN38839_c0_g1_i1.p1", "Xenopus_tropicalis_DN44333_c0_g1_i1.p1", "Xenopus_tropicalis_DN44881_c1_g1_i1.p1", "Xenopus_tropicalis_DN50012_c0_g1_i1.p1")
331	GO:0010970	transport along microtubule	16	6	2.63	0.30180	c("Xenopus_tropicalis_DN23881_c0_g1_i1.p1", "Xenopus_tropicalis_DN31108_c0_g1_i2.p1", "Xenopus_tropicalis_DN38482_c0_g1_i1.p1", "Xenopus_tropicalis_DN46858_c0_g1_i7.p1", "Xenopus_tropicalis_DN50082_c0_g1_i2.p1", "Xenopus_tropicalis_DN52873_c0_g1_i1.p1")
332	GO:0006333	chromatin assembly or disassembly	23	6	3.79	0.30198	c("Xenopus_tropicalis_DN2148_c0_g1_i3.p2", "Xenopus_tropicalis_DN32644_c0_g1_i1.p1", "Xenopus_tropicalis_DN49299_c0_g1_i1.p1", "Xenopus_tropicalis_DN49401_c0_g1_i1.p1", "Xenopus_tropicalis_DN50342_c0_g1_i1.p3", "Xenopus_tropicalis_DN50342_c0_g2_i1.p2")
333	GO:0009452	7-methylguanosine RNA capping	6	3	0.99	0.30201	c("Xenopus_tropicalis_DN33617_c0_g1_i1.p1", "Xenopus_tropicalis_DN38771_c0_g1_i1.p1", "Xenopus_tropicalis_DN45138_c0_g1_i1.p1")
334	GO:0045132	meiotic chromosome segregation	13	4	2.14	0.30204	c("Xenopus_tropicalis_DN17475_c0_g1_i1.p1", "Xenopus_tropicalis_DN42227_c0_g1_i1.p1", "Xenopus_tropicalis_DN44310_c0_g1_i1.p1", "Xenopus_tropicalis_DN51977_c4_g2_i1.p1")
335	GO:0000915	actomyosin contractile ring assembly	3	2	0.49	0.30209	c("Xenopus_tropicalis_DN42863_c0_g1_i1.p1", "Xenopus_tropicalis_DN46858_c0_g1_i7.p1")
336	GO:0006998	nuclear envelope organization	3	2	0.49	0.30209	c("Xenopus_tropicalis_DN37548_c0_g1_i1.p1", "Xenopus_tropicalis_DN51946_c3_g5_i1.p1")
337	GO:0040008	regulation of growth	16	4	2.63	0.30211	c("Xenopus_tropicalis_DN22279_c0_g1_i1.p1", "Xenopus_tropicalis_DN27054_c0_g1_i1.p1", "Xenopus_tropicalis_DN4714_c0_g1_i1.p1", "Xenopus_tropicalis_DN63451_c0_g1_i1.p1")
338	GO:0009143	nucleoside triphosphate catabolic proces...	4	2	0.66	0.30212	c("Xenopus_tropicalis_DN11585_c0_g1_i1.p1", "Xenopus_tropicalis_DN45774_c1_g1_i1.p1")
339	GO:0097428	protein maturation by iron-sulfur cluste...	4	2	0.66	0.30212	c("Xenopus_tropicalis_DN26064_c0_g1_i3.p2", "Xenopus_tropicalis_DN35650_c0_g1_i2.p1")
340	GO:0008592	regulation of Toll signaling pathway	2	1	0.33	0.30223	Xenopus_tropicalis_DN14579_c0_g1_i1.p1
341	GO:0018142	protein-DNA covalent cross-linking	2	1	0.33	0.30223	Xenopus_tropicalis_DN50189_c0_g1_i4.p1
342	GO:0043162	ubiquitin-dependent protein catabolic pr...	2	1	0.33	0.30223	Xenopus_tropicalis_DN37111_c0_g1_i1.p1
343	GO:0034227	tRNA thio-modification	2	1	0.33	0.30223	Xenopus_tropicalis_DN49368_c0_g1_i1.p1
344	GO:0001682	tRNA 5'-leader removal	2	1	0.33	0.30223	Xenopus_tropicalis_DN29872_c0_g1_i1.p1
345	GO:0009214	cyclic nucleotide catabolic process	2	1	0.33	0.30223	Xenopus_tropicalis_DN47651_c0_g1_i1.p1
346	GO:0055117	regulation of cardiac muscle contraction	2	1	0.33	0.30223	Xenopus_tropicalis_DN113459_c0_g1_i1.p1
347	GO:0016973	poly(A)+ mRNA export from nucleus	2	1	0.33	0.30223	Xenopus_tropicalis_DN44704_c1_g1_i4.p1
348	GO:1900745	positive regulation of p38MAPK cascade	2	1	0.33	0.30223	Xenopus_tropicalis_DN44440_c0_g1_i1.p1
349	GO:0006527	arginine catabolic process	2	1	0.33	0.30223	Xenopus_tropicalis_DN46922_c1_g1_i4.p1
350	GO:0006529	asparagine biosynthetic process	2	1	0.33	0.30223	Xenopus_tropicalis_DN49226_c0_g1_i3.p1
351	GO:0006516	glycoprotein catabolic process	2	1	0.33	0.30223	Xenopus_tropicalis_DN51389_c3_g1_i2.p1
352	GO:0008612	peptidyl-lysine modification to peptidyl...	2	1	0.33	0.30223	Xenopus_tropicalis_DN47852_c0_g1_i6.p1
353	GO:0034773	histone H4-K20 trimethylation	2	1	0.33	0.30223	Xenopus_tropicalis_DN51213_c0_g1_i1.p1
354	GO:0003309	type B pancreatic cell differentiation	2	1	0.33	0.30223	Xenopus_tropicalis_DN63451_c0_g1_i1.p1
355	GO:1904263	positive regulation of TORC1 signaling	2	1	0.33	0.30223	Xenopus_tropicalis_DN49493_c7_g1_i1.p1
356	GO:0031293	membrane protein intracellular domain pr...	2	1	0.33	0.30223	Xenopus_tropicalis_DN31890_c0_g1_i2.p1
357	GO:0030516	regulation of axon extension	2	1	0.33	0.30223	Xenopus_tropicalis_DN63451_c0_g1_i1.p1
358	GO:2000134	negative regulation of G1/S transition o...	2	1	0.33	0.30223	Xenopus_tropicalis_DN52252_c2_g1_i3.p1
359	GO:0071786	endoplasmic reticulum tubular network or...	2	1	0.33	0.30223	Xenopus_tropicalis_DN48209_c1_g1_i1.p1
360	GO:0006659	phosphatidylserine biosynthetic process	2	1	0.33	0.30223	Xenopus_tropicalis_DN37610_c0_g1_i1.p1
361	GO:0106035	protein maturation by [4Fe-4S] cluster t...	2	1	0.33	0.30223	Xenopus_tropicalis_DN26064_c0_g1_i3.p2
362	GO:1902269	positive regulation of polyamine transme...	2	1	0.33	0.30223	Xenopus_tropicalis_DN46306_c0_g1_i2.p1
363	GO:0045429	positive regulation of nitric oxide bios...	2	1	0.33	0.30223	Xenopus_tropicalis_DN46922_c1_g1_i4.p1
364	GO:0042754	negative regulation of circadian rhythm	2	1	0.33	0.30223	Xenopus_tropicalis_DN42195_c0_g1_i2.p1
365	GO:0042779	tRNA 3'-trailer cleavage	2	1	0.33	0.30223	Xenopus_tropicalis_DN51607_c4_g3_i1.p1
366	GO:0022011	myelination in peripheral nervous system	2	1	0.33	0.30223	Xenopus_tropicalis_DN45482_c0_g1_i1.p1
367	GO:0045947	negative regulation of translational ini...	2	1	0.33	0.30223	Xenopus_tropicalis_DN5727_c1_g1_i1.p2
368	GO:0002949	tRNA threonylcarbamoyladenosine modifica...	2	1	0.33	0.30223	Xenopus_tropicalis_DN46404_c0_g1_i1.p1
369	GO:1902751	positive regulation of cell cycle G2/M p...	2	1	0.33	0.30223	Xenopus_tropicalis_DN41711_c0_g1_i1.p1
370	GO:0000052	citrulline metabolic process	2	1	0.33	0.30223	Xenopus_tropicalis_DN46922_c1_g1_i4.p1
371	GO:0002138	retinoic acid biosynthetic process	2	1	0.33	0.30223	Xenopus_tropicalis_DN109521_c0_g1_i1.p1
372	GO:0030328	prenylcysteine catabolic process	2	1	0.33	0.30223	Xenopus_tropicalis_DN17794_c0_g1_i1.p1
373	GO:0071586	CAAX-box protein processing	2	1	0.33	0.30223	Xenopus_tropicalis_DN6233_c0_g1_i1.p1
374	GO:0000012	single strand break repair	2	1	0.33	0.30223	Xenopus_tropicalis_DN52221_c0_g1_i3.p1
375	GO:0016075	rRNA catabolic process	2	1	0.33	0.30223	Xenopus_tropicalis_DN38793_c0_g1_i1.p1
376	GO:0006478	peptidyl-tyrosine sulfation	2	1	0.33	0.30223	Xenopus_tropicalis_DN50879_c0_g1_i2.p1
377	GO:0006423	cysteinyl-tRNA aminoacylation	2	1	0.33	0.30223	Xenopus_tropicalis_DN47833_c0_g1_i2.p1
378	GO:0006428	isoleucyl-tRNA aminoacylation	2	1	0.33	0.30223	Xenopus_tropicalis_DN46297_c0_g1_i1.p1
379	GO:0019228	neuronal action potential	2	1	0.33	0.30223	Xenopus_tropicalis_DN50351_c6_g1_i1.p1
380	GO:0006431	methionyl-tRNA aminoacylation	2	1	0.33	0.30223	Xenopus_tropicalis_DN50957_c2_g1_i4.p1
381	GO:0006436	tryptophanyl-tRNA aminoacylation	2	1	0.33	0.30223	Xenopus_tropicalis_DN68173_c0_g1_i1.p1
382	GO:0019236	response to pheromone	2	1	0.33	0.30223	Xenopus_tropicalis_DN46950_c2_g1_i1.p1
383	GO:0035721	intraciliary retrograde transport	2	1	0.33	0.30223	Xenopus_tropicalis_DN52873_c0_g1_i1.p1
384	GO:0070940	dephosphorylation of RNA polymerase II C...	2	1	0.33	0.30223	Xenopus_tropicalis_DN36906_c0_g1_i1.p1
385	GO:1902018	negative regulation of cilium assembly	2	1	0.33	0.30223	Xenopus_tropicalis_DN47564_c0_g1_i1.p1
386	GO:0035735	intraciliary transport involved in ciliu...	2	1	0.33	0.30223	Xenopus_tropicalis_DN31108_c0_g1_i2.p1
387	GO:2000574	regulation of microtubule motor activity	2	1	0.33	0.30223	Xenopus_tropicalis_DN49685_c1_g6_i1.p1
388	GO:0090503	RNA phosphodiester bond hydrolysis, exon...	2	1	0.33	0.30223	Xenopus_tropicalis_DN38793_c0_g1_i1.p1
389	GO:0034316	negative regulation of Arp2/3 complex-me...	2	1	0.33	0.30223	Xenopus_tropicalis_DN52629_c7_g1_i2.p1
390	GO:0046081	dUTP catabolic process	2	1	0.33	0.30223	Xenopus_tropicalis_DN11585_c0_g1_i1.p1
391	GO:0010792	DNA double-strand break processing invol...	2	1	0.33	0.30223	Xenopus_tropicalis_DN49651_c0_g1_i12.p1
392	GO:0006226	dUMP biosynthetic process	2	1	0.33	0.30223	Xenopus_tropicalis_DN11585_c0_g1_i1.p1
393	GO:0050868	negative regulation of T cell activation	2	1	0.33	0.30223	Xenopus_tropicalis_DN46030_c1_g1_i2.p1
394	GO:0030259	lipid glycosylation	2	1	0.33	0.30223	Xenopus_tropicalis_DN93149_c0_g1_i1.p1
395	GO:0035518	histone H2A monoubiquitination	2	1	0.33	0.30223	Xenopus_tropicalis_DN51856_c2_g1_i1.p1
396	GO:0001836	release of cytochrome c from mitochondri...	2	1	0.33	0.30223	Xenopus_tropicalis_DN21745_c0_g1_i3.p1
397	GO:0048489	synaptic vesicle transport	14	2	2.31	0.30238	c("Xenopus_tropicalis_DN37548_c0_g1_i1.p1", "Xenopus_tropicalis_DN44185_c0_g1_i1.p1")
398	GO:0001505	regulation of neurotransmitter levels	45	6	7.41	0.30256	c("Xenopus_tropicalis_DN41088_c1_g1_i1.p1", "Xenopus_tropicalis_DN44185_c0_g1_i1.p1", "Xenopus_tropicalis_DN44212_c0_g1_i1.p1", "Xenopus_tropicalis_DN46922_c1_g1_i4.p1", "Xenopus_tropicalis_DN50903_c0_g1_i1.p1", "Xenopus_tropicalis_DN93971_c0_g1_i1.p1")
399	GO:0006614	SRP-dependent cotranslational protein ta...	12	3	1.98	0.31543	c("Xenopus_tropicalis_DN27076_c0_g1_i1.p1", "Xenopus_tropicalis_DN33541_c0_g1_i1.p1", "Xenopus_tropicalis_DN41165_c0_g2_i1.p1")
400	GO:0032465	regulation of cytokinesis	15	8	2.47	0.32331	c("Xenopus_tropicalis_DN31612_c0_g1_i1.p1", "Xenopus_tropicalis_DN39434_c0_g1_i1.p1", "Xenopus_tropicalis_DN42863_c0_g1_i1.p1", "Xenopus_tropicalis_DN48908_c3_g1_i3.p1", "Xenopus_tropicalis_DN49643_c0_g1_i1.p1", "Xenopus_tropicalis_DN52314_c1_g1_i1.p1", "Xenopus_tropicalis_DN52314_c1_g1_i2.p1", "Xenopus_tropicalis_DN52834_c2_g2_i1.p1")
401	GO:0007163	establishment or maintenance of cell pol...	10	5	1.65	0.32389	c("Xenopus_tropicalis_DN32609_c0_g1_i1.p1", "Xenopus_tropicalis_DN38434_c0_g1_i1.p1", "Xenopus_tropicalis_DN48712_c0_g1_i1.p1", "Xenopus_tropicalis_DN49249_c0_g1_i1.p1", "Xenopus_tropicalis_DN50082_c0_g1_i2.p1")
402	GO:0007031	peroxisome organization	13	5	2.14	0.32403	c("Xenopus_tropicalis_DN40844_c0_g1_i1.p1", "Xenopus_tropicalis_DN44469_c0_g1_i2.p1", "Xenopus_tropicalis_DN47976_c1_g1_i6.p1", "Xenopus_tropicalis_DN47976_c1_g1_i9.p1", "Xenopus_tropicalis_DN50754_c0_g3_i1.p2")
403	GO:0032008	positive regulation of TOR signaling	9	3	1.48	0.32439	c("Xenopus_tropicalis_DN34901_c0_g1_i2.p1", "Xenopus_tropicalis_DN49493_c7_g1_i1.p1", "Xenopus_tropicalis_DN53152_c4_g1_i1.p1")
404	GO:0030512	negative regulation of transforming grow...	7	2	1.15	0.32457	c("Xenopus_tropicalis_DN38885_c0_g1_i1.p2", "Xenopus_tropicalis_DN49115_c0_g1_i1.p1")
405	GO:0042273	ribosomal large subunit biogenesis	7	2	1.15	0.32457	c("Xenopus_tropicalis_DN39421_c0_g1_i1.p1", "Xenopus_tropicalis_DN50518_c0_g1_i1.p1")
406	GO:0006415	translational termination	7	2	1.15	0.32457	c("Xenopus_tropicalis_DN32822_c0_g1_i1.p1", "Xenopus_tropicalis_DN39683_c0_g1_i1.p1")
407	GO:0006464	cellular protein modification process	1262	292	207.8	0.37985	c("Xenopus_tropicalis_DN108697_c0_g1_i1.p1", "Xenopus_tropicalis_DN109079_c0_g1_i1.p1", "Xenopus_tropicalis_DN109259_c0_g1_i1.p1", "Xenopus_tropicalis_DN11824_c0_g1_i1.p1", "Xenopus_tropicalis_DN123522_c0_g1_i1.p1", "Xenopus_tropicalis_DN123679_c0_g1_i1.p1", "Xenopus_tropicalis_DN125710_c0_g1_i1.p1", "Xenopus_tropicalis_DN14579_c0_g1_i1.p1", "Xenopus_tropicalis_DN19948_c0_g1_i1.p1", "Xenopus_trop…
408	GO:0006890	retrograde vesicle-mediated transport, G...	8	2	1.32	0.38908	c("Xenopus_tropicalis_DN39002_c0_g1_i1.p1", "Xenopus_tropicalis_DN50760_c0_g1_i5.p1")
409	GO:0006488	dolichol-linked oligosaccharide biosynth...	8	2	1.32	0.38908	c("Xenopus_tropicalis_DN39305_c0_g1_i2.p1", "Xenopus_tropicalis_DN47827_c0_g1_i2.p1")
410	GO:0043484	regulation of RNA splicing	16	3	2.63	0.38917	c("Xenopus_tropicalis_DN38796_c0_g2_i1.p1", "Xenopus_tropicalis_DN48317_c2_g1_i1.p1", "Xenopus_tropicalis_DN48374_c0_g1_i1.p1")
411	GO:0006816	calcium ion transport	79	11	13.01	0.41343	c("Xenopus_tropicalis_DN34423_c0_g1_i1.p1", "Xenopus_tropicalis_DN37868_c0_g1_i1.p1", "Xenopus_tropicalis_DN38350_c0_g1_i2.p1", "Xenopus_tropicalis_DN40881_c0_g1_i2.p1", "Xenopus_tropicalis_DN47009_c2_g1_i5.p1", "Xenopus_tropicalis_DN47456_c1_g2_i1.p1", "Xenopus_tropicalis_DN47611_c0_g1_i1.p1", "Xenopus_tropicalis_DN50138_c0_g1_i1.p1", "Xenopus_tropicalis_DN50351_c6_g1_i1.p1", "Xenopus_tropicalis…
412	GO:0006402	mRNA catabolic process	32	17	5.27	0.41489	c("Xenopus_tropicalis_DN30432_c1_g1_i2.p1", "Xenopus_tropicalis_DN31549_c0_g1_i1.p1", "Xenopus_tropicalis_DN33809_c0_g1_i3.p1", "Xenopus_tropicalis_DN39090_c0_g1_i1.p1", "Xenopus_tropicalis_DN42324_c0_g1_i2.p1", "Xenopus_tropicalis_DN42652_c0_g1_i1.p1", "Xenopus_tropicalis_DN42808_c0_g1_i1.p1", "Xenopus_tropicalis_DN44486_c0_g1_i4.p1", "Xenopus_tropicalis_DN44805_c0_g1_i2.p1", "Xenopus_tropicalis…
413	GO:0042325	regulation of phosphorylation	49	11	8.07	0.41666	c("Xenopus_tropicalis_DN32915_c0_g1_i1.p1", "Xenopus_tropicalis_DN43033_c0_g1_i1.p1", "Xenopus_tropicalis_DN44440_c0_g1_i1.p1", "Xenopus_tropicalis_DN44835_c0_g1_i1.p1", "Xenopus_tropicalis_DN50346_c1_g1_i1.p1", "Xenopus_tropicalis_DN50522_c2_g1_i2.p1", "Xenopus_tropicalis_DN51050_c0_g1_i5.p1", "Xenopus_tropicalis_DN51218_c5_g1_i4.p1", "Xenopus_tropicalis_DN51775_c1_g1_i3.p1", "Xenopus_tropicalis…
414	GO:0006997	nucleus organization	10	4	1.65	0.41678	c("Xenopus_tropicalis_DN37548_c0_g1_i1.p1", "Xenopus_tropicalis_DN42008_c0_g1_i3.p1", "Xenopus_tropicalis_DN49899_c4_g1_i7.p1", "Xenopus_tropicalis_DN51946_c3_g5_i1.p1")
415	GO:0007548	sex differentiation	4	2	0.66	0.41698	c("Xenopus_tropicalis_DN27009_c0_g1_i3.p1", "Xenopus_tropicalis_DN43726_c0_g1_i1.p1")
416	GO:0006809	nitric oxide biosynthetic process	5	2	0.82	0.41701	c("Xenopus_tropicalis_DN46922_c1_g1_i4.p1", "Xenopus_tropicalis_DN50903_c0_g1_i1.p1")
417	GO:0051262	protein tetramerization	8	2	1.32	0.41711	c("Xenopus_tropicalis_DN45684_c0_g1_i1.p1", "Xenopus_tropicalis_DN48055_c0_g1_i1.p1")
418	GO:0032486	Rap protein signal transduction	3	1	0.49	0.41715	Xenopus_tropicalis_DN38636_c0_g1_i2.p1
419	GO:0032402	melanosome transport	3	1	0.49	0.41715	Xenopus_tropicalis_DN51147_c1_g1_i2.p1
420	GO:0043966	histone H3 acetylation	3	1	0.49	0.41715	Xenopus_tropicalis_DN32644_c0_g1_i1.p1
421	GO:0006562	proline catabolic process	3	1	0.49	0.41715	Xenopus_tropicalis_DN47123_c0_g1_i1.p1
422	GO:0006584	catecholamine metabolic process	3	1	0.49	0.41715	Xenopus_tropicalis_DN44212_c0_g1_i1.p1
423	GO:0014066	regulation of phosphatidylinositol 3-kin...	3	1	0.49	0.41715	Xenopus_tropicalis_DN42572_c0_g1_i1.p1
424	GO:0006388	tRNA splicing, via endonucleolytic cleav...	3	1	0.49	0.41715	Xenopus_tropicalis_DN38604_c0_g1_i1.p1
425	GO:0006370	7-methylguanosine mRNA capping	3	1	0.49	0.41715	Xenopus_tropicalis_DN38771_c0_g1_i1.p1
426	GO:0045116	protein neddylation	3	1	0.49	0.41715	Xenopus_tropicalis_DN37793_c0_g1_i1.p1
427	GO:0032088	negative regulation of NF-kappaB transcr...	3	1	0.49	0.41715	Xenopus_tropicalis_DN39974_c0_g1_i2.p1
428	GO:0006301	postreplication repair	3	1	0.49	0.41715	Xenopus_tropicalis_DN51597_c1_g1_i1.p1
429	GO:0030317	flagellated sperm motility	3	1	0.49	0.41715	Xenopus_tropicalis_DN50351_c6_g1_i1.p1
430	GO:0043001	Golgi to plasma membrane protein transpo...	3	1	0.49	0.41715	Xenopus_tropicalis_DN43737_c1_g1_i1.p1
431	GO:0010923	negative regulation of phosphatase activ...	3	1	0.49	0.41715	Xenopus_tropicalis_DN40536_c1_g1_i2.p1
432	GO:0016578	histone deubiquitination	3	1	0.49	0.41715	Xenopus_tropicalis_DN46230_c0_g1_i1.p1
433	GO:1901031	regulation of response to reactive oxyge...	3	1	0.49	0.41715	Xenopus_tropicalis_DN44412_c0_g1_i1.p1
434	GO:0072321	chaperone-mediated protein transport	3	1	0.49	0.41715	Xenopus_tropicalis_DN37548_c0_g1_i1.p1
435	GO:0010738	regulation of protein kinase A signaling	3	1	0.49	0.41715	Xenopus_tropicalis_DN49539_c2_g1_i3.p1
436	GO:0030509	BMP signaling pathway	10	2	1.65	0.41718	c("Xenopus_tropicalis_DN29668_c0_g1_i1.p1", "Xenopus_tropicalis_DN31273_c0_g1_i1.p1")
437	GO:0006986	response to unfolded protein	13	2	2.14	0.41727	c("Xenopus_tropicalis_DN20663_c0_g1_i1.p1", "Xenopus_tropicalis_DN46485_c0_g1_i1.p1")
438	GO:1902531	regulation of intracellular signal trans...	119	18	19.59	0.41757	c("Xenopus_tropicalis_DN32915_c0_g1_i1.p1", "Xenopus_tropicalis_DN33579_c0_g1_i1.p1", "Xenopus_tropicalis_DN34901_c0_g1_i2.p1", "Xenopus_tropicalis_DN42008_c0_g1_i3.p1", "Xenopus_tropicalis_DN42572_c0_g1_i1.p1", "Xenopus_tropicalis_DN44091_c0_g1_i4.p1", "Xenopus_tropicalis_DN44440_c0_g1_i1.p1", "Xenopus_tropicalis_DN44510_c0_g1_i2.p1", "Xenopus_tropicalis_DN45482_c0_g1_i1.p1", "Xenopus_tropicalis…
439	GO:0006413	translational initiation	26	6	4.28	0.42328	c("Xenopus_tropicalis_DN21452_c0_g1_i1.p1", "Xenopus_tropicalis_DN38483_c0_g1_i1.p1", "Xenopus_tropicalis_DN42172_c0_g1_i1.p1", "Xenopus_tropicalis_DN53068_c0_g1_i1.p1", "Xenopus_tropicalis_DN53068_c0_g1_i2.p1", "Xenopus_tropicalis_DN5727_c1_g1_i1.p2")
440	GO:0051260	protein homooligomerization	25	5	4.12	0.42367	c("Xenopus_tropicalis_DN47593_c0_g1_i2.p1", "Xenopus_tropicalis_DN48055_c0_g1_i1.p1", "Xenopus_tropicalis_DN48406_c0_g1_i1.p1", "Xenopus_tropicalis_DN52216_c1_g1_i1.p1", "Xenopus_tropicalis_DN52602_c3_g1_i1.p1")
441	GO:0071805	potassium ion transmembrane transport	20	4	3.29	0.42375	c("Xenopus_tropicalis_DN21029_c0_g1_i1.p1", "Xenopus_tropicalis_DN26507_c0_g1_i1.p1", "Xenopus_tropicalis_DN37437_c0_g1_i1.p1", "Xenopus_tropicalis_DN51376_c0_g1_i2.p1")
442	GO:0006886	intracellular protein transport	222	45	36.56	0.42558	c("Xenopus_tropicalis_DN20700_c0_g1_i1.p1", "Xenopus_tropicalis_DN27076_c0_g1_i1.p1", "Xenopus_tropicalis_DN30540_c0_g1_i1.p1", "Xenopus_tropicalis_DN31402_c0_g1_i1.p1", "Xenopus_tropicalis_DN31618_c0_g1_i1.p1", "Xenopus_tropicalis_DN31976_c0_g1_i1.p1", "Xenopus_tropicalis_DN33541_c0_g1_i1.p1", "Xenopus_tropicalis_DN33971_c0_g1_i1.p1", "Xenopus_tropicalis_DN36504_c0_g1_i1.p1", "Xenopus_tropicalis…
443	GO:0008380	RNA splicing	87	39	14.33	0.44283	c("Xenopus_tropicalis_DN17693_c0_g1_i2.p2", "Xenopus_tropicalis_DN22355_c0_g1_i2.p2", "Xenopus_tropicalis_DN26648_c0_g1_i1.p1", "Xenopus_tropicalis_DN30432_c1_g1_i2.p1", "Xenopus_tropicalis_DN32545_c0_g1_i3.p1", "Xenopus_tropicalis_DN33855_c0_g1_i2.p1", "Xenopus_tropicalis_DN34639_c0_g1_i1.p1", "Xenopus_tropicalis_DN35685_c0_g1_i1.p1", "Xenopus_tropicalis_DN37178_c0_g1_i2.p1", "Xenopus_tropicalis…
444	GO:0046488	phosphatidylinositol metabolic process	66	13	10.87	0.45015	c("Xenopus_tropicalis_DN22279_c0_g1_i1.p1", "Xenopus_tropicalis_DN29848_c0_g1_i2.p1", "Xenopus_tropicalis_DN30222_c0_g1_i1.p1", "Xenopus_tropicalis_DN30287_c0_g1_i1.p1", "Xenopus_tropicalis_DN35430_c0_g1_i1.p1", "Xenopus_tropicalis_DN45327_c0_g1_i1.p1", "Xenopus_tropicalis_DN46658_c0_g1_i1.p1", "Xenopus_tropicalis_DN47001_c0_g2_i1.p1", "Xenopus_tropicalis_DN48983_c0_g1_i1.p1", "Xenopus_tropicalis…
445	GO:0043161	proteasome-mediated ubiquitin-dependent ...	28	6	4.61	0.45039	c("Xenopus_tropicalis_DN12066_c0_g1_i1.p1", "Xenopus_tropicalis_DN21222_c0_g1_i2.p1", "Xenopus_tropicalis_DN38432_c0_g1_i1.p1", "Xenopus_tropicalis_DN44549_c0_g1_i1.p1", "Xenopus_tropicalis_DN45492_c0_g1_i1.p1", "Xenopus_tropicalis_DN47327_c0_g1_i2.p1")
446	GO:0001558	regulation of cell growth	11	3	1.81	0.45045	c("Xenopus_tropicalis_DN27054_c0_g1_i1.p1", "Xenopus_tropicalis_DN4714_c0_g1_i1.p1", "Xenopus_tropicalis_DN63451_c0_g1_i1.p1")
447	GO:0006596	polyamine biosynthetic process	9	2	1.48	0.45067	c("Xenopus_tropicalis_DN46306_c0_g1_i2.p1", "Xenopus_tropicalis_DN48540_c0_g2_i1.p1")
448	GO:0006183	GTP biosynthetic process	9	2	1.48	0.45067	c("Xenopus_tropicalis_DN31961_c0_g1_i1.p1", "Xenopus_tropicalis_DN37432_c0_g1_i1.p1")
449	GO:0006228	UTP biosynthetic process	9	2	1.48	0.45067	c("Xenopus_tropicalis_DN31961_c0_g1_i1.p1", "Xenopus_tropicalis_DN37432_c0_g1_i1.p1")
450	GO:0006165	nucleoside diphosphate phosphorylation	53	3	8.73	0.45268	c("Xenopus_tropicalis_DN31961_c0_g1_i1.p1", "Xenopus_tropicalis_DN37432_c0_g1_i1.p1", "Xenopus_tropicalis_DN63098_c0_g1_i1.p1")
451	GO:0006904	vesicle docking involved in exocytosis	15	3	2.47	0.45930	c("Xenopus_tropicalis_DN43628_c0_g1_i1.p1", "Xenopus_tropicalis_DN45803_c0_g1_i1.p1", "Xenopus_tropicalis_DN52069_c9_g1_i2.p1")
452	GO:0016311	dephosphorylation	166	28	27.33	0.50441	c("Xenopus_tropicalis_DN123522_c0_g1_i1.p1", "Xenopus_tropicalis_DN20513_c0_g1_i1.p1", "Xenopus_tropicalis_DN30023_c0_g1_i2.p1", "Xenopus_tropicalis_DN30222_c0_g1_i1.p1", "Xenopus_tropicalis_DN32612_c0_g1_i1.p1", "Xenopus_tropicalis_DN32993_c0_g1_i1.p1", "Xenopus_tropicalis_DN34803_c0_g1_i1.p1", "Xenopus_tropicalis_DN34822_c0_g1_i2.p1", "Xenopus_tropicalis_DN35430_c0_g1_i1.p1", "Xenopus_tropicali…
453	GO:0007015	actin filament organization	120	12	19.76	0.50798	c("Xenopus_tropicalis_DN38856_c0_g1_i1.p1", "Xenopus_tropicalis_DN41276_c0_g1_i1.p1", "Xenopus_tropicalis_DN43825_c0_g1_i1.p1", "Xenopus_tropicalis_DN46023_c0_g1_i1.p1", "Xenopus_tropicalis_DN47679_c1_g1_i5.p1", "Xenopus_tropicalis_DN47743_c0_g1_i1.p1", "Xenopus_tropicalis_DN47810_c0_g1_i1.p1", "Xenopus_tropicalis_DN48560_c0_g1_i1.p1", "Xenopus_tropicalis_DN50858_c0_g1_i14.p1", "Xenopus_tropicali…
454	GO:0007179	transforming growth factor beta receptor...	17	4	2.8	0.50827	c("Xenopus_tropicalis_DN38885_c0_g1_i1.p2", "Xenopus_tropicalis_DN40864_c0_g1_i1.p1", "Xenopus_tropicalis_DN41192_c1_g1_i3.p1", "Xenopus_tropicalis_DN49115_c0_g1_i1.p1")
455	GO:0006885	regulation of pH	10	2	1.65	0.50855	c("Xenopus_tropicalis_DN48537_c2_g2_i1.p1", "Xenopus_tropicalis_DN53196_c27_g1_i1.p1")
456	GO:0006751	glutathione catabolic process	10	2	1.65	0.50855	c("Xenopus_tropicalis_DN11953_c0_g1_i1.p1", "Xenopus_tropicalis_DN48171_c0_g1_i1.p1")
457	GO:0016051	carbohydrate biosynthetic process	35	5	5.76	0.50893	c("Xenopus_tropicalis_DN21658_c0_g1_i1.p1", "Xenopus_tropicalis_DN37623_c0_g1_i2.p1", "Xenopus_tropicalis_DN42291_c0_g1_i1.p1", "Xenopus_tropicalis_DN46717_c0_g1_i1.p1", "Xenopus_tropicalis_DN52515_c0_g2_i3.p1")
458	GO:0000902	cell morphogenesis	76	4	12.51	0.51154	c("Xenopus_tropicalis_DN42035_c0_g1_i2.p1", "Xenopus_tropicalis_DN46642_c0_g1_i1.p1", "Xenopus_tropicalis_DN47887_c1_g1_i3.p1", "Xenopus_tropicalis_DN63451_c0_g1_i1.p1")
459	GO:0030071	regulation of mitotic metaphase/anaphase...	12	7	1.98	0.51210	c("Xenopus_tropicalis_DN108697_c0_g1_i1.p1", "Xenopus_tropicalis_DN29849_c0_g1_i1.p1", "Xenopus_tropicalis_DN46742_c0_g1_i1.p1", "Xenopus_tropicalis_DN47056_c0_g1_i1.p1", "Xenopus_tropicalis_DN49947_c4_g1_i3.p1", "Xenopus_tropicalis_DN52314_c1_g1_i1.p1", "Xenopus_tropicalis_DN52314_c1_g1_i2.p1")
460	GO:0006625	protein targeting to peroxisome	6	3	0.99	0.51278	c("Xenopus_tropicalis_DN40844_c0_g1_i1.p1", "Xenopus_tropicalis_DN44469_c0_g1_i2.p1", "Xenopus_tropicalis_DN50754_c0_g3_i1.p2")
461	GO:0006379	mRNA cleavage	7	3	1.15	0.51281	c("Xenopus_tropicalis_DN21462_c0_g1_i2.p1", "Xenopus_tropicalis_DN22352_c0_g1_i2.p1", "Xenopus_tropicalis_DN22737_c0_g1_i2.p1")
462	GO:0010826	negative regulation of centrosome duplic...	5	2	0.82	0.51296	c("Xenopus_tropicalis_DN47640_c0_g1_i1.p1", "Xenopus_tropicalis_DN52253_c9_g1_i1.p1")
463	GO:0006378	mRNA polyadenylation	5	2	0.82	0.51296	c("Xenopus_tropicalis_DN41536_c0_g1_i3.p1", "Xenopus_tropicalis_DN45497_c0_g1_i2.p1")
464	GO:1902017	regulation of cilium assembly	6	2	0.99	0.51300	c("Xenopus_tropicalis_DN47564_c0_g1_i1.p1", "Xenopus_tropicalis_DN51510_c0_g1_i1.p1")
465	GO:0080009	mRNA methylation	4	1	0.66	0.51315	Xenopus_tropicalis_DN48317_c2_g1_i1.p1
466	GO:0098535	de novo centriole assembly involved in m...	4	1	0.66	0.51315	Xenopus_tropicalis_DN51093_c0_g1_i1.p1
467	GO:0031145	anaphase-promoting complex-dependent cat...	4	1	0.66	0.51315	Xenopus_tropicalis_DN12066_c0_g1_i1.p1
468	GO:0031146	SCF-dependent proteasomal ubiquitin-depe...	4	1	0.66	0.51315	Xenopus_tropicalis_DN21222_c0_g1_i2.p1
469	GO:0070509	calcium ion import	4	1	0.66	0.51315	Xenopus_tropicalis_DN50351_c6_g1_i1.p1
470	GO:0030576	Cajal body organization	4	1	0.66	0.51315	Xenopus_tropicalis_DN49899_c4_g1_i7.p1
471	GO:0032793	positive regulation of CREB transcriptio...	4	1	0.66	0.51315	Xenopus_tropicalis_DN48055_c0_g1_i1.p1
472	GO:0120009	intermembrane lipid transfer	4	1	0.66	0.51315	Xenopus_tropicalis_DN7576_c0_g1_i2.p1
473	GO:0061817	endoplasmic reticulum-plasma membrane te...	4	1	0.66	0.51315	Xenopus_tropicalis_DN52027_c0_g1_i1.p1
474	GO:0070373	negative regulation of ERK1 and ERK2 cas...	4	1	0.66	0.51315	Xenopus_tropicalis_DN32915_c0_g1_i1.p1
475	GO:0042744	hydrogen peroxide catabolic process	4	1	0.66	0.51315	Xenopus_tropicalis_DN46170_c0_g1_i1.p1
476	GO:0019915	lipid storage	4	1	0.66	0.51315	Xenopus_tropicalis_DN21546_c0_g1_i1.p1
477	GO:0006376	mRNA splice site selection	4	1	0.66	0.51315	Xenopus_tropicalis_DN40911_c0_g1_i7.p1
478	GO:0000045	autophagosome assembly	4	1	0.66	0.51315	Xenopus_tropicalis_DN43300_c0_g1_i1.p1
479	GO:0060122	inner ear receptor cell stereocilium org...	4	1	0.66	0.51315	Xenopus_tropicalis_DN9987_c0_g1_i1.p1
480	GO:0006420	arginyl-tRNA aminoacylation	4	1	0.66	0.51315	Xenopus_tropicalis_DN49528_c7_g1_i4.p1
481	GO:0045214	sarcomere organization	4	1	0.66	0.51315	Xenopus_tropicalis_DN18121_c0_g1_i1.p1
482	GO:0032509	endosome transport via multivesicular bo...	4	1	0.66	0.51315	Xenopus_tropicalis_DN45473_c0_g1_i2.p1
483	GO:0006166	purine ribonucleoside salvage	4	1	0.66	0.51315	Xenopus_tropicalis_DN20053_c0_g1_i1.p1
484	GO:0010265	SCF complex assembly	4	1	0.66	0.51315	Xenopus_tropicalis_DN46197_c0_g1_i2.p1
485	GO:0045721	negative regulation of gluconeogenesis	4	1	0.66	0.51315	Xenopus_tropicalis_DN46717_c0_g1_i1.p1
486	GO:0032366	intracellular sterol transport	4	1	0.66	0.51315	Xenopus_tropicalis_DN44166_c0_g1_i4.p1
487	GO:0030218	erythrocyte differentiation	4	1	0.66	0.51315	Xenopus_tropicalis_DN51381_c0_g1_i1.p1
488	GO:0006750	glutathione biosynthetic process	4	1	0.66	0.51315	Xenopus_tropicalis_DN45530_c0_g1_i1.p1
489	GO:0050953	sensory perception of light stimulus	29	2	4.78	0.51384	c("Xenopus_tropicalis_DN125829_c0_g1_i1.p1", "Xenopus_tropicalis_DN45439_c0_g1_i5.p1")
490	GO:0070286	axonemal dynein complex assembly	11	2	1.81	0.56228	c("Xenopus_tropicalis_DN41182_c0_g1_i1.p1", "Xenopus_tropicalis_DN5942_c0_g1_i1.p1")
491	GO:0006241	CTP biosynthetic process	11	2	1.81	0.56228	c("Xenopus_tropicalis_DN31961_c0_g1_i1.p1", "Xenopus_tropicalis_DN37432_c0_g1_i1.p1")
492	GO:0006820	anion transport	155	10	25.52	0.56771	c("Xenopus_tropicalis_DN33135_c0_g1_i1.p1", "Xenopus_tropicalis_DN41499_c0_g1_i1.p1", "Xenopus_tropicalis_DN44039_c0_g2_i2.p1", "Xenopus_tropicalis_DN45511_c0_g1_i1.p1", "Xenopus_tropicalis_DN45952_c0_g1_i1.p1", "Xenopus_tropicalis_DN46502_c0_g1_i1.p1", "Xenopus_tropicalis_DN47267_c1_g1_i1.p1", "Xenopus_tropicalis_DN48707_c0_g1_i1.p1", "Xenopus_tropicalis_DN49403_c0_g1_i2.p1", "Xenopus_tropicalis…
493	GO:0042552	myelination	7	2	1.15	0.59319	c("Xenopus_tropicalis_DN45482_c0_g1_i1.p1", "Xenopus_tropicalis_DN49878_c8_g1_i1.p1")
494	GO:0007043	cell-cell junction assembly	11	2	1.81	0.59334	c("Xenopus_tropicalis_DN38434_c0_g1_i1.p1", "Xenopus_tropicalis_DN49249_c0_g1_i1.p1")
495	GO:0006777	Mo-molybdopterin cofactor biosynthetic p...	5	1	0.82	0.59334	Xenopus_tropicalis_DN40174_c0_g1_i6.p1
496	GO:0051289	protein homotetramerization	5	1	0.82	0.59334	Xenopus_tropicalis_DN48055_c0_g1_i1.p1
497	GO:1905515	non-motile cilium assembly	5	1	0.82	0.59334	Xenopus_tropicalis_DN43831_c0_g1_i1.p1
498	GO:1902476	chloride transmembrane transport	5	1	0.82	0.59334	Xenopus_tropicalis_DN45952_c0_g1_i1.p1
499	GO:0000103	sulfate assimilation	5	1	0.82	0.59334	Xenopus_tropicalis_DN40410_c0_g1_i1.p1
500	GO:0030514	negative regulation of BMP signaling pat...	5	1	0.82	0.59334	Xenopus_tropicalis_DN31273_c0_g1_i1.p1
501	GO:0007626	locomotory behavior	5	1	0.82	0.59334	Xenopus_tropicalis_DN9987_c0_g1_i1.p1
502	GO:0000209	protein polyubiquitination	5	1	0.82	0.59334	Xenopus_tropicalis_DN14579_c0_g1_i1.p1
503	GO:0051568	histone H3-K4 methylation	5	1	0.82	0.59334	Xenopus_tropicalis_DN26704_c0_g1_i1.p1
504	GO:0070493	thrombin-activated receptor signaling pa...	5	1	0.82	0.59334	Xenopus_tropicalis_DN52590_c2_g2_i1.p1
505	GO:0001973	adenosine receptor signaling pathway	5	1	0.82	0.59334	Xenopus_tropicalis_DN42290_c0_g1_i2.p1
506	GO:0006303	double-strand break repair via nonhomolo...	5	1	0.82	0.59334	Xenopus_tropicalis_DN12020_c0_g1_i1.p1
507	GO:0030335	positive regulation of cell migration	5	1	0.82	0.59334	Xenopus_tropicalis_DN44422_c0_g1_i1.p1
508	GO:0046777	protein autophosphorylation	5	1	0.82	0.59334	Xenopus_tropicalis_DN49585_c0_g1_i2.p1
509	GO:0006182	cGMP biosynthetic process	5	1	0.82	0.59334	Xenopus_tropicalis_DN41600_c0_g1_i1.p1
510	GO:0006189	'de novo' IMP biosynthetic process	5	1	0.82	0.59334	Xenopus_tropicalis_DN49362_c0_g1_i1.p1
511	GO:0030183	B cell differentiation	5	1	0.82	0.59334	Xenopus_tropicalis_DN42607_c0_g1_i1.p1
512	GO:0001764	neuron migration	5	1	0.82	0.59334	Xenopus_tropicalis_DN63451_c0_g1_i1.p1
513	GO:0007259	JAK-STAT cascade	5	1	0.82	0.59334	Xenopus_tropicalis_DN45492_c0_g1_i1.p1
514	GO:0001578	microtubule bundle formation	24	3	3.95	0.59361	c("Xenopus_tropicalis_DN39434_c0_g1_i1.p1", "Xenopus_tropicalis_DN41182_c0_g1_i1.p1", "Xenopus_tropicalis_DN5942_c0_g1_i1.p1")
515	GO:0006811	ion transport	625	65	102.91	0.60617	c("Xenopus_tropicalis_DN108454_c0_g1_i1.p1", "Xenopus_tropicalis_DN108867_c0_g1_i1.p1", "Xenopus_tropicalis_DN110409_c0_g1_i1.p1", "Xenopus_tropicalis_DN116554_c0_g1_i1.p1", "Xenopus_tropicalis_DN12030_c0_g1_i1.p1", "Xenopus_tropicalis_DN12797_c0_g1_i1.p1", "Xenopus_tropicalis_DN21029_c0_g1_i1.p1", "Xenopus_tropicalis_DN26507_c0_g1_i1.p1", "Xenopus_tropicalis_DN26521_c0_g1_i2.p1", "Xenopus_tropic…
516	GO:0030036	actin cytoskeleton organization	201	26	33.1	0.60734	c("Xenopus_tropicalis_DN18121_c0_g1_i1.p1", "Xenopus_tropicalis_DN34588_c0_g1_i2.p1", "Xenopus_tropicalis_DN38856_c0_g1_i1.p1", "Xenopus_tropicalis_DN38944_c0_g1_i1.p1", "Xenopus_tropicalis_DN39356_c0_g1_i1.p1", "Xenopus_tropicalis_DN39421_c0_g1_i1.p1", "Xenopus_tropicalis_DN41276_c0_g1_i1.p1", "Xenopus_tropicalis_DN41857_c0_g1_i1.p1", "Xenopus_tropicalis_DN42863_c0_g1_i1.p1", "Xenopus_tropicalis…
517	GO:0007283	spermatogenesis	20	4	3.29	0.61141	c("Xenopus_tropicalis_DN31961_c0_g1_i1.p1", "Xenopus_tropicalis_DN38353_c0_g1_i1.p1", "Xenopus_tropicalis_DN47218_c0_g1_i1.p1", "Xenopus_tropicalis_DN48145_c0_g1_i1.p1")
518	GO:0010506	regulation of autophagy	12	2	1.98	0.61165	c("Xenopus_tropicalis_DN35430_c0_g1_i1.p1", "Xenopus_tropicalis_DN47084_c0_g1_i3.p1")
519	GO:0043547	positive regulation of GTPase activity	39	7	6.42	0.61206	c("Xenopus_tropicalis_DN42863_c0_g1_i1.p1", "Xenopus_tropicalis_DN44091_c0_g1_i4.p1", "Xenopus_tropicalis_DN48456_c9_g1_i1.p1", "Xenopus_tropicalis_DN49090_c0_g1_i1.p1", "Xenopus_tropicalis_DN50_c0_g1_i1.p1", "Xenopus_tropicalis_DN50193_c0_g1_i1.p1", "Xenopus_tropicalis_DN81051_c0_g1_i1.p2")
520	GO:0007268	chemical synaptic transmission	53	5	8.73	0.64240	c("Xenopus_tropicalis_DN43942_c0_g1_i1.p1", "Xenopus_tropicalis_DN44185_c0_g1_i1.p1", "Xenopus_tropicalis_DN45641_c0_g1_i1.p1", "Xenopus_tropicalis_DN47392_c1_g1_i1.p1", "Xenopus_tropicalis_DN52747_c1_g1_i1.p1")
521	GO:0007275	multicellular organism development	320	33	52.69	0.64647	c("Xenopus_tropicalis_DN12132_c0_g1_i1.p1", "Xenopus_tropicalis_DN12199_c0_g1_i1.p1", "Xenopus_tropicalis_DN27009_c0_g1_i3.p1", "Xenopus_tropicalis_DN29668_c0_g1_i1.p1", "Xenopus_tropicalis_DN30085_c0_g1_i2.p1", "Xenopus_tropicalis_DN32644_c0_g1_i1.p1", "Xenopus_tropicalis_DN32915_c0_g1_i1.p1", "Xenopus_tropicalis_DN37548_c0_g1_i1.p1", "Xenopus_tropicalis_DN37606_c0_g1_i1.p1", "Xenopus_tropicalis…
522	GO:0045930	negative regulation of mitotic cell cycl...	22	13	3.62	0.65815	c("Xenopus_tropicalis_DN108697_c0_g1_i1.p1", "Xenopus_tropicalis_DN12199_c0_g1_i1.p1", "Xenopus_tropicalis_DN20625_c0_g1_i1.p1", "Xenopus_tropicalis_DN26990_c0_g1_i1.p1", "Xenopus_tropicalis_DN3786_c0_g1_i1.p1", "Xenopus_tropicalis_DN44443_c0_g1_i1.p1", "Xenopus_tropicalis_DN45020_c0_g1_i2.p1", "Xenopus_tropicalis_DN46742_c0_g1_i1.p1", "Xenopus_tropicalis_DN47056_c0_g1_i1.p1", "Xenopus_tropicalis…
523	GO:0010212	response to ionizing radiation	8	3	1.32	0.65995	c("Xenopus_tropicalis_DN44443_c0_g1_i1.p1", "Xenopus_tropicalis_DN52807_c2_g1_i1.p1", "Xenopus_tropicalis_DN52807_c2_g1_i4.p1")
524	GO:0018342	protein prenylation	7	2	1.15	0.66014	c("Xenopus_tropicalis_DN52926_c17_g1_i5.p1", "Xenopus_tropicalis_DN53080_c2_g1_i2.p1")
525	GO:0006895	Golgi to endosome transport	6	1	0.99	0.66034	Xenopus_tropicalis_DN45310_c0_g1_i4.p1
526	GO:0070830	bicellular tight junction assembly	6	1	0.99	0.66034	Xenopus_tropicalis_DN49249_c0_g1_i1.p1
527	GO:0032963	collagen metabolic process	6	1	0.99	0.66034	Xenopus_tropicalis_DN46269_c0_g1_i1.p1
528	GO:0045666	positive regulation of neuron differenti...	6	1	0.99	0.66034	Xenopus_tropicalis_DN12199_c0_g1_i1.p1
529	GO:0071108	protein K48-linked deubiquitination	6	1	0.99	0.66034	Xenopus_tropicalis_DN51117_c0_g1_i2.p1
530	GO:0032147	activation of protein kinase activity	6	1	0.99	0.66034	Xenopus_tropicalis_DN50346_c1_g1_i1.p1
531	GO:0042135	neurotransmitter catabolic process	6	1	0.99	0.66034	Xenopus_tropicalis_DN44212_c0_g1_i1.p1
532	GO:0006541	glutamine metabolic process	6	1	0.99	0.66034	Xenopus_tropicalis_DN38086_c0_g1_i2.p1
533	GO:0042255	ribosome assembly	6	1	0.99	0.66034	Xenopus_tropicalis_DN40872_c0_g1_i1.p1
534	GO:0035264	multicellular organism growth	6	1	0.99	0.66034	Xenopus_tropicalis_DN49107_c0_g1_i4.p1
535	GO:0048598	embryonic morphogenesis	6	1	0.99	0.66034	Xenopus_tropicalis_DN46919_c1_g1_i1.p1
536	GO:0006207	'de novo' pyrimidine nucleobase biosynth...	6	1	0.99	0.66034	Xenopus_tropicalis_DN38086_c0_g1_i2.p1
537	GO:2000601	positive regulation of Arp2/3 complex-me...	6	1	0.99	0.66034	Xenopus_tropicalis_DN41276_c0_g1_i1.p1
538	GO:0045595	regulation of cell differentiation	42	5	6.92	0.66079	c("Xenopus_tropicalis_DN12199_c0_g1_i1.p1", "Xenopus_tropicalis_DN29668_c0_g1_i1.p1", "Xenopus_tropicalis_DN32915_c0_g1_i1.p1", "Xenopus_tropicalis_DN45682_c0_g1_i1.p1", "Xenopus_tropicalis_DN63451_c0_g1_i1.p1")
539	GO:0048870	cell motility	82	9	13.5	0.66140	c("Xenopus_tropicalis_DN3786_c0_g1_i1.p1", "Xenopus_tropicalis_DN41857_c0_g1_i1.p1", "Xenopus_tropicalis_DN42027_c0_g1_i1.p1", "Xenopus_tropicalis_DN43926_c0_g1_i2.p1", "Xenopus_tropicalis_DN44422_c0_g1_i1.p1", "Xenopus_tropicalis_DN47743_c0_g1_i1.p1", "Xenopus_tropicalis_DN50351_c6_g1_i1.p1", "Xenopus_tropicalis_DN51551_c7_g2_i2.p1", "Xenopus_tropicalis_DN63451_c0_g1_i1.p1")
540	GO:0042981	regulation of apoptotic process	117	15	19.27	0.68609	c("Xenopus_tropicalis_DN124788_c0_g1_i1.p1", "Xenopus_tropicalis_DN21745_c0_g1_i3.p1", "Xenopus_tropicalis_DN28772_c0_g1_i1.p1", "Xenopus_tropicalis_DN30353_c1_g1_i1.p1", "Xenopus_tropicalis_DN36449_c0_g1_i1.p1", "Xenopus_tropicalis_DN38177_c0_g1_i1.p1", "Xenopus_tropicalis_DN45682_c0_g1_i1.p1", "Xenopus_tropicalis_DN45945_c0_g1_i1.p1", "Xenopus_tropicalis_DN46234_c0_g1_i1.p1", "Xenopus_tropicali…
541	GO:0009116	nucleoside metabolic process	37	6	6.09	0.69728	c("Xenopus_tropicalis_DN20053_c0_g1_i1.p1", "Xenopus_tropicalis_DN23952_c0_g1_i3.p1", "Xenopus_tropicalis_DN31961_c0_g1_i1.p1", "Xenopus_tropicalis_DN37294_c0_g1_i2.p1", "Xenopus_tropicalis_DN37432_c0_g1_i1.p1", "Xenopus_tropicalis_DN46201_c0_g1_i1.p1")
542	GO:0045010	actin nucleation	37	5	6.09	0.69761	c("Xenopus_tropicalis_DN38856_c0_g1_i1.p1", "Xenopus_tropicalis_DN41276_c0_g1_i1.p1", "Xenopus_tropicalis_DN47810_c0_g1_i1.p1", "Xenopus_tropicalis_DN48560_c0_g1_i1.p1", "Xenopus_tropicalis_DN52629_c7_g1_i2.p1")
543	GO:0006898	receptor-mediated endocytosis	17	4	2.8	0.71599	c("Xenopus_tropicalis_DN46641_c0_g1_i1.p1", "Xenopus_tropicalis_DN48215_c1_g1_i3.p1", "Xenopus_tropicalis_DN49969_c0_g1_i1.p1", "Xenopus_tropicalis_DN52105_c0_g1_i4.p1")
544	GO:0030097	hemopoiesis	22	4	3.62	0.71618	c("Xenopus_tropicalis_DN12132_c0_g1_i1.p1", "Xenopus_tropicalis_DN37606_c0_g1_i1.p1", "Xenopus_tropicalis_DN42607_c0_g1_i1.p1", "Xenopus_tropicalis_DN51381_c0_g1_i1.p1")
545	GO:0046328	regulation of JNK cascade	7	1	1.15	0.71630	Xenopus_tropicalis_DN51050_c0_g1_i5.p1
546	GO:0016226	iron-sulfur cluster assembly	7	1	1.15	0.71630	Xenopus_tropicalis_DN45688_c0_g1_i1.p1
547	GO:0035278	miRNA mediated inhibition of translation	7	1	1.15	0.71630	Xenopus_tropicalis_DN51606_c1_g1_i1.p1
548	GO:1990504	dense core granule exocytosis	7	1	1.15	0.71630	Xenopus_tropicalis_DN44185_c0_g1_i1.p1
549	GO:0006909	phagocytosis	7	1	1.15	0.71630	Xenopus_tropicalis_DN41857_c0_g1_i1.p1
550	GO:0030166	proteoglycan biosynthetic process	7	1	1.15	0.71630	Xenopus_tropicalis_DN48138_c0_g1_i1.p1
551	GO:0005978	glycogen biosynthetic process	7	1	1.15	0.71630	Xenopus_tropicalis_DN42291_c0_g1_i1.p1
552	GO:0007286	spermatid development	7	1	1.15	0.71630	Xenopus_tropicalis_DN48145_c0_g1_i1.p1
553	GO:0009435	NAD biosynthetic process	7	1	1.15	0.71630	Xenopus_tropicalis_DN46118_c2_g1_i1.p1
554	GO:0030178	negative regulation of Wnt signaling pat...	23	3	3.79	0.71644	c("Xenopus_tropicalis_DN42613_c0_g1_i1.p1", "Xenopus_tropicalis_DN44748_c1_g1_i1.p1", "Xenopus_tropicalis_DN52119_c0_g1_i1.p1")
555	GO:0044255	cellular lipid metabolic process	228	33	37.54	0.71732	c("Xenopus_tropicalis_DN109521_c0_g1_i1.p1", "Xenopus_tropicalis_DN22279_c0_g1_i1.p1", "Xenopus_tropicalis_DN29848_c0_g1_i2.p1", "Xenopus_tropicalis_DN30222_c0_g1_i1.p1", "Xenopus_tropicalis_DN30287_c0_g1_i1.p1", "Xenopus_tropicalis_DN35430_c0_g1_i1.p1", "Xenopus_tropicalis_DN37610_c0_g1_i1.p1", "Xenopus_tropicalis_DN37623_c0_g1_i2.p1", "Xenopus_tropicalis_DN39305_c0_g1_i2.p1", "Xenopus_tropicali…
556	GO:0045944	positive regulation of transcription by ...	34	6	5.6	0.72624	c("Xenopus_tropicalis_DN35520_c0_g1_i1.p1", "Xenopus_tropicalis_DN39150_c0_g1_i1.p1", "Xenopus_tropicalis_DN46485_c0_g1_i1.p1", "Xenopus_tropicalis_DN49715_c0_g1_i5.p1", "Xenopus_tropicalis_DN51135_c0_g1_i1.p1", "Xenopus_tropicalis_DN52422_c3_g1_i1.p1")
557	GO:0010468	regulation of gene expression	963	248	158.57	0.73516	c("Xenopus_tropicalis_DN108420_c0_g1_i1.p1", "Xenopus_tropicalis_DN12101_c0_g1_i2.p1", "Xenopus_tropicalis_DN12132_c0_g1_i1.p1", "Xenopus_tropicalis_DN12993_c0_g1_i3.p1", "Xenopus_tropicalis_DN18582_c0_g1_i1.p1", "Xenopus_tropicalis_DN19948_c0_g1_i1.p1", "Xenopus_tropicalis_DN20574_c1_g1_i1.p1", "Xenopus_tropicalis_DN20964_c0_g1_i1.p1", "Xenopus_tropicalis_DN21153_c0_g1_i1.p1", "Xenopus_tropicali…
558	GO:0045786	negative regulation of cell cycle	50	21	8.23	0.76019	c("Xenopus_tropicalis_DN108697_c0_g1_i1.p1", "Xenopus_tropicalis_DN12199_c0_g1_i1.p1", "Xenopus_tropicalis_DN20625_c0_g1_i1.p1", "Xenopus_tropicalis_DN26990_c0_g1_i1.p1", "Xenopus_tropicalis_DN36627_c0_g1_i1.p1", "Xenopus_tropicalis_DN3786_c0_g1_i1.p1", "Xenopus_tropicalis_DN44443_c0_g1_i1.p1", "Xenopus_tropicalis_DN45020_c0_g1_i2.p1", "Xenopus_tropicalis_DN45981_c0_g1_i1.p1", "Xenopus_tropicalis…
559	GO:0051168	nuclear export	25	10	4.12	0.76170	c("Xenopus_tropicalis_DN20700_c0_g1_i1.p1", "Xenopus_tropicalis_DN36504_c0_g1_i1.p1", "Xenopus_tropicalis_DN39421_c0_g1_i1.p1", "Xenopus_tropicalis_DN44699_c0_g1_i1.p1", "Xenopus_tropicalis_DN44704_c1_g1_i4.p1", "Xenopus_tropicalis_DN44979_c0_g1_i1.p1", "Xenopus_tropicalis_DN45857_c2_g1_i1.p1", "Xenopus_tropicalis_DN51025_c0_g1_i1.p1", "Xenopus_tropicalis_DN53015_c2_g2_i1.p1", "Xenopus_tropicalis…
560	GO:0072583	clathrin-dependent endocytosis	10	3	1.65	0.76268	c("Xenopus_tropicalis_DN46641_c0_g1_i1.p1", "Xenopus_tropicalis_DN49969_c0_g1_i1.p1", "Xenopus_tropicalis_DN52105_c0_g1_i4.p1")
561	GO:0030866	cortical actin cytoskeleton organization	11	3	1.81	0.76272	c("Xenopus_tropicalis_DN42863_c0_g1_i1.p1", "Xenopus_tropicalis_DN46858_c0_g1_i7.p1", "Xenopus_tropicalis_DN50826_c0_g1_i2.p1")
562	GO:0006487	protein N-linked glycosylation	16	3	2.63	0.76290	c("Xenopus_tropicalis_DN39305_c0_g1_i2.p1", "Xenopus_tropicalis_DN47827_c0_g1_i2.p1", "Xenopus_tropicalis_DN48636_c0_g1_i2.p1")
563	GO:0006002	fructose 6-phosphate metabolic process	8	1	1.32	0.76305	Xenopus_tropicalis_DN63098_c0_g1_i1.p1
564	GO:0031110	regulation of microtubule polymerization...	8	1	1.32	0.76305	Xenopus_tropicalis_DN45663_c0_g1_i5.p1
565	GO:0019367	fatty acid elongation, saturated fatty a...	8	1	1.32	0.76305	Xenopus_tropicalis_DN52280_c8_g1_i1.p1
566	GO:0043248	proteasome assembly	8	1	1.32	0.76305	Xenopus_tropicalis_DN45103_c0_g1_i3.p1
567	GO:0042761	very long-chain fatty acid biosynthetic ...	8	1	1.32	0.76305	Xenopus_tropicalis_DN52280_c8_g1_i1.p1
568	GO:0006493	protein O-linked glycosylation	8	1	1.32	0.76305	Xenopus_tropicalis_DN51797_c9_g1_i2.p1
569	GO:0019229	regulation of vasoconstriction	8	1	1.32	0.76305	Xenopus_tropicalis_DN113459_c0_g1_i1.p1
570	GO:0008284	positive regulation of cell proliferatio...	8	1	1.32	0.76305	Xenopus_tropicalis_DN40049_c0_g1_i1.p1
571	GO:0072383	plus-end-directed vesicle transport alon...	8	1	1.32	0.76305	Xenopus_tropicalis_DN46858_c0_g1_i7.p1
572	GO:0000381	regulation of alternative mRNA splicing,...	8	1	1.32	0.76305	Xenopus_tropicalis_DN48317_c2_g1_i1.p1
573	GO:0043269	regulation of ion transport	20	2	3.29	0.76326	c("Xenopus_tropicalis_DN29035_c0_g1_i1.p1", "Xenopus_tropicalis_DN34423_c0_g1_i1.p1")
574	GO:0090090	negative regulation of canonical Wnt sig...	16	2	2.63	0.76674	c("Xenopus_tropicalis_DN44748_c1_g1_i1.p1", "Xenopus_tropicalis_DN52119_c0_g1_i1.p1")
575	GO:0006310	DNA recombination	121	26	19.92	0.77870	c("Xenopus_tropicalis_DN12132_c0_g1_i1.p1", "Xenopus_tropicalis_DN1556_c0_g1_i1.p1", "Xenopus_tropicalis_DN21120_c0_g1_i2.p1", "Xenopus_tropicalis_DN32091_c0_g1_i1.p1", "Xenopus_tropicalis_DN33694_c0_g1_i1.p1", "Xenopus_tropicalis_DN35626_c0_g1_i1.p1", "Xenopus_tropicalis_DN36631_c0_g1_i1.p1", "Xenopus_tropicalis_DN37397_c0_g1_i1.p1", "Xenopus_tropicalis_DN37470_c0_g1_i1.p1", "Xenopus_tropicalis_…
576	GO:0006470	protein dephosphorylation	125	22	20.58	0.77966	c("Xenopus_tropicalis_DN123522_c0_g1_i1.p1", "Xenopus_tropicalis_DN20513_c0_g1_i1.p1", "Xenopus_tropicalis_DN30023_c0_g1_i2.p1", "Xenopus_tropicalis_DN32612_c0_g1_i1.p1", "Xenopus_tropicalis_DN32993_c0_g1_i1.p1", "Xenopus_tropicalis_DN34803_c0_g1_i1.p1", "Xenopus_tropicalis_DN34822_c0_g1_i2.p1", "Xenopus_tropicalis_DN35586_c0_g1_i1.p1", "Xenopus_tropicalis_DN36906_c0_g1_i1.p1", "Xenopus_tropicali…
577	GO:0009058	biosynthetic process	1992	420	328.01	0.78919	c("Xenopus_tropicalis_DN108420_c0_g1_i1.p1", "Xenopus_tropicalis_DN109521_c0_g1_i1.p1", "Xenopus_tropicalis_DN111352_c0_g1_i1.p1", "Xenopus_tropicalis_DN111487_c0_g1_i1.p1", "Xenopus_tropicalis_DN1125_c0_g1_i1.p1", "Xenopus_tropicalis_DN11585_c0_g1_i1.p1", "Xenopus_tropicalis_DN11824_c0_g1_i1.p1", "Xenopus_tropicalis_DN12101_c0_g1_i2.p1", "Xenopus_tropicalis_DN12132_c0_g1_i1.p1", "Xenopus_tropica…
578	GO:0065003	protein-containing complex assembly	265	59	43.64	0.79877	c("Xenopus_tropicalis_DN1125_c0_g1_i1.p1", "Xenopus_tropicalis_DN17693_c0_g1_i2.p2", "Xenopus_tropicalis_DN18062_c0_g1_i1.p1", "Xenopus_tropicalis_DN29336_c0_g1_i1.p1", "Xenopus_tropicalis_DN32196_c0_g1_i1.p1", "Xenopus_tropicalis_DN32644_c0_g1_i1.p1", "Xenopus_tropicalis_DN36050_c0_g1_i2.p1", "Xenopus_tropicalis_DN37178_c0_g1_i2.p1", "Xenopus_tropicalis_DN38096_c0_g1_i1.p1", "Xenopus_tropicalis_…
579	GO:0042147	retrograde transport, endosome to Golgi	9	1	1.48	0.80209	Xenopus_tropicalis_DN17241_c0_g1_i1.p1
580	GO:0048268	clathrin coat assembly	9	1	1.48	0.80209	Xenopus_tropicalis_DN40363_c0_g1_i4.p1
581	GO:0007129	synapsis	9	1	1.48	0.80209	Xenopus_tropicalis_DN17475_c0_g1_i1.p1
582	GO:0030433	ubiquitin-dependent ERAD pathway	9	1	1.48	0.80209	Xenopus_tropicalis_DN47327_c0_g1_i2.p1
583	GO:0030968	endoplasmic reticulum unfolded protein r...	9	1	1.48	0.80209	Xenopus_tropicalis_DN46485_c0_g1_i1.p1
584	GO:0007205	protein kinase C-activating G protein-co...	9	1	1.48	0.80209	Xenopus_tropicalis_DN48135_c0_g1_i1.p1
585	GO:0006665	sphingolipid metabolic process	29	5	4.78	0.80413	c("Xenopus_tropicalis_DN42097_c0_g1_i2.p1", "Xenopus_tropicalis_DN44936_c0_g1_i1.p1", "Xenopus_tropicalis_DN49878_c8_g1_i1.p1", "Xenopus_tropicalis_DN50369_c0_g1_i2.p1", "Xenopus_tropicalis_DN53130_c5_g1_i2.p1")
586	GO:0006996	organelle organization	809	217	133.21	0.81662	c("Xenopus_tropicalis_DN108697_c0_g1_i1.p1", "Xenopus_tropicalis_DN11282_c0_g1_i1.p1", "Xenopus_tropicalis_DN11290_c0_g1_i1.p1", "Xenopus_tropicalis_DN123215_c0_g1_i1.p1", "Xenopus_tropicalis_DN17475_c0_g1_i1.p1", "Xenopus_tropicalis_DN18062_c0_g1_i1.p1", "Xenopus_tropicalis_DN18121_c0_g1_i1.p1", "Xenopus_tropicalis_DN19948_c0_g1_i1.p1", "Xenopus_tropicalis_DN2148_c0_g1_i3.p2", "Xenopus_tropicali…
587	GO:0006081	cellular aldehyde metabolic process	18	2	2.96	0.82186	c("Xenopus_tropicalis_DN47326_c0_g1_i1.p1", "Xenopus_tropicalis_DN47326_c0_g1_i2.p1")
588	GO:0006897	endocytosis	54	8	8.89	0.82584	c("Xenopus_tropicalis_DN123169_c0_g1_i1.p1", "Xenopus_tropicalis_DN26220_c0_g1_i1.p1", "Xenopus_tropicalis_DN35705_c1_g1_i3.p1", "Xenopus_tropicalis_DN41857_c0_g1_i1.p1", "Xenopus_tropicalis_DN46641_c0_g1_i1.p1", "Xenopus_tropicalis_DN48215_c1_g1_i3.p1", "Xenopus_tropicalis_DN49969_c0_g1_i1.p1", "Xenopus_tropicalis_DN52105_c0_g1_i4.p1")
589	GO:0018149	peptide cross-linking	10	1	1.65	0.83471	Xenopus_tropicalis_DN93544_c0_g1_i1.p1
590	GO:0006465	signal peptide processing	10	1	1.65	0.83471	Xenopus_tropicalis_DN93942_c0_g1_i1.p1
591	GO:0007188	adenylate cyclase-modulating G protein-c...	10	1	1.65	0.83471	Xenopus_tropicalis_DN32621_c0_g1_i1.p1
592	GO:0007266	Rho protein signal transduction	24	2	3.95	0.83496	c("Xenopus_tropicalis_DN36557_c0_g1_i2.p1", "Xenopus_tropicalis_DN45482_c0_g1_i1.p1")
593	GO:0043065	positive regulation of apoptotic process	22	4	3.62	0.84440	c("Xenopus_tropicalis_DN21745_c0_g1_i3.p1", "Xenopus_tropicalis_DN45682_c0_g1_i1.p1", "Xenopus_tropicalis_DN46234_c0_g1_i1.p1", "Xenopus_tropicalis_DN51118_c0_g1_i1.p1")
594	GO:0046856	phosphatidylinositol dephosphorylation	19	2	3.13	0.84478	c("Xenopus_tropicalis_DN30222_c0_g1_i1.p1", "Xenopus_tropicalis_DN35430_c0_g1_i1.p1")
595	GO:0007219	Notch signaling pathway	27	3	4.45	0.84530	c("Xenopus_tropicalis_DN49595_c0_g1_i1.p1", "Xenopus_tropicalis_DN51135_c0_g1_i1.p1", "Xenopus_tropicalis_DN51949_c0_g2_i3.p1")
596	GO:0006812	cation transport	368	40	60.6	0.84586	c("Xenopus_tropicalis_DN108867_c0_g1_i1.p1", "Xenopus_tropicalis_DN110409_c0_g1_i1.p1", "Xenopus_tropicalis_DN12030_c0_g1_i1.p1", "Xenopus_tropicalis_DN12797_c0_g1_i1.p1", "Xenopus_tropicalis_DN21029_c0_g1_i1.p1", "Xenopus_tropicalis_DN26507_c0_g1_i1.p1", "Xenopus_tropicalis_DN26521_c0_g1_i2.p1", "Xenopus_tropicalis_DN30274_c0_g1_i1.p1", "Xenopus_tropicalis_DN31338_c0_g1_i2.p1", "Xenopus_tropical…
597	GO:0098609	cell-cell adhesion	236	11	38.86	0.85329	c("Xenopus_tropicalis_DN12379_c0_g1_i1.p1", "Xenopus_tropicalis_DN130829_c0_g1_i1.p1", "Xenopus_tropicalis_DN28656_c1_g1_i1.p1", "Xenopus_tropicalis_DN3011_c0_g1_i1.p1", "Xenopus_tropicalis_DN41027_c0_g1_i1.p1", "Xenopus_tropicalis_DN43133_c0_g1_i1.p1", "Xenopus_tropicalis_DN46030_c1_g1_i2.p1", "Xenopus_tropicalis_DN49730_c0_g1_i1.p1", "Xenopus_tropicalis_DN7295_c0_g1_i1.p1", "Xenopus_tropicalis_…
598	GO:0006637	acyl-CoA metabolic process	17	2	2.8	0.86195	c("Xenopus_tropicalis_DN51645_c3_g1_i1.p1", "Xenopus_tropicalis_DN52941_c1_g2_i10.p1")
599	GO:0032007	negative regulation of TOR signaling	11	1	1.81	0.86195	Xenopus_tropicalis_DN33579_c0_g1_i1.p1
600	GO:0007249	I-kappaB kinase/NF-kappaB signaling	20	2	3.29	0.86499	c("Xenopus_tropicalis_DN46131_c0_g1_i4.p1", "Xenopus_tropicalis_DN48725_c0_g1_i2.p1")
601	GO:0006814	sodium ion transport	29	3	4.78	0.87844	c("Xenopus_tropicalis_DN108867_c0_g1_i1.p1", "Xenopus_tropicalis_DN48537_c2_g2_i1.p1", "Xenopus_tropicalis_DN53196_c27_g1_i1.p1")
602	GO:0006914	autophagy	38	5	6.26	0.88271	c("Xenopus_tropicalis_DN16101_c0_g1_i1.p1", "Xenopus_tropicalis_DN22030_c0_g1_i2.p1", "Xenopus_tropicalis_DN35430_c0_g1_i1.p1", "Xenopus_tropicalis_DN43300_c0_g1_i1.p1", "Xenopus_tropicalis_DN47084_c0_g1_i3.p1")
603	GO:0008543	fibroblast growth factor receptor signal...	21	2	3.46	0.88275	c("Xenopus_tropicalis_DN32480_c0_g1_i1.p1", "Xenopus_tropicalis_DN39482_c0_g1_i1.p1")
604	GO:0017121	phospholipid scrambling	12	1	1.98	0.88471	Xenopus_tropicalis_DN36659_c0_g1_i1.p1
605	GO:0016079	synaptic vesicle exocytosis	12	1	1.98	0.88471	Xenopus_tropicalis_DN44185_c0_g1_i1.p1
606	GO:0006486	protein glycosylation	99	13	16.3	0.88934	c("Xenopus_tropicalis_DN11824_c0_g1_i1.p1", "Xenopus_tropicalis_DN35697_c0_g1_i1.p1", "Xenopus_tropicalis_DN39305_c0_g1_i2.p1", "Xenopus_tropicalis_DN41653_c0_g1_i1.p1", "Xenopus_tropicalis_DN43054_c0_g1_i1.p1", "Xenopus_tropicalis_DN44030_c0_g1_i2.p1", "Xenopus_tropicalis_DN45289_c0_g1_i1.p1", "Xenopus_tropicalis_DN47342_c0_g1_i1.p1", "Xenopus_tropicalis_DN47827_c0_g1_i2.p1", "Xenopus_tropicalis…
607	GO:0042127	regulation of cell proliferation	52	8	8.56	0.89812	c("Xenopus_tropicalis_DN16054_c0_g1_i1.p1", "Xenopus_tropicalis_DN32915_c0_g1_i1.p1", "Xenopus_tropicalis_DN33674_c0_g1_i1.p1", "Xenopus_tropicalis_DN36449_c0_g1_i1.p1", "Xenopus_tropicalis_DN40049_c0_g1_i1.p1", "Xenopus_tropicalis_DN40983_c0_g1_i2.p1", "Xenopus_tropicalis_DN47032_c0_g1_i5.p1", "Xenopus_tropicalis_DN52252_c2_g1_i3.p1")
608	GO:0007154	cell communication	1709	210	281.41	0.89876	c("Xenopus_tropicalis_DN112193_c0_g1_i1.p1", "Xenopus_tropicalis_DN11263_c0_g1_i1.p1", "Xenopus_tropicalis_DN11302_c0_g1_i1.p1", "Xenopus_tropicalis_DN113459_c0_g1_i1.p1", "Xenopus_tropicalis_DN12132_c0_g1_i1.p1", "Xenopus_tropicalis_DN124788_c0_g1_i1.p1", "Xenopus_tropicalis_DN125829_c0_g1_i1.p1", "Xenopus_tropicalis_DN14579_c0_g1_i1.p1", "Xenopus_tropicalis_DN1586_c0_g1_i1.p2", "Xenopus_tropica…
609	GO:0000226	microtubule cytoskeleton organization	130	44	21.41	0.89933	c("Xenopus_tropicalis_DN123215_c0_g1_i1.p1", "Xenopus_tropicalis_DN35435_c0_g1_i2.p1", "Xenopus_tropicalis_DN35517_c0_g1_i1.p1", "Xenopus_tropicalis_DN35595_c0_g1_i1.p1", "Xenopus_tropicalis_DN3577_c0_g1_i1.p1", "Xenopus_tropicalis_DN37086_c0_g1_i6.p1", "Xenopus_tropicalis_DN38701_c0_g1_i1.p1", "Xenopus_tropicalis_DN38839_c0_g1_i1.p1", "Xenopus_tropicalis_DN39434_c0_g1_i1.p1", "Xenopus_tropicalis…
610	GO:0051017	actin filament bundle assembly	15	2	2.47	0.90362	c("Xenopus_tropicalis_DN50858_c0_g1_i14.p1", "Xenopus_tropicalis_DN51466_c0_g1_i2.p1")
611	GO:0034314	Arp2/3 complex-mediated actin nucleation	22	3	3.62	0.90364	c("Xenopus_tropicalis_DN41276_c0_g1_i1.p1", "Xenopus_tropicalis_DN47810_c0_g1_i1.p1", "Xenopus_tropicalis_DN52629_c7_g1_i2.p1")
612	GO:0031532	actin cytoskeleton reorganization	13	1	2.14	0.90371	Xenopus_tropicalis_DN44422_c0_g1_i1.p1
613	GO:0009966	regulation of signal transduction	236	35	38.86	0.90607	c("Xenopus_tropicalis_DN14579_c0_g1_i1.p1", "Xenopus_tropicalis_DN30085_c0_g1_i2.p1", "Xenopus_tropicalis_DN31273_c0_g1_i1.p1", "Xenopus_tropicalis_DN32915_c0_g1_i1.p1", "Xenopus_tropicalis_DN33579_c0_g1_i1.p1", "Xenopus_tropicalis_DN34901_c0_g1_i2.p1", "Xenopus_tropicalis_DN38885_c0_g1_i1.p2", "Xenopus_tropicalis_DN39974_c0_g1_i2.p1", "Xenopus_tropicalis_DN41422_c1_g1_i4.p1", "Xenopus_tropicalis…
614	GO:0006821	chloride transport	28	3	4.61	0.91193	c("Xenopus_tropicalis_DN45952_c0_g1_i1.p1", "Xenopus_tropicalis_DN46502_c0_g1_i1.p1", "Xenopus_tropicalis_DN47267_c1_g1_i1.p1")
615	GO:0035023	regulation of Rho protein signal transdu...	14	1	2.31	0.91959	Xenopus_tropicalis_DN45482_c0_g1_i1.p1
616	GO:0009072	aromatic amino acid family metabolic pro...	24	2	3.95	0.92386	c("Xenopus_tropicalis_DN43814_c0_g1_i1.p1", "Xenopus_tropicalis_DN93971_c0_g1_i1.p1")
617	GO:0015031	protein transport	290	54	47.75	0.92465	c("Xenopus_tropicalis_DN20700_c0_g1_i1.p1", "Xenopus_tropicalis_DN27042_c0_g1_i1.p1", "Xenopus_tropicalis_DN27076_c0_g1_i1.p1", "Xenopus_tropicalis_DN30540_c0_g1_i1.p1", "Xenopus_tropicalis_DN31402_c0_g1_i1.p1", "Xenopus_tropicalis_DN31618_c0_g1_i1.p1", "Xenopus_tropicalis_DN31976_c0_g1_i1.p1", "Xenopus_tropicalis_DN33541_c0_g1_i1.p1", "Xenopus_tropicalis_DN33971_c0_g1_i1.p1", "Xenopus_tropicalis…
618	GO:0006457	protein folding	89	13	14.66	0.92664	c("Xenopus_tropicalis_DN29160_c0_g1_i1.p1", "Xenopus_tropicalis_DN37548_c0_g1_i1.p1", "Xenopus_tropicalis_DN39892_c1_g1_i1.p1", "Xenopus_tropicalis_DN42231_c0_g1_i3.p1", "Xenopus_tropicalis_DN44721_c2_g1_i2.p1", "Xenopus_tropicalis_DN44811_c6_g1_i1.p1", "Xenopus_tropicalis_DN47887_c0_g1_i1.p1", "Xenopus_tropicalis_DN47887_c1_g1_i3.p1", "Xenopus_tropicalis_DN49071_c1_g1_i1.p1", "Xenopus_tropicalis…
619	GO:0007178	transmembrane receptor protein serine/th...	42	7	6.92	0.93267	c("Xenopus_tropicalis_DN29668_c0_g1_i1.p1", "Xenopus_tropicalis_DN31273_c0_g1_i1.p1", "Xenopus_tropicalis_DN38885_c0_g1_i1.p2", "Xenopus_tropicalis_DN39234_c0_g1_i1.p1", "Xenopus_tropicalis_DN40864_c0_g1_i1.p1", "Xenopus_tropicalis_DN41192_c1_g1_i3.p1", "Xenopus_tropicalis_DN49115_c0_g1_i1.p1")
620	GO:0000122	negative regulation of transcription by ...	16	2	2.63	0.93275	c("Xenopus_tropicalis_DN42398_c0_g1_i1.p1", "Xenopus_tropicalis_DN48458_c0_g1_i7.p1")
621	GO:0016485	protein processing	27	3	4.45	0.93284	c("Xenopus_tropicalis_DN47616_c0_g1_i1.p1", "Xenopus_tropicalis_DN6233_c0_g1_i1.p1", "Xenopus_tropicalis_DN93942_c0_g1_i1.p1")
622	GO:0016197	endosomal transport	28	3	4.61	0.93286	c("Xenopus_tropicalis_DN17241_c0_g1_i1.p1", "Xenopus_tropicalis_DN40266_c1_g1_i3.p1", "Xenopus_tropicalis_DN45473_c0_g1_i2.p1")
623	GO:0050708	regulation of protein secretion	24	4	3.95	0.94375	c("Xenopus_tropicalis_DN27042_c0_g1_i1.p1", "Xenopus_tropicalis_DN45952_c0_g1_i1.p1", "Xenopus_tropicalis_DN52844_c1_g1_i5.p1", "Xenopus_tropicalis_DN63451_c0_g1_i1.p1")
624	GO:0008299	isoprenoid biosynthetic process	20	3	3.29	0.94378	c("Xenopus_tropicalis_DN109521_c0_g1_i1.p1", "Xenopus_tropicalis_DN39685_c0_g1_i1.p1", "Xenopus_tropicalis_DN51645_c3_g1_i1.p1")
625	GO:0007586	digestion	16	1	2.63	0.94392	Xenopus_tropicalis_DN47132_c0_g1_i3.p1
626	GO:0007224	smoothened signaling pathway	16	1	2.63	0.94392	Xenopus_tropicalis_DN52243_c0_g1_i2.p1
627	GO:0006414	translational elongation	20	2	3.29	0.95312	c("Xenopus_tropicalis_DN111352_c0_g1_i1.p1", "Xenopus_tropicalis_DN41165_c0_g2_i1.p1")
628	GO:0032012	regulation of ARF protein signal transdu...	17	1	2.8	0.95317	Xenopus_tropicalis_DN44510_c0_g1_i2.p1
629	GO:0046854	phosphatidylinositol phosphorylation	17	1	2.8	0.95317	Xenopus_tropicalis_DN22279_c0_g1_i1.p1
630	GO:0007009	plasma membrane organization	29	2	4.78	0.95326	c("Xenopus_tropicalis_DN34588_c0_g1_i2.p1", "Xenopus_tropicalis_DN36659_c0_g1_i1.p1")
631	GO:0007165	signal transduction	1617	199	266.26	0.95666	c("Xenopus_tropicalis_DN112193_c0_g1_i1.p1", "Xenopus_tropicalis_DN11263_c0_g1_i1.p1", "Xenopus_tropicalis_DN11302_c0_g1_i1.p1", "Xenopus_tropicalis_DN113459_c0_g1_i1.p1", "Xenopus_tropicalis_DN12132_c0_g1_i1.p1", "Xenopus_tropicalis_DN124788_c0_g1_i1.p1", "Xenopus_tropicalis_DN125829_c0_g1_i1.p1", "Xenopus_tropicalis_DN14579_c0_g1_i1.p1", "Xenopus_tropicalis_DN1586_c0_g1_i1.p2", "Xenopus_tropica…
632	GO:0043087	regulation of GTPase activity	67	9	11.03	0.95783	c("Xenopus_tropicalis_DN42863_c0_g1_i1.p1", "Xenopus_tropicalis_DN44091_c0_g1_i4.p1", "Xenopus_tropicalis_DN46023_c0_g1_i1.p1", "Xenopus_tropicalis_DN48456_c9_g1_i1.p1", "Xenopus_tropicalis_DN49090_c0_g1_i1.p1", "Xenopus_tropicalis_DN50_c0_g1_i1.p1", "Xenopus_tropicalis_DN50193_c0_g1_i1.p1", "Xenopus_tropicalis_DN50851_c0_g1_i2.p1", "Xenopus_tropicalis_DN81051_c0_g1_i1.p2")
633	GO:0016477	cell migration	70	7	11.53	0.95808	c("Xenopus_tropicalis_DN3786_c0_g1_i1.p1", "Xenopus_tropicalis_DN41857_c0_g1_i1.p1", "Xenopus_tropicalis_DN43926_c0_g1_i2.p1", "Xenopus_tropicalis_DN44422_c0_g1_i1.p1", "Xenopus_tropicalis_DN47743_c0_g1_i1.p1", "Xenopus_tropicalis_DN51551_c7_g2_i2.p1", "Xenopus_tropicalis_DN63451_c0_g1_i1.p1")
634	GO:0007017	microtubule-based process	353	82	58.13	0.95887	c("Xenopus_tropicalis_DN123215_c0_g1_i1.p1", "Xenopus_tropicalis_DN22055_c0_g1_i1.p1", "Xenopus_tropicalis_DN23881_c0_g1_i1.p1", "Xenopus_tropicalis_DN29420_c1_g1_i1.p1", "Xenopus_tropicalis_DN31108_c0_g1_i2.p1", "Xenopus_tropicalis_DN34712_c0_g1_i1.p1", "Xenopus_tropicalis_DN35435_c0_g1_i2.p1", "Xenopus_tropicalis_DN35517_c0_g1_i1.p1", "Xenopus_tropicalis_DN35595_c0_g1_i1.p1", "Xenopus_tropicali…
635	GO:0070588	calcium ion transmembrane transport	63	6	10.37	0.95999	c("Xenopus_tropicalis_DN47009_c2_g1_i5.p1", "Xenopus_tropicalis_DN47456_c1_g2_i1.p1", "Xenopus_tropicalis_DN47611_c0_g1_i1.p1", "Xenopus_tropicalis_DN50138_c0_g1_i1.p1", "Xenopus_tropicalis_DN51310_c0_g1_i1.p1", "Xenopus_tropicalis_DN7985_c0_g1_i1.p1")
636	GO:0071526	semaphorin-plexin signaling pathway	18	1	2.96	0.96089	Xenopus_tropicalis_DN47634_c0_g1_i1.p1
637	GO:0005975	carbohydrate metabolic process	254	24	41.82	0.96129	c("Xenopus_tropicalis_DN18730_c0_g1_i2.p1", "Xenopus_tropicalis_DN21658_c0_g1_i1.p1", "Xenopus_tropicalis_DN26812_c0_g1_i1.p1", "Xenopus_tropicalis_DN30966_c0_g1_i1.p1", "Xenopus_tropicalis_DN36410_c2_g1_i1.p1", "Xenopus_tropicalis_DN37623_c0_g1_i2.p1", "Xenopus_tropicalis_DN42291_c0_g1_i1.p1", "Xenopus_tropicalis_DN45007_c0_g1_i1.p1", "Xenopus_tropicalis_DN46007_c1_g1_i6.p1", "Xenopus_tropicalis…
638	GO:0006888	ER to Golgi vesicle-mediated transport	29	2	4.78	0.96378	c("Xenopus_tropicalis_DN38989_c0_g1_i1.p1", "Xenopus_tropicalis_DN47730_c0_g1_i3.p1")
639	GO:0045893	positive regulation of transcription, DN...	53	7	8.73	0.96732	c("Xenopus_tropicalis_DN35520_c0_g1_i1.p1", "Xenopus_tropicalis_DN39150_c0_g1_i1.p1", "Xenopus_tropicalis_DN40692_c0_g1_i1.p1", "Xenopus_tropicalis_DN46485_c0_g1_i1.p1", "Xenopus_tropicalis_DN49715_c0_g1_i5.p1", "Xenopus_tropicalis_DN51135_c0_g1_i1.p1", "Xenopus_tropicalis_DN52422_c3_g1_i1.p1")
640	GO:0007034	vacuolar transport	19	1	3.13	0.96734	Xenopus_tropicalis_DN3666_c0_g1_i1.p1
641	GO:0007417	central nervous system development	19	1	3.13	0.96734	Xenopus_tropicalis_DN46372_c0_g1_i3.p1
642	GO:0006644	phospholipid metabolic process	122	23	20.09	0.97278	c("Xenopus_tropicalis_DN22279_c0_g1_i1.p1", "Xenopus_tropicalis_DN29848_c0_g1_i2.p1", "Xenopus_tropicalis_DN30222_c0_g1_i1.p1", "Xenopus_tropicalis_DN30287_c0_g1_i1.p1", "Xenopus_tropicalis_DN35430_c0_g1_i1.p1", "Xenopus_tropicalis_DN37610_c0_g1_i1.p1", "Xenopus_tropicalis_DN37623_c0_g1_i2.p1", "Xenopus_tropicalis_DN43953_c2_g1_i11.p1", "Xenopus_tropicalis_DN43953_c2_g1_i8.p1", "Xenopus_tropicali…
643	GO:0006313	transposition, DNA-mediated	22	2	3.62	0.97718	c("Xenopus_tropicalis_DN79001_c0_g1_i1.p1", "Xenopus_tropicalis_DN93176_c0_g1_i1.p1")
644	GO:0006879	cellular iron ion homeostasis	21	1	3.46	0.97723	Xenopus_tropicalis_DN44416_c0_g1_i6.p1
645	GO:0045765	regulation of angiogenesis	21	1	3.46	0.97723	Xenopus_tropicalis_DN37950_c1_g1_i1.p1
646	GO:0030001	metal ion transport	242	30	39.85	0.97795	c("Xenopus_tropicalis_DN108867_c0_g1_i1.p1", "Xenopus_tropicalis_DN110409_c0_g1_i1.p1", "Xenopus_tropicalis_DN12030_c0_g1_i1.p1", "Xenopus_tropicalis_DN21029_c0_g1_i1.p1", "Xenopus_tropicalis_DN26507_c0_g1_i1.p1", "Xenopus_tropicalis_DN30274_c0_g1_i1.p1", "Xenopus_tropicalis_DN34423_c0_g1_i1.p1", "Xenopus_tropicalis_DN37437_c0_g1_i1.p1", "Xenopus_tropicalis_DN37868_c0_g1_i1.p1", "Xenopus_tropical…
647	GO:0007010	cytoskeleton organization	431	72	70.97	0.98004	c("Xenopus_tropicalis_DN123215_c0_g1_i1.p1", "Xenopus_tropicalis_DN18121_c0_g1_i1.p1", "Xenopus_tropicalis_DN30388_c0_g1_i1.p1", "Xenopus_tropicalis_DN34588_c0_g1_i2.p1", "Xenopus_tropicalis_DN35435_c0_g1_i2.p1", "Xenopus_tropicalis_DN35517_c0_g1_i1.p1", "Xenopus_tropicalis_DN35595_c0_g1_i1.p1", "Xenopus_tropicalis_DN3577_c0_g1_i1.p1", "Xenopus_tropicalis_DN37086_c0_g1_i6.p1", "Xenopus_tropicalis…
648	GO:0006418	tRNA aminoacylation for protein translat...	45	7	7.41	0.98014	c("Xenopus_tropicalis_DN29153_c0_g1_i1.p2", "Xenopus_tropicalis_DN46297_c0_g1_i1.p1", "Xenopus_tropicalis_DN47833_c0_g1_i2.p1", "Xenopus_tropicalis_DN48229_c0_g1_i3.p1", "Xenopus_tropicalis_DN49528_c7_g1_i4.p1", "Xenopus_tropicalis_DN50957_c2_g1_i4.p1", "Xenopus_tropicalis_DN68173_c0_g1_i1.p1")
649	GO:0030837	negative regulation of actin filament po...	33	2	5.43	0.98033	c("Xenopus_tropicalis_DN43825_c0_g1_i1.p1", "Xenopus_tropicalis_DN51586_c2_g1_i1.p1")
650	GO:0006520	cellular amino acid metabolic process	142	15	23.38	0.98126	c("Xenopus_tropicalis_DN17794_c0_g1_i1.p1", "Xenopus_tropicalis_DN29153_c0_g1_i1.p2", "Xenopus_tropicalis_DN30886_c0_g1_i2.p1", "Xenopus_tropicalis_DN38086_c0_g1_i2.p1", "Xenopus_tropicalis_DN43814_c0_g1_i1.p1", "Xenopus_tropicalis_DN46297_c0_g1_i1.p1", "Xenopus_tropicalis_DN46922_c1_g1_i4.p1", "Xenopus_tropicalis_DN47123_c0_g1_i1.p1", "Xenopus_tropicalis_DN47833_c0_g1_i2.p1", "Xenopus_tropicalis…
651	GO:0007169	transmembrane receptor protein tyrosine ...	85	13	14	0.98302	c("Xenopus_tropicalis_DN32480_c0_g1_i1.p1", "Xenopus_tropicalis_DN33579_c0_g1_i1.p1", "Xenopus_tropicalis_DN39482_c0_g1_i1.p1", "Xenopus_tropicalis_DN43502_c0_g1_i1.p1", "Xenopus_tropicalis_DN43652_c0_g1_i1.p1", "Xenopus_tropicalis_DN44422_c0_g1_i1.p1", "Xenopus_tropicalis_DN44835_c0_g1_i1.p1", "Xenopus_tropicalis_DN45492_c0_g1_i1.p1", "Xenopus_tropicalis_DN46423_c0_g1_i1.p1", "Xenopus_tropicalis…
652	GO:0015718	monocarboxylic acid transport	23	1	3.79	0.98412	Xenopus_tropicalis_DN49403_c0_g1_i2.p1
653	GO:0006629	lipid metabolic process	362	42	59.61	0.98557	c("Xenopus_tropicalis_DN109521_c0_g1_i1.p1", "Xenopus_tropicalis_DN22279_c0_g1_i1.p1", "Xenopus_tropicalis_DN22745_c0_g1_i2.p1", "Xenopus_tropicalis_DN25331_c0_g1_i1.p1", "Xenopus_tropicalis_DN29848_c0_g1_i2.p1", "Xenopus_tropicalis_DN30222_c0_g1_i1.p1", "Xenopus_tropicalis_DN30287_c0_g1_i1.p1", "Xenopus_tropicalis_DN324_c0_g1_i1.p1", "Xenopus_tropicalis_DN35248_c0_g1_i1.p1", "Xenopus_tropicalis_…
654	GO:0034220	ion transmembrane transport	217	16	35.73	0.98635	c("Xenopus_tropicalis_DN21029_c0_g1_i1.p1", "Xenopus_tropicalis_DN26507_c0_g1_i1.p1", "Xenopus_tropicalis_DN26521_c0_g1_i2.p1", "Xenopus_tropicalis_DN31059_c0_g1_i1.p1", "Xenopus_tropicalis_DN31338_c0_g1_i2.p1", "Xenopus_tropicalis_DN37437_c0_g1_i1.p1", "Xenopus_tropicalis_DN45444_c0_g1_i1.p1", "Xenopus_tropicalis_DN45952_c0_g1_i1.p1", "Xenopus_tropicalis_DN47009_c2_g1_i5.p1", "Xenopus_tropicalis…
655	GO:0007229	integrin-mediated signaling pathway	24	1	3.95	0.98674	Xenopus_tropicalis_DN49790_c2_g1_i9.p1
656	GO:0007264	small GTPase mediated signal transductio...	169	17	27.83	0.98878	c("Xenopus_tropicalis_DN3015_c0_g1_i1.p1", "Xenopus_tropicalis_DN32915_c0_g1_i1.p1", "Xenopus_tropicalis_DN36557_c0_g1_i2.p1", "Xenopus_tropicalis_DN38636_c0_g1_i2.p1", "Xenopus_tropicalis_DN43895_c1_g1_i1.p1", "Xenopus_tropicalis_DN43926_c0_g1_i2.p1", "Xenopus_tropicalis_DN44091_c0_g1_i4.p1", "Xenopus_tropicalis_DN44510_c0_g1_i2.p1", "Xenopus_tropicalis_DN45482_c0_g1_i1.p1", "Xenopus_tropicalis_…
657	GO:0007601	visual perception	25	1	4.12	0.98893	Xenopus_tropicalis_DN125829_c0_g1_i1.p1
658	GO:0006694	steroid biosynthetic process	27	2	4.45	0.99074	c("Xenopus_tropicalis_DN324_c0_g1_i1.p1", "Xenopus_tropicalis_DN43726_c0_g1_i1.p1")
659	GO:0007399	nervous system development	147	15	24.21	0.99092	c("Xenopus_tropicalis_DN12199_c0_g1_i1.p1", "Xenopus_tropicalis_DN29668_c0_g1_i1.p1", "Xenopus_tropicalis_DN37548_c0_g1_i1.p1", "Xenopus_tropicalis_DN41091_c0_g1_i2.p1", "Xenopus_tropicalis_DN42035_c0_g1_i2.p1", "Xenopus_tropicalis_DN42709_c0_g1_i3.p1", "Xenopus_tropicalis_DN44514_c0_g1_i1.p1", "Xenopus_tropicalis_DN45482_c0_g1_i1.p1", "Xenopus_tropicalis_DN45682_c0_g1_i1.p1", "Xenopus_tropicalis…
660	GO:0007605	sensory perception of sound	27	1	4.45	0.99228	Xenopus_tropicalis_DN9987_c0_g1_i1.p1
661	GO:0023051	regulation of signaling	274	39	45.12	0.99235	c("Xenopus_tropicalis_DN14579_c0_g1_i1.p1", "Xenopus_tropicalis_DN27042_c0_g1_i1.p1", "Xenopus_tropicalis_DN30085_c0_g1_i2.p1", "Xenopus_tropicalis_DN31273_c0_g1_i1.p1", "Xenopus_tropicalis_DN32915_c0_g1_i1.p1", "Xenopus_tropicalis_DN33579_c0_g1_i1.p1", "Xenopus_tropicalis_DN34901_c0_g1_i2.p1", "Xenopus_tropicalis_DN38885_c0_g1_i1.p2", "Xenopus_tropicalis_DN39974_c0_g1_i2.p1", "Xenopus_tropicalis…
662	GO:0030154	cell differentiation	200	26	32.93	0.99237	c("Xenopus_tropicalis_DN12132_c0_g1_i1.p1", "Xenopus_tropicalis_DN12199_c0_g1_i1.p1", "Xenopus_tropicalis_DN18121_c0_g1_i1.p1", "Xenopus_tropicalis_DN27009_c0_g1_i3.p1", "Xenopus_tropicalis_DN29668_c0_g1_i1.p1", "Xenopus_tropicalis_DN31961_c0_g1_i1.p1", "Xenopus_tropicalis_DN32915_c0_g1_i1.p1", "Xenopus_tropicalis_DN37548_c0_g1_i1.p1", "Xenopus_tropicalis_DN42035_c0_g1_i2.p1", "Xenopus_tropicalis…
663	GO:0006471	protein ADP-ribosylation	28	1	4.61	0.99356	Xenopus_tropicalis_DN50533_c0_g1_i1.p1
664	GO:0003341	cilium movement	30	2	4.94	0.99461	c("Xenopus_tropicalis_DN35948_c0_g1_i1.p1", "Xenopus_tropicalis_DN36079_c0_g1_i1.p1")
665	GO:0015914	phospholipid transport	43	2	7.08	0.99592	c("Xenopus_tropicalis_DN48707_c0_g1_i1.p1", "Xenopus_tropicalis_DN52884_c11_g1_i6.p1")
666	GO:0055085	transmembrane transport	673	72	110.82	0.99799	c("Xenopus_tropicalis_DN108454_c0_g1_i1.p1", "Xenopus_tropicalis_DN116554_c0_g1_i1.p1", "Xenopus_tropicalis_DN12030_c0_g1_i1.p1", "Xenopus_tropicalis_DN12797_c0_g1_i1.p1", "Xenopus_tropicalis_DN17829_c0_g1_i1.p1", "Xenopus_tropicalis_DN20671_c0_g1_i1.p1", "Xenopus_tropicalis_DN21029_c0_g1_i1.p1", "Xenopus_tropicalis_DN21677_c0_g1_i1.p1", "Xenopus_tropicalis_DN26054_c1_g1_i1.p1", "Xenopus_tropical…
667	GO:1902600	proton transmembrane transport	59	3	9.72	0.99810	c("Xenopus_tropicalis_DN26521_c0_g1_i2.p1", "Xenopus_tropicalis_DN31338_c0_g1_i2.p1", "Xenopus_tropicalis_DN51932_c10_g1_i2.p1")
668	GO:0002218	activation of innate immune response	77	2	12.68	0.99852	c("Xenopus_tropicalis_DN52644_c0_g1_i1.p1", "Xenopus_tropicalis_DN52793_c4_g1_i1.p1")
669	GO:0006813	potassium ion transport	83	7	13.67	0.99895	c("Xenopus_tropicalis_DN21029_c0_g1_i1.p1", "Xenopus_tropicalis_DN26507_c0_g1_i1.p1", "Xenopus_tropicalis_DN37437_c0_g1_i1.p1", "Xenopus_tropicalis_DN41458_c0_g1_i3.p1", "Xenopus_tropicalis_DN47245_c0_g1_i6.p1", "Xenopus_tropicalis_DN49070_c0_g1_i1.p1", "Xenopus_tropicalis_DN51376_c0_g1_i2.p1")
670	GO:0007005	mitochondrion organization	60	5	9.88	0.99904	c("Xenopus_tropicalis_DN21745_c0_g1_i3.p1", "Xenopus_tropicalis_DN32543_c0_g1_i1.p1", "Xenopus_tropicalis_DN47061_c0_g1_i2.p1", "Xenopus_tropicalis_DN47392_c1_g1_i1.p1", "Xenopus_tropicalis_DN49208_c3_g2_i1.p1")
671	GO:0006979	response to oxidative stress	42	2	6.92	0.99911	c("Xenopus_tropicalis_DN44412_c0_g1_i1.p1", "Xenopus_tropicalis_DN46170_c0_g1_i1.p1")
672	GO:0007411	axon guidance	39	1	6.42	0.99912	Xenopus_tropicalis_DN42035_c0_g1_i2.p1
673	GO:0019752	carboxylic acid metabolic process	300	20	49.4	0.99949	c("Xenopus_tropicalis_DN109521_c0_g1_i1.p1", "Xenopus_tropicalis_DN17794_c0_g1_i1.p1", "Xenopus_tropicalis_DN29153_c0_g1_i1.p2", "Xenopus_tropicalis_DN30886_c0_g1_i2.p1", "Xenopus_tropicalis_DN38086_c0_g1_i2.p1", "Xenopus_tropicalis_DN43095_c0_g1_i1.p1", "Xenopus_tropicalis_DN43814_c0_g1_i1.p1", "Xenopus_tropicalis_DN45007_c0_g1_i1.p1", "Xenopus_tropicalis_DN46297_c0_g1_i1.p1", "Xenopus_tropicali…
674	GO:0006096	glycolytic process	44	1	7.25	0.99964	Xenopus_tropicalis_DN63098_c0_g1_i1.p1
675	GO:0048513	animal organ development	92	9	15.15	0.99985	c("Xenopus_tropicalis_DN12132_c0_g1_i1.p1", "Xenopus_tropicalis_DN27009_c0_g1_i3.p1", "Xenopus_tropicalis_DN32644_c0_g1_i1.p1", "Xenopus_tropicalis_DN37606_c0_g1_i1.p1", "Xenopus_tropicalis_DN42607_c0_g1_i1.p1", "Xenopus_tropicalis_DN46886_c0_g1_i2.p1", "Xenopus_tropicalis_DN51381_c0_g1_i1.p1", "Xenopus_tropicalis_DN63451_c0_g1_i1.p1", "Xenopus_tropicalis_DN9987_c0_g1_i1.p1")
676	GO:0006869	lipid transport	107	5	17.62	0.99988	c("Xenopus_tropicalis_DN44166_c0_g1_i4.p1", "Xenopus_tropicalis_DN48707_c0_g1_i1.p1", "Xenopus_tropicalis_DN52027_c0_g1_i1.p1", "Xenopus_tropicalis_DN52884_c11_g1_i6.p1", "Xenopus_tropicalis_DN7576_c0_g1_i2.p1")
677	GO:0007166	cell surface receptor signaling pathway	406	51	66.85	0.99993	c("Xenopus_tropicalis_DN11263_c0_g1_i1.p1", "Xenopus_tropicalis_DN12132_c0_g1_i1.p1", "Xenopus_tropicalis_DN14579_c0_g1_i1.p1", "Xenopus_tropicalis_DN1586_c0_g1_i1.p2", "Xenopus_tropicalis_DN29668_c0_g1_i1.p1", "Xenopus_tropicalis_DN31273_c0_g1_i1.p1", "Xenopus_tropicalis_DN3130_c0_g1_i1.p1", "Xenopus_tropicalis_DN32480_c0_g1_i1.p1", "Xenopus_tropicalis_DN33109_c0_g1_i1.p1", "Xenopus_tropicalis_D…
678	GO:0006508	proteolysis	629	91	103.57	0.99999	c("Xenopus_tropicalis_DN12066_c0_g1_i1.p1", "Xenopus_tropicalis_DN123679_c0_g1_i1.p1", "Xenopus_tropicalis_DN125710_c0_g1_i1.p1", "Xenopus_tropicalis_DN18121_c0_g1_i1.p1", "Xenopus_tropicalis_DN21222_c0_g1_i2.p1", "Xenopus_tropicalis_DN21667_c0_g1_i2.p1", "Xenopus_tropicalis_DN21745_c0_g1_i3.p1", "Xenopus_tropicalis_DN21867_c0_g1_i1.p1", "Xenopus_tropicalis_DN30712_c0_g1_i3.p1", "Xenopus_tropical…
679	GO:0045104	intermediate filament cytoskeleton organ...	65	1	10.7	0.99999	Xenopus_tropicalis_DN37548_c0_g1_i1.p1
680	GO:0007596	blood coagulation	68	1	11.2	1.00000	Xenopus_tropicalis_DN52590_c2_g2_i1.p1
681	GO:0006955	immune response	352	4	57.96	1.00000	c("Xenopus_tropicalis_DN50719_c0_g1_i2.p1", "Xenopus_tropicalis_DN52068_c3_g1_i1.p1", "Xenopus_tropicalis_DN52644_c0_g1_i1.p1", "Xenopus_tropicalis_DN52793_c4_g1_i1.p1")
682	GO:0007155	cell adhesion	397	15	65.37	1.00000	c("Xenopus_tropicalis_DN12379_c0_g1_i1.p1", "Xenopus_tropicalis_DN130829_c0_g1_i1.p1", "Xenopus_tropicalis_DN28656_c1_g1_i1.p1", "Xenopus_tropicalis_DN3011_c0_g1_i1.p1", "Xenopus_tropicalis_DN36557_c0_g1_i2.p1", "Xenopus_tropicalis_DN37548_c0_g1_i1.p1", "Xenopus_tropicalis_DN41027_c0_g1_i1.p1", "Xenopus_tropicalis_DN43133_c0_g1_i1.p1", "Xenopus_tropicalis_DN46030_c1_g1_i2.p1", "Xenopus_tropicalis…
683	GO:0007156	homophilic cell adhesion via plasma memb...	198	7	32.6	1.00000	c("Xenopus_tropicalis_DN12379_c0_g1_i1.p1", "Xenopus_tropicalis_DN3011_c0_g1_i1.p1", "Xenopus_tropicalis_DN41027_c0_g1_i1.p1", "Xenopus_tropicalis_DN49730_c0_g1_i1.p1", "Xenopus_tropicalis_DN7295_c0_g1_i1.p1", "Xenopus_tropicalis_DN79580_c0_g1_i1.p1", "Xenopus_tropicalis_DN9987_c0_g1_i1.p1")
684	GO:0007186	G protein-coupled receptor signaling pat...	457	34	75.25	1.00000	c("Xenopus_tropicalis_DN112193_c0_g1_i1.p1", "Xenopus_tropicalis_DN11302_c0_g1_i1.p1", "Xenopus_tropicalis_DN113459_c0_g1_i1.p1", "Xenopus_tropicalis_DN21569_c0_g1_i1.p1", "Xenopus_tropicalis_DN22863_c0_g1_i1.p1", "Xenopus_tropicalis_DN22863_c0_g1_i2.p1", "Xenopus_tropicalis_DN30609_c0_g1_i1.p1", "Xenopus_tropicalis_DN30722_c0_g1_i1.p1", "Xenopus_tropicalis_DN31432_c0_g1_i1.p1", "Xenopus_tropical…
685	GO:0015074	DNA integration	143	1	23.55	1.00000	Xenopus_tropicalis_DN93176_c0_g1_i1.p1
686	GO:0055114	oxidation-reduction process	790	53	130.08	1.00000	c("Xenopus_tropicalis_DN112219_c0_g1_i2.p1", "Xenopus_tropicalis_DN113436_c0_g1_i1.p1", "Xenopus_tropicalis_DN11636_c0_g1_i1.p1", "Xenopus_tropicalis_DN13878_c0_g1_i1.p1", "Xenopus_tropicalis_DN17754_c0_g1_i1.p1", "Xenopus_tropicalis_DN17794_c0_g1_i1.p1", "Xenopus_tropicalis_DN23446_c0_g1_i1.p1", "Xenopus_tropicalis_DN24578_c0_g1_i3.p1", "Xenopus_tropicalis_DN27716_c0_g1_i1.p1", "Xenopus_tropical…
687	GO:0006412	translation	353	29	58.13	1.00000	c("Xenopus_tropicalis_DN111352_c0_g1_i1.p1", "Xenopus_tropicalis_DN21452_c0_g1_i1.p1", "Xenopus_tropicalis_DN29153_c0_g1_i1.p2", "Xenopus_tropicalis_DN32822_c0_g1_i1.p1", "Xenopus_tropicalis_DN38483_c0_g1_i1.p1", "Xenopus_tropicalis_DN39683_c0_g1_i1.p1", "Xenopus_tropicalis_DN41165_c0_g2_i1.p1", "Xenopus_tropicalis_DN42172_c0_g1_i1.p1", "Xenopus_tropicalis_DN42652_c0_g1_i1.p1", "Xenopus_tropicali…
688	GO:0009968	negative regulation of signal transducti...	72	15	11.86	1.00000	c("Xenopus_tropicalis_DN31273_c0_g1_i1.p1", "Xenopus_tropicalis_DN32915_c0_g1_i1.p1", "Xenopus_tropicalis_DN33579_c0_g1_i1.p1", "Xenopus_tropicalis_DN38885_c0_g1_i1.p2", "Xenopus_tropicalis_DN42613_c0_g1_i1.p1", "Xenopus_tropicalis_DN44091_c0_g1_i4.p1", "Xenopus_tropicalis_DN44748_c1_g1_i1.p1", "Xenopus_tropicalis_DN44835_c0_g1_i1.p1", "Xenopus_tropicalis_DN47255_c1_g1_i1.p1", "Xenopus_tropicalis…
689	GO:0031331	positive regulation of cellular cataboli...	7	1	1.15	1.00000	Xenopus_tropicalis_DN45492_c0_g1_i1.p1
690	GO:0042310	vasoconstriction	16	1	2.63	1.00000	Xenopus_tropicalis_DN113459_c0_g1_i1.p1
691	GO:0031333	negative regulation of protein complex a...	34	2	5.6	1.00000	c("Xenopus_tropicalis_DN43825_c0_g1_i1.p1", "Xenopus_tropicalis_DN51586_c2_g1_i1.p1")
692	GO:0060828	regulation of canonical Wnt signaling pa...	20	2	3.29	1.00000	c("Xenopus_tropicalis_DN44748_c1_g1_i1.p1", "Xenopus_tropicalis_DN52119_c0_g1_i1.p1")
693	GO:0031334	positive regulation of protein complex a...	38	5	6.26	1.00000	c("Xenopus_tropicalis_DN38856_c0_g1_i1.p1", "Xenopus_tropicalis_DN41276_c0_g1_i1.p1", "Xenopus_tropicalis_DN47810_c0_g1_i1.p1", "Xenopus_tropicalis_DN48560_c0_g1_i1.p1", "Xenopus_tropicalis_DN52629_c7_g1_i2.p1")
694	GO:0009190	cyclic nucleotide biosynthetic process	18	1	2.96	1.00000	Xenopus_tropicalis_DN41600_c0_g1_i1.p1
695	GO:0071417	cellular response to organonitrogen comp...	21	2	3.46	1.00000	c("Xenopus_tropicalis_DN47255_c1_g1_i1.p1", "Xenopus_tropicalis_DN47255_c1_g1_i2.p1")
696	GO:0097756	negative regulation of blood vessel diam...	16	1	2.63	1.00000	Xenopus_tropicalis_DN113459_c0_g1_i1.p1
697	GO:0009199	ribonucleoside triphosphate metabolic pr...	102	3	16.8	1.00000	c("Xenopus_tropicalis_DN31961_c0_g1_i1.p1", "Xenopus_tropicalis_DN37432_c0_g1_i1.p1", "Xenopus_tropicalis_DN63098_c0_g1_i1.p1")
698	GO:0048608	reproductive structure development	3	1	0.49	1.00000	Xenopus_tropicalis_DN27009_c0_g1_i3.p1
699	GO:0006720	isoprenoid metabolic process	24	3	3.95	1.00000	c("Xenopus_tropicalis_DN109521_c0_g1_i1.p1", "Xenopus_tropicalis_DN39685_c0_g1_i1.p1", "Xenopus_tropicalis_DN51645_c3_g1_i1.p1")
700	GO:0048609	multicellular organismal reproductive pr...	33	10	5.43	1.00000	c("Xenopus_tropicalis_DN17475_c0_g1_i1.p1", "Xenopus_tropicalis_DN31961_c0_g1_i1.p1", "Xenopus_tropicalis_DN38353_c0_g1_i1.p1", "Xenopus_tropicalis_DN42326_c0_g1_i1.p1", "Xenopus_tropicalis_DN47218_c0_g1_i1.p1", "Xenopus_tropicalis_DN48145_c0_g1_i1.p1", "Xenopus_tropicalis_DN49227_c3_g1_i2.p1", "Xenopus_tropicalis_DN49227_c3_g1_i3.p1", "Xenopus_tropicalis_DN49671_c4_g1_i1.p1", "Xenopus_tropicalis…
701	GO:0006721	terpenoid metabolic process	6	1	0.99	1.00000	Xenopus_tropicalis_DN109521_c0_g1_i1.p1
702	GO:0016310	phosphorylation	739	127	121.69	1.00000	c("Xenopus_tropicalis_DN108697_c0_g1_i1.p1", "Xenopus_tropicalis_DN109079_c0_g1_i1.p1", "Xenopus_tropicalis_DN109259_c0_g1_i1.p1", "Xenopus_tropicalis_DN20368_c0_g1_i1.p1", "Xenopus_tropicalis_DN2123_c0_g1_i1.p1", "Xenopus_tropicalis_DN22279_c0_g1_i1.p1", "Xenopus_tropicalis_DN23298_c0_g1_i1.p1", "Xenopus_tropicalis_DN24019_c0_g1_i1.p1", "Xenopus_tropicalis_DN2594_c0_g1_i1.p1", "Xenopus_tropicali…
703	GO:1903320	regulation of protein modification by sm...	5	4	0.82	1.00000	c("Xenopus_tropicalis_DN39974_c0_g1_i2.p1", "Xenopus_tropicalis_DN44272_c0_g1_i2.p1", "Xenopus_tropicalis_DN51120_c7_g1_i13.p1", "Xenopus_tropicalis_DN52571_c0_g2_i2.p1")
704	GO:0006725	cellular aromatic compound metabolic pro...	2115	627	348.26	1.00000	c("Xenopus_tropicalis_DN10424_c0_g1_i1.p1", "Xenopus_tropicalis_DN108420_c0_g1_i1.p1", "Xenopus_tropicalis_DN110901_c0_g1_i1.p1", "Xenopus_tropicalis_DN111487_c0_g1_i1.p1", "Xenopus_tropicalis_DN1125_c0_g1_i1.p1", "Xenopus_tropicalis_DN11585_c0_g1_i1.p1", "Xenopus_tropicalis_DN12020_c0_g1_i1.p1", "Xenopus_tropicalis_DN12101_c0_g1_i2.p1", "Xenopus_tropicalis_DN12132_c0_g1_i1.p1", "Xenopus_tropical…
705	GO:0044419	interspecies interaction between organis...	6	1	0.99	1.00000	Xenopus_tropicalis_DN50135_c0_g1_i3.p1
706	GO:1903322	positive regulation of protein modificat...	4	3	0.66	1.00000	c("Xenopus_tropicalis_DN39974_c0_g1_i2.p1", "Xenopus_tropicalis_DN44272_c0_g1_i2.p1", "Xenopus_tropicalis_DN51120_c7_g1_i13.p1")
707	GO:0034976	response to endoplasmic reticulum stress	18	2	2.96	1.00000	c("Xenopus_tropicalis_DN46485_c0_g1_i1.p1", "Xenopus_tropicalis_DN47327_c0_g1_i2.p1")
708	GO:0022402	cell cycle process	148	81	24.37	1.00000	c("Xenopus_tropicalis_DN108697_c0_g1_i1.p1", "Xenopus_tropicalis_DN123169_c0_g1_i1.p1", "Xenopus_tropicalis_DN17475_c0_g1_i1.p1", "Xenopus_tropicalis_DN20625_c0_g1_i1.p1", "Xenopus_tropicalis_DN26168_c0_g1_i1.p1", "Xenopus_tropicalis_DN26220_c0_g1_i1.p1", "Xenopus_tropicalis_DN26990_c0_g1_i1.p1", "Xenopus_tropicalis_DN29849_c0_g1_i1.p1", "Xenopus_tropicalis_DN31612_c0_g1_i1.p1", "Xenopus_tropical…
709	GO:0000491	small nucleolar ribonucleoprotein comple...	2	2	0.33	1.00000	c("Xenopus_tropicalis_DN39569_c0_g1_i1.p1", "Xenopus_tropicalis_DN52058_c0_g1_i1.p1")
710	GO:0009987	cellular process	7236	1427	1191.5	1.00000	c("Xenopus_tropicalis_DN10424_c0_g1_i1.p1", "Xenopus_tropicalis_DN108420_c0_g1_i1.p1", "Xenopus_tropicalis_DN108697_c0_g1_i1.p1", "Xenopus_tropicalis_DN109079_c0_g1_i1.p1", "Xenopus_tropicalis_DN109259_c0_g1_i1.p1", "Xenopus_tropicalis_DN109521_c0_g1_i1.p1", "Xenopus_tropicalis_DN110901_c0_g1_i1.p1", "Xenopus_tropicalis_DN111352_c0_g1_i1.p1", "Xenopus_tropicalis_DN111487_c0_g1_i1.p1", "Xenopus_tr…
711	GO:0008063	Toll signaling pathway	3	1	0.49	1.00000	Xenopus_tropicalis_DN14579_c0_g1_i1.p1
712	GO:0022406	membrane docking	21	6	3.46	1.00000	c("Xenopus_tropicalis_DN43628_c0_g1_i1.p1", "Xenopus_tropicalis_DN43913_c0_g1_i1.p1", "Xenopus_tropicalis_DN45803_c0_g1_i1.p1", "Xenopus_tropicalis_DN52027_c0_g1_i1.p1", "Xenopus_tropicalis_DN52069_c9_g1_i2.p1", "Xenopus_tropicalis_DN53061_c7_g1_i1.p1")
713	GO:0008064	regulation of actin polymerization or de...	75	7	12.35	1.00000	c("Xenopus_tropicalis_DN38856_c0_g1_i1.p1", "Xenopus_tropicalis_DN41276_c0_g1_i1.p1", "Xenopus_tropicalis_DN43825_c0_g1_i1.p1", "Xenopus_tropicalis_DN47810_c0_g1_i1.p1", "Xenopus_tropicalis_DN48560_c0_g1_i1.p1", "Xenopus_tropicalis_DN51586_c2_g1_i1.p1", "Xenopus_tropicalis_DN52629_c7_g1_i2.p1")
714	GO:0009988	cell-cell recognition	2	2	0.33	1.00000	c("Xenopus_tropicalis_DN42326_c0_g1_i1.p1", "Xenopus_tropicalis_DN49776_c0_g2_i1.p1")
715	GO:0071431	tRNA-containing ribonucleoprotein comple...	1	1	0.16	1.00000	Xenopus_tropicalis_DN45857_c2_g1_i1.p1
716	GO:0018410	C-terminal protein amino acid modificati...	1	1	0.16	1.00000	Xenopus_tropicalis_DN52211_c4_g2_i1.p1
717	GO:0022407	regulation of cell-cell adhesion	9	1	1.48	1.00000	Xenopus_tropicalis_DN46030_c1_g1_i2.p1
718	GO:0022408	negative regulation of cell-cell adhesio...	2	1	0.33	1.00000	Xenopus_tropicalis_DN46030_c1_g1_i2.p1
719	GO:0042330	taxis	77	1	12.68	1.00000	Xenopus_tropicalis_DN42035_c0_g1_i2.p1
720	GO:1903311	regulation of mRNA metabolic process	17	6	2.8	1.00000	c("Xenopus_tropicalis_DN42324_c0_g1_i2.p1", "Xenopus_tropicalis_DN42652_c0_g1_i1.p1", "Xenopus_tropicalis_DN42808_c0_g1_i1.p1", "Xenopus_tropicalis_DN45068_c0_g1_i3.p1", "Xenopus_tropicalis_DN45497_c0_g1_i2.p1", "Xenopus_tropicalis_DN48317_c2_g1_i1.p1")
721	GO:1903312	negative regulation of mRNA metabolic pr...	1	1	0.16	1.00000	Xenopus_tropicalis_DN45497_c0_g1_i2.p1
722	GO:0002520	immune system development	22	4	3.62	1.00000	c("Xenopus_tropicalis_DN12132_c0_g1_i1.p1", "Xenopus_tropicalis_DN37606_c0_g1_i1.p1", "Xenopus_tropicalis_DN42607_c0_g1_i1.p1", "Xenopus_tropicalis_DN51381_c0_g1_i1.p1")
723	GO:1905037	autophagosome organization	4	1	0.66	1.00000	Xenopus_tropicalis_DN43300_c0_g1_i1.p1
724	GO:0002521	leukocyte differentiation	11	2	1.81	1.00000	c("Xenopus_tropicalis_DN12132_c0_g1_i1.p1", "Xenopus_tropicalis_DN42607_c0_g1_i1.p1")
725	GO:0061919	process utilizing autophagic mechanism	38	5	6.26	1.00000	c("Xenopus_tropicalis_DN16101_c0_g1_i1.p1", "Xenopus_tropicalis_DN22030_c0_g1_i2.p1", "Xenopus_tropicalis_DN35430_c0_g1_i1.p1", "Xenopus_tropicalis_DN43300_c0_g1_i1.p1", "Xenopus_tropicalis_DN47084_c0_g1_i3.p1")
726	GO:0090329	regulation of DNA-dependent DNA replicat...	1	1	0.16	1.00000	Xenopus_tropicalis_DN36627_c0_g1_i1.p1
727	GO:1901605	alpha-amino acid metabolic process	60	4	9.88	1.00000	c("Xenopus_tropicalis_DN38086_c0_g1_i2.p1", "Xenopus_tropicalis_DN46922_c1_g1_i4.p1", "Xenopus_tropicalis_DN47123_c0_g1_i1.p1", "Xenopus_tropicalis_DN49226_c0_g1_i3.p1")
728	GO:1901606	alpha-amino acid catabolic process	20	2	3.29	1.00000	c("Xenopus_tropicalis_DN46922_c1_g1_i4.p1", "Xenopus_tropicalis_DN47123_c0_g1_i1.p1")
729	GO:0009161	ribonucleoside monophosphate metabolic p...	106	3	17.45	1.00000	c("Xenopus_tropicalis_DN37294_c0_g1_i2.p1", "Xenopus_tropicalis_DN49362_c0_g1_i1.p1", "Xenopus_tropicalis_DN63098_c0_g1_i1.p1")
730	GO:1901607	alpha-amino acid biosynthetic process	27	1	4.45	1.00000	Xenopus_tropicalis_DN49226_c0_g1_i3.p1
731	GO:0010876	lipid localization	111	6	18.28	1.00000	c("Xenopus_tropicalis_DN21546_c0_g1_i1.p1", "Xenopus_tropicalis_DN44166_c0_g1_i4.p1", "Xenopus_tropicalis_DN48707_c0_g1_i1.p1", "Xenopus_tropicalis_DN52027_c0_g1_i1.p1", "Xenopus_tropicalis_DN52884_c11_g1_i6.p1", "Xenopus_tropicalis_DN7576_c0_g1_i2.p1")
732	GO:0009162	deoxyribonucleoside monophosphate metabo...	4	2	0.66	1.00000	c("Xenopus_tropicalis_DN11585_c0_g1_i1.p1", "Xenopus_tropicalis_DN45053_c0_g1_i1.p1")
733	GO:0097722	sperm motility	3	1	0.49	1.00000	Xenopus_tropicalis_DN50351_c6_g1_i1.p1
734	GO:0009163	nucleoside biosynthetic process	18	4	2.96	1.00000	c("Xenopus_tropicalis_DN20053_c0_g1_i1.p1", "Xenopus_tropicalis_DN31961_c0_g1_i1.p1", "Xenopus_tropicalis_DN37294_c0_g1_i2.p1", "Xenopus_tropicalis_DN37432_c0_g1_i1.p1")
735	GO:0009165	nucleotide biosynthetic process	151	12	24.86	1.00000	c("Xenopus_tropicalis_DN11585_c0_g1_i1.p1", "Xenopus_tropicalis_DN23446_c0_g1_i1.p1", "Xenopus_tropicalis_DN31961_c0_g1_i1.p1", "Xenopus_tropicalis_DN37294_c0_g1_i2.p1", "Xenopus_tropicalis_DN37432_c0_g1_i1.p1", "Xenopus_tropicalis_DN41442_c0_g1_i1.p1", "Xenopus_tropicalis_DN41600_c0_g1_i1.p1", "Xenopus_tropicalis_DN45053_c0_g1_i1.p1", "Xenopus_tropicalis_DN46118_c2_g1_i1.p1", "Xenopus_tropicalis…
736	GO:0009166	nucleotide catabolic process	52	3	8.56	1.00000	c("Xenopus_tropicalis_DN11585_c0_g1_i1.p1", "Xenopus_tropicalis_DN47651_c0_g1_i1.p1", "Xenopus_tropicalis_DN63098_c0_g1_i1.p1")
737	GO:0009167	purine ribonucleoside monophosphate meta...	102	3	16.8	1.00000	c("Xenopus_tropicalis_DN37294_c0_g1_i2.p1", "Xenopus_tropicalis_DN49362_c0_g1_i1.p1", "Xenopus_tropicalis_DN63098_c0_g1_i1.p1")
738	GO:0006749	glutathione metabolic process	15	3	2.47	1.00000	c("Xenopus_tropicalis_DN11953_c0_g1_i1.p1", "Xenopus_tropicalis_DN45530_c0_g1_i1.p1", "Xenopus_tropicalis_DN48171_c0_g1_i1.p1")
739	GO:0009168	purine ribonucleoside monophosphate bios...	80	3	13.17	1.00000	c("Xenopus_tropicalis_DN37294_c0_g1_i2.p1", "Xenopus_tropicalis_DN49362_c0_g1_i1.p1", "Xenopus_tropicalis_DN63098_c0_g1_i1.p1")
740	GO:0010824	regulation of centrosome duplication	8	3	1.32	1.00000	c("Xenopus_tropicalis_DN47640_c0_g1_i1.p1", "Xenopus_tropicalis_DN51703_c4_g1_i1.p1", "Xenopus_tropicalis_DN52253_c9_g1_i1.p1")
741	GO:0009150	purine ribonucleotide metabolic process	146	8	24.04	1.00000	c("Xenopus_tropicalis_DN31961_c0_g1_i1.p1", "Xenopus_tropicalis_DN37294_c0_g1_i2.p1", "Xenopus_tropicalis_DN37432_c0_g1_i1.p1", "Xenopus_tropicalis_DN41600_c0_g1_i1.p1", "Xenopus_tropicalis_DN49362_c0_g1_i1.p1", "Xenopus_tropicalis_DN51645_c3_g1_i1.p1", "Xenopus_tropicalis_DN52941_c1_g2_i10.p1", "Xenopus_tropicalis_DN63098_c0_g1_i1.p1")
742	GO:0006732	coenzyme metabolic process	117	5	19.27	1.00000	c("Xenopus_tropicalis_DN40174_c0_g1_i6.p1", "Xenopus_tropicalis_DN46118_c2_g1_i1.p1", "Xenopus_tropicalis_DN51645_c3_g1_i1.p1", "Xenopus_tropicalis_DN52941_c1_g2_i10.p1", "Xenopus_tropicalis_DN63098_c0_g1_i1.p1")
743	GO:0006733	oxidoreduction coenzyme metabolic proces...	68	2	11.2	1.00000	c("Xenopus_tropicalis_DN46118_c2_g1_i1.p1", "Xenopus_tropicalis_DN63098_c0_g1_i1.p1")
744	GO:0009152	purine ribonucleotide biosynthetic proce...	108	6	17.78	1.00000	c("Xenopus_tropicalis_DN31961_c0_g1_i1.p1", "Xenopus_tropicalis_DN37294_c0_g1_i2.p1", "Xenopus_tropicalis_DN37432_c0_g1_i1.p1", "Xenopus_tropicalis_DN41600_c0_g1_i1.p1", "Xenopus_tropicalis_DN49362_c0_g1_i1.p1", "Xenopus_tropicalis_DN63098_c0_g1_i1.p1")
745	GO:0010827	regulation of glucose transmembrane tran...	1	1	0.16	1.00000	Xenopus_tropicalis_DN48044_c0_g1_i1.p1
746	GO:0051293	establishment of spindle localization	2	2	0.33	1.00000	c("Xenopus_tropicalis_DN47532_c0_g1_i3.p1", "Xenopus_tropicalis_DN50082_c0_g1_i2.p1")
747	GO:0051294	establishment of spindle orientation	1	1	0.16	1.00000	Xenopus_tropicalis_DN50082_c0_g1_i2.p1
748	GO:0061178	regulation of insulin secretion involved...	2	1	0.33	1.00000	Xenopus_tropicalis_DN45952_c0_g1_i1.p1
749	GO:0009156	ribonucleoside monophosphate biosyntheti...	84	3	13.83	1.00000	c("Xenopus_tropicalis_DN37294_c0_g1_i2.p1", "Xenopus_tropicalis_DN49362_c0_g1_i1.p1", "Xenopus_tropicalis_DN63098_c0_g1_i1.p1")
750	GO:0090342	regulation of cell aging	1	1	0.16	1.00000	Xenopus_tropicalis_DN36449_c0_g1_i1.p1
751	GO:0009914	hormone transport	17	3	2.8	1.00000	c("Xenopus_tropicalis_DN27042_c0_g1_i1.p1", "Xenopus_tropicalis_DN45952_c0_g1_i1.p1", "Xenopus_tropicalis_DN63451_c0_g1_i1.p1")
752	GO:0009157	deoxyribonucleoside monophosphate biosyn...	3	2	0.49	1.00000	c("Xenopus_tropicalis_DN11585_c0_g1_i1.p1", "Xenopus_tropicalis_DN45053_c0_g1_i1.p1")
753	GO:0060014	granulosa cell differentiation	1	1	0.16	1.00000	Xenopus_tropicalis_DN27009_c0_g1_i3.p1
754	GO:0032479	regulation of type I interferon producti...	2	1	0.33	1.00000	Xenopus_tropicalis_DN52793_c4_g1_i1.p1
755	GO:0097742	de novo centriole assembly	4	1	0.66	1.00000	Xenopus_tropicalis_DN51093_c0_g1_i1.p1
756	GO:0010817	regulation of hormone levels	28	6	4.61	1.00000	c("Xenopus_tropicalis_DN109521_c0_g1_i1.p1", "Xenopus_tropicalis_DN27042_c0_g1_i1.p1", "Xenopus_tropicalis_DN324_c0_g1_i1.p1", "Xenopus_tropicalis_DN45511_c0_g1_i1.p1", "Xenopus_tropicalis_DN45952_c0_g1_i1.p1", "Xenopus_tropicalis_DN63451_c0_g1_i1.p1")
757	GO:0009185	ribonucleoside diphosphate metabolic pro...	44	1	7.25	1.00000	Xenopus_tropicalis_DN63098_c0_g1_i1.p1
758	GO:0097746	regulation of blood vessel diameter	26	1	4.28	1.00000	Xenopus_tropicalis_DN113459_c0_g1_i1.p1
759	GO:0009187	cyclic nucleotide metabolic process	20	2	3.29	1.00000	c("Xenopus_tropicalis_DN41600_c0_g1_i1.p1", "Xenopus_tropicalis_DN47651_c0_g1_i1.p1")
760	GO:0046660	female sex differentiation	1	1	0.16	1.00000	Xenopus_tropicalis_DN27009_c0_g1_i3.p1
761	GO:0043487	regulation of RNA stability	8	5	1.32	1.00000	c("Xenopus_tropicalis_DN42324_c0_g1_i2.p1", "Xenopus_tropicalis_DN42652_c0_g1_i1.p1", "Xenopus_tropicalis_DN42808_c0_g1_i1.p1", "Xenopus_tropicalis_DN45068_c0_g1_i3.p1", "Xenopus_tropicalis_DN45497_c0_g1_i2.p1")
762	GO:0060047	heart contraction	8	1	1.32	1.00000	Xenopus_tropicalis_DN113459_c0_g1_i1.p1
763	GO:0060048	cardiac muscle contraction	3	1	0.49	1.00000	Xenopus_tropicalis_DN113459_c0_g1_i1.p1
764	GO:0019538	protein metabolic process	2319	388	381.85	1.00000	c("Xenopus_tropicalis_DN108697_c0_g1_i1.p1", "Xenopus_tropicalis_DN109079_c0_g1_i1.p1", "Xenopus_tropicalis_DN109259_c0_g1_i1.p1", "Xenopus_tropicalis_DN111352_c0_g1_i1.p1", "Xenopus_tropicalis_DN11824_c0_g1_i1.p1", "Xenopus_tropicalis_DN12066_c0_g1_i1.p1", "Xenopus_tropicalis_DN123522_c0_g1_i1.p1", "Xenopus_tropicalis_DN123679_c0_g1_i1.p1", "Xenopus_tropicalis_DN125710_c0_g1_i1.p1", "Xenopus_tro…
765	GO:0044403	symbiont process	6	1	0.99	1.00000	Xenopus_tropicalis_DN50135_c0_g1_i3.p1
766	GO:0007091	metaphase/anaphase transition of mitotic...	12	7	1.98	1.00000	c("Xenopus_tropicalis_DN108697_c0_g1_i1.p1", "Xenopus_tropicalis_DN29849_c0_g1_i1.p1", "Xenopus_tropicalis_DN46742_c0_g1_i1.p1", "Xenopus_tropicalis_DN47056_c0_g1_i1.p1", "Xenopus_tropicalis_DN49947_c4_g1_i3.p1", "Xenopus_tropicalis_DN52314_c1_g1_i1.p1", "Xenopus_tropicalis_DN52314_c1_g1_i2.p1")
767	GO:0031497	chromatin assembly	21	5	3.46	1.00000	c("Xenopus_tropicalis_DN32644_c0_g1_i1.p1", "Xenopus_tropicalis_DN49299_c0_g1_i1.p1", "Xenopus_tropicalis_DN49401_c0_g1_i1.p1", "Xenopus_tropicalis_DN50342_c0_g1_i1.p3", "Xenopus_tropicalis_DN50342_c0_g2_i1.p2")
768	GO:0104004	cellular response to environmental stimu...	7	3	1.15	1.00000	c("Xenopus_tropicalis_DN49585_c0_g1_i2.p1", "Xenopus_tropicalis_DN52807_c2_g1_i1.p1", "Xenopus_tropicalis_DN52807_c2_g1_i4.p1")
769	GO:0009176	pyrimidine deoxyribonucleoside monophosp...	3	2	0.49	1.00000	c("Xenopus_tropicalis_DN11585_c0_g1_i1.p1", "Xenopus_tropicalis_DN45053_c0_g1_i1.p1")
770	GO:0009177	pyrimidine deoxyribonucleoside monophosp...	3	2	0.49	1.00000	c("Xenopus_tropicalis_DN11585_c0_g1_i1.p1", "Xenopus_tropicalis_DN45053_c0_g1_i1.p1")
771	GO:0043473	pigmentation	5	3	0.82	1.00000	c("Xenopus_tropicalis_DN41912_c0_g1_i1.p1", "Xenopus_tropicalis_DN44747_c0_g1_i1.p1", "Xenopus_tropicalis_DN51147_c1_g1_i2.p1")
772	GO:0001568	blood vessel development	35	1	5.76	1.00000	Xenopus_tropicalis_DN37950_c1_g1_i1.p1
773	GO:0009179	purine ribonucleoside diphosphate metabo...	44	1	7.25	1.00000	Xenopus_tropicalis_DN63098_c0_g1_i1.p1
774	GO:0008015	blood circulation	37	1	6.09	1.00000	Xenopus_tropicalis_DN113459_c0_g1_i1.p1
775	GO:0008016	regulation of heart contraction	8	1	1.32	1.00000	Xenopus_tropicalis_DN113459_c0_g1_i1.p1
776	GO:0010833	telomere maintenance via telomere length...	1	1	0.16	1.00000	Xenopus_tropicalis_DN44314_c0_g1_i1.p1
777	GO:2000377	regulation of reactive oxygen species me...	2	1	0.33	1.00000	Xenopus_tropicalis_DN46922_c1_g1_i4.p1
778	GO:2000379	positive regulation of reactive oxygen s...	2	1	0.33	1.00000	Xenopus_tropicalis_DN46922_c1_g1_i4.p1
779	GO:0009123	nucleoside monophosphate metabolic proce...	110	5	18.11	1.00000	c("Xenopus_tropicalis_DN11585_c0_g1_i1.p1", "Xenopus_tropicalis_DN37294_c0_g1_i2.p1", "Xenopus_tropicalis_DN45053_c0_g1_i1.p1", "Xenopus_tropicalis_DN49362_c0_g1_i1.p1", "Xenopus_tropicalis_DN63098_c0_g1_i1.p1")
780	GO:0009124	nucleoside monophosphate biosynthetic pr...	87	5	14.33	1.00000	c("Xenopus_tropicalis_DN11585_c0_g1_i1.p1", "Xenopus_tropicalis_DN37294_c0_g1_i2.p1", "Xenopus_tropicalis_DN45053_c0_g1_i1.p1", "Xenopus_tropicalis_DN49362_c0_g1_i1.p1", "Xenopus_tropicalis_DN63098_c0_g1_i1.p1")
781	GO:0009126	purine nucleoside monophosphate metaboli...	102	3	16.8	1.00000	c("Xenopus_tropicalis_DN37294_c0_g1_i2.p1", "Xenopus_tropicalis_DN49362_c0_g1_i1.p1", "Xenopus_tropicalis_DN63098_c0_g1_i1.p1")
782	GO:0009127	purine nucleoside monophosphate biosynth...	80	3	13.17	1.00000	c("Xenopus_tropicalis_DN37294_c0_g1_i2.p1", "Xenopus_tropicalis_DN49362_c0_g1_i1.p1", "Xenopus_tropicalis_DN63098_c0_g1_i1.p1")
783	GO:0032446	protein modification by small protein co...	92	38	15.15	1.00000	c("Xenopus_tropicalis_DN14579_c0_g1_i1.p1", "Xenopus_tropicalis_DN22279_c0_g1_i1.p1", "Xenopus_tropicalis_DN28254_c0_g1_i1.p1", "Xenopus_tropicalis_DN31832_c0_g1_i1.p1", "Xenopus_tropicalis_DN34406_c0_g1_i2.p1", "Xenopus_tropicalis_DN34406_c0_g1_i3.p1", "Xenopus_tropicalis_DN36017_c0_g1_i1.p1", "Xenopus_tropicalis_DN36949_c0_g1_i1.p1", "Xenopus_tropicalis_DN37793_c0_g1_i1.p1", "Xenopus_tropicalis…
784	GO:0009129	pyrimidine nucleoside monophosphate meta...	5	2	0.82	1.00000	c("Xenopus_tropicalis_DN11585_c0_g1_i1.p1", "Xenopus_tropicalis_DN45053_c0_g1_i1.p1")
785	GO:0070887	cellular response to chemical stimulus	137	14	22.56	1.00000	c("Xenopus_tropicalis_DN29668_c0_g1_i1.p1", "Xenopus_tropicalis_DN31273_c0_g1_i1.p1", "Xenopus_tropicalis_DN32480_c0_g1_i1.p1", "Xenopus_tropicalis_DN33579_c0_g1_i1.p1", "Xenopus_tropicalis_DN38885_c0_g1_i1.p2", "Xenopus_tropicalis_DN39482_c0_g1_i1.p1", "Xenopus_tropicalis_DN39974_c0_g1_i2.p1", "Xenopus_tropicalis_DN40864_c0_g1_i1.p1", "Xenopus_tropicalis_DN41192_c1_g1_i3.p1", "Xenopus_tropicalis…
786	GO:0042490	mechanoreceptor differentiation	5	1	0.82	1.00000	Xenopus_tropicalis_DN9987_c0_g1_i1.p1
787	GO:0051250	negative regulation of lymphocyte activa...	2	1	0.33	1.00000	Xenopus_tropicalis_DN46030_c1_g1_i2.p1
788	GO:0009112	nucleobase metabolic process	12	3	1.98	1.00000	c("Xenopus_tropicalis_DN38086_c0_g1_i2.p1", "Xenopus_tropicalis_DN46201_c0_g1_i1.p1", "Xenopus_tropicalis_DN49362_c0_g1_i1.p1")
789	GO:0051252	regulation of RNA metabolic process	880	223	144.9	1.00000	c("Xenopus_tropicalis_DN108420_c0_g1_i1.p1", "Xenopus_tropicalis_DN12101_c0_g1_i2.p1", "Xenopus_tropicalis_DN12132_c0_g1_i1.p1", "Xenopus_tropicalis_DN12993_c0_g1_i3.p1", "Xenopus_tropicalis_DN18582_c0_g1_i1.p1", "Xenopus_tropicalis_DN19948_c0_g1_i1.p1", "Xenopus_tropicalis_DN20574_c1_g1_i1.p1", "Xenopus_tropicalis_DN20964_c0_g1_i1.p1", "Xenopus_tropicalis_DN21153_c0_g1_i1.p1", "Xenopus_tropicali…
790	GO:0061136	regulation of proteasomal protein catabo...	2	1	0.33	1.00000	Xenopus_tropicalis_DN45492_c0_g1_i1.p1
791	GO:0051253	negative regulation of RNA metabolic pro...	67	14	11.03	1.00000	c("Xenopus_tropicalis_DN19948_c0_g1_i1.p1", "Xenopus_tropicalis_DN31407_c0_g1_i1.p1", "Xenopus_tropicalis_DN42195_c0_g1_i2.p1", "Xenopus_tropicalis_DN42398_c0_g1_i1.p1", "Xenopus_tropicalis_DN42607_c0_g1_i1.p1", "Xenopus_tropicalis_DN44760_c1_g1_i3.p1", "Xenopus_tropicalis_DN45497_c0_g1_i2.p1", "Xenopus_tropicalis_DN47943_c1_g1_i5.p1", "Xenopus_tropicalis_DN48458_c0_g1_i7.p1", "Xenopus_tropicalis…
792	GO:0051254	positive regulation of RNA metabolic pro...	53	7	8.73	1.00000	c("Xenopus_tropicalis_DN35520_c0_g1_i1.p1", "Xenopus_tropicalis_DN39150_c0_g1_i1.p1", "Xenopus_tropicalis_DN40692_c0_g1_i1.p1", "Xenopus_tropicalis_DN46485_c0_g1_i1.p1", "Xenopus_tropicalis_DN49715_c0_g1_i5.p1", "Xenopus_tropicalis_DN51135_c0_g1_i1.p1", "Xenopus_tropicalis_DN52422_c3_g1_i1.p1")
793	GO:0043410	positive regulation of MAPK cascade	8	1	1.32	1.00000	Xenopus_tropicalis_DN44440_c0_g1_i1.p1
794	GO:0032434	regulation of proteasomal ubiquitin-depe...	2	1	0.33	1.00000	Xenopus_tropicalis_DN45492_c0_g1_i1.p1
795	GO:1990138	neuron projection extension	2	1	0.33	1.00000	Xenopus_tropicalis_DN63451_c0_g1_i1.p1
796	GO:0043412	macromolecule modification	1341	324	220.81	1.00000	c("Xenopus_tropicalis_DN108697_c0_g1_i1.p1", "Xenopus_tropicalis_DN109079_c0_g1_i1.p1", "Xenopus_tropicalis_DN109259_c0_g1_i1.p1", "Xenopus_tropicalis_DN11824_c0_g1_i1.p1", "Xenopus_tropicalis_DN123522_c0_g1_i1.p1", "Xenopus_tropicalis_DN123679_c0_g1_i1.p1", "Xenopus_tropicalis_DN125710_c0_g1_i1.p1", "Xenopus_tropicalis_DN14481_c0_g1_i1.p1", "Xenopus_tropicalis_DN14579_c0_g1_i1.p1", "Xenopus_trop…
797	GO:0009117	nucleotide metabolic process	208	16	34.25	1.00000	c("Xenopus_tropicalis_DN11585_c0_g1_i1.p1", "Xenopus_tropicalis_DN23446_c0_g1_i1.p1", "Xenopus_tropicalis_DN31961_c0_g1_i1.p1", "Xenopus_tropicalis_DN37294_c0_g1_i2.p1", "Xenopus_tropicalis_DN37432_c0_g1_i1.p1", "Xenopus_tropicalis_DN41442_c0_g1_i1.p1", "Xenopus_tropicalis_DN41600_c0_g1_i1.p1", "Xenopus_tropicalis_DN45053_c0_g1_i1.p1", "Xenopus_tropicalis_DN46118_c2_g1_i1.p1", "Xenopus_tropicalis…
798	GO:0043413	macromolecule glycosylation	99	13	16.3	1.00000	c("Xenopus_tropicalis_DN11824_c0_g1_i1.p1", "Xenopus_tropicalis_DN35697_c0_g1_i1.p1", "Xenopus_tropicalis_DN39305_c0_g1_i2.p1", "Xenopus_tropicalis_DN41653_c0_g1_i1.p1", "Xenopus_tropicalis_DN43054_c0_g1_i1.p1", "Xenopus_tropicalis_DN44030_c0_g1_i2.p1", "Xenopus_tropicalis_DN45289_c0_g1_i1.p1", "Xenopus_tropicalis_DN47342_c0_g1_i1.p1", "Xenopus_tropicalis_DN47827_c0_g1_i2.p1", "Xenopus_tropicalis…
799	GO:0090304	nucleic acid metabolic process	1776	591	292.44	1.00000	c("Xenopus_tropicalis_DN10424_c0_g1_i1.p1", "Xenopus_tropicalis_DN108420_c0_g1_i1.p1", "Xenopus_tropicalis_DN111487_c0_g1_i1.p1", "Xenopus_tropicalis_DN1125_c0_g1_i1.p1", "Xenopus_tropicalis_DN12020_c0_g1_i1.p1", "Xenopus_tropicalis_DN12101_c0_g1_i2.p1", "Xenopus_tropicalis_DN12132_c0_g1_i1.p1", "Xenopus_tropicalis_DN123438_c0_g1_i1.p1", "Xenopus_tropicalis_DN125020_c0_g1_i3.p1", "Xenopus_tropica…
800	GO:0051258	protein polymerization	94	11	15.48	1.00000	c("Xenopus_tropicalis_DN38856_c0_g1_i1.p1", "Xenopus_tropicalis_DN40616_c0_g1_i1.p1", "Xenopus_tropicalis_DN41276_c0_g1_i1.p1", "Xenopus_tropicalis_DN43825_c0_g1_i1.p1", "Xenopus_tropicalis_DN44317_c0_g1_i1.p1", "Xenopus_tropicalis_DN47108_c0_g1_i2.p1", "Xenopus_tropicalis_DN47810_c0_g1_i1.p1", "Xenopus_tropicalis_DN48560_c0_g1_i1.p1", "Xenopus_tropicalis_DN51586_c2_g1_i1.p1", "Xenopus_tropicalis…
801	GO:0043414	macromolecule methylation	66	29	10.87	1.00000	c("Xenopus_tropicalis_DN26044_c0_g1_i1.p1", "Xenopus_tropicalis_DN26704_c0_g1_i1.p1", "Xenopus_tropicalis_DN33617_c0_g1_i1.p1", "Xenopus_tropicalis_DN34940_c0_g1_i1.p1", "Xenopus_tropicalis_DN35854_c0_g1_i1.p1", "Xenopus_tropicalis_DN36765_c0_g1_i1.p1", "Xenopus_tropicalis_DN39895_c0_g1_i1.p1", "Xenopus_tropicalis_DN40366_c0_g1_i1.p1", "Xenopus_tropicalis_DN40460_c0_g1_i3.p1", "Xenopus_tropicalis…
802	GO:0009119	ribonucleoside metabolic process	22	4	3.62	1.00000	c("Xenopus_tropicalis_DN20053_c0_g1_i1.p1", "Xenopus_tropicalis_DN31961_c0_g1_i1.p1", "Xenopus_tropicalis_DN37294_c0_g1_i2.p1", "Xenopus_tropicalis_DN37432_c0_g1_i1.p1")
803	GO:0090305	nucleic acid phosphodiester bond hydroly...	23	8	3.79	1.00000	c("Xenopus_tropicalis_DN21462_c0_g1_i2.p1", "Xenopus_tropicalis_DN22352_c0_g1_i2.p1", "Xenopus_tropicalis_DN22737_c0_g1_i2.p1", "Xenopus_tropicalis_DN33809_c0_g1_i3.p1", "Xenopus_tropicalis_DN38793_c0_g1_i1.p1", "Xenopus_tropicalis_DN41105_c0_g1_i2.p1", "Xenopus_tropicalis_DN44509_c0_g1_i4.p1", "Xenopus_tropicalis_DN51607_c4_g3_i1.p1")
804	GO:0051259	protein complex oligomerization	31	6	5.1	1.00000	c("Xenopus_tropicalis_DN45684_c0_g1_i1.p1", "Xenopus_tropicalis_DN47593_c0_g1_i2.p1", "Xenopus_tropicalis_DN48055_c0_g1_i1.p1", "Xenopus_tropicalis_DN48406_c0_g1_i1.p1", "Xenopus_tropicalis_DN52216_c1_g1_i1.p1", "Xenopus_tropicalis_DN52602_c3_g1_i1.p1")
805	GO:0008037	cell recognition	4	2	0.66	1.00000	c("Xenopus_tropicalis_DN42326_c0_g1_i1.p1", "Xenopus_tropicalis_DN49776_c0_g2_i1.p1")
806	GO:0009141	nucleoside triphosphate metabolic proces...	106	5	17.45	1.00000	c("Xenopus_tropicalis_DN11585_c0_g1_i1.p1", "Xenopus_tropicalis_DN31961_c0_g1_i1.p1", "Xenopus_tropicalis_DN37432_c0_g1_i1.p1", "Xenopus_tropicalis_DN45774_c1_g1_i1.p1", "Xenopus_tropicalis_DN63098_c0_g1_i1.p1")
807	GO:0009142	nucleoside triphosphate biosynthetic pro...	79	3	13.01	1.00000	c("Xenopus_tropicalis_DN31961_c0_g1_i1.p1", "Xenopus_tropicalis_DN37432_c0_g1_i1.p1", "Xenopus_tropicalis_DN63098_c0_g1_i1.p1")
808	GO:0071985	multivesicular body sorting pathway	6	1	0.99	1.00000	Xenopus_tropicalis_DN45473_c0_g1_i2.p1
809	GO:0031468	nuclear envelope reassembly	1	1	0.16	1.00000	Xenopus_tropicalis_DN51946_c3_g5_i1.p1
810	GO:0009144	purine nucleoside triphosphate metabolic...	100	3	16.47	1.00000	c("Xenopus_tropicalis_DN31961_c0_g1_i1.p1", "Xenopus_tropicalis_DN37432_c0_g1_i1.p1", "Xenopus_tropicalis_DN63098_c0_g1_i1.p1")
811	GO:0009145	purine nucleoside triphosphate biosynthe...	76	3	12.51	1.00000	c("Xenopus_tropicalis_DN31961_c0_g1_i1.p1", "Xenopus_tropicalis_DN37432_c0_g1_i1.p1", "Xenopus_tropicalis_DN63098_c0_g1_i1.p1")
812	GO:0009147	pyrimidine nucleoside triphosphate metab...	13	3	2.14	1.00000	c("Xenopus_tropicalis_DN11585_c0_g1_i1.p1", "Xenopus_tropicalis_DN31961_c0_g1_i1.p1", "Xenopus_tropicalis_DN37432_c0_g1_i1.p1")
813	GO:0009148	pyrimidine nucleoside triphosphate biosy...	11	2	1.81	1.00000	c("Xenopus_tropicalis_DN31961_c0_g1_i1.p1", "Xenopus_tropicalis_DN37432_c0_g1_i1.p1")
814	GO:0009149	pyrimidine nucleoside triphosphate catab...	2	1	0.33	1.00000	Xenopus_tropicalis_DN11585_c0_g1_i1.p1
815	GO:0018193	peptidyl-amino acid modification	107	48	17.62	1.00000	c("Xenopus_tropicalis_DN123679_c0_g1_i1.p1", "Xenopus_tropicalis_DN19948_c0_g1_i1.p1", "Xenopus_tropicalis_DN23705_c0_g1_i1.p1", "Xenopus_tropicalis_DN26704_c0_g1_i1.p1", "Xenopus_tropicalis_DN29160_c0_g1_i1.p1", "Xenopus_tropicalis_DN31296_c0_g1_i1.p1", "Xenopus_tropicalis_DN31645_c0_g1_i1.p1", "Xenopus_tropicalis_DN32644_c0_g1_i1.p1", "Xenopus_tropicalis_DN34940_c0_g1_i1.p1", "Xenopus_tropicali…
816	GO:0046626	regulation of insulin receptor signaling...	5	2	0.82	1.00000	c("Xenopus_tropicalis_DN47255_c1_g1_i1.p1", "Xenopus_tropicalis_DN47255_c1_g1_i2.p1")
817	GO:0009130	pyrimidine nucleoside monophosphate bios...	5	2	0.82	1.00000	c("Xenopus_tropicalis_DN11585_c0_g1_i1.p1", "Xenopus_tropicalis_DN45053_c0_g1_i1.p1")
818	GO:0006892	post-Golgi vesicle-mediated transport	10	3	1.65	1.00000	c("Xenopus_tropicalis_DN43268_c0_g1_i1.p1", "Xenopus_tropicalis_DN43737_c1_g1_i1.p1", "Xenopus_tropicalis_DN45310_c0_g1_i4.p1")
819	GO:0018195	peptidyl-arginine modification	15	5	2.47	1.00000	c("Xenopus_tropicalis_DN34940_c0_g1_i1.p1", "Xenopus_tropicalis_DN35854_c0_g1_i1.p1", "Xenopus_tropicalis_DN47028_c1_g1_i8.p1", "Xenopus_tropicalis_DN47832_c3_g1_i1.p1", "Xenopus_tropicalis_DN48544_c1_g1_i2.p1")
820	GO:0051270	regulation of cellular component movemen...	26	3	4.28	1.00000	c("Xenopus_tropicalis_DN36079_c0_g1_i1.p1", "Xenopus_tropicalis_DN3786_c0_g1_i1.p1", "Xenopus_tropicalis_DN44422_c0_g1_i1.p1")
821	GO:0051271	negative regulation of cellular componen...	2	1	0.33	1.00000	Xenopus_tropicalis_DN3786_c0_g1_i1.p1
822	GO:0009132	nucleoside diphosphate metabolic process	54	3	8.89	1.00000	c("Xenopus_tropicalis_DN31961_c0_g1_i1.p1", "Xenopus_tropicalis_DN37432_c0_g1_i1.p1", "Xenopus_tropicalis_DN63098_c0_g1_i1.p1")
823	GO:0001523	retinoid metabolic process	5	1	0.82	1.00000	Xenopus_tropicalis_DN109521_c0_g1_i1.p1
824	GO:0051272	positive regulation of cellular componen...	5	1	0.82	1.00000	Xenopus_tropicalis_DN44422_c0_g1_i1.p1
825	GO:1902317	nuclear DNA replication termination	1	1	0.16	1.00000	Xenopus_tropicalis_DN44545_c0_g1_i1.p1
826	GO:2001056	positive regulation of cysteine-type end...	3	2	0.49	1.00000	c("Xenopus_tropicalis_DN21745_c0_g1_i3.p1", "Xenopus_tropicalis_DN51118_c0_g1_i1.p1")
827	GO:0001525	angiogenesis	32	1	5.27	1.00000	Xenopus_tropicalis_DN37950_c1_g1_i1.p1
828	GO:0009135	purine nucleoside diphosphate metabolic ...	44	1	7.25	1.00000	Xenopus_tropicalis_DN63098_c0_g1_i1.p1
829	GO:0032990	cell part morphogenesis	49	2	8.07	1.00000	c("Xenopus_tropicalis_DN42035_c0_g1_i2.p1", "Xenopus_tropicalis_DN63451_c0_g1_i1.p1")
830	GO:2001057	reactive nitrogen species metabolic proc...	5	2	0.82	1.00000	c("Xenopus_tropicalis_DN46922_c1_g1_i4.p1", "Xenopus_tropicalis_DN50903_c0_g1_i1.p1")
831	GO:0018958	phenol-containing compound metabolic pro...	7	3	1.15	1.00000	c("Xenopus_tropicalis_DN44212_c0_g1_i1.p1", "Xenopus_tropicalis_DN45511_c0_g1_i1.p1", "Xenopus_tropicalis_DN93971_c0_g1_i1.p1")
832	GO:0043433	negative regulation of DNA-binding trans...	3	1	0.49	1.00000	Xenopus_tropicalis_DN39974_c0_g1_i2.p1
833	GO:0043434	response to peptide hormone	19	2	3.13	1.00000	c("Xenopus_tropicalis_DN47255_c1_g1_i1.p1", "Xenopus_tropicalis_DN47255_c1_g1_i2.p1")
834	GO:0033151	V(D)J recombination	1	1	0.16	1.00000	Xenopus_tropicalis_DN12132_c0_g1_i1.p1
835	GO:0043436	oxoacid metabolic process	300	20	49.4	1.00000	c("Xenopus_tropicalis_DN109521_c0_g1_i1.p1", "Xenopus_tropicalis_DN17794_c0_g1_i1.p1", "Xenopus_tropicalis_DN29153_c0_g1_i1.p2", "Xenopus_tropicalis_DN30886_c0_g1_i2.p1", "Xenopus_tropicalis_DN38086_c0_g1_i2.p1", "Xenopus_tropicalis_DN43095_c0_g1_i1.p1", "Xenopus_tropicalis_DN43814_c0_g1_i1.p1", "Xenopus_tropicalis_DN45007_c0_g1_i1.p1", "Xenopus_tropicalis_DN46297_c0_g1_i1.p1", "Xenopus_tropicali…
836	GO:0010033	response to organic substance	139	16	22.89	1.00000	c("Xenopus_tropicalis_DN20663_c0_g1_i1.p1", "Xenopus_tropicalis_DN29668_c0_g1_i1.p1", "Xenopus_tropicalis_DN31273_c0_g1_i1.p1", "Xenopus_tropicalis_DN32480_c0_g1_i1.p1", "Xenopus_tropicalis_DN33579_c0_g1_i1.p1", "Xenopus_tropicalis_DN38885_c0_g1_i1.p2", "Xenopus_tropicalis_DN39482_c0_g1_i1.p1", "Xenopus_tropicalis_DN40864_c0_g1_i1.p1", "Xenopus_tropicalis_DN41192_c1_g1_i3.p1", "Xenopus_tropicalis…
837	GO:0098876	vesicle-mediated transport to the plasma...	4	2	0.66	1.00000	c("Xenopus_tropicalis_DN43268_c0_g1_i1.p1", "Xenopus_tropicalis_DN43737_c1_g1_i1.p1")
838	GO:0035637	multicellular organismal signaling	6	1	0.99	1.00000	Xenopus_tropicalis_DN50351_c6_g1_i1.p1
839	GO:0071166	ribonucleoprotein complex localization	15	7	2.47	1.00000	c("Xenopus_tropicalis_DN20700_c0_g1_i1.p1", "Xenopus_tropicalis_DN36504_c0_g1_i1.p1", "Xenopus_tropicalis_DN39421_c0_g1_i1.p1", "Xenopus_tropicalis_DN44699_c0_g1_i1.p1", "Xenopus_tropicalis_DN44704_c1_g1_i4.p1", "Xenopus_tropicalis_DN45857_c2_g1_i1.p1", "Xenopus_tropicalis_DN81570_c0_g1_i1.p1")
840	GO:0007080	mitotic metaphase plate congression	2	2	0.33	1.00000	c("Xenopus_tropicalis_DN44333_c0_g1_i1.p1", "Xenopus_tropicalis_DN44881_c1_g1_i1.p1")
841	GO:0032400	melanosome localization	5	3	0.82	1.00000	c("Xenopus_tropicalis_DN41912_c0_g1_i1.p1", "Xenopus_tropicalis_DN44747_c0_g1_i1.p1", "Xenopus_tropicalis_DN51147_c1_g1_i2.p1")
842	GO:0051222	positive regulation of protein transport	5	1	0.82	1.00000	Xenopus_tropicalis_DN45952_c0_g1_i1.p1
843	GO:0051223	regulation of protein transport	26	4	4.28	1.00000	c("Xenopus_tropicalis_DN27042_c0_g1_i1.p1", "Xenopus_tropicalis_DN45952_c0_g1_i1.p1", "Xenopus_tropicalis_DN52844_c1_g1_i5.p1", "Xenopus_tropicalis_DN63451_c0_g1_i1.p1")
844	GO:0070085	glycosylation	101	14	16.63	1.00000	c("Xenopus_tropicalis_DN11824_c0_g1_i1.p1", "Xenopus_tropicalis_DN35697_c0_g1_i1.p1", "Xenopus_tropicalis_DN39305_c0_g1_i2.p1", "Xenopus_tropicalis_DN41653_c0_g1_i1.p1", "Xenopus_tropicalis_DN43054_c0_g1_i1.p1", "Xenopus_tropicalis_DN44030_c0_g1_i2.p1", "Xenopus_tropicalis_DN45289_c0_g1_i1.p1", "Xenopus_tropicalis_DN47342_c0_g1_i1.p1", "Xenopus_tropicalis_DN47827_c0_g1_i2.p1", "Xenopus_tropicalis…
845	GO:0019692	deoxyribose phosphate metabolic process	3	2	0.49	1.00000	c("Xenopus_tropicalis_DN11585_c0_g1_i1.p1", "Xenopus_tropicalis_DN45053_c0_g1_i1.p1")
846	GO:0060560	developmental growth involved in morphog...	2	1	0.33	1.00000	Xenopus_tropicalis_DN63451_c0_g1_i1.p1
847	GO:0019693	ribose phosphate metabolic process	158	8	26.02	1.00000	c("Xenopus_tropicalis_DN31961_c0_g1_i1.p1", "Xenopus_tropicalis_DN37294_c0_g1_i2.p1", "Xenopus_tropicalis_DN37432_c0_g1_i1.p1", "Xenopus_tropicalis_DN41600_c0_g1_i1.p1", "Xenopus_tropicalis_DN49362_c0_g1_i1.p1", "Xenopus_tropicalis_DN51645_c3_g1_i1.p1", "Xenopus_tropicalis_DN52941_c1_g2_i10.p1", "Xenopus_tropicalis_DN63098_c0_g1_i1.p1")
848	GO:0007088	regulation of mitotic nuclear division	13	8	2.14	1.00000	c("Xenopus_tropicalis_DN108697_c0_g1_i1.p1", "Xenopus_tropicalis_DN26168_c0_g1_i1.p1", "Xenopus_tropicalis_DN29849_c0_g1_i1.p1", "Xenopus_tropicalis_DN46742_c0_g1_i1.p1", "Xenopus_tropicalis_DN47056_c0_g1_i1.p1", "Xenopus_tropicalis_DN49947_c4_g1_i3.p1", "Xenopus_tropicalis_DN52314_c1_g1_i1.p1", "Xenopus_tropicalis_DN52314_c1_g1_i2.p1")
849	GO:0002694	regulation of leukocyte activation	11	1	1.81	1.00000	Xenopus_tropicalis_DN46030_c1_g1_i2.p1
850	GO:0002695	negative regulation of leukocyte activat...	2	1	0.33	1.00000	Xenopus_tropicalis_DN46030_c1_g1_i2.p1
851	GO:0002697	regulation of immune effector process	8	1	1.32	1.00000	Xenopus_tropicalis_DN52793_c4_g1_i1.p1
852	GO:0070848	response to growth factor	52	9	8.56	1.00000	c("Xenopus_tropicalis_DN29668_c0_g1_i1.p1", "Xenopus_tropicalis_DN31273_c0_g1_i1.p1", "Xenopus_tropicalis_DN32480_c0_g1_i1.p1", "Xenopus_tropicalis_DN33579_c0_g1_i1.p1", "Xenopus_tropicalis_DN38885_c0_g1_i1.p2", "Xenopus_tropicalis_DN39482_c0_g1_i1.p1", "Xenopus_tropicalis_DN40864_c0_g1_i1.p1", "Xenopus_tropicalis_DN41192_c1_g1_i3.p1", "Xenopus_tropicalis_DN49115_c0_g1_i1.p1")
853	GO:0002698	negative regulation of immune effector p...	5	1	0.82	1.00000	Xenopus_tropicalis_DN52793_c4_g1_i1.p1
854	GO:0034101	erythrocyte homeostasis	4	1	0.66	1.00000	Xenopus_tropicalis_DN51381_c0_g1_i1.p1
855	GO:0042451	purine nucleoside biosynthetic process	14	4	2.31	1.00000	c("Xenopus_tropicalis_DN20053_c0_g1_i1.p1", "Xenopus_tropicalis_DN31961_c0_g1_i1.p1", "Xenopus_tropicalis_DN37294_c0_g1_i2.p1", "Xenopus_tropicalis_DN37432_c0_g1_i1.p1")
856	GO:0046649	lymphocyte activation	17	3	2.8	1.00000	c("Xenopus_tropicalis_DN12132_c0_g1_i1.p1", "Xenopus_tropicalis_DN42607_c0_g1_i1.p1", "Xenopus_tropicalis_DN46030_c1_g1_i2.p1")
857	GO:0042455	ribonucleoside biosynthetic process	18	4	2.96	1.00000	c("Xenopus_tropicalis_DN20053_c0_g1_i1.p1", "Xenopus_tropicalis_DN31961_c0_g1_i1.p1", "Xenopus_tropicalis_DN37294_c0_g1_i2.p1", "Xenopus_tropicalis_DN37432_c0_g1_i1.p1")
858	GO:1901360	organic cyclic compound metabolic proces...	2173	631	357.81	1.00000	c("Xenopus_tropicalis_DN10424_c0_g1_i1.p1", "Xenopus_tropicalis_DN108420_c0_g1_i1.p1", "Xenopus_tropicalis_DN110901_c0_g1_i1.p1", "Xenopus_tropicalis_DN111487_c0_g1_i1.p1", "Xenopus_tropicalis_DN1125_c0_g1_i1.p1", "Xenopus_tropicalis_DN11585_c0_g1_i1.p1", "Xenopus_tropicalis_DN12020_c0_g1_i1.p1", "Xenopus_tropicalis_DN12101_c0_g1_i2.p1", "Xenopus_tropicalis_DN12132_c0_g1_i1.p1", "Xenopus_tropical…
859	GO:0070076	histone lysine demethylation	2	1	0.33	1.00000	Xenopus_tropicalis_DN35977_c0_g1_i1.p1
860	GO:1901361	organic cyclic compound catabolic proces...	149	25	24.53	1.00000	c("Xenopus_tropicalis_DN11585_c0_g1_i1.p1", "Xenopus_tropicalis_DN30432_c1_g1_i2.p1", "Xenopus_tropicalis_DN31549_c0_g1_i1.p1", "Xenopus_tropicalis_DN33809_c0_g1_i3.p1", "Xenopus_tropicalis_DN38793_c0_g1_i1.p1", "Xenopus_tropicalis_DN39090_c0_g1_i1.p1", "Xenopus_tropicalis_DN42324_c0_g1_i2.p1", "Xenopus_tropicalis_DN42652_c0_g1_i1.p1", "Xenopus_tropicalis_DN42808_c0_g1_i1.p1", "Xenopus_tropicalis…
861	GO:1901362	organic cyclic compound biosynthetic pro...	1212	292	199.57	1.00000	c("Xenopus_tropicalis_DN108420_c0_g1_i1.p1", "Xenopus_tropicalis_DN111487_c0_g1_i1.p1", "Xenopus_tropicalis_DN1125_c0_g1_i1.p1", "Xenopus_tropicalis_DN11585_c0_g1_i1.p1", "Xenopus_tropicalis_DN12101_c0_g1_i2.p1", "Xenopus_tropicalis_DN12132_c0_g1_i1.p1", "Xenopus_tropicalis_DN12993_c0_g1_i3.p1", "Xenopus_tropicalis_DN13552_c0_g1_i1.p1", "Xenopus_tropicalis_DN1556_c0_g1_i1.p1", "Xenopus_tropicalis…
862	GO:0098813	nuclear chromosome segregation	52	28	8.56	1.00000	c("Xenopus_tropicalis_DN108697_c0_g1_i1.p1", "Xenopus_tropicalis_DN17475_c0_g1_i1.p1", "Xenopus_tropicalis_DN29849_c0_g1_i1.p1", "Xenopus_tropicalis_DN34298_c0_g1_i1.p1", "Xenopus_tropicalis_DN35677_c0_g1_i1.p1", "Xenopus_tropicalis_DN38839_c0_g1_i1.p1", "Xenopus_tropicalis_DN42227_c0_g1_i1.p1", "Xenopus_tropicalis_DN43176_c0_g1_i1.p1", "Xenopus_tropicalis_DN44310_c0_g1_i1.p1", "Xenopus_tropicali…
863	GO:0070838	divalent metal ion transport	88	16	14.49	1.00000	c("Xenopus_tropicalis_DN110409_c0_g1_i1.p1", "Xenopus_tropicalis_DN30274_c0_g1_i1.p1", "Xenopus_tropicalis_DN34423_c0_g1_i1.p1", "Xenopus_tropicalis_DN37868_c0_g1_i1.p1", "Xenopus_tropicalis_DN38350_c0_g1_i2.p1", "Xenopus_tropicalis_DN40881_c0_g1_i2.p1", "Xenopus_tropicalis_DN45300_c0_g1_i1.p1", "Xenopus_tropicalis_DN47009_c2_g1_i5.p1", "Xenopus_tropicalis_DN47456_c1_g2_i1.p1", "Xenopus_tropicali…
864	GO:2001020	regulation of response to DNA damage sti...	16	5	2.63	1.00000	c("Xenopus_tropicalis_DN37470_c0_g1_i1.p1", "Xenopus_tropicalis_DN45033_c0_g1_i1.p1", "Xenopus_tropicalis_DN46906_c0_g1_i1.p1", "Xenopus_tropicalis_DN49660_c0_g1_i2.p1", "Xenopus_tropicalis_DN52061_c0_g1_i1.p1")
865	GO:2001021	negative regulation of response to DNA d...	3	2	0.49	1.00000	c("Xenopus_tropicalis_DN37470_c0_g1_i1.p1", "Xenopus_tropicalis_DN52061_c0_g1_i1.p1")
866	GO:0009100	glycoprotein metabolic process	107	15	17.62	1.00000	c("Xenopus_tropicalis_DN11824_c0_g1_i1.p1", "Xenopus_tropicalis_DN35697_c0_g1_i1.p1", "Xenopus_tropicalis_DN39305_c0_g1_i2.p1", "Xenopus_tropicalis_DN41653_c0_g1_i1.p1", "Xenopus_tropicalis_DN43054_c0_g1_i1.p1", "Xenopus_tropicalis_DN44030_c0_g1_i2.p1", "Xenopus_tropicalis_DN45289_c0_g1_i1.p1", "Xenopus_tropicalis_DN47342_c0_g1_i1.p1", "Xenopus_tropicalis_DN47827_c0_g1_i2.p1", "Xenopus_tropicalis…
867	GO:2001022	positive regulation of response to DNA d...	8	2	1.32	1.00000	c("Xenopus_tropicalis_DN45033_c0_g1_i1.p1", "Xenopus_tropicalis_DN49660_c0_g1_i2.p1")
868	GO:0051240	positive regulation of multicellular org...	32	2	5.27	1.00000	c("Xenopus_tropicalis_DN12199_c0_g1_i1.p1", "Xenopus_tropicalis_DN52793_c4_g1_i1.p1")
869	GO:0009101	glycoprotein biosynthetic process	104	14	17.12	1.00000	c("Xenopus_tropicalis_DN11824_c0_g1_i1.p1", "Xenopus_tropicalis_DN35697_c0_g1_i1.p1", "Xenopus_tropicalis_DN39305_c0_g1_i2.p1", "Xenopus_tropicalis_DN41653_c0_g1_i1.p1", "Xenopus_tropicalis_DN43054_c0_g1_i1.p1", "Xenopus_tropicalis_DN44030_c0_g1_i2.p1", "Xenopus_tropicalis_DN45289_c0_g1_i1.p1", "Xenopus_tropicalis_DN47342_c0_g1_i1.p1", "Xenopus_tropicalis_DN47827_c0_g1_i2.p1", "Xenopus_tropicalis…
870	GO:0051241	negative regulation of multicellular org...	24	3	3.95	1.00000	c("Xenopus_tropicalis_DN29668_c0_g1_i1.p1", "Xenopus_tropicalis_DN45682_c0_g1_i1.p1", "Xenopus_tropicalis_DN52793_c4_g1_i1.p1")
871	GO:0051246	regulation of protein metabolic process	118	34	19.43	1.00000	c("Xenopus_tropicalis_DN21745_c0_g1_i3.p1", "Xenopus_tropicalis_DN31296_c0_g1_i1.p1", "Xenopus_tropicalis_DN32915_c0_g1_i1.p1", "Xenopus_tropicalis_DN39974_c0_g1_i2.p1", "Xenopus_tropicalis_DN41165_c0_g2_i1.p1", "Xenopus_tropicalis_DN41931_c0_g1_i2.p1", "Xenopus_tropicalis_DN42652_c0_g1_i1.p1", "Xenopus_tropicalis_DN43033_c0_g1_i1.p1", "Xenopus_tropicalis_DN43227_c0_g1_i1.p1", "Xenopus_tropicalis…
872	GO:0016458	gene silencing	19	5	3.13	1.00000	c("Xenopus_tropicalis_DN44925_c0_g1_i1.p1", "Xenopus_tropicalis_DN48737_c0_g1_i1.p1", "Xenopus_tropicalis_DN50135_c0_g1_i3.p1", "Xenopus_tropicalis_DN50280_c0_g1_i1.p1", "Xenopus_tropicalis_DN51606_c1_g1_i1.p1")
873	GO:0051247	positive regulation of protein metabolic...	25	11	4.12	1.00000	c("Xenopus_tropicalis_DN21745_c0_g1_i3.p1", "Xenopus_tropicalis_DN39974_c0_g1_i2.p1", "Xenopus_tropicalis_DN44272_c0_g1_i2.p1", "Xenopus_tropicalis_DN44440_c0_g1_i1.p1", "Xenopus_tropicalis_DN45492_c0_g1_i1.p1", "Xenopus_tropicalis_DN50020_c1_g1_i1.p1", "Xenopus_tropicalis_DN50346_c1_g1_i1.p1", "Xenopus_tropicalis_DN51118_c0_g1_i1.p1", "Xenopus_tropicalis_DN51120_c7_g1_i13.p1", "Xenopus_tropicali…
874	GO:0009108	coenzyme biosynthetic process	91	3	14.98	1.00000	c("Xenopus_tropicalis_DN40174_c0_g1_i6.p1", "Xenopus_tropicalis_DN46118_c2_g1_i1.p1", "Xenopus_tropicalis_DN63098_c0_g1_i1.p1")
875	GO:0045664	regulation of neuron differentiation	15	4	2.47	1.00000	c("Xenopus_tropicalis_DN12199_c0_g1_i1.p1", "Xenopus_tropicalis_DN29668_c0_g1_i1.p1", "Xenopus_tropicalis_DN45682_c0_g1_i1.p1", "Xenopus_tropicalis_DN63451_c0_g1_i1.p1")
876	GO:0035601	protein deacylation	9	3	1.48	1.00000	c("Xenopus_tropicalis_DN25274_c0_g1_i1.p1", "Xenopus_tropicalis_DN49848_c0_g1_i1.p1", "Xenopus_tropicalis_DN52604_c2_g1_i10.p1")
877	GO:0051248	negative regulation of protein metabolic...	34	8	5.6	1.00000	c("Xenopus_tropicalis_DN32915_c0_g1_i1.p1", "Xenopus_tropicalis_DN41165_c0_g2_i1.p1", "Xenopus_tropicalis_DN42652_c0_g1_i1.p1", "Xenopus_tropicalis_DN44416_c0_g1_i6.p1", "Xenopus_tropicalis_DN44835_c0_g1_i1.p1", "Xenopus_tropicalis_DN45068_c0_g1_i3.p1", "Xenopus_tropicalis_DN51606_c1_g1_i1.p1", "Xenopus_tropicalis_DN5727_c1_g1_i1.p2")
878	GO:0010001	glial cell differentiation	2	1	0.33	1.00000	Xenopus_tropicalis_DN45482_c0_g1_i1.p1
879	GO:0007029	endoplasmic reticulum organization	5	1	0.82	1.00000	Xenopus_tropicalis_DN48209_c1_g1_i1.p1
880	GO:0051249	regulation of lymphocyte activation	11	1	1.81	1.00000	Xenopus_tropicalis_DN46030_c1_g1_i2.p1
881	GO:0030705	cytoskeleton-dependent intracellular tra...	16	6	2.63	1.00000	c("Xenopus_tropicalis_DN23881_c0_g1_i1.p1", "Xenopus_tropicalis_DN31108_c0_g1_i2.p1", "Xenopus_tropicalis_DN38482_c0_g1_i1.p1", "Xenopus_tropicalis_DN46858_c0_g1_i7.p1", "Xenopus_tropicalis_DN50082_c0_g1_i2.p1", "Xenopus_tropicalis_DN52873_c0_g1_i1.p1")
882	GO:0006090	pyruvate metabolic process	47	1	7.74	1.00000	Xenopus_tropicalis_DN63098_c0_g1_i1.p1
883	GO:0006091	generation of precursor metabolites and ...	109	2	17.95	1.00000	c("Xenopus_tropicalis_DN42291_c0_g1_i1.p1", "Xenopus_tropicalis_DN63098_c0_g1_i1.p1")
884	GO:0043408	regulation of MAPK cascade	18	3	2.96	1.00000	c("Xenopus_tropicalis_DN32915_c0_g1_i1.p1", "Xenopus_tropicalis_DN44440_c0_g1_i1.p1", "Xenopus_tropicalis_DN51050_c0_g1_i5.p1")
885	GO:0071173	spindle assembly checkpoint	8	6	1.32	1.00000	c("Xenopus_tropicalis_DN108697_c0_g1_i1.p1", "Xenopus_tropicalis_DN46742_c0_g1_i1.p1", "Xenopus_tropicalis_DN47056_c0_g1_i1.p1", "Xenopus_tropicalis_DN49947_c4_g1_i3.p1", "Xenopus_tropicalis_DN52314_c1_g1_i1.p1", "Xenopus_tropicalis_DN52314_c1_g1_i2.p1")
886	GO:0043409	negative regulation of MAPK cascade	4	1	0.66	1.00000	Xenopus_tropicalis_DN32915_c0_g1_i1.p1
887	GO:0071174	mitotic spindle checkpoint	8	6	1.32	1.00000	c("Xenopus_tropicalis_DN108697_c0_g1_i1.p1", "Xenopus_tropicalis_DN46742_c0_g1_i1.p1", "Xenopus_tropicalis_DN47056_c0_g1_i1.p1", "Xenopus_tropicalis_DN49947_c4_g1_i3.p1", "Xenopus_tropicalis_DN52314_c1_g1_i1.p1", "Xenopus_tropicalis_DN52314_c1_g1_i2.p1")
888	GO:0006094	gluconeogenesis	17	1	2.8	1.00000	Xenopus_tropicalis_DN46717_c0_g1_i1.p1
889	GO:0016482	cytosolic transport	16	2	2.63	1.00000	c("Xenopus_tropicalis_DN17241_c0_g1_i1.p1", "Xenopus_tropicalis_DN45310_c0_g1_i4.p1")
890	GO:0051234	establishment of localization	1581	215	260.33	1.00000	c("Xenopus_tropicalis_DN108454_c0_g1_i1.p1", "Xenopus_tropicalis_DN108867_c0_g1_i1.p1", "Xenopus_tropicalis_DN110409_c0_g1_i1.p1", "Xenopus_tropicalis_DN116554_c0_g1_i1.p1", "Xenopus_tropicalis_DN12030_c0_g1_i1.p1", "Xenopus_tropicalis_DN123169_c0_g1_i1.p1", "Xenopus_tropicalis_DN12797_c0_g1_i1.p1", "Xenopus_tropicalis_DN17241_c0_g1_i1.p1", "Xenopus_tropicalis_DN17829_c0_g1_i1.p1", "Xenopus_tropi…
891	GO:0051235	maintenance of location	8	1	1.32	1.00000	Xenopus_tropicalis_DN21546_c0_g1_i1.p1
892	GO:0051236	establishment of RNA localization	18	10	2.96	1.00000	c("Xenopus_tropicalis_DN20700_c0_g1_i1.p1", "Xenopus_tropicalis_DN36504_c0_g1_i1.p1", "Xenopus_tropicalis_DN39421_c0_g1_i1.p1", "Xenopus_tropicalis_DN44699_c0_g1_i1.p1", "Xenopus_tropicalis_DN44704_c1_g1_i4.p1", "Xenopus_tropicalis_DN44979_c0_g1_i1.p1", "Xenopus_tropicalis_DN45857_c2_g1_i1.p1", "Xenopus_tropicalis_DN48577_c0_g1_i2.p1", "Xenopus_tropicalis_DN52632_c1_g3_i1.p1", "Xenopus_tropicalis…
893	GO:0032196	transposition	22	2	3.62	1.00000	c("Xenopus_tropicalis_DN79001_c0_g1_i1.p1", "Xenopus_tropicalis_DN93176_c0_g1_i1.p1")
894	GO:0032954	regulation of cytokinetic process	1	1	0.16	1.00000	Xenopus_tropicalis_DN42863_c0_g1_i1.p1
895	GO:0051239	regulation of multicellular organismal p...	137	7	22.56	1.00000	c("Xenopus_tropicalis_DN113459_c0_g1_i1.p1", "Xenopus_tropicalis_DN12199_c0_g1_i1.p1", "Xenopus_tropicalis_DN29668_c0_g1_i1.p1", "Xenopus_tropicalis_DN37950_c1_g1_i1.p1", "Xenopus_tropicalis_DN45682_c0_g1_i1.p1", "Xenopus_tropicalis_DN52793_c4_g1_i1.p1", "Xenopus_tropicalis_DN63451_c0_g1_i1.p1")
896	GO:0031440	regulation of mRNA 3'-end processing	1	1	0.16	1.00000	Xenopus_tropicalis_DN45497_c0_g1_i2.p1
897	GO:0031441	negative regulation of mRNA 3'-end proce...	1	1	0.16	1.00000	Xenopus_tropicalis_DN45497_c0_g1_i2.p1
898	GO:0042428	serotonin metabolic process	1	1	0.16	1.00000	Xenopus_tropicalis_DN93971_c0_g1_i1.p1
899	GO:0032984	protein-containing complex disassembly	43	2	7.08	1.00000	c("Xenopus_tropicalis_DN32822_c0_g1_i1.p1", "Xenopus_tropicalis_DN39683_c0_g1_i1.p1")
900	GO:0007049	cell cycle	218	109	35.9	1.00000	c("Xenopus_tropicalis_DN108697_c0_g1_i1.p1", "Xenopus_tropicalis_DN12199_c0_g1_i1.p1", "Xenopus_tropicalis_DN123169_c0_g1_i1.p1", "Xenopus_tropicalis_DN17475_c0_g1_i1.p1", "Xenopus_tropicalis_DN17502_c0_g1_i1.p1", "Xenopus_tropicalis_DN20625_c0_g1_i1.p1", "Xenopus_tropicalis_DN20775_c0_g1_i1.p1", "Xenopus_tropicalis_DN26168_c0_g1_i1.p1", "Xenopus_tropicalis_DN26220_c0_g1_i1.p1", "Xenopus_tropical…
901	GO:0010562	positive regulation of phosphorus metabo...	16	6	2.63	1.00000	c("Xenopus_tropicalis_DN44440_c0_g1_i1.p1", "Xenopus_tropicalis_DN50020_c1_g1_i1.p1", "Xenopus_tropicalis_DN50346_c1_g1_i1.p1", "Xenopus_tropicalis_DN51775_c1_g1_i3.p1", "Xenopus_tropicalis_DN51946_c3_g5_i1.p1", "Xenopus_tropicalis_DN5824_c0_g1_i1.p1")
902	GO:0032989	cellular component morphogenesis	80	5	13.17	1.00000	c("Xenopus_tropicalis_DN18121_c0_g1_i1.p1", "Xenopus_tropicalis_DN42035_c0_g1_i2.p1", "Xenopus_tropicalis_DN46642_c0_g1_i1.p1", "Xenopus_tropicalis_DN47887_c1_g1_i3.p1", "Xenopus_tropicalis_DN63451_c0_g1_i1.p1")
903	GO:0010563	negative regulation of phosphorus metabo...	14	3	2.31	1.00000	c("Xenopus_tropicalis_DN32915_c0_g1_i1.p1", "Xenopus_tropicalis_DN40536_c1_g1_i2.p1", "Xenopus_tropicalis_DN44835_c0_g1_i1.p1")
904	GO:0080090	regulation of primary metabolic process	1024	263	168.62	1.00000	c("Xenopus_tropicalis_DN108420_c0_g1_i1.p1", "Xenopus_tropicalis_DN12101_c0_g1_i2.p1", "Xenopus_tropicalis_DN12132_c0_g1_i1.p1", "Xenopus_tropicalis_DN12993_c0_g1_i3.p1", "Xenopus_tropicalis_DN18582_c0_g1_i1.p1", "Xenopus_tropicalis_DN19948_c0_g1_i1.p1", "Xenopus_tropicalis_DN20574_c1_g1_i1.p1", "Xenopus_tropicalis_DN20964_c0_g1_i1.p1", "Xenopus_tropicalis_DN21153_c0_g1_i1.p1", "Xenopus_tropicali…
905	GO:0046605	regulation of centrosome cycle	8	3	1.32	1.00000	c("Xenopus_tropicalis_DN47640_c0_g1_i1.p1", "Xenopus_tropicalis_DN51703_c4_g1_i1.p1", "Xenopus_tropicalis_DN52253_c9_g1_i1.p1")
906	GO:0008585	female gonad development	1	1	0.16	1.00000	Xenopus_tropicalis_DN27009_c0_g1_i3.p1
907	GO:0010564	regulation of cell cycle process	47	25	7.74	1.00000	c("Xenopus_tropicalis_DN108697_c0_g1_i1.p1", "Xenopus_tropicalis_DN26168_c0_g1_i1.p1", "Xenopus_tropicalis_DN29849_c0_g1_i1.p1", "Xenopus_tropicalis_DN31612_c0_g1_i1.p1", "Xenopus_tropicalis_DN35677_c0_g1_i1.p1", "Xenopus_tropicalis_DN3786_c0_g1_i1.p1", "Xenopus_tropicalis_DN38839_c0_g1_i1.p1", "Xenopus_tropicalis_DN39434_c0_g1_i1.p1", "Xenopus_tropicalis_DN41711_c0_g1_i1.p1", "Xenopus_tropicalis…
908	GO:0046606	negative regulation of centrosome cycle	5	2	0.82	1.00000	c("Xenopus_tropicalis_DN47640_c0_g1_i1.p1", "Xenopus_tropicalis_DN52253_c9_g1_i1.p1")
909	GO:1904407	positive regulation of nitric oxide meta...	2	1	0.33	1.00000	Xenopus_tropicalis_DN46922_c1_g1_i4.p1
910	GO:0006873	cellular ion homeostasis	39	6	6.42	1.00000	c("Xenopus_tropicalis_DN26033_c0_g1_i1.p1", "Xenopus_tropicalis_DN26095_c0_g1_i2.p1", "Xenopus_tropicalis_DN44416_c0_g1_i6.p1", "Xenopus_tropicalis_DN47009_c2_g1_i5.p1", "Xenopus_tropicalis_DN51565_c7_g1_i3.p1", "Xenopus_tropicalis_DN53061_c7_g1_i1.p1")
911	GO:0006875	cellular metal ion homeostasis	37	6	6.09	1.00000	c("Xenopus_tropicalis_DN26033_c0_g1_i1.p1", "Xenopus_tropicalis_DN26095_c0_g1_i2.p1", "Xenopus_tropicalis_DN44416_c0_g1_i6.p1", "Xenopus_tropicalis_DN47009_c2_g1_i5.p1", "Xenopus_tropicalis_DN51565_c7_g1_i3.p1", "Xenopus_tropicalis_DN53061_c7_g1_i1.p1")
912	GO:0007033	vacuole organization	15	1	2.47	1.00000	Xenopus_tropicalis_DN43300_c0_g1_i1.p1
913	GO:0010569	regulation of double-strand break repair...	5	1	0.82	1.00000	Xenopus_tropicalis_DN37470_c0_g1_i1.p1
914	GO:0032970	regulation of actin filament-based proce...	83	11	13.67	1.00000	c("Xenopus_tropicalis_DN34588_c0_g1_i2.p1", "Xenopus_tropicalis_DN38856_c0_g1_i1.p1", "Xenopus_tropicalis_DN41276_c0_g1_i1.p1", "Xenopus_tropicalis_DN42863_c0_g1_i1.p1", "Xenopus_tropicalis_DN43825_c0_g1_i1.p1", "Xenopus_tropicalis_DN47810_c0_g1_i1.p1", "Xenopus_tropicalis_DN48560_c0_g1_i1.p1", "Xenopus_tropicalis_DN51466_c0_g1_i2.p1", "Xenopus_tropicalis_DN51551_c7_g2_i2.p1", "Xenopus_tropicalis…
915	GO:0002681	somatic recombination of T cell receptor...	1	1	0.16	1.00000	Xenopus_tropicalis_DN12132_c0_g1_i1.p1
916	GO:0001508	action potential	2	1	0.33	1.00000	Xenopus_tropicalis_DN50351_c6_g1_i1.p1
917	GO:0002682	regulation of immune system process	259	3	42.65	1.00000	c("Xenopus_tropicalis_DN46030_c1_g1_i2.p1", "Xenopus_tropicalis_DN52644_c0_g1_i1.p1", "Xenopus_tropicalis_DN52793_c4_g1_i1.p1")
918	GO:0002683	negative regulation of immune system pro...	10	2	1.65	1.00000	c("Xenopus_tropicalis_DN46030_c1_g1_i2.p1", "Xenopus_tropicalis_DN52793_c4_g1_i1.p1")
919	GO:0002684	positive regulation of immune system pro...	235	2	38.7	1.00000	c("Xenopus_tropicalis_DN52644_c0_g1_i1.p1", "Xenopus_tropicalis_DN52793_c4_g1_i1.p1")
920	GO:0071900	regulation of protein serine/threonine k...	17	4	2.8	1.00000	c("Xenopus_tropicalis_DN43033_c0_g1_i1.p1", "Xenopus_tropicalis_DN51218_c5_g1_i4.p1", "Xenopus_tropicalis_DN52256_c0_g1_i12.p3", "Xenopus_tropicalis_DN5824_c0_g1_i1.p1")
921	GO:0042440	pigment metabolic process	10	2	1.65	1.00000	c("Xenopus_tropicalis_DN46201_c0_g1_i1.p1", "Xenopus_tropicalis_DN49362_c0_g1_i1.p1")
922	GO:0000966	RNA 5'-end processing	2	1	0.33	1.00000	Xenopus_tropicalis_DN29872_c0_g1_i1.p1
923	GO:0071902	positive regulation of protein serine/th...	5	1	0.82	1.00000	Xenopus_tropicalis_DN5824_c0_g1_i1.p1
924	GO:0006066	alcohol metabolic process	46	1	7.57	1.00000	Xenopus_tropicalis_DN37623_c0_g1_i2.p1
925	GO:0010556	regulation of macromolecule biosynthetic...	894	232	147.21	1.00000	c("Xenopus_tropicalis_DN108420_c0_g1_i1.p1", "Xenopus_tropicalis_DN12101_c0_g1_i2.p1", "Xenopus_tropicalis_DN12132_c0_g1_i1.p1", "Xenopus_tropicalis_DN12993_c0_g1_i3.p1", "Xenopus_tropicalis_DN18582_c0_g1_i1.p1", "Xenopus_tropicalis_DN19948_c0_g1_i1.p1", "Xenopus_tropicalis_DN20574_c1_g1_i1.p1", "Xenopus_tropicalis_DN20964_c0_g1_i1.p1", "Xenopus_tropicalis_DN21153_c0_g1_i1.p1", "Xenopus_tropicali…
926	GO:0010557	positive regulation of macromolecule bio...	55	8	9.06	1.00000	c("Xenopus_tropicalis_DN35520_c0_g1_i1.p1", "Xenopus_tropicalis_DN39150_c0_g1_i1.p1", "Xenopus_tropicalis_DN40692_c0_g1_i1.p1", "Xenopus_tropicalis_DN44314_c0_g1_i1.p1", "Xenopus_tropicalis_DN46485_c0_g1_i1.p1", "Xenopus_tropicalis_DN49715_c0_g1_i5.p1", "Xenopus_tropicalis_DN51135_c0_g1_i1.p1", "Xenopus_tropicalis_DN52422_c3_g1_i1.p1")
927	GO:0010558	negative regulation of macromolecule bio...	82	21	13.5	1.00000	c("Xenopus_tropicalis_DN19948_c0_g1_i1.p1", "Xenopus_tropicalis_DN31407_c0_g1_i1.p1", "Xenopus_tropicalis_DN36627_c0_g1_i1.p1", "Xenopus_tropicalis_DN41165_c0_g2_i1.p1", "Xenopus_tropicalis_DN42195_c0_g1_i2.p1", "Xenopus_tropicalis_DN42398_c0_g1_i1.p1", "Xenopus_tropicalis_DN42607_c0_g1_i1.p1", "Xenopus_tropicalis_DN42652_c0_g1_i1.p1", "Xenopus_tropicalis_DN44416_c0_g1_i6.p1", "Xenopus_tropicalis…
928	GO:0042445	hormone metabolic process	12	3	1.98	1.00000	c("Xenopus_tropicalis_DN109521_c0_g1_i1.p1", "Xenopus_tropicalis_DN324_c0_g1_i1.p1", "Xenopus_tropicalis_DN45511_c0_g1_i1.p1")
929	GO:0042446	hormone biosynthetic process	4	1	0.66	1.00000	Xenopus_tropicalis_DN324_c0_g1_i1.p1
930	GO:1903426	regulation of reactive oxygen species bi...	2	1	0.33	1.00000	Xenopus_tropicalis_DN46922_c1_g1_i4.p1
931	GO:0019674	NAD metabolic process	9	1	1.48	1.00000	Xenopus_tropicalis_DN46118_c2_g1_i1.p1
932	GO:1905508	protein localization to microtubule orga...	2	2	0.33	1.00000	c("Xenopus_tropicalis_DN46873_c0_g1_i3.p1", "Xenopus_tropicalis_DN51858_c0_g1_i6.p1")
933	GO:1903428	positive regulation of reactive oxygen s...	2	1	0.33	1.00000	Xenopus_tropicalis_DN46922_c1_g1_i4.p1
934	GO:0099111	microtubule-based transport	16	6	2.63	1.00000	c("Xenopus_tropicalis_DN23881_c0_g1_i1.p1", "Xenopus_tropicalis_DN31108_c0_g1_i2.p1", "Xenopus_tropicalis_DN38482_c0_g1_i1.p1", "Xenopus_tropicalis_DN46858_c0_g1_i7.p1", "Xenopus_tropicalis_DN50082_c0_g1_i2.p1", "Xenopus_tropicalis_DN52873_c0_g1_i1.p1")
935	GO:0006810	transport	1574	210	259.18	1.00000	c("Xenopus_tropicalis_DN108454_c0_g1_i1.p1", "Xenopus_tropicalis_DN108867_c0_g1_i1.p1", "Xenopus_tropicalis_DN110409_c0_g1_i1.p1", "Xenopus_tropicalis_DN116554_c0_g1_i1.p1", "Xenopus_tropicalis_DN12030_c0_g1_i1.p1", "Xenopus_tropicalis_DN123169_c0_g1_i1.p1", "Xenopus_tropicalis_DN12797_c0_g1_i1.p1", "Xenopus_tropicalis_DN17241_c0_g1_i1.p1", "Xenopus_tropicalis_DN17829_c0_g1_i1.p1", "Xenopus_tropi…
936	GO:0042430	indole-containing compound metabolic pro...	8	1	1.32	1.00000	Xenopus_tropicalis_DN93971_c0_g1_i1.p1
937	GO:0060548	negative regulation of cell death	28	1	4.61	1.00000	Xenopus_tropicalis_DN52061_c0_g1_i1.p1
938	GO:0016441	posttranscriptional gene silencing	15	4	2.47	1.00000	c("Xenopus_tropicalis_DN44925_c0_g1_i1.p1", "Xenopus_tropicalis_DN48737_c0_g1_i1.p1", "Xenopus_tropicalis_DN50135_c0_g1_i3.p1", "Xenopus_tropicalis_DN51606_c1_g1_i1.p1")
939	GO:0099116	tRNA 5'-end processing	2	1	0.33	1.00000	Xenopus_tropicalis_DN29872_c0_g1_i1.p1
940	GO:0016444	somatic cell DNA recombination	1	1	0.16	1.00000	Xenopus_tropicalis_DN12132_c0_g1_i1.p1
941	GO:0042435	indole-containing compound biosynthetic ...	1	1	0.16	1.00000	Xenopus_tropicalis_DN93971_c0_g1_i1.p1
942	GO:1901342	regulation of vasculature development	21	1	3.46	1.00000	Xenopus_tropicalis_DN37950_c1_g1_i1.p1
943	GO:0031400	negative regulation of protein modificat...	12	2	1.98	1.00000	c("Xenopus_tropicalis_DN32915_c0_g1_i1.p1", "Xenopus_tropicalis_DN44835_c0_g1_i1.p1")
944	GO:0007599	hemostasis	68	1	11.2	1.00000	Xenopus_tropicalis_DN52590_c2_g2_i1.p1
945	GO:1904951	positive regulation of establishment of ...	5	1	0.82	1.00000	Xenopus_tropicalis_DN45952_c0_g1_i1.p1
946	GO:0031401	positive regulation of protein modificat...	19	8	3.13	1.00000	c("Xenopus_tropicalis_DN39974_c0_g1_i2.p1", "Xenopus_tropicalis_DN44272_c0_g1_i2.p1", "Xenopus_tropicalis_DN44440_c0_g1_i1.p1", "Xenopus_tropicalis_DN50020_c1_g1_i1.p1", "Xenopus_tropicalis_DN50346_c1_g1_i1.p1", "Xenopus_tropicalis_DN51120_c7_g1_i13.p1", "Xenopus_tropicalis_DN51946_c3_g5_i1.p1", "Xenopus_tropicalis_DN5824_c0_g1_i1.p1")
947	GO:0006082	organic acid metabolic process	300	20	49.4	1.00000	c("Xenopus_tropicalis_DN109521_c0_g1_i1.p1", "Xenopus_tropicalis_DN17794_c0_g1_i1.p1", "Xenopus_tropicalis_DN29153_c0_g1_i1.p2", "Xenopus_tropicalis_DN30886_c0_g1_i2.p1", "Xenopus_tropicalis_DN38086_c0_g1_i2.p1", "Xenopus_tropicalis_DN43095_c0_g1_i1.p1", "Xenopus_tropicalis_DN43814_c0_g1_i1.p1", "Xenopus_tropicalis_DN45007_c0_g1_i1.p1", "Xenopus_tropicalis_DN46297_c0_g1_i1.p1", "Xenopus_tropicali…
948	GO:0018143	nucleic acid-protein covalent cross-link...	2	1	0.33	1.00000	Xenopus_tropicalis_DN50189_c0_g1_i4.p1
949	GO:0006084	acetyl-CoA metabolic process	6	1	0.99	1.00000	Xenopus_tropicalis_DN51645_c3_g1_i1.p1
950	GO:0009260	ribonucleotide biosynthetic process	112	6	18.44	1.00000	c("Xenopus_tropicalis_DN31961_c0_g1_i1.p1", "Xenopus_tropicalis_DN37294_c0_g1_i2.p1", "Xenopus_tropicalis_DN37432_c0_g1_i1.p1", "Xenopus_tropicalis_DN41600_c0_g1_i1.p1", "Xenopus_tropicalis_DN49362_c0_g1_i1.p1", "Xenopus_tropicalis_DN63098_c0_g1_i1.p1")
951	GO:0097064	ncRNA export from nucleus	2	2	0.33	1.00000	c("Xenopus_tropicalis_DN44979_c0_g1_i1.p1", "Xenopus_tropicalis_DN45857_c2_g1_i1.p1")
952	GO:0009262	deoxyribonucleotide metabolic process	12	5	1.98	1.00000	c("Xenopus_tropicalis_DN11585_c0_g1_i1.p1", "Xenopus_tropicalis_DN23446_c0_g1_i1.p1", "Xenopus_tropicalis_DN41442_c0_g1_i1.p1", "Xenopus_tropicalis_DN45053_c0_g1_i1.p1", "Xenopus_tropicalis_DN9990_c0_g2_i1.p1")
953	GO:0050657	nucleic acid transport	18	10	2.96	1.00000	c("Xenopus_tropicalis_DN20700_c0_g1_i1.p1", "Xenopus_tropicalis_DN36504_c0_g1_i1.p1", "Xenopus_tropicalis_DN39421_c0_g1_i1.p1", "Xenopus_tropicalis_DN44699_c0_g1_i1.p1", "Xenopus_tropicalis_DN44704_c1_g1_i4.p1", "Xenopus_tropicalis_DN44979_c0_g1_i1.p1", "Xenopus_tropicalis_DN45857_c2_g1_i1.p1", "Xenopus_tropicalis_DN48577_c0_g1_i2.p1", "Xenopus_tropicalis_DN52632_c1_g3_i1.p1", "Xenopus_tropicalis…
954	GO:0050658	RNA transport	18	10	2.96	1.00000	c("Xenopus_tropicalis_DN20700_c0_g1_i1.p1", "Xenopus_tropicalis_DN36504_c0_g1_i1.p1", "Xenopus_tropicalis_DN39421_c0_g1_i1.p1", "Xenopus_tropicalis_DN44699_c0_g1_i1.p1", "Xenopus_tropicalis_DN44704_c1_g1_i4.p1", "Xenopus_tropicalis_DN44979_c0_g1_i1.p1", "Xenopus_tropicalis_DN45857_c2_g1_i1.p1", "Xenopus_tropicalis_DN48577_c0_g1_i2.p1", "Xenopus_tropicalis_DN52632_c1_g3_i1.p1", "Xenopus_tropicalis…
955	GO:0009264	deoxyribonucleotide catabolic process	4	1	0.66	1.00000	Xenopus_tropicalis_DN11585_c0_g1_i1.p1
956	GO:0007004	telomere maintenance via telomerase	1	1	0.16	1.00000	Xenopus_tropicalis_DN44314_c0_g1_i1.p1
957	GO:0009265	2'-deoxyribonucleotide biosynthetic proc...	3	2	0.49	1.00000	c("Xenopus_tropicalis_DN11585_c0_g1_i1.p1", "Xenopus_tropicalis_DN45053_c0_g1_i1.p1")
958	GO:0032940	secretion by cell	110	16	18.11	1.00000	c("Xenopus_tropicalis_DN27042_c0_g1_i1.p1", "Xenopus_tropicalis_DN38962_c0_g1_i1.p1", "Xenopus_tropicalis_DN41320_c1_g1_i2.p1", "Xenopus_tropicalis_DN43537_c0_g1_i2.p1", "Xenopus_tropicalis_DN43628_c0_g1_i1.p1", "Xenopus_tropicalis_DN44185_c0_g1_i1.p1", "Xenopus_tropicalis_DN45803_c0_g1_i1.p1", "Xenopus_tropicalis_DN45952_c0_g1_i1.p1", "Xenopus_tropicalis_DN47948_c0_g1_i3.p1", "Xenopus_tropicalis…
959	GO:0009266	response to temperature stimulus	11	1	1.81	1.00000	Xenopus_tropicalis_DN45952_c0_g1_i1.p1
960	GO:0007006	mitochondrial membrane organization	5	1	0.82	1.00000	Xenopus_tropicalis_DN47061_c0_g1_i2.p1
961	GO:0009268	response to pH	1	1	0.16	1.00000	Xenopus_tropicalis_DN49585_c0_g1_i2.p1
962	GO:0030865	cortical cytoskeleton organization	11	3	1.81	1.00000	c("Xenopus_tropicalis_DN42863_c0_g1_i1.p1", "Xenopus_tropicalis_DN46858_c0_g1_i7.p1", "Xenopus_tropicalis_DN50826_c0_g1_i2.p1")
963	GO:0018130	heterocycle biosynthetic process	1185	290	195.13	1.00000	c("Xenopus_tropicalis_DN108420_c0_g1_i1.p1", "Xenopus_tropicalis_DN111487_c0_g1_i1.p1", "Xenopus_tropicalis_DN1125_c0_g1_i1.p1", "Xenopus_tropicalis_DN11585_c0_g1_i1.p1", "Xenopus_tropicalis_DN12101_c0_g1_i2.p1", "Xenopus_tropicalis_DN12132_c0_g1_i1.p1", "Xenopus_tropicalis_DN12993_c0_g1_i3.p1", "Xenopus_tropicalis_DN13552_c0_g1_i1.p1", "Xenopus_tropicalis_DN1556_c0_g1_i1.p1", "Xenopus_tropicalis…
964	GO:0006073	cellular glucan metabolic process	13	1	2.14	1.00000	Xenopus_tropicalis_DN42291_c0_g1_i1.p1
965	GO:0050684	regulation of mRNA processing	10	2	1.65	1.00000	c("Xenopus_tropicalis_DN45497_c0_g1_i2.p1", "Xenopus_tropicalis_DN48317_c2_g1_i1.p1")
966	GO:0009250	glucan biosynthetic process	7	1	1.15	1.00000	Xenopus_tropicalis_DN42291_c0_g1_i1.p1
967	GO:0050686	negative regulation of mRNA processing	1	1	0.16	1.00000	Xenopus_tropicalis_DN45497_c0_g1_i2.p1
968	GO:0034284	response to monosaccharide	2	1	0.33	1.00000	Xenopus_tropicalis_DN45952_c0_g1_i1.p1
969	GO:0050687	negative regulation of defense response ...	1	1	0.16	1.00000	Xenopus_tropicalis_DN52793_c4_g1_i1.p1
970	GO:0050688	regulation of defense response to virus	2	1	0.33	1.00000	Xenopus_tropicalis_DN52793_c4_g1_i1.p1
971	GO:0006836	neurotransmitter transport	32	1	5.27	1.00000	Xenopus_tropicalis_DN44185_c0_g1_i1.p1
972	GO:1903432	regulation of TORC1 signaling	4	1	0.66	1.00000	Xenopus_tropicalis_DN49493_c7_g1_i1.p1
973	GO:0006839	mitochondrial transport	21	1	3.46	1.00000	Xenopus_tropicalis_DN47061_c0_g1_i2.p1
974	GO:0009259	ribonucleotide metabolic process	150	8	24.7	1.00000	c("Xenopus_tropicalis_DN31961_c0_g1_i1.p1", "Xenopus_tropicalis_DN37294_c0_g1_i2.p1", "Xenopus_tropicalis_DN37432_c0_g1_i1.p1", "Xenopus_tropicalis_DN41600_c0_g1_i1.p1", "Xenopus_tropicalis_DN49362_c0_g1_i1.p1", "Xenopus_tropicalis_DN51645_c3_g1_i1.p1", "Xenopus_tropicalis_DN52941_c1_g2_i10.p1", "Xenopus_tropicalis_DN63098_c0_g1_i1.p1")
975	GO:0030855	epithelial cell differentiation	12	3	1.98	1.00000	c("Xenopus_tropicalis_DN27009_c0_g1_i3.p1", "Xenopus_tropicalis_DN51093_c0_g1_i1.p1", "Xenopus_tropicalis_DN63451_c0_g1_i1.p1")
976	GO:0006020	inositol metabolic process	3	1	0.49	1.00000	Xenopus_tropicalis_DN37623_c0_g1_i2.p1
977	GO:0030098	lymphocyte differentiation	10	2	1.65	1.00000	c("Xenopus_tropicalis_DN12132_c0_g1_i1.p1", "Xenopus_tropicalis_DN42607_c0_g1_i1.p1")
978	GO:0000165	MAPK cascade	22	3	3.62	1.00000	c("Xenopus_tropicalis_DN32915_c0_g1_i1.p1", "Xenopus_tropicalis_DN44440_c0_g1_i1.p1", "Xenopus_tropicalis_DN51050_c0_g1_i5.p1")
979	GO:0030099	myeloid cell differentiation	5	1	0.82	1.00000	Xenopus_tropicalis_DN51381_c0_g1_i1.p1
980	GO:0071103	DNA conformation change	37	14	6.09	1.00000	c("Xenopus_tropicalis_DN11290_c0_g1_i1.p1", "Xenopus_tropicalis_DN26900_c0_g1_i1.p1", "Xenopus_tropicalis_DN32644_c0_g1_i1.p1", "Xenopus_tropicalis_DN45178_c2_g1_i1.p1", "Xenopus_tropicalis_DN46885_c0_g1_i1.p1", "Xenopus_tropicalis_DN48642_c0_g1_i1.p1", "Xenopus_tropicalis_DN49299_c0_g1_i1.p1", "Xenopus_tropicalis_DN49401_c0_g1_i1.p1", "Xenopus_tropicalis_DN50055_c0_g1_i5.p1", "Xenopus_tropicalis…
981	GO:0042401	cellular biogenic amine biosynthetic pro...	9	2	1.48	1.00000	c("Xenopus_tropicalis_DN46306_c0_g1_i2.p1", "Xenopus_tropicalis_DN48540_c0_g2_i1.p1")
982	GO:0042403	thyroid hormone metabolic process	3	1	0.49	1.00000	Xenopus_tropicalis_DN45511_c0_g1_i1.p1
983	GO:0006029	proteoglycan metabolic process	7	1	1.15	1.00000	Xenopus_tropicalis_DN48138_c0_g1_i1.p1
984	GO:0000910	cytokinesis	29	15	4.78	1.00000	c("Xenopus_tropicalis_DN123169_c0_g1_i1.p1", "Xenopus_tropicalis_DN26220_c0_g1_i1.p1", "Xenopus_tropicalis_DN31612_c0_g1_i1.p1", "Xenopus_tropicalis_DN39434_c0_g1_i1.p1", "Xenopus_tropicalis_DN42572_c0_g1_i1.p1", "Xenopus_tropicalis_DN42863_c0_g1_i1.p1", "Xenopus_tropicalis_DN43503_c0_g1_i1.p1", "Xenopus_tropicalis_DN46858_c0_g1_i7.p1", "Xenopus_tropicalis_DN47532_c0_g1_i3.p1", "Xenopus_tropicali…
985	GO:0000154	rRNA modification	3	2	0.49	1.00000	c("Xenopus_tropicalis_DN44730_c0_g1_i2.p1", "Xenopus_tropicalis_DN50295_c1_g1_i4.p1")
986	GO:0007568	aging	5	1	0.82	1.00000	Xenopus_tropicalis_DN36449_c0_g1_i1.p1
987	GO:0000912	assembly of actomyosin apparatus involve...	3	2	0.49	1.00000	c("Xenopus_tropicalis_DN42863_c0_g1_i1.p1", "Xenopus_tropicalis_DN46858_c0_g1_i7.p1")
988	GO:0017156	calcium ion regulated exocytosis	15	1	2.47	1.00000	Xenopus_tropicalis_DN44185_c0_g1_i1.p1
989	GO:0019637	organophosphate metabolic process	368	43	60.6	1.00000	c("Xenopus_tropicalis_DN11585_c0_g1_i1.p1", "Xenopus_tropicalis_DN22279_c0_g1_i1.p1", "Xenopus_tropicalis_DN23446_c0_g1_i1.p1", "Xenopus_tropicalis_DN29848_c0_g1_i2.p1", "Xenopus_tropicalis_DN30222_c0_g1_i1.p1", "Xenopus_tropicalis_DN30287_c0_g1_i1.p1", "Xenopus_tropicalis_DN31961_c0_g1_i1.p1", "Xenopus_tropicalis_DN35430_c0_g1_i1.p1", "Xenopus_tropicalis_DN37294_c0_g1_i2.p1", "Xenopus_tropicalis…
990	GO:0016999	antibiotic metabolic process	30	1	4.94	1.00000	Xenopus_tropicalis_DN46170_c0_g1_i1.p1
991	GO:0007569	cell aging	1	1	0.16	1.00000	Xenopus_tropicalis_DN36449_c0_g1_i1.p1
992	GO:0017157	regulation of exocytosis	9	1	1.48	1.00000	Xenopus_tropicalis_DN48044_c0_g1_i1.p1
993	GO:0044106	cellular amine metabolic process	19	2	3.13	1.00000	c("Xenopus_tropicalis_DN46306_c0_g1_i2.p1", "Xenopus_tropicalis_DN48540_c0_g2_i1.p1")
994	GO:0043170	macromolecule metabolic process	4046	945	666.23	1.00000	c("Xenopus_tropicalis_DN10424_c0_g1_i1.p1", "Xenopus_tropicalis_DN108420_c0_g1_i1.p1", "Xenopus_tropicalis_DN108697_c0_g1_i1.p1", "Xenopus_tropicalis_DN109079_c0_g1_i1.p1", "Xenopus_tropicalis_DN109259_c0_g1_i1.p1", "Xenopus_tropicalis_DN111352_c0_g1_i1.p1", "Xenopus_tropicalis_DN111487_c0_g1_i1.p1", "Xenopus_tropicalis_DN1125_c0_g1_i1.p1", "Xenopus_tropicalis_DN11824_c0_g1_i1.p1", "Xenopus_tropi…
995	GO:0001666	response to hypoxia	1	1	0.16	1.00000	Xenopus_tropicalis_DN39974_c0_g1_i2.p1
996	GO:0043171	peptide catabolic process	10	2	1.65	1.00000	c("Xenopus_tropicalis_DN11953_c0_g1_i1.p1", "Xenopus_tropicalis_DN48171_c0_g1_i1.p1")
997	GO:0039528	cytoplasmic pattern recognition receptor...	1	1	0.16	1.00000	Xenopus_tropicalis_DN52793_c4_g1_i1.p1
998	GO:0046390	ribose phosphate biosynthetic process	112	6	18.44	1.00000	c("Xenopus_tropicalis_DN31961_c0_g1_i1.p1", "Xenopus_tropicalis_DN37294_c0_g1_i2.p1", "Xenopus_tropicalis_DN37432_c0_g1_i1.p1", "Xenopus_tropicalis_DN41600_c0_g1_i1.p1", "Xenopus_tropicalis_DN49362_c0_g1_i1.p1", "Xenopus_tropicalis_DN63098_c0_g1_i1.p1")
999	GO:0039529	RIG-I signaling pathway	1	1	0.16	1.00000	Xenopus_tropicalis_DN52793_c4_g1_i1.p1
1000	GO:0043174	nucleoside salvage	4	1	0.66	1.00000	Xenopus_tropicalis_DN20053_c0_g1_i1.p1
1001	GO:0043933	protein-containing complex subunit organ...	285	63	46.93	1.00000	c("Xenopus_tropicalis_DN1125_c0_g1_i1.p1", "Xenopus_tropicalis_DN17693_c0_g1_i2.p2", "Xenopus_tropicalis_DN18062_c0_g1_i1.p1", "Xenopus_tropicalis_DN22726_c1_g1_i1.p2", "Xenopus_tropicalis_DN29336_c0_g1_i1.p1", "Xenopus_tropicalis_DN32196_c0_g1_i1.p1", "Xenopus_tropicalis_DN32644_c0_g1_i1.p1", "Xenopus_tropicalis_DN32822_c0_g1_i1.p1", "Xenopus_tropicalis_DN36050_c0_g1_i2.p1", "Xenopus_tropicalis_…
1002	GO:0046394	carboxylic acid biosynthetic process	105	4	17.29	1.00000	c("Xenopus_tropicalis_DN109521_c0_g1_i1.p1", "Xenopus_tropicalis_DN49226_c0_g1_i3.p1", "Xenopus_tropicalis_DN52280_c8_g1_i1.p1", "Xenopus_tropicalis_DN63098_c0_g1_i1.p1")
1003	GO:0046395	carboxylic acid catabolic process	34	3	5.6	1.00000	c("Xenopus_tropicalis_DN17794_c0_g1_i1.p1", "Xenopus_tropicalis_DN46922_c1_g1_i4.p1", "Xenopus_tropicalis_DN47123_c0_g1_i1.p1")
1004	GO:0009220	pyrimidine ribonucleotide biosynthetic p...	13	2	2.14	1.00000	c("Xenopus_tropicalis_DN31961_c0_g1_i1.p1", "Xenopus_tropicalis_DN37432_c0_g1_i1.p1")
1005	GO:0018105	peptidyl-serine phosphorylation	2	2	0.33	1.00000	c("Xenopus_tropicalis_DN52314_c1_g1_i1.p1", "Xenopus_tropicalis_DN52314_c1_g1_i2.p1")
1006	GO:0009221	pyrimidine deoxyribonucleotide biosynthe...	3	2	0.49	1.00000	c("Xenopus_tropicalis_DN11585_c0_g1_i1.p1", "Xenopus_tropicalis_DN45053_c0_g1_i1.p1")
1007	GO:0009223	pyrimidine deoxyribonucleotide catabolic...	2	1	0.33	1.00000	Xenopus_tropicalis_DN11585_c0_g1_i1.p1
1008	GO:0006807	nitrogen compound metabolic process	4485	990	738.51	1.00000	c("Xenopus_tropicalis_DN10424_c0_g1_i1.p1", "Xenopus_tropicalis_DN108420_c0_g1_i1.p1", "Xenopus_tropicalis_DN108697_c0_g1_i1.p1", "Xenopus_tropicalis_DN109079_c0_g1_i1.p1", "Xenopus_tropicalis_DN109259_c0_g1_i1.p1", "Xenopus_tropicalis_DN110901_c0_g1_i1.p1", "Xenopus_tropicalis_DN111352_c0_g1_i1.p1", "Xenopus_tropicalis_DN111487_c0_g1_i1.p1", "Xenopus_tropicalis_DN1125_c0_g1_i1.p1", "Xenopus_trop…
1009	GO:0034219	carbohydrate transmembrane transport	3	1	0.49	1.00000	Xenopus_tropicalis_DN48044_c0_g1_i1.p1
1010	GO:1903409	reactive oxygen species biosynthetic pro...	6	2	0.99	1.00000	c("Xenopus_tropicalis_DN46922_c1_g1_i4.p1", "Xenopus_tropicalis_DN50903_c0_g1_i1.p1")
1011	GO:0034243	regulation of transcription elongation f...	6	3	0.99	1.00000	c("Xenopus_tropicalis_DN35520_c0_g1_i1.p1", "Xenopus_tropicalis_DN42398_c0_g1_i1.p1", "Xenopus_tropicalis_DN49715_c0_g1_i5.p1")
1012	GO:0009211	pyrimidine deoxyribonucleoside triphosph...	2	1	0.33	1.00000	Xenopus_tropicalis_DN11585_c0_g1_i1.p1
1013	GO:0198738	cell-cell signaling by wnt	86	18	14.16	1.00000	c("Xenopus_tropicalis_DN11263_c0_g1_i1.p1", "Xenopus_tropicalis_DN12132_c0_g1_i1.p1", "Xenopus_tropicalis_DN1586_c0_g1_i1.p2", "Xenopus_tropicalis_DN3130_c0_g1_i1.p1", "Xenopus_tropicalis_DN33109_c0_g1_i1.p1", "Xenopus_tropicalis_DN42613_c0_g1_i1.p1", "Xenopus_tropicalis_DN44314_c0_g1_i1.p1", "Xenopus_tropicalis_DN44748_c1_g1_i1.p1", "Xenopus_tropicalis_DN44831_c0_g1_i2.p1", "Xenopus_tropicalis_D…
1014	GO:0009213	pyrimidine deoxyribonucleoside triphosph...	2	1	0.33	1.00000	Xenopus_tropicalis_DN11585_c0_g1_i1.p1
1015	GO:0070570	regulation of neuron projection regenera...	1	1	0.16	1.00000	Xenopus_tropicalis_DN29668_c0_g1_i1.p1
1016	GO:0070571	negative regulation of neuron projection...	1	1	0.16	1.00000	Xenopus_tropicalis_DN29668_c0_g1_i1.p1
1017	GO:0034248	regulation of cellular amide metabolic p...	29	11	4.78	1.00000	c("Xenopus_tropicalis_DN41165_c0_g2_i1.p1", "Xenopus_tropicalis_DN42652_c0_g1_i1.p1", "Xenopus_tropicalis_DN43227_c0_g1_i1.p1", "Xenopus_tropicalis_DN43475_c0_g1_i1.p1", "Xenopus_tropicalis_DN44416_c0_g1_i6.p1", "Xenopus_tropicalis_DN45068_c0_g1_i3.p1", "Xenopus_tropicalis_DN47170_c7_g1_i1.p1", "Xenopus_tropicalis_DN51606_c1_g1_i1.p1", "Xenopus_tropicalis_DN51775_c1_g1_i3.p1", "Xenopus_tropicalis…
1018	GO:0034249	negative regulation of cellular amide me...	13	6	2.14	1.00000	c("Xenopus_tropicalis_DN41165_c0_g2_i1.p1", "Xenopus_tropicalis_DN42652_c0_g1_i1.p1", "Xenopus_tropicalis_DN44416_c0_g1_i6.p1", "Xenopus_tropicalis_DN45068_c0_g1_i3.p1", "Xenopus_tropicalis_DN51606_c1_g1_i1.p1", "Xenopus_tropicalis_DN5727_c1_g1_i1.p2")
1019	GO:0009218	pyrimidine ribonucleotide metabolic proc...	13	2	2.14	1.00000	c("Xenopus_tropicalis_DN31961_c0_g1_i1.p1", "Xenopus_tropicalis_DN37432_c0_g1_i1.p1")
1020	GO:0009219	pyrimidine deoxyribonucleotide metabolic...	3	2	0.49	1.00000	c("Xenopus_tropicalis_DN11585_c0_g1_i1.p1", "Xenopus_tropicalis_DN45053_c0_g1_i1.p1")
1021	GO:0090407	organophosphate biosynthetic process	213	27	35.07	1.00000	c("Xenopus_tropicalis_DN11585_c0_g1_i1.p1", "Xenopus_tropicalis_DN23446_c0_g1_i1.p1", "Xenopus_tropicalis_DN30287_c0_g1_i1.p1", "Xenopus_tropicalis_DN31961_c0_g1_i1.p1", "Xenopus_tropicalis_DN37294_c0_g1_i2.p1", "Xenopus_tropicalis_DN37432_c0_g1_i1.p1", "Xenopus_tropicalis_DN37610_c0_g1_i1.p1", "Xenopus_tropicalis_DN37623_c0_g1_i2.p1", "Xenopus_tropicalis_DN40174_c0_g1_i6.p1", "Xenopus_tropicalis…
1022	GO:0031163	metallo-sulfur cluster assembly	7	1	1.15	1.00000	Xenopus_tropicalis_DN45688_c0_g1_i1.p1
1023	GO:0039531	regulation of viral-induced cytoplasmic ...	1	1	0.16	1.00000	Xenopus_tropicalis_DN52793_c4_g1_i1.p1
1024	GO:0009240	isopentenyl diphosphate biosynthetic pro...	1	1	0.16	1.00000	Xenopus_tropicalis_DN51645_c3_g1_i1.p1
1025	GO:0039532	negative regulation of viral-induced cyt...	1	1	0.16	1.00000	Xenopus_tropicalis_DN52793_c4_g1_i1.p1
1026	GO:0051781	positive regulation of cell division	6	4	0.99	1.00000	c("Xenopus_tropicalis_DN31612_c0_g1_i1.p1", "Xenopus_tropicalis_DN52314_c1_g1_i1.p1", "Xenopus_tropicalis_DN52314_c1_g1_i2.p1", "Xenopus_tropicalis_DN52834_c2_g2_i1.p1")
1027	GO:0051783	regulation of nuclear division	13	8	2.14	1.00000	c("Xenopus_tropicalis_DN108697_c0_g1_i1.p1", "Xenopus_tropicalis_DN26168_c0_g1_i1.p1", "Xenopus_tropicalis_DN29849_c0_g1_i1.p1", "Xenopus_tropicalis_DN46742_c0_g1_i1.p1", "Xenopus_tropicalis_DN47056_c0_g1_i1.p1", "Xenopus_tropicalis_DN49947_c4_g1_i3.p1", "Xenopus_tropicalis_DN52314_c1_g1_i1.p1", "Xenopus_tropicalis_DN52314_c1_g1_i2.p1")
1028	GO:0039535	regulation of RIG-I signaling pathway	1	1	0.16	1.00000	Xenopus_tropicalis_DN52793_c4_g1_i1.p1
1029	GO:0051784	negative regulation of nuclear division	8	6	1.32	1.00000	c("Xenopus_tropicalis_DN108697_c0_g1_i1.p1", "Xenopus_tropicalis_DN46742_c0_g1_i1.p1", "Xenopus_tropicalis_DN47056_c0_g1_i1.p1", "Xenopus_tropicalis_DN49947_c4_g1_i3.p1", "Xenopus_tropicalis_DN52314_c1_g1_i1.p1", "Xenopus_tropicalis_DN52314_c1_g1_i2.p1")
1030	GO:0035383	thioester metabolic process	17	2	2.8	1.00000	c("Xenopus_tropicalis_DN51645_c3_g1_i1.p1", "Xenopus_tropicalis_DN52941_c1_g2_i10.p1")
1031	GO:0009247	glycolipid biosynthetic process	26	8	4.28	1.00000	c("Xenopus_tropicalis_DN30287_c0_g1_i1.p1", "Xenopus_tropicalis_DN45327_c0_g1_i1.p1", "Xenopus_tropicalis_DN46658_c0_g1_i1.p1", "Xenopus_tropicalis_DN47001_c0_g2_i1.p1", "Xenopus_tropicalis_DN48983_c0_g1_i1.p1", "Xenopus_tropicalis_DN49132_c0_g1_i1.p1", "Xenopus_tropicalis_DN49394_c2_g1_i2.p1", "Xenopus_tropicalis_DN50755_c1_g1_i1.p1")
1032	GO:0043900	regulation of multi-organism process	3	2	0.49	1.00000	c("Xenopus_tropicalis_DN50135_c0_g1_i3.p1", "Xenopus_tropicalis_DN52793_c4_g1_i1.p1")
1033	GO:0001678	cellular glucose homeostasis	13	1	2.14	1.00000	Xenopus_tropicalis_DN45952_c0_g1_i1.p1
1034	GO:0033260	nuclear DNA replication	2	2	0.33	1.00000	c("Xenopus_tropicalis_DN37397_c0_g1_i1.p1", "Xenopus_tropicalis_DN44545_c0_g1_i1.p1")
1035	GO:0043901	negative regulation of multi-organism pr...	1	1	0.16	1.00000	Xenopus_tropicalis_DN52793_c4_g1_i1.p1
1036	GO:0070525	tRNA threonylcarbamoyladenosine metaboli...	2	1	0.33	1.00000	Xenopus_tropicalis_DN46404_c0_g1_i1.p1
1037	GO:0043903	regulation of symbiosis, encompassing mu...	1	1	0.16	1.00000	Xenopus_tropicalis_DN50135_c0_g1_i3.p1
1038	GO:0046364	monosaccharide biosynthetic process	17	1	2.8	1.00000	Xenopus_tropicalis_DN46717_c0_g1_i1.p1
1039	GO:0098586	cellular response to virus	1	1	0.16	1.00000	Xenopus_tropicalis_DN52793_c4_g1_i1.p1
1040	GO:0043149	stress fiber assembly	1	1	0.16	1.00000	Xenopus_tropicalis_DN51466_c0_g1_i2.p1
1041	GO:0097035	regulation of membrane lipid distributio...	14	1	2.31	1.00000	Xenopus_tropicalis_DN36659_c0_g1_i1.p1
1042	GO:0006595	polyamine metabolic process	12	2	1.98	1.00000	c("Xenopus_tropicalis_DN46306_c0_g1_i2.p1", "Xenopus_tropicalis_DN48540_c0_g2_i1.p1")
1043	GO:0030072	peptide hormone secretion	14	3	2.31	1.00000	c("Xenopus_tropicalis_DN27042_c0_g1_i1.p1", "Xenopus_tropicalis_DN45952_c0_g1_i1.p1", "Xenopus_tropicalis_DN63451_c0_g1_i1.p1")
1044	GO:0030073	insulin secretion	12	3	1.98	1.00000	c("Xenopus_tropicalis_DN27042_c0_g1_i1.p1", "Xenopus_tropicalis_DN45952_c0_g1_i1.p1", "Xenopus_tropicalis_DN63451_c0_g1_i1.p1")
1045	GO:0030832	regulation of actin filament length	75	7	12.35	1.00000	c("Xenopus_tropicalis_DN38856_c0_g1_i1.p1", "Xenopus_tropicalis_DN41276_c0_g1_i1.p1", "Xenopus_tropicalis_DN43825_c0_g1_i1.p1", "Xenopus_tropicalis_DN47810_c0_g1_i1.p1", "Xenopus_tropicalis_DN48560_c0_g1_i1.p1", "Xenopus_tropicalis_DN51586_c2_g1_i1.p1", "Xenopus_tropicalis_DN52629_c7_g1_i2.p1")
1046	GO:0030833	regulation of actin filament polymerizat...	73	7	12.02	1.00000	c("Xenopus_tropicalis_DN38856_c0_g1_i1.p1", "Xenopus_tropicalis_DN41276_c0_g1_i1.p1", "Xenopus_tropicalis_DN43825_c0_g1_i1.p1", "Xenopus_tropicalis_DN47810_c0_g1_i1.p1", "Xenopus_tropicalis_DN48560_c0_g1_i1.p1", "Xenopus_tropicalis_DN51586_c2_g1_i1.p1", "Xenopus_tropicalis_DN52629_c7_g1_i2.p1")
1047	GO:0017144	drug metabolic process	164	4	27	1.00000	c("Xenopus_tropicalis_DN46170_c0_g1_i1.p1", "Xenopus_tropicalis_DN46922_c1_g1_i4.p1", "Xenopus_tropicalis_DN50903_c0_g1_i1.p1", "Xenopus_tropicalis_DN63098_c0_g1_i1.p1")
1048	GO:0048468	cell development	127	19	20.91	1.00000	c("Xenopus_tropicalis_DN12199_c0_g1_i1.p1", "Xenopus_tropicalis_DN18121_c0_g1_i1.p1", "Xenopus_tropicalis_DN27009_c0_g1_i3.p1", "Xenopus_tropicalis_DN29668_c0_g1_i1.p1", "Xenopus_tropicalis_DN37548_c0_g1_i1.p1", "Xenopus_tropicalis_DN42035_c0_g1_i2.p1", "Xenopus_tropicalis_DN42326_c0_g1_i1.p1", "Xenopus_tropicalis_DN42709_c0_g1_i3.p1", "Xenopus_tropicalis_DN44514_c0_g1_i1.p1", "Xenopus_tropicalis…
1049	GO:0048469	cell maturation	1	1	0.16	1.00000	Xenopus_tropicalis_DN42709_c0_g1_i3.p1
1050	GO:0000904	cell morphogenesis involved in different...	48	2	7.9	1.00000	c("Xenopus_tropicalis_DN42035_c0_g1_i2.p1", "Xenopus_tropicalis_DN63451_c0_g1_i1.p1")
1051	GO:0030838	positive regulation of actin filament po...	38	5	6.26	1.00000	c("Xenopus_tropicalis_DN38856_c0_g1_i1.p1", "Xenopus_tropicalis_DN41276_c0_g1_i1.p1", "Xenopus_tropicalis_DN47810_c0_g1_i1.p1", "Xenopus_tropicalis_DN48560_c0_g1_i1.p1", "Xenopus_tropicalis_DN52629_c7_g1_i2.p1")
1052	GO:0006006	glucose metabolic process	22	1	3.62	1.00000	Xenopus_tropicalis_DN46717_c0_g1_i1.p1
1053	GO:0032101	regulation of response to external stimu...	38	2	6.26	1.00000	c("Xenopus_tropicalis_DN29668_c0_g1_i1.p1", "Xenopus_tropicalis_DN52793_c4_g1_i1.p1")
1054	GO:0032102	negative regulation of response to exter...	8	2	1.32	1.00000	c("Xenopus_tropicalis_DN29668_c0_g1_i1.p1", "Xenopus_tropicalis_DN52793_c4_g1_i1.p1")
1055	GO:0044260	cellular macromolecule metabolic process	3137	758	516.55	1.00000	c("Xenopus_tropicalis_DN108420_c0_g1_i1.p1", "Xenopus_tropicalis_DN108697_c0_g1_i1.p1", "Xenopus_tropicalis_DN109079_c0_g1_i1.p1", "Xenopus_tropicalis_DN109259_c0_g1_i1.p1", "Xenopus_tropicalis_DN111352_c0_g1_i1.p1", "Xenopus_tropicalis_DN111487_c0_g1_i1.p1", "Xenopus_tropicalis_DN1125_c0_g1_i1.p1", "Xenopus_tropicalis_DN11824_c0_g1_i1.p1", "Xenopus_tropicalis_DN12020_c0_g1_i1.p1", "Xenopus_tropi…
1056	GO:0030029	actin filament-based process	206	26	33.92	1.00000	c("Xenopus_tropicalis_DN18121_c0_g1_i1.p1", "Xenopus_tropicalis_DN34588_c0_g1_i2.p1", "Xenopus_tropicalis_DN38856_c0_g1_i1.p1", "Xenopus_tropicalis_DN38944_c0_g1_i1.p1", "Xenopus_tropicalis_DN39356_c0_g1_i1.p1", "Xenopus_tropicalis_DN39421_c0_g1_i1.p1", "Xenopus_tropicalis_DN41276_c0_g1_i1.p1", "Xenopus_tropicalis_DN41857_c0_g1_i1.p1", "Xenopus_tropicalis_DN42863_c0_g1_i1.p1", "Xenopus_tropicalis…
1057	GO:0046385	deoxyribose phosphate biosynthetic proce...	3	2	0.49	1.00000	c("Xenopus_tropicalis_DN11585_c0_g1_i1.p1", "Xenopus_tropicalis_DN45053_c0_g1_i1.p1")
1058	GO:0044262	cellular carbohydrate metabolic process	32	3	5.27	1.00000	c("Xenopus_tropicalis_DN37623_c0_g1_i2.p1", "Xenopus_tropicalis_DN42291_c0_g1_i1.p1", "Xenopus_tropicalis_DN46717_c0_g1_i1.p1")
1059	GO:0046386	deoxyribose phosphate catabolic process	2	1	0.33	1.00000	Xenopus_tropicalis_DN11585_c0_g1_i1.p1
1060	GO:0044264	cellular polysaccharide metabolic proces...	13	1	2.14	1.00000	Xenopus_tropicalis_DN42291_c0_g1_i1.p1
1061	GO:0044265	cellular macromolecule catabolic process	192	56	31.62	1.00000	c("Xenopus_tropicalis_DN12066_c0_g1_i1.p1", "Xenopus_tropicalis_DN21222_c0_g1_i2.p1", "Xenopus_tropicalis_DN30432_c1_g1_i2.p1", "Xenopus_tropicalis_DN30712_c0_g1_i3.p1", "Xenopus_tropicalis_DN31549_c0_g1_i1.p1", "Xenopus_tropicalis_DN31690_c0_g1_i1.p1", "Xenopus_tropicalis_DN33809_c0_g1_i3.p1", "Xenopus_tropicalis_DN35088_c1_g1_i1.p1", "Xenopus_tropicalis_DN35359_c0_g1_i1.p1", "Xenopus_tropicalis…
1062	GO:0044267	cellular protein metabolic process	1731	342	285.03	1.00000	c("Xenopus_tropicalis_DN108697_c0_g1_i1.p1", "Xenopus_tropicalis_DN109079_c0_g1_i1.p1", "Xenopus_tropicalis_DN109259_c0_g1_i1.p1", "Xenopus_tropicalis_DN111352_c0_g1_i1.p1", "Xenopus_tropicalis_DN11824_c0_g1_i1.p1", "Xenopus_tropicalis_DN12066_c0_g1_i1.p1", "Xenopus_tropicalis_DN123522_c0_g1_i1.p1", "Xenopus_tropicalis_DN123679_c0_g1_i1.p1", "Xenopus_tropicalis_DN125710_c0_g1_i1.p1", "Xenopus_tro…
1063	GO:0030010	establishment of cell polarity	3	3	0.49	1.00000	c("Xenopus_tropicalis_DN48712_c0_g1_i1.p1", "Xenopus_tropicalis_DN49249_c0_g1_i1.p1", "Xenopus_tropicalis_DN50082_c0_g1_i2.p1")
1064	GO:0042157	lipoprotein metabolic process	37	8	6.09	1.00000	c("Xenopus_tropicalis_DN30287_c0_g1_i1.p1", "Xenopus_tropicalis_DN45327_c0_g1_i1.p1", "Xenopus_tropicalis_DN46658_c0_g1_i1.p1", "Xenopus_tropicalis_DN47001_c0_g2_i1.p1", "Xenopus_tropicalis_DN48983_c0_g1_i1.p1", "Xenopus_tropicalis_DN49132_c0_g1_i1.p1", "Xenopus_tropicalis_DN49394_c2_g1_i2.p1", "Xenopus_tropicalis_DN50755_c1_g1_i1.p1")
1065	GO:0051716	cellular response to stimulus	1854	304	305.29	1.00000	c("Xenopus_tropicalis_DN112193_c0_g1_i1.p1", "Xenopus_tropicalis_DN11263_c0_g1_i1.p1", "Xenopus_tropicalis_DN11302_c0_g1_i1.p1", "Xenopus_tropicalis_DN113459_c0_g1_i1.p1", "Xenopus_tropicalis_DN12020_c0_g1_i1.p1", "Xenopus_tropicalis_DN12132_c0_g1_i1.p1", "Xenopus_tropicalis_DN124788_c0_g1_i1.p1", "Xenopus_tropicalis_DN125020_c0_g1_i3.p1", "Xenopus_tropicalis_DN125829_c0_g1_i1.p1", "Xenopus_tropi…
1066	GO:0042158	lipoprotein biosynthetic process	25	8	4.12	1.00000	c("Xenopus_tropicalis_DN30287_c0_g1_i1.p1", "Xenopus_tropicalis_DN45327_c0_g1_i1.p1", "Xenopus_tropicalis_DN46658_c0_g1_i1.p1", "Xenopus_tropicalis_DN47001_c0_g2_i1.p1", "Xenopus_tropicalis_DN48983_c0_g1_i1.p1", "Xenopus_tropicalis_DN49132_c0_g1_i1.p1", "Xenopus_tropicalis_DN49394_c2_g1_i2.p1", "Xenopus_tropicalis_DN50755_c1_g1_i1.p1")
1067	GO:0048488	synaptic vesicle endocytosis	2	1	0.33	1.00000	Xenopus_tropicalis_DN46641_c0_g1_i1.p1
1068	GO:0006560	proline metabolic process	6	1	0.99	1.00000	Xenopus_tropicalis_DN47123_c0_g1_i1.p1
1069	GO:0009200	deoxyribonucleoside triphosphate metabol...	2	1	0.33	1.00000	Xenopus_tropicalis_DN11585_c0_g1_i1.p1
1070	GO:0009201	ribonucleoside triphosphate biosynthetic...	78	3	12.84	1.00000	c("Xenopus_tropicalis_DN31961_c0_g1_i1.p1", "Xenopus_tropicalis_DN37432_c0_g1_i1.p1", "Xenopus_tropicalis_DN63098_c0_g1_i1.p1")
1071	GO:0044257	cellular protein catabolic process	141	35	23.22	1.00000	c("Xenopus_tropicalis_DN12066_c0_g1_i1.p1", "Xenopus_tropicalis_DN21222_c0_g1_i2.p1", "Xenopus_tropicalis_DN30712_c0_g1_i3.p1", "Xenopus_tropicalis_DN31690_c0_g1_i1.p1", "Xenopus_tropicalis_DN35088_c1_g1_i1.p1", "Xenopus_tropicalis_DN35359_c0_g1_i1.p1", "Xenopus_tropicalis_DN36830_c0_g1_i1.p1", "Xenopus_tropicalis_DN37111_c0_g1_i1.p1", "Xenopus_tropicalis_DN37770_c0_g1_i1.p1", "Xenopus_tropicalis…
1072	GO:0009204	deoxyribonucleoside triphosphate catabol...	2	1	0.33	1.00000	Xenopus_tropicalis_DN11585_c0_g1_i1.p1
1073	GO:0030041	actin filament polymerization	79	7	13.01	1.00000	c("Xenopus_tropicalis_DN38856_c0_g1_i1.p1", "Xenopus_tropicalis_DN41276_c0_g1_i1.p1", "Xenopus_tropicalis_DN43825_c0_g1_i1.p1", "Xenopus_tropicalis_DN47810_c0_g1_i1.p1", "Xenopus_tropicalis_DN48560_c0_g1_i1.p1", "Xenopus_tropicalis_DN51586_c2_g1_i1.p1", "Xenopus_tropicalis_DN52629_c7_g1_i2.p1")
1074	GO:0009205	purine ribonucleoside triphosphate metab...	100	3	16.47	1.00000	c("Xenopus_tropicalis_DN31961_c0_g1_i1.p1", "Xenopus_tropicalis_DN37432_c0_g1_i1.p1", "Xenopus_tropicalis_DN63098_c0_g1_i1.p1")
1075	GO:1900744	regulation of p38MAPK cascade	2	1	0.33	1.00000	Xenopus_tropicalis_DN44440_c0_g1_i1.p1
1076	GO:0043101	purine-containing compound salvage	9	1	1.48	1.00000	Xenopus_tropicalis_DN20053_c0_g1_i1.p1
1077	GO:0009206	purine ribonucleoside triphosphate biosy...	76	3	12.51	1.00000	c("Xenopus_tropicalis_DN31961_c0_g1_i1.p1", "Xenopus_tropicalis_DN37432_c0_g1_i1.p1", "Xenopus_tropicalis_DN63098_c0_g1_i1.p1")
1078	GO:0009208	pyrimidine ribonucleoside triphosphate m...	11	2	1.81	1.00000	c("Xenopus_tropicalis_DN31961_c0_g1_i1.p1", "Xenopus_tropicalis_DN37432_c0_g1_i1.p1")
1079	GO:0009209	pyrimidine ribonucleoside triphosphate b...	11	2	1.81	1.00000	c("Xenopus_tropicalis_DN31961_c0_g1_i1.p1", "Xenopus_tropicalis_DN37432_c0_g1_i1.p1")
1080	GO:0098542	defense response to other organism	17	1	2.8	1.00000	Xenopus_tropicalis_DN52793_c4_g1_i1.p1
1081	GO:0048477	oogenesis	2	2	0.33	1.00000	c("Xenopus_tropicalis_DN42326_c0_g1_i1.p1", "Xenopus_tropicalis_DN49776_c0_g2_i1.p1")
1082	GO:0044281	small molecule metabolic process	604	44	99.46	1.00000	c("Xenopus_tropicalis_DN109521_c0_g1_i1.p1", "Xenopus_tropicalis_DN11585_c0_g1_i1.p1", "Xenopus_tropicalis_DN17794_c0_g1_i1.p1", "Xenopus_tropicalis_DN20053_c0_g1_i1.p1", "Xenopus_tropicalis_DN23446_c0_g1_i1.p1", "Xenopus_tropicalis_DN23952_c0_g1_i3.p1", "Xenopus_tropicalis_DN29153_c0_g1_i1.p2", "Xenopus_tropicalis_DN30886_c0_g1_i2.p1", "Xenopus_tropicalis_DN31961_c0_g1_i1.p1", "Xenopus_tropicali…
1083	GO:0044282	small molecule catabolic process	60	3	9.88	1.00000	c("Xenopus_tropicalis_DN17794_c0_g1_i1.p1", "Xenopus_tropicalis_DN46922_c1_g1_i4.p1", "Xenopus_tropicalis_DN47123_c0_g1_i1.p1")
1084	GO:0044283	small molecule biosynthetic process	179	13	29.47	1.00000	c("Xenopus_tropicalis_DN109521_c0_g1_i1.p1", "Xenopus_tropicalis_DN11585_c0_g1_i1.p1", "Xenopus_tropicalis_DN20053_c0_g1_i1.p1", "Xenopus_tropicalis_DN31961_c0_g1_i1.p1", "Xenopus_tropicalis_DN37294_c0_g1_i2.p1", "Xenopus_tropicalis_DN37432_c0_g1_i1.p1", "Xenopus_tropicalis_DN37623_c0_g1_i2.p1", "Xenopus_tropicalis_DN45774_c1_g1_i1.p1", "Xenopus_tropicalis_DN46717_c0_g1_i1.p1", "Xenopus_tropicali…
1085	GO:0140238	presynaptic endocytosis	2	1	0.33	1.00000	Xenopus_tropicalis_DN46641_c0_g1_i1.p1
1086	GO:0110053	regulation of actin filament organizatio...	77	8	12.68	1.00000	c("Xenopus_tropicalis_DN38856_c0_g1_i1.p1", "Xenopus_tropicalis_DN41276_c0_g1_i1.p1", "Xenopus_tropicalis_DN43825_c0_g1_i1.p1", "Xenopus_tropicalis_DN47810_c0_g1_i1.p1", "Xenopus_tropicalis_DN48560_c0_g1_i1.p1", "Xenopus_tropicalis_DN51466_c0_g1_i2.p1", "Xenopus_tropicalis_DN51586_c2_g1_i1.p1", "Xenopus_tropicalis_DN52629_c7_g1_i2.p1")
1087	GO:0030030	cell projection organization	133	24	21.9	1.00000	c("Xenopus_tropicalis_DN23881_c0_g1_i1.p1", "Xenopus_tropicalis_DN29668_c0_g1_i1.p1", "Xenopus_tropicalis_DN31108_c0_g1_i2.p1", "Xenopus_tropicalis_DN37548_c0_g1_i1.p1", "Xenopus_tropicalis_DN38482_c0_g1_i1.p1", "Xenopus_tropicalis_DN41182_c0_g1_i1.p1", "Xenopus_tropicalis_DN42035_c0_g1_i2.p1", "Xenopus_tropicalis_DN43831_c0_g1_i1.p1", "Xenopus_tropicalis_DN43913_c0_g1_i1.p1", "Xenopus_tropicalis…
1088	GO:0032292	peripheral nervous system axon ensheathm...	2	1	0.33	1.00000	Xenopus_tropicalis_DN45482_c0_g1_i1.p1
1089	GO:0030031	cell projection assembly	60	14	9.88	1.00000	c("Xenopus_tropicalis_DN23881_c0_g1_i1.p1", "Xenopus_tropicalis_DN31108_c0_g1_i2.p1", "Xenopus_tropicalis_DN41182_c0_g1_i1.p1", "Xenopus_tropicalis_DN43831_c0_g1_i1.p1", "Xenopus_tropicalis_DN43913_c0_g1_i1.p1", "Xenopus_tropicalis_DN46273_c0_g1_i4.p1", "Xenopus_tropicalis_DN46873_c0_g1_i3.p1", "Xenopus_tropicalis_DN47392_c1_g1_i1.p1", "Xenopus_tropicalis_DN47564_c0_g1_i1.p1", "Xenopus_tropicalis…
1090	GO:0042176	regulation of protein catabolic process	7	1	1.15	1.00000	Xenopus_tropicalis_DN45492_c0_g1_i1.p1
1091	GO:0044270	cellular nitrogen compound catabolic pro...	130	24	21.41	1.00000	c("Xenopus_tropicalis_DN11585_c0_g1_i1.p1", "Xenopus_tropicalis_DN30432_c1_g1_i2.p1", "Xenopus_tropicalis_DN31549_c0_g1_i1.p1", "Xenopus_tropicalis_DN33809_c0_g1_i3.p1", "Xenopus_tropicalis_DN38793_c0_g1_i1.p1", "Xenopus_tropicalis_DN39090_c0_g1_i1.p1", "Xenopus_tropicalis_DN42324_c0_g1_i2.p1", "Xenopus_tropicalis_DN42652_c0_g1_i1.p1", "Xenopus_tropicalis_DN42808_c0_g1_i1.p1", "Xenopus_tropicalis…
1092	GO:0098534	centriole assembly	11	7	1.81	1.00000	c("Xenopus_tropicalis_DN48169_c0_g1_i1.p1", "Xenopus_tropicalis_DN48908_c3_g1_i3.p1", "Xenopus_tropicalis_DN50697_c0_g1_i1.p1", "Xenopus_tropicalis_DN51093_c0_g1_i1.p1", "Xenopus_tropicalis_DN51510_c0_g1_i1.p1", "Xenopus_tropicalis_DN51703_c4_g1_i1.p1", "Xenopus_tropicalis_DN52253_c9_g1_i1.p1")
1093	GO:0030038	contractile actin filament bundle assemb...	1	1	0.16	1.00000	Xenopus_tropicalis_DN51466_c0_g1_i2.p1
1094	GO:0044271	cellular nitrogen compound biosynthetic ...	1552	324	255.56	1.00000	c("Xenopus_tropicalis_DN108420_c0_g1_i1.p1", "Xenopus_tropicalis_DN111352_c0_g1_i1.p1", "Xenopus_tropicalis_DN111487_c0_g1_i1.p1", "Xenopus_tropicalis_DN1125_c0_g1_i1.p1", "Xenopus_tropicalis_DN11585_c0_g1_i1.p1", "Xenopus_tropicalis_DN12101_c0_g1_i2.p1", "Xenopus_tropicalis_DN12132_c0_g1_i1.p1", "Xenopus_tropicalis_DN12993_c0_g1_i3.p1", "Xenopus_tropicalis_DN13552_c0_g1_i1.p1", "Xenopus_tropical…
1095	GO:0008652	cellular amino acid biosynthetic process	27	1	4.45	1.00000	Xenopus_tropicalis_DN49226_c0_g1_i3.p1
1096	GO:0044272	sulfur compound biosynthetic process	22	1	3.62	1.00000	Xenopus_tropicalis_DN45530_c0_g1_i1.p1
1097	GO:0044273	sulfur compound catabolic process	12	3	1.98	1.00000	c("Xenopus_tropicalis_DN11953_c0_g1_i1.p1", "Xenopus_tropicalis_DN17794_c0_g1_i1.p1", "Xenopus_tropicalis_DN48171_c0_g1_i1.p1")
1098	GO:0047496	vesicle transport along microtubule	8	1	1.32	1.00000	Xenopus_tropicalis_DN46858_c0_g1_i7.p1
1099	GO:0090150	establishment of protein localization to...	22	4	3.62	1.00000	c("Xenopus_tropicalis_DN27076_c0_g1_i1.p1", "Xenopus_tropicalis_DN33541_c0_g1_i1.p1", "Xenopus_tropicalis_DN41165_c0_g2_i1.p1", "Xenopus_tropicalis_DN43737_c1_g1_i1.p1")
1100	GO:0070507	regulation of microtubule cytoskeleton o...	20	5	3.29	1.00000	c("Xenopus_tropicalis_DN45663_c0_g1_i5.p1", "Xenopus_tropicalis_DN47640_c0_g1_i1.p1", "Xenopus_tropicalis_DN50346_c1_g1_i1.p1", "Xenopus_tropicalis_DN51703_c4_g1_i1.p1", "Xenopus_tropicalis_DN52253_c9_g1_i1.p1")
1101	GO:0060627	regulation of vesicle-mediated transport	16	2	2.63	1.00000	c("Xenopus_tropicalis_DN48044_c0_g1_i1.p1", "Xenopus_tropicalis_DN52105_c0_g1_i4.p1")
1102	GO:0036465	synaptic vesicle recycling	3	1	0.49	1.00000	Xenopus_tropicalis_DN46641_c0_g1_i1.p1
1103	GO:0042110	T cell activation	11	2	1.81	1.00000	c("Xenopus_tropicalis_DN12132_c0_g1_i1.p1", "Xenopus_tropicalis_DN46030_c1_g1_i2.p1")
1104	GO:0071214	cellular response to abiotic stimulus	7	3	1.15	1.00000	c("Xenopus_tropicalis_DN49585_c0_g1_i2.p1", "Xenopus_tropicalis_DN52807_c2_g1_i1.p1", "Xenopus_tropicalis_DN52807_c2_g1_i4.p1")
1105	GO:0009790	embryo development	21	1	3.46	1.00000	Xenopus_tropicalis_DN46919_c1_g1_i1.p1
1106	GO:0042113	B cell activation	6	1	0.99	1.00000	Xenopus_tropicalis_DN42607_c0_g1_i1.p1
1107	GO:0006575	cellular modified amino acid metabolic p...	47	8	7.74	1.00000	c("Xenopus_tropicalis_DN11953_c0_g1_i1.p1", "Xenopus_tropicalis_DN17794_c0_g1_i1.p1", "Xenopus_tropicalis_DN37610_c0_g1_i1.p1", "Xenopus_tropicalis_DN45511_c0_g1_i1.p1", "Xenopus_tropicalis_DN45530_c0_g1_i1.p1", "Xenopus_tropicalis_DN48171_c0_g1_i1.p1", "Xenopus_tropicalis_DN49878_c8_g1_i1.p1", "Xenopus_tropicalis_DN50369_c0_g1_i2.p1")
1108	GO:0006576	cellular biogenic amine metabolic proces...	19	2	3.13	1.00000	c("Xenopus_tropicalis_DN46306_c0_g1_i2.p1", "Xenopus_tropicalis_DN48540_c0_g2_i1.p1")
1109	GO:0033233	regulation of protein sumoylation	1	1	0.16	1.00000	Xenopus_tropicalis_DN39974_c0_g1_i2.p1
1110	GO:0043297	apical junction assembly	6	1	0.99	1.00000	Xenopus_tropicalis_DN49249_c0_g1_i1.p1
1111	GO:0110020	regulation of actomyosin structure organ...	2	2	0.33	1.00000	c("Xenopus_tropicalis_DN42863_c0_g1_i1.p1", "Xenopus_tropicalis_DN51466_c0_g1_i2.p1")
1112	GO:0006525	arginine metabolic process	12	1	1.98	1.00000	Xenopus_tropicalis_DN46922_c1_g1_i4.p1
1113	GO:0016114	terpenoid biosynthetic process	3	1	0.49	1.00000	Xenopus_tropicalis_DN109521_c0_g1_i1.p1
1114	GO:0051704	multi-organism process	75	12	12.35	1.00000	c("Xenopus_tropicalis_DN17475_c0_g1_i1.p1", "Xenopus_tropicalis_DN31961_c0_g1_i1.p1", "Xenopus_tropicalis_DN38353_c0_g1_i1.p1", "Xenopus_tropicalis_DN42326_c0_g1_i1.p1", "Xenopus_tropicalis_DN47218_c0_g1_i1.p1", "Xenopus_tropicalis_DN48145_c0_g1_i1.p1", "Xenopus_tropicalis_DN49227_c3_g1_i2.p1", "Xenopus_tropicalis_DN49227_c3_g1_i3.p1", "Xenopus_tropicalis_DN49671_c4_g1_i1.p1", "Xenopus_tropicalis…
1115	GO:0006528	asparagine metabolic process	2	1	0.33	1.00000	Xenopus_tropicalis_DN49226_c0_g1_i3.p1
1116	GO:0030003	cellular cation homeostasis	39	6	6.42	1.00000	c("Xenopus_tropicalis_DN26033_c0_g1_i1.p1", "Xenopus_tropicalis_DN26095_c0_g1_i2.p1", "Xenopus_tropicalis_DN44416_c0_g1_i6.p1", "Xenopus_tropicalis_DN47009_c2_g1_i5.p1", "Xenopus_tropicalis_DN51565_c7_g1_i3.p1", "Xenopus_tropicalis_DN53061_c7_g1_i1.p1")
1117	GO:0035303	regulation of dephosphorylation	14	6	2.31	1.00000	c("Xenopus_tropicalis_DN40536_c1_g1_i2.p1", "Xenopus_tropicalis_DN41931_c0_g1_i2.p1", "Xenopus_tropicalis_DN45512_c0_g1_i1.p1", "Xenopus_tropicalis_DN49554_c0_g1_i1.p1", "Xenopus_tropicalis_DN50020_c1_g1_i1.p1", "Xenopus_tropicalis_DN51946_c3_g5_i1.p1")
1118	GO:0051707	response to other organism	32	1	5.27	1.00000	Xenopus_tropicalis_DN52793_c4_g1_i1.p1
1119	GO:0000291	nuclear-transcribed mRNA catabolic proce...	1	1	0.16	1.00000	Xenopus_tropicalis_DN46233_c0_g1_i4.p1
1120	GO:0035304	regulation of protein dephosphorylation	10	5	1.65	1.00000	c("Xenopus_tropicalis_DN41931_c0_g1_i2.p1", "Xenopus_tropicalis_DN45512_c0_g1_i1.p1", "Xenopus_tropicalis_DN49554_c0_g1_i1.p1", "Xenopus_tropicalis_DN50020_c1_g1_i1.p1", "Xenopus_tropicalis_DN51946_c3_g5_i1.p1")
1121	GO:1902969	mitotic DNA replication	2	2	0.33	1.00000	c("Xenopus_tropicalis_DN37397_c0_g1_i1.p1", "Xenopus_tropicalis_DN44545_c0_g1_i1.p1")
1122	GO:0035305	negative regulation of dephosphorylation	3	1	0.49	1.00000	Xenopus_tropicalis_DN40536_c1_g1_i2.p1
1123	GO:0035306	positive regulation of dephosphorylation	3	2	0.49	1.00000	c("Xenopus_tropicalis_DN50020_c1_g1_i1.p1", "Xenopus_tropicalis_DN51946_c3_g5_i1.p1")
1124	GO:0032268	regulation of cellular protein metabolic...	108	34	17.78	1.00000	c("Xenopus_tropicalis_DN21745_c0_g1_i3.p1", "Xenopus_tropicalis_DN31296_c0_g1_i1.p1", "Xenopus_tropicalis_DN32915_c0_g1_i1.p1", "Xenopus_tropicalis_DN39974_c0_g1_i2.p1", "Xenopus_tropicalis_DN41165_c0_g2_i1.p1", "Xenopus_tropicalis_DN41931_c0_g1_i2.p1", "Xenopus_tropicalis_DN42652_c0_g1_i1.p1", "Xenopus_tropicalis_DN43033_c0_g1_i1.p1", "Xenopus_tropicalis_DN43227_c0_g1_i1.p1", "Xenopus_tropicalis…
1125	GO:0032269	negative regulation of cellular protein ...	34	8	5.6	1.00000	c("Xenopus_tropicalis_DN32915_c0_g1_i1.p1", "Xenopus_tropicalis_DN41165_c0_g2_i1.p1", "Xenopus_tropicalis_DN42652_c0_g1_i1.p1", "Xenopus_tropicalis_DN44416_c0_g1_i6.p1", "Xenopus_tropicalis_DN44835_c0_g1_i1.p1", "Xenopus_tropicalis_DN45068_c0_g1_i3.p1", "Xenopus_tropicalis_DN51606_c1_g1_i1.p1", "Xenopus_tropicalis_DN5727_c1_g1_i1.p2")
1126	GO:0015980	energy derivation by oxidation of organi...	49	1	8.07	1.00000	Xenopus_tropicalis_DN42291_c0_g1_i1.p1
1127	GO:0018212	peptidyl-tyrosine modification	6	3	0.99	1.00000	c("Xenopus_tropicalis_DN44422_c0_g1_i1.p1", "Xenopus_tropicalis_DN44835_c0_g1_i1.p1", "Xenopus_tropicalis_DN50879_c0_g1_i2.p1")
1128	GO:0034762	regulation of transmembrane transport	15	2	2.47	1.00000	c("Xenopus_tropicalis_DN46306_c0_g1_i2.p1", "Xenopus_tropicalis_DN48044_c0_g1_i1.p1")
1129	GO:0034763	negative regulation of transmembrane tra...	6	1	0.99	1.00000	Xenopus_tropicalis_DN48044_c0_g1_i1.p1
1130	GO:0034764	positive regulation of transmembrane tra...	4	1	0.66	1.00000	Xenopus_tropicalis_DN46306_c0_g1_i2.p1
1131	GO:0042133	neurotransmitter metabolic process	16	4	2.63	1.00000	c("Xenopus_tropicalis_DN44212_c0_g1_i1.p1", "Xenopus_tropicalis_DN46922_c1_g1_i4.p1", "Xenopus_tropicalis_DN50903_c0_g1_i1.p1", "Xenopus_tropicalis_DN93971_c0_g1_i1.p1")
1132	GO:0044248	cellular catabolic process	382	72	62.9	1.00000	c("Xenopus_tropicalis_DN11585_c0_g1_i1.p1", "Xenopus_tropicalis_DN11953_c0_g1_i1.p1", "Xenopus_tropicalis_DN12066_c0_g1_i1.p1", "Xenopus_tropicalis_DN16101_c0_g1_i1.p1", "Xenopus_tropicalis_DN17794_c0_g1_i1.p1", "Xenopus_tropicalis_DN21222_c0_g1_i2.p1", "Xenopus_tropicalis_DN22030_c0_g1_i2.p1", "Xenopus_tropicalis_DN30432_c1_g1_i2.p1", "Xenopus_tropicalis_DN30712_c0_g1_i3.p1", "Xenopus_tropicalis…
1133	GO:0019362	pyridine nucleotide metabolic process	61	2	10.04	1.00000	c("Xenopus_tropicalis_DN46118_c2_g1_i1.p1", "Xenopus_tropicalis_DN63098_c0_g1_i1.p1")
1134	GO:0044249	cellular biosynthetic process	1889	412	311.05	1.00000	c("Xenopus_tropicalis_DN108420_c0_g1_i1.p1", "Xenopus_tropicalis_DN109521_c0_g1_i1.p1", "Xenopus_tropicalis_DN111352_c0_g1_i1.p1", "Xenopus_tropicalis_DN111487_c0_g1_i1.p1", "Xenopus_tropicalis_DN1125_c0_g1_i1.p1", "Xenopus_tropicalis_DN11585_c0_g1_i1.p1", "Xenopus_tropicalis_DN11824_c0_g1_i1.p1", "Xenopus_tropicalis_DN12101_c0_g1_i2.p1", "Xenopus_tropicalis_DN12132_c0_g1_i1.p1", "Xenopus_tropica…
1135	GO:0042136	neurotransmitter biosynthetic process	8	3	1.32	1.00000	c("Xenopus_tropicalis_DN46922_c1_g1_i4.p1", "Xenopus_tropicalis_DN50903_c0_g1_i1.p1", "Xenopus_tropicalis_DN93971_c0_g1_i1.p1")
1136	GO:0019363	pyridine nucleotide biosynthetic process	53	2	8.73	1.00000	c("Xenopus_tropicalis_DN46118_c2_g1_i1.p1", "Xenopus_tropicalis_DN63098_c0_g1_i1.p1")
1137	GO:0006518	peptide metabolic process	382	33	62.9	1.00000	c("Xenopus_tropicalis_DN111352_c0_g1_i1.p1", "Xenopus_tropicalis_DN11953_c0_g1_i1.p1", "Xenopus_tropicalis_DN21452_c0_g1_i1.p1", "Xenopus_tropicalis_DN29153_c0_g1_i1.p2", "Xenopus_tropicalis_DN32822_c0_g1_i1.p1", "Xenopus_tropicalis_DN38483_c0_g1_i1.p1", "Xenopus_tropicalis_DN39683_c0_g1_i1.p1", "Xenopus_tropicalis_DN41165_c0_g2_i1.p1", "Xenopus_tropicalis_DN42172_c0_g1_i1.p1", "Xenopus_tropicali…
1138	GO:0014065	phosphatidylinositol 3-kinase signaling	8	1	1.32	1.00000	Xenopus_tropicalis_DN42572_c0_g1_i1.p1
1139	GO:0060632	regulation of microtubule-based movement	1	1	0.16	1.00000	Xenopus_tropicalis_DN36079_c0_g1_i1.p1
1140	GO:0008610	lipid biosynthetic process	130	21	21.41	1.00000	c("Xenopus_tropicalis_DN109521_c0_g1_i1.p1", "Xenopus_tropicalis_DN30287_c0_g1_i1.p1", "Xenopus_tropicalis_DN324_c0_g1_i1.p1", "Xenopus_tropicalis_DN37610_c0_g1_i1.p1", "Xenopus_tropicalis_DN37623_c0_g1_i2.p1", "Xenopus_tropicalis_DN39685_c0_g1_i1.p1", "Xenopus_tropicalis_DN43726_c0_g1_i1.p1", "Xenopus_tropicalis_DN44936_c0_g1_i1.p1", "Xenopus_tropicalis_DN45327_c0_g1_i1.p1", "Xenopus_tropicalis_…
1141	GO:0031102	neuron projection regeneration	1	1	0.16	1.00000	Xenopus_tropicalis_DN29668_c0_g1_i1.p1
1142	GO:0031103	axon regeneration	1	1	0.16	1.00000	Xenopus_tropicalis_DN29668_c0_g1_i1.p1
1143	GO:0010675	regulation of cellular carbohydrate meta...	5	1	0.82	1.00000	Xenopus_tropicalis_DN46717_c0_g1_i1.p1
1144	GO:0044237	cellular metabolic process	4295	981	707.23	1.00000	c("Xenopus_tropicalis_DN10424_c0_g1_i1.p1", "Xenopus_tropicalis_DN108420_c0_g1_i1.p1", "Xenopus_tropicalis_DN108697_c0_g1_i1.p1", "Xenopus_tropicalis_DN109079_c0_g1_i1.p1", "Xenopus_tropicalis_DN109259_c0_g1_i1.p1", "Xenopus_tropicalis_DN109521_c0_g1_i1.p1", "Xenopus_tropicalis_DN110901_c0_g1_i1.p1", "Xenopus_tropicalis_DN111352_c0_g1_i1.p1", "Xenopus_tropicalis_DN111487_c0_g1_i1.p1", "Xenopus_tr…
1145	GO:0034754	cellular hormone metabolic process	7	2	1.15	1.00000	c("Xenopus_tropicalis_DN109521_c0_g1_i1.p1", "Xenopus_tropicalis_DN324_c0_g1_i1.p1")
1146	GO:0044238	primary metabolic process	4882	1026	803.89	1.00000	c("Xenopus_tropicalis_DN10424_c0_g1_i1.p1", "Xenopus_tropicalis_DN108420_c0_g1_i1.p1", "Xenopus_tropicalis_DN108697_c0_g1_i1.p1", "Xenopus_tropicalis_DN109079_c0_g1_i1.p1", "Xenopus_tropicalis_DN109259_c0_g1_i1.p1", "Xenopus_tropicalis_DN109521_c0_g1_i1.p1", "Xenopus_tropicalis_DN110901_c0_g1_i1.p1", "Xenopus_tropicalis_DN111352_c0_g1_i1.p1", "Xenopus_tropicalis_DN111487_c0_g1_i1.p1", "Xenopus_tr…
1147	GO:0010677	negative regulation of cellular carbohyd...	4	1	0.66	1.00000	Xenopus_tropicalis_DN46717_c0_g1_i1.p1
1148	GO:0031109	microtubule polymerization or depolymeri...	15	5	2.47	1.00000	c("Xenopus_tropicalis_DN40616_c0_g1_i1.p1", "Xenopus_tropicalis_DN44317_c0_g1_i1.p1", "Xenopus_tropicalis_DN45663_c0_g1_i5.p1", "Xenopus_tropicalis_DN47108_c0_g1_i2.p1", "Xenopus_tropicalis_DN51858_c0_g1_i6.p1")
1149	GO:0019359	nicotinamide nucleotide biosynthetic pro...	53	2	8.73	1.00000	c("Xenopus_tropicalis_DN46118_c2_g1_i1.p1", "Xenopus_tropicalis_DN63098_c0_g1_i1.p1")
1150	GO:0008643	carbohydrate transport	8	1	1.32	1.00000	Xenopus_tropicalis_DN48044_c0_g1_i1.p1
1151	GO:0008645	hexose transmembrane transport	1	1	0.16	1.00000	Xenopus_tropicalis_DN48044_c0_g1_i1.p1
1152	GO:0038179	neurotrophin signaling pathway	1	1	0.16	1.00000	Xenopus_tropicalis_DN33579_c0_g1_i1.p1
1153	GO:0032270	positive regulation of cellular protein ...	25	11	4.12	1.00000	c("Xenopus_tropicalis_DN21745_c0_g1_i3.p1", "Xenopus_tropicalis_DN39974_c0_g1_i2.p1", "Xenopus_tropicalis_DN44272_c0_g1_i2.p1", "Xenopus_tropicalis_DN44440_c0_g1_i1.p1", "Xenopus_tropicalis_DN45492_c0_g1_i1.p1", "Xenopus_tropicalis_DN50020_c1_g1_i1.p1", "Xenopus_tropicalis_DN50346_c1_g1_i1.p1", "Xenopus_tropicalis_DN51118_c0_g1_i1.p1", "Xenopus_tropicalis_DN51120_c7_g1_i13.p1", "Xenopus_tropicali…
1154	GO:0032271	regulation of protein polymerization	73	7	12.02	1.00000	c("Xenopus_tropicalis_DN38856_c0_g1_i1.p1", "Xenopus_tropicalis_DN41276_c0_g1_i1.p1", "Xenopus_tropicalis_DN43825_c0_g1_i1.p1", "Xenopus_tropicalis_DN47810_c0_g1_i1.p1", "Xenopus_tropicalis_DN48560_c0_g1_i1.p1", "Xenopus_tropicalis_DN51586_c2_g1_i1.p1", "Xenopus_tropicalis_DN52629_c7_g1_i2.p1")
1155	GO:0010628	positive regulation of gene expression	56	7	9.22	1.00000	c("Xenopus_tropicalis_DN35520_c0_g1_i1.p1", "Xenopus_tropicalis_DN39150_c0_g1_i1.p1", "Xenopus_tropicalis_DN40692_c0_g1_i1.p1", "Xenopus_tropicalis_DN46485_c0_g1_i1.p1", "Xenopus_tropicalis_DN49715_c0_g1_i5.p1", "Xenopus_tropicalis_DN51135_c0_g1_i1.p1", "Xenopus_tropicalis_DN52422_c3_g1_i1.p1")
1156	GO:0032272	negative regulation of protein polymeriz...	33	2	5.43	1.00000	c("Xenopus_tropicalis_DN43825_c0_g1_i1.p1", "Xenopus_tropicalis_DN51586_c2_g1_i1.p1")
1157	GO:0010629	negative regulation of gene expression	123	37	20.25	1.00000	c("Xenopus_tropicalis_DN19948_c0_g1_i1.p1", "Xenopus_tropicalis_DN30432_c1_g1_i2.p1", "Xenopus_tropicalis_DN31407_c0_g1_i1.p1", "Xenopus_tropicalis_DN31549_c0_g1_i1.p1", "Xenopus_tropicalis_DN33809_c0_g1_i3.p1", "Xenopus_tropicalis_DN39090_c0_g1_i1.p1", "Xenopus_tropicalis_DN41165_c0_g2_i1.p1", "Xenopus_tropicalis_DN42195_c0_g1_i2.p1", "Xenopus_tropicalis_DN42324_c0_g1_i2.p1", "Xenopus_tropicalis…
1158	GO:0032273	positive regulation of protein polymeriz...	38	5	6.26	1.00000	c("Xenopus_tropicalis_DN38856_c0_g1_i1.p1", "Xenopus_tropicalis_DN41276_c0_g1_i1.p1", "Xenopus_tropicalis_DN47810_c0_g1_i1.p1", "Xenopus_tropicalis_DN48560_c0_g1_i1.p1", "Xenopus_tropicalis_DN52629_c7_g1_i2.p1")
1159	GO:1990778	protein localization to cell periphery	4	1	0.66	1.00000	Xenopus_tropicalis_DN43737_c1_g1_i1.p1
1160	GO:0043254	regulation of protein complex assembly	75	7	12.35	1.00000	c("Xenopus_tropicalis_DN38856_c0_g1_i1.p1", "Xenopus_tropicalis_DN41276_c0_g1_i1.p1", "Xenopus_tropicalis_DN43825_c0_g1_i1.p1", "Xenopus_tropicalis_DN47810_c0_g1_i1.p1", "Xenopus_tropicalis_DN48560_c0_g1_i1.p1", "Xenopus_tropicalis_DN51586_c2_g1_i1.p1", "Xenopus_tropicalis_DN52629_c7_g1_i2.p1")
1161	GO:0043255	regulation of carbohydrate biosynthetic ...	4	1	0.66	1.00000	Xenopus_tropicalis_DN46717_c0_g1_i1.p1
1162	GO:0008630	intrinsic apoptotic signaling pathway in...	2	1	0.33	1.00000	Xenopus_tropicalis_DN52061_c0_g1_i1.p1
1163	GO:0038127	ERBB signaling pathway	3	3	0.49	1.00000	c("Xenopus_tropicalis_DN44422_c0_g1_i1.p1", "Xenopus_tropicalis_DN44835_c0_g1_i1.p1", "Xenopus_tropicalis_DN45492_c0_g1_i1.p1")
1164	GO:0034770	histone H4-K20 methylation	2	1	0.33	1.00000	Xenopus_tropicalis_DN51213_c0_g1_i1.p1
1165	GO:0008637	apoptotic mitochondrial changes	2	1	0.33	1.00000	Xenopus_tropicalis_DN21745_c0_g1_i3.p1
1166	GO:0045321	leukocyte activation	24	3	3.95	1.00000	c("Xenopus_tropicalis_DN12132_c0_g1_i1.p1", "Xenopus_tropicalis_DN42607_c0_g1_i1.p1", "Xenopus_tropicalis_DN46030_c1_g1_i2.p1")
1167	GO:0015918	sterol transport	10	1	1.65	1.00000	Xenopus_tropicalis_DN44166_c0_g1_i4.p1
1168	GO:0043280	positive regulation of cysteine-type end...	3	2	0.49	1.00000	c("Xenopus_tropicalis_DN21745_c0_g1_i3.p1", "Xenopus_tropicalis_DN51118_c0_g1_i1.p1")
1169	GO:0015919	peroxisomal membrane transport	3	2	0.49	1.00000	c("Xenopus_tropicalis_DN44469_c0_g1_i2.p1", "Xenopus_tropicalis_DN50754_c0_g3_i1.p2")
1170	GO:0043281	regulation of cysteine-type endopeptidas...	4	2	0.66	1.00000	c("Xenopus_tropicalis_DN21745_c0_g1_i3.p1", "Xenopus_tropicalis_DN51118_c0_g1_i1.p1")
1171	GO:0002376	immune system process	391	9	64.38	1.00000	c("Xenopus_tropicalis_DN12132_c0_g1_i1.p1", "Xenopus_tropicalis_DN37606_c0_g1_i1.p1", "Xenopus_tropicalis_DN42607_c0_g1_i1.p1", "Xenopus_tropicalis_DN46030_c1_g1_i2.p1", "Xenopus_tropicalis_DN50719_c0_g1_i2.p1", "Xenopus_tropicalis_DN51381_c0_g1_i1.p1", "Xenopus_tropicalis_DN52068_c3_g1_i1.p1", "Xenopus_tropicalis_DN52644_c0_g1_i1.p1", "Xenopus_tropicalis_DN52793_c4_g1_i1.p1")
1172	GO:0040029	regulation of gene expression, epigeneti...	19	5	3.13	1.00000	c("Xenopus_tropicalis_DN44925_c0_g1_i1.p1", "Xenopus_tropicalis_DN48737_c0_g1_i1.p1", "Xenopus_tropicalis_DN50135_c0_g1_i3.p1", "Xenopus_tropicalis_DN50280_c0_g1_i1.p1", "Xenopus_tropicalis_DN51606_c1_g1_i1.p1")
1173	GO:1901990	regulation of mitotic cell cycle phase t...	19	12	3.13	1.00000	c("Xenopus_tropicalis_DN108697_c0_g1_i1.p1", "Xenopus_tropicalis_DN26168_c0_g1_i1.p1", "Xenopus_tropicalis_DN29849_c0_g1_i1.p1", "Xenopus_tropicalis_DN3786_c0_g1_i1.p1", "Xenopus_tropicalis_DN43033_c0_g1_i1.p1", "Xenopus_tropicalis_DN44443_c0_g1_i1.p1", "Xenopus_tropicalis_DN46742_c0_g1_i1.p1", "Xenopus_tropicalis_DN47056_c0_g1_i1.p1", "Xenopus_tropicalis_DN49947_c4_g1_i3.p1", "Xenopus_tropicalis…
1174	GO:1901991	negative regulation of mitotic cell cycl...	13	9	2.14	1.00000	c("Xenopus_tropicalis_DN108697_c0_g1_i1.p1", "Xenopus_tropicalis_DN3786_c0_g1_i1.p1", "Xenopus_tropicalis_DN44443_c0_g1_i1.p1", "Xenopus_tropicalis_DN46742_c0_g1_i1.p1", "Xenopus_tropicalis_DN47056_c0_g1_i1.p1", "Xenopus_tropicalis_DN49947_c4_g1_i3.p1", "Xenopus_tropicalis_DN52252_c2_g1_i3.p1", "Xenopus_tropicalis_DN52314_c1_g1_i1.p1", "Xenopus_tropicalis_DN52314_c1_g1_i2.p1")
1175	GO:0040011	locomotion	138	10	22.72	1.00000	c("Xenopus_tropicalis_DN3786_c0_g1_i1.p1", "Xenopus_tropicalis_DN41857_c0_g1_i1.p1", "Xenopus_tropicalis_DN42027_c0_g1_i1.p1", "Xenopus_tropicalis_DN42035_c0_g1_i2.p1", "Xenopus_tropicalis_DN43926_c0_g1_i2.p1", "Xenopus_tropicalis_DN44422_c0_g1_i1.p1", "Xenopus_tropicalis_DN47743_c0_g1_i1.p1", "Xenopus_tropicalis_DN50351_c6_g1_i1.p1", "Xenopus_tropicalis_DN51551_c7_g2_i2.p1", "Xenopus_tropicalis_…
1176	GO:0016101	diterpenoid metabolic process	5	1	0.82	1.00000	Xenopus_tropicalis_DN109521_c0_g1_i1.p1
1177	GO:0040012	regulation of locomotion	26	2	4.28	1.00000	c("Xenopus_tropicalis_DN3786_c0_g1_i1.p1", "Xenopus_tropicalis_DN44422_c0_g1_i1.p1")
1178	GO:0016102	diterpenoid biosynthetic process	2	1	0.33	1.00000	Xenopus_tropicalis_DN109521_c0_g1_i1.p1
1179	GO:0010646	regulation of cell communication	260	38	42.81	1.00000	c("Xenopus_tropicalis_DN14579_c0_g1_i1.p1", "Xenopus_tropicalis_DN27042_c0_g1_i1.p1", "Xenopus_tropicalis_DN30085_c0_g1_i2.p1", "Xenopus_tropicalis_DN31273_c0_g1_i1.p1", "Xenopus_tropicalis_DN32915_c0_g1_i1.p1", "Xenopus_tropicalis_DN33579_c0_g1_i1.p1", "Xenopus_tropicalis_DN34901_c0_g1_i2.p1", "Xenopus_tropicalis_DN38885_c0_g1_i1.p2", "Xenopus_tropicalis_DN39974_c0_g1_i2.p1", "Xenopus_tropicalis…
1180	GO:0032210	regulation of telomere maintenance via t...	1	1	0.16	1.00000	Xenopus_tropicalis_DN44314_c0_g1_i1.p1
1181	GO:0040013	negative regulation of locomotion	2	1	0.33	1.00000	Xenopus_tropicalis_DN3786_c0_g1_i1.p1
1182	GO:0010647	positive regulation of cell communicatio...	46	6	7.57	1.00000	c("Xenopus_tropicalis_DN34901_c0_g1_i2.p1", "Xenopus_tropicalis_DN39974_c0_g1_i2.p1", "Xenopus_tropicalis_DN44440_c0_g1_i1.p1", "Xenopus_tropicalis_DN45952_c0_g1_i1.p1", "Xenopus_tropicalis_DN49493_c7_g1_i1.p1", "Xenopus_tropicalis_DN53152_c4_g1_i1.p1")
1183	GO:0010648	negative regulation of cell communicatio...	74	15	12.19	1.00000	c("Xenopus_tropicalis_DN31273_c0_g1_i1.p1", "Xenopus_tropicalis_DN32915_c0_g1_i1.p1", "Xenopus_tropicalis_DN33579_c0_g1_i1.p1", "Xenopus_tropicalis_DN38885_c0_g1_i1.p2", "Xenopus_tropicalis_DN42613_c0_g1_i1.p1", "Xenopus_tropicalis_DN44091_c0_g1_i4.p1", "Xenopus_tropicalis_DN44748_c1_g1_i1.p1", "Xenopus_tropicalis_DN44835_c0_g1_i1.p1", "Xenopus_tropicalis_DN47255_c1_g1_i1.p1", "Xenopus_tropicalis…
1184	GO:0034728	nucleosome organization	23	7	3.79	1.00000	c("Xenopus_tropicalis_DN22726_c1_g1_i1.p2", "Xenopus_tropicalis_DN32644_c0_g1_i1.p1", "Xenopus_tropicalis_DN49299_c0_g1_i1.p1", "Xenopus_tropicalis_DN49401_c0_g1_i1.p1", "Xenopus_tropicalis_DN49409_c0_g1_i1.p1", "Xenopus_tropicalis_DN50342_c0_g1_i1.p3", "Xenopus_tropicalis_DN50342_c0_g2_i1.p2")
1185	GO:0046490	isopentenyl diphosphate metabolic proces...	1	1	0.16	1.00000	Xenopus_tropicalis_DN51645_c3_g1_i1.p1
1186	GO:0040017	positive regulation of locomotion	5	1	0.82	1.00000	Xenopus_tropicalis_DN44422_c0_g1_i1.p1
1187	GO:0000280	nuclear division	50	27	8.23	1.00000	c("Xenopus_tropicalis_DN108697_c0_g1_i1.p1", "Xenopus_tropicalis_DN17475_c0_g1_i1.p1", "Xenopus_tropicalis_DN26168_c0_g1_i1.p1", "Xenopus_tropicalis_DN29849_c0_g1_i1.p1", "Xenopus_tropicalis_DN33694_c0_g1_i1.p1", "Xenopus_tropicalis_DN34298_c0_g1_i1.p1", "Xenopus_tropicalis_DN41699_c0_g1_i1.p1", "Xenopus_tropicalis_DN42227_c0_g1_i1.p1", "Xenopus_tropicalis_DN44310_c0_g1_i1.p1", "Xenopus_tropicali…
1188	GO:0030575	nuclear body organization	4	1	0.66	1.00000	Xenopus_tropicalis_DN49899_c4_g1_i7.p1
1189	GO:0018200	peptidyl-glutamic acid modification	6	4	0.99	1.00000	c("Xenopus_tropicalis_DN31645_c0_g1_i1.p1", "Xenopus_tropicalis_DN39388_c0_g1_i1.p1", "Xenopus_tropicalis_DN44945_c0_g1_i1.p1", "Xenopus_tropicalis_DN53138_c1_g1_i6.p1")
1190	GO:0046496	nicotinamide nucleotide metabolic proces...	61	2	10.04	1.00000	c("Xenopus_tropicalis_DN46118_c2_g1_i1.p1", "Xenopus_tropicalis_DN63098_c0_g1_i1.p1")
1191	GO:0015931	nucleobase-containing compound transport	33	10	5.43	1.00000	c("Xenopus_tropicalis_DN20700_c0_g1_i1.p1", "Xenopus_tropicalis_DN36504_c0_g1_i1.p1", "Xenopus_tropicalis_DN39421_c0_g1_i1.p1", "Xenopus_tropicalis_DN44699_c0_g1_i1.p1", "Xenopus_tropicalis_DN44704_c1_g1_i4.p1", "Xenopus_tropicalis_DN44979_c0_g1_i1.p1", "Xenopus_tropicalis_DN45857_c2_g1_i1.p1", "Xenopus_tropicalis_DN48577_c0_g1_i2.p1", "Xenopus_tropicalis_DN52632_c1_g3_i1.p1", "Xenopus_tropicalis…
1192	GO:0000288	nuclear-transcribed mRNA catabolic proce...	6	4	0.99	1.00000	c("Xenopus_tropicalis_DN31549_c0_g1_i1.p1", "Xenopus_tropicalis_DN39090_c0_g1_i1.p1", "Xenopus_tropicalis_DN46576_c0_g1_i1.p1", "Xenopus_tropicalis_DN47758_c0_g1_i3.p1")
1193	GO:0018205	peptidyl-lysine modification	53	24	8.73	1.00000	c("Xenopus_tropicalis_DN123679_c0_g1_i1.p1", "Xenopus_tropicalis_DN19948_c0_g1_i1.p1", "Xenopus_tropicalis_DN23705_c0_g1_i1.p1", "Xenopus_tropicalis_DN26704_c0_g1_i1.p1", "Xenopus_tropicalis_DN31296_c0_g1_i1.p1", "Xenopus_tropicalis_DN32644_c0_g1_i1.p1", "Xenopus_tropicalis_DN35911_c0_g1_i1.p1", "Xenopus_tropicalis_DN38023_c0_g1_i1.p1", "Xenopus_tropicalis_DN39974_c0_g1_i2.p1", "Xenopus_tropicali…
1194	GO:0018206	peptidyl-methionine modification	1	1	0.16	1.00000	Xenopus_tropicalis_DN38835_c0_g1_i2.p1
1195	GO:0006505	GPI anchor metabolic process	20	8	3.29	1.00000	c("Xenopus_tropicalis_DN30287_c0_g1_i1.p1", "Xenopus_tropicalis_DN45327_c0_g1_i1.p1", "Xenopus_tropicalis_DN46658_c0_g1_i1.p1", "Xenopus_tropicalis_DN47001_c0_g2_i1.p1", "Xenopus_tropicalis_DN48983_c0_g1_i1.p1", "Xenopus_tropicalis_DN49132_c0_g1_i1.p1", "Xenopus_tropicalis_DN49394_c2_g1_i2.p1", "Xenopus_tropicalis_DN50755_c1_g1_i1.p1")
1196	GO:0018208	peptidyl-proline modification	18	9	2.96	1.00000	c("Xenopus_tropicalis_DN29160_c0_g1_i1.p1", "Xenopus_tropicalis_DN37096_c0_g1_i5.p1", "Xenopus_tropicalis_DN39892_c1_g1_i1.p1", "Xenopus_tropicalis_DN44721_c2_g1_i2.p1", "Xenopus_tropicalis_DN49071_c1_g1_i1.p1", "Xenopus_tropicalis_DN49071_c1_g1_i3.p1", "Xenopus_tropicalis_DN49419_c0_g1_i3.p1", "Xenopus_tropicalis_DN49446_c0_g1_i3.p1", "Xenopus_tropicalis_DN50273_c4_g1_i1.p1")
1197	GO:0010638	positive regulation of organelle organiz...	44	6	7.25	1.00000	c("Xenopus_tropicalis_DN38856_c0_g1_i1.p1", "Xenopus_tropicalis_DN41276_c0_g1_i1.p1", "Xenopus_tropicalis_DN44314_c0_g1_i1.p1", "Xenopus_tropicalis_DN47810_c0_g1_i1.p1", "Xenopus_tropicalis_DN48560_c0_g1_i1.p1", "Xenopus_tropicalis_DN52629_c7_g1_i2.p1")
1198	GO:0018209	peptidyl-serine modification	2	2	0.33	1.00000	c("Xenopus_tropicalis_DN52314_c1_g1_i1.p1", "Xenopus_tropicalis_DN52314_c1_g1_i2.p1")
1199	GO:0009725	response to hormone	26	2	4.28	1.00000	c("Xenopus_tropicalis_DN47255_c1_g1_i1.p1", "Xenopus_tropicalis_DN47255_c1_g1_i2.p1")
1200	GO:0010639	negative regulation of organelle organiz...	54	13	8.89	1.00000	c("Xenopus_tropicalis_DN108697_c0_g1_i1.p1", "Xenopus_tropicalis_DN43825_c0_g1_i1.p1", "Xenopus_tropicalis_DN46742_c0_g1_i1.p1", "Xenopus_tropicalis_DN47056_c0_g1_i1.p1", "Xenopus_tropicalis_DN47564_c0_g1_i1.p1", "Xenopus_tropicalis_DN47640_c0_g1_i1.p1", "Xenopus_tropicalis_DN48642_c0_g1_i1.p1", "Xenopus_tropicalis_DN49947_c4_g1_i3.p1", "Xenopus_tropicalis_DN51586_c2_g1_i1.p1", "Xenopus_tropicali…
1201	GO:0048193	Golgi vesicle transport	60	7	9.88	1.00000	c("Xenopus_tropicalis_DN38989_c0_g1_i1.p1", "Xenopus_tropicalis_DN39002_c0_g1_i1.p1", "Xenopus_tropicalis_DN43268_c0_g1_i1.p1", "Xenopus_tropicalis_DN43737_c1_g1_i1.p1", "Xenopus_tropicalis_DN45310_c0_g1_i4.p1", "Xenopus_tropicalis_DN47730_c0_g1_i3.p1", "Xenopus_tropicalis_DN50760_c0_g1_i5.p1")
1202	GO:0098660	inorganic ion transmembrane transport	158	14	26.02	1.00000	c("Xenopus_tropicalis_DN21029_c0_g1_i1.p1", "Xenopus_tropicalis_DN26507_c0_g1_i1.p1", "Xenopus_tropicalis_DN26521_c0_g1_i2.p1", "Xenopus_tropicalis_DN31338_c0_g1_i2.p1", "Xenopus_tropicalis_DN37437_c0_g1_i1.p1", "Xenopus_tropicalis_DN45952_c0_g1_i1.p1", "Xenopus_tropicalis_DN47009_c2_g1_i5.p1", "Xenopus_tropicalis_DN47456_c1_g2_i1.p1", "Xenopus_tropicalis_DN47611_c0_g1_i1.p1", "Xenopus_tropicalis…
1203	GO:0098661	inorganic anion transmembrane transport	7	1	1.15	1.00000	Xenopus_tropicalis_DN45952_c0_g1_i1.p1
1204	GO:0030522	intracellular receptor signaling pathway	7	1	1.15	1.00000	Xenopus_tropicalis_DN52793_c4_g1_i1.p1
1205	GO:0000271	polysaccharide biosynthetic process	7	1	1.15	1.00000	Xenopus_tropicalis_DN42291_c0_g1_i1.p1
1206	GO:0098662	inorganic cation transmembrane transport	151	13	24.86	1.00000	c("Xenopus_tropicalis_DN21029_c0_g1_i1.p1", "Xenopus_tropicalis_DN26507_c0_g1_i1.p1", "Xenopus_tropicalis_DN26521_c0_g1_i2.p1", "Xenopus_tropicalis_DN31338_c0_g1_i2.p1", "Xenopus_tropicalis_DN37437_c0_g1_i1.p1", "Xenopus_tropicalis_DN47009_c2_g1_i5.p1", "Xenopus_tropicalis_DN47456_c1_g2_i1.p1", "Xenopus_tropicalis_DN47611_c0_g1_i1.p1", "Xenopus_tropicalis_DN50138_c0_g1_i1.p1", "Xenopus_tropicalis…
1207	GO:0019318	hexose metabolic process	43	4	7.08	1.00000	c("Xenopus_tropicalis_DN46717_c0_g1_i1.p1", "Xenopus_tropicalis_DN48342_c0_g1_i5.p1", "Xenopus_tropicalis_DN48342_c0_g1_i6.p1", "Xenopus_tropicalis_DN51268_c1_g1_i2.p1")
1208	GO:0019319	hexose biosynthetic process	17	1	2.8	1.00000	Xenopus_tropicalis_DN46717_c0_g1_i1.p1
1209	GO:0051090	regulation of DNA-binding transcription ...	13	5	2.14	1.00000	c("Xenopus_tropicalis_DN39974_c0_g1_i2.p1", "Xenopus_tropicalis_DN44422_c0_g1_i1.p1", "Xenopus_tropicalis_DN46886_c0_g1_i2.p1", "Xenopus_tropicalis_DN48055_c0_g1_i1.p1", "Xenopus_tropicalis_DN49106_c0_g1_i4.p1")
1210	GO:0051093	negative regulation of developmental pro...	20	2	3.29	1.00000	c("Xenopus_tropicalis_DN29668_c0_g1_i1.p1", "Xenopus_tropicalis_DN45682_c0_g1_i1.p1")
1211	GO:0009712	catechol-containing compound metabolic p...	3	1	0.49	1.00000	Xenopus_tropicalis_DN44212_c0_g1_i1.p1
1212	GO:0051094	positive regulation of developmental pro...	19	1	3.13	1.00000	Xenopus_tropicalis_DN12199_c0_g1_i1.p1
1213	GO:0051095	regulation of helicase activity	1	1	0.16	1.00000	Xenopus_tropicalis_DN48642_c0_g1_i1.p1
1214	GO:0040033	negative regulation of translation, ncRN...	7	1	1.15	1.00000	Xenopus_tropicalis_DN51606_c1_g1_i1.p1
1215	GO:0032231	regulation of actin filament bundle asse...	2	1	0.33	1.00000	Xenopus_tropicalis_DN51466_c0_g1_i2.p1
1216	GO:0090101	negative regulation of transmembrane rec...	12	3	1.98	1.00000	c("Xenopus_tropicalis_DN31273_c0_g1_i1.p1", "Xenopus_tropicalis_DN38885_c0_g1_i1.p2", "Xenopus_tropicalis_DN49115_c0_g1_i1.p1")
1217	GO:0051097	negative regulation of helicase activity	1	1	0.16	1.00000	Xenopus_tropicalis_DN48642_c0_g1_i1.p1
1218	GO:0014044	Schwann cell development	2	1	0.33	1.00000	Xenopus_tropicalis_DN45482_c0_g1_i1.p1
1219	GO:0030510	regulation of BMP signaling pathway	7	1	1.15	1.00000	Xenopus_tropicalis_DN31273_c0_g1_i1.p1
1220	GO:0009719	response to endogenous stimulus	72	10	11.86	1.00000	c("Xenopus_tropicalis_DN29668_c0_g1_i1.p1", "Xenopus_tropicalis_DN31273_c0_g1_i1.p1", "Xenopus_tropicalis_DN32480_c0_g1_i1.p1", "Xenopus_tropicalis_DN38885_c0_g1_i1.p2", "Xenopus_tropicalis_DN39482_c0_g1_i1.p1", "Xenopus_tropicalis_DN40864_c0_g1_i1.p1", "Xenopus_tropicalis_DN41192_c1_g1_i3.p1", "Xenopus_tropicalis_DN47255_c1_g1_i1.p1", "Xenopus_tropicalis_DN47255_c1_g1_i2.p1", "Xenopus_tropicalis…
1221	GO:2000112	regulation of cellular macromolecule bio...	893	232	147.04	1.00000	c("Xenopus_tropicalis_DN108420_c0_g1_i1.p1", "Xenopus_tropicalis_DN12101_c0_g1_i2.p1", "Xenopus_tropicalis_DN12132_c0_g1_i1.p1", "Xenopus_tropicalis_DN12993_c0_g1_i3.p1", "Xenopus_tropicalis_DN18582_c0_g1_i1.p1", "Xenopus_tropicalis_DN19948_c0_g1_i1.p1", "Xenopus_tropicalis_DN20574_c1_g1_i1.p1", "Xenopus_tropicalis_DN20964_c0_g1_i1.p1", "Xenopus_tropicalis_DN21153_c0_g1_i1.p1", "Xenopus_tropicali…
1222	GO:0098655	cation transmembrane transport	160	13	26.35	1.00000	c("Xenopus_tropicalis_DN21029_c0_g1_i1.p1", "Xenopus_tropicalis_DN26507_c0_g1_i1.p1", "Xenopus_tropicalis_DN26521_c0_g1_i2.p1", "Xenopus_tropicalis_DN31338_c0_g1_i2.p1", "Xenopus_tropicalis_DN37437_c0_g1_i1.p1", "Xenopus_tropicalis_DN47009_c2_g1_i5.p1", "Xenopus_tropicalis_DN47456_c1_g2_i1.p1", "Xenopus_tropicalis_DN47611_c0_g1_i1.p1", "Xenopus_tropicalis_DN50138_c0_g1_i1.p1", "Xenopus_tropicalis…
1223	GO:2000113	negative regulation of cellular macromol...	82	21	13.5	1.00000	c("Xenopus_tropicalis_DN19948_c0_g1_i1.p1", "Xenopus_tropicalis_DN31407_c0_g1_i1.p1", "Xenopus_tropicalis_DN36627_c0_g1_i1.p1", "Xenopus_tropicalis_DN41165_c0_g2_i1.p1", "Xenopus_tropicalis_DN42195_c0_g1_i2.p1", "Xenopus_tropicalis_DN42398_c0_g1_i1.p1", "Xenopus_tropicalis_DN42607_c0_g1_i1.p1", "Xenopus_tropicalis_DN42652_c0_g1_i1.p1", "Xenopus_tropicalis_DN44416_c0_g1_i6.p1", "Xenopus_tropicalis…
1224	GO:0098656	anion transmembrane transport	23	1	3.79	1.00000	Xenopus_tropicalis_DN45952_c0_g1_i1.p1
1225	GO:0098657	import into cell	55	8	9.06	1.00000	c("Xenopus_tropicalis_DN123169_c0_g1_i1.p1", "Xenopus_tropicalis_DN26220_c0_g1_i1.p1", "Xenopus_tropicalis_DN35705_c1_g1_i3.p1", "Xenopus_tropicalis_DN41857_c0_g1_i1.p1", "Xenopus_tropicalis_DN46641_c0_g1_i1.p1", "Xenopus_tropicalis_DN48215_c1_g1_i3.p1", "Xenopus_tropicalis_DN49969_c0_g1_i1.p1", "Xenopus_tropicalis_DN52105_c0_g1_i4.p1")
1226	GO:2000116	regulation of cysteine-type endopeptidas...	4	2	0.66	1.00000	c("Xenopus_tropicalis_DN21745_c0_g1_i3.p1", "Xenopus_tropicalis_DN51118_c0_g1_i1.p1")
1227	GO:0009743	response to carbohydrate	2	1	0.33	1.00000	Xenopus_tropicalis_DN45952_c0_g1_i1.p1
1228	GO:0009746	response to hexose	2	1	0.33	1.00000	Xenopus_tropicalis_DN45952_c0_g1_i1.p1
1229	GO:0007623	circadian rhythm	9	1	1.48	1.00000	Xenopus_tropicalis_DN42195_c0_g1_i2.p1
1230	GO:0014037	Schwann cell differentiation	2	1	0.33	1.00000	Xenopus_tropicalis_DN45482_c0_g1_i1.p1
1231	GO:0009749	response to glucose	2	1	0.33	1.00000	Xenopus_tropicalis_DN45952_c0_g1_i1.p1
1232	GO:0043247	telomere maintenance in response to DNA ...	1	1	0.16	1.00000	Xenopus_tropicalis_DN29957_c0_g1_i1.p1
1233	GO:0046467	membrane lipid biosynthetic process	30	10	4.94	1.00000	c("Xenopus_tropicalis_DN30287_c0_g1_i1.p1", "Xenopus_tropicalis_DN44936_c0_g1_i1.p1", "Xenopus_tropicalis_DN45327_c0_g1_i1.p1", "Xenopus_tropicalis_DN46658_c0_g1_i1.p1", "Xenopus_tropicalis_DN47001_c0_g2_i1.p1", "Xenopus_tropicalis_DN48983_c0_g1_i1.p1", "Xenopus_tropicalis_DN49132_c0_g1_i1.p1", "Xenopus_tropicalis_DN49394_c2_g1_i2.p1", "Xenopus_tropicalis_DN50755_c1_g1_i1.p1", "Xenopus_tropicalis…
1234	GO:2000145	regulation of cell motility	25	2	4.12	1.00000	c("Xenopus_tropicalis_DN3786_c0_g1_i1.p1", "Xenopus_tropicalis_DN44422_c0_g1_i1.p1")
1235	GO:2000146	negative regulation of cell motility	2	1	0.33	1.00000	Xenopus_tropicalis_DN3786_c0_g1_i1.p1
1236	GO:0010604	positive regulation of macromolecule met...	82	21	13.5	1.00000	c("Xenopus_tropicalis_DN21745_c0_g1_i3.p1", "Xenopus_tropicalis_DN35520_c0_g1_i1.p1", "Xenopus_tropicalis_DN39150_c0_g1_i1.p1", "Xenopus_tropicalis_DN39974_c0_g1_i2.p1", "Xenopus_tropicalis_DN40692_c0_g1_i1.p1", "Xenopus_tropicalis_DN44272_c0_g1_i2.p1", "Xenopus_tropicalis_DN44314_c0_g1_i1.p1", "Xenopus_tropicalis_DN44440_c0_g1_i1.p1", "Xenopus_tropicalis_DN45033_c0_g1_i1.p1", "Xenopus_tropicalis…
1237	GO:2000147	positive regulation of cell motility	5	1	0.82	1.00000	Xenopus_tropicalis_DN44422_c0_g1_i1.p1
1238	GO:0010605	negative regulation of macromolecule met...	144	42	23.71	1.00000	c("Xenopus_tropicalis_DN19948_c0_g1_i1.p1", "Xenopus_tropicalis_DN30432_c1_g1_i2.p1", "Xenopus_tropicalis_DN31407_c0_g1_i1.p1", "Xenopus_tropicalis_DN31549_c0_g1_i1.p1", "Xenopus_tropicalis_DN32915_c0_g1_i1.p1", "Xenopus_tropicalis_DN33809_c0_g1_i3.p1", "Xenopus_tropicalis_DN36627_c0_g1_i1.p1", "Xenopus_tropicalis_DN37470_c0_g1_i1.p1", "Xenopus_tropicalis_DN39090_c0_g1_i1.p1", "Xenopus_tropicalis…
1239	GO:1902115	regulation of organelle assembly	8	4	1.32	1.00000	c("Xenopus_tropicalis_DN47564_c0_g1_i1.p1", "Xenopus_tropicalis_DN51510_c0_g1_i1.p1", "Xenopus_tropicalis_DN51703_c4_g1_i1.p1", "Xenopus_tropicalis_DN52253_c9_g1_i1.p1")
1240	GO:1902116	negative regulation of organelle assembl...	3	2	0.49	1.00000	c("Xenopus_tropicalis_DN47564_c0_g1_i1.p1", "Xenopus_tropicalis_DN52253_c9_g1_i1.p1")
1241	GO:0007610	behavior	7	1	1.15	1.00000	Xenopus_tropicalis_DN9987_c0_g1_i1.p1
1242	GO:0010608	posttranscriptional regulation of gene e...	44	17	7.25	1.00000	c("Xenopus_tropicalis_DN41165_c0_g2_i1.p1", "Xenopus_tropicalis_DN42324_c0_g1_i2.p1", "Xenopus_tropicalis_DN42652_c0_g1_i1.p1", "Xenopus_tropicalis_DN42808_c0_g1_i1.p1", "Xenopus_tropicalis_DN43227_c0_g1_i1.p1", "Xenopus_tropicalis_DN43475_c0_g1_i1.p1", "Xenopus_tropicalis_DN44416_c0_g1_i6.p1", "Xenopus_tropicalis_DN44925_c0_g1_i1.p1", "Xenopus_tropicalis_DN45068_c0_g1_i3.p1", "Xenopus_tropicalis…
1243	GO:0051875	pigment granule localization	5	3	0.82	1.00000	c("Xenopus_tropicalis_DN41912_c0_g1_i1.p1", "Xenopus_tropicalis_DN44747_c0_g1_i1.p1", "Xenopus_tropicalis_DN51147_c1_g1_i2.p1")
1244	GO:0033750	ribosome localization	2	2	0.33	1.00000	c("Xenopus_tropicalis_DN39421_c0_g1_i1.p1", "Xenopus_tropicalis_DN44699_c0_g1_i1.p1")
1245	GO:1901983	regulation of protein acetylation	2	2	0.33	1.00000	c("Xenopus_tropicalis_DN31296_c0_g1_i1.p1", "Xenopus_tropicalis_DN47818_c3_g1_i1.p1")
1246	GO:1901987	regulation of cell cycle phase transitio...	21	13	3.46	1.00000	c("Xenopus_tropicalis_DN108697_c0_g1_i1.p1", "Xenopus_tropicalis_DN26168_c0_g1_i1.p1", "Xenopus_tropicalis_DN29849_c0_g1_i1.p1", "Xenopus_tropicalis_DN3786_c0_g1_i1.p1", "Xenopus_tropicalis_DN41711_c0_g1_i1.p1", "Xenopus_tropicalis_DN43033_c0_g1_i1.p1", "Xenopus_tropicalis_DN44443_c0_g1_i1.p1", "Xenopus_tropicalis_DN46742_c0_g1_i1.p1", "Xenopus_tropicalis_DN47056_c0_g1_i1.p1", "Xenopus_tropicalis…
1247	GO:1901988	negative regulation of cell cycle phase ...	13	9	2.14	1.00000	c("Xenopus_tropicalis_DN108697_c0_g1_i1.p1", "Xenopus_tropicalis_DN3786_c0_g1_i1.p1", "Xenopus_tropicalis_DN44443_c0_g1_i1.p1", "Xenopus_tropicalis_DN46742_c0_g1_i1.p1", "Xenopus_tropicalis_DN47056_c0_g1_i1.p1", "Xenopus_tropicalis_DN49947_c4_g1_i3.p1", "Xenopus_tropicalis_DN52252_c2_g1_i3.p1", "Xenopus_tropicalis_DN52314_c1_g1_i1.p1", "Xenopus_tropicalis_DN52314_c1_g1_i2.p1")
1248	GO:0032200	telomere organization	16	9	2.63	1.00000	c("Xenopus_tropicalis_DN29957_c0_g1_i1.p1", "Xenopus_tropicalis_DN40144_c0_g1_i1.p1", "Xenopus_tropicalis_DN42225_c0_g1_i2.p1", "Xenopus_tropicalis_DN44314_c0_g1_i1.p1", "Xenopus_tropicalis_DN44450_c0_g1_i1.p1", "Xenopus_tropicalis_DN44956_c1_g1_i2.p1", "Xenopus_tropicalis_DN45697_c0_g1_i2.p1", "Xenopus_tropicalis_DN46061_c0_g1_i1.p1", "Xenopus_tropicalis_DN48932_c1_g1_i2.p1")
1249	GO:1901989	positive regulation of cell cycle phase ...	2	1	0.33	1.00000	Xenopus_tropicalis_DN41711_c0_g1_i1.p1
1250	GO:1902903	regulation of supramolecular fiber organ...	78	8	12.84	1.00000	c("Xenopus_tropicalis_DN38856_c0_g1_i1.p1", "Xenopus_tropicalis_DN41276_c0_g1_i1.p1", "Xenopus_tropicalis_DN43825_c0_g1_i1.p1", "Xenopus_tropicalis_DN47810_c0_g1_i1.p1", "Xenopus_tropicalis_DN48560_c0_g1_i1.p1", "Xenopus_tropicalis_DN51466_c0_g1_i2.p1", "Xenopus_tropicalis_DN51586_c2_g1_i1.p1", "Xenopus_tropicalis_DN52629_c7_g1_i2.p1")
1251	GO:1902904	negative regulation of supramolecular fi...	38	3	6.26	1.00000	c("Xenopus_tropicalis_DN43825_c0_g1_i1.p1", "Xenopus_tropicalis_DN51586_c2_g1_i1.p1", "Xenopus_tropicalis_DN52629_c7_g1_i2.p1")
1252	GO:1902905	positive regulation of supramolecular fi...	40	5	6.59	1.00000	c("Xenopus_tropicalis_DN38856_c0_g1_i1.p1", "Xenopus_tropicalis_DN41276_c0_g1_i1.p1", "Xenopus_tropicalis_DN47810_c0_g1_i1.p1", "Xenopus_tropicalis_DN48560_c0_g1_i1.p1", "Xenopus_tropicalis_DN52629_c7_g1_i2.p1")
1253	GO:0032204	regulation of telomere maintenance	1	1	0.16	1.00000	Xenopus_tropicalis_DN44314_c0_g1_i1.p1
1254	GO:0040007	growth	22	5	3.62	1.00000	c("Xenopus_tropicalis_DN22279_c0_g1_i1.p1", "Xenopus_tropicalis_DN27054_c0_g1_i1.p1", "Xenopus_tropicalis_DN4714_c0_g1_i1.p1", "Xenopus_tropicalis_DN49107_c0_g1_i4.p1", "Xenopus_tropicalis_DN63451_c0_g1_i1.p1")
1255	GO:0032206	positive regulation of telomere maintena...	1	1	0.16	1.00000	Xenopus_tropicalis_DN44314_c0_g1_i1.p1
1256	GO:0046483	heterocycle metabolic process	2107	626	346.95	1.00000	c("Xenopus_tropicalis_DN10424_c0_g1_i1.p1", "Xenopus_tropicalis_DN108420_c0_g1_i1.p1", "Xenopus_tropicalis_DN110901_c0_g1_i1.p1", "Xenopus_tropicalis_DN111487_c0_g1_i1.p1", "Xenopus_tropicalis_DN1125_c0_g1_i1.p1", "Xenopus_tropicalis_DN11585_c0_g1_i1.p1", "Xenopus_tropicalis_DN12020_c0_g1_i1.p1", "Xenopus_tropicalis_DN12101_c0_g1_i2.p1", "Xenopus_tropicalis_DN12132_c0_g1_i1.p1", "Xenopus_tropical…
1257	GO:0070646	protein modification by small protein re...	73	28	12.02	1.00000	c("Xenopus_tropicalis_DN123679_c0_g1_i1.p1", "Xenopus_tropicalis_DN125710_c0_g1_i1.p1", "Xenopus_tropicalis_DN30712_c0_g1_i3.p1", "Xenopus_tropicalis_DN35088_c1_g1_i1.p1", "Xenopus_tropicalis_DN37770_c0_g1_i1.p1", "Xenopus_tropicalis_DN38023_c0_g1_i1.p1", "Xenopus_tropicalis_DN38563_c0_g1_i2.p1", "Xenopus_tropicalis_DN41694_c0_g1_i2.p1", "Xenopus_tropicalis_DN43506_c3_g2_i2.p1", "Xenopus_tropical…
1258	GO:0070647	protein modification by small protein co...	165	66	27.17	1.00000	c("Xenopus_tropicalis_DN123679_c0_g1_i1.p1", "Xenopus_tropicalis_DN125710_c0_g1_i1.p1", "Xenopus_tropicalis_DN14579_c0_g1_i1.p1", "Xenopus_tropicalis_DN22279_c0_g1_i1.p1", "Xenopus_tropicalis_DN28254_c0_g1_i1.p1", "Xenopus_tropicalis_DN30712_c0_g1_i3.p1", "Xenopus_tropicalis_DN31832_c0_g1_i1.p1", "Xenopus_tropicalis_DN34406_c0_g1_i2.p1", "Xenopus_tropicalis_DN34406_c0_g1_i3.p1", "Xenopus_tropical…
1259	GO:0046486	glycerolipid metabolic process	82	16	13.5	1.00000	c("Xenopus_tropicalis_DN22279_c0_g1_i1.p1", "Xenopus_tropicalis_DN29848_c0_g1_i2.p1", "Xenopus_tropicalis_DN30222_c0_g1_i1.p1", "Xenopus_tropicalis_DN30287_c0_g1_i1.p1", "Xenopus_tropicalis_DN35430_c0_g1_i1.p1", "Xenopus_tropicalis_DN37610_c0_g1_i1.p1", "Xenopus_tropicalis_DN45327_c0_g1_i1.p1", "Xenopus_tropicalis_DN46658_c0_g1_i1.p1", "Xenopus_tropicalis_DN47001_c0_g2_i1.p1", "Xenopus_tropicalis…
1260	GO:0051050	positive regulation of transport	14	2	2.31	1.00000	c("Xenopus_tropicalis_DN45952_c0_g1_i1.p1", "Xenopus_tropicalis_DN46306_c0_g1_i2.p1")
1261	GO:0044764	multi-organism cellular process	2	1	0.33	1.00000	Xenopus_tropicalis_DN52793_c4_g1_i1.p1
1262	GO:0051051	negative regulation of transport	9	1	1.48	1.00000	Xenopus_tropicalis_DN48044_c0_g1_i1.p1
1263	GO:0051052	regulation of DNA metabolic process	17	11	2.8	1.00000	c("Xenopus_tropicalis_DN32451_c0_g1_i1.p1", "Xenopus_tropicalis_DN36627_c0_g1_i1.p1", "Xenopus_tropicalis_DN37470_c0_g1_i1.p1", "Xenopus_tropicalis_DN43176_c0_g1_i1.p1", "Xenopus_tropicalis_DN44314_c0_g1_i1.p1", "Xenopus_tropicalis_DN45033_c0_g1_i1.p1", "Xenopus_tropicalis_DN45981_c0_g1_i1.p1", "Xenopus_tropicalis_DN46056_c0_g1_i1.p1", "Xenopus_tropicalis_DN46906_c0_g1_i1.p1", "Xenopus_tropicalis…
1264	GO:0051053	negative regulation of DNA metabolic pro...	4	3	0.66	1.00000	c("Xenopus_tropicalis_DN36627_c0_g1_i1.p1", "Xenopus_tropicalis_DN37470_c0_g1_i1.p1", "Xenopus_tropicalis_DN45981_c0_g1_i1.p1")
1265	GO:0051054	positive regulation of DNA metabolic pro...	3	3	0.49	1.00000	c("Xenopus_tropicalis_DN44314_c0_g1_i1.p1", "Xenopus_tropicalis_DN45033_c0_g1_i1.p1", "Xenopus_tropicalis_DN49660_c0_g1_i2.p1")
1266	GO:0051056	regulation of small GTPase mediated sign...	56	5	9.22	1.00000	c("Xenopus_tropicalis_DN32915_c0_g1_i1.p1", "Xenopus_tropicalis_DN44091_c0_g1_i4.p1", "Xenopus_tropicalis_DN44510_c0_g1_i2.p1", "Xenopus_tropicalis_DN45482_c0_g1_i1.p1", "Xenopus_tropicalis_DN50851_c0_g1_i2.p1")
1267	GO:0051058	negative regulation of small GTPase medi...	8	3	1.32	1.00000	c("Xenopus_tropicalis_DN32915_c0_g1_i1.p1", "Xenopus_tropicalis_DN44091_c0_g1_i4.p1", "Xenopus_tropicalis_DN50851_c0_g1_i2.p1")
1268	GO:1901160	primary amino compound metabolic process	1	1	0.16	1.00000	Xenopus_tropicalis_DN93971_c0_g1_i1.p1
1269	GO:0097696	STAT cascade	5	1	0.82	1.00000	Xenopus_tropicalis_DN45492_c0_g1_i1.p1
1270	GO:1901162	primary amino compound biosynthetic proc...	1	1	0.16	1.00000	Xenopus_tropicalis_DN93971_c0_g1_i1.p1
1271	GO:0046474	glycerophospholipid biosynthetic process	28	9	4.61	1.00000	c("Xenopus_tropicalis_DN30287_c0_g1_i1.p1", "Xenopus_tropicalis_DN37610_c0_g1_i1.p1", "Xenopus_tropicalis_DN45327_c0_g1_i1.p1", "Xenopus_tropicalis_DN46658_c0_g1_i1.p1", "Xenopus_tropicalis_DN47001_c0_g2_i1.p1", "Xenopus_tropicalis_DN48983_c0_g1_i1.p1", "Xenopus_tropicalis_DN49132_c0_g1_i1.p1", "Xenopus_tropicalis_DN49394_c2_g1_i2.p1", "Xenopus_tropicalis_DN50755_c1_g1_i1.p1")
1272	GO:0006661	phosphatidylinositol biosynthetic proces...	21	8	3.46	1.00000	c("Xenopus_tropicalis_DN30287_c0_g1_i1.p1", "Xenopus_tropicalis_DN45327_c0_g1_i1.p1", "Xenopus_tropicalis_DN46658_c0_g1_i1.p1", "Xenopus_tropicalis_DN47001_c0_g2_i1.p1", "Xenopus_tropicalis_DN48983_c0_g1_i1.p1", "Xenopus_tropicalis_DN49132_c0_g1_i1.p1", "Xenopus_tropicalis_DN49394_c2_g1_i2.p1", "Xenopus_tropicalis_DN50755_c1_g1_i1.p1")
1273	GO:0006664	glycolipid metabolic process	31	8	5.1	1.00000	c("Xenopus_tropicalis_DN30287_c0_g1_i1.p1", "Xenopus_tropicalis_DN45327_c0_g1_i1.p1", "Xenopus_tropicalis_DN46658_c0_g1_i1.p1", "Xenopus_tropicalis_DN47001_c0_g2_i1.p1", "Xenopus_tropicalis_DN48983_c0_g1_i1.p1", "Xenopus_tropicalis_DN49132_c0_g1_i1.p1", "Xenopus_tropicalis_DN49394_c2_g1_i2.p1", "Xenopus_tropicalis_DN50755_c1_g1_i1.p1")
1274	GO:0051084	'de novo' posttranslational protein fold...	3	2	0.49	1.00000	c("Xenopus_tropicalis_DN37548_c0_g1_i1.p1", "Xenopus_tropicalis_DN44811_c6_g1_i1.p1")
1275	GO:0048934	peripheral nervous system neuron differe...	1	1	0.16	1.00000	Xenopus_tropicalis_DN44514_c0_g1_i1.p1
1276	GO:0120031	plasma membrane bounded cell projection ...	60	14	9.88	1.00000	c("Xenopus_tropicalis_DN23881_c0_g1_i1.p1", "Xenopus_tropicalis_DN31108_c0_g1_i2.p1", "Xenopus_tropicalis_DN41182_c0_g1_i1.p1", "Xenopus_tropicalis_DN43831_c0_g1_i1.p1", "Xenopus_tropicalis_DN43913_c0_g1_i1.p1", "Xenopus_tropicalis_DN46273_c0_g1_i4.p1", "Xenopus_tropicalis_DN46873_c0_g1_i3.p1", "Xenopus_tropicalis_DN47392_c1_g1_i1.p1", "Xenopus_tropicalis_DN47564_c0_g1_i1.p1", "Xenopus_tropicalis…
1277	GO:0120032	regulation of plasma membrane bounded ce...	7	2	1.15	1.00000	c("Xenopus_tropicalis_DN47564_c0_g1_i1.p1", "Xenopus_tropicalis_DN51510_c0_g1_i1.p1")
1278	GO:0043207	response to external biotic stimulus	32	1	5.27	1.00000	Xenopus_tropicalis_DN52793_c4_g1_i1.p1
1279	GO:0120033	negative regulation of plasma membrane b...	2	1	0.33	1.00000	Xenopus_tropicalis_DN47564_c0_g1_i1.p1
1280	GO:0071772	response to BMP	10	2	1.65	1.00000	c("Xenopus_tropicalis_DN29668_c0_g1_i1.p1", "Xenopus_tropicalis_DN31273_c0_g1_i1.p1")
1281	GO:2000104	negative regulation of DNA-dependent DNA...	1	1	0.16	1.00000	Xenopus_tropicalis_DN36627_c0_g1_i1.p1
1282	GO:0006650	glycerophospholipid metabolic process	78	16	12.84	1.00000	c("Xenopus_tropicalis_DN22279_c0_g1_i1.p1", "Xenopus_tropicalis_DN29848_c0_g1_i2.p1", "Xenopus_tropicalis_DN30222_c0_g1_i1.p1", "Xenopus_tropicalis_DN30287_c0_g1_i1.p1", "Xenopus_tropicalis_DN35430_c0_g1_i1.p1", "Xenopus_tropicalis_DN37610_c0_g1_i1.p1", "Xenopus_tropicalis_DN45327_c0_g1_i1.p1", "Xenopus_tropicalis_DN46658_c0_g1_i1.p1", "Xenopus_tropicalis_DN47001_c0_g2_i1.p1", "Xenopus_tropicalis…
1283	GO:0120035	regulation of plasma membrane bounded ce...	14	4	2.31	1.00000	c("Xenopus_tropicalis_DN29668_c0_g1_i1.p1", "Xenopus_tropicalis_DN47564_c0_g1_i1.p1", "Xenopus_tropicalis_DN51510_c0_g1_i1.p1", "Xenopus_tropicalis_DN63451_c0_g1_i1.p1")
1284	GO:0071773	cellular response to BMP stimulus	10	2	1.65	1.00000	c("Xenopus_tropicalis_DN29668_c0_g1_i1.p1", "Xenopus_tropicalis_DN31273_c0_g1_i1.p1")
1285	GO:0120036	plasma membrane bounded cell projection ...	133	24	21.9	1.00000	c("Xenopus_tropicalis_DN23881_c0_g1_i1.p1", "Xenopus_tropicalis_DN29668_c0_g1_i1.p1", "Xenopus_tropicalis_DN31108_c0_g1_i2.p1", "Xenopus_tropicalis_DN37548_c0_g1_i1.p1", "Xenopus_tropicalis_DN38482_c0_g1_i1.p1", "Xenopus_tropicalis_DN41182_c0_g1_i1.p1", "Xenopus_tropicalis_DN42035_c0_g1_i2.p1", "Xenopus_tropicalis_DN43831_c0_g1_i1.p1", "Xenopus_tropicalis_DN43913_c0_g1_i1.p1", "Xenopus_tropicalis…
1286	GO:0071774	response to fibroblast growth factor	21	2	3.46	1.00000	c("Xenopus_tropicalis_DN32480_c0_g1_i1.p1", "Xenopus_tropicalis_DN39482_c0_g1_i1.p1")
1287	GO:0044784	metaphase/anaphase transition of cell cy...	12	7	1.98	1.00000	c("Xenopus_tropicalis_DN108697_c0_g1_i1.p1", "Xenopus_tropicalis_DN29849_c0_g1_i1.p1", "Xenopus_tropicalis_DN46742_c0_g1_i1.p1", "Xenopus_tropicalis_DN47056_c0_g1_i1.p1", "Xenopus_tropicalis_DN49947_c4_g1_i3.p1", "Xenopus_tropicalis_DN52314_c1_g1_i1.p1", "Xenopus_tropicalis_DN52314_c1_g1_i2.p1")
1288	GO:0044786	cell cycle DNA replication	2	2	0.33	1.00000	c("Xenopus_tropicalis_DN37397_c0_g1_i1.p1", "Xenopus_tropicalis_DN44545_c0_g1_i1.p1")
1289	GO:0120039	plasma membrane bounded cell projection ...	49	2	8.07	1.00000	c("Xenopus_tropicalis_DN42035_c0_g1_i2.p1", "Xenopus_tropicalis_DN63451_c0_g1_i1.p1")
1290	GO:1903251	multi-ciliated epithelial cell different...	4	1	0.66	1.00000	Xenopus_tropicalis_DN51093_c0_g1_i1.p1
1291	GO:1900076	regulation of cellular response to insul...	7	2	1.15	1.00000	c("Xenopus_tropicalis_DN47255_c1_g1_i1.p1", "Xenopus_tropicalis_DN47255_c1_g1_i2.p1")
1292	GO:1900077	negative regulation of cellular response...	4	2	0.66	1.00000	c("Xenopus_tropicalis_DN47255_c1_g1_i1.p1", "Xenopus_tropicalis_DN47255_c1_g1_i2.p1")
1293	GO:0042278	purine nucleoside metabolic process	17	4	2.8	1.00000	c("Xenopus_tropicalis_DN20053_c0_g1_i1.p1", "Xenopus_tropicalis_DN31961_c0_g1_i1.p1", "Xenopus_tropicalis_DN37294_c0_g1_i2.p1", "Xenopus_tropicalis_DN37432_c0_g1_i1.p1")
1294	GO:1901184	regulation of ERBB signaling pathway	2	2	0.33	1.00000	c("Xenopus_tropicalis_DN44422_c0_g1_i1.p1", "Xenopus_tropicalis_DN44835_c0_g1_i1.p1")
1295	GO:0044770	cell cycle phase transition	24	16	3.95	1.00000	c("Xenopus_tropicalis_DN108697_c0_g1_i1.p1", "Xenopus_tropicalis_DN26168_c0_g1_i1.p1", "Xenopus_tropicalis_DN29849_c0_g1_i1.p1", "Xenopus_tropicalis_DN3786_c0_g1_i1.p1", "Xenopus_tropicalis_DN38451_c0_g1_i1.p1", "Xenopus_tropicalis_DN41711_c0_g1_i1.p1", "Xenopus_tropicalis_DN43033_c0_g1_i1.p1", "Xenopus_tropicalis_DN44443_c0_g1_i1.p1", "Xenopus_tropicalis_DN45881_c0_g1_i1.p1", "Xenopus_tropicalis…
1296	GO:1901185	negative regulation of ERBB signaling pa...	1	1	0.16	1.00000	Xenopus_tropicalis_DN44835_c0_g1_i1.p1
1297	GO:1902100	negative regulation of metaphase/anaphas...	8	6	1.32	1.00000	c("Xenopus_tropicalis_DN108697_c0_g1_i1.p1", "Xenopus_tropicalis_DN46742_c0_g1_i1.p1", "Xenopus_tropicalis_DN47056_c0_g1_i1.p1", "Xenopus_tropicalis_DN49947_c4_g1_i3.p1", "Xenopus_tropicalis_DN52314_c1_g1_i1.p1", "Xenopus_tropicalis_DN52314_c1_g1_i2.p1")
1298	GO:0044772	mitotic cell cycle phase transition	22	15	3.62	1.00000	c("Xenopus_tropicalis_DN108697_c0_g1_i1.p1", "Xenopus_tropicalis_DN26168_c0_g1_i1.p1", "Xenopus_tropicalis_DN29849_c0_g1_i1.p1", "Xenopus_tropicalis_DN3786_c0_g1_i1.p1", "Xenopus_tropicalis_DN38451_c0_g1_i1.p1", "Xenopus_tropicalis_DN43033_c0_g1_i1.p1", "Xenopus_tropicalis_DN44443_c0_g1_i1.p1", "Xenopus_tropicalis_DN45881_c0_g1_i1.p1", "Xenopus_tropicalis_DN46091_c0_g1_i1.p1", "Xenopus_tropicalis…
1299	GO:0044774	mitotic DNA integrity checkpoint	3	1	0.49	1.00000	Xenopus_tropicalis_DN44443_c0_g1_i1.p1
1300	GO:0042221	response to chemical	272	19	44.79	1.00000	c("Xenopus_tropicalis_DN20663_c0_g1_i1.p1", "Xenopus_tropicalis_DN29668_c0_g1_i1.p1", "Xenopus_tropicalis_DN31273_c0_g1_i1.p1", "Xenopus_tropicalis_DN32480_c0_g1_i1.p1", "Xenopus_tropicalis_DN33579_c0_g1_i1.p1", "Xenopus_tropicalis_DN38885_c0_g1_i1.p2", "Xenopus_tropicalis_DN39482_c0_g1_i1.p1", "Xenopus_tropicalis_DN39974_c0_g1_i2.p1", "Xenopus_tropicalis_DN40864_c0_g1_i1.p1", "Xenopus_tropicalis…
1301	GO:0007600	sensory perception	64	3	10.54	1.00000	c("Xenopus_tropicalis_DN125829_c0_g1_i1.p1", "Xenopus_tropicalis_DN45439_c0_g1_i5.p1", "Xenopus_tropicalis_DN9987_c0_g1_i1.p1")
1302	GO:0070601	centromeric sister chromatid cohesion	3	3	0.49	1.00000	c("Xenopus_tropicalis_DN42227_c0_g1_i1.p1", "Xenopus_tropicalis_DN44310_c0_g1_i1.p1", "Xenopus_tropicalis_DN51977_c4_g2_i1.p1")
1303	GO:0090257	regulation of muscle system process	13	1	2.14	1.00000	Xenopus_tropicalis_DN113459_c0_g1_i1.p1
1304	GO:0009890	negative regulation of biosynthetic proc...	88	22	14.49	1.00000	c("Xenopus_tropicalis_DN19948_c0_g1_i1.p1", "Xenopus_tropicalis_DN31407_c0_g1_i1.p1", "Xenopus_tropicalis_DN36627_c0_g1_i1.p1", "Xenopus_tropicalis_DN41165_c0_g2_i1.p1", "Xenopus_tropicalis_DN42195_c0_g1_i2.p1", "Xenopus_tropicalis_DN42398_c0_g1_i1.p1", "Xenopus_tropicalis_DN42607_c0_g1_i1.p1", "Xenopus_tropicalis_DN42652_c0_g1_i1.p1", "Xenopus_tropicalis_DN44416_c0_g1_i6.p1", "Xenopus_tropicalis…
1305	GO:0009891	positive regulation of biosynthetic proc...	57	9	9.39	1.00000	c("Xenopus_tropicalis_DN35520_c0_g1_i1.p1", "Xenopus_tropicalis_DN39150_c0_g1_i1.p1", "Xenopus_tropicalis_DN40692_c0_g1_i1.p1", "Xenopus_tropicalis_DN44314_c0_g1_i1.p1", "Xenopus_tropicalis_DN46485_c0_g1_i1.p1", "Xenopus_tropicalis_DN46922_c1_g1_i4.p1", "Xenopus_tropicalis_DN49715_c0_g1_i5.p1", "Xenopus_tropicalis_DN51135_c0_g1_i1.p1", "Xenopus_tropicalis_DN52422_c3_g1_i1.p1")
1306	GO:0009892	negative regulation of metabolic process	153	44	25.19	1.00000	c("Xenopus_tropicalis_DN19948_c0_g1_i1.p1", "Xenopus_tropicalis_DN30432_c1_g1_i2.p1", "Xenopus_tropicalis_DN31407_c0_g1_i1.p1", "Xenopus_tropicalis_DN31549_c0_g1_i1.p1", "Xenopus_tropicalis_DN32915_c0_g1_i1.p1", "Xenopus_tropicalis_DN33809_c0_g1_i3.p1", "Xenopus_tropicalis_DN36627_c0_g1_i1.p1", "Xenopus_tropicalis_DN37470_c0_g1_i1.p1", "Xenopus_tropicalis_DN39090_c0_g1_i1.p1", "Xenopus_tropicalis…
1307	GO:0009893	positive regulation of metabolic process	89	23	14.66	1.00000	c("Xenopus_tropicalis_DN21745_c0_g1_i3.p1", "Xenopus_tropicalis_DN35520_c0_g1_i1.p1", "Xenopus_tropicalis_DN39150_c0_g1_i1.p1", "Xenopus_tropicalis_DN39974_c0_g1_i2.p1", "Xenopus_tropicalis_DN40692_c0_g1_i1.p1", "Xenopus_tropicalis_DN44272_c0_g1_i2.p1", "Xenopus_tropicalis_DN44314_c0_g1_i1.p1", "Xenopus_tropicalis_DN44440_c0_g1_i1.p1", "Xenopus_tropicalis_DN45033_c0_g1_i1.p1", "Xenopus_tropicalis…
1308	GO:0044728	DNA methylation or demethylation	12	1	1.98	1.00000	Xenopus_tropicalis_DN48025_c0_g1_i2.p1
1309	GO:0009894	regulation of catabolic process	37	8	6.09	1.00000	c("Xenopus_tropicalis_DN35430_c0_g1_i1.p1", "Xenopus_tropicalis_DN42324_c0_g1_i2.p1", "Xenopus_tropicalis_DN42652_c0_g1_i1.p1", "Xenopus_tropicalis_DN42808_c0_g1_i1.p1", "Xenopus_tropicalis_DN45068_c0_g1_i3.p1", "Xenopus_tropicalis_DN45492_c0_g1_i1.p1", "Xenopus_tropicalis_DN45497_c0_g1_i2.p1", "Xenopus_tropicalis_DN47084_c0_g1_i3.p1")
1310	GO:0009896	positive regulation of catabolic process	7	1	1.15	1.00000	Xenopus_tropicalis_DN45492_c0_g1_i1.p1
1311	GO:0042219	cellular modified amino acid catabolic p...	14	3	2.31	1.00000	c("Xenopus_tropicalis_DN11953_c0_g1_i1.p1", "Xenopus_tropicalis_DN17794_c0_g1_i1.p1", "Xenopus_tropicalis_DN48171_c0_g1_i1.p1")
1312	GO:0097659	nucleic acid-templated transcription	959	265	157.91	1.00000	c("Xenopus_tropicalis_DN108420_c0_g1_i1.p1", "Xenopus_tropicalis_DN111487_c0_g1_i1.p1", "Xenopus_tropicalis_DN1125_c0_g1_i1.p1", "Xenopus_tropicalis_DN12101_c0_g1_i2.p1", "Xenopus_tropicalis_DN12132_c0_g1_i1.p1", "Xenopus_tropicalis_DN12993_c0_g1_i3.p1", "Xenopus_tropicalis_DN18582_c0_g1_i1.p1", "Xenopus_tropicalis_DN18932_c0_g1_i5.p1", "Xenopus_tropicalis_DN19948_c0_g1_i1.p1", "Xenopus_tropicali…
1313	GO:0046434	organophosphate catabolic process	75	4	12.35	1.00000	c("Xenopus_tropicalis_DN11585_c0_g1_i1.p1", "Xenopus_tropicalis_DN45774_c1_g1_i1.p1", "Xenopus_tropicalis_DN47651_c0_g1_i1.p1", "Xenopus_tropicalis_DN63098_c0_g1_i1.p1")
1314	GO:0090287	regulation of cellular response to growt...	15	3	2.47	1.00000	c("Xenopus_tropicalis_DN31273_c0_g1_i1.p1", "Xenopus_tropicalis_DN38885_c0_g1_i1.p2", "Xenopus_tropicalis_DN49115_c0_g1_i1.p1")
1315	GO:0090288	negative regulation of cellular response...	13	3	2.14	1.00000	c("Xenopus_tropicalis_DN31273_c0_g1_i1.p1", "Xenopus_tropicalis_DN38885_c0_g1_i1.p2", "Xenopus_tropicalis_DN49115_c0_g1_i1.p1")
1316	GO:0021782	glial cell development	2	1	0.33	1.00000	Xenopus_tropicalis_DN45482_c0_g1_i1.p1
1317	GO:0051046	regulation of secretion	40	5	6.59	1.00000	c("Xenopus_tropicalis_DN27042_c0_g1_i1.p1", "Xenopus_tropicalis_DN45952_c0_g1_i1.p1", "Xenopus_tropicalis_DN48044_c0_g1_i1.p1", "Xenopus_tropicalis_DN52844_c1_g1_i5.p1", "Xenopus_tropicalis_DN63451_c0_g1_i1.p1")
1318	GO:0051047	positive regulation of secretion	9	1	1.48	1.00000	Xenopus_tropicalis_DN45952_c0_g1_i1.p1
1319	GO:0051048	negative regulation of secretion	3	1	0.49	1.00000	Xenopus_tropicalis_DN48044_c0_g1_i1.p1
1320	GO:0051049	regulation of transport	68	9	11.2	1.00000	c("Xenopus_tropicalis_DN27042_c0_g1_i1.p1", "Xenopus_tropicalis_DN29035_c0_g1_i1.p1", "Xenopus_tropicalis_DN34423_c0_g1_i1.p1", "Xenopus_tropicalis_DN45952_c0_g1_i1.p1", "Xenopus_tropicalis_DN46306_c0_g1_i2.p1", "Xenopus_tropicalis_DN48044_c0_g1_i1.p1", "Xenopus_tropicalis_DN52105_c0_g1_i4.p1", "Xenopus_tropicalis_DN52844_c1_g1_i5.p1", "Xenopus_tropicalis_DN63451_c0_g1_i1.p1")
1321	GO:0008361	regulation of cell size	3	2	0.49	1.00000	c("Xenopus_tropicalis_DN47267_c1_g1_i1.p1", "Xenopus_tropicalis_DN63451_c0_g1_i1.p1")
1322	GO:0035404	histone-serine phosphorylation	2	2	0.33	1.00000	c("Xenopus_tropicalis_DN52314_c1_g1_i1.p1", "Xenopus_tropicalis_DN52314_c1_g1_i2.p1")
1323	GO:0090276	regulation of peptide hormone secretion	10	3	1.65	1.00000	c("Xenopus_tropicalis_DN27042_c0_g1_i1.p1", "Xenopus_tropicalis_DN45952_c0_g1_i1.p1", "Xenopus_tropicalis_DN63451_c0_g1_i1.p1")
1324	GO:0090277	positive regulation of peptide hormone s...	4	1	0.66	1.00000	Xenopus_tropicalis_DN45952_c0_g1_i1.p1
1325	GO:0008366	axon ensheathment	7	2	1.15	1.00000	c("Xenopus_tropicalis_DN45482_c0_g1_i1.p1", "Xenopus_tropicalis_DN49878_c8_g1_i1.p1")
1326	GO:0051030	snRNA transport	2	2	0.33	1.00000	c("Xenopus_tropicalis_DN44979_c0_g1_i1.p1", "Xenopus_tropicalis_DN52632_c1_g3_i1.p1")
1327	GO:0044743	protein transmembrane import into intrac...	12	2	1.98	1.00000	c("Xenopus_tropicalis_DN44469_c0_g1_i2.p1", "Xenopus_tropicalis_DN50754_c0_g3_i1.p2")
1328	GO:0051031	tRNA transport	1	1	0.16	1.00000	Xenopus_tropicalis_DN45857_c2_g1_i1.p1
1329	GO:0006612	protein targeting to membrane	15	3	2.47	1.00000	c("Xenopus_tropicalis_DN27076_c0_g1_i1.p1", "Xenopus_tropicalis_DN33541_c0_g1_i1.p1", "Xenopus_tropicalis_DN41165_c0_g2_i1.p1")
1330	GO:1902294	cell cycle DNA replication termination	1	1	0.16	1.00000	Xenopus_tropicalis_DN44545_c0_g1_i1.p1
1331	GO:0006613	cotranslational protein targeting to mem...	12	3	1.98	1.00000	c("Xenopus_tropicalis_DN27076_c0_g1_i1.p1", "Xenopus_tropicalis_DN33541_c0_g1_i1.p1", "Xenopus_tropicalis_DN41165_c0_g2_i1.p1")
1332	GO:0061097	regulation of protein tyrosine kinase ac...	3	1	0.49	1.00000	Xenopus_tropicalis_DN44835_c0_g1_i1.p1
1333	GO:0062012	regulation of small molecule metabolic p...	5	1	0.82	1.00000	Xenopus_tropicalis_DN46717_c0_g1_i1.p1
1334	GO:0061099	negative regulation of protein tyrosine ...	1	1	0.16	1.00000	Xenopus_tropicalis_DN44835_c0_g1_i1.p1
1335	GO:1902298	cell cycle DNA replication maintenance o...	1	1	0.16	1.00000	Xenopus_tropicalis_DN37397_c0_g1_i1.p1
1336	GO:0062014	negative regulation of small molecule me...	4	1	0.66	1.00000	Xenopus_tropicalis_DN46717_c0_g1_i1.p1
1337	GO:1900037	regulation of cellular response to hypox...	1	1	0.16	1.00000	Xenopus_tropicalis_DN39974_c0_g1_i2.p1
1338	GO:0016246	RNA interference	2	1	0.33	1.00000	Xenopus_tropicalis_DN50135_c0_g1_i3.p1
1339	GO:1900039	positive regulation of cellular response...	1	1	0.16	1.00000	Xenopus_tropicalis_DN39974_c0_g1_i2.p1
1340	GO:0090224	regulation of spindle organization	1	1	0.16	1.00000	Xenopus_tropicalis_DN50346_c1_g1_i1.p1
1341	GO:0006643	membrane lipid metabolic process	55	13	9.06	1.00000	c("Xenopus_tropicalis_DN30287_c0_g1_i1.p1", "Xenopus_tropicalis_DN42097_c0_g1_i2.p1", "Xenopus_tropicalis_DN44936_c0_g1_i1.p1", "Xenopus_tropicalis_DN45327_c0_g1_i1.p1", "Xenopus_tropicalis_DN46658_c0_g1_i1.p1", "Xenopus_tropicalis_DN47001_c0_g2_i1.p1", "Xenopus_tropicalis_DN48983_c0_g1_i1.p1", "Xenopus_tropicalis_DN49132_c0_g1_i1.p1", "Xenopus_tropicalis_DN49394_c2_g1_i2.p1", "Xenopus_tropicalis…
1342	GO:0016236	macroautophagy	5	1	0.82	1.00000	Xenopus_tropicalis_DN43300_c0_g1_i1.p1
1343	GO:0032785	negative regulation of DNA-templated tra...	1	1	0.16	1.00000	Xenopus_tropicalis_DN42398_c0_g1_i1.p1
1344	GO:0032786	positive regulation of DNA-templated tra...	5	2	0.82	1.00000	c("Xenopus_tropicalis_DN35520_c0_g1_i1.p1", "Xenopus_tropicalis_DN49715_c0_g1_i5.p1")
1345	GO:0023061	signal release	39	4	6.42	1.00000	c("Xenopus_tropicalis_DN27042_c0_g1_i1.p1", "Xenopus_tropicalis_DN44185_c0_g1_i1.p1", "Xenopus_tropicalis_DN45952_c0_g1_i1.p1", "Xenopus_tropicalis_DN63451_c0_g1_i1.p1")
1346	GO:0032787	monocarboxylic acid metabolic process	96	4	15.81	1.00000	c("Xenopus_tropicalis_DN109521_c0_g1_i1.p1", "Xenopus_tropicalis_DN49226_c0_g1_i3.p1", "Xenopus_tropicalis_DN52280_c8_g1_i1.p1", "Xenopus_tropicalis_DN63098_c0_g1_i1.p1")
1347	GO:1901135	carbohydrate derivative metabolic proces...	374	42	61.58	1.00000	c("Xenopus_tropicalis_DN11585_c0_g1_i1.p1", "Xenopus_tropicalis_DN11824_c0_g1_i1.p1", "Xenopus_tropicalis_DN20053_c0_g1_i1.p1", "Xenopus_tropicalis_DN23446_c0_g1_i1.p1", "Xenopus_tropicalis_DN23952_c0_g1_i3.p1", "Xenopus_tropicalis_DN30287_c0_g1_i1.p1", "Xenopus_tropicalis_DN31961_c0_g1_i1.p1", "Xenopus_tropicalis_DN35697_c0_g1_i1.p1", "Xenopus_tropicalis_DN37294_c0_g1_i2.p1", "Xenopus_tropicalis…
1348	GO:1901136	carbohydrate derivative catabolic proces...	21	2	3.46	1.00000	c("Xenopus_tropicalis_DN11585_c0_g1_i1.p1", "Xenopus_tropicalis_DN51389_c3_g1_i2.p1")
1349	GO:0035966	response to topologically incorrect prot...	13	2	2.14	1.00000	c("Xenopus_tropicalis_DN20663_c0_g1_i1.p1", "Xenopus_tropicalis_DN46485_c0_g1_i1.p1")
1350	GO:1901137	carbohydrate derivative biosynthetic pro...	268	34	44.13	1.00000	c("Xenopus_tropicalis_DN11585_c0_g1_i1.p1", "Xenopus_tropicalis_DN11824_c0_g1_i1.p1", "Xenopus_tropicalis_DN20053_c0_g1_i1.p1", "Xenopus_tropicalis_DN23446_c0_g1_i1.p1", "Xenopus_tropicalis_DN30287_c0_g1_i1.p1", "Xenopus_tropicalis_DN31961_c0_g1_i1.p1", "Xenopus_tropicalis_DN35697_c0_g1_i1.p1", "Xenopus_tropicalis_DN37294_c0_g1_i2.p1", "Xenopus_tropicalis_DN37432_c0_g1_i1.p1", "Xenopus_tropicalis…
1351	GO:0035967	cellular response to topologically incor...	10	1	1.65	1.00000	Xenopus_tropicalis_DN46485_c0_g1_i1.p1
1352	GO:0006631	fatty acid metabolic process	34	1	5.6	1.00000	Xenopus_tropicalis_DN52280_c8_g1_i1.p1
1353	GO:0006633	fatty acid biosynthetic process	20	1	3.29	1.00000	Xenopus_tropicalis_DN52280_c8_g1_i1.p1
1354	GO:0032774	RNA biosynthetic process	964	267	158.74	1.00000	c("Xenopus_tropicalis_DN108420_c0_g1_i1.p1", "Xenopus_tropicalis_DN111487_c0_g1_i1.p1", "Xenopus_tropicalis_DN1125_c0_g1_i1.p1", "Xenopus_tropicalis_DN12101_c0_g1_i2.p1", "Xenopus_tropicalis_DN12132_c0_g1_i1.p1", "Xenopus_tropicalis_DN12993_c0_g1_i3.p1", "Xenopus_tropicalis_DN13552_c0_g1_i1.p1", "Xenopus_tropicalis_DN18582_c0_g1_i1.p1", "Xenopus_tropicalis_DN18932_c0_g1_i5.p1", "Xenopus_tropicali…
1355	GO:0032776	DNA methylation on cytosine	1	1	0.16	1.00000	Xenopus_tropicalis_DN48025_c0_g1_i2.p1
1356	GO:0035195	gene silencing by miRNA	10	2	1.65	1.00000	c("Xenopus_tropicalis_DN50135_c0_g1_i3.p1", "Xenopus_tropicalis_DN51606_c1_g1_i1.p1")
1357	GO:0035196	production of miRNAs involved in gene si...	2	1	0.33	1.00000	Xenopus_tropicalis_DN50135_c0_g1_i3.p1
1358	GO:0061061	muscle structure development	19	1	3.13	1.00000	Xenopus_tropicalis_DN18121_c0_g1_i1.p1
1359	GO:0071702	organic substance transport	476	66	78.38	1.00000	c("Xenopus_tropicalis_DN20700_c0_g1_i1.p1", "Xenopus_tropicalis_DN27042_c0_g1_i1.p1", "Xenopus_tropicalis_DN27076_c0_g1_i1.p1", "Xenopus_tropicalis_DN30540_c0_g1_i1.p1", "Xenopus_tropicalis_DN31402_c0_g1_i1.p1", "Xenopus_tropicalis_DN31618_c0_g1_i1.p1", "Xenopus_tropicalis_DN31976_c0_g1_i1.p1", "Xenopus_tropicalis_DN33541_c0_g1_i1.p1", "Xenopus_tropicalis_DN33971_c0_g1_i1.p1", "Xenopus_tropicalis…
1360	GO:0023056	positive regulation of signaling	46	6	7.57	1.00000	c("Xenopus_tropicalis_DN34901_c0_g1_i2.p1", "Xenopus_tropicalis_DN39974_c0_g1_i2.p1", "Xenopus_tropicalis_DN44440_c0_g1_i1.p1", "Xenopus_tropicalis_DN45952_c0_g1_i1.p1", "Xenopus_tropicalis_DN49493_c7_g1_i1.p1", "Xenopus_tropicalis_DN53152_c4_g1_i1.p1")
1361	GO:0071704	organic substance metabolic process	5071	1043	835.01	1.00000	c("Xenopus_tropicalis_DN10424_c0_g1_i1.p1", "Xenopus_tropicalis_DN108420_c0_g1_i1.p1", "Xenopus_tropicalis_DN108697_c0_g1_i1.p1", "Xenopus_tropicalis_DN109079_c0_g1_i1.p1", "Xenopus_tropicalis_DN109259_c0_g1_i1.p1", "Xenopus_tropicalis_DN109521_c0_g1_i1.p1", "Xenopus_tropicalis_DN110901_c0_g1_i1.p1", "Xenopus_tropicalis_DN111352_c0_g1_i1.p1", "Xenopus_tropicalis_DN111487_c0_g1_i1.p1", "Xenopus_tr…
1362	GO:0023057	negative regulation of signaling	74	15	12.19	1.00000	c("Xenopus_tropicalis_DN31273_c0_g1_i1.p1", "Xenopus_tropicalis_DN32915_c0_g1_i1.p1", "Xenopus_tropicalis_DN33579_c0_g1_i1.p1", "Xenopus_tropicalis_DN38885_c0_g1_i1.p2", "Xenopus_tropicalis_DN42613_c0_g1_i1.p1", "Xenopus_tropicalis_DN44091_c0_g1_i4.p1", "Xenopus_tropicalis_DN44748_c1_g1_i1.p1", "Xenopus_tropicalis_DN44835_c0_g1_i1.p1", "Xenopus_tropicalis_DN47255_c1_g1_i1.p1", "Xenopus_tropicalis…
1363	GO:0071705	nitrogen compound transport	347	59	57.14	1.00000	c("Xenopus_tropicalis_DN20700_c0_g1_i1.p1", "Xenopus_tropicalis_DN27042_c0_g1_i1.p1", "Xenopus_tropicalis_DN27076_c0_g1_i1.p1", "Xenopus_tropicalis_DN30540_c0_g1_i1.p1", "Xenopus_tropicalis_DN31402_c0_g1_i1.p1", "Xenopus_tropicalis_DN31618_c0_g1_i1.p1", "Xenopus_tropicalis_DN31976_c0_g1_i1.p1", "Xenopus_tropicalis_DN33541_c0_g1_i1.p1", "Xenopus_tropicalis_DN33971_c0_g1_i1.p1", "Xenopus_tropicalis…
1364	GO:1902267	regulation of polyamine transmembrane tr...	2	1	0.33	1.00000	Xenopus_tropicalis_DN46306_c0_g1_i2.p1
1365	GO:0060341	regulation of cellular localization	5	1	0.82	1.00000	Xenopus_tropicalis_DN45952_c0_g1_i1.p1
1366	GO:0009888	tissue development	46	6	7.57	1.00000	c("Xenopus_tropicalis_DN27009_c0_g1_i3.p1", "Xenopus_tropicalis_DN45519_c0_g1_i1.p1", "Xenopus_tropicalis_DN46886_c0_g1_i2.p1", "Xenopus_tropicalis_DN50765_c2_g3_i1.p1", "Xenopus_tropicalis_DN51093_c0_g1_i1.p1", "Xenopus_tropicalis_DN63451_c0_g1_i1.p1")
1367	GO:0009889	regulation of biosynthetic process	901	234	148.36	1.00000	c("Xenopus_tropicalis_DN108420_c0_g1_i1.p1", "Xenopus_tropicalis_DN12101_c0_g1_i2.p1", "Xenopus_tropicalis_DN12132_c0_g1_i1.p1", "Xenopus_tropicalis_DN12993_c0_g1_i3.p1", "Xenopus_tropicalis_DN18582_c0_g1_i1.p1", "Xenopus_tropicalis_DN19948_c0_g1_i1.p1", "Xenopus_tropicalis_DN20574_c1_g1_i1.p1", "Xenopus_tropicalis_DN20964_c0_g1_i1.p1", "Xenopus_tropicalis_DN21153_c0_g1_i1.p1", "Xenopus_tropicali…
1368	GO:0045428	regulation of nitric oxide biosynthetic ...	2	1	0.33	1.00000	Xenopus_tropicalis_DN46922_c1_g1_i4.p1
1369	GO:0052547	regulation of peptidase activity	8	2	1.32	1.00000	c("Xenopus_tropicalis_DN21745_c0_g1_i3.p1", "Xenopus_tropicalis_DN51118_c0_g1_i1.p1")
1370	GO:0044703	multi-organism reproductive process	38	10	6.26	1.00000	c("Xenopus_tropicalis_DN17475_c0_g1_i1.p1", "Xenopus_tropicalis_DN31961_c0_g1_i1.p1", "Xenopus_tropicalis_DN38353_c0_g1_i1.p1", "Xenopus_tropicalis_DN42326_c0_g1_i1.p1", "Xenopus_tropicalis_DN47218_c0_g1_i1.p1", "Xenopus_tropicalis_DN48145_c0_g1_i1.p1", "Xenopus_tropicalis_DN49227_c3_g1_i2.p1", "Xenopus_tropicalis_DN49227_c3_g1_i3.p1", "Xenopus_tropicalis_DN49671_c4_g1_i1.p1", "Xenopus_tropicalis…
1371	GO:0052548	regulation of endopeptidase activity	7	2	1.15	1.00000	c("Xenopus_tropicalis_DN21745_c0_g1_i3.p1", "Xenopus_tropicalis_DN51118_c0_g1_i1.p1")
1372	GO:2000272	negative regulation of signaling recepto...	1	1	0.16	1.00000	Xenopus_tropicalis_DN44835_c0_g1_i1.p1
1373	GO:0009063	cellular amino acid catabolic process	23	3	3.79	1.00000	c("Xenopus_tropicalis_DN17794_c0_g1_i1.p1", "Xenopus_tropicalis_DN46922_c1_g1_i4.p1", "Xenopus_tropicalis_DN47123_c0_g1_i1.p1")
1374	GO:0009064	glutamine family amino acid metabolic pr...	26	3	4.28	1.00000	c("Xenopus_tropicalis_DN38086_c0_g1_i2.p1", "Xenopus_tropicalis_DN46922_c1_g1_i4.p1", "Xenopus_tropicalis_DN47123_c0_g1_i1.p1")
1375	GO:2000278	regulation of DNA biosynthetic process	1	1	0.16	1.00000	Xenopus_tropicalis_DN44314_c0_g1_i1.p1
1376	GO:0009065	glutamine family amino acid catabolic pr...	5	2	0.82	1.00000	c("Xenopus_tropicalis_DN46922_c1_g1_i4.p1", "Xenopus_tropicalis_DN47123_c0_g1_i1.p1")
1377	GO:0006605	protein targeting	42	6	6.92	1.00000	c("Xenopus_tropicalis_DN27076_c0_g1_i1.p1", "Xenopus_tropicalis_DN33541_c0_g1_i1.p1", "Xenopus_tropicalis_DN40844_c0_g1_i1.p1", "Xenopus_tropicalis_DN41165_c0_g2_i1.p1", "Xenopus_tropicalis_DN44469_c0_g1_i2.p1", "Xenopus_tropicalis_DN50754_c0_g3_i1.p2")
1378	GO:0009066	aspartate family amino acid metabolic pr...	9	1	1.48	1.00000	Xenopus_tropicalis_DN49226_c0_g1_i3.p1
1379	GO:0009067	aspartate family amino acid biosynthetic...	8	1	1.32	1.00000	Xenopus_tropicalis_DN49226_c0_g1_i3.p1
1380	GO:1902275	regulation of chromatin organization	4	2	0.66	1.00000	c("Xenopus_tropicalis_DN31296_c0_g1_i1.p1", "Xenopus_tropicalis_DN47818_c3_g1_i1.p1")
1381	GO:0061077	chaperone-mediated protein folding	3	2	0.49	1.00000	c("Xenopus_tropicalis_DN37548_c0_g1_i1.p1", "Xenopus_tropicalis_DN44811_c6_g1_i1.p1")
1382	GO:0009056	catabolic process	437	72	71.96	1.00000	c("Xenopus_tropicalis_DN11585_c0_g1_i1.p1", "Xenopus_tropicalis_DN11953_c0_g1_i1.p1", "Xenopus_tropicalis_DN12066_c0_g1_i1.p1", "Xenopus_tropicalis_DN16101_c0_g1_i1.p1", "Xenopus_tropicalis_DN17794_c0_g1_i1.p1", "Xenopus_tropicalis_DN21222_c0_g1_i2.p1", "Xenopus_tropicalis_DN22030_c0_g1_i2.p1", "Xenopus_tropicalis_DN30432_c1_g1_i2.p1", "Xenopus_tropicalis_DN30712_c0_g1_i3.p1", "Xenopus_tropicalis…
1383	GO:0009057	macromolecule catabolic process	207	56	34.09	1.00000	c("Xenopus_tropicalis_DN12066_c0_g1_i1.p1", "Xenopus_tropicalis_DN21222_c0_g1_i2.p1", "Xenopus_tropicalis_DN30432_c1_g1_i2.p1", "Xenopus_tropicalis_DN30712_c0_g1_i3.p1", "Xenopus_tropicalis_DN31549_c0_g1_i1.p1", "Xenopus_tropicalis_DN31690_c0_g1_i1.p1", "Xenopus_tropicalis_DN33809_c0_g1_i3.p1", "Xenopus_tropicalis_DN35088_c1_g1_i1.p1", "Xenopus_tropicalis_DN35359_c0_g1_i1.p1", "Xenopus_tropicalis…
1384	GO:0035150	regulation of tube size	26	1	4.28	1.00000	Xenopus_tropicalis_DN113459_c0_g1_i1.p1
1385	GO:0009059	macromolecule biosynthetic process	1532	374	252.26	1.00000	c("Xenopus_tropicalis_DN108420_c0_g1_i1.p1", "Xenopus_tropicalis_DN111352_c0_g1_i1.p1", "Xenopus_tropicalis_DN111487_c0_g1_i1.p1", "Xenopus_tropicalis_DN1125_c0_g1_i1.p1", "Xenopus_tropicalis_DN11824_c0_g1_i1.p1", "Xenopus_tropicalis_DN12101_c0_g1_i2.p1", "Xenopus_tropicalis_DN12132_c0_g1_i1.p1", "Xenopus_tropicalis_DN123438_c0_g1_i1.p1", "Xenopus_tropicalis_DN12993_c0_g1_i3.p1", "Xenopus_tropica…
1386	GO:0023014	signal transduction by protein phosphory...	22	3	3.62	1.00000	c("Xenopus_tropicalis_DN32915_c0_g1_i1.p1", "Xenopus_tropicalis_DN44440_c0_g1_i1.p1", "Xenopus_tropicalis_DN51050_c0_g1_i5.p1")
1387	GO:0000726	non-recombinational repair	8	3	1.32	1.00000	c("Xenopus_tropicalis_DN12020_c0_g1_i1.p1", "Xenopus_tropicalis_DN46880_c0_g1_i1.p1", "Xenopus_tropicalis_DN49651_c0_g1_i12.p1")
1388	GO:0021700	developmental maturation	4	1	0.66	1.00000	Xenopus_tropicalis_DN42709_c0_g1_i3.p1
1389	GO:0061024	membrane organization	57	7	9.39	1.00000	c("Xenopus_tropicalis_DN34588_c0_g1_i2.p1", "Xenopus_tropicalis_DN36659_c0_g1_i1.p1", "Xenopus_tropicalis_DN37548_c0_g1_i1.p1", "Xenopus_tropicalis_DN42709_c0_g1_i3.p1", "Xenopus_tropicalis_DN47061_c0_g1_i2.p1", "Xenopus_tropicalis_DN51946_c3_g5_i1.p1", "Xenopus_tropicalis_DN7576_c0_g1_i2.p1")
1390	GO:0000729	DNA double-strand break processing	2	1	0.33	1.00000	Xenopus_tropicalis_DN49651_c0_g1_i12.p1
1391	GO:1902229	regulation of intrinsic apoptotic signal...	1	1	0.16	1.00000	Xenopus_tropicalis_DN52061_c0_g1_i1.p1
1392	GO:1901292	nucleoside phosphate catabolic process	55	4	9.06	1.00000	c("Xenopus_tropicalis_DN11585_c0_g1_i1.p1", "Xenopus_tropicalis_DN45774_c1_g1_i1.p1", "Xenopus_tropicalis_DN47651_c0_g1_i1.p1", "Xenopus_tropicalis_DN63098_c0_g1_i1.p1")
1393	GO:1901293	nucleoside phosphate biosynthetic proces...	153	12	25.19	1.00000	c("Xenopus_tropicalis_DN11585_c0_g1_i1.p1", "Xenopus_tropicalis_DN23446_c0_g1_i1.p1", "Xenopus_tropicalis_DN31961_c0_g1_i1.p1", "Xenopus_tropicalis_DN37294_c0_g1_i2.p1", "Xenopus_tropicalis_DN37432_c0_g1_i1.p1", "Xenopus_tropicalis_DN41442_c0_g1_i1.p1", "Xenopus_tropicalis_DN41600_c0_g1_i1.p1", "Xenopus_tropicalis_DN45053_c0_g1_i1.p1", "Xenopus_tropicalis_DN46118_c2_g1_i1.p1", "Xenopus_tropicalis…
1394	GO:0019438	aromatic compound biosynthetic process	1171	288	192.82	1.00000	c("Xenopus_tropicalis_DN108420_c0_g1_i1.p1", "Xenopus_tropicalis_DN111487_c0_g1_i1.p1", "Xenopus_tropicalis_DN1125_c0_g1_i1.p1", "Xenopus_tropicalis_DN11585_c0_g1_i1.p1", "Xenopus_tropicalis_DN12101_c0_g1_i2.p1", "Xenopus_tropicalis_DN12132_c0_g1_i1.p1", "Xenopus_tropicalis_DN12993_c0_g1_i3.p1", "Xenopus_tropicalis_DN13552_c0_g1_i1.p1", "Xenopus_tropicalis_DN1556_c0_g1_i1.p1", "Xenopus_tropicalis…
1395	GO:0019439	aromatic compound catabolic process	132	24	21.74	1.00000	c("Xenopus_tropicalis_DN11585_c0_g1_i1.p1", "Xenopus_tropicalis_DN30432_c1_g1_i2.p1", "Xenopus_tropicalis_DN31549_c0_g1_i1.p1", "Xenopus_tropicalis_DN33809_c0_g1_i3.p1", "Xenopus_tropicalis_DN38793_c0_g1_i1.p1", "Xenopus_tropicalis_DN39090_c0_g1_i1.p1", "Xenopus_tropicalis_DN42324_c0_g1_i2.p1", "Xenopus_tropicalis_DN42652_c0_g1_i1.p1", "Xenopus_tropicalis_DN42808_c0_g1_i1.p1", "Xenopus_tropicalis…
1396	GO:0046165	alcohol biosynthetic process	15	1	2.47	1.00000	Xenopus_tropicalis_DN37623_c0_g1_i2.p1
1397	GO:0033865	nucleoside bisphosphate metabolic proces...	23	2	3.79	1.00000	c("Xenopus_tropicalis_DN51645_c3_g1_i1.p1", "Xenopus_tropicalis_DN52941_c1_g2_i10.p1")
1398	GO:0061013	regulation of mRNA catabolic process	8	5	1.32	1.00000	c("Xenopus_tropicalis_DN42324_c0_g1_i2.p1", "Xenopus_tropicalis_DN42652_c0_g1_i1.p1", "Xenopus_tropicalis_DN42808_c0_g1_i1.p1", "Xenopus_tropicalis_DN45068_c0_g1_i3.p1", "Xenopus_tropicalis_DN45497_c0_g1_i2.p1")
1399	GO:0038202	TORC1 signaling	4	1	0.66	1.00000	Xenopus_tropicalis_DN49493_c7_g1_i1.p1
1400	GO:0046916	cellular transition metal ion homeostasi...	23	1	3.79	1.00000	Xenopus_tropicalis_DN44416_c0_g1_i6.p1
1401	GO:1905462	regulation of DNA duplex unwinding	1	1	0.16	1.00000	Xenopus_tropicalis_DN48642_c0_g1_i1.p1
1402	GO:1905463	negative regulation of DNA duplex unwind...	1	1	0.16	1.00000	Xenopus_tropicalis_DN48642_c0_g1_i1.p1
1403	GO:0000731	DNA synthesis involved in DNA repair	3	1	0.49	1.00000	Xenopus_tropicalis_DN17475_c0_g1_i1.p1
1404	GO:0140056	organelle localization by membrane tethe...	21	6	3.46	1.00000	c("Xenopus_tropicalis_DN43628_c0_g1_i1.p1", "Xenopus_tropicalis_DN43913_c0_g1_i1.p1", "Xenopus_tropicalis_DN45803_c0_g1_i1.p1", "Xenopus_tropicalis_DN52027_c0_g1_i1.p1", "Xenopus_tropicalis_DN52069_c9_g1_i2.p1", "Xenopus_tropicalis_DN53061_c7_g1_i1.p1")
1405	GO:0048259	regulation of receptor-mediated endocyto...	1	1	0.16	1.00000	Xenopus_tropicalis_DN52105_c0_g1_i4.p1
1406	GO:0046942	carboxylic acid transport	32	1	5.27	1.00000	Xenopus_tropicalis_DN49403_c0_g1_i2.p1
1407	GO:0046189	phenol-containing compound biosynthetic ...	1	1	0.16	1.00000	Xenopus_tropicalis_DN93971_c0_g1_i1.p1
1408	GO:0042752	regulation of circadian rhythm	2	1	0.33	1.00000	Xenopus_tropicalis_DN42195_c0_g1_i2.p1
1409	GO:0070371	ERK1 and ERK2 cascade	4	1	0.66	1.00000	Xenopus_tropicalis_DN32915_c0_g1_i1.p1
1410	GO:0070372	regulation of ERK1 and ERK2 cascade	4	1	0.66	1.00000	Xenopus_tropicalis_DN32915_c0_g1_i1.p1
1411	GO:0060491	regulation of cell projection assembly	7	2	1.15	1.00000	c("Xenopus_tropicalis_DN47564_c0_g1_i1.p1", "Xenopus_tropicalis_DN51510_c0_g1_i1.p1")
1412	GO:0048285	organelle fission	57	27	9.39	1.00000	c("Xenopus_tropicalis_DN108697_c0_g1_i1.p1", "Xenopus_tropicalis_DN17475_c0_g1_i1.p1", "Xenopus_tropicalis_DN26168_c0_g1_i1.p1", "Xenopus_tropicalis_DN29849_c0_g1_i1.p1", "Xenopus_tropicalis_DN33694_c0_g1_i1.p1", "Xenopus_tropicalis_DN34298_c0_g1_i1.p1", "Xenopus_tropicalis_DN41699_c0_g1_i1.p1", "Xenopus_tropicalis_DN42227_c0_g1_i1.p1", "Xenopus_tropicalis_DN44310_c0_g1_i1.p1", "Xenopus_tropicali…
1413	GO:0046173	polyol biosynthetic process	12	1	1.98	1.00000	Xenopus_tropicalis_DN37623_c0_g1_i2.p1
1414	GO:0044092	negative regulation of molecular functio...	27	4	4.45	1.00000	c("Xenopus_tropicalis_DN39974_c0_g1_i2.p1", "Xenopus_tropicalis_DN40536_c1_g1_i2.p1", "Xenopus_tropicalis_DN44835_c0_g1_i1.p1", "Xenopus_tropicalis_DN48642_c0_g1_i1.p1")
1415	GO:0044093	positive regulation of molecular functio...	70	20	11.53	1.00000	c("Xenopus_tropicalis_DN21745_c0_g1_i3.p1", "Xenopus_tropicalis_DN42863_c0_g1_i1.p1", "Xenopus_tropicalis_DN44091_c0_g1_i4.p1", "Xenopus_tropicalis_DN44272_c0_g1_i2.p1", "Xenopus_tropicalis_DN44422_c0_g1_i1.p1", "Xenopus_tropicalis_DN46576_c0_g1_i1.p1", "Xenopus_tropicalis_DN46886_c0_g1_i2.p1", "Xenopus_tropicalis_DN47758_c0_g1_i3.p1", "Xenopus_tropicalis_DN48055_c0_g1_i1.p1", "Xenopus_tropicalis…
1416	GO:0034032	purine nucleoside bisphosphate metabolic...	23	2	3.79	1.00000	c("Xenopus_tropicalis_DN51645_c3_g1_i1.p1", "Xenopus_tropicalis_DN52941_c1_g2_i10.p1")
1417	GO:0036293	response to decreased oxygen levels	1	1	0.16	1.00000	Xenopus_tropicalis_DN39974_c0_g1_i2.p1
1418	GO:0033875	ribonucleoside bisphosphate metabolic pr...	23	2	3.79	1.00000	c("Xenopus_tropicalis_DN51645_c3_g1_i1.p1", "Xenopus_tropicalis_DN52941_c1_g2_i10.p1")
1419	GO:0036294	cellular response to decreased oxygen le...	1	1	0.16	1.00000	Xenopus_tropicalis_DN39974_c0_g1_i2.p1
1420	GO:0042780	tRNA 3'-end processing	2	1	0.33	1.00000	Xenopus_tropicalis_DN51607_c4_g3_i1.p1
1421	GO:0046939	nucleotide phosphorylation	53	3	8.73	1.00000	c("Xenopus_tropicalis_DN31961_c0_g1_i1.p1", "Xenopus_tropicalis_DN37432_c0_g1_i1.p1", "Xenopus_tropicalis_DN63098_c0_g1_i1.p1")
1422	GO:0046128	purine ribonucleoside metabolic process	17	4	2.8	1.00000	c("Xenopus_tropicalis_DN20053_c0_g1_i1.p1", "Xenopus_tropicalis_DN31961_c0_g1_i1.p1", "Xenopus_tropicalis_DN37294_c0_g1_i2.p1", "Xenopus_tropicalis_DN37432_c0_g1_i1.p1")
1423	GO:0046129	purine ribonucleoside biosynthetic proce...	14	4	2.31	1.00000	c("Xenopus_tropicalis_DN20053_c0_g1_i1.p1", "Xenopus_tropicalis_DN31961_c0_g1_i1.p1", "Xenopus_tropicalis_DN37294_c0_g1_i2.p1", "Xenopus_tropicalis_DN37432_c0_g1_i1.p1")
1424	GO:0006399	tRNA metabolic process	100	36	16.47	1.00000	c("Xenopus_tropicalis_DN17754_c0_g1_i1.p1", "Xenopus_tropicalis_DN17882_c0_g1_i1.p1", "Xenopus_tropicalis_DN26044_c0_g1_i1.p1", "Xenopus_tropicalis_DN29153_c0_g1_i1.p2", "Xenopus_tropicalis_DN29872_c0_g1_i1.p1", "Xenopus_tropicalis_DN32132_c0_g1_i3.p1", "Xenopus_tropicalis_DN37327_c0_g1_i1.p1", "Xenopus_tropicalis_DN38604_c0_g1_i1.p1", "Xenopus_tropicalis_DN39895_c0_g1_i1.p1", "Xenopus_tropicalis…
1425	GO:0046112	nucleobase biosynthetic process	8	3	1.32	1.00000	c("Xenopus_tropicalis_DN38086_c0_g1_i2.p1", "Xenopus_tropicalis_DN46201_c0_g1_i1.p1", "Xenopus_tropicalis_DN49362_c0_g1_i1.p1")
1426	GO:0140029	exocytic process	15	3	2.47	1.00000	c("Xenopus_tropicalis_DN43628_c0_g1_i1.p1", "Xenopus_tropicalis_DN45803_c0_g1_i1.p1", "Xenopus_tropicalis_DN52069_c9_g1_i2.p1")
1427	GO:0033059	cellular pigmentation	5	3	0.82	1.00000	c("Xenopus_tropicalis_DN41912_c0_g1_i1.p1", "Xenopus_tropicalis_DN44747_c0_g1_i1.p1", "Xenopus_tropicalis_DN51147_c1_g1_i2.p1")
1428	GO:0071824	protein-DNA complex subunit organization	38	20	6.26	1.00000	c("Xenopus_tropicalis_DN1125_c0_g1_i1.p1", "Xenopus_tropicalis_DN18062_c0_g1_i1.p1", "Xenopus_tropicalis_DN22726_c1_g1_i1.p2", "Xenopus_tropicalis_DN29336_c0_g1_i1.p1", "Xenopus_tropicalis_DN32196_c0_g1_i1.p1", "Xenopus_tropicalis_DN32644_c0_g1_i1.p1", "Xenopus_tropicalis_DN36050_c0_g1_i2.p1", "Xenopus_tropicalis_DN38096_c0_g1_i1.p1", "Xenopus_tropicalis_DN43764_c0_g1_i1.p1", "Xenopus_tropicalis_…
1429	GO:0071826	ribonucleoprotein complex subunit organi...	31	16	5.1	1.00000	c("Xenopus_tropicalis_DN17693_c0_g1_i2.p2", "Xenopus_tropicalis_DN37178_c0_g1_i2.p1", "Xenopus_tropicalis_DN38483_c0_g1_i1.p1", "Xenopus_tropicalis_DN38515_c0_g1_i1.p1", "Xenopus_tropicalis_DN39569_c0_g1_i1.p1", "Xenopus_tropicalis_DN40872_c0_g1_i1.p1", "Xenopus_tropicalis_DN40911_c0_g1_i7.p1", "Xenopus_tropicalis_DN41694_c0_g1_i2.p1", "Xenopus_tropicalis_DN41966_c0_g1_i2.p1", "Xenopus_tropicalis…
1430	GO:0140013	meiotic nuclear division	17	6	2.8	1.00000	c("Xenopus_tropicalis_DN17475_c0_g1_i1.p1", "Xenopus_tropicalis_DN33694_c0_g1_i1.p1", "Xenopus_tropicalis_DN41699_c0_g1_i1.p1", "Xenopus_tropicalis_DN42227_c0_g1_i1.p1", "Xenopus_tropicalis_DN44310_c0_g1_i1.p1", "Xenopus_tropicalis_DN51977_c4_g2_i1.p1")
1431	GO:0140014	mitotic nuclear division	35	22	5.76	1.00000	c("Xenopus_tropicalis_DN108697_c0_g1_i1.p1", "Xenopus_tropicalis_DN26168_c0_g1_i1.p1", "Xenopus_tropicalis_DN29849_c0_g1_i1.p1", "Xenopus_tropicalis_DN34298_c0_g1_i1.p1", "Xenopus_tropicalis_DN44310_c0_g1_i1.p1", "Xenopus_tropicalis_DN44333_c0_g1_i1.p1", "Xenopus_tropicalis_DN44881_c1_g1_i1.p1", "Xenopus_tropicalis_DN44928_c0_g1_i2.p1", "Xenopus_tropicalis_DN45178_c2_g1_i1.p1", "Xenopus_tropicali…
1432	GO:0007346	regulation of mitotic cell cycle	32	18	5.27	1.00000	c("Xenopus_tropicalis_DN108697_c0_g1_i1.p1", "Xenopus_tropicalis_DN12199_c0_g1_i1.p1", "Xenopus_tropicalis_DN20625_c0_g1_i1.p1", "Xenopus_tropicalis_DN26168_c0_g1_i1.p1", "Xenopus_tropicalis_DN26990_c0_g1_i1.p1", "Xenopus_tropicalis_DN29849_c0_g1_i1.p1", "Xenopus_tropicalis_DN3786_c0_g1_i1.p1", "Xenopus_tropicalis_DN43033_c0_g1_i1.p1", "Xenopus_tropicalis_DN44443_c0_g1_i1.p1", "Xenopus_tropicalis…
1433	GO:0019953	sexual reproduction	38	10	6.26	1.00000	c("Xenopus_tropicalis_DN17475_c0_g1_i1.p1", "Xenopus_tropicalis_DN31961_c0_g1_i1.p1", "Xenopus_tropicalis_DN38353_c0_g1_i1.p1", "Xenopus_tropicalis_DN42326_c0_g1_i1.p1", "Xenopus_tropicalis_DN47218_c0_g1_i1.p1", "Xenopus_tropicalis_DN48145_c0_g1_i1.p1", "Xenopus_tropicalis_DN49227_c3_g1_i2.p1", "Xenopus_tropicalis_DN49227_c3_g1_i3.p1", "Xenopus_tropicalis_DN49671_c4_g1_i1.p1", "Xenopus_tropicalis…
1434	GO:0036260	RNA capping	6	3	0.99	1.00000	c("Xenopus_tropicalis_DN33617_c0_g1_i1.p1", "Xenopus_tropicalis_DN38771_c0_g1_i1.p1", "Xenopus_tropicalis_DN45138_c0_g1_i1.p1")
1435	GO:0046902	regulation of mitochondrial membrane per...	1	1	0.16	1.00000	Xenopus_tropicalis_DN47061_c0_g1_i2.p1
1436	GO:0046903	secretion	128	16	21.08	1.00000	c("Xenopus_tropicalis_DN27042_c0_g1_i1.p1", "Xenopus_tropicalis_DN38962_c0_g1_i1.p1", "Xenopus_tropicalis_DN41320_c1_g1_i2.p1", "Xenopus_tropicalis_DN43537_c0_g1_i2.p1", "Xenopus_tropicalis_DN43628_c0_g1_i1.p1", "Xenopus_tropicalis_DN44185_c0_g1_i1.p1", "Xenopus_tropicalis_DN45803_c0_g1_i1.p1", "Xenopus_tropicalis_DN45952_c0_g1_i1.p1", "Xenopus_tropicalis_DN47948_c0_g1_i3.p1", "Xenopus_tropicalis…
1437	GO:0046148	pigment biosynthetic process	6	2	0.99	1.00000	c("Xenopus_tropicalis_DN46201_c0_g1_i1.p1", "Xenopus_tropicalis_DN49362_c0_g1_i1.p1")
1438	GO:0036265	RNA (guanine-N7)-methylation	1	1	0.16	1.00000	Xenopus_tropicalis_DN33617_c0_g1_i1.p1
1439	GO:0072593	reactive oxygen species metabolic proces...	19	3	3.13	1.00000	c("Xenopus_tropicalis_DN46170_c0_g1_i1.p1", "Xenopus_tropicalis_DN46922_c1_g1_i4.p1", "Xenopus_tropicalis_DN50903_c0_g1_i1.p1")
1440	GO:0072594	establishment of protein localization to...	48	11	7.9	1.00000	c("Xenopus_tropicalis_DN27076_c0_g1_i1.p1", "Xenopus_tropicalis_DN33541_c0_g1_i1.p1", "Xenopus_tropicalis_DN40844_c0_g1_i1.p1", "Xenopus_tropicalis_DN41165_c0_g2_i1.p1", "Xenopus_tropicalis_DN41977_c0_g1_i1.p1", "Xenopus_tropicalis_DN44469_c0_g1_i2.p1", "Xenopus_tropicalis_DN46353_c1_g1_i2.p1", "Xenopus_tropicalis_DN46360_c0_g1_i3.p1", "Xenopus_tropicalis_DN49856_c2_g1_i4.p1", "Xenopus_tropicalis…
1441	GO:0046131	pyrimidine ribonucleoside metabolic proc...	14	2	2.31	1.00000	c("Xenopus_tropicalis_DN31961_c0_g1_i1.p1", "Xenopus_tropicalis_DN37432_c0_g1_i1.p1")
1442	GO:0045974	regulation of translation, ncRNA-mediate...	7	1	1.15	1.00000	Xenopus_tropicalis_DN51606_c1_g1_i1.p1
1443	GO:0046132	pyrimidine ribonucleoside biosynthetic p...	13	2	2.14	1.00000	c("Xenopus_tropicalis_DN31961_c0_g1_i1.p1", "Xenopus_tropicalis_DN37432_c0_g1_i1.p1")
1444	GO:0052652	cyclic purine nucleotide metabolic proce...	10	1	1.65	1.00000	Xenopus_tropicalis_DN41600_c0_g1_i1.p1
1445	GO:0007338	single fertilization	7	2	1.15	1.00000	c("Xenopus_tropicalis_DN42326_c0_g1_i1.p1", "Xenopus_tropicalis_DN49776_c0_g2_i1.p1")
1446	GO:0072599	establishment of protein localization to...	14	3	2.31	1.00000	c("Xenopus_tropicalis_DN27076_c0_g1_i1.p1", "Xenopus_tropicalis_DN33541_c0_g1_i1.p1", "Xenopus_tropicalis_DN41165_c0_g2_i1.p1")
1447	GO:0071840	cellular component organization or bioge...	1143	302	188.21	1.00000	c("Xenopus_tropicalis_DN108697_c0_g1_i1.p1", "Xenopus_tropicalis_DN1125_c0_g1_i1.p1", "Xenopus_tropicalis_DN11282_c0_g1_i1.p1", "Xenopus_tropicalis_DN11290_c0_g1_i1.p1", "Xenopus_tropicalis_DN123215_c0_g1_i1.p1", "Xenopus_tropicalis_DN17475_c0_g1_i1.p1", "Xenopus_tropicalis_DN17693_c0_g1_i2.p2", "Xenopus_tropicalis_DN18062_c0_g1_i1.p1", "Xenopus_tropicalis_DN18121_c0_g1_i1.p1", "Xenopus_tropicali…
1448	GO:0046134	pyrimidine nucleoside biosynthetic proce...	13	2	2.14	1.00000	c("Xenopus_tropicalis_DN31961_c0_g1_i1.p1", "Xenopus_tropicalis_DN37432_c0_g1_i1.p1")
1449	GO:0006361	transcription initiation from RNA polyme...	1	1	0.16	1.00000	Xenopus_tropicalis_DN36050_c0_g1_i2.p1
1450	GO:0044057	regulation of system process	25	1	4.12	1.00000	Xenopus_tropicalis_DN113459_c0_g1_i1.p1
1451	GO:0010498	proteasomal protein catabolic process	28	6	4.61	1.00000	c("Xenopus_tropicalis_DN12066_c0_g1_i1.p1", "Xenopus_tropicalis_DN21222_c0_g1_i2.p1", "Xenopus_tropicalis_DN38432_c0_g1_i1.p1", "Xenopus_tropicalis_DN44549_c0_g1_i1.p1", "Xenopus_tropicalis_DN45492_c0_g1_i1.p1", "Xenopus_tropicalis_DN47327_c0_g1_i2.p1")
1452	GO:0045161	neuronal ion channel clustering	1	1	0.16	1.00000	Xenopus_tropicalis_DN42709_c0_g1_i3.p1
1453	GO:0042743	hydrogen peroxide metabolic process	5	1	0.82	1.00000	Xenopus_tropicalis_DN46170_c0_g1_i1.p1
1454	GO:0061564	axon development	47	3	7.74	1.00000	c("Xenopus_tropicalis_DN29668_c0_g1_i1.p1", "Xenopus_tropicalis_DN42035_c0_g1_i2.p1", "Xenopus_tropicalis_DN63451_c0_g1_i1.p1")
1455	GO:0044818	mitotic G2/M transition checkpoint	2	1	0.33	1.00000	Xenopus_tropicalis_DN44443_c0_g1_i1.p1
1456	GO:0048232	male gamete generation	24	4	3.95	1.00000	c("Xenopus_tropicalis_DN31961_c0_g1_i1.p1", "Xenopus_tropicalis_DN38353_c0_g1_i1.p1", "Xenopus_tropicalis_DN47218_c0_g1_i1.p1", "Xenopus_tropicalis_DN48145_c0_g1_i1.p1")
1457	GO:0032868	response to insulin	17	2	2.8	1.00000	c("Xenopus_tropicalis_DN47255_c1_g1_i1.p1", "Xenopus_tropicalis_DN47255_c1_g1_i2.p1")
1458	GO:0032869	cellular response to insulin stimulus	17	2	2.8	1.00000	c("Xenopus_tropicalis_DN47255_c1_g1_i1.p1", "Xenopus_tropicalis_DN47255_c1_g1_i2.p1")
1459	GO:0044085	cellular component biogenesis	463	128	76.24	1.00000	c("Xenopus_tropicalis_DN1125_c0_g1_i1.p1", "Xenopus_tropicalis_DN17693_c0_g1_i2.p2", "Xenopus_tropicalis_DN18062_c0_g1_i1.p1", "Xenopus_tropicalis_DN18121_c0_g1_i1.p1", "Xenopus_tropicalis_DN23881_c0_g1_i1.p1", "Xenopus_tropicalis_DN29336_c0_g1_i1.p1", "Xenopus_tropicalis_DN31108_c0_g1_i2.p1", "Xenopus_tropicalis_DN32196_c0_g1_i1.p1", "Xenopus_tropicalis_DN32644_c0_g1_i1.p1", "Xenopus_tropicalis_…
1460	GO:0044843	cell cycle G1/S phase transition	4	3	0.66	1.00000	c("Xenopus_tropicalis_DN45881_c0_g1_i1.p1", "Xenopus_tropicalis_DN46091_c0_g1_i1.p1", "Xenopus_tropicalis_DN52252_c2_g1_i3.p1")
1461	GO:0006354	DNA-templated transcription, elongation	17	8	2.8	1.00000	c("Xenopus_tropicalis_DN22672_c0_g1_i1.p1", "Xenopus_tropicalis_DN32334_c0_g1_i1.p1", "Xenopus_tropicalis_DN35520_c0_g1_i1.p1", "Xenopus_tropicalis_DN40449_c0_g1_i2.p1", "Xenopus_tropicalis_DN42398_c0_g1_i1.p1", "Xenopus_tropicalis_DN45765_c0_g1_i2.p1", "Xenopus_tropicalis_DN47678_c0_g1_i1.p1", "Xenopus_tropicalis_DN49715_c0_g1_i5.p1")
1462	GO:0044087	regulation of cellular component biogene...	91	13	14.98	1.00000	c("Xenopus_tropicalis_DN38856_c0_g1_i1.p1", "Xenopus_tropicalis_DN41276_c0_g1_i1.p1", "Xenopus_tropicalis_DN42863_c0_g1_i1.p1", "Xenopus_tropicalis_DN43825_c0_g1_i1.p1", "Xenopus_tropicalis_DN47564_c0_g1_i1.p1", "Xenopus_tropicalis_DN47810_c0_g1_i1.p1", "Xenopus_tropicalis_DN48560_c0_g1_i1.p1", "Xenopus_tropicalis_DN51466_c0_g1_i2.p1", "Xenopus_tropicalis_DN51510_c0_g1_i1.p1", "Xenopus_tropicalis…
1463	GO:0044089	positive regulation of cellular componen...	40	5	6.59	1.00000	c("Xenopus_tropicalis_DN38856_c0_g1_i1.p1", "Xenopus_tropicalis_DN41276_c0_g1_i1.p1", "Xenopus_tropicalis_DN47810_c0_g1_i1.p1", "Xenopus_tropicalis_DN48560_c0_g1_i1.p1", "Xenopus_tropicalis_DN52629_c7_g1_i2.p1")
1464	GO:0045910	negative regulation of DNA recombination	1	1	0.16	1.00000	Xenopus_tropicalis_DN37470_c0_g1_i1.p1
1465	GO:0045912	negative regulation of carbohydrate meta...	4	1	0.66	1.00000	Xenopus_tropicalis_DN46717_c0_g1_i1.p1
1466	GO:0042737	drug catabolic process	14	1	2.31	1.00000	Xenopus_tropicalis_DN46170_c0_g1_i1.p1
1467	GO:0050954	sensory perception of mechanical stimulu...	27	1	4.45	1.00000	Xenopus_tropicalis_DN9987_c0_g1_i1.p1
1468	GO:0032880	regulation of protein localization	26	4	4.28	1.00000	c("Xenopus_tropicalis_DN27042_c0_g1_i1.p1", "Xenopus_tropicalis_DN45952_c0_g1_i1.p1", "Xenopus_tropicalis_DN52844_c1_g1_i5.p1", "Xenopus_tropicalis_DN63451_c0_g1_i1.p1")
1469	GO:0044837	actomyosin contractile ring organization	3	2	0.49	1.00000	c("Xenopus_tropicalis_DN42863_c0_g1_i1.p1", "Xenopus_tropicalis_DN46858_c0_g1_i7.p1")
1470	GO:0044839	cell cycle G2/M phase transition	7	5	1.15	1.00000	c("Xenopus_tropicalis_DN3786_c0_g1_i1.p1", "Xenopus_tropicalis_DN38451_c0_g1_i1.p1", "Xenopus_tropicalis_DN41711_c0_g1_i1.p1", "Xenopus_tropicalis_DN43033_c0_g1_i1.p1", "Xenopus_tropicalis_DN44443_c0_g1_i1.p1")
1471	GO:0070302	regulation of stress-activated protein k...	9	2	1.48	1.00000	c("Xenopus_tropicalis_DN44440_c0_g1_i1.p1", "Xenopus_tropicalis_DN51050_c0_g1_i5.p1")
1472	GO:0045184	establishment of protein localization	292	54	48.08	1.00000	c("Xenopus_tropicalis_DN20700_c0_g1_i1.p1", "Xenopus_tropicalis_DN27042_c0_g1_i1.p1", "Xenopus_tropicalis_DN27076_c0_g1_i1.p1", "Xenopus_tropicalis_DN30540_c0_g1_i1.p1", "Xenopus_tropicalis_DN31402_c0_g1_i1.p1", "Xenopus_tropicalis_DN31618_c0_g1_i1.p1", "Xenopus_tropicalis_DN31976_c0_g1_i1.p1", "Xenopus_tropicalis_DN33541_c0_g1_i1.p1", "Xenopus_tropicalis_DN33971_c0_g1_i1.p1", "Xenopus_tropicalis…
1473	GO:0009566	fertilization	7	2	1.15	1.00000	c("Xenopus_tropicalis_DN42326_c0_g1_i1.p1", "Xenopus_tropicalis_DN49776_c0_g2_i1.p1")
1474	GO:0070304	positive regulation of stress-activated ...	3	1	0.49	1.00000	Xenopus_tropicalis_DN44440_c0_g1_i1.p1
1475	GO:0033043	regulation of organelle organization	136	30	22.39	1.00000	c("Xenopus_tropicalis_DN108697_c0_g1_i1.p1", "Xenopus_tropicalis_DN26168_c0_g1_i1.p1", "Xenopus_tropicalis_DN29849_c0_g1_i1.p1", "Xenopus_tropicalis_DN31296_c0_g1_i1.p1", "Xenopus_tropicalis_DN34588_c0_g1_i2.p1", "Xenopus_tropicalis_DN38856_c0_g1_i1.p1", "Xenopus_tropicalis_DN41276_c0_g1_i1.p1", "Xenopus_tropicalis_DN42863_c0_g1_i1.p1", "Xenopus_tropicalis_DN43825_c0_g1_i1.p1", "Xenopus_tropicali…
1476	GO:0032886	regulation of microtubule-based process	21	6	3.46	1.00000	c("Xenopus_tropicalis_DN36079_c0_g1_i1.p1", "Xenopus_tropicalis_DN45663_c0_g1_i5.p1", "Xenopus_tropicalis_DN47640_c0_g1_i1.p1", "Xenopus_tropicalis_DN50346_c1_g1_i1.p1", "Xenopus_tropicalis_DN51703_c4_g1_i1.p1", "Xenopus_tropicalis_DN52253_c9_g1_i1.p1")
1477	GO:0033044	regulation of chromosome organization	18	11	2.96	1.00000	c("Xenopus_tropicalis_DN108697_c0_g1_i1.p1", "Xenopus_tropicalis_DN29849_c0_g1_i1.p1", "Xenopus_tropicalis_DN31296_c0_g1_i1.p1", "Xenopus_tropicalis_DN44314_c0_g1_i1.p1", "Xenopus_tropicalis_DN46742_c0_g1_i1.p1", "Xenopus_tropicalis_DN47056_c0_g1_i1.p1", "Xenopus_tropicalis_DN47818_c3_g1_i1.p1", "Xenopus_tropicalis_DN48642_c0_g1_i1.p1", "Xenopus_tropicalis_DN49947_c4_g1_i3.p1", "Xenopus_tropicali…
1478	GO:0033045	regulation of sister chromatid segregati...	12	7	1.98	1.00000	c("Xenopus_tropicalis_DN108697_c0_g1_i1.p1", "Xenopus_tropicalis_DN29849_c0_g1_i1.p1", "Xenopus_tropicalis_DN46742_c0_g1_i1.p1", "Xenopus_tropicalis_DN47056_c0_g1_i1.p1", "Xenopus_tropicalis_DN49947_c4_g1_i3.p1", "Xenopus_tropicalis_DN52314_c1_g1_i1.p1", "Xenopus_tropicalis_DN52314_c1_g1_i2.p1")
1479	GO:0033046	negative regulation of sister chromatid ...	8	6	1.32	1.00000	c("Xenopus_tropicalis_DN108697_c0_g1_i1.p1", "Xenopus_tropicalis_DN46742_c0_g1_i1.p1", "Xenopus_tropicalis_DN47056_c0_g1_i1.p1", "Xenopus_tropicalis_DN49947_c4_g1_i3.p1", "Xenopus_tropicalis_DN52314_c1_g1_i1.p1", "Xenopus_tropicalis_DN52314_c1_g1_i2.p1")
1480	GO:0033047	regulation of mitotic sister chromatid s...	12	7	1.98	1.00000	c("Xenopus_tropicalis_DN108697_c0_g1_i1.p1", "Xenopus_tropicalis_DN29849_c0_g1_i1.p1", "Xenopus_tropicalis_DN46742_c0_g1_i1.p1", "Xenopus_tropicalis_DN47056_c0_g1_i1.p1", "Xenopus_tropicalis_DN49947_c4_g1_i3.p1", "Xenopus_tropicalis_DN52314_c1_g1_i1.p1", "Xenopus_tropicalis_DN52314_c1_g1_i2.p1")
1481	GO:0033048	negative regulation of mitotic sister ch...	8	6	1.32	1.00000	c("Xenopus_tropicalis_DN108697_c0_g1_i1.p1", "Xenopus_tropicalis_DN46742_c0_g1_i1.p1", "Xenopus_tropicalis_DN47056_c0_g1_i1.p1", "Xenopus_tropicalis_DN49947_c4_g1_i3.p1", "Xenopus_tropicalis_DN52314_c1_g1_i1.p1", "Xenopus_tropicalis_DN52314_c1_g1_i2.p1")
1482	GO:0060429	epithelium development	16	5	2.63	1.00000	c("Xenopus_tropicalis_DN27009_c0_g1_i3.p1", "Xenopus_tropicalis_DN45519_c0_g1_i1.p1", "Xenopus_tropicalis_DN50765_c2_g3_i1.p1", "Xenopus_tropicalis_DN51093_c0_g1_i1.p1", "Xenopus_tropicalis_DN63451_c0_g1_i1.p1")
1483	GO:0061572	actin filament bundle organization	17	2	2.8	1.00000	c("Xenopus_tropicalis_DN50858_c0_g1_i14.p1", "Xenopus_tropicalis_DN51466_c0_g1_i2.p1")
1484	GO:0010467	gene expression	1698	466	279.6	1.00000	c("Xenopus_tropicalis_DN10424_c0_g1_i1.p1", "Xenopus_tropicalis_DN108420_c0_g1_i1.p1", "Xenopus_tropicalis_DN111352_c0_g1_i1.p1", "Xenopus_tropicalis_DN111487_c0_g1_i1.p1", "Xenopus_tropicalis_DN1125_c0_g1_i1.p1", "Xenopus_tropicalis_DN12101_c0_g1_i2.p1", "Xenopus_tropicalis_DN12132_c0_g1_i1.p1", "Xenopus_tropicalis_DN12993_c0_g1_i3.p1", "Xenopus_tropicalis_DN14481_c0_g1_i1.p1", "Xenopus_tropical…
1485	GO:0032870	cellular response to hormone stimulus	26	2	4.28	1.00000	c("Xenopus_tropicalis_DN47255_c1_g1_i1.p1", "Xenopus_tropicalis_DN47255_c1_g1_i2.p1")
1486	GO:0097354	prenylation	7	2	1.15	1.00000	c("Xenopus_tropicalis_DN52926_c17_g1_i5.p1", "Xenopus_tropicalis_DN53080_c2_g1_i2.p1")
1487	GO:0010469	regulation of signaling receptor activit...	5	1	0.82	1.00000	Xenopus_tropicalis_DN44835_c0_g1_i1.p1
1488	GO:0032872	regulation of stress-activated MAPK casc...	9	2	1.48	1.00000	c("Xenopus_tropicalis_DN44440_c0_g1_i1.p1", "Xenopus_tropicalis_DN51050_c0_g1_i5.p1")
1489	GO:0002181	cytoplasmic translation	2	1	0.33	1.00000	Xenopus_tropicalis_DN38483_c0_g1_i1.p1
1490	GO:0043094	cellular metabolic compound salvage	15	1	2.47	1.00000	Xenopus_tropicalis_DN20053_c0_g1_i1.p1
1491	GO:0019941	modification-dependent protein catabolic...	118	35	19.43	1.00000	c("Xenopus_tropicalis_DN12066_c0_g1_i1.p1", "Xenopus_tropicalis_DN21222_c0_g1_i2.p1", "Xenopus_tropicalis_DN30712_c0_g1_i3.p1", "Xenopus_tropicalis_DN31690_c0_g1_i1.p1", "Xenopus_tropicalis_DN35088_c1_g1_i1.p1", "Xenopus_tropicalis_DN35359_c0_g1_i1.p1", "Xenopus_tropicalis_DN36830_c0_g1_i1.p1", "Xenopus_tropicalis_DN37111_c0_g1_i1.p1", "Xenopus_tropicalis_DN37770_c0_g1_i1.p1", "Xenopus_tropicalis…
1492	GO:0019184	nonribosomal peptide biosynthetic proces...	4	1	0.66	1.00000	Xenopus_tropicalis_DN45530_c0_g1_i1.p1
1493	GO:0032874	positive regulation of stress-activated ...	3	1	0.49	1.00000	Xenopus_tropicalis_DN44440_c0_g1_i1.p1
1494	GO:0002183	cytoplasmic translational initiation	1	1	0.16	1.00000	Xenopus_tropicalis_DN38483_c0_g1_i1.p1
1495	GO:0045934	negative regulation of nucleobase-contai...	71	17	11.69	1.00000	c("Xenopus_tropicalis_DN19948_c0_g1_i1.p1", "Xenopus_tropicalis_DN31407_c0_g1_i1.p1", "Xenopus_tropicalis_DN36627_c0_g1_i1.p1", "Xenopus_tropicalis_DN37470_c0_g1_i1.p1", "Xenopus_tropicalis_DN42195_c0_g1_i2.p1", "Xenopus_tropicalis_DN42398_c0_g1_i1.p1", "Xenopus_tropicalis_DN42607_c0_g1_i1.p1", "Xenopus_tropicalis_DN44760_c1_g1_i3.p1", "Xenopus_tropicalis_DN45497_c0_g1_i2.p1", "Xenopus_tropicalis…
1496	GO:0045935	positive regulation of nucleobase-contai...	56	10	9.22	1.00000	c("Xenopus_tropicalis_DN35520_c0_g1_i1.p1", "Xenopus_tropicalis_DN39150_c0_g1_i1.p1", "Xenopus_tropicalis_DN40692_c0_g1_i1.p1", "Xenopus_tropicalis_DN44314_c0_g1_i1.p1", "Xenopus_tropicalis_DN45033_c0_g1_i1.p1", "Xenopus_tropicalis_DN46485_c0_g1_i1.p1", "Xenopus_tropicalis_DN49660_c0_g1_i2.p1", "Xenopus_tropicalis_DN49715_c0_g1_i5.p1", "Xenopus_tropicalis_DN51135_c0_g1_i1.p1", "Xenopus_tropicalis…
1497	GO:0035295	tube development	32	1	5.27	1.00000	Xenopus_tropicalis_DN37950_c1_g1_i1.p1
1498	GO:0045936	negative regulation of phosphate metabol...	14	3	2.31	1.00000	c("Xenopus_tropicalis_DN32915_c0_g1_i1.p1", "Xenopus_tropicalis_DN40536_c1_g1_i2.p1", "Xenopus_tropicalis_DN44835_c0_g1_i1.p1")
1499	GO:0035296	regulation of tube diameter	26	1	4.28	1.00000	Xenopus_tropicalis_DN113459_c0_g1_i1.p1
1500	GO:0033036	macromolecule localization	424	69	69.82	1.00000	c("Xenopus_tropicalis_DN20700_c0_g1_i1.p1", "Xenopus_tropicalis_DN21546_c0_g1_i1.p1", "Xenopus_tropicalis_DN27042_c0_g1_i1.p1", "Xenopus_tropicalis_DN27076_c0_g1_i1.p1", "Xenopus_tropicalis_DN30540_c0_g1_i1.p1", "Xenopus_tropicalis_DN31402_c0_g1_i1.p1", "Xenopus_tropicalis_DN31618_c0_g1_i1.p1", "Xenopus_tropicalis_DN31976_c0_g1_i1.p1", "Xenopus_tropicalis_DN33541_c0_g1_i1.p1", "Xenopus_tropicalis…
1501	GO:0018022	peptidyl-lysine methylation	22	8	3.62	1.00000	c("Xenopus_tropicalis_DN26704_c0_g1_i1.p1", "Xenopus_tropicalis_DN40366_c0_g1_i1.p1", "Xenopus_tropicalis_DN40863_c0_g1_i2.p1", "Xenopus_tropicalis_DN41143_c0_g1_i8.p1", "Xenopus_tropicalis_DN43113_c0_g1_i2.p1", "Xenopus_tropicalis_DN48235_c1_g1_i1.p1", "Xenopus_tropicalis_DN48824_c0_g1_i1.p1", "Xenopus_tropicalis_DN51213_c0_g1_i1.p1")
1502	GO:0036211	protein modification process	1262	292	207.8	1.00000	c("Xenopus_tropicalis_DN108697_c0_g1_i1.p1", "Xenopus_tropicalis_DN109079_c0_g1_i1.p1", "Xenopus_tropicalis_DN109259_c0_g1_i1.p1", "Xenopus_tropicalis_DN11824_c0_g1_i1.p1", "Xenopus_tropicalis_DN123522_c0_g1_i1.p1", "Xenopus_tropicalis_DN123679_c0_g1_i1.p1", "Xenopus_tropicalis_DN125710_c0_g1_i1.p1", "Xenopus_tropicalis_DN14579_c0_g1_i1.p1", "Xenopus_tropicalis_DN19948_c0_g1_i1.p1", "Xenopus_trop…
1503	GO:0045937	positive regulation of phosphate metabol...	16	6	2.63	1.00000	c("Xenopus_tropicalis_DN44440_c0_g1_i1.p1", "Xenopus_tropicalis_DN50020_c1_g1_i1.p1", "Xenopus_tropicalis_DN50346_c1_g1_i1.p1", "Xenopus_tropicalis_DN51775_c1_g1_i3.p1", "Xenopus_tropicalis_DN51946_c3_g5_i1.p1", "Xenopus_tropicalis_DN5824_c0_g1_i1.p1")
1504	GO:0032879	regulation of localization	94	12	15.48	1.00000	c("Xenopus_tropicalis_DN27042_c0_g1_i1.p1", "Xenopus_tropicalis_DN29035_c0_g1_i1.p1", "Xenopus_tropicalis_DN34423_c0_g1_i1.p1", "Xenopus_tropicalis_DN36079_c0_g1_i1.p1", "Xenopus_tropicalis_DN3786_c0_g1_i1.p1", "Xenopus_tropicalis_DN44422_c0_g1_i1.p1", "Xenopus_tropicalis_DN45952_c0_g1_i1.p1", "Xenopus_tropicalis_DN46306_c0_g1_i2.p1", "Xenopus_tropicalis_DN48044_c0_g1_i1.p1", "Xenopus_tropicalis_…
1505	GO:0018023	peptidyl-lysine trimethylation	4	1	0.66	1.00000	Xenopus_tropicalis_DN51213_c0_g1_i1.p1
1506	GO:0099022	vesicle tethering	1	1	0.16	1.00000	Xenopus_tropicalis_DN45803_c0_g1_i1.p1
1507	GO:0006323	DNA packaging	27	9	4.45	1.00000	c("Xenopus_tropicalis_DN11290_c0_g1_i1.p1", "Xenopus_tropicalis_DN32644_c0_g1_i1.p1", "Xenopus_tropicalis_DN45178_c2_g1_i1.p1", "Xenopus_tropicalis_DN49299_c0_g1_i1.p1", "Xenopus_tropicalis_DN49401_c0_g1_i1.p1", "Xenopus_tropicalis_DN50055_c0_g1_i5.p1", "Xenopus_tropicalis_DN50342_c0_g1_i1.p3", "Xenopus_tropicalis_DN50342_c0_g2_i1.p2", "Xenopus_tropicalis_DN52374_c0_g1_i1.p1")
1508	GO:0071804	cellular potassium ion transport	20	4	3.29	1.00000	c("Xenopus_tropicalis_DN21029_c0_g1_i1.p1", "Xenopus_tropicalis_DN26507_c0_g1_i1.p1", "Xenopus_tropicalis_DN37437_c0_g1_i1.p1", "Xenopus_tropicalis_DN51376_c0_g1_i2.p1")
1509	GO:2000756	regulation of peptidyl-lysine acetylatio...	2	2	0.33	1.00000	c("Xenopus_tropicalis_DN31296_c0_g1_i1.p1", "Xenopus_tropicalis_DN47818_c3_g1_i1.p1")
1510	GO:0071806	protein transmembrane transport	16	2	2.63	1.00000	c("Xenopus_tropicalis_DN44469_c0_g1_i2.p1", "Xenopus_tropicalis_DN50754_c0_g3_i1.p2")
1511	GO:0010458	exit from mitosis	1	1	0.16	1.00000	Xenopus_tropicalis_DN26168_c0_g1_i1.p1
1512	GO:0019932	second-messenger-mediated signaling	13	3	2.14	1.00000	c("Xenopus_tropicalis_DN17634_c0_g1_i1.p1", "Xenopus_tropicalis_DN52521_c1_g1_i2.p3", "Xenopus_tropicalis_DN52521_c3_g1_i2.p1")
1513	GO:0090735	DNA repair complex assembly	1	1	0.16	1.00000	Xenopus_tropicalis_DN46880_c0_g1_i1.p1
1514	GO:2000780	negative regulation of double-strand bre...	2	1	0.33	1.00000	Xenopus_tropicalis_DN37470_c0_g1_i1.p1
1515	GO:0022008	neurogenesis	107	12	17.62	1.00000	c("Xenopus_tropicalis_DN12199_c0_g1_i1.p1", "Xenopus_tropicalis_DN29668_c0_g1_i1.p1", "Xenopus_tropicalis_DN37548_c0_g1_i1.p1", "Xenopus_tropicalis_DN42035_c0_g1_i2.p1", "Xenopus_tropicalis_DN42709_c0_g1_i3.p1", "Xenopus_tropicalis_DN44514_c0_g1_i1.p1", "Xenopus_tropicalis_DN45482_c0_g1_i1.p1", "Xenopus_tropicalis_DN45682_c0_g1_i1.p1", "Xenopus_tropicalis_DN52538_c0_g1_i1.p1", "Xenopus_tropicalis…
1516	GO:0000096	sulfur amino acid metabolic process	11	1	1.81	1.00000	Xenopus_tropicalis_DN17794_c0_g1_i1.p1
1517	GO:0044042	glucan metabolic process	13	1	2.14	1.00000	Xenopus_tropicalis_DN42291_c0_g1_i1.p1
1518	GO:0000098	sulfur amino acid catabolic process	2	1	0.33	1.00000	Xenopus_tropicalis_DN17794_c0_g1_i1.p1
1519	GO:1902750	negative regulation of cell cycle G2/M p...	3	2	0.49	1.00000	c("Xenopus_tropicalis_DN3786_c0_g1_i1.p1", "Xenopus_tropicalis_DN44443_c0_g1_i1.p1")
1520	GO:0006342	chromatin silencing	2	1	0.33	1.00000	Xenopus_tropicalis_DN50280_c0_g1_i1.p1
1521	GO:0072521	purine-containing compound metabolic pro...	160	11	26.35	1.00000	c("Xenopus_tropicalis_DN20053_c0_g1_i1.p1", "Xenopus_tropicalis_DN31961_c0_g1_i1.p1", "Xenopus_tropicalis_DN37294_c0_g1_i2.p1", "Xenopus_tropicalis_DN37432_c0_g1_i1.p1", "Xenopus_tropicalis_DN41600_c0_g1_i1.p1", "Xenopus_tropicalis_DN46201_c0_g1_i1.p1", "Xenopus_tropicalis_DN49361_c3_g1_i1.p1", "Xenopus_tropicalis_DN49362_c0_g1_i1.p1", "Xenopus_tropicalis_DN51645_c3_g1_i1.p1", "Xenopus_tropicalis…
1522	GO:2000779	regulation of double-strand break repair	7	2	1.15	1.00000	c("Xenopus_tropicalis_DN37470_c0_g1_i1.p1", "Xenopus_tropicalis_DN49660_c0_g1_i2.p1")
1523	GO:0072522	purine-containing compound biosynthetic ...	117	8	19.27	1.00000	c("Xenopus_tropicalis_DN20053_c0_g1_i1.p1", "Xenopus_tropicalis_DN31961_c0_g1_i1.p1", "Xenopus_tropicalis_DN37294_c0_g1_i2.p1", "Xenopus_tropicalis_DN37432_c0_g1_i1.p1", "Xenopus_tropicalis_DN41600_c0_g1_i1.p1", "Xenopus_tropicalis_DN46201_c0_g1_i1.p1", "Xenopus_tropicalis_DN49362_c0_g1_i1.p1", "Xenopus_tropicalis_DN63098_c0_g1_i1.p1")
1524	GO:0045143	homologous chromosome segregation	9	1	1.48	1.00000	Xenopus_tropicalis_DN17475_c0_g1_i1.p1
1525	GO:0072524	pyridine-containing compound metabolic p...	63	2	10.37	1.00000	c("Xenopus_tropicalis_DN46118_c2_g1_i1.p1", "Xenopus_tropicalis_DN63098_c0_g1_i1.p1")
1526	GO:0045144	meiotic sister chromatid segregation	2	2	0.33	1.00000	c("Xenopus_tropicalis_DN42227_c0_g1_i1.p1", "Xenopus_tropicalis_DN51977_c4_g2_i1.p1")
1527	GO:0072525	pyridine-containing compound biosyntheti...	55	2	9.06	1.00000	c("Xenopus_tropicalis_DN46118_c2_g1_i1.p1", "Xenopus_tropicalis_DN63098_c0_g1_i1.p1")
1528	GO:0072527	pyrimidine-containing compound metabolic...	28	5	4.61	1.00000	c("Xenopus_tropicalis_DN11585_c0_g1_i1.p1", "Xenopus_tropicalis_DN31961_c0_g1_i1.p1", "Xenopus_tropicalis_DN37432_c0_g1_i1.p1", "Xenopus_tropicalis_DN38086_c0_g1_i2.p1", "Xenopus_tropicalis_DN45053_c0_g1_i1.p1")
1529	GO:0043066	negative regulation of apoptotic process	28	1	4.61	1.00000	Xenopus_tropicalis_DN52061_c0_g1_i1.p1
1530	GO:0002115	store-operated calcium entry	1	1	0.16	1.00000	Xenopus_tropicalis_DN34423_c0_g1_i1.p1
1531	GO:0012501	programmed cell death	181	31	29.8	1.00000	c("Xenopus_tropicalis_DN124788_c0_g1_i1.p1", "Xenopus_tropicalis_DN21546_c0_g1_i1.p1", "Xenopus_tropicalis_DN21745_c0_g1_i3.p1", "Xenopus_tropicalis_DN28772_c0_g1_i1.p1", "Xenopus_tropicalis_DN30353_c1_g1_i1.p1", "Xenopus_tropicalis_DN30388_c0_g1_i1.p1", "Xenopus_tropicalis_DN36449_c0_g1_i1.p1", "Xenopus_tropicalis_DN38177_c0_g1_i1.p1", "Xenopus_tropicalis_DN41665_c0_g1_i1.p1", "Xenopus_tropicali…
1532	GO:0072528	pyrimidine-containing compound biosynthe...	21	5	3.46	1.00000	c("Xenopus_tropicalis_DN11585_c0_g1_i1.p1", "Xenopus_tropicalis_DN31961_c0_g1_i1.p1", "Xenopus_tropicalis_DN37432_c0_g1_i1.p1", "Xenopus_tropicalis_DN38086_c0_g1_i2.p1", "Xenopus_tropicalis_DN45053_c0_g1_i1.p1")
1533	GO:0043067	regulation of programmed cell death	117	15	19.27	1.00000	c("Xenopus_tropicalis_DN124788_c0_g1_i1.p1", "Xenopus_tropicalis_DN21745_c0_g1_i3.p1", "Xenopus_tropicalis_DN28772_c0_g1_i1.p1", "Xenopus_tropicalis_DN30353_c1_g1_i1.p1", "Xenopus_tropicalis_DN36449_c0_g1_i1.p1", "Xenopus_tropicalis_DN38177_c0_g1_i1.p1", "Xenopus_tropicalis_DN45682_c0_g1_i1.p1", "Xenopus_tropicalis_DN45945_c0_g1_i1.p1", "Xenopus_tropicalis_DN46234_c0_g1_i1.p1", "Xenopus_tropicali…
1534	GO:0072529	pyrimidine-containing compound catabolic...	7	1	1.15	1.00000	Xenopus_tropicalis_DN11585_c0_g1_i1.p1
1535	GO:0043068	positive regulation of programmed cell d...	22	4	3.62	1.00000	c("Xenopus_tropicalis_DN21745_c0_g1_i3.p1", "Xenopus_tropicalis_DN45682_c0_g1_i1.p1", "Xenopus_tropicalis_DN46234_c0_g1_i1.p1", "Xenopus_tropicalis_DN51118_c0_g1_i1.p1")
1536	GO:0043069	negative regulation of programmed cell d...	28	1	4.61	1.00000	Xenopus_tropicalis_DN52061_c0_g1_i1.p1
1537	GO:0051650	establishment of vesicle localization	32	7	5.27	1.00000	c("Xenopus_tropicalis_DN37548_c0_g1_i1.p1", "Xenopus_tropicalis_DN41912_c0_g1_i1.p1", "Xenopus_tropicalis_DN44185_c0_g1_i1.p1", "Xenopus_tropicalis_DN44747_c0_g1_i1.p1", "Xenopus_tropicalis_DN45803_c0_g1_i1.p1", "Xenopus_tropicalis_DN46858_c0_g1_i7.p1", "Xenopus_tropicalis_DN51147_c1_g1_i2.p1")
1538	GO:0072511	divalent inorganic cation transport	88	16	14.49	1.00000	c("Xenopus_tropicalis_DN110409_c0_g1_i1.p1", "Xenopus_tropicalis_DN30274_c0_g1_i1.p1", "Xenopus_tropicalis_DN34423_c0_g1_i1.p1", "Xenopus_tropicalis_DN37868_c0_g1_i1.p1", "Xenopus_tropicalis_DN38350_c0_g1_i2.p1", "Xenopus_tropicalis_DN40881_c0_g1_i2.p1", "Xenopus_tropicalis_DN45300_c0_g1_i1.p1", "Xenopus_tropicalis_DN47009_c2_g1_i5.p1", "Xenopus_tropicalis_DN47456_c1_g2_i1.p1", "Xenopus_tropicali…
1539	GO:0051653	spindle localization	2	2	0.33	1.00000	c("Xenopus_tropicalis_DN47532_c0_g1_i3.p1", "Xenopus_tropicalis_DN50082_c0_g1_i2.p1")
1540	GO:0051656	establishment of organelle localization	38	13	6.26	1.00000	c("Xenopus_tropicalis_DN37548_c0_g1_i1.p1", "Xenopus_tropicalis_DN39421_c0_g1_i1.p1", "Xenopus_tropicalis_DN41912_c0_g1_i1.p1", "Xenopus_tropicalis_DN44185_c0_g1_i1.p1", "Xenopus_tropicalis_DN44333_c0_g1_i1.p1", "Xenopus_tropicalis_DN44699_c0_g1_i1.p1", "Xenopus_tropicalis_DN44747_c0_g1_i1.p1", "Xenopus_tropicalis_DN44881_c1_g1_i1.p1", "Xenopus_tropicalis_DN45803_c0_g1_i1.p1", "Xenopus_tropicalis…
1541	GO:0045137	development of primary sexual characteri...	1	1	0.16	1.00000	Xenopus_tropicalis_DN27009_c0_g1_i3.p1
1542	GO:0015711	organic anion transport	91	3	14.98	1.00000	c("Xenopus_tropicalis_DN48707_c0_g1_i1.p1", "Xenopus_tropicalis_DN49403_c0_g1_i2.p1", "Xenopus_tropicalis_DN52884_c11_g1_i6.p1")
1543	GO:0032024	positive regulation of insulin secretion	4	1	0.66	1.00000	Xenopus_tropicalis_DN45952_c0_g1_i1.p1
1544	GO:0043086	negative regulation of catalytic activit...	19	3	3.13	1.00000	c("Xenopus_tropicalis_DN40536_c1_g1_i2.p1", "Xenopus_tropicalis_DN44835_c0_g1_i1.p1", "Xenopus_tropicalis_DN48642_c0_g1_i1.p1")
1545	GO:0000054	ribosomal subunit export from nucleus	2	2	0.33	1.00000	c("Xenopus_tropicalis_DN39421_c0_g1_i1.p1", "Xenopus_tropicalis_DN44699_c0_g1_i1.p1")
1546	GO:0055065	metal ion homeostasis	43	6	7.08	1.00000	c("Xenopus_tropicalis_DN26033_c0_g1_i1.p1", "Xenopus_tropicalis_DN26095_c0_g1_i2.p1", "Xenopus_tropicalis_DN44416_c0_g1_i6.p1", "Xenopus_tropicalis_DN47009_c2_g1_i5.p1", "Xenopus_tropicalis_DN51565_c7_g1_i3.p1", "Xenopus_tropicalis_DN53061_c7_g1_i1.p1")
1547	GO:0055067	monovalent inorganic cation homeostasis	10	2	1.65	1.00000	c("Xenopus_tropicalis_DN48537_c2_g2_i1.p1", "Xenopus_tropicalis_DN53196_c27_g1_i1.p1")
1548	GO:0010446	response to alkaline pH	1	1	0.16	1.00000	Xenopus_tropicalis_DN49585_c0_g1_i2.p1
1549	GO:0000819	sister chromatid segregation	39	24	6.42	1.00000	c("Xenopus_tropicalis_DN108697_c0_g1_i1.p1", "Xenopus_tropicalis_DN29849_c0_g1_i1.p1", "Xenopus_tropicalis_DN34298_c0_g1_i1.p1", "Xenopus_tropicalis_DN42227_c0_g1_i1.p1", "Xenopus_tropicalis_DN43176_c0_g1_i1.p1", "Xenopus_tropicalis_DN44310_c0_g1_i1.p1", "Xenopus_tropicalis_DN44333_c0_g1_i1.p1", "Xenopus_tropicalis_DN44881_c1_g1_i1.p1", "Xenopus_tropicalis_DN44928_c0_g1_i2.p1", "Xenopus_tropicali…
1550	GO:0032011	ARF protein signal transduction	17	1	2.8	1.00000	Xenopus_tropicalis_DN44510_c0_g1_i2.p1
1551	GO:0031098	stress-activated protein kinase signalin...	11	2	1.81	1.00000	c("Xenopus_tropicalis_DN44440_c0_g1_i1.p1", "Xenopus_tropicalis_DN51050_c0_g1_i5.p1")
1552	GO:0031099	regeneration	4	1	0.66	1.00000	Xenopus_tropicalis_DN29668_c0_g1_i1.p1
1553	GO:0015748	organophosphate ester transport	43	2	7.08	1.00000	c("Xenopus_tropicalis_DN48707_c0_g1_i1.p1", "Xenopus_tropicalis_DN52884_c11_g1_i6.p1")
1554	GO:0015749	monosaccharide transmembrane transport	2	1	0.33	1.00000	Xenopus_tropicalis_DN48044_c0_g1_i1.p1
1555	GO:0035270	endocrine system development	5	1	0.82	1.00000	Xenopus_tropicalis_DN63451_c0_g1_i1.p1
1556	GO:0051674	localization of cell	82	9	13.5	1.00000	c("Xenopus_tropicalis_DN3786_c0_g1_i1.p1", "Xenopus_tropicalis_DN41857_c0_g1_i1.p1", "Xenopus_tropicalis_DN42027_c0_g1_i1.p1", "Xenopus_tropicalis_DN43926_c0_g1_i2.p1", "Xenopus_tropicalis_DN44422_c0_g1_i1.p1", "Xenopus_tropicalis_DN47743_c0_g1_i1.p1", "Xenopus_tropicalis_DN50351_c6_g1_i1.p1", "Xenopus_tropicalis_DN51551_c7_g2_i2.p1", "Xenopus_tropicalis_DN63451_c0_g1_i1.p1")
1557	GO:0071560	cellular response to transforming growth...	17	4	2.8	1.00000	c("Xenopus_tropicalis_DN38885_c0_g1_i1.p2", "Xenopus_tropicalis_DN40864_c0_g1_i1.p1", "Xenopus_tropicalis_DN41192_c1_g1_i3.p1", "Xenopus_tropicalis_DN49115_c0_g1_i1.p1")
1558	GO:0033554	cellular response to stress	243	112	40.01	1.00000	c("Xenopus_tropicalis_DN12020_c0_g1_i1.p1", "Xenopus_tropicalis_DN125020_c0_g1_i3.p1", "Xenopus_tropicalis_DN1556_c0_g1_i1.p1", "Xenopus_tropicalis_DN17475_c0_g1_i1.p1", "Xenopus_tropicalis_DN19948_c0_g1_i1.p1", "Xenopus_tropicalis_DN20775_c0_g1_i1.p1", "Xenopus_tropicalis_DN21120_c0_g1_i2.p1", "Xenopus_tropicalis_DN21745_c0_g1_i3.p1", "Xenopus_tropicalis_DN22613_c0_g1_i2.p1", "Xenopus_tropicalis…
1559	GO:0099003	vesicle-mediated transport in synapse	16	3	2.63	1.00000	c("Xenopus_tropicalis_DN37548_c0_g1_i1.p1", "Xenopus_tropicalis_DN44185_c0_g1_i1.p1", "Xenopus_tropicalis_DN46641_c0_g1_i1.p1")
1560	GO:0006304	DNA modification	12	1	1.98	1.00000	Xenopus_tropicalis_DN48025_c0_g1_i2.p1
1561	GO:0006305	DNA alkylation	4	1	0.66	1.00000	Xenopus_tropicalis_DN48025_c0_g1_i2.p1
1562	GO:0006306	DNA methylation	4	1	0.66	1.00000	Xenopus_tropicalis_DN48025_c0_g1_i2.p1
1563	GO:0032042	mitochondrial DNA metabolic process	1	1	0.16	1.00000	Xenopus_tropicalis_DN49208_c3_g2_i1.p1
1564	GO:1990505	mitotic DNA replication maintenance of f...	1	1	0.16	1.00000	Xenopus_tropicalis_DN37397_c0_g1_i1.p1
1565	GO:0045103	intermediate filament-based process	65	1	10.7	1.00000	Xenopus_tropicalis_DN37548_c0_g1_i1.p1
1566	GO:0070482	response to oxygen levels	1	1	0.16	1.00000	Xenopus_tropicalis_DN39974_c0_g1_i2.p1
1567	GO:0042866	pyruvate biosynthetic process	44	1	7.25	1.00000	Xenopus_tropicalis_DN63098_c0_g1_i1.p1
1568	GO:0055080	cation homeostasis	53	8	8.73	1.00000	c("Xenopus_tropicalis_DN26033_c0_g1_i1.p1", "Xenopus_tropicalis_DN26095_c0_g1_i2.p1", "Xenopus_tropicalis_DN44416_c0_g1_i6.p1", "Xenopus_tropicalis_DN47009_c2_g1_i5.p1", "Xenopus_tropicalis_DN48537_c2_g2_i1.p1", "Xenopus_tropicalis_DN51565_c7_g1_i3.p1", "Xenopus_tropicalis_DN53061_c7_g1_i1.p1", "Xenopus_tropicalis_DN53196_c27_g1_i1.p1")
1569	GO:1902749	regulation of cell cycle G2/M phase tran...	6	4	0.99	1.00000	c("Xenopus_tropicalis_DN3786_c0_g1_i1.p1", "Xenopus_tropicalis_DN41711_c0_g1_i1.p1", "Xenopus_tropicalis_DN43033_c0_g1_i1.p1", "Xenopus_tropicalis_DN44443_c0_g1_i1.p1")
1570	GO:0055082	cellular chemical homeostasis	52	7	8.56	1.00000	c("Xenopus_tropicalis_DN26033_c0_g1_i1.p1", "Xenopus_tropicalis_DN26095_c0_g1_i2.p1", "Xenopus_tropicalis_DN44416_c0_g1_i6.p1", "Xenopus_tropicalis_DN45952_c0_g1_i1.p1", "Xenopus_tropicalis_DN47009_c2_g1_i5.p1", "Xenopus_tropicalis_DN51565_c7_g1_i3.p1", "Xenopus_tropicalis_DN53061_c7_g1_i1.p1")
1571	GO:0000075	cell cycle checkpoint	27	15	4.45	1.00000	c("Xenopus_tropicalis_DN108697_c0_g1_i1.p1", "Xenopus_tropicalis_DN20625_c0_g1_i1.p1", "Xenopus_tropicalis_DN26990_c0_g1_i1.p1", "Xenopus_tropicalis_DN36627_c0_g1_i1.p1", "Xenopus_tropicalis_DN44443_c0_g1_i1.p1", "Xenopus_tropicalis_DN45020_c0_g1_i2.p1", "Xenopus_tropicalis_DN46742_c0_g1_i1.p1", "Xenopus_tropicalis_DN47056_c0_g1_i1.p1", "Xenopus_tropicalis_DN49947_c4_g1_i3.p1", "Xenopus_tropicali…
1572	GO:0030329	prenylcysteine metabolic process	2	1	0.33	1.00000	Xenopus_tropicalis_DN17794_c0_g1_i1.p1
1573	GO:0055086	nucleobase-containing small molecule met...	244	21	40.18	1.00000	c("Xenopus_tropicalis_DN11585_c0_g1_i1.p1", "Xenopus_tropicalis_DN20053_c0_g1_i1.p1", "Xenopus_tropicalis_DN23446_c0_g1_i1.p1", "Xenopus_tropicalis_DN23952_c0_g1_i3.p1", "Xenopus_tropicalis_DN31961_c0_g1_i1.p1", "Xenopus_tropicalis_DN37294_c0_g1_i2.p1", "Xenopus_tropicalis_DN37432_c0_g1_i1.p1", "Xenopus_tropicalis_DN38086_c0_g1_i2.p1", "Xenopus_tropicalis_DN41442_c0_g1_i1.p1", "Xenopus_tropicalis…
1574	GO:0060964	regulation of gene silencing by miRNA	2	1	0.33	1.00000	Xenopus_tropicalis_DN50135_c0_g1_i3.p1
1575	GO:0008406	gonad development	1	1	0.16	1.00000	Xenopus_tropicalis_DN27009_c0_g1_i3.p1
1576	GO:0060966	regulation of gene silencing by RNA	2	1	0.33	1.00000	Xenopus_tropicalis_DN50135_c0_g1_i3.p1
1577	GO:0034502	protein localization to chromosome	2	2	0.33	1.00000	c("Xenopus_tropicalis_DN49947_c4_g1_i3.p1", "Xenopus_tropicalis_DN50012_c0_g1_i1.p1")
1578	GO:0060968	regulation of gene silencing	2	1	0.33	1.00000	Xenopus_tropicalis_DN50135_c0_g1_i3.p1
1579	GO:0034504	protein localization to nucleus	13	5	2.14	1.00000	c("Xenopus_tropicalis_DN41977_c0_g1_i1.p1", "Xenopus_tropicalis_DN46353_c1_g1_i2.p1", "Xenopus_tropicalis_DN46360_c0_g1_i3.p1", "Xenopus_tropicalis_DN49856_c2_g1_i4.p1", "Xenopus_tropicalis_DN51307_c0_g1_i1.p1")
1580	GO:0071559	response to transforming growth factor b...	17	4	2.8	1.00000	c("Xenopus_tropicalis_DN38885_c0_g1_i1.p2", "Xenopus_tropicalis_DN40864_c0_g1_i1.p1", "Xenopus_tropicalis_DN41192_c1_g1_i3.p1", "Xenopus_tropicalis_DN49115_c0_g1_i1.p1")
1581	GO:0001944	vasculature development	35	1	5.76	1.00000	Xenopus_tropicalis_DN37950_c1_g1_i1.p1
1582	GO:0055072	iron ion homeostasis	23	1	3.79	1.00000	Xenopus_tropicalis_DN44416_c0_g1_i6.p1
1583	GO:0055074	calcium ion homeostasis	14	5	2.31	1.00000	c("Xenopus_tropicalis_DN26033_c0_g1_i1.p1", "Xenopus_tropicalis_DN26095_c0_g1_i2.p1", "Xenopus_tropicalis_DN47009_c2_g1_i5.p1", "Xenopus_tropicalis_DN51565_c7_g1_i3.p1", "Xenopus_tropicalis_DN53061_c7_g1_i1.p1")
1584	GO:0055076	transition metal ion homeostasis	28	1	4.61	1.00000	Xenopus_tropicalis_DN44416_c0_g1_i6.p1
1585	GO:0097300	programmed necrotic cell death	1	1	0.16	1.00000	Xenopus_tropicalis_DN47061_c0_g1_i2.p1
1586	GO:0051640	organelle localization	63	18	10.37	1.00000	c("Xenopus_tropicalis_DN37548_c0_g1_i1.p1", "Xenopus_tropicalis_DN39421_c0_g1_i1.p1", "Xenopus_tropicalis_DN41912_c0_g1_i1.p1", "Xenopus_tropicalis_DN43628_c0_g1_i1.p1", "Xenopus_tropicalis_DN43913_c0_g1_i1.p1", "Xenopus_tropicalis_DN44185_c0_g1_i1.p1", "Xenopus_tropicalis_DN44333_c0_g1_i1.p1", "Xenopus_tropicalis_DN44699_c0_g1_i1.p1", "Xenopus_tropicalis_DN44747_c0_g1_i1.p1", "Xenopus_tropicalis…
1587	GO:0051641	cellular localization	403	90	66.36	1.00000	c("Xenopus_tropicalis_DN17241_c0_g1_i1.p1", "Xenopus_tropicalis_DN20700_c0_g1_i1.p1", "Xenopus_tropicalis_DN22068_c0_g1_i1.p1", "Xenopus_tropicalis_DN23881_c0_g1_i1.p1", "Xenopus_tropicalis_DN27076_c0_g1_i1.p1", "Xenopus_tropicalis_DN30540_c0_g1_i1.p1", "Xenopus_tropicalis_DN31108_c0_g1_i2.p1", "Xenopus_tropicalis_DN31402_c0_g1_i1.p1", "Xenopus_tropicalis_DN31618_c0_g1_i1.p1", "Xenopus_tropicalis…
1588	GO:0001932	regulation of protein phosphorylation	44	9	7.25	1.00000	c("Xenopus_tropicalis_DN32915_c0_g1_i1.p1", "Xenopus_tropicalis_DN43033_c0_g1_i1.p1", "Xenopus_tropicalis_DN44440_c0_g1_i1.p1", "Xenopus_tropicalis_DN44835_c0_g1_i1.p1", "Xenopus_tropicalis_DN50346_c1_g1_i1.p1", "Xenopus_tropicalis_DN51050_c0_g1_i5.p1", "Xenopus_tropicalis_DN51218_c5_g1_i4.p1", "Xenopus_tropicalis_DN52256_c0_g1_i12.p3", "Xenopus_tropicalis_DN5824_c0_g1_i1.p1")
1589	GO:0007422	peripheral nervous system development	5	2	0.82	1.00000	c("Xenopus_tropicalis_DN44514_c0_g1_i1.p1", "Xenopus_tropicalis_DN45482_c0_g1_i1.p1")
1590	GO:0001933	negative regulation of protein phosphory...	11	2	1.81	1.00000	c("Xenopus_tropicalis_DN32915_c0_g1_i1.p1", "Xenopus_tropicalis_DN44835_c0_g1_i1.p1")
1591	GO:0072503	cellular divalent inorganic cation homeo...	14	5	2.31	1.00000	c("Xenopus_tropicalis_DN26033_c0_g1_i1.p1", "Xenopus_tropicalis_DN26095_c0_g1_i2.p1", "Xenopus_tropicalis_DN47009_c2_g1_i5.p1", "Xenopus_tropicalis_DN51565_c7_g1_i3.p1", "Xenopus_tropicalis_DN53061_c7_g1_i1.p1")
1592	GO:0007423	sensory organ development	14	1	2.31	1.00000	Xenopus_tropicalis_DN9987_c0_g1_i1.p1
1593	GO:0001934	positive regulation of protein phosphory...	12	3	1.98	1.00000	c("Xenopus_tropicalis_DN44440_c0_g1_i1.p1", "Xenopus_tropicalis_DN50346_c1_g1_i1.p1", "Xenopus_tropicalis_DN5824_c0_g1_i1.p1")
1594	GO:0051643	endoplasmic reticulum localization	4	1	0.66	1.00000	Xenopus_tropicalis_DN52027_c0_g1_i1.p1
1595	GO:0043043	peptide biosynthetic process	358	30	58.95	1.00000	c("Xenopus_tropicalis_DN111352_c0_g1_i1.p1", "Xenopus_tropicalis_DN21452_c0_g1_i1.p1", "Xenopus_tropicalis_DN29153_c0_g1_i1.p2", "Xenopus_tropicalis_DN32822_c0_g1_i1.p1", "Xenopus_tropicalis_DN38483_c0_g1_i1.p1", "Xenopus_tropicalis_DN39683_c0_g1_i1.p1", "Xenopus_tropicalis_DN41165_c0_g2_i1.p1", "Xenopus_tropicalis_DN42172_c0_g1_i1.p1", "Xenopus_tropicalis_DN42652_c0_g1_i1.p1", "Xenopus_tropicali…
1596	GO:0042886	amide transport	300	54	49.4	1.00000	c("Xenopus_tropicalis_DN20700_c0_g1_i1.p1", "Xenopus_tropicalis_DN27042_c0_g1_i1.p1", "Xenopus_tropicalis_DN27076_c0_g1_i1.p1", "Xenopus_tropicalis_DN30540_c0_g1_i1.p1", "Xenopus_tropicalis_DN31402_c0_g1_i1.p1", "Xenopus_tropicalis_DN31618_c0_g1_i1.p1", "Xenopus_tropicalis_DN31976_c0_g1_i1.p1", "Xenopus_tropicalis_DN33541_c0_g1_i1.p1", "Xenopus_tropicalis_DN33971_c0_g1_i1.p1", "Xenopus_tropicalis…
1597	GO:0072507	divalent inorganic cation homeostasis	15	5	2.47	1.00000	c("Xenopus_tropicalis_DN26033_c0_g1_i1.p1", "Xenopus_tropicalis_DN26095_c0_g1_i2.p1", "Xenopus_tropicalis_DN47009_c2_g1_i5.p1", "Xenopus_tropicalis_DN51565_c7_g1_i3.p1", "Xenopus_tropicalis_DN53061_c7_g1_i1.p1")
1598	GO:0017015	regulation of transforming growth factor...	7	2	1.15	1.00000	c("Xenopus_tropicalis_DN38885_c0_g1_i1.p2", "Xenopus_tropicalis_DN49115_c0_g1_i1.p1")
1599	GO:0031050	dsRNA processing	3	1	0.49	1.00000	Xenopus_tropicalis_DN50135_c0_g1_i3.p1
1600	GO:0051648	vesicle localization	32	7	5.27	1.00000	c("Xenopus_tropicalis_DN37548_c0_g1_i1.p1", "Xenopus_tropicalis_DN41912_c0_g1_i1.p1", "Xenopus_tropicalis_DN44185_c0_g1_i1.p1", "Xenopus_tropicalis_DN44747_c0_g1_i1.p1", "Xenopus_tropicalis_DN45803_c0_g1_i1.p1", "Xenopus_tropicalis_DN46858_c0_g1_i7.p1", "Xenopus_tropicalis_DN51147_c1_g1_i2.p1")
1601	GO:0033522	histone H2A ubiquitination	2	1	0.33	1.00000	Xenopus_tropicalis_DN51856_c2_g1_i1.p1
1602	GO:0051649	establishment of localization in cell	357	80	58.78	1.00000	c("Xenopus_tropicalis_DN17241_c0_g1_i1.p1", "Xenopus_tropicalis_DN20700_c0_g1_i1.p1", "Xenopus_tropicalis_DN22068_c0_g1_i1.p1", "Xenopus_tropicalis_DN23881_c0_g1_i1.p1", "Xenopus_tropicalis_DN27076_c0_g1_i1.p1", "Xenopus_tropicalis_DN30540_c0_g1_i1.p1", "Xenopus_tropicalis_DN31108_c0_g1_i2.p1", "Xenopus_tropicalis_DN31402_c0_g1_i1.p1", "Xenopus_tropicalis_DN31618_c0_g1_i1.p1", "Xenopus_tropicalis…
1603	GO:0006490	oligosaccharide-lipid intermediate biosy...	9	2	1.48	1.00000	c("Xenopus_tropicalis_DN39305_c0_g1_i2.p1", "Xenopus_tropicalis_DN47827_c0_g1_i2.p1")
1604	GO:0000018	regulation of DNA recombination	5	1	0.82	1.00000	Xenopus_tropicalis_DN37470_c0_g1_i1.p1
1605	GO:0031056	regulation of histone modification	4	2	0.66	1.00000	c("Xenopus_tropicalis_DN31296_c0_g1_i1.p1", "Xenopus_tropicalis_DN47818_c3_g1_i1.p1")
1606	GO:1904029	regulation of cyclin-dependent protein k...	7	4	1.15	1.00000	c("Xenopus_tropicalis_DN43033_c0_g1_i1.p1", "Xenopus_tropicalis_DN51218_c5_g1_i4.p1", "Xenopus_tropicalis_DN52256_c0_g1_i12.p3", "Xenopus_tropicalis_DN5824_c0_g1_i1.p1")
1607	GO:0006497	protein lipidation	25	8	4.12	1.00000	c("Xenopus_tropicalis_DN30287_c0_g1_i1.p1", "Xenopus_tropicalis_DN45327_c0_g1_i1.p1", "Xenopus_tropicalis_DN46658_c0_g1_i1.p1", "Xenopus_tropicalis_DN47001_c0_g2_i1.p1", "Xenopus_tropicalis_DN48983_c0_g1_i1.p1", "Xenopus_tropicalis_DN49132_c0_g1_i1.p1", "Xenopus_tropicalis_DN49394_c2_g1_i2.p1", "Xenopus_tropicalis_DN50755_c1_g1_i1.p1")
1608	GO:0030334	regulation of cell migration	22	2	3.62	1.00000	c("Xenopus_tropicalis_DN3786_c0_g1_i1.p1", "Xenopus_tropicalis_DN44422_c0_g1_i1.p1")
1609	GO:0043038	amino acid activation	46	7	7.57	1.00000	c("Xenopus_tropicalis_DN29153_c0_g1_i1.p2", "Xenopus_tropicalis_DN46297_c0_g1_i1.p1", "Xenopus_tropicalis_DN47833_c0_g1_i2.p1", "Xenopus_tropicalis_DN48229_c0_g1_i3.p1", "Xenopus_tropicalis_DN49528_c7_g1_i4.p1", "Xenopus_tropicalis_DN50957_c2_g1_i4.p1", "Xenopus_tropicalis_DN68173_c0_g1_i1.p1")
1610	GO:0043039	tRNA aminoacylation	46	7	7.57	1.00000	c("Xenopus_tropicalis_DN29153_c0_g1_i1.p2", "Xenopus_tropicalis_DN46297_c0_g1_i1.p1", "Xenopus_tropicalis_DN47833_c0_g1_i2.p1", "Xenopus_tropicalis_DN48229_c0_g1_i3.p1", "Xenopus_tropicalis_DN49528_c7_g1_i4.p1", "Xenopus_tropicalis_DN50957_c2_g1_i4.p1", "Xenopus_tropicalis_DN68173_c0_g1_i1.p1")
1611	GO:0048729	tissue morphogenesis	4	2	0.66	1.00000	c("Xenopus_tropicalis_DN45519_c0_g1_i1.p1", "Xenopus_tropicalis_DN50765_c2_g3_i1.p1")
1612	GO:0042060	wound healing	73	1	12.02	1.00000	Xenopus_tropicalis_DN52590_c2_g2_i1.p1
1613	GO:0035239	tube morphogenesis	32	1	5.27	1.00000	Xenopus_tropicalis_DN37950_c1_g1_i1.p1
1614	GO:0031086	nuclear-transcribed mRNA catabolic proce...	1	1	0.16	1.00000	Xenopus_tropicalis_DN33809_c0_g1_i3.p1
1615	GO:0042063	gliogenesis	2	1	0.33	1.00000	Xenopus_tropicalis_DN45482_c0_g1_i1.p1
1616	GO:0090092	regulation of transmembrane receptor pro...	14	3	2.31	1.00000	c("Xenopus_tropicalis_DN31273_c0_g1_i1.p1", "Xenopus_tropicalis_DN38885_c0_g1_i1.p2", "Xenopus_tropicalis_DN49115_c0_g1_i1.p1")
1617	GO:0032006	regulation of TOR signaling	21	4	3.46	1.00000	c("Xenopus_tropicalis_DN33579_c0_g1_i1.p1", "Xenopus_tropicalis_DN34901_c0_g1_i2.p1", "Xenopus_tropicalis_DN49493_c7_g1_i1.p1", "Xenopus_tropicalis_DN53152_c4_g1_i1.p1")
1618	GO:0017038	protein import	27	7	4.45	1.00000	c("Xenopus_tropicalis_DN41977_c0_g1_i1.p1", "Xenopus_tropicalis_DN44469_c0_g1_i2.p1", "Xenopus_tropicalis_DN46353_c1_g1_i2.p1", "Xenopus_tropicalis_DN46360_c0_g1_i3.p1", "Xenopus_tropicalis_DN49856_c2_g1_i4.p1", "Xenopus_tropicalis_DN50754_c0_g3_i1.p2", "Xenopus_tropicalis_DN51307_c0_g1_i1.p1")
1619	GO:0000038	very long-chain fatty acid metabolic pro...	8	1	1.32	1.00000	Xenopus_tropicalis_DN52280_c8_g1_i1.p1
1620	GO:0010965	regulation of mitotic sister chromatid s...	12	7	1.98	1.00000	c("Xenopus_tropicalis_DN108697_c0_g1_i1.p1", "Xenopus_tropicalis_DN29849_c0_g1_i1.p1", "Xenopus_tropicalis_DN46742_c0_g1_i1.p1", "Xenopus_tropicalis_DN47056_c0_g1_i1.p1", "Xenopus_tropicalis_DN49947_c4_g1_i3.p1", "Xenopus_tropicalis_DN52314_c1_g1_i1.p1", "Xenopus_tropicalis_DN52314_c1_g1_i2.p1")
1621	GO:1905114	cell surface receptor signaling pathway ...	86	18	14.16	1.00000	c("Xenopus_tropicalis_DN11263_c0_g1_i1.p1", "Xenopus_tropicalis_DN12132_c0_g1_i1.p1", "Xenopus_tropicalis_DN1586_c0_g1_i1.p2", "Xenopus_tropicalis_DN3130_c0_g1_i1.p1", "Xenopus_tropicalis_DN33109_c0_g1_i1.p1", "Xenopus_tropicalis_DN42613_c0_g1_i1.p1", "Xenopus_tropicalis_DN44314_c0_g1_i1.p1", "Xenopus_tropicalis_DN44748_c1_g1_i1.p1", "Xenopus_tropicalis_DN44831_c0_g1_i2.p1", "Xenopus_tropicalis_D…
1622	GO:0042059	negative regulation of epidermal growth ...	1	1	0.16	1.00000	Xenopus_tropicalis_DN44835_c0_g1_i1.p1
1623	GO:1904031	positive regulation of cyclin-dependent ...	1	1	0.16	1.00000	Xenopus_tropicalis_DN5824_c0_g1_i1.p1
1624	GO:0072698	protein localization to microtubule cyto...	2	2	0.33	1.00000	c("Xenopus_tropicalis_DN46873_c0_g1_i3.p1", "Xenopus_tropicalis_DN51858_c0_g1_i6.p1")
1625	GO:0031023	microtubule organizing center organizati...	24	13	3.95	1.00000	c("Xenopus_tropicalis_DN35435_c0_g1_i2.p1", "Xenopus_tropicalis_DN40555_c0_g1_i4.p1", "Xenopus_tropicalis_DN44909_c0_g2_i1.p1", "Xenopus_tropicalis_DN47640_c0_g1_i1.p1", "Xenopus_tropicalis_DN48169_c0_g1_i1.p1", "Xenopus_tropicalis_DN48695_c0_g1_i2.p1", "Xenopus_tropicalis_DN48908_c3_g1_i3.p1", "Xenopus_tropicalis_DN50697_c0_g1_i1.p1", "Xenopus_tropicalis_DN51093_c0_g1_i1.p1", "Xenopus_tropicalis…
1626	GO:0010950	positive regulation of endopeptidase act...	3	2	0.49	1.00000	c("Xenopus_tropicalis_DN21745_c0_g1_i3.p1", "Xenopus_tropicalis_DN51118_c0_g1_i1.p1")
1627	GO:0010952	positive regulation of peptidase activit...	3	2	0.49	1.00000	c("Xenopus_tropicalis_DN21745_c0_g1_i3.p1", "Xenopus_tropicalis_DN51118_c0_g1_i1.p1")
1628	GO:0016052	carbohydrate catabolic process	51	1	8.4	1.00000	Xenopus_tropicalis_DN63098_c0_g1_i1.p1
1629	GO:0016053	organic acid biosynthetic process	105	4	17.29	1.00000	c("Xenopus_tropicalis_DN109521_c0_g1_i1.p1", "Xenopus_tropicalis_DN49226_c0_g1_i3.p1", "Xenopus_tropicalis_DN52280_c8_g1_i1.p1", "Xenopus_tropicalis_DN63098_c0_g1_i1.p1")
1630	GO:0016054	organic acid catabolic process	34	3	5.6	1.00000	c("Xenopus_tropicalis_DN17794_c0_g1_i1.p1", "Xenopus_tropicalis_DN46922_c1_g1_i4.p1", "Xenopus_tropicalis_DN47123_c0_g1_i1.p1")
1631	GO:0048731	system development	256	23	42.15	1.00000	c("Xenopus_tropicalis_DN12132_c0_g1_i1.p1", "Xenopus_tropicalis_DN12199_c0_g1_i1.p1", "Xenopus_tropicalis_DN27009_c0_g1_i3.p1", "Xenopus_tropicalis_DN29668_c0_g1_i1.p1", "Xenopus_tropicalis_DN32644_c0_g1_i1.p1", "Xenopus_tropicalis_DN37548_c0_g1_i1.p1", "Xenopus_tropicalis_DN37606_c0_g1_i1.p1", "Xenopus_tropicalis_DN37950_c1_g1_i1.p1", "Xenopus_tropicalis_DN41091_c0_g1_i2.p1", "Xenopus_tropicalis…
1632	GO:0006469	negative regulation of protein kinase ac...	6	1	0.99	1.00000	Xenopus_tropicalis_DN44835_c0_g1_i1.p1
1633	GO:0051603	proteolysis involved in cellular protein...	137	35	22.56	1.00000	c("Xenopus_tropicalis_DN12066_c0_g1_i1.p1", "Xenopus_tropicalis_DN21222_c0_g1_i2.p1", "Xenopus_tropicalis_DN30712_c0_g1_i3.p1", "Xenopus_tropicalis_DN31690_c0_g1_i1.p1", "Xenopus_tropicalis_DN35088_c1_g1_i1.p1", "Xenopus_tropicalis_DN35359_c0_g1_i1.p1", "Xenopus_tropicalis_DN36830_c0_g1_i1.p1", "Xenopus_tropicalis_DN37111_c0_g1_i1.p1", "Xenopus_tropicalis_DN37770_c0_g1_i1.p1", "Xenopus_tropicalis…
1634	GO:0010959	regulation of metal ion transport	12	1	1.98	1.00000	Xenopus_tropicalis_DN34423_c0_g1_i1.p1
1635	GO:0051604	protein maturation	37	7	6.09	1.00000	c("Xenopus_tropicalis_DN26064_c0_g1_i3.p2", "Xenopus_tropicalis_DN35650_c0_g1_i2.p1", "Xenopus_tropicalis_DN38835_c0_g1_i2.p1", "Xenopus_tropicalis_DN47616_c0_g1_i1.p1", "Xenopus_tropicalis_DN47852_c0_g1_i6.p1", "Xenopus_tropicalis_DN6233_c0_g1_i1.p1", "Xenopus_tropicalis_DN93942_c0_g1_i1.p1")
1636	GO:0051607	defense response to virus	6	1	0.99	1.00000	Xenopus_tropicalis_DN52793_c4_g1_i1.p1
1637	GO:0034660	ncRNA metabolic process	150	69	24.7	1.00000	c("Xenopus_tropicalis_DN17626_c0_g1_i1.p1", "Xenopus_tropicalis_DN17754_c0_g1_i1.p1", "Xenopus_tropicalis_DN17882_c0_g1_i1.p1", "Xenopus_tropicalis_DN26044_c0_g1_i1.p1", "Xenopus_tropicalis_DN27493_c0_g1_i1.p1", "Xenopus_tropicalis_DN29153_c0_g1_i1.p2", "Xenopus_tropicalis_DN29872_c0_g1_i1.p1", "Xenopus_tropicalis_DN32132_c0_g1_i3.p1", "Xenopus_tropicalis_DN35502_c0_g1_i1.p1", "Xenopus_tropicalis…
1638	GO:0031016	pancreas development	5	1	0.82	1.00000	Xenopus_tropicalis_DN63451_c0_g1_i1.p1
1639	GO:0034661	ncRNA catabolic process	2	1	0.33	1.00000	Xenopus_tropicalis_DN38793_c0_g1_i1.p1
1640	GO:1903050	regulation of proteolysis involved in ce...	2	1	0.33	1.00000	Xenopus_tropicalis_DN45492_c0_g1_i1.p1
1641	GO:0031018	endocrine pancreas development	2	1	0.33	1.00000	Xenopus_tropicalis_DN63451_c0_g1_i1.p1
1642	GO:1903052	positive regulation of proteolysis invol...	1	1	0.16	1.00000	Xenopus_tropicalis_DN45492_c0_g1_i1.p1
1643	GO:0006458	'de novo' protein folding	3	2	0.49	1.00000	c("Xenopus_tropicalis_DN37548_c0_g1_i1.p1", "Xenopus_tropicalis_DN44811_c6_g1_i1.p1")
1644	GO:0017001	antibiotic catabolic process	5	1	0.82	1.00000	Xenopus_tropicalis_DN46170_c0_g1_i1.p1
1645	GO:0002262	myeloid cell homeostasis	4	1	0.66	1.00000	Xenopus_tropicalis_DN51381_c0_g1_i1.p1
1646	GO:0099518	vesicle cytoskeletal trafficking	8	1	1.32	1.00000	Xenopus_tropicalis_DN46858_c0_g1_i7.p1
1647	GO:0000002	mitochondrial genome maintenance	1	1	0.16	1.00000	Xenopus_tropicalis_DN49208_c3_g2_i1.p1
1648	GO:0008150	biological_process	10482	1726	1726	1.00000	c("Xenopus_tropicalis_DN10424_c0_g1_i1.p1", "Xenopus_tropicalis_DN108420_c0_g1_i1.p1", "Xenopus_tropicalis_DN108454_c0_g1_i1.p1", "Xenopus_tropicalis_DN108697_c0_g1_i1.p1", "Xenopus_tropicalis_DN108867_c0_g1_i1.p1", "Xenopus_tropicalis_DN109079_c0_g1_i1.p1", "Xenopus_tropicalis_DN109259_c0_g1_i1.p1", "Xenopus_tropicalis_DN109521_c0_g1_i1.p1", "Xenopus_tropicalis_DN110409_c0_g1_i1.p1", "Xenopus_tr…
1649	GO:0000003	reproduction	61	19	10.04	1.00000	c("Xenopus_tropicalis_DN17475_c0_g1_i1.p1", "Xenopus_tropicalis_DN27009_c0_g1_i3.p1", "Xenopus_tropicalis_DN31961_c0_g1_i1.p1", "Xenopus_tropicalis_DN33694_c0_g1_i1.p1", "Xenopus_tropicalis_DN38353_c0_g1_i1.p1", "Xenopus_tropicalis_DN41699_c0_g1_i1.p1", "Xenopus_tropicalis_DN42227_c0_g1_i1.p1", "Xenopus_tropicalis_DN42326_c0_g1_i1.p1", "Xenopus_tropicalis_DN43726_c0_g1_i1.p1", "Xenopus_tropicalis…
1650	GO:0090066	regulation of anatomical structure size	104	10	17.12	1.00000	c("Xenopus_tropicalis_DN113459_c0_g1_i1.p1", "Xenopus_tropicalis_DN38856_c0_g1_i1.p1", "Xenopus_tropicalis_DN41276_c0_g1_i1.p1", "Xenopus_tropicalis_DN43825_c0_g1_i1.p1", "Xenopus_tropicalis_DN47267_c1_g1_i1.p1", "Xenopus_tropicalis_DN47810_c0_g1_i1.p1", "Xenopus_tropicalis_DN48560_c0_g1_i1.p1", "Xenopus_tropicalis_DN51586_c2_g1_i1.p1", "Xenopus_tropicalis_DN52629_c7_g1_i2.p1", "Xenopus_tropicali…
1651	GO:0008152	metabolic process	5771	1097	950.27	1.00000	c("Xenopus_tropicalis_DN10424_c0_g1_i1.p1", "Xenopus_tropicalis_DN108420_c0_g1_i1.p1", "Xenopus_tropicalis_DN108697_c0_g1_i1.p1", "Xenopus_tropicalis_DN109079_c0_g1_i1.p1", "Xenopus_tropicalis_DN109259_c0_g1_i1.p1", "Xenopus_tropicalis_DN109521_c0_g1_i1.p1", "Xenopus_tropicalis_DN110901_c0_g1_i1.p1", "Xenopus_tropicalis_DN111352_c0_g1_i1.p1", "Xenopus_tropicalis_DN111487_c0_g1_i1.p1", "Xenopus_tr…
1652	GO:0090068	positive regulation of cell cycle proces...	9	5	1.48	1.00000	c("Xenopus_tropicalis_DN31612_c0_g1_i1.p1", "Xenopus_tropicalis_DN41711_c0_g1_i1.p1", "Xenopus_tropicalis_DN52314_c1_g1_i1.p1", "Xenopus_tropicalis_DN52314_c1_g1_i2.p1", "Xenopus_tropicalis_DN52834_c2_g2_i1.p1")
1653	GO:0008154	actin polymerization or depolymerization	90	7	14.82	1.00000	c("Xenopus_tropicalis_DN38856_c0_g1_i1.p1", "Xenopus_tropicalis_DN41276_c0_g1_i1.p1", "Xenopus_tropicalis_DN43825_c0_g1_i1.p1", "Xenopus_tropicalis_DN47810_c0_g1_i1.p1", "Xenopus_tropicalis_DN48560_c0_g1_i1.p1", "Xenopus_tropicalis_DN51586_c2_g1_i1.p1", "Xenopus_tropicalis_DN52629_c7_g1_i2.p1")
1654	GO:0006482	protein demethylation	3	1	0.49	1.00000	Xenopus_tropicalis_DN35977_c0_g1_i1.p1
1655	GO:0016071	mRNA metabolic process	163	69	26.84	1.00000	c("Xenopus_tropicalis_DN17693_c0_g1_i2.p2", "Xenopus_tropicalis_DN19892_c0_g1_i1.p1", "Xenopus_tropicalis_DN21462_c0_g1_i2.p1", "Xenopus_tropicalis_DN22352_c0_g1_i2.p1", "Xenopus_tropicalis_DN22737_c0_g1_i2.p1", "Xenopus_tropicalis_DN26523_c0_g1_i1.p1", "Xenopus_tropicalis_DN26648_c0_g1_i1.p1", "Xenopus_tropicalis_DN28211_c0_g1_i1.p1", "Xenopus_tropicalis_DN30432_c1_g1_i2.p1", "Xenopus_tropicalis…
1656	GO:0031047	gene silencing by RNA	17	4	2.8	1.00000	c("Xenopus_tropicalis_DN44925_c0_g1_i1.p1", "Xenopus_tropicalis_DN48737_c0_g1_i1.p1", "Xenopus_tropicalis_DN50135_c0_g1_i3.p1", "Xenopus_tropicalis_DN51606_c1_g1_i1.p1")
1657	GO:0016073	snRNA metabolic process	11	8	1.81	1.00000	c("Xenopus_tropicalis_DN17626_c0_g1_i1.p1", "Xenopus_tropicalis_DN27493_c0_g1_i1.p1", "Xenopus_tropicalis_DN37427_c0_g1_i1.p1", "Xenopus_tropicalis_DN40584_c0_g1_i2.p1", "Xenopus_tropicalis_DN42959_c0_g1_i1.p1", "Xenopus_tropicalis_DN43409_c0_g1_i1.p1", "Xenopus_tropicalis_DN52050_c1_g2_i2.p1", "Xenopus_tropicalis_DN6330_c0_g1_i1.p1")
1658	GO:0010975	regulation of neuron projection developm...	7	2	1.15	1.00000	c("Xenopus_tropicalis_DN29668_c0_g1_i1.p1", "Xenopus_tropicalis_DN63451_c0_g1_i1.p1")
1659	GO:0034654	nucleobase-containing compound biosynthe...	1143	286	188.21	1.00000	c("Xenopus_tropicalis_DN108420_c0_g1_i1.p1", "Xenopus_tropicalis_DN111487_c0_g1_i1.p1", "Xenopus_tropicalis_DN1125_c0_g1_i1.p1", "Xenopus_tropicalis_DN11585_c0_g1_i1.p1", "Xenopus_tropicalis_DN12101_c0_g1_i2.p1", "Xenopus_tropicalis_DN12132_c0_g1_i1.p1", "Xenopus_tropicalis_DN12993_c0_g1_i3.p1", "Xenopus_tropicalis_DN13552_c0_g1_i1.p1", "Xenopus_tropicalis_DN1556_c0_g1_i1.p1", "Xenopus_tropicalis…
1660	GO:0072662	protein localization to peroxisome	6	3	0.99	1.00000	c("Xenopus_tropicalis_DN40844_c0_g1_i1.p1", "Xenopus_tropicalis_DN44469_c0_g1_i2.p1", "Xenopus_tropicalis_DN50754_c0_g3_i1.p2")
1661	GO:0010977	negative regulation of neuron projection...	1	1	0.16	1.00000	Xenopus_tropicalis_DN29668_c0_g1_i1.p1
1662	GO:0034655	nucleobase-containing compound catabolic...	107	24	17.62	1.00000	c("Xenopus_tropicalis_DN11585_c0_g1_i1.p1", "Xenopus_tropicalis_DN30432_c1_g1_i2.p1", "Xenopus_tropicalis_DN31549_c0_g1_i1.p1", "Xenopus_tropicalis_DN33809_c0_g1_i3.p1", "Xenopus_tropicalis_DN38793_c0_g1_i1.p1", "Xenopus_tropicalis_DN39090_c0_g1_i1.p1", "Xenopus_tropicalis_DN42324_c0_g1_i2.p1", "Xenopus_tropicalis_DN42652_c0_g1_i1.p1", "Xenopus_tropicalis_DN42808_c0_g1_i1.p1", "Xenopus_tropicalis…
1663	GO:0072663	establishment of protein localization to...	6	3	0.99	1.00000	c("Xenopus_tropicalis_DN40844_c0_g1_i1.p1", "Xenopus_tropicalis_DN44469_c0_g1_i2.p1", "Xenopus_tropicalis_DN50754_c0_g3_i1.p2")
1664	GO:0002252	immune effector process	147	1	24.21	1.00000	Xenopus_tropicalis_DN52793_c4_g1_i1.p1
1665	GO:0002253	activation of immune response	225	2	37.05	1.00000	c("Xenopus_tropicalis_DN52644_c0_g1_i1.p1", "Xenopus_tropicalis_DN52793_c4_g1_i1.p1")
1666	GO:1903844	regulation of cellular response to trans...	7	2	1.15	1.00000	c("Xenopus_tropicalis_DN38885_c0_g1_i1.p2", "Xenopus_tropicalis_DN49115_c0_g1_i1.p1")
1667	GO:0055001	muscle cell development	5	1	0.82	1.00000	Xenopus_tropicalis_DN18121_c0_g1_i1.p1
1668	GO:0033500	carbohydrate homeostasis	14	1	2.31	1.00000	Xenopus_tropicalis_DN45952_c0_g1_i1.p1
1669	GO:1903845	negative regulation of cellular response...	7	2	1.15	1.00000	c("Xenopus_tropicalis_DN38885_c0_g1_i1.p2", "Xenopus_tropicalis_DN49115_c0_g1_i1.p1")
1670	GO:0055002	striated muscle cell development	5	1	0.82	1.00000	Xenopus_tropicalis_DN18121_c0_g1_i1.p1
1671	GO:0007409	axonogenesis	42	2	6.92	1.00000	c("Xenopus_tropicalis_DN42035_c0_g1_i2.p1", "Xenopus_tropicalis_DN63451_c0_g1_i1.p1")
1672	GO:0031032	actomyosin structure organization	14	4	2.31	1.00000	c("Xenopus_tropicalis_DN18121_c0_g1_i1.p1", "Xenopus_tropicalis_DN42863_c0_g1_i1.p1", "Xenopus_tropicalis_DN46858_c0_g1_i7.p1", "Xenopus_tropicalis_DN51466_c0_g1_i2.p1")
1673	GO:0010921	regulation of phosphatase activity	10	4	1.65	1.00000	c("Xenopus_tropicalis_DN40536_c1_g1_i2.p1", "Xenopus_tropicalis_DN41931_c0_g1_i2.p1", "Xenopus_tropicalis_DN45512_c0_g1_i1.p1", "Xenopus_tropicalis_DN49554_c0_g1_i1.p1")
1674	GO:0006473	protein acetylation	25	14	4.12	1.00000	c("Xenopus_tropicalis_DN19948_c0_g1_i1.p1", "Xenopus_tropicalis_DN23705_c0_g1_i1.p1", "Xenopus_tropicalis_DN31296_c0_g1_i1.p1", "Xenopus_tropicalis_DN32644_c0_g1_i1.p1", "Xenopus_tropicalis_DN35911_c0_g1_i1.p1", "Xenopus_tropicalis_DN38835_c0_g1_i2.p1", "Xenopus_tropicalis_DN42796_c0_g1_i5.p1", "Xenopus_tropicalis_DN43176_c0_g1_i1.p1", "Xenopus_tropicalis_DN46769_c0_g1_i2.p1", "Xenopus_tropicalis…
1675	GO:0006474	N-terminal protein amino acid acetylatio...	1	1	0.16	1.00000	Xenopus_tropicalis_DN38835_c0_g1_i2.p1
1676	GO:0006475	internal protein amino acid acetylation	22	11	3.62	1.00000	c("Xenopus_tropicalis_DN19948_c0_g1_i1.p1", "Xenopus_tropicalis_DN23705_c0_g1_i1.p1", "Xenopus_tropicalis_DN31296_c0_g1_i1.p1", "Xenopus_tropicalis_DN32644_c0_g1_i1.p1", "Xenopus_tropicalis_DN35911_c0_g1_i1.p1", "Xenopus_tropicalis_DN42796_c0_g1_i5.p1", "Xenopus_tropicalis_DN46769_c0_g1_i2.p1", "Xenopus_tropicalis_DN47818_c3_g1_i1.p1", "Xenopus_tropicalis_DN48239_c0_g1_i2.p1", "Xenopus_tropicalis…
1677	GO:0046209	nitric oxide metabolic process	5	2	0.82	1.00000	c("Xenopus_tropicalis_DN46922_c1_g1_i4.p1", "Xenopus_tropicalis_DN50903_c0_g1_i1.p1")
1678	GO:0006476	protein deacetylation	8	3	1.32	1.00000	c("Xenopus_tropicalis_DN25274_c0_g1_i1.p1", "Xenopus_tropicalis_DN49848_c0_g1_i1.p1", "Xenopus_tropicalis_DN52604_c2_g1_i10.p1")
1679	GO:0006477	protein sulfation	2	1	0.33	1.00000	Xenopus_tropicalis_DN50879_c0_g1_i2.p1
1680	GO:0010927	cellular component assembly involved in ...	4	1	0.66	1.00000	Xenopus_tropicalis_DN18121_c0_g1_i1.p1
1681	GO:0099536	synaptic signaling	53	5	8.73	1.00000	c("Xenopus_tropicalis_DN43942_c0_g1_i1.p1", "Xenopus_tropicalis_DN44185_c0_g1_i1.p1", "Xenopus_tropicalis_DN45641_c0_g1_i1.p1", "Xenopus_tropicalis_DN47392_c1_g1_i1.p1", "Xenopus_tropicalis_DN52747_c1_g1_i1.p1")
1682	GO:0009653	anatomical structure morphogenesis	134	9	22.06	1.00000	c("Xenopus_tropicalis_DN18121_c0_g1_i1.p1", "Xenopus_tropicalis_DN37950_c1_g1_i1.p1", "Xenopus_tropicalis_DN42035_c0_g1_i2.p1", "Xenopus_tropicalis_DN45519_c0_g1_i1.p1", "Xenopus_tropicalis_DN46642_c0_g1_i1.p1", "Xenopus_tropicalis_DN46919_c1_g1_i1.p1", "Xenopus_tropicalis_DN47887_c1_g1_i3.p1", "Xenopus_tropicalis_DN50765_c2_g3_i1.p1", "Xenopus_tropicalis_DN63451_c0_g1_i1.p1")
1683	GO:0006479	protein methylation	42	15	6.92	1.00000	c("Xenopus_tropicalis_DN26704_c0_g1_i1.p1", "Xenopus_tropicalis_DN34940_c0_g1_i1.p1", "Xenopus_tropicalis_DN35854_c0_g1_i1.p1", "Xenopus_tropicalis_DN36765_c0_g1_i1.p1", "Xenopus_tropicalis_DN40366_c0_g1_i1.p1", "Xenopus_tropicalis_DN40863_c0_g1_i2.p1", "Xenopus_tropicalis_DN41143_c0_g1_i8.p1", "Xenopus_tropicalis_DN43113_c0_g1_i2.p1", "Xenopus_tropicalis_DN47028_c1_g1_i8.p1", "Xenopus_tropicalis…
1684	GO:0038061	NIK/NF-kappaB signaling	5	2	0.82	1.00000	c("Xenopus_tropicalis_DN48185_c0_g1_i1.p1", "Xenopus_tropicalis_DN52439_c1_g1_i10.p1")
1685	GO:0099537	trans-synaptic signaling	53	5	8.73	1.00000	c("Xenopus_tropicalis_DN43942_c0_g1_i1.p1", "Xenopus_tropicalis_DN44185_c0_g1_i1.p1", "Xenopus_tropicalis_DN45641_c0_g1_i1.p1", "Xenopus_tropicalis_DN47392_c1_g1_i1.p1", "Xenopus_tropicalis_DN52747_c1_g1_i1.p1")
1686	GO:0060113	inner ear receptor cell differentiation	5	1	0.82	1.00000	Xenopus_tropicalis_DN9987_c0_g1_i1.p1
1687	GO:0072657	protein localization to membrane	24	4	3.95	1.00000	c("Xenopus_tropicalis_DN27076_c0_g1_i1.p1", "Xenopus_tropicalis_DN33541_c0_g1_i1.p1", "Xenopus_tropicalis_DN41165_c0_g2_i1.p1", "Xenopus_tropicalis_DN43737_c1_g1_i1.p1")
1688	GO:0090087	regulation of peptide transport	28	4	4.61	1.00000	c("Xenopus_tropicalis_DN27042_c0_g1_i1.p1", "Xenopus_tropicalis_DN45952_c0_g1_i1.p1", "Xenopus_tropicalis_DN52844_c1_g1_i5.p1", "Xenopus_tropicalis_DN63451_c0_g1_i1.p1")
1689	GO:0038066	p38MAPK cascade	4	1	0.66	1.00000	Xenopus_tropicalis_DN44440_c0_g1_i1.p1
1690	GO:0072659	protein localization to plasma membrane	4	1	0.66	1.00000	Xenopus_tropicalis_DN43737_c1_g1_i1.p1
1691	GO:0030497	fatty acid elongation	8	1	1.32	1.00000	Xenopus_tropicalis_DN52280_c8_g1_i1.p1
1692	GO:0015850	organic hydroxy compound transport	17	1	2.8	1.00000	Xenopus_tropicalis_DN44166_c0_g1_i4.p1
1693	GO:0060119	inner ear receptor cell development	4	1	0.66	1.00000	Xenopus_tropicalis_DN9987_c0_g1_i1.p1
1694	GO:0097480	establishment of synaptic vesicle locali...	14	2	2.31	1.00000	c("Xenopus_tropicalis_DN37548_c0_g1_i1.p1", "Xenopus_tropicalis_DN44185_c0_g1_i1.p1")
1695	GO:0042044	fluid transport	1	1	0.16	1.00000	Xenopus_tropicalis_DN36038_c0_g1_i1.p1
1696	GO:0097485	neuron projection guidance	39	1	6.42	1.00000	Xenopus_tropicalis_DN42035_c0_g1_i2.p1
1697	GO:0043583	ear development	10	1	1.65	1.00000	Xenopus_tropicalis_DN9987_c0_g1_i1.p1
1698	GO:0060147	regulation of posttranscriptional gene s...	2	1	0.33	1.00000	Xenopus_tropicalis_DN50135_c0_g1_i3.p1
1699	GO:1902850	microtubule cytoskeleton organization in...	11	7	1.81	1.00000	c("Xenopus_tropicalis_DN35595_c0_g1_i1.p1", "Xenopus_tropicalis_DN44706_c0_g1_i1.p1", "Xenopus_tropicalis_DN45293_c0_g1_i1.p1", "Xenopus_tropicalis_DN45482_c0_g1_i1.p1", "Xenopus_tropicalis_DN47532_c0_g1_i3.p1", "Xenopus_tropicalis_DN50082_c0_g1_i2.p1", "Xenopus_tropicalis_DN50346_c1_g1_i1.p1")
1700	GO:0010942	positive regulation of cell death	22	4	3.62	1.00000	c("Xenopus_tropicalis_DN21745_c0_g1_i3.p1", "Xenopus_tropicalis_DN45682_c0_g1_i1.p1", "Xenopus_tropicalis_DN46234_c0_g1_i1.p1", "Xenopus_tropicalis_DN51118_c0_g1_i1.p1")
1701	GO:0034620	cellular response to unfolded protein	10	1	1.65	1.00000	Xenopus_tropicalis_DN46485_c0_g1_i1.p1
1702	GO:0016043	cellular component organization	1085	271	178.66	1.00000	c("Xenopus_tropicalis_DN108697_c0_g1_i1.p1", "Xenopus_tropicalis_DN1125_c0_g1_i1.p1", "Xenopus_tropicalis_DN11282_c0_g1_i1.p1", "Xenopus_tropicalis_DN11290_c0_g1_i1.p1", "Xenopus_tropicalis_DN123215_c0_g1_i1.p1", "Xenopus_tropicalis_DN17475_c0_g1_i1.p1", "Xenopus_tropicalis_DN17693_c0_g1_i2.p2", "Xenopus_tropicalis_DN18062_c0_g1_i1.p1", "Xenopus_tropicalis_DN18121_c0_g1_i1.p1", "Xenopus_tropicali…
1703	GO:0034622	cellular protein-containing complex asse...	222	51	36.56	1.00000	c("Xenopus_tropicalis_DN1125_c0_g1_i1.p1", "Xenopus_tropicalis_DN17693_c0_g1_i2.p2", "Xenopus_tropicalis_DN18062_c0_g1_i1.p1", "Xenopus_tropicalis_DN29336_c0_g1_i1.p1", "Xenopus_tropicalis_DN32196_c0_g1_i1.p1", "Xenopus_tropicalis_DN32644_c0_g1_i1.p1", "Xenopus_tropicalis_DN36050_c0_g1_i2.p1", "Xenopus_tropicalis_DN37178_c0_g1_i2.p1", "Xenopus_tropicalis_DN38096_c0_g1_i1.p1", "Xenopus_tropicalis_…
1704	GO:0019220	regulation of phosphate metabolic proces...	63	17	10.37	1.00000	c("Xenopus_tropicalis_DN32915_c0_g1_i1.p1", "Xenopus_tropicalis_DN40536_c1_g1_i2.p1", "Xenopus_tropicalis_DN41931_c0_g1_i2.p1", "Xenopus_tropicalis_DN43033_c0_g1_i1.p1", "Xenopus_tropicalis_DN44440_c0_g1_i1.p1", "Xenopus_tropicalis_DN44835_c0_g1_i1.p1", "Xenopus_tropicalis_DN45512_c0_g1_i1.p1", "Xenopus_tropicalis_DN49554_c0_g1_i1.p1", "Xenopus_tropicalis_DN50020_c1_g1_i1.p1", "Xenopus_tropicalis…
1705	GO:1902099	regulation of metaphase/anaphase transit...	12	7	1.98	1.00000	c("Xenopus_tropicalis_DN108697_c0_g1_i1.p1", "Xenopus_tropicalis_DN29849_c0_g1_i1.p1", "Xenopus_tropicalis_DN46742_c0_g1_i1.p1", "Xenopus_tropicalis_DN47056_c0_g1_i1.p1", "Xenopus_tropicalis_DN49947_c4_g1_i3.p1", "Xenopus_tropicalis_DN52314_c1_g1_i1.p1", "Xenopus_tropicalis_DN52314_c1_g1_i2.p1")
1706	GO:0019222	regulation of metabolic process	1094	284	180.14	1.00000	c("Xenopus_tropicalis_DN108420_c0_g1_i1.p1", "Xenopus_tropicalis_DN12101_c0_g1_i2.p1", "Xenopus_tropicalis_DN12132_c0_g1_i1.p1", "Xenopus_tropicalis_DN12993_c0_g1_i3.p1", "Xenopus_tropicalis_DN18582_c0_g1_i1.p1", "Xenopus_tropicalis_DN19948_c0_g1_i1.p1", "Xenopus_tropicalis_DN20574_c1_g1_i1.p1", "Xenopus_tropicalis_DN20964_c0_g1_i1.p1", "Xenopus_tropicalis_DN21153_c0_g1_i1.p1", "Xenopus_tropicali…
1707	GO:0010948	negative regulation of cell cycle proces...	20	11	3.29	1.00000	c("Xenopus_tropicalis_DN108697_c0_g1_i1.p1", "Xenopus_tropicalis_DN3786_c0_g1_i1.p1", "Xenopus_tropicalis_DN44443_c0_g1_i1.p1", "Xenopus_tropicalis_DN46742_c0_g1_i1.p1", "Xenopus_tropicalis_DN47056_c0_g1_i1.p1", "Xenopus_tropicalis_DN47640_c0_g1_i1.p1", "Xenopus_tropicalis_DN49947_c4_g1_i3.p1", "Xenopus_tropicalis_DN52252_c2_g1_i3.p1", "Xenopus_tropicalis_DN52253_c9_g1_i1.p1", "Xenopus_tropicalis…
1708	GO:0002221	pattern recognition receptor signaling p...	41	1	6.75	1.00000	Xenopus_tropicalis_DN52793_c4_g1_i1.p1
1709	GO:0070192	chromosome organization involved in meio...	11	3	1.81	1.00000	c("Xenopus_tropicalis_DN17475_c0_g1_i1.p1", "Xenopus_tropicalis_DN42227_c0_g1_i1.p1", "Xenopus_tropicalis_DN51977_c4_g2_i1.p1")
1710	GO:0016049	cell growth	11	3	1.81	1.00000	c("Xenopus_tropicalis_DN27054_c0_g1_i1.p1", "Xenopus_tropicalis_DN4714_c0_g1_i1.p1", "Xenopus_tropicalis_DN63451_c0_g1_i1.p1")
1711	GO:1901700	response to oxygen-containing compound	35	4	5.76	1.00000	c("Xenopus_tropicalis_DN44412_c0_g1_i1.p1", "Xenopus_tropicalis_DN45952_c0_g1_i1.p1", "Xenopus_tropicalis_DN47255_c1_g1_i1.p1", "Xenopus_tropicalis_DN47255_c1_g1_i2.p1")
1712	GO:0045216	cell-cell junction organization	14	2	2.31	1.00000	c("Xenopus_tropicalis_DN38434_c0_g1_i1.p1", "Xenopus_tropicalis_DN49249_c0_g1_i1.p1")
1713	GO:0097479	synaptic vesicle localization	14	2	2.31	1.00000	c("Xenopus_tropicalis_DN37548_c0_g1_i1.p1", "Xenopus_tropicalis_DN44185_c0_g1_i1.p1")
1714	GO:1901701	cellular response to oxygen-containing c...	26	3	4.28	1.00000	c("Xenopus_tropicalis_DN45952_c0_g1_i1.p1", "Xenopus_tropicalis_DN47255_c1_g1_i1.p1", "Xenopus_tropicalis_DN47255_c1_g1_i2.p1")
1715	GO:0019226	transmission of nerve impulse	4	1	0.66	1.00000	Xenopus_tropicalis_DN50351_c6_g1_i1.p1
1716	GO:0043574	peroxisomal transport	6	3	0.99	1.00000	c("Xenopus_tropicalis_DN40844_c0_g1_i1.p1", "Xenopus_tropicalis_DN44469_c0_g1_i2.p1", "Xenopus_tropicalis_DN50754_c0_g3_i1.p2")
1717	GO:0033692	cellular polysaccharide biosynthetic pro...	7	1	1.15	1.00000	Xenopus_tropicalis_DN42291_c0_g1_i1.p1
1718	GO:0061640	cytoskeleton-dependent cytokinesis	16	9	2.63	1.00000	c("Xenopus_tropicalis_DN123169_c0_g1_i1.p1", "Xenopus_tropicalis_DN26220_c0_g1_i1.p1", "Xenopus_tropicalis_DN42572_c0_g1_i1.p1", "Xenopus_tropicalis_DN42863_c0_g1_i1.p1", "Xenopus_tropicalis_DN43503_c0_g1_i1.p1", "Xenopus_tropicalis_DN46858_c0_g1_i7.p1", "Xenopus_tropicalis_DN47532_c0_g1_i3.p1", "Xenopus_tropicalis_DN49643_c0_g1_i1.p1", "Xenopus_tropicalis_DN49950_c0_g1_i3.p1")
1719	GO:0016032	viral process	5	1	0.82	1.00000	Xenopus_tropicalis_DN50135_c0_g1_i3.p1
1720	GO:1902882	regulation of response to oxidative stre...	3	1	0.49	1.00000	Xenopus_tropicalis_DN44412_c0_g1_i1.p1
1721	GO:0006446	regulation of translational initiation	5	1	0.82	1.00000	Xenopus_tropicalis_DN5727_c1_g1_i1.p2
1722	GO:0034613	cellular protein localization	243	50	40.01	1.00000	c("Xenopus_tropicalis_DN20700_c0_g1_i1.p1", "Xenopus_tropicalis_DN27076_c0_g1_i1.p1", "Xenopus_tropicalis_DN30540_c0_g1_i1.p1", "Xenopus_tropicalis_DN31402_c0_g1_i1.p1", "Xenopus_tropicalis_DN31618_c0_g1_i1.p1", "Xenopus_tropicalis_DN31976_c0_g1_i1.p1", "Xenopus_tropicalis_DN33541_c0_g1_i1.p1", "Xenopus_tropicalis_DN33971_c0_g1_i1.p1", "Xenopus_tropicalis_DN36504_c0_g1_i1.p1", "Xenopus_tropicalis…
1723	GO:0099504	synaptic vesicle cycle	15	2	2.47	1.00000	c("Xenopus_tropicalis_DN44185_c0_g1_i1.p1", "Xenopus_tropicalis_DN46641_c0_g1_i1.p1")
1724	GO:0006448	regulation of translational elongation	3	1	0.49	1.00000	Xenopus_tropicalis_DN41165_c0_g2_i1.p1
1725	GO:1903046	meiotic cell cycle process	19	6	3.13	1.00000	c("Xenopus_tropicalis_DN17475_c0_g1_i1.p1", "Xenopus_tropicalis_DN33694_c0_g1_i1.p1", "Xenopus_tropicalis_DN41699_c0_g1_i1.p1", "Xenopus_tropicalis_DN42227_c0_g1_i1.p1", "Xenopus_tropicalis_DN44310_c0_g1_i1.p1", "Xenopus_tropicalis_DN51977_c4_g2_i1.p1")
1726	GO:2000060	positive regulation of ubiquitin-depende...	1	1	0.16	1.00000	Xenopus_tropicalis_DN45492_c0_g1_i1.p1
1727	GO:1903047	mitotic cell cycle process	69	45	11.36	1.00000	c("Xenopus_tropicalis_DN108697_c0_g1_i1.p1", "Xenopus_tropicalis_DN123169_c0_g1_i1.p1", "Xenopus_tropicalis_DN20625_c0_g1_i1.p1", "Xenopus_tropicalis_DN26168_c0_g1_i1.p1", "Xenopus_tropicalis_DN26220_c0_g1_i1.p1", "Xenopus_tropicalis_DN26990_c0_g1_i1.p1", "Xenopus_tropicalis_DN29849_c0_g1_i1.p1", "Xenopus_tropicalis_DN34298_c0_g1_i1.p1", "Xenopus_tropicalis_DN35595_c0_g1_i1.p1", "Xenopus_tropical…
1728	GO:0009628	response to abiotic stimulus	30	6	4.94	1.00000	c("Xenopus_tropicalis_DN39974_c0_g1_i2.p1", "Xenopus_tropicalis_DN44443_c0_g1_i1.p1", "Xenopus_tropicalis_DN45952_c0_g1_i1.p1", "Xenopus_tropicalis_DN49585_c0_g1_i2.p1", "Xenopus_tropicalis_DN52807_c2_g1_i1.p1", "Xenopus_tropicalis_DN52807_c2_g1_i4.p1")
1729	GO:0019219	regulation of nucleobase-containing comp...	897	234	147.7	1.00000	c("Xenopus_tropicalis_DN108420_c0_g1_i1.p1", "Xenopus_tropicalis_DN12101_c0_g1_i2.p1", "Xenopus_tropicalis_DN12132_c0_g1_i1.p1", "Xenopus_tropicalis_DN12993_c0_g1_i3.p1", "Xenopus_tropicalis_DN18582_c0_g1_i1.p1", "Xenopus_tropicalis_DN19948_c0_g1_i1.p1", "Xenopus_tropicalis_DN20574_c1_g1_i1.p1", "Xenopus_tropicalis_DN20964_c0_g1_i1.p1", "Xenopus_tropicalis_DN21153_c0_g1_i1.p1", "Xenopus_tropicali…
1730	GO:0070988	demethylation	13	1	2.14	1.00000	Xenopus_tropicalis_DN35977_c0_g1_i1.p1
1731	GO:0097411	hypoxia-inducible factor-1alpha signalin...	1	1	0.16	1.00000	Xenopus_tropicalis_DN39974_c0_g1_i2.p1
1732	GO:0034641	cellular nitrogen compound metabolic pro...	2464	652	405.73	1.00000	c("Xenopus_tropicalis_DN10424_c0_g1_i1.p1", "Xenopus_tropicalis_DN108420_c0_g1_i1.p1", "Xenopus_tropicalis_DN110901_c0_g1_i1.p1", "Xenopus_tropicalis_DN111352_c0_g1_i1.p1", "Xenopus_tropicalis_DN111487_c0_g1_i1.p1", "Xenopus_tropicalis_DN1125_c0_g1_i1.p1", "Xenopus_tropicalis_DN11585_c0_g1_i1.p1", "Xenopus_tropicalis_DN11953_c0_g1_i1.p1", "Xenopus_tropicalis_DN12020_c0_g1_i1.p1", "Xenopus_tropica…
1733	GO:0071695	anatomical structure maturation	4	1	0.66	1.00000	Xenopus_tropicalis_DN42709_c0_g1_i3.p1
1734	GO:0042592	homeostatic process	130	20	21.41	1.00000	c("Xenopus_tropicalis_DN26033_c0_g1_i1.p1", "Xenopus_tropicalis_DN26095_c0_g1_i2.p1", "Xenopus_tropicalis_DN29957_c0_g1_i1.p1", "Xenopus_tropicalis_DN40144_c0_g1_i1.p1", "Xenopus_tropicalis_DN42225_c0_g1_i2.p1", "Xenopus_tropicalis_DN44314_c0_g1_i1.p1", "Xenopus_tropicalis_DN44416_c0_g1_i6.p1", "Xenopus_tropicalis_DN44450_c0_g1_i1.p1", "Xenopus_tropicalis_DN44956_c1_g1_i2.p1", "Xenopus_tropicalis…
1735	GO:0009611	response to wounding	77	2	12.68	1.00000	c("Xenopus_tropicalis_DN29668_c0_g1_i1.p1", "Xenopus_tropicalis_DN52590_c2_g2_i1.p1")
1736	GO:0042593	glucose homeostasis	14	1	2.31	1.00000	Xenopus_tropicalis_DN45952_c0_g1_i1.p1
1737	GO:0034645	cellular macromolecule biosynthetic proc...	1528	374	251.61	1.00000	c("Xenopus_tropicalis_DN108420_c0_g1_i1.p1", "Xenopus_tropicalis_DN111352_c0_g1_i1.p1", "Xenopus_tropicalis_DN111487_c0_g1_i1.p1", "Xenopus_tropicalis_DN1125_c0_g1_i1.p1", "Xenopus_tropicalis_DN11824_c0_g1_i1.p1", "Xenopus_tropicalis_DN12101_c0_g1_i2.p1", "Xenopus_tropicalis_DN12132_c0_g1_i1.p1", "Xenopus_tropicalis_DN123438_c0_g1_i1.p1", "Xenopus_tropicalis_DN12993_c0_g1_i3.p1", "Xenopus_tropica…
1738	GO:1903034	regulation of response to wounding	15	1	2.47	1.00000	Xenopus_tropicalis_DN29668_c0_g1_i1.p1
1739	GO:1903035	negative regulation of response to wound...	6	1	0.99	1.00000	Xenopus_tropicalis_DN29668_c0_g1_i1.p1
1740	GO:0009615	response to virus	7	1	1.15	1.00000	Xenopus_tropicalis_DN52793_c4_g1_i1.p1
1741	GO:0032535	regulation of cellular component size	78	9	12.84	1.00000	c("Xenopus_tropicalis_DN38856_c0_g1_i1.p1", "Xenopus_tropicalis_DN41276_c0_g1_i1.p1", "Xenopus_tropicalis_DN43825_c0_g1_i1.p1", "Xenopus_tropicalis_DN47267_c1_g1_i1.p1", "Xenopus_tropicalis_DN47810_c0_g1_i1.p1", "Xenopus_tropicalis_DN48560_c0_g1_i1.p1", "Xenopus_tropicalis_DN51586_c2_g1_i1.p1", "Xenopus_tropicalis_DN52629_c7_g1_i2.p1", "Xenopus_tropicalis_DN63451_c0_g1_i1.p1")
1742	GO:1903037	regulation of leukocyte cell-cell adhesi...	6	1	0.99	1.00000	Xenopus_tropicalis_DN46030_c1_g1_i2.p1
1743	GO:0070972	protein localization to endoplasmic reti...	18	3	2.96	1.00000	c("Xenopus_tropicalis_DN27076_c0_g1_i1.p1", "Xenopus_tropicalis_DN33541_c0_g1_i1.p1", "Xenopus_tropicalis_DN41165_c0_g2_i1.p1")
1744	GO:1903038	negative regulation of leukocyte cell-ce...	2	1	0.33	1.00000	Xenopus_tropicalis_DN46030_c1_g1_i2.p1
1745	GO:2000058	regulation of ubiquitin-dependent protei...	2	1	0.33	1.00000	Xenopus_tropicalis_DN45492_c0_g1_i1.p1
1746	GO:2000816	negative regulation of mitotic sister ch...	8	6	1.32	1.00000	c("Xenopus_tropicalis_DN108697_c0_g1_i1.p1", "Xenopus_tropicalis_DN46742_c0_g1_i1.p1", "Xenopus_tropicalis_DN47056_c0_g1_i1.p1", "Xenopus_tropicalis_DN49947_c4_g1_i3.p1", "Xenopus_tropicalis_DN52314_c1_g1_i1.p1", "Xenopus_tropicalis_DN52314_c1_g1_i2.p1")
1747	GO:0007162	negative regulation of cell adhesion	3	1	0.49	1.00000	Xenopus_tropicalis_DN46030_c1_g1_i2.p1
1748	GO:0070920	regulation of production of small RNA in...	1	1	0.16	1.00000	Xenopus_tropicalis_DN50135_c0_g1_i3.p1
1749	GO:0034637	cellular carbohydrate biosynthetic proce...	8	2	1.32	1.00000	c("Xenopus_tropicalis_DN37623_c0_g1_i2.p1", "Xenopus_tropicalis_DN42291_c0_g1_i1.p1")
1750	GO:0007164	establishment of tissue polarity	2	2	0.33	1.00000	c("Xenopus_tropicalis_DN45519_c0_g1_i1.p1", "Xenopus_tropicalis_DN50765_c2_g3_i1.p1")
1751	GO:0007167	enzyme linked receptor protein signaling...	127	20	20.91	1.00000	c("Xenopus_tropicalis_DN29668_c0_g1_i1.p1", "Xenopus_tropicalis_DN31273_c0_g1_i1.p1", "Xenopus_tropicalis_DN32480_c0_g1_i1.p1", "Xenopus_tropicalis_DN33579_c0_g1_i1.p1", "Xenopus_tropicalis_DN38885_c0_g1_i1.p2", "Xenopus_tropicalis_DN39234_c0_g1_i1.p1", "Xenopus_tropicalis_DN39482_c0_g1_i1.p1", "Xenopus_tropicalis_DN40864_c0_g1_i1.p1", "Xenopus_tropicalis_DN41192_c1_g1_i3.p1", "Xenopus_tropicalis…
1752	GO:0043543	protein acylation	30	14	4.94	1.00000	c("Xenopus_tropicalis_DN19948_c0_g1_i1.p1", "Xenopus_tropicalis_DN23705_c0_g1_i1.p1", "Xenopus_tropicalis_DN31296_c0_g1_i1.p1", "Xenopus_tropicalis_DN32644_c0_g1_i1.p1", "Xenopus_tropicalis_DN35911_c0_g1_i1.p1", "Xenopus_tropicalis_DN38835_c0_g1_i2.p1", "Xenopus_tropicalis_DN42796_c0_g1_i5.p1", "Xenopus_tropicalis_DN43176_c0_g1_i1.p1", "Xenopus_tropicalis_DN46769_c0_g1_i2.p1", "Xenopus_tropicalis…
1753	GO:0070925	organelle assembly	104	38	17.12	1.00000	c("Xenopus_tropicalis_DN18062_c0_g1_i1.p1", "Xenopus_tropicalis_DN18121_c0_g1_i1.p1", "Xenopus_tropicalis_DN23881_c0_g1_i1.p1", "Xenopus_tropicalis_DN31108_c0_g1_i2.p1", "Xenopus_tropicalis_DN35435_c0_g1_i2.p1", "Xenopus_tropicalis_DN35517_c0_g1_i1.p1", "Xenopus_tropicalis_DN37086_c0_g1_i6.p1", "Xenopus_tropicalis_DN38096_c0_g1_i1.p1", "Xenopus_tropicalis_DN40872_c0_g1_i1.p1", "Xenopus_tropicalis…
1754	GO:0043545	molybdopterin cofactor metabolic process	5	1	0.82	1.00000	Xenopus_tropicalis_DN40174_c0_g1_i6.p1
1755	GO:0043549	regulation of kinase activity	29	7	4.78	1.00000	c("Xenopus_tropicalis_DN43033_c0_g1_i1.p1", "Xenopus_tropicalis_DN44835_c0_g1_i1.p1", "Xenopus_tropicalis_DN50346_c1_g1_i1.p1", "Xenopus_tropicalis_DN51218_c5_g1_i4.p1", "Xenopus_tropicalis_DN51775_c1_g1_i3.p1", "Xenopus_tropicalis_DN52256_c0_g1_i12.p3", "Xenopus_tropicalis_DN5824_c0_g1_i1.p1")
1756	GO:0015846	polyamine transport	2	1	0.33	1.00000	Xenopus_tropicalis_DN46306_c0_g1_i2.p1
1757	GO:0010906	regulation of glucose metabolic process	5	1	0.82	1.00000	Xenopus_tropicalis_DN46717_c0_g1_i1.p1
1758	GO:0097435	supramolecular fiber organization	144	17	23.71	1.00000	c("Xenopus_tropicalis_DN18121_c0_g1_i1.p1", "Xenopus_tropicalis_DN38856_c0_g1_i1.p1", "Xenopus_tropicalis_DN40616_c0_g1_i1.p1", "Xenopus_tropicalis_DN41276_c0_g1_i1.p1", "Xenopus_tropicalis_DN43825_c0_g1_i1.p1", "Xenopus_tropicalis_DN44317_c0_g1_i1.p1", "Xenopus_tropicalis_DN46023_c0_g1_i1.p1", "Xenopus_tropicalis_DN47108_c0_g1_i2.p1", "Xenopus_tropicalis_DN47679_c1_g1_i5.p1", "Xenopus_tropicalis…
1759	GO:0015849	organic acid transport	32	1	5.27	1.00000	Xenopus_tropicalis_DN49403_c0_g1_i2.p1
1760	GO:0035773	insulin secretion involved in cellular r...	2	1	0.33	1.00000	Xenopus_tropicalis_DN45952_c0_g1_i1.p1
1761	GO:0007159	leukocyte cell-cell adhesion	6	1	0.99	1.00000	Xenopus_tropicalis_DN46030_c1_g1_i2.p1
1762	GO:0048869	cellular developmental process	227	29	37.38	1.00000	c("Xenopus_tropicalis_DN12132_c0_g1_i1.p1", "Xenopus_tropicalis_DN12199_c0_g1_i1.p1", "Xenopus_tropicalis_DN18121_c0_g1_i1.p1", "Xenopus_tropicalis_DN27009_c0_g1_i3.p1", "Xenopus_tropicalis_DN29668_c0_g1_i1.p1", "Xenopus_tropicalis_DN31961_c0_g1_i1.p1", "Xenopus_tropicalis_DN32915_c0_g1_i1.p1", "Xenopus_tropicalis_DN36449_c0_g1_i1.p1", "Xenopus_tropicalis_DN37548_c0_g1_i1.p1", "Xenopus_tropicalis…
1763	GO:0070918	production of small RNA involved in gene...	3	1	0.49	1.00000	Xenopus_tropicalis_DN50135_c0_g1_i3.p1
1764	GO:0015833	peptide transport	297	54	48.9	1.00000	c("Xenopus_tropicalis_DN20700_c0_g1_i1.p1", "Xenopus_tropicalis_DN27042_c0_g1_i1.p1", "Xenopus_tropicalis_DN27076_c0_g1_i1.p1", "Xenopus_tropicalis_DN30540_c0_g1_i1.p1", "Xenopus_tropicalis_DN31402_c0_g1_i1.p1", "Xenopus_tropicalis_DN31618_c0_g1_i1.p1", "Xenopus_tropicalis_DN31976_c0_g1_i1.p1", "Xenopus_tropicalis_DN33541_c0_g1_i1.p1", "Xenopus_tropicalis_DN33971_c0_g1_i1.p1", "Xenopus_tropicalis…
1765	GO:0006403	RNA localization	18	10	2.96	1.00000	c("Xenopus_tropicalis_DN20700_c0_g1_i1.p1", "Xenopus_tropicalis_DN36504_c0_g1_i1.p1", "Xenopus_tropicalis_DN39421_c0_g1_i1.p1", "Xenopus_tropicalis_DN44699_c0_g1_i1.p1", "Xenopus_tropicalis_DN44704_c1_g1_i4.p1", "Xenopus_tropicalis_DN44979_c0_g1_i1.p1", "Xenopus_tropicalis_DN45857_c2_g1_i1.p1", "Xenopus_tropicalis_DN48577_c0_g1_i2.p1", "Xenopus_tropicalis_DN52632_c1_g3_i1.p1", "Xenopus_tropicalis…
1766	GO:0006404	RNA import into nucleus	1	1	0.16	1.00000	Xenopus_tropicalis_DN52632_c1_g3_i1.p1
1767	GO:0006405	RNA export from nucleus	16	8	2.63	1.00000	c("Xenopus_tropicalis_DN20700_c0_g1_i1.p1", "Xenopus_tropicalis_DN36504_c0_g1_i1.p1", "Xenopus_tropicalis_DN39421_c0_g1_i1.p1", "Xenopus_tropicalis_DN44699_c0_g1_i1.p1", "Xenopus_tropicalis_DN44704_c1_g1_i4.p1", "Xenopus_tropicalis_DN44979_c0_g1_i1.p1", "Xenopus_tropicalis_DN45857_c2_g1_i1.p1", "Xenopus_tropicalis_DN81570_c0_g1_i1.p1")
1768	GO:1900363	regulation of mRNA polyadenylation	1	1	0.16	1.00000	Xenopus_tropicalis_DN45497_c0_g1_i2.p1
1769	GO:0032501	multicellular organismal process	586	51	96.49	1.00000	c("Xenopus_tropicalis_DN113459_c0_g1_i1.p1", "Xenopus_tropicalis_DN12132_c0_g1_i1.p1", "Xenopus_tropicalis_DN12199_c0_g1_i1.p1", "Xenopus_tropicalis_DN125829_c0_g1_i1.p1", "Xenopus_tropicalis_DN17475_c0_g1_i1.p1", "Xenopus_tropicalis_DN27009_c0_g1_i3.p1", "Xenopus_tropicalis_DN29668_c0_g1_i1.p1", "Xenopus_tropicalis_DN30085_c0_g1_i2.p1", "Xenopus_tropicalis_DN31961_c0_g1_i1.p1", "Xenopus_tropical…
[truncated: 2,220 more rows]
