# Supplementary material for: Germline-related molecular phenotype in Metazoa: conservation and innovation highlighted by comparative transcriptomics
Source: EvoDevo. 2023 Jan 30;14:2. doi: 10.1186/s13227-022-00207-3 (PMC9885605; doi:10.1186/s13227-022-00207-3)
Supplement: Supplementary file 1 — Additional file 1: Zipped directory comprehending more detailed information on the species-specific transcriptomic analyses (transcriptomic statistics, read counts, fasta of upregulated transcripts, GO/IPR enrichment analyses, ratios bootstrap iterations) and extensive results of the comparative analyses (co-upregulated transcripts, co-enriched GO/IPR, comparisons of different cut-off iterations) [file 13227_2022_207_MOESM1_ESM.zip › SUPPLEMENTARY_MATERIAL/Xenopus_tropicalis/topGO_tab_bio_process.txt]

GO.ID	Term	Annotated	Significant	Expected	classicFisher	genes
1	GO:0090304	nucleic acid metabolic process	1776	591	292.44	< 1e-30	c("Xenopus_tropicalis_DN10424_c0_g1_i1.p1", "Xenopus_tropicalis_DN108420_c0_g1_i1.p1", "Xenopus_tropicalis_DN111487_c0_g1_i1.p1", "Xenopus_tropicalis_DN1125_c0_g1_i1.p1", "Xenopus_tropicalis_DN12020_c0_g1_i1.p1", "Xenopus_tropicalis_DN12101_c0_g1_i2.p1", "Xenopus_tropicalis_DN12132_c0_g1_i1.p1", "Xenopus_tropicalis_DN123438_c0_g1_i1.p1", "Xenopus_tropicalis_DN125020_c0_g1_i3.p1", "Xenopus_tropicalis_DN12993_c0_g1_i3.p1", "Xenopus_tropicalis_DN13552_c0_g1_i1.p1", "Xenopus_tropicalis_DN14481_c0_g1_i1.p1", "Xenopus_tropicalis_DN1556_c0_g1_i1.p1", "Xenopus_tropicalis_DN17475_c0_g1_i1.p1", "Xenopus_tropicalis_DN17626_c0_g1_i1.p1", "Xenopus_tropicalis_DN17693_c0_g1_i2.p2", "Xenopus_tropicalis_DN17754_c0_g1_i1.p1", "Xenopus_tropicalis_DN17882_c0_g1_i1.p1", "Xenopus_tropicalis_DN18582_c0_g1_i1.p1", "Xenopus_tropicalis_DN18932_c0_g1_i5.p1", "Xenopus_tropicalis_DN19892_c0_g1_i1.p1", "Xenopus_tropicalis_DN19948_c0_g1_i1.p1", "Xenopus_tropicalis_DN20574_c1_g1_i1.p1", "Xenopus_tropicalis_DN20964_c0_g1_i1.p1", "Xenopus_tropicalis_DN21011_c0_g1_i1.p1", "Xenopus_tropicalis_DN21120_c0_g1_i2.p1", "Xenopus_tropicalis_DN21153_c0_g1_i1.p1", "Xenopus_tropicalis_DN21462_c0_g1_i2.p1", "Xenopus_tropicalis_DN22002_c0_g1_i3.p1", "Xenopus_tropicalis_DN22352_c0_g1_i2.p1", "Xenopus_tropicalis_DN22355_c0_g1_i2.p2", "Xenopus_tropicalis_DN22583_c0_g1_i1.p1", "Xenopus_tropicalis_DN22613_c0_g1_i2.p1", "Xenopus_tropicalis_DN22672_c0_g1_i1.p1", "Xenopus_tropicalis_DN22729_c0_g1_i1.p1", "Xenopus_tropicalis_DN22737_c0_g1_i2.p1", "Xenopus_tropicalis_DN23194_c0_g1_i1.p1", "Xenopus_tropicalis_DN23295_c0_g1_i1.p1", "Xenopus_tropicalis_DN23705_c0_g1_i1.p1", "Xenopus_tropicalis_DN23989_c0_g1_i1.p1", "Xenopus_tropicalis_DN24085_c0_g1_i1.p1", "Xenopus_tropicalis_DN25344_c0_g1_i2.p1", "Xenopus_tropicalis_DN25881_c0_g1_i1.p1", "Xenopus_tropicalis_DN26044_c0_g1_i1.p1", "Xenopus_tropicalis_DN26095_c0_g1_i2.p1", "Xenopus_tropicalis_DN26188_c0_g1_i2.p2", "Xenopus_tropicalis_DN26227_c1_g1_i1.p1", "Xenopus_tropicalis_DN26519_c0_g1_i2.p1", "Xenopus_tropicalis_DN26523_c0_g1_i1.p1", "Xenopus_tropicalis_DN26648_c0_g1_i1.p1", "Xenopus_tropicalis_DN26679_c0_g1_i1.p1", "Xenopus_tropicalis_DN26745_c0_g1_i1.p1", "Xenopus_tropicalis_DN26785_c0_g1_i1.p1", "Xenopus_tropicalis_DN26848_c0_g1_i1.p1", "Xenopus_tropicalis_DN26864_c0_g1_i1.p1", "Xenopus_tropicalis_DN26900_c0_g1_i1.p1", "Xenopus_tropicalis_DN26949_c0_g1_i3.p1", "Xenopus_tropicalis_DN27493_c0_g1_i1.p1", "Xenopus_tropicalis_DN27729_c0_g1_i2.p1", "Xenopus_tropicalis_DN28211_c0_g1_i1.p1", "Xenopus_tropicalis_DN29153_c0_g1_i1.p2", "Xenopus_tropicalis_DN29336_c0_g1_i1.p1", "Xenopus_tropicalis_DN29668_c0_g1_i1.p1", "Xenopus_tropicalis_DN29872_c0_g1_i1.p1", "Xenopus_tropicalis_DN29957_c0_g1_i1.p1", "Xenopus_tropicalis_DN30347_c0_g1_i1.p1", "Xenopus_tropicalis_DN30432_c1_g1_i2.p1", "Xenopus_tropicalis_DN30495_c0_g1_i1.p1", "Xenopus_tropicalis_DN30725_c0_g1_i1.p1", "Xenopus_tropicalis_DN30914_c0_g1_i1.p1", "Xenopus_tropicalis_DN31206_c0_g1_i2.p1", "Xenopus_tropicalis_DN31273_c0_g1_i1.p1", "Xenopus_tropicalis_DN31296_c0_g1_i1.p1", "Xenopus_tropicalis_DN31407_c0_g1_i1.p1", "Xenopus_tropicalis_DN31549_c0_g1_i1.p1", "Xenopus_tropicalis_DN31559_c0_g1_i4.p1", "Xenopus_tropicalis_DN31624_c0_g1_i1.p1", "Xenopus_tropicalis_DN31786_c1_g1_i1.p1", "Xenopus_tropicalis_DN32091_c0_g1_i1.p1", "Xenopus_tropicalis_DN32132_c0_g1_i3.p1", "Xenopus_tropicalis_DN32194_c0_g1_i2.p1", "Xenopus_tropicalis_DN32334_c0_g1_i1.p1", "Xenopus_tropicalis_DN32423_c0_g1_i2.p1", "Xenopus_tropicalis_DN32451_c0_g1_i1.p1", "Xenopus_tropicalis_DN32545_c0_g1_i3.p1", "Xenopus_tropicalis_DN32644_c0_g1_i1.p1", "Xenopus_tropicalis_DN33047_c0_g1_i1.p1", "Xenopus_tropicalis_DN33139_c0_g1_i1.p1", "Xenopus_tropicalis_DN33156_c0_g1_i1.p1", "Xenopus_tropicalis_DN33276_c0_g1_i1.p1", "Xenopus_tropicalis_DN33514_c1_g1_i1.p1", "Xenopus_tropicalis_DN33617_c0_g1_i1.p1", "Xenopus_tropicalis_DN33694_c0_g1_i1.p1", "Xenopus_tropicalis_DN33809_c0_g1_i3.p1", "Xenopus_tropicalis_DN33855_c0_g1_i2.p1", "Xenopus_tropicalis_DN33986_c0_g1_i3.p1", "Xenopus_tropicalis_DN34024_c0_g1_i2.p1", "Xenopus_tropicalis_DN34150_c0_g1_i1.p1", "Xenopus_tropicalis_DN34639_c0_g1_i1.p1", "Xenopus_tropicalis_DN35262_c0_g1_i1.p1", "Xenopus_tropicalis_DN35443_c0_g1_i2.p1", "Xenopus_tropicalis_DN35502_c0_g1_i1.p1", "Xenopus_tropicalis_DN35502_c0_g1_i2.p1", "Xenopus_tropicalis_DN35520_c0_g1_i1.p1", "Xenopus_tropicalis_DN35560_c0_g1_i2.p1", "Xenopus_tropicalis_DN35626_c0_g1_i1.p1", "Xenopus_tropicalis_DN35685_c0_g1_i1.p1", "Xenopus_tropicalis_DN35789_c0_g1_i1.p1", "Xenopus_tropicalis_DN35952_c0_g1_i1.p1", "Xenopus_tropicalis_DN35977_c0_g1_i1.p1", "Xenopus_tropicalis_DN36017_c0_g1_i1.p1", "Xenopus_tropicalis_DN36020_c0_g1_i2.p2", "Xenopus_tropicalis_DN36050_c0_g1_i2.p1", "Xenopus_tropicalis_DN36330_c0_g1_i1.p1", "Xenopus_tropicalis_DN36401_c0_g1_i1.p1", "Xenopus_tropicalis_DN36549_c0_g1_i1.p1", "Xenopus_tropicalis_DN36550_c0_g1_i1.p1", "Xenopus_tropicalis_DN36559_c0_g1_i1.p1", "Xenopus_tropicalis_DN36621_c1_g1_i1.p1", "Xenopus_tropicalis_DN36627_c0_g1_i1.p1", "Xenopus_tropicalis_DN36631_c0_g1_i1.p1", "Xenopus_tropicalis_DN36676_c0_g1_i3.p1", "Xenopus_tropicalis_DN36717_c0_g1_i1.p1", "Xenopus_tropicalis_DN36771_c0_g1_i2.p1", "Xenopus_tropicalis_DN36834_c0_g1_i1.p1", "Xenopus_tropicalis_DN36906_c0_g1_i1.p1", "Xenopus_tropicalis_DN37178_c0_g1_i2.p1", "Xenopus_tropicalis_DN37327_c0_g1_i1.p1", "Xenopus_tropicalis_DN37340_c0_g1_i1.p1", "Xenopus_tropicalis_DN37349_c0_g1_i2.p1", "Xenopus_tropicalis_DN37397_c0_g1_i1.p1", "Xenopus_tropicalis_DN37427_c0_g1_i1.p1", "Xenopus_tropicalis_DN37433_c0_g1_i1.p1", "Xenopus_tropicalis_DN37470_c0_g1_i1.p1", "Xenopus_tropicalis_DN37613_c0_g1_i1.p1", "Xenopus_tropicalis_DN37625_c0_g1_i1.p1", "Xenopus_tropicalis_DN37848_c0_g1_i1.p1", "Xenopus_tropicalis_DN37860_c0_g1_i1.p1", "Xenopus_tropicalis_DN37861_c0_g1_i1.p1", "Xenopus_tropicalis_DN38092_c0_g1_i1.p1", "Xenopus_tropicalis_DN38278_c0_g1_i2.p1", "Xenopus_tropicalis_DN38451_c0_g1_i1.p1", "Xenopus_tropicalis_DN38515_c0_g1_i1.p1", "Xenopus_tropicalis_DN38604_c0_g1_i1.p1", "Xenopus_tropicalis_DN38652_c0_g1_i1.p1", "Xenopus_tropicalis_DN38771_c0_g1_i1.p1", "Xenopus_tropicalis_DN38793_c0_g1_i1.p1", "Xenopus_tropicalis_DN38796_c0_g2_i1.p1", "Xenopus_tropicalis_DN38800_c0_g1_i1.p1", "Xenopus_tropicalis_DN38920_c0_g1_i1.p1", "Xenopus_tropicalis_DN39032_c0_g1_i2.p1", "Xenopus_tropicalis_DN39088_c0_g2_i1.p1", "Xenopus_tropicalis_DN39090_c0_g1_i1.p1", "Xenopus_tropicalis_DN39098_c0_g1_i1.p1", "Xenopus_tropicalis_DN39108_c0_g1_i2.p1", "Xenopus_tropicalis_DN39150_c0_g1_i1.p1", "Xenopus_tropicalis_DN39294_c0_g1_i1.p1", "Xenopus_tropicalis_DN39314_c0_g1_i2.p1", "Xenopus_tropicalis_DN39322_c0_g1_i10.p1", "Xenopus_tropicalis_DN39493_c0_g1_i2.p1", "Xenopus_tropicalis_DN39569_c0_g1_i1.p1", "Xenopus_tropicalis_DN39634_c0_g1_i6.p1", "Xenopus_tropicalis_DN39656_c0_g1_i2.p1", "Xenopus_tropicalis_DN39895_c0_g1_i1.p1", "Xenopus_tropicalis_DN39974_c0_g1_i2.p1", "Xenopus_tropicalis_DN40007_c0_g1_i2.p1", "Xenopus_tropicalis_DN40020_c0_g1_i1.p1", "Xenopus_tropicalis_DN40049_c0_g1_i1.p1", "Xenopus_tropicalis_DN40087_c0_g1_i1.p2", "Xenopus_tropicalis_DN40144_c0_g1_i1.p1", "Xenopus_tropicalis_DN4019_c0_g1_i1.p1", "Xenopus_tropicalis_DN40266_c1_g1_i3.p1", "Xenopus_tropicalis_DN40355_c0_g1_i1.p1", "Xenopus_tropicalis_DN40431_c0_g1_i1.p1", "Xenopus_tropicalis_DN40438_c0_g1_i3.p1", "Xenopus_tropicalis_DN40449_c0_g1_i2.p1", "Xenopus_tropicalis_DN40460_c0_g1_i3.p1", "Xenopus_tropicalis_DN40490_c1_g1_i1.p1", "Xenopus_tropicalis_DN40510_c1_g1_i1.p1", "Xenopus_tropicalis_DN40569_c0_g1_i1.p1", "Xenopus_tropicalis_DN40584_c0_g1_i2.p1", "Xenopus_tropicalis_DN40692_c0_g1_i1.p1", "Xenopus_tropicalis_DN40836_c1_g1_i2.p1", "Xenopus_tropicalis_DN40864_c0_g1_i1.p1", "Xenopus_tropicalis_DN40894_c0_g1_i1.p1", "Xenopus_tropicalis_DN40911_c0_g1_i7.p1", "Xenopus_tropicalis_DN40970_c0_g1_i1.p1", "Xenopus_tropicalis_DN40983_c0_g1_i2.p1", "Xenopus_tropicalis_DN41017_c0_g1_i1.p1", "Xenopus_tropicalis_DN41017_c0_g1_i3.p1", "Xenopus_tropicalis_DN41105_c0_g1_i2.p1", "Xenopus_tropicalis_DN41157_c0_g1_i2.p1", "Xenopus_tropicalis_DN41186_c0_g1_i1.p1", "Xenopus_tropicalis_DN41192_c1_g1_i3.p1", "Xenopus_tropicalis_DN41281_c0_g1_i1.p1", "Xenopus_tropicalis_DN41374_c0_g1_i2.p1", "Xenopus_tropicalis_DN41440_c0_g1_i1.p1", "Xenopus_tropicalis_DN41446_c0_g1_i2.p1", "Xenopus_tropicalis_DN41536_c0_g1_i3.p1", "Xenopus_tropicalis_DN41538_c0_g1_i2.p1", "Xenopus_tropicalis_DN41554_c0_g1_i1.p1", "Xenopus_tropicalis_DN41694_c0_g1_i2.p1", "Xenopus_tropicalis_DN41699_c0_g1_i1.p1", "Xenopus_tropicalis_DN41861_c2_g1_i5.p1", "Xenopus_tropicalis_DN41966_c0_g1_i2.p1", "Xenopus_tropicalis_DN41993_c1_g1_i1.p1", "Xenopus_tropicalis_DN42151_c0_g1_i3.p1", "Xenopus_tropicalis_DN42195_c0_g1_i2.p1", "Xenopus_tropicalis_DN42225_c0_g1_i2.p1", "Xenopus_tropicalis_DN42274_c0_g1_i1.p1", "Xenopus_tropicalis_DN42324_c0_g1_i2.p1", "Xenopus_tropicalis_DN42359_c0_g1_i1.p1", "Xenopus_tropicalis_DN42398_c0_g1_i1.p1", "Xenopus_tropicalis_DN42555_c0_g1_i1.p1", "Xenopus_tropicalis_DN42583_c0_g1_i1.p1", "Xenopus_tropicalis_DN42607_c0_g1_i1.p1", "Xenopus_tropicalis_DN42638_c1_g1_i1.p1", "Xenopus_tropicalis_DN42641_c0_g2_i1.p1", "Xenopus_tropicalis_DN42652_c0_g1_i1.p1", "Xenopus_tropicalis_DN42661_c0_g1_i1.p1", "Xenopus_tropicalis_DN42730_c0_g1_i1.p1", "Xenopus_tropicalis_DN42730_c0_g1_i2.p1", "Xenopus_tropicalis_DN42796_c0_g1_i5.p1", "Xenopus_tropicalis_DN42808_c0_g1_i1.p1", "Xenopus_tropicalis_DN42825_c0_g1_i1.p1", "Xenopus_tropicalis_DN42833_c0_g1_i2.p1", "Xenopus_tropicalis_DN42834_c0_g1_i1.p1", "Xenopus_tropicalis_DN42839_c0_g1_i2.p1", "Xenopus_tropicalis_DN42870_c1_g1_i2.p1", "Xenopus_tropicalis_DN42871_c0_g1_i1.p1", "Xenopus_tropicalis_DN42959_c0_g1_i1.p1", "Xenopus_tropicalis_DN43047_c0_g1_i1.p1", "Xenopus_tropicalis_DN43073_c0_g1_i1.p1", "Xenopus_tropicalis_DN43100_c0_g1_i2.p1", "Xenopus_tropicalis_DN43176_c0_g1_i1.p1", "Xenopus_tropicalis_DN43210_c0_g1_i1.p1", "Xenopus_tropicalis_DN43241_c0_g1_i1.p1", "Xenopus_tropicalis_DN43275_c1_g1_i1.p1", "Xenopus_tropicalis_DN43409_c0_g1_i1.p1", "Xenopus_tropicalis_DN43472_c0_g1_i1.p1", "Xenopus_tropicalis_DN43475_c0_g1_i1.p1", "Xenopus_tropicalis_DN43547_c0_g1_i3.p1", "Xenopus_tropicalis_DN43581_c0_g1_i1.p1", "Xenopus_tropicalis_DN43585_c0_g1_i1.p1", "Xenopus_tropicalis_DN43604_c0_g1_i1.p1", "Xenopus_tropicalis_DN43682_c0_g1_i1.p1", "Xenopus_tropicalis_DN43727_c0_g1_i1.p1", "Xenopus_tropicalis_DN43732_c0_g1_i1.p1", "Xenopus_tropicalis_DN43764_c0_g1_i1.p1", "Xenopus_tropicalis_DN43797_c0_g1_i1.p1", "Xenopus_tropicalis_DN4400_c0_g1_i1.p1", "Xenopus_tropicalis_DN44013_c0_g1_i1.p1", "Xenopus_tropicalis_DN44013_c0_g1_i6.p1", "Xenopus_tropicalis_DN44058_c0_g1_i3.p1", "Xenopus_tropicalis_DN44123_c0_g1_i1.p1", "Xenopus_tropicalis_DN44224_c0_g1_i1.p1", "Xenopus_tropicalis_DN44265_c0_g1_i3.p1", "Xenopus_tropicalis_DN44314_c0_g1_i1.p1", "Xenopus_tropicalis_DN44341_c0_g1_i2.p1", "Xenopus_tropicalis_DN44397_c0_g1_i1.p1", "Xenopus_tropicalis_DN44408_c0_g1_i1.p1", "Xenopus_tropicalis_DN44415_c0_g1_i1.p1", "Xenopus_tropicalis_DN44419_c0_g1_i1.p1", "Xenopus_tropicalis_DN44422_c0_g1_i1.p1", "Xenopus_tropicalis_DN44443_c0_g1_i1.p1", "Xenopus_tropicalis_DN44450_c0_g1_i1.p1", "Xenopus_tropicalis_DN44478_c0_g1_i3.p1", "Xenopus_tropicalis_DN44486_c0_g1_i4.p1", "Xenopus_tropicalis_DN44509_c0_g1_i4.p1", "Xenopus_tropicalis_DN44514_c0_g1_i1.p1", "Xenopus_tropicalis_DN44545_c0_g1_i1.p1", "Xenopus_tropicalis_DN44607_c0_g1_i1.p2", "Xenopus_tropicalis_DN44633_c0_g1_i10.p1", "Xenopus_tropicalis_DN44640_c0_g1_i2.p1", "Xenopus_tropicalis_DN44695_c0_g1_i1.p1", "Xenopus_tropicalis_DN44730_c0_g1_i2.p1", "Xenopus_tropicalis_DN44735_c1_g1_i3.p1", "Xenopus_tropicalis_DN44754_c0_g1_i4.p1", "Xenopus_tropicalis_DN44760_c1_g1_i3.p1", "Xenopus_tropicalis_DN44805_c0_g1_i2.p1", "Xenopus_tropicalis_DN44845_c0_g1_i1.p1", "Xenopus_tropicalis_DN44915_c0_g1_i2.p1", "Xenopus_tropicalis_DN44927_c0_g1_i1.p1", "Xenopus_tropicalis_DN44956_c1_g1_i2.p1", "Xenopus_tropicalis_DN45015_c0_g1_i2.p1", "Xenopus_tropicalis_DN45033_c0_g1_i1.p1", "Xenopus_tropicalis_DN45040_c0_g1_i2.p1", "Xenopus_tropicalis_DN45068_c0_g1_i3.p1", "Xenopus_tropicalis_DN45095_c0_g1_i1.p1", "Xenopus_tropicalis_DN45138_c0_g1_i1.p1", "Xenopus_tropicalis_DN45223_c0_g1_i1.p1", "Xenopus_tropicalis_DN45233_c2_g1_i1.p3", "Xenopus_tropicalis_DN45233_c2_g1_i4.p1", "Xenopus_tropicalis_DN45316_c0_g1_i2.p1", "Xenopus_tropicalis_DN45323_c0_g1_i1.p1", "Xenopus_tropicalis_DN45331_c2_g1_i1.p1", "Xenopus_tropicalis_DN45430_c0_g1_i1.p1", "Xenopus_tropicalis_DN45445_c0_g1_i1.p1", "Xenopus_tropicalis_DN4546_c0_g1_i1.p1", "Xenopus_tropicalis_DN45462_c0_g1_i1.p1", "Xenopus_tropicalis_DN45484_c0_g1_i1.p1", "Xenopus_tropicalis_DN45497_c0_g1_i2.p1", "Xenopus_tropicalis_DN45547_c0_g1_i1.p1", "Xenopus_tropicalis_DN45650_c0_g1_i1.p1", "Xenopus_tropicalis_DN45682_c0_g1_i1.p1", "Xenopus_tropicalis_DN45684_c0_g1_i1.p1", "Xenopus_tropicalis_DN45697_c0_g1_i2.p1", "Xenopus_tropicalis_DN45732_c1_g1_i1.p1", "Xenopus_tropicalis_DN45748_c1_g1_i2.p1", "Xenopus_tropicalis_DN45765_c0_g1_i2.p1", "Xenopus_tropicalis_DN45885_c0_g1_i1.p1", "Xenopus_tropicalis_DN45905_c0_g1_i1.p1", "Xenopus_tropicalis_DN45961_c0_g1_i1.p2", "Xenopus_tropicalis_DN45970_c0_g1_i1.p2", "Xenopus_tropicalis_DN45981_c0_g1_i1.p1", "Xenopus_tropicalis_DN45988_c0_g1_i1.p1", "Xenopus_tropicalis_DN46024_c1_g1_i1.p1", "Xenopus_tropicalis_DN46044_c0_g1_i1.p1", "Xenopus_tropicalis_DN46056_c0_g1_i1.p1", "Xenopus_tropicalis_DN46061_c0_g1_i1.p1", "Xenopus_tropicalis_DN46115_c0_g1_i2.p1", "Xenopus_tropicalis_DN46124_c0_g1_i1.p1", "Xenopus_tropicalis_DN46182_c1_g1_i2.p1", "Xenopus_tropicalis_DN46189_c1_g1_i4.p1", "Xenopus_tropicalis_DN46192_c0_g1_i1.p1", "Xenopus_tropicalis_DN46222_c0_g1_i1.p1", "Xenopus_tropicalis_DN46233_c0_g1_i4.p1", "Xenopus_tropicalis_DN46296_c0_g1_i1.p1", "Xenopus_tropicalis_DN46297_c0_g1_i1.p1", "Xenopus_tropicalis_DN46380_c0_g1_i3.p1", "Xenopus_tropicalis_DN46388_c1_g1_i2.p1", "Xenopus_tropicalis_DN46402_c0_g1_i2.p1", "Xenopus_tropicalis_DN46404_c0_g1_i1.p1", "Xenopus_tropicalis_DN46439_c1_g1_i1.p1", "Xenopus_tropicalis_DN46446_c0_g1_i4.p1", "Xenopus_tropicalis_DN46485_c0_g1_i1.p1", "Xenopus_tropicalis_DN46546_c1_g1_i3.p1", "Xenopus_tropicalis_DN46557_c0_g1_i3.p1", "Xenopus_tropicalis_DN46564_c0_g1_i1.p1", "Xenopus_tropicalis_DN46576_c0_g1_i1.p1", "Xenopus_tropicalis_DN46586_c0_g1_i1.p1", "Xenopus_tropicalis_DN46591_c0_g1_i1.p1", "Xenopus_tropicalis_DN46655_c0_g1_i2.p1", "Xenopus_tropicalis_DN46676_c0_g1_i2.p1", "Xenopus_tropicalis_DN46693_c0_g1_i1.p1", "Xenopus_tropicalis_DN46705_c0_g1_i1.p1", "Xenopus_tropicalis_DN46831_c0_g1_i1.p1", "Xenopus_tropicalis_DN46846_c0_g1_i7.p1", "Xenopus_tropicalis_DN46880_c0_g1_i1.p1", "Xenopus_tropicalis_DN46885_c0_g1_i1.p1", "Xenopus_tropicalis_DN46886_c0_g1_i2.p1", "Xenopus_tropicalis_DN46906_c0_g1_i1.p1", "Xenopus_tropicalis_DN46963_c0_g1_i1.p1", "Xenopus_tropicalis_DN46970_c1_g1_i2.p1", "Xenopus_tropicalis_DN47017_c1_g1_i1.p1", "Xenopus_tropicalis_DN47048_c1_g1_i2.p1", "Xenopus_tropicalis_DN47126_c0_g1_i1.p1", "Xenopus_tropicalis_DN47164_c0_g1_i5.p1", "Xenopus_tropicalis_DN47169_c0_g1_i1.p1", "Xenopus_tropicalis_DN47200_c0_g1_i3.p1", "Xenopus_tropicalis_DN47214_c0_g1_i2.p1", "Xenopus_tropicalis_DN47267_c1_g1_i1.p1", "Xenopus_tropicalis_DN47343_c0_g1_i1.p1", "Xenopus_tropicalis_DN47411_c0_g1_i3.p1", "Xenopus_tropicalis_DN47497_c1_g1_i3.p1", "Xenopus_tropicalis_DN47631_c0_g1_i4.p1", "Xenopus_tropicalis_DN47678_c0_g1_i1.p1", "Xenopus_tropicalis_DN47681_c1_g1_i9.p2", "Xenopus_tropicalis_DN47728_c0_g1_i2.p1", "Xenopus_tropicalis_DN47758_c0_g1_i3.p1", "Xenopus_tropicalis_DN47818_c3_g1_i1.p1", "Xenopus_tropicalis_DN47833_c0_g1_i2.p1", "Xenopus_tropicalis_DN47867_c0_g3_i1.p1", "Xenopus_tropicalis_DN47910_c0_g1_i1.p1", "Xenopus_tropicalis_DN47943_c1_g1_i5.p1", "Xenopus_tropicalis_DN47966_c0_g1_i10.p1", "Xenopus_tropicalis_DN47997_c0_g2_i1.p1", "Xenopus_tropicalis_DN48025_c0_g1_i2.p1", "Xenopus_tropicalis_DN48044_c0_g1_i1.p1", "Xenopus_tropicalis_DN48055_c0_g1_i1.p1", "Xenopus_tropicalis_DN48096_c2_g1_i2.p1", "Xenopus_tropicalis_DN48108_c0_g1_i1.p2", "Xenopus_tropicalis_DN48115_c0_g1_i1.p1", "Xenopus_tropicalis_DN48119_c0_g1_i1.p1", "Xenopus_tropicalis_DN48139_c5_g1_i2.p2", "Xenopus_tropicalis_DN48187_c0_g1_i2.p1", "Xenopus_tropicalis_DN48201_c0_g1_i1.p1", "Xenopus_tropicalis_DN48201_c0_g1_i3.p1", "Xenopus_tropicalis_DN48201_c0_g1_i4.p1", "Xenopus_tropicalis_DN48206_c0_g1_i4.p2", "Xenopus_tropicalis_DN48216_c0_g1_i2.p1", "Xenopus_tropicalis_DN48229_c0_g1_i3.p1", "Xenopus_tropicalis_DN48239_c0_g1_i2.p1", "Xenopus_tropicalis_DN48258_c0_g1_i1.p1", "Xenopus_tropicalis_DN48281_c0_g1_i3.p1", "Xenopus_tropicalis_DN48301_c0_g1_i2.p1", "Xenopus_tropicalis_DN48317_c2_g1_i1.p1", "Xenopus_tropicalis_DN48339_c1_g1_i1.p1", "Xenopus_tropicalis_DN48358_c0_g1_i1.p1", "Xenopus_tropicalis_DN48374_c0_g1_i1.p1", "Xenopus_tropicalis_DN48458_c0_g1_i7.p1", "Xenopus_tropicalis_DN48503_c4_g1_i1.p1", "Xenopus_tropicalis_DN48538_c8_g1_i4.p1", "Xenopus_tropicalis_DN48566_c4_g1_i2.p1", "Xenopus_tropicalis_DN48577_c0_g1_i2.p1", "Xenopus_tropicalis_DN48583_c0_g1_i1.p1", "Xenopus_tropicalis_DN48593_c2_g1_i1.p1", "Xenopus_tropicalis_DN48637_c1_g1_i1.p1", "Xenopus_tropicalis_DN48642_c0_g1_i1.p1", "Xenopus_tropicalis_DN48686_c1_g1_i1.p1", "Xenopus_tropicalis_DN48750_c0_g1_i1.p1", "Xenopus_tropicalis_DN48750_c0_g1_i5.p1", "Xenopus_tropicalis_DN48754_c0_g1_i1.p1", "Xenopus_tropicalis_DN48803_c1_g1_i1.p1", "Xenopus_tropicalis_DN48827_c1_g1_i3.p1", "Xenopus_tropicalis_DN48877_c4_g1_i1.p1", "Xenopus_tropicalis_DN48907_c2_g1_i1.p1", "Xenopus_tropicalis_DN48932_c1_g1_i2.p1", "Xenopus_tropicalis_DN48943_c2_g1_i2.p1", "Xenopus_tropicalis_DN48950_c0_g1_i1.p1", "Xenopus_tropicalis_DN49015_c2_g1_i5.p1", "Xenopus_tropicalis_DN49036_c1_g1_i1.p1", "Xenopus_tropicalis_DN49040_c0_g1_i1.p1", "Xenopus_tropicalis_DN49069_c0_g1_i4.p1", "Xenopus_tropicalis_DN49106_c0_g1_i4.p1", "Xenopus_tropicalis_DN49110_c3_g2_i1.p1", "Xenopus_tropicalis_DN49172_c0_g1_i1.p1", "Xenopus_tropicalis_DN49188_c0_g2_i2.p1", "Xenopus_tropicalis_DN49208_c3_g2_i1.p1", "Xenopus_tropicalis_DN49273_c0_g1_i1.p1", "Xenopus_tropicalis_DN49292_c9_g1_i6.p1", "Xenopus_tropicalis_DN49368_c0_g1_i1.p1", "Xenopus_tropicalis_DN4937_c0_g1_i1.p1", "Xenopus_tropicalis_DN49401_c0_g1_i1.p1", "Xenopus_tropicalis_DN49409_c0_g1_i1.p1", "Xenopus_tropicalis_DN49442_c0_g1_i4.p1", "Xenopus_tropicalis_DN49481_c0_g1_i1.p1", "Xenopus_tropicalis_DN49504_c0_g1_i1.p1", "Xenopus_tropicalis_DN49528_c7_g1_i4.p1", "Xenopus_tropicalis_DN49539_c1_g1_i1.p1", "Xenopus_tropicalis_DN49568_c1_g1_i1.p1", "Xenopus_tropicalis_DN49598_c0_g1_i2.p1", "Xenopus_tropicalis_DN49632_c0_g1_i1.p1", "Xenopus_tropicalis_DN49651_c0_g1_i12.p1", "Xenopus_tropicalis_DN49660_c0_g1_i2.p1", "Xenopus_tropicalis_DN49715_c0_g1_i5.p1", "Xenopus_tropicalis_DN49719_c0_g1_i2.p1", "Xenopus_tropicalis_DN49723_c0_g1_i2.p1", "Xenopus_tropicalis_DN49757_c0_g1_i5.p1", "Xenopus_tropicalis_DN49775_c0_g1_i1.p1", "Xenopus_tropicalis_DN49787_c8_g1_i1.p1", "Xenopus_tropicalis_DN49836_c0_g1_i1.p1", "Xenopus_tropicalis_DN49847_c0_g1_i1.p1", "Xenopus_tropicalis_DN49880_c0_g1_i1.p1", "Xenopus_tropicalis_DN49895_c0_g1_i1.p1", "Xenopus_tropicalis_DN49962_c1_g1_i1.p1", "Xenopus_tropicalis_DN49966_c0_g1_i3.p1", "Xenopus_tropicalis_DN49976_c1_g2_i1.p1", "Xenopus_tropicalis_DN49994_c1_g1_i1.p1", "Xenopus_tropicalis_DN50050_c0_g1_i2.p1", "Xenopus_tropicalis_DN50099_c0_g1_i1.p1", "Xenopus_tropicalis_DN50099_c0_g1_i5.p1", "Xenopus_tropicalis_DN50099_c0_g1_i9.p1", "Xenopus_tropicalis_DN50104_c0_g1_i11.p1", "Xenopus_tropicalis_DN50104_c0_g1_i7.p2", "Xenopus_tropicalis_DN50135_c0_g1_i3.p1", "Xenopus_tropicalis_DN50226_c0_g1_i1.p1", "Xenopus_tropicalis_DN50238_c0_g1_i1.p1", "Xenopus_tropicalis_DN50258_c0_g1_i1.p1", "Xenopus_tropicalis_DN50277_c0_g1_i2.p1", "Xenopus_tropicalis_DN50280_c0_g1_i1.p1", "Xenopus_tropicalis_DN50283_c0_g1_i3.p1", "Xenopus_tropicalis_DN50295_c1_g1_i4.p1", "Xenopus_tropicalis_DN50478_c0_g1_i2.p1", "Xenopus_tropicalis_DN50480_c4_g1_i1.p1", "Xenopus_tropicalis_DN50507_c0_g1_i1.p1", "Xenopus_tropicalis_DN50532_c0_g1_i1.p1", "Xenopus_tropicalis_DN50605_c0_g1_i2.p1", "Xenopus_tropicalis_DN50670_c0_g1_i3.p1", "Xenopus_tropicalis_DN50704_c5_g1_i1.p1", "Xenopus_tropicalis_DN50707_c0_g1_i1.p1", "Xenopus_tropicalis_DN50752_c7_g1_i1.p1", "Xenopus_tropicalis_DN50796_c2_g2_i2.p1", "Xenopus_tropicalis_DN50828_c1_g1_i3.p1", "Xenopus_tropicalis_DN50831_c0_g1_i2.p1", "Xenopus_tropicalis_DN50831_c0_g1_i3.p1", "Xenopus_tropicalis_DN50833_c3_g1_i3.p1", "Xenopus_tropicalis_DN50957_c2_g1_i4.p1", "Xenopus_tropicalis_DN51032_c0_g1_i2.p1", "Xenopus_tropicalis_DN51135_c0_g1_i1.p1", "Xenopus_tropicalis_DN51138_c0_g1_i6.p1", "Xenopus_tropicalis_DN51200_c0_g1_i1.p1", "Xenopus_tropicalis_DN51217_c2_g1_i2.p1", "Xenopus_tropicalis_DN51235_c0_g2_i1.p1", "Xenopus_tropicalis_DN51269_c0_g1_i1.p1", "Xenopus_tropicalis_DN51274_c2_g5_i2.p1", "Xenopus_tropicalis_DN51317_c4_g1_i2.p1", "Xenopus_tropicalis_DN51319_c0_g1_i7.p1", "Xenopus_tropicalis_DN51382_c2_g1_i5.p1", "Xenopus_tropicalis_DN51394_c0_g1_i4.p1", "Xenopus_tropicalis_DN51456_c0_g1_i5.p1", "Xenopus_tropicalis_DN51462_c0_g1_i1.p1", "Xenopus_tropicalis_DN51498_c6_g2_i2.p1", "Xenopus_tropicalis_DN51548_c4_g1_i1.p1", "Xenopus_tropicalis_DN51591_c0_g1_i3.p1", "Xenopus_tropicalis_DN51597_c1_g1_i1.p1", "Xenopus_tropicalis_DN51607_c4_g3_i1.p1", "Xenopus_tropicalis_DN51630_c0_g1_i1.p1", "Xenopus_tropicalis_DN51671_c2_g1_i2.p1", "Xenopus_tropicalis_DN51696_c6_g3_i2.p1", "Xenopus_tropicalis_DN51703_c3_g1_i2.p1", "Xenopus_tropicalis_DN51751_c9_g1_i1.p1", "Xenopus_tropicalis_DN51845_c1_g1_i11.p1", "Xenopus_tropicalis_DN51904_c0_g1_i3.p1", "Xenopus_tropicalis_DN51919_c1_g1_i5.p1", "Xenopus_tropicalis_DN51919_c1_g2_i4.p1", "Xenopus_tropicalis_DN51943_c0_g1_i2.p1", "Xenopus_tropicalis_DN51947_c2_g1_i6.p1", "Xenopus_tropicalis_DN52050_c1_g2_i2.p1", "Xenopus_tropicalis_DN52062_c0_g1_i1.p1", "Xenopus_tropicalis_DN52067_c0_g1_i1.p1", "Xenopus_tropicalis_DN52084_c0_g1_i3.p1", "Xenopus_tropicalis_DN52122_c0_g1_i1.p1", "Xenopus_tropicalis_DN52147_c0_g1_i1.p1", "Xenopus_tropicalis_DN52155_c0_g1_i1.p1", "Xenopus_tropicalis_DN52159_c10_g4_i1.p1", "Xenopus_tropicalis_DN52159_c10_g8_i1.p1", "Xenopus_tropicalis_DN52159_c9_g2_i6.p1", "Xenopus_tropicalis_DN52162_c0_g1_i4.p1", "Xenopus_tropicalis_DN52207_c0_g1_i1.p1", "Xenopus_tropicalis_DN52221_c0_g1_i3.p1", "Xenopus_tropicalis_DN52226_c1_g1_i3.p1", "Xenopus_tropicalis_DN52226_c1_g1_i5.p1", "Xenopus_tropicalis_DN52233_c3_g1_i3.p1", "Xenopus_tropicalis_DN52252_c2_g1_i3.p1", "Xenopus_tropicalis_DN52256_c0_g1_i12.p3", "Xenopus_tropicalis_DN52270_c7_g1_i1.p1", "Xenopus_tropicalis_DN52310_c10_g1_i5.p1", "Xenopus_tropicalis_DN52310_c7_g1_i1.p1", "Xenopus_tropicalis_DN52359_c10_g1_i1.p1", "Xenopus_tropicalis_DN52378_c0_g2_i1.p1", "Xenopus_tropicalis_DN52394_c3_g1_i2.p1", "Xenopus_tropicalis_DN52422_c3_g1_i1.p1", "Xenopus_tropicalis_DN52455_c5_g1_i2.p1", "Xenopus_tropicalis_DN52466_c6_g1_i1.p1", "Xenopus_tropicalis_DN52518_c0_g1_i8.p1", "Xenopus_tropicalis_DN52554_c0_g1_i1.p1", "Xenopus_tropicalis_DN52556_c0_g1_i1.p1", "Xenopus_tropicalis_DN52568_c7_g3_i3.p1", "Xenopus_tropicalis_DN52574_c2_g1_i1.p1", "Xenopus_tropicalis_DN52576_c1_g1_i1.p1", "Xenopus_tropicalis_DN52602_c1_g1_i1.p1", "Xenopus_tropicalis_DN52607_c9_g2_i2.p1", "Xenopus_tropicalis_DN52631_c1_g1_i1.p1", "Xenopus_tropicalis_DN52651_c2_g1_i1.p1", "Xenopus_tropicalis_DN52665_c11_g2_i1.p1", "Xenopus_tropicalis_DN52668_c3_g2_i1.p1", "Xenopus_tropicalis_DN52669_c0_g1_i1.p1", "Xenopus_tropicalis_DN52716_c0_g1_i10.p1", "Xenopus_tropicalis_DN52716_c0_g1_i13.p1", "Xenopus_tropicalis_DN52779_c0_g1_i2.p1", "Xenopus_tropicalis_DN52781_c1_g1_i1.p1", "Xenopus_tropicalis_DN52791_c1_g1_i1.p1", "Xenopus_tropicalis_DN52799_c12_g1_i1.p1", "Xenopus_tropicalis_DN52929_c5_g1_i1.p1", "Xenopus_tropicalis_DN52943_c14_g3_i1.p1", "Xenopus_tropicalis_DN52951_c2_g1_i1.p1", "Xenopus_tropicalis_DN52961_c0_g1_i10.p1", "Xenopus_tropicalis_DN53009_c4_g1_i1.p1", "Xenopus_tropicalis_DN53107_c5_g1_i2.p1", "Xenopus_tropicalis_DN53134_c10_g1_i1.p1", "Xenopus_tropicalis_DN53369_c0_g1_i1.p1", "Xenopus_tropicalis_DN5556_c0_g1_i2.p1", "Xenopus_tropicalis_DN5672_c0_g1_i1.p1", "Xenopus_tropicalis_DN5683_c0_g1_i5.p1", "Xenopus_tropicalis_DN5694_c0_g1_i1.p1", "Xenopus_tropicalis_DN5824_c0_g1_i1.p1", "Xenopus_tropicalis_DN5927_c0_g1_i1.p1", "Xenopus_tropicalis_DN6330_c0_g1_i1.p1", "Xenopus_tropicalis_DN63451_c0_g1_i1.p1", "Xenopus_tropicalis_DN63730_c0_g1_i1.p1", "Xenopus_tropicalis_DN64729_c0_g1_i1.p1", "Xenopus_tropicalis_DN68173_c0_g1_i1.p1", "Xenopus_tropicalis_DN7175_c0_g1_i2.p1", "Xenopus_tropicalis_DN78309_c0_g1_i1.p1", "Xenopus_tropicalis_DN79001_c0_g1_i1.p1", "Xenopus_tropicalis_DN79540_c0_g1_i1.p1", "Xenopus_tropicalis_DN9244_c0_g1_i1.p1", "Xenopus_tropicalis_DN93176_c0_g1_i1.p1", "Xenopus_tropicalis_DN93966_c0_g1_i1.p1", "Xenopus_tropicalis_DN96794_c0_g1_i2.p1")
2	GO:0006139	nucleobase-containing compound metabolic...	2045	623	336.74	< 1e-30	c("Xenopus_tropicalis_DN10424_c0_g1_i1.p1", "Xenopus_tropicalis_DN108420_c0_g1_i1.p1", "Xenopus_tropicalis_DN110901_c0_g1_i1.p1", "Xenopus_tropicalis_DN111487_c0_g1_i1.p1", "Xenopus_tropicalis_DN1125_c0_g1_i1.p1", "Xenopus_tropicalis_DN11585_c0_g1_i1.p1", "Xenopus_tropicalis_DN12020_c0_g1_i1.p1", "Xenopus_tropicalis_DN12101_c0_g1_i2.p1", "Xenopus_tropicalis_DN12132_c0_g1_i1.p1", "Xenopus_tropicalis_DN123438_c0_g1_i1.p1", "Xenopus_tropicalis_DN125020_c0_g1_i3.p1", "Xenopus_tropicalis_DN12993_c0_g1_i3.p1", "Xenopus_tropicalis_DN13552_c0_g1_i1.p1", "Xenopus_tropicalis_DN14481_c0_g1_i1.p1", "Xenopus_tropicalis_DN1556_c0_g1_i1.p1", "Xenopus_tropicalis_DN17475_c0_g1_i1.p1", "Xenopus_tropicalis_DN17626_c0_g1_i1.p1", "Xenopus_tropicalis_DN17693_c0_g1_i2.p2", "Xenopus_tropicalis_DN17754_c0_g1_i1.p1", "Xenopus_tropicalis_DN17882_c0_g1_i1.p1", "Xenopus_tropicalis_DN18582_c0_g1_i1.p1", "Xenopus_tropicalis_DN18932_c0_g1_i5.p1", "Xenopus_tropicalis_DN19892_c0_g1_i1.p1", "Xenopus_tropicalis_DN19948_c0_g1_i1.p1", "Xenopus_tropicalis_DN20053_c0_g1_i1.p1", "Xenopus_tropicalis_DN20574_c1_g1_i1.p1", "Xenopus_tropicalis_DN20964_c0_g1_i1.p1", "Xenopus_tropicalis_DN21011_c0_g1_i1.p1", "Xenopus_tropicalis_DN21120_c0_g1_i2.p1", "Xenopus_tropicalis_DN21153_c0_g1_i1.p1", "Xenopus_tropicalis_DN21462_c0_g1_i2.p1", "Xenopus_tropicalis_DN22002_c0_g1_i3.p1", "Xenopus_tropicalis_DN22352_c0_g1_i2.p1", "Xenopus_tropicalis_DN22355_c0_g1_i2.p2", "Xenopus_tropicalis_DN22583_c0_g1_i1.p1", "Xenopus_tropicalis_DN22613_c0_g1_i2.p1", "Xenopus_tropicalis_DN22672_c0_g1_i1.p1", "Xenopus_tropicalis_DN22729_c0_g1_i1.p1", "Xenopus_tropicalis_DN22737_c0_g1_i2.p1", "Xenopus_tropicalis_DN23194_c0_g1_i1.p1", "Xenopus_tropicalis_DN23295_c0_g1_i1.p1", "Xenopus_tropicalis_DN23446_c0_g1_i1.p1", "Xenopus_tropicalis_DN23705_c0_g1_i1.p1", "Xenopus_tropicalis_DN23952_c0_g1_i3.p1", "Xenopus_tropicalis_DN23989_c0_g1_i1.p1", "Xenopus_tropicalis_DN24085_c0_g1_i1.p1", "Xenopus_tropicalis_DN25344_c0_g1_i2.p1", "Xenopus_tropicalis_DN25881_c0_g1_i1.p1", "Xenopus_tropicalis_DN26044_c0_g1_i1.p1", "Xenopus_tropicalis_DN26095_c0_g1_i2.p1", "Xenopus_tropicalis_DN26188_c0_g1_i2.p2", "Xenopus_tropicalis_DN26227_c1_g1_i1.p1", "Xenopus_tropicalis_DN26519_c0_g1_i2.p1", "Xenopus_tropicalis_DN26523_c0_g1_i1.p1", "Xenopus_tropicalis_DN26648_c0_g1_i1.p1", "Xenopus_tropicalis_DN26679_c0_g1_i1.p1", "Xenopus_tropicalis_DN26745_c0_g1_i1.p1", "Xenopus_tropicalis_DN26785_c0_g1_i1.p1", "Xenopus_tropicalis_DN26848_c0_g1_i1.p1", "Xenopus_tropicalis_DN26864_c0_g1_i1.p1", "Xenopus_tropicalis_DN26900_c0_g1_i1.p1", "Xenopus_tropicalis_DN26949_c0_g1_i3.p1", "Xenopus_tropicalis_DN27493_c0_g1_i1.p1", "Xenopus_tropicalis_DN27729_c0_g1_i2.p1", "Xenopus_tropicalis_DN28211_c0_g1_i1.p1", "Xenopus_tropicalis_DN29153_c0_g1_i1.p2", "Xenopus_tropicalis_DN29336_c0_g1_i1.p1", "Xenopus_tropicalis_DN29668_c0_g1_i1.p1", "Xenopus_tropicalis_DN29679_c0_g1_i1.p1", "Xenopus_tropicalis_DN29872_c0_g1_i1.p1", "Xenopus_tropicalis_DN29957_c0_g1_i1.p1", "Xenopus_tropicalis_DN30347_c0_g1_i1.p1", "Xenopus_tropicalis_DN30432_c1_g1_i2.p1", "Xenopus_tropicalis_DN30495_c0_g1_i1.p1", "Xenopus_tropicalis_DN30725_c0_g1_i1.p1", "Xenopus_tropicalis_DN30914_c0_g1_i1.p1", "Xenopus_tropicalis_DN31206_c0_g1_i2.p1", "Xenopus_tropicalis_DN31273_c0_g1_i1.p1", "Xenopus_tropicalis_DN31296_c0_g1_i1.p1", "Xenopus_tropicalis_DN31407_c0_g1_i1.p1", "Xenopus_tropicalis_DN31549_c0_g1_i1.p1", "Xenopus_tropicalis_DN31559_c0_g1_i4.p1", "Xenopus_tropicalis_DN31624_c0_g1_i1.p1", "Xenopus_tropicalis_DN31786_c1_g1_i1.p1", "Xenopus_tropicalis_DN31961_c0_g1_i1.p1", "Xenopus_tropicalis_DN32091_c0_g1_i1.p1", "Xenopus_tropicalis_DN32132_c0_g1_i3.p1", "Xenopus_tropicalis_DN32194_c0_g1_i2.p1", "Xenopus_tropicalis_DN32334_c0_g1_i1.p1", "Xenopus_tropicalis_DN32423_c0_g1_i2.p1", "Xenopus_tropicalis_DN32451_c0_g1_i1.p1", "Xenopus_tropicalis_DN32545_c0_g1_i3.p1", "Xenopus_tropicalis_DN32644_c0_g1_i1.p1", "Xenopus_tropicalis_DN33047_c0_g1_i1.p1", "Xenopus_tropicalis_DN33139_c0_g1_i1.p1", "Xenopus_tropicalis_DN33156_c0_g1_i1.p1", "Xenopus_tropicalis_DN33276_c0_g1_i1.p1", "Xenopus_tropicalis_DN33514_c1_g1_i1.p1", "Xenopus_tropicalis_DN33617_c0_g1_i1.p1", "Xenopus_tropicalis_DN33694_c0_g1_i1.p1", "Xenopus_tropicalis_DN33809_c0_g1_i3.p1", "Xenopus_tropicalis_DN33855_c0_g1_i2.p1", "Xenopus_tropicalis_DN33986_c0_g1_i3.p1", "Xenopus_tropicalis_DN34024_c0_g1_i2.p1", "Xenopus_tropicalis_DN34150_c0_g1_i1.p1", "Xenopus_tropicalis_DN34639_c0_g1_i1.p1", "Xenopus_tropicalis_DN35262_c0_g1_i1.p1", "Xenopus_tropicalis_DN35443_c0_g1_i2.p1", "Xenopus_tropicalis_DN35502_c0_g1_i1.p1", "Xenopus_tropicalis_DN35502_c0_g1_i2.p1", "Xenopus_tropicalis_DN35520_c0_g1_i1.p1", "Xenopus_tropicalis_DN35560_c0_g1_i2.p1", "Xenopus_tropicalis_DN35626_c0_g1_i1.p1", "Xenopus_tropicalis_DN35685_c0_g1_i1.p1", "Xenopus_tropicalis_DN35789_c0_g1_i1.p1", "Xenopus_tropicalis_DN35952_c0_g1_i1.p1", "Xenopus_tropicalis_DN35977_c0_g1_i1.p1", "Xenopus_tropicalis_DN36017_c0_g1_i1.p1", "Xenopus_tropicalis_DN36020_c0_g1_i2.p2", "Xenopus_tropicalis_DN36050_c0_g1_i2.p1", "Xenopus_tropicalis_DN36330_c0_g1_i1.p1", "Xenopus_tropicalis_DN36401_c0_g1_i1.p1", "Xenopus_tropicalis_DN36549_c0_g1_i1.p1", "Xenopus_tropicalis_DN36550_c0_g1_i1.p1", "Xenopus_tropicalis_DN36559_c0_g1_i1.p1", "Xenopus_tropicalis_DN36621_c1_g1_i1.p1", "Xenopus_tropicalis_DN36627_c0_g1_i1.p1", "Xenopus_tropicalis_DN36631_c0_g1_i1.p1", "Xenopus_tropicalis_DN36676_c0_g1_i3.p1", "Xenopus_tropicalis_DN36717_c0_g1_i1.p1", "Xenopus_tropicalis_DN36771_c0_g1_i2.p1", "Xenopus_tropicalis_DN36834_c0_g1_i1.p1", "Xenopus_tropicalis_DN36906_c0_g1_i1.p1", "Xenopus_tropicalis_DN37178_c0_g1_i2.p1", "Xenopus_tropicalis_DN37294_c0_g1_i2.p1", "Xenopus_tropicalis_DN37327_c0_g1_i1.p1", "Xenopus_tropicalis_DN37340_c0_g1_i1.p1", "Xenopus_tropicalis_DN37349_c0_g1_i2.p1", "Xenopus_tropicalis_DN37397_c0_g1_i1.p1", "Xenopus_tropicalis_DN37427_c0_g1_i1.p1", "Xenopus_tropicalis_DN37432_c0_g1_i1.p1", "Xenopus_tropicalis_DN37433_c0_g1_i1.p1", "Xenopus_tropicalis_DN37470_c0_g1_i1.p1", "Xenopus_tropicalis_DN37613_c0_g1_i1.p1", "Xenopus_tropicalis_DN37625_c0_g1_i1.p1", "Xenopus_tropicalis_DN37848_c0_g1_i1.p1", "Xenopus_tropicalis_DN37860_c0_g1_i1.p1", "Xenopus_tropicalis_DN37861_c0_g1_i1.p1", "Xenopus_tropicalis_DN38086_c0_g1_i2.p1", "Xenopus_tropicalis_DN38092_c0_g1_i1.p1", "Xenopus_tropicalis_DN38278_c0_g1_i2.p1", "Xenopus_tropicalis_DN38451_c0_g1_i1.p1", "Xenopus_tropicalis_DN38515_c0_g1_i1.p1", "Xenopus_tropicalis_DN38604_c0_g1_i1.p1", "Xenopus_tropicalis_DN38652_c0_g1_i1.p1", "Xenopus_tropicalis_DN38771_c0_g1_i1.p1", "Xenopus_tropicalis_DN38793_c0_g1_i1.p1", "Xenopus_tropicalis_DN38796_c0_g2_i1.p1", "Xenopus_tropicalis_DN38800_c0_g1_i1.p1", "Xenopus_tropicalis_DN38871_c0_g1_i1.p1", "Xenopus_tropicalis_DN38920_c0_g1_i1.p1", "Xenopus_tropicalis_DN39032_c0_g1_i2.p1", "Xenopus_tropicalis_DN39088_c0_g2_i1.p1", "Xenopus_tropicalis_DN39090_c0_g1_i1.p1", "Xenopus_tropicalis_DN39098_c0_g1_i1.p1", "Xenopus_tropicalis_DN39108_c0_g1_i2.p1", "Xenopus_tropicalis_DN39150_c0_g1_i1.p1", "Xenopus_tropicalis_DN39294_c0_g1_i1.p1", "Xenopus_tropicalis_DN39314_c0_g1_i2.p1", "Xenopus_tropicalis_DN39322_c0_g1_i10.p1", "Xenopus_tropicalis_DN39493_c0_g1_i2.p1", "Xenopus_tropicalis_DN39569_c0_g1_i1.p1", "Xenopus_tropicalis_DN39634_c0_g1_i6.p1", "Xenopus_tropicalis_DN39656_c0_g1_i2.p1", "Xenopus_tropicalis_DN39895_c0_g1_i1.p1", "Xenopus_tropicalis_DN39974_c0_g1_i2.p1", "Xenopus_tropicalis_DN40007_c0_g1_i2.p1", "Xenopus_tropicalis_DN40020_c0_g1_i1.p1", "Xenopus_tropicalis_DN40049_c0_g1_i1.p1", "Xenopus_tropicalis_DN40087_c0_g1_i1.p2", "Xenopus_tropicalis_DN40144_c0_g1_i1.p1", "Xenopus_tropicalis_DN4019_c0_g1_i1.p1", "Xenopus_tropicalis_DN40266_c1_g1_i3.p1", "Xenopus_tropicalis_DN40355_c0_g1_i1.p1", "Xenopus_tropicalis_DN40431_c0_g1_i1.p1", "Xenopus_tropicalis_DN40438_c0_g1_i3.p1", "Xenopus_tropicalis_DN40449_c0_g1_i2.p1", "Xenopus_tropicalis_DN40460_c0_g1_i3.p1", "Xenopus_tropicalis_DN40490_c1_g1_i1.p1", "Xenopus_tropicalis_DN40510_c1_g1_i1.p1", "Xenopus_tropicalis_DN40569_c0_g1_i1.p1", "Xenopus_tropicalis_DN40584_c0_g1_i2.p1", "Xenopus_tropicalis_DN40692_c0_g1_i1.p1", "Xenopus_tropicalis_DN40836_c1_g1_i2.p1", "Xenopus_tropicalis_DN40864_c0_g1_i1.p1", "Xenopus_tropicalis_DN40894_c0_g1_i1.p1", "Xenopus_tropicalis_DN40911_c0_g1_i7.p1", "Xenopus_tropicalis_DN40970_c0_g1_i1.p1", "Xenopus_tropicalis_DN40983_c0_g1_i2.p1", "Xenopus_tropicalis_DN41017_c0_g1_i1.p1", "Xenopus_tropicalis_DN41017_c0_g1_i3.p1", "Xenopus_tropicalis_DN41105_c0_g1_i2.p1", "Xenopus_tropicalis_DN41157_c0_g1_i2.p1", "Xenopus_tropicalis_DN41186_c0_g1_i1.p1", "Xenopus_tropicalis_DN41192_c1_g1_i3.p1", "Xenopus_tropicalis_DN41281_c0_g1_i1.p1", "Xenopus_tropicalis_DN41374_c0_g1_i2.p1", "Xenopus_tropicalis_DN41440_c0_g1_i1.p1", "Xenopus_tropicalis_DN41442_c0_g1_i1.p1", "Xenopus_tropicalis_DN41446_c0_g1_i2.p1", "Xenopus_tropicalis_DN41536_c0_g1_i3.p1", "Xenopus_tropicalis_DN41538_c0_g1_i2.p1", "Xenopus_tropicalis_DN41554_c0_g1_i1.p1", "Xenopus_tropicalis_DN41600_c0_g1_i1.p1", "Xenopus_tropicalis_DN41694_c0_g1_i2.p1", "Xenopus_tropicalis_DN41699_c0_g1_i1.p1", "Xenopus_tropicalis_DN41861_c2_g1_i5.p1", "Xenopus_tropicalis_DN41966_c0_g1_i2.p1", "Xenopus_tropicalis_DN41993_c1_g1_i1.p1", "Xenopus_tropicalis_DN42151_c0_g1_i3.p1", "Xenopus_tropicalis_DN42195_c0_g1_i2.p1", "Xenopus_tropicalis_DN42225_c0_g1_i2.p1", "Xenopus_tropicalis_DN42274_c0_g1_i1.p1", "Xenopus_tropicalis_DN42324_c0_g1_i2.p1", "Xenopus_tropicalis_DN42359_c0_g1_i1.p1", "Xenopus_tropicalis_DN42398_c0_g1_i1.p1", "Xenopus_tropicalis_DN42555_c0_g1_i1.p1", "Xenopus_tropicalis_DN42583_c0_g1_i1.p1", "Xenopus_tropicalis_DN42607_c0_g1_i1.p1", "Xenopus_tropicalis_DN42638_c1_g1_i1.p1", "Xenopus_tropicalis_DN42641_c0_g2_i1.p1", "Xenopus_tropicalis_DN42652_c0_g1_i1.p1", "Xenopus_tropicalis_DN42661_c0_g1_i1.p1", "Xenopus_tropicalis_DN42730_c0_g1_i1.p1", "Xenopus_tropicalis_DN42730_c0_g1_i2.p1", "Xenopus_tropicalis_DN42796_c0_g1_i5.p1", "Xenopus_tropicalis_DN42808_c0_g1_i1.p1", "Xenopus_tropicalis_DN42825_c0_g1_i1.p1", "Xenopus_tropicalis_DN42833_c0_g1_i2.p1", "Xenopus_tropicalis_DN42834_c0_g1_i1.p1", "Xenopus_tropicalis_DN42839_c0_g1_i2.p1", "Xenopus_tropicalis_DN42870_c1_g1_i2.p1", "Xenopus_tropicalis_DN42871_c0_g1_i1.p1", "Xenopus_tropicalis_DN42959_c0_g1_i1.p1", "Xenopus_tropicalis_DN43047_c0_g1_i1.p1", "Xenopus_tropicalis_DN43073_c0_g1_i1.p1", "Xenopus_tropicalis_DN43100_c0_g1_i2.p1", "Xenopus_tropicalis_DN43176_c0_g1_i1.p1", "Xenopus_tropicalis_DN43210_c0_g1_i1.p1", "Xenopus_tropicalis_DN43241_c0_g1_i1.p1", "Xenopus_tropicalis_DN43275_c1_g1_i1.p1", "Xenopus_tropicalis_DN43409_c0_g1_i1.p1", "Xenopus_tropicalis_DN43472_c0_g1_i1.p1", "Xenopus_tropicalis_DN43475_c0_g1_i1.p1", "Xenopus_tropicalis_DN43547_c0_g1_i3.p1", "Xenopus_tropicalis_DN43581_c0_g1_i1.p1", "Xenopus_tropicalis_DN43585_c0_g1_i1.p1", "Xenopus_tropicalis_DN43604_c0_g1_i1.p1", "Xenopus_tropicalis_DN43682_c0_g1_i1.p1", "Xenopus_tropicalis_DN43727_c0_g1_i1.p1", "Xenopus_tropicalis_DN43732_c0_g1_i1.p1", "Xenopus_tropicalis_DN43764_c0_g1_i1.p1", "Xenopus_tropicalis_DN43797_c0_g1_i1.p1", "Xenopus_tropicalis_DN4400_c0_g1_i1.p1", "Xenopus_tropicalis_DN44013_c0_g1_i1.p1", "Xenopus_tropicalis_DN44013_c0_g1_i6.p1", "Xenopus_tropicalis_DN44058_c0_g1_i3.p1", "Xenopus_tropicalis_DN44123_c0_g1_i1.p1", "Xenopus_tropicalis_DN44224_c0_g1_i1.p1", "Xenopus_tropicalis_DN44265_c0_g1_i3.p1", "Xenopus_tropicalis_DN44314_c0_g1_i1.p1", "Xenopus_tropicalis_DN44341_c0_g1_i2.p1", "Xenopus_tropicalis_DN44397_c0_g1_i1.p1", "Xenopus_tropicalis_DN44408_c0_g1_i1.p1", "Xenopus_tropicalis_DN44415_c0_g1_i1.p1", "Xenopus_tropicalis_DN44419_c0_g1_i1.p1", "Xenopus_tropicalis_DN44422_c0_g1_i1.p1", "Xenopus_tropicalis_DN44443_c0_g1_i1.p1", "Xenopus_tropicalis_DN44450_c0_g1_i1.p1", "Xenopus_tropicalis_DN44478_c0_g1_i3.p1", "Xenopus_tropicalis_DN44486_c0_g1_i4.p1", "Xenopus_tropicalis_DN44509_c0_g1_i4.p1", "Xenopus_tropicalis_DN44514_c0_g1_i1.p1", "Xenopus_tropicalis_DN44545_c0_g1_i1.p1", "Xenopus_tropicalis_DN44607_c0_g1_i1.p2", "Xenopus_tropicalis_DN44633_c0_g1_i10.p1", "Xenopus_tropicalis_DN44640_c0_g1_i2.p1", "Xenopus_tropicalis_DN44695_c0_g1_i1.p1", "Xenopus_tropicalis_DN44730_c0_g1_i2.p1", "Xenopus_tropicalis_DN44735_c1_g1_i3.p1", "Xenopus_tropicalis_DN44754_c0_g1_i4.p1", "Xenopus_tropicalis_DN44760_c1_g1_i3.p1", "Xenopus_tropicalis_DN44805_c0_g1_i2.p1", "Xenopus_tropicalis_DN44845_c0_g1_i1.p1", "Xenopus_tropicalis_DN44915_c0_g1_i2.p1", "Xenopus_tropicalis_DN44927_c0_g1_i1.p1", "Xenopus_tropicalis_DN44956_c1_g1_i2.p1", "Xenopus_tropicalis_DN45015_c0_g1_i2.p1", "Xenopus_tropicalis_DN45033_c0_g1_i1.p1", "Xenopus_tropicalis_DN45040_c0_g1_i2.p1", "Xenopus_tropicalis_DN45053_c0_g1_i1.p1", "Xenopus_tropicalis_DN45068_c0_g1_i3.p1", "Xenopus_tropicalis_DN45095_c0_g1_i1.p1", "Xenopus_tropicalis_DN45138_c0_g1_i1.p1", "Xenopus_tropicalis_DN45223_c0_g1_i1.p1", "Xenopus_tropicalis_DN45233_c2_g1_i1.p3", "Xenopus_tropicalis_DN45233_c2_g1_i4.p1", "Xenopus_tropicalis_DN45316_c0_g1_i2.p1", "Xenopus_tropicalis_DN45323_c0_g1_i1.p1", "Xenopus_tropicalis_DN45331_c2_g1_i1.p1", "Xenopus_tropicalis_DN45430_c0_g1_i1.p1", "Xenopus_tropicalis_DN45445_c0_g1_i1.p1", "Xenopus_tropicalis_DN4546_c0_g1_i1.p1", "Xenopus_tropicalis_DN45462_c0_g1_i1.p1", "Xenopus_tropicalis_DN45484_c0_g1_i1.p1", "Xenopus_tropicalis_DN45497_c0_g1_i2.p1", "Xenopus_tropicalis_DN45547_c0_g1_i1.p1", "Xenopus_tropicalis_DN45650_c0_g1_i1.p1", "Xenopus_tropicalis_DN45682_c0_g1_i1.p1", "Xenopus_tropicalis_DN45684_c0_g1_i1.p1", "Xenopus_tropicalis_DN45697_c0_g1_i2.p1", "Xenopus_tropicalis_DN45732_c1_g1_i1.p1", "Xenopus_tropicalis_DN45748_c1_g1_i2.p1", "Xenopus_tropicalis_DN45765_c0_g1_i2.p1", "Xenopus_tropicalis_DN45774_c1_g1_i1.p1", "Xenopus_tropicalis_DN45885_c0_g1_i1.p1", "Xenopus_tropicalis_DN45905_c0_g1_i1.p1", "Xenopus_tropicalis_DN45961_c0_g1_i1.p2", "Xenopus_tropicalis_DN45970_c0_g1_i1.p2", "Xenopus_tropicalis_DN45981_c0_g1_i1.p1", "Xenopus_tropicalis_DN45988_c0_g1_i1.p1", "Xenopus_tropicalis_DN46024_c1_g1_i1.p1", "Xenopus_tropicalis_DN46044_c0_g1_i1.p1", "Xenopus_tropicalis_DN46056_c0_g1_i1.p1", "Xenopus_tropicalis_DN46061_c0_g1_i1.p1", "Xenopus_tropicalis_DN46115_c0_g1_i2.p1", "Xenopus_tropicalis_DN46118_c2_g1_i1.p1", "Xenopus_tropicalis_DN46124_c0_g1_i1.p1", "Xenopus_tropicalis_DN46182_c1_g1_i2.p1", "Xenopus_tropicalis_DN46189_c1_g1_i4.p1", "Xenopus_tropicalis_DN46192_c0_g1_i1.p1", "Xenopus_tropicalis_DN46201_c0_g1_i1.p1", "Xenopus_tropicalis_DN46222_c0_g1_i1.p1", "Xenopus_tropicalis_DN46233_c0_g1_i4.p1", "Xenopus_tropicalis_DN46296_c0_g1_i1.p1", "Xenopus_tropicalis_DN46297_c0_g1_i1.p1", "Xenopus_tropicalis_DN46380_c0_g1_i3.p1", "Xenopus_tropicalis_DN46388_c1_g1_i2.p1", "Xenopus_tropicalis_DN46402_c0_g1_i2.p1", "Xenopus_tropicalis_DN46404_c0_g1_i1.p1", "Xenopus_tropicalis_DN46439_c1_g1_i1.p1", "Xenopus_tropicalis_DN46446_c0_g1_i4.p1", "Xenopus_tropicalis_DN46485_c0_g1_i1.p1", "Xenopus_tropicalis_DN46546_c1_g1_i3.p1", "Xenopus_tropicalis_DN46557_c0_g1_i3.p1", "Xenopus_tropicalis_DN46564_c0_g1_i1.p1", "Xenopus_tropicalis_DN46576_c0_g1_i1.p1", "Xenopus_tropicalis_DN46586_c0_g1_i1.p1", "Xenopus_tropicalis_DN46591_c0_g1_i1.p1", "Xenopus_tropicalis_DN46655_c0_g1_i2.p1", "Xenopus_tropicalis_DN46676_c0_g1_i2.p1", "Xenopus_tropicalis_DN46693_c0_g1_i1.p1", "Xenopus_tropicalis_DN46705_c0_g1_i1.p1", "Xenopus_tropicalis_DN46831_c0_g1_i1.p1", "Xenopus_tropicalis_DN46846_c0_g1_i7.p1", "Xenopus_tropicalis_DN46880_c0_g1_i1.p1", "Xenopus_tropicalis_DN46885_c0_g1_i1.p1", "Xenopus_tropicalis_DN46886_c0_g1_i2.p1", "Xenopus_tropicalis_DN46906_c0_g1_i1.p1", "Xenopus_tropicalis_DN46963_c0_g1_i1.p1", "Xenopus_tropicalis_DN46970_c1_g1_i2.p1", "Xenopus_tropicalis_DN47017_c1_g1_i1.p1", "Xenopus_tropicalis_DN47048_c1_g1_i2.p1", "Xenopus_tropicalis_DN47126_c0_g1_i1.p1", "Xenopus_tropicalis_DN47164_c0_g1_i5.p1", "Xenopus_tropicalis_DN47169_c0_g1_i1.p1", "Xenopus_tropicalis_DN47200_c0_g1_i3.p1", "Xenopus_tropicalis_DN47214_c0_g1_i2.p1", "Xenopus_tropicalis_DN47267_c1_g1_i1.p1", "Xenopus_tropicalis_DN47343_c0_g1_i1.p1", "Xenopus_tropicalis_DN47411_c0_g1_i3.p1", "Xenopus_tropicalis_DN47497_c1_g1_i3.p1", "Xenopus_tropicalis_DN47631_c0_g1_i4.p1", "Xenopus_tropicalis_DN47651_c0_g1_i1.p1", "Xenopus_tropicalis_DN47678_c0_g1_i1.p1", "Xenopus_tropicalis_DN47681_c1_g1_i9.p2", "Xenopus_tropicalis_DN47728_c0_g1_i2.p1", "Xenopus_tropicalis_DN47758_c0_g1_i3.p1", "Xenopus_tropicalis_DN47818_c3_g1_i1.p1", "Xenopus_tropicalis_DN47833_c0_g1_i2.p1", "Xenopus_tropicalis_DN47867_c0_g3_i1.p1", "Xenopus_tropicalis_DN47910_c0_g1_i1.p1", "Xenopus_tropicalis_DN47943_c1_g1_i5.p1", "Xenopus_tropicalis_DN47966_c0_g1_i10.p1", "Xenopus_tropicalis_DN47997_c0_g2_i1.p1", "Xenopus_tropicalis_DN48025_c0_g1_i2.p1", "Xenopus_tropicalis_DN48044_c0_g1_i1.p1", "Xenopus_tropicalis_DN48055_c0_g1_i1.p1", "Xenopus_tropicalis_DN48076_c0_g1_i1.p1", "Xenopus_tropicalis_DN48096_c2_g1_i2.p1", "Xenopus_tropicalis_DN48108_c0_g1_i1.p2", "Xenopus_tropicalis_DN48115_c0_g1_i1.p1", "Xenopus_tropicalis_DN48119_c0_g1_i1.p1", "Xenopus_tropicalis_DN48139_c5_g1_i2.p2", "Xenopus_tropicalis_DN48187_c0_g1_i2.p1", "Xenopus_tropicalis_DN48201_c0_g1_i1.p1", "Xenopus_tropicalis_DN48201_c0_g1_i3.p1", "Xenopus_tropicalis_DN48201_c0_g1_i4.p1", "Xenopus_tropicalis_DN48206_c0_g1_i4.p2", "Xenopus_tropicalis_DN48216_c0_g1_i2.p1", "Xenopus_tropicalis_DN48229_c0_g1_i3.p1", "Xenopus_tropicalis_DN48239_c0_g1_i2.p1", "Xenopus_tropicalis_DN48258_c0_g1_i1.p1", "Xenopus_tropicalis_DN48281_c0_g1_i3.p1", "Xenopus_tropicalis_DN48301_c0_g1_i2.p1", "Xenopus_tropicalis_DN48317_c2_g1_i1.p1", "Xenopus_tropicalis_DN48339_c1_g1_i1.p1", "Xenopus_tropicalis_DN48358_c0_g1_i1.p1", "Xenopus_tropicalis_DN48374_c0_g1_i1.p1", "Xenopus_tropicalis_DN48379_c3_g1_i1.p1", "Xenopus_tropicalis_DN48458_c0_g1_i7.p1", "Xenopus_tropicalis_DN48503_c4_g1_i1.p1", "Xenopus_tropicalis_DN48538_c8_g1_i4.p1", "Xenopus_tropicalis_DN48566_c4_g1_i2.p1", "Xenopus_tropicalis_DN48577_c0_g1_i2.p1", "Xenopus_tropicalis_DN48583_c0_g1_i1.p1", "Xenopus_tropicalis_DN48593_c2_g1_i1.p1", "Xenopus_tropicalis_DN48637_c1_g1_i1.p1", "Xenopus_tropicalis_DN48642_c0_g1_i1.p1", "Xenopus_tropicalis_DN48686_c1_g1_i1.p1", "Xenopus_tropicalis_DN48750_c0_g1_i1.p1", "Xenopus_tropicalis_DN48750_c0_g1_i5.p1", "Xenopus_tropicalis_DN48754_c0_g1_i1.p1", "Xenopus_tropicalis_DN48803_c1_g1_i1.p1", "Xenopus_tropicalis_DN48827_c1_g1_i3.p1", "Xenopus_tropicalis_DN48877_c4_g1_i1.p1", "Xenopus_tropicalis_DN48907_c2_g1_i1.p1", "Xenopus_tropicalis_DN48932_c1_g1_i2.p1", "Xenopus_tropicalis_DN48943_c2_g1_i2.p1", "Xenopus_tropicalis_DN48950_c0_g1_i1.p1", "Xenopus_tropicalis_DN49015_c2_g1_i5.p1", "Xenopus_tropicalis_DN49036_c1_g1_i1.p1", "Xenopus_tropicalis_DN49040_c0_g1_i1.p1", "Xenopus_tropicalis_DN49069_c0_g1_i4.p1", "Xenopus_tropicalis_DN49106_c0_g1_i4.p1", "Xenopus_tropicalis_DN49110_c3_g2_i1.p1", "Xenopus_tropicalis_DN49172_c0_g1_i1.p1", "Xenopus_tropicalis_DN49188_c0_g2_i2.p1", "Xenopus_tropicalis_DN49208_c3_g2_i1.p1", "Xenopus_tropicalis_DN49273_c0_g1_i1.p1", "Xenopus_tropicalis_DN49292_c9_g1_i6.p1", "Xenopus_tropicalis_DN49316_c1_g1_i1.p1", "Xenopus_tropicalis_DN49361_c3_g1_i1.p1", "Xenopus_tropicalis_DN49362_c0_g1_i1.p1", "Xenopus_tropicalis_DN49368_c0_g1_i1.p1", "Xenopus_tropicalis_DN4937_c0_g1_i1.p1", "Xenopus_tropicalis_DN49401_c0_g1_i1.p1", "Xenopus_tropicalis_DN49409_c0_g1_i1.p1", "Xenopus_tropicalis_DN49442_c0_g1_i4.p1", "Xenopus_tropicalis_DN49481_c0_g1_i1.p1", "Xenopus_tropicalis_DN49504_c0_g1_i1.p1", "Xenopus_tropicalis_DN49528_c7_g1_i4.p1", "Xenopus_tropicalis_DN49539_c1_g1_i1.p1", "Xenopus_tropicalis_DN49568_c1_g1_i1.p1", "Xenopus_tropicalis_DN49598_c0_g1_i2.p1", "Xenopus_tropicalis_DN49632_c0_g1_i1.p1", "Xenopus_tropicalis_DN49651_c0_g1_i12.p1", "Xenopus_tropicalis_DN49660_c0_g1_i2.p1", "Xenopus_tropicalis_DN49715_c0_g1_i5.p1", "Xenopus_tropicalis_DN49716_c0_g1_i1.p1", "Xenopus_tropicalis_DN49719_c0_g1_i2.p1", "Xenopus_tropicalis_DN49723_c0_g1_i2.p1", "Xenopus_tropicalis_DN49757_c0_g1_i5.p1", "Xenopus_tropicalis_DN49775_c0_g1_i1.p1", "Xenopus_tropicalis_DN49787_c8_g1_i1.p1", "Xenopus_tropicalis_DN49810_c0_g1_i1.p1", "Xenopus_tropicalis_DN49836_c0_g1_i1.p1", "Xenopus_tropicalis_DN49847_c0_g1_i1.p1", "Xenopus_tropicalis_DN49880_c0_g1_i1.p1", "Xenopus_tropicalis_DN49895_c0_g1_i1.p1", "Xenopus_tropicalis_DN49962_c1_g1_i1.p1", "Xenopus_tropicalis_DN49966_c0_g1_i3.p1", "Xenopus_tropicalis_DN49976_c1_g2_i1.p1", "Xenopus_tropicalis_DN49994_c1_g1_i1.p1", "Xenopus_tropicalis_DN50050_c0_g1_i2.p1", "Xenopus_tropicalis_DN50099_c0_g1_i1.p1", "Xenopus_tropicalis_DN50099_c0_g1_i5.p1", "Xenopus_tropicalis_DN50099_c0_g1_i9.p1", "Xenopus_tropicalis_DN50104_c0_g1_i11.p1", "Xenopus_tropicalis_DN50104_c0_g1_i7.p2", "Xenopus_tropicalis_DN50135_c0_g1_i3.p1", "Xenopus_tropicalis_DN50226_c0_g1_i1.p1", "Xenopus_tropicalis_DN50238_c0_g1_i1.p1", "Xenopus_tropicalis_DN50258_c0_g1_i1.p1", "Xenopus_tropicalis_DN50277_c0_g1_i2.p1", "Xenopus_tropicalis_DN50280_c0_g1_i1.p1", "Xenopus_tropicalis_DN50283_c0_g1_i3.p1", "Xenopus_tropicalis_DN50295_c1_g1_i4.p1", "Xenopus_tropicalis_DN50478_c0_g1_i2.p1", "Xenopus_tropicalis_DN50480_c4_g1_i1.p1", "Xenopus_tropicalis_DN50507_c0_g1_i1.p1", "Xenopus_tropicalis_DN50532_c0_g1_i1.p1", "Xenopus_tropicalis_DN50605_c0_g1_i2.p1", "Xenopus_tropicalis_DN50670_c0_g1_i3.p1", "Xenopus_tropicalis_DN50671_c5_g1_i1.p1", "Xenopus_tropicalis_DN50704_c5_g1_i1.p1", "Xenopus_tropicalis_DN50707_c0_g1_i1.p1", "Xenopus_tropicalis_DN50752_c7_g1_i1.p1", "Xenopus_tropicalis_DN50796_c2_g2_i2.p1", "Xenopus_tropicalis_DN50828_c1_g1_i3.p1", "Xenopus_tropicalis_DN50831_c0_g1_i2.p1", "Xenopus_tropicalis_DN50831_c0_g1_i3.p1", "Xenopus_tropicalis_DN50833_c3_g1_i3.p1", "Xenopus_tropicalis_DN50957_c2_g1_i4.p1", "Xenopus_tropicalis_DN51032_c0_g1_i2.p1", "Xenopus_tropicalis_DN51135_c0_g1_i1.p1", "Xenopus_tropicalis_DN51138_c0_g1_i6.p1", "Xenopus_tropicalis_DN51200_c0_g1_i1.p1", "Xenopus_tropicalis_DN51217_c2_g1_i2.p1", "Xenopus_tropicalis_DN51235_c0_g2_i1.p1", "Xenopus_tropicalis_DN51269_c0_g1_i1.p1", "Xenopus_tropicalis_DN51274_c2_g5_i2.p1", "Xenopus_tropicalis_DN51317_c4_g1_i2.p1", "Xenopus_tropicalis_DN51319_c0_g1_i7.p1", "Xenopus_tropicalis_DN51382_c2_g1_i5.p1", "Xenopus_tropicalis_DN51394_c0_g1_i4.p1", "Xenopus_tropicalis_DN51456_c0_g1_i5.p1", "Xenopus_tropicalis_DN51462_c0_g1_i1.p1", "Xenopus_tropicalis_DN51498_c6_g2_i2.p1", "Xenopus_tropicalis_DN51548_c4_g1_i1.p1", "Xenopus_tropicalis_DN51591_c0_g1_i3.p1", "Xenopus_tropicalis_DN51597_c1_g1_i1.p1", "Xenopus_tropicalis_DN51607_c4_g3_i1.p1", "Xenopus_tropicalis_DN51630_c0_g1_i1.p1", "Xenopus_tropicalis_DN51645_c3_g1_i1.p1", "Xenopus_tropicalis_DN51671_c2_g1_i2.p1", "Xenopus_tropicalis_DN51696_c6_g3_i2.p1", "Xenopus_tropicalis_DN51703_c3_g1_i2.p1", "Xenopus_tropicalis_DN51751_c9_g1_i1.p1", "Xenopus_tropicalis_DN51786_c0_g1_i4.p1", "Xenopus_tropicalis_DN51845_c1_g1_i11.p1", "Xenopus_tropicalis_DN51904_c0_g1_i3.p1", "Xenopus_tropicalis_DN51919_c1_g1_i5.p1", "Xenopus_tropicalis_DN51919_c1_g2_i4.p1", "Xenopus_tropicalis_DN51943_c0_g1_i2.p1", "Xenopus_tropicalis_DN51947_c2_g1_i6.p1", "Xenopus_tropicalis_DN52050_c1_g2_i2.p1", "Xenopus_tropicalis_DN52062_c0_g1_i1.p1", "Xenopus_tropicalis_DN52067_c0_g1_i1.p1", "Xenopus_tropicalis_DN52084_c0_g1_i3.p1", "Xenopus_tropicalis_DN52122_c0_g1_i1.p1", "Xenopus_tropicalis_DN52147_c0_g1_i1.p1", "Xenopus_tropicalis_DN52155_c0_g1_i1.p1", "Xenopus_tropicalis_DN52159_c10_g4_i1.p1", "Xenopus_tropicalis_DN52159_c10_g8_i1.p1", "Xenopus_tropicalis_DN52159_c9_g2_i6.p1", "Xenopus_tropicalis_DN52162_c0_g1_i4.p1", "Xenopus_tropicalis_DN52207_c0_g1_i1.p1", "Xenopus_tropicalis_DN52221_c0_g1_i3.p1", "Xenopus_tropicalis_DN52226_c1_g1_i3.p1", "Xenopus_tropicalis_DN52226_c1_g1_i5.p1", "Xenopus_tropicalis_DN52233_c3_g1_i3.p1", "Xenopus_tropicalis_DN52252_c2_g1_i3.p1", "Xenopus_tropicalis_DN52256_c0_g1_i12.p3", "Xenopus_tropicalis_DN52270_c7_g1_i1.p1", "Xenopus_tropicalis_DN52310_c10_g1_i5.p1", "Xenopus_tropicalis_DN52310_c7_g1_i1.p1", "Xenopus_tropicalis_DN52359_c10_g1_i1.p1", "Xenopus_tropicalis_DN52378_c0_g2_i1.p1", "Xenopus_tropicalis_DN52394_c3_g1_i2.p1", "Xenopus_tropicalis_DN52422_c3_g1_i1.p1", "Xenopus_tropicalis_DN52455_c5_g1_i2.p1", "Xenopus_tropicalis_DN52466_c6_g1_i1.p1", "Xenopus_tropicalis_DN52518_c0_g1_i8.p1", "Xenopus_tropicalis_DN52554_c0_g1_i1.p1", "Xenopus_tropicalis_DN52556_c0_g1_i1.p1", "Xenopus_tropicalis_DN52568_c7_g3_i3.p1", "Xenopus_tropicalis_DN52574_c2_g1_i1.p1", "Xenopus_tropicalis_DN52576_c1_g1_i1.p1", "Xenopus_tropicalis_DN52602_c1_g1_i1.p1", "Xenopus_tropicalis_DN52607_c9_g2_i2.p1", "Xenopus_tropicalis_DN52631_c1_g1_i1.p1", "Xenopus_tropicalis_DN52651_c2_g1_i1.p1", "Xenopus_tropicalis_DN52665_c11_g2_i1.p1", "Xenopus_tropicalis_DN52668_c3_g2_i1.p1", "Xenopus_tropicalis_DN52669_c0_g1_i1.p1", "Xenopus_tropicalis_DN52716_c0_g1_i10.p1", "Xenopus_tropicalis_DN52716_c0_g1_i13.p1", "Xenopus_tropicalis_DN52779_c0_g1_i2.p1", "Xenopus_tropicalis_DN52781_c1_g1_i1.p1", "Xenopus_tropicalis_DN52791_c1_g1_i1.p1", "Xenopus_tropicalis_DN52799_c12_g1_i1.p1", "Xenopus_tropicalis_DN52929_c5_g1_i1.p1", "Xenopus_tropicalis_DN52941_c1_g2_i10.p1", "Xenopus_tropicalis_DN52943_c14_g3_i1.p1", "Xenopus_tropicalis_DN52951_c2_g1_i1.p1", "Xenopus_tropicalis_DN52961_c0_g1_i10.p1", "Xenopus_tropicalis_DN53009_c4_g1_i1.p1", "Xenopus_tropicalis_DN53107_c5_g1_i2.p1", "Xenopus_tropicalis_DN53134_c10_g1_i1.p1", "Xenopus_tropicalis_DN53369_c0_g1_i1.p1", "Xenopus_tropicalis_DN5556_c0_g1_i2.p1", "Xenopus_tropicalis_DN5672_c0_g1_i1.p1", "Xenopus_tropicalis_DN5683_c0_g1_i5.p1", "Xenopus_tropicalis_DN5694_c0_g1_i1.p1", "Xenopus_tropicalis_DN5824_c0_g1_i1.p1", "Xenopus_tropicalis_DN5927_c0_g1_i1.p1", "Xenopus_tropicalis_DN63098_c0_g1_i1.p1", "Xenopus_tropicalis_DN6330_c0_g1_i1.p1", "Xenopus_tropicalis_DN63451_c0_g1_i1.p1", "Xenopus_tropicalis_DN63730_c0_g1_i1.p1", "Xenopus_tropicalis_DN64729_c0_g1_i1.p1", "Xenopus_tropicalis_DN68173_c0_g1_i1.p1", "Xenopus_tropicalis_DN7175_c0_g1_i2.p1", "Xenopus_tropicalis_DN78309_c0_g1_i1.p1", "Xenopus_tropicalis_DN79001_c0_g1_i1.p1", "Xenopus_tropicalis_DN79540_c0_g1_i1.p1", "Xenopus_tropicalis_DN9244_c0_g1_i1.p1", "Xenopus_tropicalis_DN93176_c0_g1_i1.p1", "Xenopus_tropicalis_DN93966_c0_g1_i1.p1", "Xenopus_tropicalis_DN94222_c0_g1_i1.p1", "Xenopus_tropicalis_DN96794_c0_g1_i2.p1", "Xenopus_tropicalis_DN9990_c0_g2_i1.p1")
3	GO:0046483	heterocycle metabolic process	2107	626	346.95	< 1e-30	c("Xenopus_tropicalis_DN10424_c0_g1_i1.p1", "Xenopus_tropicalis_DN108420_c0_g1_i1.p1", "Xenopus_tropicalis_DN110901_c0_g1_i1.p1", "Xenopus_tropicalis_DN111487_c0_g1_i1.p1", "Xenopus_tropicalis_DN1125_c0_g1_i1.p1", "Xenopus_tropicalis_DN11585_c0_g1_i1.p1", "Xenopus_tropicalis_DN12020_c0_g1_i1.p1", "Xenopus_tropicalis_DN12101_c0_g1_i2.p1", "Xenopus_tropicalis_DN12132_c0_g1_i1.p1", "Xenopus_tropicalis_DN123438_c0_g1_i1.p1", "Xenopus_tropicalis_DN125020_c0_g1_i3.p1", "Xenopus_tropicalis_DN12993_c0_g1_i3.p1", "Xenopus_tropicalis_DN13552_c0_g1_i1.p1", "Xenopus_tropicalis_DN14481_c0_g1_i1.p1", "Xenopus_tropicalis_DN1556_c0_g1_i1.p1", "Xenopus_tropicalis_DN17475_c0_g1_i1.p1", "Xenopus_tropicalis_DN17626_c0_g1_i1.p1", "Xenopus_tropicalis_DN17693_c0_g1_i2.p2", "Xenopus_tropicalis_DN17754_c0_g1_i1.p1", "Xenopus_tropicalis_DN17882_c0_g1_i1.p1", "Xenopus_tropicalis_DN18582_c0_g1_i1.p1", "Xenopus_tropicalis_DN18932_c0_g1_i5.p1", "Xenopus_tropicalis_DN19892_c0_g1_i1.p1", "Xenopus_tropicalis_DN19948_c0_g1_i1.p1", "Xenopus_tropicalis_DN20053_c0_g1_i1.p1", "Xenopus_tropicalis_DN20574_c1_g1_i1.p1", "Xenopus_tropicalis_DN20964_c0_g1_i1.p1", "Xenopus_tropicalis_DN21011_c0_g1_i1.p1", "Xenopus_tropicalis_DN21120_c0_g1_i2.p1", "Xenopus_tropicalis_DN21153_c0_g1_i1.p1", "Xenopus_tropicalis_DN21462_c0_g1_i2.p1", "Xenopus_tropicalis_DN22002_c0_g1_i3.p1", "Xenopus_tropicalis_DN22352_c0_g1_i2.p1", "Xenopus_tropicalis_DN22355_c0_g1_i2.p2", "Xenopus_tropicalis_DN22583_c0_g1_i1.p1", "Xenopus_tropicalis_DN22613_c0_g1_i2.p1", "Xenopus_tropicalis_DN22672_c0_g1_i1.p1", "Xenopus_tropicalis_DN22729_c0_g1_i1.p1", "Xenopus_tropicalis_DN22737_c0_g1_i2.p1", "Xenopus_tropicalis_DN23194_c0_g1_i1.p1", "Xenopus_tropicalis_DN23295_c0_g1_i1.p1", "Xenopus_tropicalis_DN23446_c0_g1_i1.p1", "Xenopus_tropicalis_DN23705_c0_g1_i1.p1", "Xenopus_tropicalis_DN23952_c0_g1_i3.p1", "Xenopus_tropicalis_DN23989_c0_g1_i1.p1", "Xenopus_tropicalis_DN24085_c0_g1_i1.p1", "Xenopus_tropicalis_DN25344_c0_g1_i2.p1", "Xenopus_tropicalis_DN25881_c0_g1_i1.p1", "Xenopus_tropicalis_DN26044_c0_g1_i1.p1", "Xenopus_tropicalis_DN26095_c0_g1_i2.p1", "Xenopus_tropicalis_DN26188_c0_g1_i2.p2", "Xenopus_tropicalis_DN26227_c1_g1_i1.p1", "Xenopus_tropicalis_DN26519_c0_g1_i2.p1", "Xenopus_tropicalis_DN26523_c0_g1_i1.p1", "Xenopus_tropicalis_DN26648_c0_g1_i1.p1", "Xenopus_tropicalis_DN26679_c0_g1_i1.p1", "Xenopus_tropicalis_DN26745_c0_g1_i1.p1", "Xenopus_tropicalis_DN26785_c0_g1_i1.p1", "Xenopus_tropicalis_DN26848_c0_g1_i1.p1", "Xenopus_tropicalis_DN26864_c0_g1_i1.p1", "Xenopus_tropicalis_DN26900_c0_g1_i1.p1", "Xenopus_tropicalis_DN26949_c0_g1_i3.p1", "Xenopus_tropicalis_DN27493_c0_g1_i1.p1", "Xenopus_tropicalis_DN27729_c0_g1_i2.p1", "Xenopus_tropicalis_DN28211_c0_g1_i1.p1", "Xenopus_tropicalis_DN29153_c0_g1_i1.p2", "Xenopus_tropicalis_DN29336_c0_g1_i1.p1", "Xenopus_tropicalis_DN29668_c0_g1_i1.p1", "Xenopus_tropicalis_DN29679_c0_g1_i1.p1", "Xenopus_tropicalis_DN29872_c0_g1_i1.p1", "Xenopus_tropicalis_DN29957_c0_g1_i1.p1", "Xenopus_tropicalis_DN30347_c0_g1_i1.p1", "Xenopus_tropicalis_DN30432_c1_g1_i2.p1", "Xenopus_tropicalis_DN30495_c0_g1_i1.p1", "Xenopus_tropicalis_DN30725_c0_g1_i1.p1", "Xenopus_tropicalis_DN30914_c0_g1_i1.p1", "Xenopus_tropicalis_DN31206_c0_g1_i2.p1", "Xenopus_tropicalis_DN31273_c0_g1_i1.p1", "Xenopus_tropicalis_DN31296_c0_g1_i1.p1", "Xenopus_tropicalis_DN31407_c0_g1_i1.p1", "Xenopus_tropicalis_DN31549_c0_g1_i1.p1", "Xenopus_tropicalis_DN31559_c0_g1_i4.p1", "Xenopus_tropicalis_DN31624_c0_g1_i1.p1", "Xenopus_tropicalis_DN31786_c1_g1_i1.p1", "Xenopus_tropicalis_DN31961_c0_g1_i1.p1", "Xenopus_tropicalis_DN32091_c0_g1_i1.p1", "Xenopus_tropicalis_DN32132_c0_g1_i3.p1", "Xenopus_tropicalis_DN32194_c0_g1_i2.p1", "Xenopus_tropicalis_DN32334_c0_g1_i1.p1", "Xenopus_tropicalis_DN32423_c0_g1_i2.p1", "Xenopus_tropicalis_DN32451_c0_g1_i1.p1", "Xenopus_tropicalis_DN32545_c0_g1_i3.p1", "Xenopus_tropicalis_DN32644_c0_g1_i1.p1", "Xenopus_tropicalis_DN33047_c0_g1_i1.p1", "Xenopus_tropicalis_DN33139_c0_g1_i1.p1", "Xenopus_tropicalis_DN33156_c0_g1_i1.p1", "Xenopus_tropicalis_DN33276_c0_g1_i1.p1", "Xenopus_tropicalis_DN33514_c1_g1_i1.p1", "Xenopus_tropicalis_DN33617_c0_g1_i1.p1", "Xenopus_tropicalis_DN33694_c0_g1_i1.p1", "Xenopus_tropicalis_DN33809_c0_g1_i3.p1", "Xenopus_tropicalis_DN33855_c0_g1_i2.p1", "Xenopus_tropicalis_DN33986_c0_g1_i3.p1", "Xenopus_tropicalis_DN34024_c0_g1_i2.p1", "Xenopus_tropicalis_DN34150_c0_g1_i1.p1", "Xenopus_tropicalis_DN34639_c0_g1_i1.p1", "Xenopus_tropicalis_DN35262_c0_g1_i1.p1", "Xenopus_tropicalis_DN35443_c0_g1_i2.p1", "Xenopus_tropicalis_DN35502_c0_g1_i1.p1", "Xenopus_tropicalis_DN35502_c0_g1_i2.p1", "Xenopus_tropicalis_DN35520_c0_g1_i1.p1", "Xenopus_tropicalis_DN35560_c0_g1_i2.p1", "Xenopus_tropicalis_DN35626_c0_g1_i1.p1", "Xenopus_tropicalis_DN35685_c0_g1_i1.p1", "Xenopus_tropicalis_DN35789_c0_g1_i1.p1", "Xenopus_tropicalis_DN35952_c0_g1_i1.p1", "Xenopus_tropicalis_DN35977_c0_g1_i1.p1", "Xenopus_tropicalis_DN36017_c0_g1_i1.p1", "Xenopus_tropicalis_DN36020_c0_g1_i2.p2", "Xenopus_tropicalis_DN36050_c0_g1_i2.p1", "Xenopus_tropicalis_DN36330_c0_g1_i1.p1", "Xenopus_tropicalis_DN36401_c0_g1_i1.p1", "Xenopus_tropicalis_DN36549_c0_g1_i1.p1", "Xenopus_tropicalis_DN36550_c0_g1_i1.p1", "Xenopus_tropicalis_DN36559_c0_g1_i1.p1", "Xenopus_tropicalis_DN36621_c1_g1_i1.p1", "Xenopus_tropicalis_DN36627_c0_g1_i1.p1", "Xenopus_tropicalis_DN36631_c0_g1_i1.p1", "Xenopus_tropicalis_DN36676_c0_g1_i3.p1", "Xenopus_tropicalis_DN36717_c0_g1_i1.p1", "Xenopus_tropicalis_DN36771_c0_g1_i2.p1", "Xenopus_tropicalis_DN36834_c0_g1_i1.p1", "Xenopus_tropicalis_DN36906_c0_g1_i1.p1", "Xenopus_tropicalis_DN37178_c0_g1_i2.p1", "Xenopus_tropicalis_DN37294_c0_g1_i2.p1", "Xenopus_tropicalis_DN37327_c0_g1_i1.p1", "Xenopus_tropicalis_DN37340_c0_g1_i1.p1", "Xenopus_tropicalis_DN37349_c0_g1_i2.p1", "Xenopus_tropicalis_DN37397_c0_g1_i1.p1", "Xenopus_tropicalis_DN37427_c0_g1_i1.p1", "Xenopus_tropicalis_DN37432_c0_g1_i1.p1", "Xenopus_tropicalis_DN37433_c0_g1_i1.p1", "Xenopus_tropicalis_DN37470_c0_g1_i1.p1", "Xenopus_tropicalis_DN37613_c0_g1_i1.p1", "Xenopus_tropicalis_DN37625_c0_g1_i1.p1", "Xenopus_tropicalis_DN37848_c0_g1_i1.p1", "Xenopus_tropicalis_DN37860_c0_g1_i1.p1", "Xenopus_tropicalis_DN37861_c0_g1_i1.p1", "Xenopus_tropicalis_DN38086_c0_g1_i2.p1", "Xenopus_tropicalis_DN38092_c0_g1_i1.p1", "Xenopus_tropicalis_DN38278_c0_g1_i2.p1", "Xenopus_tropicalis_DN38451_c0_g1_i1.p1", "Xenopus_tropicalis_DN38515_c0_g1_i1.p1", "Xenopus_tropicalis_DN38604_c0_g1_i1.p1", "Xenopus_tropicalis_DN38652_c0_g1_i1.p1", "Xenopus_tropicalis_DN38771_c0_g1_i1.p1", "Xenopus_tropicalis_DN38793_c0_g1_i1.p1", "Xenopus_tropicalis_DN38796_c0_g2_i1.p1", "Xenopus_tropicalis_DN38800_c0_g1_i1.p1", "Xenopus_tropicalis_DN38871_c0_g1_i1.p1", "Xenopus_tropicalis_DN38920_c0_g1_i1.p1", "Xenopus_tropicalis_DN39032_c0_g1_i2.p1", "Xenopus_tropicalis_DN39088_c0_g2_i1.p1", "Xenopus_tropicalis_DN39090_c0_g1_i1.p1", "Xenopus_tropicalis_DN39098_c0_g1_i1.p1", "Xenopus_tropicalis_DN39108_c0_g1_i2.p1", "Xenopus_tropicalis_DN39150_c0_g1_i1.p1", "Xenopus_tropicalis_DN39294_c0_g1_i1.p1", "Xenopus_tropicalis_DN39314_c0_g1_i2.p1", "Xenopus_tropicalis_DN39322_c0_g1_i10.p1", "Xenopus_tropicalis_DN39493_c0_g1_i2.p1", "Xenopus_tropicalis_DN39569_c0_g1_i1.p1", "Xenopus_tropicalis_DN39634_c0_g1_i6.p1", "Xenopus_tropicalis_DN39656_c0_g1_i2.p1", "Xenopus_tropicalis_DN39895_c0_g1_i1.p1", "Xenopus_tropicalis_DN39974_c0_g1_i2.p1", "Xenopus_tropicalis_DN40007_c0_g1_i2.p1", "Xenopus_tropicalis_DN40020_c0_g1_i1.p1", "Xenopus_tropicalis_DN40049_c0_g1_i1.p1", "Xenopus_tropicalis_DN40087_c0_g1_i1.p2", "Xenopus_tropicalis_DN40144_c0_g1_i1.p1", "Xenopus_tropicalis_DN40174_c0_g1_i6.p1", "Xenopus_tropicalis_DN4019_c0_g1_i1.p1", "Xenopus_tropicalis_DN40266_c1_g1_i3.p1", "Xenopus_tropicalis_DN40355_c0_g1_i1.p1", "Xenopus_tropicalis_DN40431_c0_g1_i1.p1", "Xenopus_tropicalis_DN40438_c0_g1_i3.p1", "Xenopus_tropicalis_DN40449_c0_g1_i2.p1", "Xenopus_tropicalis_DN40460_c0_g1_i3.p1", "Xenopus_tropicalis_DN40490_c1_g1_i1.p1", "Xenopus_tropicalis_DN40510_c1_g1_i1.p1", "Xenopus_tropicalis_DN40569_c0_g1_i1.p1", "Xenopus_tropicalis_DN40584_c0_g1_i2.p1", "Xenopus_tropicalis_DN40692_c0_g1_i1.p1", "Xenopus_tropicalis_DN40836_c1_g1_i2.p1", "Xenopus_tropicalis_DN40864_c0_g1_i1.p1", "Xenopus_tropicalis_DN40894_c0_g1_i1.p1", "Xenopus_tropicalis_DN40911_c0_g1_i7.p1", "Xenopus_tropicalis_DN40970_c0_g1_i1.p1", "Xenopus_tropicalis_DN40983_c0_g1_i2.p1", "Xenopus_tropicalis_DN41017_c0_g1_i1.p1", "Xenopus_tropicalis_DN41017_c0_g1_i3.p1", "Xenopus_tropicalis_DN41105_c0_g1_i2.p1", "Xenopus_tropicalis_DN41157_c0_g1_i2.p1", "Xenopus_tropicalis_DN41186_c0_g1_i1.p1", "Xenopus_tropicalis_DN41192_c1_g1_i3.p1", "Xenopus_tropicalis_DN41281_c0_g1_i1.p1", "Xenopus_tropicalis_DN41374_c0_g1_i2.p1", "Xenopus_tropicalis_DN41440_c0_g1_i1.p1", "Xenopus_tropicalis_DN41442_c0_g1_i1.p1", "Xenopus_tropicalis_DN41446_c0_g1_i2.p1", "Xenopus_tropicalis_DN41536_c0_g1_i3.p1", "Xenopus_tropicalis_DN41538_c0_g1_i2.p1", "Xenopus_tropicalis_DN41554_c0_g1_i1.p1", "Xenopus_tropicalis_DN41600_c0_g1_i1.p1", "Xenopus_tropicalis_DN41694_c0_g1_i2.p1", "Xenopus_tropicalis_DN41699_c0_g1_i1.p1", "Xenopus_tropicalis_DN41861_c2_g1_i5.p1", "Xenopus_tropicalis_DN41966_c0_g1_i2.p1", "Xenopus_tropicalis_DN41993_c1_g1_i1.p1", "Xenopus_tropicalis_DN42151_c0_g1_i3.p1", "Xenopus_tropicalis_DN42195_c0_g1_i2.p1", "Xenopus_tropicalis_DN42225_c0_g1_i2.p1", "Xenopus_tropicalis_DN42274_c0_g1_i1.p1", "Xenopus_tropicalis_DN42324_c0_g1_i2.p1", "Xenopus_tropicalis_DN42359_c0_g1_i1.p1", "Xenopus_tropicalis_DN42398_c0_g1_i1.p1", "Xenopus_tropicalis_DN42555_c0_g1_i1.p1", "Xenopus_tropicalis_DN42583_c0_g1_i1.p1", "Xenopus_tropicalis_DN42607_c0_g1_i1.p1", "Xenopus_tropicalis_DN42638_c1_g1_i1.p1", "Xenopus_tropicalis_DN42641_c0_g2_i1.p1", "Xenopus_tropicalis_DN42652_c0_g1_i1.p1", "Xenopus_tropicalis_DN42661_c0_g1_i1.p1", "Xenopus_tropicalis_DN42730_c0_g1_i1.p1", "Xenopus_tropicalis_DN42730_c0_g1_i2.p1", "Xenopus_tropicalis_DN42796_c0_g1_i5.p1", "Xenopus_tropicalis_DN42808_c0_g1_i1.p1", "Xenopus_tropicalis_DN42825_c0_g1_i1.p1", "Xenopus_tropicalis_DN42833_c0_g1_i2.p1", "Xenopus_tropicalis_DN42834_c0_g1_i1.p1", "Xenopus_tropicalis_DN42839_c0_g1_i2.p1", "Xenopus_tropicalis_DN42870_c1_g1_i2.p1", "Xenopus_tropicalis_DN42871_c0_g1_i1.p1", "Xenopus_tropicalis_DN42959_c0_g1_i1.p1", "Xenopus_tropicalis_DN43047_c0_g1_i1.p1", "Xenopus_tropicalis_DN43073_c0_g1_i1.p1", "Xenopus_tropicalis_DN43100_c0_g1_i2.p1", "Xenopus_tropicalis_DN43176_c0_g1_i1.p1", "Xenopus_tropicalis_DN43210_c0_g1_i1.p1", "Xenopus_tropicalis_DN43241_c0_g1_i1.p1", "Xenopus_tropicalis_DN43275_c1_g1_i1.p1", "Xenopus_tropicalis_DN43409_c0_g1_i1.p1", "Xenopus_tropicalis_DN43472_c0_g1_i1.p1", "Xenopus_tropicalis_DN43475_c0_g1_i1.p1", "Xenopus_tropicalis_DN43547_c0_g1_i3.p1", "Xenopus_tropicalis_DN43581_c0_g1_i1.p1", "Xenopus_tropicalis_DN43585_c0_g1_i1.p1", "Xenopus_tropicalis_DN43604_c0_g1_i1.p1", "Xenopus_tropicalis_DN43682_c0_g1_i1.p1", "Xenopus_tropicalis_DN43727_c0_g1_i1.p1", "Xenopus_tropicalis_DN43732_c0_g1_i1.p1", "Xenopus_tropicalis_DN43764_c0_g1_i1.p1", "Xenopus_tropicalis_DN43797_c0_g1_i1.p1", "Xenopus_tropicalis_DN4400_c0_g1_i1.p1", "Xenopus_tropicalis_DN44013_c0_g1_i1.p1", "Xenopus_tropicalis_DN44013_c0_g1_i6.p1", "Xenopus_tropicalis_DN44058_c0_g1_i3.p1", "Xenopus_tropicalis_DN44123_c0_g1_i1.p1", "Xenopus_tropicalis_DN44224_c0_g1_i1.p1", "Xenopus_tropicalis_DN44265_c0_g1_i3.p1", "Xenopus_tropicalis_DN44314_c0_g1_i1.p1", "Xenopus_tropicalis_DN44341_c0_g1_i2.p1", "Xenopus_tropicalis_DN44397_c0_g1_i1.p1", "Xenopus_tropicalis_DN44408_c0_g1_i1.p1", "Xenopus_tropicalis_DN44415_c0_g1_i1.p1", "Xenopus_tropicalis_DN44419_c0_g1_i1.p1", "Xenopus_tropicalis_DN44422_c0_g1_i1.p1", "Xenopus_tropicalis_DN44443_c0_g1_i1.p1", "Xenopus_tropicalis_DN44450_c0_g1_i1.p1", "Xenopus_tropicalis_DN44478_c0_g1_i3.p1", "Xenopus_tropicalis_DN44486_c0_g1_i4.p1", "Xenopus_tropicalis_DN44509_c0_g1_i4.p1", "Xenopus_tropicalis_DN44514_c0_g1_i1.p1", "Xenopus_tropicalis_DN44545_c0_g1_i1.p1", "Xenopus_tropicalis_DN44607_c0_g1_i1.p2", "Xenopus_tropicalis_DN44633_c0_g1_i10.p1", "Xenopus_tropicalis_DN44640_c0_g1_i2.p1", "Xenopus_tropicalis_DN44695_c0_g1_i1.p1", "Xenopus_tropicalis_DN44730_c0_g1_i2.p1", "Xenopus_tropicalis_DN44735_c1_g1_i3.p1", "Xenopus_tropicalis_DN44754_c0_g1_i4.p1", "Xenopus_tropicalis_DN44760_c1_g1_i3.p1", "Xenopus_tropicalis_DN44805_c0_g1_i2.p1", "Xenopus_tropicalis_DN44845_c0_g1_i1.p1", "Xenopus_tropicalis_DN44915_c0_g1_i2.p1", "Xenopus_tropicalis_DN44927_c0_g1_i1.p1", "Xenopus_tropicalis_DN44956_c1_g1_i2.p1", "Xenopus_tropicalis_DN45015_c0_g1_i2.p1", "Xenopus_tropicalis_DN45033_c0_g1_i1.p1", "Xenopus_tropicalis_DN45040_c0_g1_i2.p1", "Xenopus_tropicalis_DN45053_c0_g1_i1.p1", "Xenopus_tropicalis_DN45068_c0_g1_i3.p1", "Xenopus_tropicalis_DN45095_c0_g1_i1.p1", "Xenopus_tropicalis_DN45138_c0_g1_i1.p1", "Xenopus_tropicalis_DN45223_c0_g1_i1.p1", "Xenopus_tropicalis_DN45233_c2_g1_i1.p3", "Xenopus_tropicalis_DN45233_c2_g1_i4.p1", "Xenopus_tropicalis_DN45316_c0_g1_i2.p1", "Xenopus_tropicalis_DN45323_c0_g1_i1.p1", "Xenopus_tropicalis_DN45331_c2_g1_i1.p1", "Xenopus_tropicalis_DN45430_c0_g1_i1.p1", "Xenopus_tropicalis_DN45445_c0_g1_i1.p1", "Xenopus_tropicalis_DN4546_c0_g1_i1.p1", "Xenopus_tropicalis_DN45462_c0_g1_i1.p1", "Xenopus_tropicalis_DN45484_c0_g1_i1.p1", "Xenopus_tropicalis_DN45497_c0_g1_i2.p1", "Xenopus_tropicalis_DN45547_c0_g1_i1.p1", "Xenopus_tropicalis_DN45650_c0_g1_i1.p1", "Xenopus_tropicalis_DN45682_c0_g1_i1.p1", "Xenopus_tropicalis_DN45684_c0_g1_i1.p1", "Xenopus_tropicalis_DN45697_c0_g1_i2.p1", "Xenopus_tropicalis_DN45732_c1_g1_i1.p1", "Xenopus_tropicalis_DN45748_c1_g1_i2.p1", "Xenopus_tropicalis_DN45765_c0_g1_i2.p1", "Xenopus_tropicalis_DN45774_c1_g1_i1.p1", "Xenopus_tropicalis_DN45885_c0_g1_i1.p1", "Xenopus_tropicalis_DN45905_c0_g1_i1.p1", "Xenopus_tropicalis_DN45961_c0_g1_i1.p2", "Xenopus_tropicalis_DN45970_c0_g1_i1.p2", "Xenopus_tropicalis_DN45981_c0_g1_i1.p1", "Xenopus_tropicalis_DN45988_c0_g1_i1.p1", "Xenopus_tropicalis_DN46024_c1_g1_i1.p1", "Xenopus_tropicalis_DN46044_c0_g1_i1.p1", "Xenopus_tropicalis_DN46056_c0_g1_i1.p1", "Xenopus_tropicalis_DN46061_c0_g1_i1.p1", "Xenopus_tropicalis_DN46115_c0_g1_i2.p1", "Xenopus_tropicalis_DN46118_c2_g1_i1.p1", "Xenopus_tropicalis_DN46124_c0_g1_i1.p1", "Xenopus_tropicalis_DN46182_c1_g1_i2.p1", "Xenopus_tropicalis_DN46189_c1_g1_i4.p1", "Xenopus_tropicalis_DN46192_c0_g1_i1.p1", "Xenopus_tropicalis_DN46201_c0_g1_i1.p1", "Xenopus_tropicalis_DN46222_c0_g1_i1.p1", "Xenopus_tropicalis_DN46233_c0_g1_i4.p1", "Xenopus_tropicalis_DN46296_c0_g1_i1.p1", "Xenopus_tropicalis_DN46297_c0_g1_i1.p1", "Xenopus_tropicalis_DN46380_c0_g1_i3.p1", "Xenopus_tropicalis_DN46388_c1_g1_i2.p1", "Xenopus_tropicalis_DN46402_c0_g1_i2.p1", "Xenopus_tropicalis_DN46404_c0_g1_i1.p1", "Xenopus_tropicalis_DN46439_c1_g1_i1.p1", "Xenopus_tropicalis_DN46446_c0_g1_i4.p1", "Xenopus_tropicalis_DN46485_c0_g1_i1.p1", "Xenopus_tropicalis_DN46546_c1_g1_i3.p1", "Xenopus_tropicalis_DN46557_c0_g1_i3.p1", "Xenopus_tropicalis_DN46564_c0_g1_i1.p1", "Xenopus_tropicalis_DN46576_c0_g1_i1.p1", "Xenopus_tropicalis_DN46586_c0_g1_i1.p1", "Xenopus_tropicalis_DN46591_c0_g1_i1.p1", "Xenopus_tropicalis_DN46655_c0_g1_i2.p1", "Xenopus_tropicalis_DN46676_c0_g1_i2.p1", "Xenopus_tropicalis_DN46693_c0_g1_i1.p1", "Xenopus_tropicalis_DN46705_c0_g1_i1.p1", "Xenopus_tropicalis_DN46831_c0_g1_i1.p1", "Xenopus_tropicalis_DN46846_c0_g1_i7.p1", "Xenopus_tropicalis_DN46880_c0_g1_i1.p1", "Xenopus_tropicalis_DN46885_c0_g1_i1.p1", "Xenopus_tropicalis_DN46886_c0_g1_i2.p1", "Xenopus_tropicalis_DN46906_c0_g1_i1.p1", "Xenopus_tropicalis_DN46963_c0_g1_i1.p1", "Xenopus_tropicalis_DN46970_c1_g1_i2.p1", "Xenopus_tropicalis_DN47017_c1_g1_i1.p1", "Xenopus_tropicalis_DN47048_c1_g1_i2.p1", "Xenopus_tropicalis_DN47123_c0_g1_i1.p1", "Xenopus_tropicalis_DN47126_c0_g1_i1.p1", "Xenopus_tropicalis_DN47164_c0_g1_i5.p1", "Xenopus_tropicalis_DN47169_c0_g1_i1.p1", "Xenopus_tropicalis_DN47200_c0_g1_i3.p1", "Xenopus_tropicalis_DN47214_c0_g1_i2.p1", "Xenopus_tropicalis_DN47267_c1_g1_i1.p1", "Xenopus_tropicalis_DN47343_c0_g1_i1.p1", "Xenopus_tropicalis_DN47411_c0_g1_i3.p1", "Xenopus_tropicalis_DN47497_c1_g1_i3.p1", "Xenopus_tropicalis_DN47631_c0_g1_i4.p1", "Xenopus_tropicalis_DN47651_c0_g1_i1.p1", "Xenopus_tropicalis_DN47678_c0_g1_i1.p1", "Xenopus_tropicalis_DN47681_c1_g1_i9.p2", "Xenopus_tropicalis_DN47728_c0_g1_i2.p1", "Xenopus_tropicalis_DN47758_c0_g1_i3.p1", "Xenopus_tropicalis_DN47818_c3_g1_i1.p1", "Xenopus_tropicalis_DN47833_c0_g1_i2.p1", "Xenopus_tropicalis_DN47867_c0_g3_i1.p1", "Xenopus_tropicalis_DN47910_c0_g1_i1.p1", "Xenopus_tropicalis_DN47943_c1_g1_i5.p1", "Xenopus_tropicalis_DN47966_c0_g1_i10.p1", "Xenopus_tropicalis_DN47997_c0_g2_i1.p1", "Xenopus_tropicalis_DN48025_c0_g1_i2.p1", "Xenopus_tropicalis_DN48044_c0_g1_i1.p1", "Xenopus_tropicalis_DN48055_c0_g1_i1.p1", "Xenopus_tropicalis_DN48076_c0_g1_i1.p1", "Xenopus_tropicalis_DN48096_c2_g1_i2.p1", "Xenopus_tropicalis_DN48108_c0_g1_i1.p2", "Xenopus_tropicalis_DN48115_c0_g1_i1.p1", "Xenopus_tropicalis_DN48119_c0_g1_i1.p1", "Xenopus_tropicalis_DN48139_c5_g1_i2.p2", "Xenopus_tropicalis_DN48187_c0_g1_i2.p1", "Xenopus_tropicalis_DN48201_c0_g1_i1.p1", "Xenopus_tropicalis_DN48201_c0_g1_i3.p1", "Xenopus_tropicalis_DN48201_c0_g1_i4.p1", "Xenopus_tropicalis_DN48206_c0_g1_i4.p2", "Xenopus_tropicalis_DN48216_c0_g1_i2.p1", "Xenopus_tropicalis_DN48229_c0_g1_i3.p1", "Xenopus_tropicalis_DN48239_c0_g1_i2.p1", "Xenopus_tropicalis_DN48258_c0_g1_i1.p1", "Xenopus_tropicalis_DN48281_c0_g1_i3.p1", "Xenopus_tropicalis_DN48301_c0_g1_i2.p1", "Xenopus_tropicalis_DN48317_c2_g1_i1.p1", "Xenopus_tropicalis_DN48339_c1_g1_i1.p1", "Xenopus_tropicalis_DN48358_c0_g1_i1.p1", "Xenopus_tropicalis_DN48374_c0_g1_i1.p1", "Xenopus_tropicalis_DN48379_c3_g1_i1.p1", "Xenopus_tropicalis_DN48458_c0_g1_i7.p1", "Xenopus_tropicalis_DN48503_c4_g1_i1.p1", "Xenopus_tropicalis_DN48538_c8_g1_i4.p1", "Xenopus_tropicalis_DN48566_c4_g1_i2.p1", "Xenopus_tropicalis_DN48577_c0_g1_i2.p1", "Xenopus_tropicalis_DN48583_c0_g1_i1.p1", "Xenopus_tropicalis_DN48593_c2_g1_i1.p1", "Xenopus_tropicalis_DN48637_c1_g1_i1.p1", "Xenopus_tropicalis_DN48642_c0_g1_i1.p1", "Xenopus_tropicalis_DN48686_c1_g1_i1.p1", "Xenopus_tropicalis_DN48750_c0_g1_i1.p1", "Xenopus_tropicalis_DN48750_c0_g1_i5.p1", "Xenopus_tropicalis_DN48754_c0_g1_i1.p1", "Xenopus_tropicalis_DN48803_c1_g1_i1.p1", "Xenopus_tropicalis_DN48827_c1_g1_i3.p1", "Xenopus_tropicalis_DN48877_c4_g1_i1.p1", "Xenopus_tropicalis_DN48907_c2_g1_i1.p1", "Xenopus_tropicalis_DN48932_c1_g1_i2.p1", "Xenopus_tropicalis_DN48943_c2_g1_i2.p1", "Xenopus_tropicalis_DN48950_c0_g1_i1.p1", "Xenopus_tropicalis_DN49015_c2_g1_i5.p1", "Xenopus_tropicalis_DN49036_c1_g1_i1.p1", "Xenopus_tropicalis_DN49040_c0_g1_i1.p1", "Xenopus_tropicalis_DN49069_c0_g1_i4.p1", "Xenopus_tropicalis_DN49106_c0_g1_i4.p1", "Xenopus_tropicalis_DN49110_c3_g2_i1.p1", "Xenopus_tropicalis_DN49172_c0_g1_i1.p1", "Xenopus_tropicalis_DN49188_c0_g2_i2.p1", "Xenopus_tropicalis_DN49208_c3_g2_i1.p1", "Xenopus_tropicalis_DN49273_c0_g1_i1.p1", "Xenopus_tropicalis_DN49292_c9_g1_i6.p1", "Xenopus_tropicalis_DN49316_c1_g1_i1.p1", "Xenopus_tropicalis_DN49361_c3_g1_i1.p1", "Xenopus_tropicalis_DN49362_c0_g1_i1.p1", "Xenopus_tropicalis_DN49368_c0_g1_i1.p1", "Xenopus_tropicalis_DN4937_c0_g1_i1.p1", "Xenopus_tropicalis_DN49401_c0_g1_i1.p1", "Xenopus_tropicalis_DN49409_c0_g1_i1.p1", "Xenopus_tropicalis_DN49442_c0_g1_i4.p1", "Xenopus_tropicalis_DN49481_c0_g1_i1.p1", "Xenopus_tropicalis_DN49504_c0_g1_i1.p1", "Xenopus_tropicalis_DN49528_c7_g1_i4.p1", "Xenopus_tropicalis_DN49539_c1_g1_i1.p1", "Xenopus_tropicalis_DN49568_c1_g1_i1.p1", "Xenopus_tropicalis_DN49598_c0_g1_i2.p1", "Xenopus_tropicalis_DN49632_c0_g1_i1.p1", "Xenopus_tropicalis_DN49651_c0_g1_i12.p1", "Xenopus_tropicalis_DN49660_c0_g1_i2.p1", "Xenopus_tropicalis_DN49715_c0_g1_i5.p1", "Xenopus_tropicalis_DN49716_c0_g1_i1.p1", "Xenopus_tropicalis_DN49719_c0_g1_i2.p1", "Xenopus_tropicalis_DN49723_c0_g1_i2.p1", "Xenopus_tropicalis_DN49757_c0_g1_i5.p1", "Xenopus_tropicalis_DN49775_c0_g1_i1.p1", "Xenopus_tropicalis_DN49787_c8_g1_i1.p1", "Xenopus_tropicalis_DN49810_c0_g1_i1.p1", "Xenopus_tropicalis_DN49836_c0_g1_i1.p1", "Xenopus_tropicalis_DN49847_c0_g1_i1.p1", "Xenopus_tropicalis_DN49880_c0_g1_i1.p1", "Xenopus_tropicalis_DN49895_c0_g1_i1.p1", "Xenopus_tropicalis_DN49962_c1_g1_i1.p1", "Xenopus_tropicalis_DN49966_c0_g1_i3.p1", "Xenopus_tropicalis_DN49976_c1_g2_i1.p1", "Xenopus_tropicalis_DN49994_c1_g1_i1.p1", "Xenopus_tropicalis_DN50050_c0_g1_i2.p1", "Xenopus_tropicalis_DN50099_c0_g1_i1.p1", "Xenopus_tropicalis_DN50099_c0_g1_i5.p1", "Xenopus_tropicalis_DN50099_c0_g1_i9.p1", "Xenopus_tropicalis_DN50104_c0_g1_i11.p1", "Xenopus_tropicalis_DN50104_c0_g1_i7.p2", "Xenopus_tropicalis_DN50135_c0_g1_i3.p1", "Xenopus_tropicalis_DN50226_c0_g1_i1.p1", "Xenopus_tropicalis_DN50238_c0_g1_i1.p1", "Xenopus_tropicalis_DN50258_c0_g1_i1.p1", "Xenopus_tropicalis_DN50277_c0_g1_i2.p1", "Xenopus_tropicalis_DN50280_c0_g1_i1.p1", "Xenopus_tropicalis_DN50283_c0_g1_i3.p1", "Xenopus_tropicalis_DN50295_c1_g1_i4.p1", "Xenopus_tropicalis_DN50478_c0_g1_i2.p1", "Xenopus_tropicalis_DN50480_c4_g1_i1.p1", "Xenopus_tropicalis_DN50507_c0_g1_i1.p1", "Xenopus_tropicalis_DN50532_c0_g1_i1.p1", "Xenopus_tropicalis_DN50605_c0_g1_i2.p1", "Xenopus_tropicalis_DN50670_c0_g1_i3.p1", "Xenopus_tropicalis_DN50671_c5_g1_i1.p1", "Xenopus_tropicalis_DN50704_c5_g1_i1.p1", "Xenopus_tropicalis_DN50707_c0_g1_i1.p1", "Xenopus_tropicalis_DN50752_c7_g1_i1.p1", "Xenopus_tropicalis_DN50796_c2_g2_i2.p1", "Xenopus_tropicalis_DN50828_c1_g1_i3.p1", "Xenopus_tropicalis_DN50831_c0_g1_i2.p1", "Xenopus_tropicalis_DN50831_c0_g1_i3.p1", "Xenopus_tropicalis_DN50833_c3_g1_i3.p1", "Xenopus_tropicalis_DN50957_c2_g1_i4.p1", "Xenopus_tropicalis_DN51032_c0_g1_i2.p1", "Xenopus_tropicalis_DN51135_c0_g1_i1.p1", "Xenopus_tropicalis_DN51138_c0_g1_i6.p1", "Xenopus_tropicalis_DN51200_c0_g1_i1.p1", "Xenopus_tropicalis_DN51217_c2_g1_i2.p1", "Xenopus_tropicalis_DN51235_c0_g2_i1.p1", "Xenopus_tropicalis_DN51269_c0_g1_i1.p1", "Xenopus_tropicalis_DN51274_c2_g5_i2.p1", "Xenopus_tropicalis_DN51317_c4_g1_i2.p1", "Xenopus_tropicalis_DN51319_c0_g1_i7.p1", "Xenopus_tropicalis_DN51382_c2_g1_i5.p1", "Xenopus_tropicalis_DN51394_c0_g1_i4.p1", "Xenopus_tropicalis_DN51456_c0_g1_i5.p1", "Xenopus_tropicalis_DN51462_c0_g1_i1.p1", "Xenopus_tropicalis_DN51498_c6_g2_i2.p1", "Xenopus_tropicalis_DN51548_c4_g1_i1.p1", "Xenopus_tropicalis_DN51591_c0_g1_i3.p1", "Xenopus_tropicalis_DN51597_c1_g1_i1.p1", "Xenopus_tropicalis_DN51607_c4_g3_i1.p1", "Xenopus_tropicalis_DN51630_c0_g1_i1.p1", "Xenopus_tropicalis_DN51645_c3_g1_i1.p1", "Xenopus_tropicalis_DN51671_c2_g1_i2.p1", "Xenopus_tropicalis_DN51696_c6_g3_i2.p1", "Xenopus_tropicalis_DN51703_c3_g1_i2.p1", "Xenopus_tropicalis_DN51751_c9_g1_i1.p1", "Xenopus_tropicalis_DN51786_c0_g1_i4.p1", "Xenopus_tropicalis_DN51845_c1_g1_i11.p1", "Xenopus_tropicalis_DN51904_c0_g1_i3.p1", "Xenopus_tropicalis_DN51919_c1_g1_i5.p1", "Xenopus_tropicalis_DN51919_c1_g2_i4.p1", "Xenopus_tropicalis_DN51943_c0_g1_i2.p1", "Xenopus_tropicalis_DN51947_c2_g1_i6.p1", "Xenopus_tropicalis_DN52050_c1_g2_i2.p1", "Xenopus_tropicalis_DN52062_c0_g1_i1.p1", "Xenopus_tropicalis_DN52067_c0_g1_i1.p1", "Xenopus_tropicalis_DN52084_c0_g1_i3.p1", "Xenopus_tropicalis_DN52122_c0_g1_i1.p1", "Xenopus_tropicalis_DN52147_c0_g1_i1.p1", "Xenopus_tropicalis_DN52155_c0_g1_i1.p1", "Xenopus_tropicalis_DN52159_c10_g4_i1.p1", "Xenopus_tropicalis_DN52159_c10_g8_i1.p1", "Xenopus_tropicalis_DN52159_c9_g2_i6.p1", "Xenopus_tropicalis_DN52162_c0_g1_i4.p1", "Xenopus_tropicalis_DN52207_c0_g1_i1.p1", "Xenopus_tropicalis_DN52221_c0_g1_i3.p1", "Xenopus_tropicalis_DN52226_c1_g1_i3.p1", "Xenopus_tropicalis_DN52226_c1_g1_i5.p1", "Xenopus_tropicalis_DN52233_c3_g1_i3.p1", "Xenopus_tropicalis_DN52252_c2_g1_i3.p1", "Xenopus_tropicalis_DN52256_c0_g1_i12.p3", "Xenopus_tropicalis_DN52270_c7_g1_i1.p1", "Xenopus_tropicalis_DN52310_c10_g1_i5.p1", "Xenopus_tropicalis_DN52310_c7_g1_i1.p1", "Xenopus_tropicalis_DN52359_c10_g1_i1.p1", "Xenopus_tropicalis_DN52378_c0_g2_i1.p1", "Xenopus_tropicalis_DN52394_c3_g1_i2.p1", "Xenopus_tropicalis_DN52422_c3_g1_i1.p1", "Xenopus_tropicalis_DN52455_c5_g1_i2.p1", "Xenopus_tropicalis_DN52466_c6_g1_i1.p1", "Xenopus_tropicalis_DN52518_c0_g1_i8.p1", "Xenopus_tropicalis_DN52554_c0_g1_i1.p1", "Xenopus_tropicalis_DN52556_c0_g1_i1.p1", "Xenopus_tropicalis_DN52568_c7_g3_i3.p1", "Xenopus_tropicalis_DN52574_c2_g1_i1.p1", "Xenopus_tropicalis_DN52576_c1_g1_i1.p1", "Xenopus_tropicalis_DN52602_c1_g1_i1.p1", "Xenopus_tropicalis_DN52607_c9_g2_i2.p1", "Xenopus_tropicalis_DN52631_c1_g1_i1.p1", "Xenopus_tropicalis_DN52651_c2_g1_i1.p1", "Xenopus_tropicalis_DN52665_c11_g2_i1.p1", "Xenopus_tropicalis_DN52668_c3_g2_i1.p1", "Xenopus_tropicalis_DN52669_c0_g1_i1.p1", "Xenopus_tropicalis_DN52716_c0_g1_i10.p1", "Xenopus_tropicalis_DN52716_c0_g1_i13.p1", "Xenopus_tropicalis_DN52779_c0_g1_i2.p1", "Xenopus_tropicalis_DN52781_c1_g1_i1.p1", "Xenopus_tropicalis_DN52791_c1_g1_i1.p1", "Xenopus_tropicalis_DN52799_c12_g1_i1.p1", "Xenopus_tropicalis_DN52929_c5_g1_i1.p1", "Xenopus_tropicalis_DN52941_c1_g2_i10.p1", "Xenopus_tropicalis_DN52943_c14_g3_i1.p1", "Xenopus_tropicalis_DN52951_c2_g1_i1.p1", "Xenopus_tropicalis_DN52961_c0_g1_i10.p1", "Xenopus_tropicalis_DN53009_c4_g1_i1.p1", "Xenopus_tropicalis_DN53107_c5_g1_i2.p1", "Xenopus_tropicalis_DN53134_c10_g1_i1.p1", "Xenopus_tropicalis_DN53369_c0_g1_i1.p1", "Xenopus_tropicalis_DN5556_c0_g1_i2.p1", "Xenopus_tropicalis_DN5672_c0_g1_i1.p1", "Xenopus_tropicalis_DN5683_c0_g1_i5.p1", "Xenopus_tropicalis_DN5694_c0_g1_i1.p1", "Xenopus_tropicalis_DN5824_c0_g1_i1.p1", "Xenopus_tropicalis_DN5927_c0_g1_i1.p1", "Xenopus_tropicalis_DN63098_c0_g1_i1.p1", "Xenopus_tropicalis_DN6330_c0_g1_i1.p1", "Xenopus_tropicalis_DN63451_c0_g1_i1.p1", "Xenopus_tropicalis_DN63730_c0_g1_i1.p1", "Xenopus_tropicalis_DN64729_c0_g1_i1.p1", "Xenopus_tropicalis_DN68173_c0_g1_i1.p1", "Xenopus_tropicalis_DN7175_c0_g1_i2.p1", "Xenopus_tropicalis_DN78309_c0_g1_i1.p1", "Xenopus_tropicalis_DN79001_c0_g1_i1.p1", "Xenopus_tropicalis_DN79540_c0_g1_i1.p1", "Xenopus_tropicalis_DN9244_c0_g1_i1.p1", "Xenopus_tropicalis_DN93176_c0_g1_i1.p1", "Xenopus_tropicalis_DN93966_c0_g1_i1.p1", "Xenopus_tropicalis_DN93971_c0_g1_i1.p1", "Xenopus_tropicalis_DN94222_c0_g1_i1.p1", "Xenopus_tropicalis_DN96794_c0_g1_i2.p1", "Xenopus_tropicalis_DN9990_c0_g2_i1.p1")
4	GO:0006725	cellular aromatic compound metabolic pro...	2115	627	348.26	< 1e-30	c("Xenopus_tropicalis_DN10424_c0_g1_i1.p1", "Xenopus_tropicalis_DN108420_c0_g1_i1.p1", "Xenopus_tropicalis_DN110901_c0_g1_i1.p1", "Xenopus_tropicalis_DN111487_c0_g1_i1.p1", "Xenopus_tropicalis_DN1125_c0_g1_i1.p1", "Xenopus_tropicalis_DN11585_c0_g1_i1.p1", "Xenopus_tropicalis_DN12020_c0_g1_i1.p1", "Xenopus_tropicalis_DN12101_c0_g1_i2.p1", "Xenopus_tropicalis_DN12132_c0_g1_i1.p1", "Xenopus_tropicalis_DN123438_c0_g1_i1.p1", "Xenopus_tropicalis_DN125020_c0_g1_i3.p1", "Xenopus_tropicalis_DN12993_c0_g1_i3.p1", "Xenopus_tropicalis_DN13552_c0_g1_i1.p1", "Xenopus_tropicalis_DN14481_c0_g1_i1.p1", "Xenopus_tropicalis_DN1556_c0_g1_i1.p1", "Xenopus_tropicalis_DN17475_c0_g1_i1.p1", "Xenopus_tropicalis_DN17626_c0_g1_i1.p1", "Xenopus_tropicalis_DN17693_c0_g1_i2.p2", "Xenopus_tropicalis_DN17754_c0_g1_i1.p1", "Xenopus_tropicalis_DN17882_c0_g1_i1.p1", "Xenopus_tropicalis_DN18582_c0_g1_i1.p1", "Xenopus_tropicalis_DN18932_c0_g1_i5.p1", "Xenopus_tropicalis_DN19892_c0_g1_i1.p1", "Xenopus_tropicalis_DN19948_c0_g1_i1.p1", "Xenopus_tropicalis_DN20053_c0_g1_i1.p1", "Xenopus_tropicalis_DN20574_c1_g1_i1.p1", "Xenopus_tropicalis_DN20964_c0_g1_i1.p1", "Xenopus_tropicalis_DN21011_c0_g1_i1.p1", "Xenopus_tropicalis_DN21120_c0_g1_i2.p1", "Xenopus_tropicalis_DN21153_c0_g1_i1.p1", "Xenopus_tropicalis_DN21462_c0_g1_i2.p1", "Xenopus_tropicalis_DN22002_c0_g1_i3.p1", "Xenopus_tropicalis_DN22352_c0_g1_i2.p1", "Xenopus_tropicalis_DN22355_c0_g1_i2.p2", "Xenopus_tropicalis_DN22583_c0_g1_i1.p1", "Xenopus_tropicalis_DN22613_c0_g1_i2.p1", "Xenopus_tropicalis_DN22672_c0_g1_i1.p1", "Xenopus_tropicalis_DN22729_c0_g1_i1.p1", "Xenopus_tropicalis_DN22737_c0_g1_i2.p1", "Xenopus_tropicalis_DN23194_c0_g1_i1.p1", "Xenopus_tropicalis_DN23295_c0_g1_i1.p1", "Xenopus_tropicalis_DN23446_c0_g1_i1.p1", "Xenopus_tropicalis_DN23705_c0_g1_i1.p1", "Xenopus_tropicalis_DN23952_c0_g1_i3.p1", "Xenopus_tropicalis_DN23989_c0_g1_i1.p1", "Xenopus_tropicalis_DN24085_c0_g1_i1.p1", "Xenopus_tropicalis_DN25344_c0_g1_i2.p1", "Xenopus_tropicalis_DN25881_c0_g1_i1.p1", "Xenopus_tropicalis_DN26044_c0_g1_i1.p1", "Xenopus_tropicalis_DN26095_c0_g1_i2.p1", "Xenopus_tropicalis_DN26188_c0_g1_i2.p2", "Xenopus_tropicalis_DN26227_c1_g1_i1.p1", "Xenopus_tropicalis_DN26519_c0_g1_i2.p1", "Xenopus_tropicalis_DN26523_c0_g1_i1.p1", "Xenopus_tropicalis_DN26648_c0_g1_i1.p1", "Xenopus_tropicalis_DN26679_c0_g1_i1.p1", "Xenopus_tropicalis_DN26745_c0_g1_i1.p1", "Xenopus_tropicalis_DN26785_c0_g1_i1.p1", "Xenopus_tropicalis_DN26848_c0_g1_i1.p1", "Xenopus_tropicalis_DN26864_c0_g1_i1.p1", "Xenopus_tropicalis_DN26900_c0_g1_i1.p1", "Xenopus_tropicalis_DN26949_c0_g1_i3.p1", "Xenopus_tropicalis_DN27493_c0_g1_i1.p1", "Xenopus_tropicalis_DN27729_c0_g1_i2.p1", "Xenopus_tropicalis_DN28211_c0_g1_i1.p1", "Xenopus_tropicalis_DN29153_c0_g1_i1.p2", "Xenopus_tropicalis_DN29336_c0_g1_i1.p1", "Xenopus_tropicalis_DN29668_c0_g1_i1.p1", "Xenopus_tropicalis_DN29679_c0_g1_i1.p1", "Xenopus_tropicalis_DN29872_c0_g1_i1.p1", "Xenopus_tropicalis_DN29957_c0_g1_i1.p1", "Xenopus_tropicalis_DN30347_c0_g1_i1.p1", "Xenopus_tropicalis_DN30432_c1_g1_i2.p1", "Xenopus_tropicalis_DN30495_c0_g1_i1.p1", "Xenopus_tropicalis_DN30725_c0_g1_i1.p1", "Xenopus_tropicalis_DN30914_c0_g1_i1.p1", "Xenopus_tropicalis_DN31206_c0_g1_i2.p1", "Xenopus_tropicalis_DN31273_c0_g1_i1.p1", "Xenopus_tropicalis_DN31296_c0_g1_i1.p1", "Xenopus_tropicalis_DN31407_c0_g1_i1.p1", "Xenopus_tropicalis_DN31549_c0_g1_i1.p1", "Xenopus_tropicalis_DN31559_c0_g1_i4.p1", "Xenopus_tropicalis_DN31624_c0_g1_i1.p1", "Xenopus_tropicalis_DN31786_c1_g1_i1.p1", "Xenopus_tropicalis_DN31961_c0_g1_i1.p1", "Xenopus_tropicalis_DN32091_c0_g1_i1.p1", "Xenopus_tropicalis_DN32132_c0_g1_i3.p1", "Xenopus_tropicalis_DN32194_c0_g1_i2.p1", "Xenopus_tropicalis_DN32334_c0_g1_i1.p1", "Xenopus_tropicalis_DN32423_c0_g1_i2.p1", "Xenopus_tropicalis_DN32451_c0_g1_i1.p1", "Xenopus_tropicalis_DN32545_c0_g1_i3.p1", "Xenopus_tropicalis_DN32644_c0_g1_i1.p1", "Xenopus_tropicalis_DN33047_c0_g1_i1.p1", "Xenopus_tropicalis_DN33139_c0_g1_i1.p1", "Xenopus_tropicalis_DN33156_c0_g1_i1.p1", "Xenopus_tropicalis_DN33276_c0_g1_i1.p1", "Xenopus_tropicalis_DN33514_c1_g1_i1.p1", "Xenopus_tropicalis_DN33617_c0_g1_i1.p1", "Xenopus_tropicalis_DN33694_c0_g1_i1.p1", "Xenopus_tropicalis_DN33809_c0_g1_i3.p1", "Xenopus_tropicalis_DN33855_c0_g1_i2.p1", "Xenopus_tropicalis_DN33986_c0_g1_i3.p1", "Xenopus_tropicalis_DN34024_c0_g1_i2.p1", "Xenopus_tropicalis_DN34150_c0_g1_i1.p1", "Xenopus_tropicalis_DN34639_c0_g1_i1.p1", "Xenopus_tropicalis_DN35262_c0_g1_i1.p1", "Xenopus_tropicalis_DN35443_c0_g1_i2.p1", "Xenopus_tropicalis_DN35502_c0_g1_i1.p1", "Xenopus_tropicalis_DN35502_c0_g1_i2.p1", "Xenopus_tropicalis_DN35520_c0_g1_i1.p1", "Xenopus_tropicalis_DN35560_c0_g1_i2.p1", "Xenopus_tropicalis_DN35626_c0_g1_i1.p1", "Xenopus_tropicalis_DN35685_c0_g1_i1.p1", "Xenopus_tropicalis_DN35789_c0_g1_i1.p1", "Xenopus_tropicalis_DN35952_c0_g1_i1.p1", "Xenopus_tropicalis_DN35977_c0_g1_i1.p1", "Xenopus_tropicalis_DN36017_c0_g1_i1.p1", "Xenopus_tropicalis_DN36020_c0_g1_i2.p2", "Xenopus_tropicalis_DN36050_c0_g1_i2.p1", "Xenopus_tropicalis_DN36330_c0_g1_i1.p1", "Xenopus_tropicalis_DN36401_c0_g1_i1.p1", "Xenopus_tropicalis_DN36549_c0_g1_i1.p1", "Xenopus_tropicalis_DN36550_c0_g1_i1.p1", "Xenopus_tropicalis_DN36559_c0_g1_i1.p1", "Xenopus_tropicalis_DN36621_c1_g1_i1.p1", "Xenopus_tropicalis_DN36627_c0_g1_i1.p1", "Xenopus_tropicalis_DN36631_c0_g1_i1.p1", "Xenopus_tropicalis_DN36676_c0_g1_i3.p1", "Xenopus_tropicalis_DN36717_c0_g1_i1.p1", "Xenopus_tropicalis_DN36771_c0_g1_i2.p1", "Xenopus_tropicalis_DN36834_c0_g1_i1.p1", "Xenopus_tropicalis_DN36906_c0_g1_i1.p1", "Xenopus_tropicalis_DN37178_c0_g1_i2.p1", "Xenopus_tropicalis_DN37294_c0_g1_i2.p1", "Xenopus_tropicalis_DN37327_c0_g1_i1.p1", "Xenopus_tropicalis_DN37340_c0_g1_i1.p1", "Xenopus_tropicalis_DN37349_c0_g1_i2.p1", "Xenopus_tropicalis_DN37397_c0_g1_i1.p1", "Xenopus_tropicalis_DN37427_c0_g1_i1.p1", "Xenopus_tropicalis_DN37432_c0_g1_i1.p1", "Xenopus_tropicalis_DN37433_c0_g1_i1.p1", "Xenopus_tropicalis_DN37470_c0_g1_i1.p1", "Xenopus_tropicalis_DN37613_c0_g1_i1.p1", "Xenopus_tropicalis_DN37625_c0_g1_i1.p1", "Xenopus_tropicalis_DN37848_c0_g1_i1.p1", "Xenopus_tropicalis_DN37860_c0_g1_i1.p1", "Xenopus_tropicalis_DN37861_c0_g1_i1.p1", "Xenopus_tropicalis_DN38086_c0_g1_i2.p1", "Xenopus_tropicalis_DN38092_c0_g1_i1.p1", "Xenopus_tropicalis_DN38278_c0_g1_i2.p1", "Xenopus_tropicalis_DN38451_c0_g1_i1.p1", "Xenopus_tropicalis_DN38515_c0_g1_i1.p1", "Xenopus_tropicalis_DN38604_c0_g1_i1.p1", "Xenopus_tropicalis_DN38652_c0_g1_i1.p1", "Xenopus_tropicalis_DN38771_c0_g1_i1.p1", "Xenopus_tropicalis_DN38793_c0_g1_i1.p1", "Xenopus_tropicalis_DN38796_c0_g2_i1.p1", "Xenopus_tropicalis_DN38800_c0_g1_i1.p1", "Xenopus_tropicalis_DN38871_c0_g1_i1.p1", "Xenopus_tropicalis_DN38920_c0_g1_i1.p1", "Xenopus_tropicalis_DN39032_c0_g1_i2.p1", "Xenopus_tropicalis_DN39088_c0_g2_i1.p1", "Xenopus_tropicalis_DN39090_c0_g1_i1.p1", "Xenopus_tropicalis_DN39098_c0_g1_i1.p1", "Xenopus_tropicalis_DN39108_c0_g1_i2.p1", "Xenopus_tropicalis_DN39150_c0_g1_i1.p1", "Xenopus_tropicalis_DN39294_c0_g1_i1.p1", "Xenopus_tropicalis_DN39314_c0_g1_i2.p1", "Xenopus_tropicalis_DN39322_c0_g1_i10.p1", "Xenopus_tropicalis_DN39493_c0_g1_i2.p1", "Xenopus_tropicalis_DN39569_c0_g1_i1.p1", "Xenopus_tropicalis_DN39634_c0_g1_i6.p1", "Xenopus_tropicalis_DN39656_c0_g1_i2.p1", "Xenopus_tropicalis_DN39895_c0_g1_i1.p1", "Xenopus_tropicalis_DN39974_c0_g1_i2.p1", "Xenopus_tropicalis_DN40007_c0_g1_i2.p1", "Xenopus_tropicalis_DN40020_c0_g1_i1.p1", "Xenopus_tropicalis_DN40049_c0_g1_i1.p1", "Xenopus_tropicalis_DN40087_c0_g1_i1.p2", "Xenopus_tropicalis_DN40144_c0_g1_i1.p1", "Xenopus_tropicalis_DN4019_c0_g1_i1.p1", "Xenopus_tropicalis_DN40266_c1_g1_i3.p1", "Xenopus_tropicalis_DN40355_c0_g1_i1.p1", "Xenopus_tropicalis_DN40431_c0_g1_i1.p1", "Xenopus_tropicalis_DN40438_c0_g1_i3.p1", "Xenopus_tropicalis_DN40449_c0_g1_i2.p1", "Xenopus_tropicalis_DN40460_c0_g1_i3.p1", "Xenopus_tropicalis_DN40490_c1_g1_i1.p1", "Xenopus_tropicalis_DN40510_c1_g1_i1.p1", "Xenopus_tropicalis_DN40569_c0_g1_i1.p1", "Xenopus_tropicalis_DN40584_c0_g1_i2.p1", "Xenopus_tropicalis_DN40692_c0_g1_i1.p1", "Xenopus_tropicalis_DN40836_c1_g1_i2.p1", "Xenopus_tropicalis_DN40864_c0_g1_i1.p1", "Xenopus_tropicalis_DN40894_c0_g1_i1.p1", "Xenopus_tropicalis_DN40911_c0_g1_i7.p1", "Xenopus_tropicalis_DN40970_c0_g1_i1.p1", "Xenopus_tropicalis_DN40983_c0_g1_i2.p1", "Xenopus_tropicalis_DN41017_c0_g1_i1.p1", "Xenopus_tropicalis_DN41017_c0_g1_i3.p1", "Xenopus_tropicalis_DN41105_c0_g1_i2.p1", "Xenopus_tropicalis_DN41157_c0_g1_i2.p1", "Xenopus_tropicalis_DN41186_c0_g1_i1.p1", "Xenopus_tropicalis_DN41192_c1_g1_i3.p1", "Xenopus_tropicalis_DN41281_c0_g1_i1.p1", "Xenopus_tropicalis_DN41374_c0_g1_i2.p1", "Xenopus_tropicalis_DN41440_c0_g1_i1.p1", "Xenopus_tropicalis_DN41442_c0_g1_i1.p1", "Xenopus_tropicalis_DN41446_c0_g1_i2.p1", "Xenopus_tropicalis_DN41536_c0_g1_i3.p1", "Xenopus_tropicalis_DN41538_c0_g1_i2.p1", "Xenopus_tropicalis_DN41554_c0_g1_i1.p1", "Xenopus_tropicalis_DN41600_c0_g1_i1.p1", "Xenopus_tropicalis_DN41694_c0_g1_i2.p1", "Xenopus_tropicalis_DN41699_c0_g1_i1.p1", "Xenopus_tropicalis_DN41861_c2_g1_i5.p1", "Xenopus_tropicalis_DN41966_c0_g1_i2.p1", "Xenopus_tropicalis_DN41993_c1_g1_i1.p1", "Xenopus_tropicalis_DN42151_c0_g1_i3.p1", "Xenopus_tropicalis_DN42195_c0_g1_i2.p1", "Xenopus_tropicalis_DN42225_c0_g1_i2.p1", "Xenopus_tropicalis_DN42274_c0_g1_i1.p1", "Xenopus_tropicalis_DN42324_c0_g1_i2.p1", "Xenopus_tropicalis_DN42359_c0_g1_i1.p1", "Xenopus_tropicalis_DN42398_c0_g1_i1.p1", "Xenopus_tropicalis_DN42555_c0_g1_i1.p1", "Xenopus_tropicalis_DN42583_c0_g1_i1.p1", "Xenopus_tropicalis_DN42607_c0_g1_i1.p1", "Xenopus_tropicalis_DN42638_c1_g1_i1.p1", "Xenopus_tropicalis_DN42641_c0_g2_i1.p1", "Xenopus_tropicalis_DN42652_c0_g1_i1.p1", "Xenopus_tropicalis_DN42661_c0_g1_i1.p1", "Xenopus_tropicalis_DN42730_c0_g1_i1.p1", "Xenopus_tropicalis_DN42730_c0_g1_i2.p1", "Xenopus_tropicalis_DN42796_c0_g1_i5.p1", "Xenopus_tropicalis_DN42808_c0_g1_i1.p1", "Xenopus_tropicalis_DN42825_c0_g1_i1.p1", "Xenopus_tropicalis_DN42833_c0_g1_i2.p1", "Xenopus_tropicalis_DN42834_c0_g1_i1.p1", "Xenopus_tropicalis_DN42839_c0_g1_i2.p1", "Xenopus_tropicalis_DN42870_c1_g1_i2.p1", "Xenopus_tropicalis_DN42871_c0_g1_i1.p1", "Xenopus_tropicalis_DN42959_c0_g1_i1.p1", "Xenopus_tropicalis_DN43047_c0_g1_i1.p1", "Xenopus_tropicalis_DN43073_c0_g1_i1.p1", "Xenopus_tropicalis_DN43100_c0_g1_i2.p1", "Xenopus_tropicalis_DN43176_c0_g1_i1.p1", "Xenopus_tropicalis_DN43210_c0_g1_i1.p1", "Xenopus_tropicalis_DN43241_c0_g1_i1.p1", "Xenopus_tropicalis_DN43275_c1_g1_i1.p1", "Xenopus_tropicalis_DN43409_c0_g1_i1.p1", "Xenopus_tropicalis_DN43472_c0_g1_i1.p1", "Xenopus_tropicalis_DN43475_c0_g1_i1.p1", "Xenopus_tropicalis_DN43547_c0_g1_i3.p1", "Xenopus_tropicalis_DN43581_c0_g1_i1.p1", "Xenopus_tropicalis_DN43585_c0_g1_i1.p1", "Xenopus_tropicalis_DN43604_c0_g1_i1.p1", "Xenopus_tropicalis_DN43682_c0_g1_i1.p1", "Xenopus_tropicalis_DN43727_c0_g1_i1.p1", "Xenopus_tropicalis_DN43732_c0_g1_i1.p1", "Xenopus_tropicalis_DN43764_c0_g1_i1.p1", "Xenopus_tropicalis_DN43797_c0_g1_i1.p1", "Xenopus_tropicalis_DN43814_c0_g1_i1.p1", "Xenopus_tropicalis_DN4400_c0_g1_i1.p1", "Xenopus_tropicalis_DN44013_c0_g1_i1.p1", "Xenopus_tropicalis_DN44013_c0_g1_i6.p1", "Xenopus_tropicalis_DN44058_c0_g1_i3.p1", "Xenopus_tropicalis_DN44123_c0_g1_i1.p1", "Xenopus_tropicalis_DN44212_c0_g1_i1.p1", "Xenopus_tropicalis_DN44224_c0_g1_i1.p1", "Xenopus_tropicalis_DN44265_c0_g1_i3.p1", "Xenopus_tropicalis_DN44314_c0_g1_i1.p1", "Xenopus_tropicalis_DN44341_c0_g1_i2.p1", "Xenopus_tropicalis_DN44397_c0_g1_i1.p1", "Xenopus_tropicalis_DN44408_c0_g1_i1.p1", "Xenopus_tropicalis_DN44415_c0_g1_i1.p1", "Xenopus_tropicalis_DN44419_c0_g1_i1.p1", "Xenopus_tropicalis_DN44422_c0_g1_i1.p1", "Xenopus_tropicalis_DN44443_c0_g1_i1.p1", "Xenopus_tropicalis_DN44450_c0_g1_i1.p1", "Xenopus_tropicalis_DN44478_c0_g1_i3.p1", "Xenopus_tropicalis_DN44486_c0_g1_i4.p1", "Xenopus_tropicalis_DN44509_c0_g1_i4.p1", "Xenopus_tropicalis_DN44514_c0_g1_i1.p1", "Xenopus_tropicalis_DN44545_c0_g1_i1.p1", "Xenopus_tropicalis_DN44607_c0_g1_i1.p2", "Xenopus_tropicalis_DN44633_c0_g1_i10.p1", "Xenopus_tropicalis_DN44640_c0_g1_i2.p1", "Xenopus_tropicalis_DN44695_c0_g1_i1.p1", "Xenopus_tropicalis_DN44730_c0_g1_i2.p1", "Xenopus_tropicalis_DN44735_c1_g1_i3.p1", "Xenopus_tropicalis_DN44754_c0_g1_i4.p1", "Xenopus_tropicalis_DN44760_c1_g1_i3.p1", "Xenopus_tropicalis_DN44805_c0_g1_i2.p1", "Xenopus_tropicalis_DN44845_c0_g1_i1.p1", "Xenopus_tropicalis_DN44915_c0_g1_i2.p1", "Xenopus_tropicalis_DN44927_c0_g1_i1.p1", "Xenopus_tropicalis_DN44956_c1_g1_i2.p1", "Xenopus_tropicalis_DN45015_c0_g1_i2.p1", "Xenopus_tropicalis_DN45033_c0_g1_i1.p1", "Xenopus_tropicalis_DN45040_c0_g1_i2.p1", "Xenopus_tropicalis_DN45053_c0_g1_i1.p1", "Xenopus_tropicalis_DN45068_c0_g1_i3.p1", "Xenopus_tropicalis_DN45095_c0_g1_i1.p1", "Xenopus_tropicalis_DN45138_c0_g1_i1.p1", "Xenopus_tropicalis_DN45223_c0_g1_i1.p1", "Xenopus_tropicalis_DN45233_c2_g1_i1.p3", "Xenopus_tropicalis_DN45233_c2_g1_i4.p1", "Xenopus_tropicalis_DN45316_c0_g1_i2.p1", "Xenopus_tropicalis_DN45323_c0_g1_i1.p1", "Xenopus_tropicalis_DN45331_c2_g1_i1.p1", "Xenopus_tropicalis_DN45430_c0_g1_i1.p1", "Xenopus_tropicalis_DN45445_c0_g1_i1.p1", "Xenopus_tropicalis_DN4546_c0_g1_i1.p1", "Xenopus_tropicalis_DN45462_c0_g1_i1.p1", "Xenopus_tropicalis_DN45484_c0_g1_i1.p1", "Xenopus_tropicalis_DN45497_c0_g1_i2.p1", "Xenopus_tropicalis_DN45511_c0_g1_i1.p1", "Xenopus_tropicalis_DN45547_c0_g1_i1.p1", "Xenopus_tropicalis_DN45650_c0_g1_i1.p1", "Xenopus_tropicalis_DN45682_c0_g1_i1.p1", "Xenopus_tropicalis_DN45684_c0_g1_i1.p1", "Xenopus_tropicalis_DN45697_c0_g1_i2.p1", "Xenopus_tropicalis_DN45732_c1_g1_i1.p1", "Xenopus_tropicalis_DN45748_c1_g1_i2.p1", "Xenopus_tropicalis_DN45765_c0_g1_i2.p1", "Xenopus_tropicalis_DN45774_c1_g1_i1.p1", "Xenopus_tropicalis_DN45885_c0_g1_i1.p1", "Xenopus_tropicalis_DN45905_c0_g1_i1.p1", "Xenopus_tropicalis_DN45961_c0_g1_i1.p2", "Xenopus_tropicalis_DN45970_c0_g1_i1.p2", "Xenopus_tropicalis_DN45981_c0_g1_i1.p1", "Xenopus_tropicalis_DN45988_c0_g1_i1.p1", "Xenopus_tropicalis_DN46024_c1_g1_i1.p1", "Xenopus_tropicalis_DN46044_c0_g1_i1.p1", "Xenopus_tropicalis_DN46056_c0_g1_i1.p1", "Xenopus_tropicalis_DN46061_c0_g1_i1.p1", "Xenopus_tropicalis_DN46115_c0_g1_i2.p1", "Xenopus_tropicalis_DN46118_c2_g1_i1.p1", "Xenopus_tropicalis_DN46124_c0_g1_i1.p1", "Xenopus_tropicalis_DN46182_c1_g1_i2.p1", "Xenopus_tropicalis_DN46189_c1_g1_i4.p1", "Xenopus_tropicalis_DN46192_c0_g1_i1.p1", "Xenopus_tropicalis_DN46201_c0_g1_i1.p1", "Xenopus_tropicalis_DN46222_c0_g1_i1.p1", "Xenopus_tropicalis_DN46233_c0_g1_i4.p1", "Xenopus_tropicalis_DN46296_c0_g1_i1.p1", "Xenopus_tropicalis_DN46297_c0_g1_i1.p1", "Xenopus_tropicalis_DN46380_c0_g1_i3.p1", "Xenopus_tropicalis_DN46388_c1_g1_i2.p1", "Xenopus_tropicalis_DN46402_c0_g1_i2.p1", "Xenopus_tropicalis_DN46404_c0_g1_i1.p1", "Xenopus_tropicalis_DN46439_c1_g1_i1.p1", "Xenopus_tropicalis_DN46446_c0_g1_i4.p1", "Xenopus_tropicalis_DN46485_c0_g1_i1.p1", "Xenopus_tropicalis_DN46546_c1_g1_i3.p1", "Xenopus_tropicalis_DN46557_c0_g1_i3.p1", "Xenopus_tropicalis_DN46564_c0_g1_i1.p1", "Xenopus_tropicalis_DN46576_c0_g1_i1.p1", "Xenopus_tropicalis_DN46586_c0_g1_i1.p1", "Xenopus_tropicalis_DN46591_c0_g1_i1.p1", "Xenopus_tropicalis_DN46655_c0_g1_i2.p1", "Xenopus_tropicalis_DN46676_c0_g1_i2.p1", "Xenopus_tropicalis_DN46693_c0_g1_i1.p1", "Xenopus_tropicalis_DN46705_c0_g1_i1.p1", "Xenopus_tropicalis_DN46831_c0_g1_i1.p1", "Xenopus_tropicalis_DN46846_c0_g1_i7.p1", "Xenopus_tropicalis_DN46880_c0_g1_i1.p1", "Xenopus_tropicalis_DN46885_c0_g1_i1.p1", "Xenopus_tropicalis_DN46886_c0_g1_i2.p1", "Xenopus_tropicalis_DN46906_c0_g1_i1.p1", "Xenopus_tropicalis_DN46963_c0_g1_i1.p1", "Xenopus_tropicalis_DN46970_c1_g1_i2.p1", "Xenopus_tropicalis_DN47017_c1_g1_i1.p1", "Xenopus_tropicalis_DN47048_c1_g1_i2.p1", "Xenopus_tropicalis_DN47126_c0_g1_i1.p1", "Xenopus_tropicalis_DN47164_c0_g1_i5.p1", "Xenopus_tropicalis_DN47169_c0_g1_i1.p1", "Xenopus_tropicalis_DN47200_c0_g1_i3.p1", "Xenopus_tropicalis_DN47214_c0_g1_i2.p1", "Xenopus_tropicalis_DN47267_c1_g1_i1.p1", "Xenopus_tropicalis_DN47343_c0_g1_i1.p1", "Xenopus_tropicalis_DN47411_c0_g1_i3.p1", "Xenopus_tropicalis_DN47497_c1_g1_i3.p1", "Xenopus_tropicalis_DN47631_c0_g1_i4.p1", "Xenopus_tropicalis_DN47651_c0_g1_i1.p1", "Xenopus_tropicalis_DN47678_c0_g1_i1.p1", "Xenopus_tropicalis_DN47681_c1_g1_i9.p2", "Xenopus_tropicalis_DN47728_c0_g1_i2.p1", "Xenopus_tropicalis_DN47758_c0_g1_i3.p1", "Xenopus_tropicalis_DN47818_c3_g1_i1.p1", "Xenopus_tropicalis_DN47833_c0_g1_i2.p1", "Xenopus_tropicalis_DN47867_c0_g3_i1.p1", "Xenopus_tropicalis_DN47910_c0_g1_i1.p1", "Xenopus_tropicalis_DN47943_c1_g1_i5.p1", "Xenopus_tropicalis_DN47966_c0_g1_i10.p1", "Xenopus_tropicalis_DN47997_c0_g2_i1.p1", "Xenopus_tropicalis_DN48025_c0_g1_i2.p1", "Xenopus_tropicalis_DN48044_c0_g1_i1.p1", "Xenopus_tropicalis_DN48055_c0_g1_i1.p1", "Xenopus_tropicalis_DN48076_c0_g1_i1.p1", "Xenopus_tropicalis_DN48096_c2_g1_i2.p1", "Xenopus_tropicalis_DN48108_c0_g1_i1.p2", "Xenopus_tropicalis_DN48115_c0_g1_i1.p1", "Xenopus_tropicalis_DN48119_c0_g1_i1.p1", "Xenopus_tropicalis_DN48139_c5_g1_i2.p2", "Xenopus_tropicalis_DN48187_c0_g1_i2.p1", "Xenopus_tropicalis_DN48201_c0_g1_i1.p1", "Xenopus_tropicalis_DN48201_c0_g1_i3.p1", "Xenopus_tropicalis_DN48201_c0_g1_i4.p1", "Xenopus_tropicalis_DN48206_c0_g1_i4.p2", "Xenopus_tropicalis_DN48216_c0_g1_i2.p1", "Xenopus_tropicalis_DN48229_c0_g1_i3.p1", "Xenopus_tropicalis_DN48239_c0_g1_i2.p1", "Xenopus_tropicalis_DN48258_c0_g1_i1.p1", "Xenopus_tropicalis_DN48281_c0_g1_i3.p1", "Xenopus_tropicalis_DN48301_c0_g1_i2.p1", "Xenopus_tropicalis_DN48317_c2_g1_i1.p1", "Xenopus_tropicalis_DN48339_c1_g1_i1.p1", "Xenopus_tropicalis_DN48358_c0_g1_i1.p1", "Xenopus_tropicalis_DN48374_c0_g1_i1.p1", "Xenopus_tropicalis_DN48379_c3_g1_i1.p1", "Xenopus_tropicalis_DN48458_c0_g1_i7.p1", "Xenopus_tropicalis_DN48503_c4_g1_i1.p1", "Xenopus_tropicalis_DN48538_c8_g1_i4.p1", "Xenopus_tropicalis_DN48566_c4_g1_i2.p1", "Xenopus_tropicalis_DN48577_c0_g1_i2.p1", "Xenopus_tropicalis_DN48583_c0_g1_i1.p1", "Xenopus_tropicalis_DN48593_c2_g1_i1.p1", "Xenopus_tropicalis_DN48637_c1_g1_i1.p1", "Xenopus_tropicalis_DN48642_c0_g1_i1.p1", "Xenopus_tropicalis_DN48686_c1_g1_i1.p1", "Xenopus_tropicalis_DN48750_c0_g1_i1.p1", "Xenopus_tropicalis_DN48750_c0_g1_i5.p1", "Xenopus_tropicalis_DN48754_c0_g1_i1.p1", "Xenopus_tropicalis_DN48803_c1_g1_i1.p1", "Xenopus_tropicalis_DN48827_c1_g1_i3.p1", "Xenopus_tropicalis_DN48877_c4_g1_i1.p1", "Xenopus_tropicalis_DN48907_c2_g1_i1.p1", "Xenopus_tropicalis_DN48932_c1_g1_i2.p1", "Xenopus_tropicalis_DN48943_c2_g1_i2.p1", "Xenopus_tropicalis_DN48950_c0_g1_i1.p1", "Xenopus_tropicalis_DN49015_c2_g1_i5.p1", "Xenopus_tropicalis_DN49036_c1_g1_i1.p1", "Xenopus_tropicalis_DN49040_c0_g1_i1.p1", "Xenopus_tropicalis_DN49069_c0_g1_i4.p1", "Xenopus_tropicalis_DN49106_c0_g1_i4.p1", "Xenopus_tropicalis_DN49110_c3_g2_i1.p1", "Xenopus_tropicalis_DN49172_c0_g1_i1.p1", "Xenopus_tropicalis_DN49188_c0_g2_i2.p1", "Xenopus_tropicalis_DN49208_c3_g2_i1.p1", "Xenopus_tropicalis_DN49273_c0_g1_i1.p1", "Xenopus_tropicalis_DN49292_c9_g1_i6.p1", "Xenopus_tropicalis_DN49316_c1_g1_i1.p1", "Xenopus_tropicalis_DN49361_c3_g1_i1.p1", "Xenopus_tropicalis_DN49362_c0_g1_i1.p1", "Xenopus_tropicalis_DN49368_c0_g1_i1.p1", "Xenopus_tropicalis_DN4937_c0_g1_i1.p1", "Xenopus_tropicalis_DN49401_c0_g1_i1.p1", "Xenopus_tropicalis_DN49409_c0_g1_i1.p1", "Xenopus_tropicalis_DN49442_c0_g1_i4.p1", "Xenopus_tropicalis_DN49481_c0_g1_i1.p1", "Xenopus_tropicalis_DN49504_c0_g1_i1.p1", "Xenopus_tropicalis_DN49528_c7_g1_i4.p1", "Xenopus_tropicalis_DN49539_c1_g1_i1.p1", "Xenopus_tropicalis_DN49568_c1_g1_i1.p1", "Xenopus_tropicalis_DN49598_c0_g1_i2.p1", "Xenopus_tropicalis_DN49632_c0_g1_i1.p1", "Xenopus_tropicalis_DN49651_c0_g1_i12.p1", "Xenopus_tropicalis_DN49660_c0_g1_i2.p1", "Xenopus_tropicalis_DN49715_c0_g1_i5.p1", "Xenopus_tropicalis_DN49716_c0_g1_i1.p1", "Xenopus_tropicalis_DN49719_c0_g1_i2.p1", "Xenopus_tropicalis_DN49723_c0_g1_i2.p1", "Xenopus_tropicalis_DN49757_c0_g1_i5.p1", "Xenopus_tropicalis_DN49775_c0_g1_i1.p1", "Xenopus_tropicalis_DN49787_c8_g1_i1.p1", "Xenopus_tropicalis_DN49810_c0_g1_i1.p1", "Xenopus_tropicalis_DN49836_c0_g1_i1.p1", "Xenopus_tropicalis_DN49847_c0_g1_i1.p1", "Xenopus_tropicalis_DN49880_c0_g1_i1.p1", "Xenopus_tropicalis_DN49895_c0_g1_i1.p1", "Xenopus_tropicalis_DN49962_c1_g1_i1.p1", "Xenopus_tropicalis_DN49966_c0_g1_i3.p1", "Xenopus_tropicalis_DN49976_c1_g2_i1.p1", "Xenopus_tropicalis_DN49994_c1_g1_i1.p1", "Xenopus_tropicalis_DN50050_c0_g1_i2.p1", "Xenopus_tropicalis_DN50099_c0_g1_i1.p1", "Xenopus_tropicalis_DN50099_c0_g1_i5.p1", "Xenopus_tropicalis_DN50099_c0_g1_i9.p1", "Xenopus_tropicalis_DN50104_c0_g1_i11.p1", "Xenopus_tropicalis_DN50104_c0_g1_i7.p2", "Xenopus_tropicalis_DN50135_c0_g1_i3.p1", "Xenopus_tropicalis_DN50226_c0_g1_i1.p1", "Xenopus_tropicalis_DN50238_c0_g1_i1.p1", "Xenopus_tropicalis_DN50258_c0_g1_i1.p1", "Xenopus_tropicalis_DN50277_c0_g1_i2.p1", "Xenopus_tropicalis_DN50280_c0_g1_i1.p1", "Xenopus_tropicalis_DN50283_c0_g1_i3.p1", "Xenopus_tropicalis_DN50295_c1_g1_i4.p1", "Xenopus_tropicalis_DN50478_c0_g1_i2.p1", "Xenopus_tropicalis_DN50480_c4_g1_i1.p1", "Xenopus_tropicalis_DN50507_c0_g1_i1.p1", "Xenopus_tropicalis_DN50532_c0_g1_i1.p1", "Xenopus_tropicalis_DN50605_c0_g1_i2.p1", "Xenopus_tropicalis_DN50670_c0_g1_i3.p1", "Xenopus_tropicalis_DN50671_c5_g1_i1.p1", "Xenopus_tropicalis_DN50704_c5_g1_i1.p1", "Xenopus_tropicalis_DN50707_c0_g1_i1.p1", "Xenopus_tropicalis_DN50752_c7_g1_i1.p1", "Xenopus_tropicalis_DN50796_c2_g2_i2.p1", "Xenopus_tropicalis_DN50828_c1_g1_i3.p1", "Xenopus_tropicalis_DN50831_c0_g1_i2.p1", "Xenopus_tropicalis_DN50831_c0_g1_i3.p1", "Xenopus_tropicalis_DN50833_c3_g1_i3.p1", "Xenopus_tropicalis_DN50957_c2_g1_i4.p1", "Xenopus_tropicalis_DN51032_c0_g1_i2.p1", "Xenopus_tropicalis_DN51135_c0_g1_i1.p1", "Xenopus_tropicalis_DN51138_c0_g1_i6.p1", "Xenopus_tropicalis_DN51200_c0_g1_i1.p1", "Xenopus_tropicalis_DN51217_c2_g1_i2.p1", "Xenopus_tropicalis_DN51235_c0_g2_i1.p1", "Xenopus_tropicalis_DN51269_c0_g1_i1.p1", "Xenopus_tropicalis_DN51274_c2_g5_i2.p1", "Xenopus_tropicalis_DN51317_c4_g1_i2.p1", "Xenopus_tropicalis_DN51319_c0_g1_i7.p1", "Xenopus_tropicalis_DN51382_c2_g1_i5.p1", "Xenopus_tropicalis_DN51394_c0_g1_i4.p1", "Xenopus_tropicalis_DN51456_c0_g1_i5.p1", "Xenopus_tropicalis_DN51462_c0_g1_i1.p1", "Xenopus_tropicalis_DN51498_c6_g2_i2.p1", "Xenopus_tropicalis_DN51548_c4_g1_i1.p1", "Xenopus_tropicalis_DN51591_c0_g1_i3.p1", "Xenopus_tropicalis_DN51597_c1_g1_i1.p1", "Xenopus_tropicalis_DN51607_c4_g3_i1.p1", "Xenopus_tropicalis_DN51630_c0_g1_i1.p1", "Xenopus_tropicalis_DN51645_c3_g1_i1.p1", "Xenopus_tropicalis_DN51671_c2_g1_i2.p1", "Xenopus_tropicalis_DN51696_c6_g3_i2.p1", "Xenopus_tropicalis_DN51703_c3_g1_i2.p1", "Xenopus_tropicalis_DN51751_c9_g1_i1.p1", "Xenopus_tropicalis_DN51786_c0_g1_i4.p1", "Xenopus_tropicalis_DN51845_c1_g1_i11.p1", "Xenopus_tropicalis_DN51904_c0_g1_i3.p1", "Xenopus_tropicalis_DN51919_c1_g1_i5.p1", "Xenopus_tropicalis_DN51919_c1_g2_i4.p1", "Xenopus_tropicalis_DN51943_c0_g1_i2.p1", "Xenopus_tropicalis_DN51947_c2_g1_i6.p1", "Xenopus_tropicalis_DN52050_c1_g2_i2.p1", "Xenopus_tropicalis_DN52062_c0_g1_i1.p1", "Xenopus_tropicalis_DN52067_c0_g1_i1.p1", "Xenopus_tropicalis_DN52084_c0_g1_i3.p1", "Xenopus_tropicalis_DN52122_c0_g1_i1.p1", "Xenopus_tropicalis_DN52147_c0_g1_i1.p1", "Xenopus_tropicalis_DN52155_c0_g1_i1.p1", "Xenopus_tropicalis_DN52159_c10_g4_i1.p1", "Xenopus_tropicalis_DN52159_c10_g8_i1.p1", "Xenopus_tropicalis_DN52159_c9_g2_i6.p1", "Xenopus_tropicalis_DN52162_c0_g1_i4.p1", "Xenopus_tropicalis_DN52207_c0_g1_i1.p1", "Xenopus_tropicalis_DN52221_c0_g1_i3.p1", "Xenopus_tropicalis_DN52226_c1_g1_i3.p1", "Xenopus_tropicalis_DN52226_c1_g1_i5.p1", "Xenopus_tropicalis_DN52233_c3_g1_i3.p1", "Xenopus_tropicalis_DN52252_c2_g1_i3.p1", "Xenopus_tropicalis_DN52256_c0_g1_i12.p3", "Xenopus_tropicalis_DN52270_c7_g1_i1.p1", "Xenopus_tropicalis_DN52310_c10_g1_i5.p1", "Xenopus_tropicalis_DN52310_c7_g1_i1.p1", "Xenopus_tropicalis_DN52359_c10_g1_i1.p1", "Xenopus_tropicalis_DN52378_c0_g2_i1.p1", "Xenopus_tropicalis_DN52394_c3_g1_i2.p1", "Xenopus_tropicalis_DN52422_c3_g1_i1.p1", "Xenopus_tropicalis_DN52455_c5_g1_i2.p1", "Xenopus_tropicalis_DN52466_c6_g1_i1.p1", "Xenopus_tropicalis_DN52518_c0_g1_i8.p1", "Xenopus_tropicalis_DN52554_c0_g1_i1.p1", "Xenopus_tropicalis_DN52556_c0_g1_i1.p1", "Xenopus_tropicalis_DN52568_c7_g3_i3.p1", "Xenopus_tropicalis_DN52574_c2_g1_i1.p1", "Xenopus_tropicalis_DN52576_c1_g1_i1.p1", "Xenopus_tropicalis_DN52602_c1_g1_i1.p1", "Xenopus_tropicalis_DN52607_c9_g2_i2.p1", "Xenopus_tropicalis_DN52631_c1_g1_i1.p1", "Xenopus_tropicalis_DN52651_c2_g1_i1.p1", "Xenopus_tropicalis_DN52665_c11_g2_i1.p1", "Xenopus_tropicalis_DN52668_c3_g2_i1.p1", "Xenopus_tropicalis_DN52669_c0_g1_i1.p1", "Xenopus_tropicalis_DN52716_c0_g1_i10.p1", "Xenopus_tropicalis_DN52716_c0_g1_i13.p1", "Xenopus_tropicalis_DN52779_c0_g1_i2.p1", "Xenopus_tropicalis_DN52781_c1_g1_i1.p1", "Xenopus_tropicalis_DN52791_c1_g1_i1.p1", "Xenopus_tropicalis_DN52799_c12_g1_i1.p1", "Xenopus_tropicalis_DN52929_c5_g1_i1.p1", "Xenopus_tropicalis_DN52941_c1_g2_i10.p1", "Xenopus_tropicalis_DN52943_c14_g3_i1.p1", "Xenopus_tropicalis_DN52951_c2_g1_i1.p1", "Xenopus_tropicalis_DN52961_c0_g1_i10.p1", "Xenopus_tropicalis_DN53009_c4_g1_i1.p1", "Xenopus_tropicalis_DN53107_c5_g1_i2.p1", "Xenopus_tropicalis_DN53134_c10_g1_i1.p1", "Xenopus_tropicalis_DN53369_c0_g1_i1.p1", "Xenopus_tropicalis_DN5556_c0_g1_i2.p1", "Xenopus_tropicalis_DN5672_c0_g1_i1.p1", "Xenopus_tropicalis_DN5683_c0_g1_i5.p1", "Xenopus_tropicalis_DN5694_c0_g1_i1.p1", "Xenopus_tropicalis_DN5824_c0_g1_i1.p1", "Xenopus_tropicalis_DN5927_c0_g1_i1.p1", "Xenopus_tropicalis_DN63098_c0_g1_i1.p1", "Xenopus_tropicalis_DN6330_c0_g1_i1.p1", "Xenopus_tropicalis_DN63451_c0_g1_i1.p1", "Xenopus_tropicalis_DN63730_c0_g1_i1.p1", "Xenopus_tropicalis_DN64729_c0_g1_i1.p1", "Xenopus_tropicalis_DN68173_c0_g1_i1.p1", "Xenopus_tropicalis_DN7175_c0_g1_i2.p1", "Xenopus_tropicalis_DN78309_c0_g1_i1.p1", "Xenopus_tropicalis_DN79001_c0_g1_i1.p1", "Xenopus_tropicalis_DN79540_c0_g1_i1.p1", "Xenopus_tropicalis_DN9244_c0_g1_i1.p1", "Xenopus_tropicalis_DN93176_c0_g1_i1.p1", "Xenopus_tropicalis_DN93966_c0_g1_i1.p1", "Xenopus_tropicalis_DN93971_c0_g1_i1.p1", "Xenopus_tropicalis_DN94222_c0_g1_i1.p1", "Xenopus_tropicalis_DN96794_c0_g1_i2.p1", "Xenopus_tropicalis_DN9990_c0_g2_i1.p1")
5	GO:1901360	organic cyclic compound metabolic proces...	2173	631	357.81	< 1e-30	c("Xenopus_tropicalis_DN10424_c0_g1_i1.p1", "Xenopus_tropicalis_DN108420_c0_g1_i1.p1", "Xenopus_tropicalis_DN110901_c0_g1_i1.p1", "Xenopus_tropicalis_DN111487_c0_g1_i1.p1", "Xenopus_tropicalis_DN1125_c0_g1_i1.p1", "Xenopus_tropicalis_DN11585_c0_g1_i1.p1", "Xenopus_tropicalis_DN12020_c0_g1_i1.p1", "Xenopus_tropicalis_DN12101_c0_g1_i2.p1", "Xenopus_tropicalis_DN12132_c0_g1_i1.p1", "Xenopus_tropicalis_DN123438_c0_g1_i1.p1", "Xenopus_tropicalis_DN125020_c0_g1_i3.p1", "Xenopus_tropicalis_DN12993_c0_g1_i3.p1", "Xenopus_tropicalis_DN13552_c0_g1_i1.p1", "Xenopus_tropicalis_DN14481_c0_g1_i1.p1", "Xenopus_tropicalis_DN1556_c0_g1_i1.p1", "Xenopus_tropicalis_DN17475_c0_g1_i1.p1", "Xenopus_tropicalis_DN17626_c0_g1_i1.p1", "Xenopus_tropicalis_DN17693_c0_g1_i2.p2", "Xenopus_tropicalis_DN17754_c0_g1_i1.p1", "Xenopus_tropicalis_DN17882_c0_g1_i1.p1", "Xenopus_tropicalis_DN18582_c0_g1_i1.p1", "Xenopus_tropicalis_DN18932_c0_g1_i5.p1", "Xenopus_tropicalis_DN19892_c0_g1_i1.p1", "Xenopus_tropicalis_DN19948_c0_g1_i1.p1", "Xenopus_tropicalis_DN20053_c0_g1_i1.p1", "Xenopus_tropicalis_DN20574_c1_g1_i1.p1", "Xenopus_tropicalis_DN20964_c0_g1_i1.p1", "Xenopus_tropicalis_DN21011_c0_g1_i1.p1", "Xenopus_tropicalis_DN21120_c0_g1_i2.p1", "Xenopus_tropicalis_DN21153_c0_g1_i1.p1", "Xenopus_tropicalis_DN21462_c0_g1_i2.p1", "Xenopus_tropicalis_DN22002_c0_g1_i3.p1", "Xenopus_tropicalis_DN22352_c0_g1_i2.p1", "Xenopus_tropicalis_DN22355_c0_g1_i2.p2", "Xenopus_tropicalis_DN22583_c0_g1_i1.p1", "Xenopus_tropicalis_DN22613_c0_g1_i2.p1", "Xenopus_tropicalis_DN22672_c0_g1_i1.p1", "Xenopus_tropicalis_DN22729_c0_g1_i1.p1", "Xenopus_tropicalis_DN22737_c0_g1_i2.p1", "Xenopus_tropicalis_DN23194_c0_g1_i1.p1", "Xenopus_tropicalis_DN23295_c0_g1_i1.p1", "Xenopus_tropicalis_DN23446_c0_g1_i1.p1", "Xenopus_tropicalis_DN23705_c0_g1_i1.p1", "Xenopus_tropicalis_DN23952_c0_g1_i3.p1", "Xenopus_tropicalis_DN23989_c0_g1_i1.p1", "Xenopus_tropicalis_DN24085_c0_g1_i1.p1", "Xenopus_tropicalis_DN25344_c0_g1_i2.p1", "Xenopus_tropicalis_DN25881_c0_g1_i1.p1", "Xenopus_tropicalis_DN26044_c0_g1_i1.p1", "Xenopus_tropicalis_DN26095_c0_g1_i2.p1", "Xenopus_tropicalis_DN26188_c0_g1_i2.p2", "Xenopus_tropicalis_DN26227_c1_g1_i1.p1", "Xenopus_tropicalis_DN26519_c0_g1_i2.p1", "Xenopus_tropicalis_DN26523_c0_g1_i1.p1", "Xenopus_tropicalis_DN26648_c0_g1_i1.p1", "Xenopus_tropicalis_DN26679_c0_g1_i1.p1", "Xenopus_tropicalis_DN26745_c0_g1_i1.p1", "Xenopus_tropicalis_DN26785_c0_g1_i1.p1", "Xenopus_tropicalis_DN26848_c0_g1_i1.p1", "Xenopus_tropicalis_DN26864_c0_g1_i1.p1", "Xenopus_tropicalis_DN26900_c0_g1_i1.p1", "Xenopus_tropicalis_DN26949_c0_g1_i3.p1", "Xenopus_tropicalis_DN27493_c0_g1_i1.p1", "Xenopus_tropicalis_DN27729_c0_g1_i2.p1", "Xenopus_tropicalis_DN28211_c0_g1_i1.p1", "Xenopus_tropicalis_DN29153_c0_g1_i1.p2", "Xenopus_tropicalis_DN29336_c0_g1_i1.p1", "Xenopus_tropicalis_DN29668_c0_g1_i1.p1", "Xenopus_tropicalis_DN29679_c0_g1_i1.p1", "Xenopus_tropicalis_DN29872_c0_g1_i1.p1", "Xenopus_tropicalis_DN29957_c0_g1_i1.p1", "Xenopus_tropicalis_DN30347_c0_g1_i1.p1", "Xenopus_tropicalis_DN30432_c1_g1_i2.p1", "Xenopus_tropicalis_DN30495_c0_g1_i1.p1", "Xenopus_tropicalis_DN30725_c0_g1_i1.p1", "Xenopus_tropicalis_DN30914_c0_g1_i1.p1", "Xenopus_tropicalis_DN31206_c0_g1_i2.p1", "Xenopus_tropicalis_DN31273_c0_g1_i1.p1", "Xenopus_tropicalis_DN31296_c0_g1_i1.p1", "Xenopus_tropicalis_DN31407_c0_g1_i1.p1", "Xenopus_tropicalis_DN31549_c0_g1_i1.p1", "Xenopus_tropicalis_DN31559_c0_g1_i4.p1", "Xenopus_tropicalis_DN31624_c0_g1_i1.p1", "Xenopus_tropicalis_DN31786_c1_g1_i1.p1", "Xenopus_tropicalis_DN31961_c0_g1_i1.p1", "Xenopus_tropicalis_DN32091_c0_g1_i1.p1", "Xenopus_tropicalis_DN32132_c0_g1_i3.p1", "Xenopus_tropicalis_DN32194_c0_g1_i2.p1", "Xenopus_tropicalis_DN32334_c0_g1_i1.p1", "Xenopus_tropicalis_DN324_c0_g1_i1.p1", "Xenopus_tropicalis_DN32423_c0_g1_i2.p1", "Xenopus_tropicalis_DN32451_c0_g1_i1.p1", "Xenopus_tropicalis_DN32545_c0_g1_i3.p1", "Xenopus_tropicalis_DN32644_c0_g1_i1.p1", "Xenopus_tropicalis_DN33047_c0_g1_i1.p1", "Xenopus_tropicalis_DN33139_c0_g1_i1.p1", "Xenopus_tropicalis_DN33156_c0_g1_i1.p1", "Xenopus_tropicalis_DN33276_c0_g1_i1.p1", "Xenopus_tropicalis_DN33514_c1_g1_i1.p1", "Xenopus_tropicalis_DN33617_c0_g1_i1.p1", "Xenopus_tropicalis_DN33694_c0_g1_i1.p1", "Xenopus_tropicalis_DN33809_c0_g1_i3.p1", "Xenopus_tropicalis_DN33855_c0_g1_i2.p1", "Xenopus_tropicalis_DN33986_c0_g1_i3.p1", "Xenopus_tropicalis_DN34024_c0_g1_i2.p1", "Xenopus_tropicalis_DN34150_c0_g1_i1.p1", "Xenopus_tropicalis_DN34639_c0_g1_i1.p1", "Xenopus_tropicalis_DN35262_c0_g1_i1.p1", "Xenopus_tropicalis_DN35443_c0_g1_i2.p1", "Xenopus_tropicalis_DN35502_c0_g1_i1.p1", "Xenopus_tropicalis_DN35502_c0_g1_i2.p1", "Xenopus_tropicalis_DN35520_c0_g1_i1.p1", "Xenopus_tropicalis_DN35560_c0_g1_i2.p1", "Xenopus_tropicalis_DN35626_c0_g1_i1.p1", "Xenopus_tropicalis_DN35685_c0_g1_i1.p1", "Xenopus_tropicalis_DN35789_c0_g1_i1.p1", "Xenopus_tropicalis_DN35952_c0_g1_i1.p1", "Xenopus_tropicalis_DN35977_c0_g1_i1.p1", "Xenopus_tropicalis_DN36017_c0_g1_i1.p1", "Xenopus_tropicalis_DN36020_c0_g1_i2.p2", "Xenopus_tropicalis_DN36050_c0_g1_i2.p1", "Xenopus_tropicalis_DN36330_c0_g1_i1.p1", "Xenopus_tropicalis_DN36401_c0_g1_i1.p1", "Xenopus_tropicalis_DN36549_c0_g1_i1.p1", "Xenopus_tropicalis_DN36550_c0_g1_i1.p1", "Xenopus_tropicalis_DN36559_c0_g1_i1.p1", "Xenopus_tropicalis_DN36621_c1_g1_i1.p1", "Xenopus_tropicalis_DN36627_c0_g1_i1.p1", "Xenopus_tropicalis_DN36631_c0_g1_i1.p1", "Xenopus_tropicalis_DN36676_c0_g1_i3.p1", "Xenopus_tropicalis_DN36717_c0_g1_i1.p1", "Xenopus_tropicalis_DN36771_c0_g1_i2.p1", "Xenopus_tropicalis_DN36834_c0_g1_i1.p1", "Xenopus_tropicalis_DN36906_c0_g1_i1.p1", "Xenopus_tropicalis_DN37178_c0_g1_i2.p1", "Xenopus_tropicalis_DN37294_c0_g1_i2.p1", "Xenopus_tropicalis_DN37327_c0_g1_i1.p1", "Xenopus_tropicalis_DN37340_c0_g1_i1.p1", "Xenopus_tropicalis_DN37349_c0_g1_i2.p1", "Xenopus_tropicalis_DN37397_c0_g1_i1.p1", "Xenopus_tropicalis_DN37427_c0_g1_i1.p1", "Xenopus_tropicalis_DN37432_c0_g1_i1.p1", "Xenopus_tropicalis_DN37433_c0_g1_i1.p1", "Xenopus_tropicalis_DN37470_c0_g1_i1.p1", "Xenopus_tropicalis_DN37613_c0_g1_i1.p1", "Xenopus_tropicalis_DN37625_c0_g1_i1.p1", "Xenopus_tropicalis_DN37848_c0_g1_i1.p1", "Xenopus_tropicalis_DN37860_c0_g1_i1.p1", "Xenopus_tropicalis_DN37861_c0_g1_i1.p1", "Xenopus_tropicalis_DN38086_c0_g1_i2.p1", "Xenopus_tropicalis_DN38092_c0_g1_i1.p1", "Xenopus_tropicalis_DN38278_c0_g1_i2.p1", "Xenopus_tropicalis_DN38451_c0_g1_i1.p1", "Xenopus_tropicalis_DN38515_c0_g1_i1.p1", "Xenopus_tropicalis_DN38604_c0_g1_i1.p1", "Xenopus_tropicalis_DN38652_c0_g1_i1.p1", "Xenopus_tropicalis_DN38771_c0_g1_i1.p1", "Xenopus_tropicalis_DN38793_c0_g1_i1.p1", "Xenopus_tropicalis_DN38796_c0_g2_i1.p1", "Xenopus_tropicalis_DN38800_c0_g1_i1.p1", "Xenopus_tropicalis_DN38871_c0_g1_i1.p1", "Xenopus_tropicalis_DN38920_c0_g1_i1.p1", "Xenopus_tropicalis_DN39032_c0_g1_i2.p1", "Xenopus_tropicalis_DN39088_c0_g2_i1.p1", "Xenopus_tropicalis_DN39090_c0_g1_i1.p1", "Xenopus_tropicalis_DN39098_c0_g1_i1.p1", "Xenopus_tropicalis_DN39108_c0_g1_i2.p1", "Xenopus_tropicalis_DN39150_c0_g1_i1.p1", "Xenopus_tropicalis_DN39294_c0_g1_i1.p1", "Xenopus_tropicalis_DN39314_c0_g1_i2.p1", "Xenopus_tropicalis_DN39322_c0_g1_i10.p1", "Xenopus_tropicalis_DN39493_c0_g1_i2.p1", "Xenopus_tropicalis_DN39569_c0_g1_i1.p1", "Xenopus_tropicalis_DN39634_c0_g1_i6.p1", "Xenopus_tropicalis_DN39656_c0_g1_i2.p1", "Xenopus_tropicalis_DN39895_c0_g1_i1.p1", "Xenopus_tropicalis_DN39974_c0_g1_i2.p1", "Xenopus_tropicalis_DN40007_c0_g1_i2.p1", "Xenopus_tropicalis_DN40020_c0_g1_i1.p1", "Xenopus_tropicalis_DN40049_c0_g1_i1.p1", "Xenopus_tropicalis_DN40087_c0_g1_i1.p2", "Xenopus_tropicalis_DN40144_c0_g1_i1.p1", "Xenopus_tropicalis_DN40174_c0_g1_i6.p1", "Xenopus_tropicalis_DN4019_c0_g1_i1.p1", "Xenopus_tropicalis_DN40266_c1_g1_i3.p1", "Xenopus_tropicalis_DN40355_c0_g1_i1.p1", "Xenopus_tropicalis_DN40431_c0_g1_i1.p1", "Xenopus_tropicalis_DN40438_c0_g1_i3.p1", "Xenopus_tropicalis_DN40449_c0_g1_i2.p1", "Xenopus_tropicalis_DN40460_c0_g1_i3.p1", "Xenopus_tropicalis_DN40490_c1_g1_i1.p1", "Xenopus_tropicalis_DN40510_c1_g1_i1.p1", "Xenopus_tropicalis_DN40569_c0_g1_i1.p1", "Xenopus_tropicalis_DN40584_c0_g1_i2.p1", "Xenopus_tropicalis_DN40692_c0_g1_i1.p1", "Xenopus_tropicalis_DN40836_c1_g1_i2.p1", "Xenopus_tropicalis_DN40864_c0_g1_i1.p1", "Xenopus_tropicalis_DN40894_c0_g1_i1.p1", "Xenopus_tropicalis_DN40911_c0_g1_i7.p1", "Xenopus_tropicalis_DN40970_c0_g1_i1.p1", "Xenopus_tropicalis_DN40983_c0_g1_i2.p1", "Xenopus_tropicalis_DN41017_c0_g1_i1.p1", "Xenopus_tropicalis_DN41017_c0_g1_i3.p1", "Xenopus_tropicalis_DN41105_c0_g1_i2.p1", "Xenopus_tropicalis_DN41157_c0_g1_i2.p1", "Xenopus_tropicalis_DN41186_c0_g1_i1.p1", "Xenopus_tropicalis_DN41192_c1_g1_i3.p1", "Xenopus_tropicalis_DN41281_c0_g1_i1.p1", "Xenopus_tropicalis_DN41374_c0_g1_i2.p1", "Xenopus_tropicalis_DN41440_c0_g1_i1.p1", "Xenopus_tropicalis_DN41442_c0_g1_i1.p1", "Xenopus_tropicalis_DN41446_c0_g1_i2.p1", "Xenopus_tropicalis_DN41536_c0_g1_i3.p1", "Xenopus_tropicalis_DN41538_c0_g1_i2.p1", "Xenopus_tropicalis_DN41554_c0_g1_i1.p1", "Xenopus_tropicalis_DN41600_c0_g1_i1.p1", "Xenopus_tropicalis_DN41694_c0_g1_i2.p1", "Xenopus_tropicalis_DN41699_c0_g1_i1.p1", "Xenopus_tropicalis_DN41861_c2_g1_i5.p1", "Xenopus_tropicalis_DN41966_c0_g1_i2.p1", "Xenopus_tropicalis_DN41993_c1_g1_i1.p1", "Xenopus_tropicalis_DN42151_c0_g1_i3.p1", "Xenopus_tropicalis_DN42195_c0_g1_i2.p1", "Xenopus_tropicalis_DN42225_c0_g1_i2.p1", "Xenopus_tropicalis_DN42274_c0_g1_i1.p1", "Xenopus_tropicalis_DN42324_c0_g1_i2.p1", "Xenopus_tropicalis_DN42359_c0_g1_i1.p1", "Xenopus_tropicalis_DN42398_c0_g1_i1.p1", "Xenopus_tropicalis_DN42555_c0_g1_i1.p1", "Xenopus_tropicalis_DN42583_c0_g1_i1.p1", "Xenopus_tropicalis_DN42607_c0_g1_i1.p1", "Xenopus_tropicalis_DN42638_c1_g1_i1.p1", "Xenopus_tropicalis_DN42641_c0_g2_i1.p1", "Xenopus_tropicalis_DN42652_c0_g1_i1.p1", "Xenopus_tropicalis_DN42661_c0_g1_i1.p1", "Xenopus_tropicalis_DN42730_c0_g1_i1.p1", "Xenopus_tropicalis_DN42730_c0_g1_i2.p1", "Xenopus_tropicalis_DN42796_c0_g1_i5.p1", "Xenopus_tropicalis_DN42808_c0_g1_i1.p1", "Xenopus_tropicalis_DN42825_c0_g1_i1.p1", "Xenopus_tropicalis_DN42833_c0_g1_i2.p1", "Xenopus_tropicalis_DN42834_c0_g1_i1.p1", "Xenopus_tropicalis_DN42839_c0_g1_i2.p1", "Xenopus_tropicalis_DN42870_c1_g1_i2.p1", "Xenopus_tropicalis_DN42871_c0_g1_i1.p1", "Xenopus_tropicalis_DN42959_c0_g1_i1.p1", "Xenopus_tropicalis_DN43047_c0_g1_i1.p1", "Xenopus_tropicalis_DN43073_c0_g1_i1.p1", "Xenopus_tropicalis_DN43100_c0_g1_i2.p1", "Xenopus_tropicalis_DN43176_c0_g1_i1.p1", "Xenopus_tropicalis_DN43210_c0_g1_i1.p1", "Xenopus_tropicalis_DN43241_c0_g1_i1.p1", "Xenopus_tropicalis_DN43275_c1_g1_i1.p1", "Xenopus_tropicalis_DN43409_c0_g1_i1.p1", "Xenopus_tropicalis_DN43472_c0_g1_i1.p1", "Xenopus_tropicalis_DN43475_c0_g1_i1.p1", "Xenopus_tropicalis_DN43547_c0_g1_i3.p1", "Xenopus_tropicalis_DN43581_c0_g1_i1.p1", "Xenopus_tropicalis_DN43585_c0_g1_i1.p1", "Xenopus_tropicalis_DN43604_c0_g1_i1.p1", "Xenopus_tropicalis_DN43682_c0_g1_i1.p1", "Xenopus_tropicalis_DN43726_c0_g1_i1.p1", "Xenopus_tropicalis_DN43727_c0_g1_i1.p1", "Xenopus_tropicalis_DN43732_c0_g1_i1.p1", "Xenopus_tropicalis_DN43764_c0_g1_i1.p1", "Xenopus_tropicalis_DN43797_c0_g1_i1.p1", "Xenopus_tropicalis_DN43814_c0_g1_i1.p1", "Xenopus_tropicalis_DN4400_c0_g1_i1.p1", "Xenopus_tropicalis_DN44013_c0_g1_i1.p1", "Xenopus_tropicalis_DN44013_c0_g1_i6.p1", "Xenopus_tropicalis_DN44058_c0_g1_i3.p1", "Xenopus_tropicalis_DN44123_c0_g1_i1.p1", "Xenopus_tropicalis_DN44212_c0_g1_i1.p1", "Xenopus_tropicalis_DN44224_c0_g1_i1.p1", "Xenopus_tropicalis_DN44265_c0_g1_i3.p1", "Xenopus_tropicalis_DN44314_c0_g1_i1.p1", "Xenopus_tropicalis_DN44341_c0_g1_i2.p1", "Xenopus_tropicalis_DN44397_c0_g1_i1.p1", "Xenopus_tropicalis_DN44408_c0_g1_i1.p1", "Xenopus_tropicalis_DN44415_c0_g1_i1.p1", "Xenopus_tropicalis_DN44419_c0_g1_i1.p1", "Xenopus_tropicalis_DN44422_c0_g1_i1.p1", "Xenopus_tropicalis_DN44443_c0_g1_i1.p1", "Xenopus_tropicalis_DN44450_c0_g1_i1.p1", "Xenopus_tropicalis_DN44478_c0_g1_i3.p1", "Xenopus_tropicalis_DN44486_c0_g1_i4.p1", "Xenopus_tropicalis_DN44509_c0_g1_i4.p1", "Xenopus_tropicalis_DN44514_c0_g1_i1.p1", "Xenopus_tropicalis_DN44545_c0_g1_i1.p1", "Xenopus_tropicalis_DN44607_c0_g1_i1.p2", "Xenopus_tropicalis_DN44633_c0_g1_i10.p1", "Xenopus_tropicalis_DN44640_c0_g1_i2.p1", "Xenopus_tropicalis_DN44695_c0_g1_i1.p1", "Xenopus_tropicalis_DN44730_c0_g1_i2.p1", "Xenopus_tropicalis_DN44735_c1_g1_i3.p1", "Xenopus_tropicalis_DN44754_c0_g1_i4.p1", "Xenopus_tropicalis_DN44760_c1_g1_i3.p1", "Xenopus_tropicalis_DN44805_c0_g1_i2.p1", "Xenopus_tropicalis_DN44845_c0_g1_i1.p1", "Xenopus_tropicalis_DN44915_c0_g1_i2.p1", "Xenopus_tropicalis_DN44927_c0_g1_i1.p1", "Xenopus_tropicalis_DN44956_c1_g1_i2.p1", "Xenopus_tropicalis_DN45015_c0_g1_i2.p1", "Xenopus_tropicalis_DN45033_c0_g1_i1.p1", "Xenopus_tropicalis_DN45040_c0_g1_i2.p1", "Xenopus_tropicalis_DN45053_c0_g1_i1.p1", "Xenopus_tropicalis_DN45068_c0_g1_i3.p1", "Xenopus_tropicalis_DN45095_c0_g1_i1.p1", "Xenopus_tropicalis_DN45138_c0_g1_i1.p1", "Xenopus_tropicalis_DN45223_c0_g1_i1.p1", "Xenopus_tropicalis_DN45233_c2_g1_i1.p3", "Xenopus_tropicalis_DN45233_c2_g1_i4.p1", "Xenopus_tropicalis_DN45316_c0_g1_i2.p1", "Xenopus_tropicalis_DN45323_c0_g1_i1.p1", "Xenopus_tropicalis_DN45331_c2_g1_i1.p1", "Xenopus_tropicalis_DN45430_c0_g1_i1.p1", "Xenopus_tropicalis_DN45445_c0_g1_i1.p1", "Xenopus_tropicalis_DN4546_c0_g1_i1.p1", "Xenopus_tropicalis_DN45462_c0_g1_i1.p1", "Xenopus_tropicalis_DN45484_c0_g1_i1.p1", "Xenopus_tropicalis_DN45497_c0_g1_i2.p1", "Xenopus_tropicalis_DN45511_c0_g1_i1.p1", "Xenopus_tropicalis_DN45547_c0_g1_i1.p1", "Xenopus_tropicalis_DN45650_c0_g1_i1.p1", "Xenopus_tropicalis_DN45682_c0_g1_i1.p1", "Xenopus_tropicalis_DN45684_c0_g1_i1.p1", "Xenopus_tropicalis_DN45697_c0_g1_i2.p1", "Xenopus_tropicalis_DN45732_c1_g1_i1.p1", "Xenopus_tropicalis_DN45748_c1_g1_i2.p1", "Xenopus_tropicalis_DN45765_c0_g1_i2.p1", "Xenopus_tropicalis_DN45774_c1_g1_i1.p1", "Xenopus_tropicalis_DN45885_c0_g1_i1.p1", "Xenopus_tropicalis_DN45905_c0_g1_i1.p1", "Xenopus_tropicalis_DN45961_c0_g1_i1.p2", "Xenopus_tropicalis_DN45970_c0_g1_i1.p2", "Xenopus_tropicalis_DN45981_c0_g1_i1.p1", "Xenopus_tropicalis_DN45988_c0_g1_i1.p1", "Xenopus_tropicalis_DN46024_c1_g1_i1.p1", "Xenopus_tropicalis_DN46044_c0_g1_i1.p1", "Xenopus_tropicalis_DN46056_c0_g1_i1.p1", "Xenopus_tropicalis_DN46061_c0_g1_i1.p1", "Xenopus_tropicalis_DN46115_c0_g1_i2.p1", "Xenopus_tropicalis_DN46118_c2_g1_i1.p1", "Xenopus_tropicalis_DN46124_c0_g1_i1.p1", "Xenopus_tropicalis_DN46182_c1_g1_i2.p1", "Xenopus_tropicalis_DN46189_c1_g1_i4.p1", "Xenopus_tropicalis_DN46192_c0_g1_i1.p1", "Xenopus_tropicalis_DN46201_c0_g1_i1.p1", "Xenopus_tropicalis_DN46222_c0_g1_i1.p1", "Xenopus_tropicalis_DN46233_c0_g1_i4.p1", "Xenopus_tropicalis_DN46296_c0_g1_i1.p1", "Xenopus_tropicalis_DN46297_c0_g1_i1.p1", "Xenopus_tropicalis_DN46380_c0_g1_i3.p1", "Xenopus_tropicalis_DN46388_c1_g1_i2.p1", "Xenopus_tropicalis_DN46402_c0_g1_i2.p1", "Xenopus_tropicalis_DN46404_c0_g1_i1.p1", "Xenopus_tropicalis_DN46439_c1_g1_i1.p1", "Xenopus_tropicalis_DN46446_c0_g1_i4.p1", "Xenopus_tropicalis_DN46485_c0_g1_i1.p1", "Xenopus_tropicalis_DN46546_c1_g1_i3.p1", "Xenopus_tropicalis_DN46557_c0_g1_i3.p1", "Xenopus_tropicalis_DN46564_c0_g1_i1.p1", "Xenopus_tropicalis_DN46576_c0_g1_i1.p1", "Xenopus_tropicalis_DN46586_c0_g1_i1.p1", "Xenopus_tropicalis_DN46591_c0_g1_i1.p1", "Xenopus_tropicalis_DN46655_c0_g1_i2.p1", "Xenopus_tropicalis_DN46676_c0_g1_i2.p1", "Xenopus_tropicalis_DN46693_c0_g1_i1.p1", "Xenopus_tropicalis_DN46705_c0_g1_i1.p1", "Xenopus_tropicalis_DN46831_c0_g1_i1.p1", "Xenopus_tropicalis_DN46846_c0_g1_i7.p1", "Xenopus_tropicalis_DN46880_c0_g1_i1.p1", "Xenopus_tropicalis_DN46885_c0_g1_i1.p1", "Xenopus_tropicalis_DN46886_c0_g1_i2.p1", "Xenopus_tropicalis_DN46906_c0_g1_i1.p1", "Xenopus_tropicalis_DN46963_c0_g1_i1.p1", "Xenopus_tropicalis_DN46970_c1_g1_i2.p1", "Xenopus_tropicalis_DN47017_c1_g1_i1.p1", "Xenopus_tropicalis_DN47048_c1_g1_i2.p1", "Xenopus_tropicalis_DN47123_c0_g1_i1.p1", "Xenopus_tropicalis_DN47126_c0_g1_i1.p1", "Xenopus_tropicalis_DN47164_c0_g1_i5.p1", "Xenopus_tropicalis_DN47169_c0_g1_i1.p1", "Xenopus_tropicalis_DN47200_c0_g1_i3.p1", "Xenopus_tropicalis_DN47214_c0_g1_i2.p1", "Xenopus_tropicalis_DN47267_c1_g1_i1.p1", "Xenopus_tropicalis_DN47343_c0_g1_i1.p1", "Xenopus_tropicalis_DN47411_c0_g1_i3.p1", "Xenopus_tropicalis_DN47497_c1_g1_i3.p1", "Xenopus_tropicalis_DN47631_c0_g1_i4.p1", "Xenopus_tropicalis_DN47651_c0_g1_i1.p1", "Xenopus_tropicalis_DN47678_c0_g1_i1.p1", "Xenopus_tropicalis_DN47681_c1_g1_i9.p2", "Xenopus_tropicalis_DN47728_c0_g1_i2.p1", "Xenopus_tropicalis_DN47758_c0_g1_i3.p1", "Xenopus_tropicalis_DN47818_c3_g1_i1.p1", "Xenopus_tropicalis_DN47833_c0_g1_i2.p1", "Xenopus_tropicalis_DN47867_c0_g3_i1.p1", "Xenopus_tropicalis_DN47910_c0_g1_i1.p1", "Xenopus_tropicalis_DN47943_c1_g1_i5.p1", "Xenopus_tropicalis_DN47966_c0_g1_i10.p1", "Xenopus_tropicalis_DN47997_c0_g2_i1.p1", "Xenopus_tropicalis_DN48025_c0_g1_i2.p1", "Xenopus_tropicalis_DN48044_c0_g1_i1.p1", "Xenopus_tropicalis_DN48055_c0_g1_i1.p1", "Xenopus_tropicalis_DN48076_c0_g1_i1.p1", "Xenopus_tropicalis_DN48096_c2_g1_i2.p1", "Xenopus_tropicalis_DN48108_c0_g1_i1.p2", "Xenopus_tropicalis_DN48115_c0_g1_i1.p1", "Xenopus_tropicalis_DN48119_c0_g1_i1.p1", "Xenopus_tropicalis_DN48139_c5_g1_i2.p2", "Xenopus_tropicalis_DN48187_c0_g1_i2.p1", "Xenopus_tropicalis_DN48201_c0_g1_i1.p1", "Xenopus_tropicalis_DN48201_c0_g1_i3.p1", "Xenopus_tropicalis_DN48201_c0_g1_i4.p1", "Xenopus_tropicalis_DN48206_c0_g1_i4.p2", "Xenopus_tropicalis_DN48216_c0_g1_i2.p1", "Xenopus_tropicalis_DN48229_c0_g1_i3.p1", "Xenopus_tropicalis_DN48239_c0_g1_i2.p1", "Xenopus_tropicalis_DN48258_c0_g1_i1.p1", "Xenopus_tropicalis_DN48281_c0_g1_i3.p1", "Xenopus_tropicalis_DN48301_c0_g1_i2.p1", "Xenopus_tropicalis_DN48317_c2_g1_i1.p1", "Xenopus_tropicalis_DN48339_c1_g1_i1.p1", "Xenopus_tropicalis_DN48358_c0_g1_i1.p1", "Xenopus_tropicalis_DN48374_c0_g1_i1.p1", "Xenopus_tropicalis_DN48379_c3_g1_i1.p1", "Xenopus_tropicalis_DN48458_c0_g1_i7.p1", "Xenopus_tropicalis_DN48503_c4_g1_i1.p1", "Xenopus_tropicalis_DN48538_c8_g1_i4.p1", "Xenopus_tropicalis_DN48566_c4_g1_i2.p1", "Xenopus_tropicalis_DN48577_c0_g1_i2.p1", "Xenopus_tropicalis_DN48583_c0_g1_i1.p1", "Xenopus_tropicalis_DN48593_c2_g1_i1.p1", "Xenopus_tropicalis_DN48637_c1_g1_i1.p1", "Xenopus_tropicalis_DN48642_c0_g1_i1.p1", "Xenopus_tropicalis_DN48686_c1_g1_i1.p1", "Xenopus_tropicalis_DN48750_c0_g1_i1.p1", "Xenopus_tropicalis_DN48750_c0_g1_i5.p1", "Xenopus_tropicalis_DN48754_c0_g1_i1.p1", "Xenopus_tropicalis_DN48803_c1_g1_i1.p1", "Xenopus_tropicalis_DN48827_c1_g1_i3.p1", "Xenopus_tropicalis_DN48877_c4_g1_i1.p1", "Xenopus_tropicalis_DN48907_c2_g1_i1.p1", "Xenopus_tropicalis_DN48932_c1_g1_i2.p1", "Xenopus_tropicalis_DN48943_c2_g1_i2.p1", "Xenopus_tropicalis_DN48950_c0_g1_i1.p1", "Xenopus_tropicalis_DN49015_c2_g1_i5.p1", "Xenopus_tropicalis_DN49036_c1_g1_i1.p1", "Xenopus_tropicalis_DN49040_c0_g1_i1.p1", "Xenopus_tropicalis_DN49069_c0_g1_i4.p1", "Xenopus_tropicalis_DN49106_c0_g1_i4.p1", "Xenopus_tropicalis_DN49110_c3_g2_i1.p1", "Xenopus_tropicalis_DN49172_c0_g1_i1.p1", "Xenopus_tropicalis_DN49188_c0_g2_i2.p1", "Xenopus_tropicalis_DN49208_c3_g2_i1.p1", "Xenopus_tropicalis_DN49273_c0_g1_i1.p1", "Xenopus_tropicalis_DN49292_c9_g1_i6.p1", "Xenopus_tropicalis_DN49316_c1_g1_i1.p1", "Xenopus_tropicalis_DN49361_c3_g1_i1.p1", "Xenopus_tropicalis_DN49362_c0_g1_i1.p1", "Xenopus_tropicalis_DN49368_c0_g1_i1.p1", "Xenopus_tropicalis_DN4937_c0_g1_i1.p1", "Xenopus_tropicalis_DN49401_c0_g1_i1.p1", "Xenopus_tropicalis_DN49409_c0_g1_i1.p1", "Xenopus_tropicalis_DN49442_c0_g1_i4.p1", "Xenopus_tropicalis_DN49481_c0_g1_i1.p1", "Xenopus_tropicalis_DN49504_c0_g1_i1.p1", "Xenopus_tropicalis_DN49528_c7_g1_i4.p1", "Xenopus_tropicalis_DN49539_c1_g1_i1.p1", "Xenopus_tropicalis_DN49568_c1_g1_i1.p1", "Xenopus_tropicalis_DN49598_c0_g1_i2.p1", "Xenopus_tropicalis_DN49632_c0_g1_i1.p1", "Xenopus_tropicalis_DN49651_c0_g1_i12.p1", "Xenopus_tropicalis_DN49660_c0_g1_i2.p1", "Xenopus_tropicalis_DN49715_c0_g1_i5.p1", "Xenopus_tropicalis_DN49716_c0_g1_i1.p1", "Xenopus_tropicalis_DN49719_c0_g1_i2.p1", "Xenopus_tropicalis_DN49723_c0_g1_i2.p1", "Xenopus_tropicalis_DN49757_c0_g1_i5.p1", "Xenopus_tropicalis_DN49775_c0_g1_i1.p1", "Xenopus_tropicalis_DN49787_c8_g1_i1.p1", "Xenopus_tropicalis_DN49810_c0_g1_i1.p1", "Xenopus_tropicalis_DN49836_c0_g1_i1.p1", "Xenopus_tropicalis_DN49847_c0_g1_i1.p1", "Xenopus_tropicalis_DN49880_c0_g1_i1.p1", "Xenopus_tropicalis_DN49895_c0_g1_i1.p1", "Xenopus_tropicalis_DN49962_c1_g1_i1.p1", "Xenopus_tropicalis_DN49966_c0_g1_i3.p1", "Xenopus_tropicalis_DN49976_c1_g2_i1.p1", "Xenopus_tropicalis_DN49994_c1_g1_i1.p1", "Xenopus_tropicalis_DN50050_c0_g1_i2.p1", "Xenopus_tropicalis_DN50099_c0_g1_i1.p1", "Xenopus_tropicalis_DN50099_c0_g1_i5.p1", "Xenopus_tropicalis_DN50099_c0_g1_i9.p1", "Xenopus_tropicalis_DN50104_c0_g1_i11.p1", "Xenopus_tropicalis_DN50104_c0_g1_i7.p2", "Xenopus_tropicalis_DN50135_c0_g1_i3.p1", "Xenopus_tropicalis_DN50226_c0_g1_i1.p1", "Xenopus_tropicalis_DN50238_c0_g1_i1.p1", "Xenopus_tropicalis_DN50258_c0_g1_i1.p1", "Xenopus_tropicalis_DN50277_c0_g1_i2.p1", "Xenopus_tropicalis_DN50280_c0_g1_i1.p1", "Xenopus_tropicalis_DN50283_c0_g1_i3.p1", "Xenopus_tropicalis_DN50295_c1_g1_i4.p1", "Xenopus_tropicalis_DN50478_c0_g1_i2.p1", "Xenopus_tropicalis_DN50480_c4_g1_i1.p1", "Xenopus_tropicalis_DN50507_c0_g1_i1.p1", "Xenopus_tropicalis_DN50532_c0_g1_i1.p1", "Xenopus_tropicalis_DN50605_c0_g1_i2.p1", "Xenopus_tropicalis_DN50670_c0_g1_i3.p1", "Xenopus_tropicalis_DN50671_c5_g1_i1.p1", "Xenopus_tropicalis_DN50704_c5_g1_i1.p1", "Xenopus_tropicalis_DN50707_c0_g1_i1.p1", "Xenopus_tropicalis_DN50752_c7_g1_i1.p1", "Xenopus_tropicalis_DN50796_c2_g2_i2.p1", "Xenopus_tropicalis_DN50828_c1_g1_i3.p1", "Xenopus_tropicalis_DN50831_c0_g1_i2.p1", "Xenopus_tropicalis_DN50831_c0_g1_i3.p1", "Xenopus_tropicalis_DN50833_c3_g1_i3.p1", "Xenopus_tropicalis_DN50957_c2_g1_i4.p1", "Xenopus_tropicalis_DN51032_c0_g1_i2.p1", "Xenopus_tropicalis_DN51135_c0_g1_i1.p1", "Xenopus_tropicalis_DN51138_c0_g1_i6.p1", "Xenopus_tropicalis_DN51200_c0_g1_i1.p1", "Xenopus_tropicalis_DN51217_c2_g1_i2.p1", "Xenopus_tropicalis_DN51235_c0_g2_i1.p1", "Xenopus_tropicalis_DN51269_c0_g1_i1.p1", "Xenopus_tropicalis_DN51274_c2_g5_i2.p1", "Xenopus_tropicalis_DN51317_c4_g1_i2.p1", "Xenopus_tropicalis_DN51319_c0_g1_i7.p1", "Xenopus_tropicalis_DN51382_c2_g1_i5.p1", "Xenopus_tropicalis_DN51394_c0_g1_i4.p1", "Xenopus_tropicalis_DN51456_c0_g1_i5.p1", "Xenopus_tropicalis_DN51462_c0_g1_i1.p1", "Xenopus_tropicalis_DN51498_c6_g2_i2.p1", "Xenopus_tropicalis_DN51548_c4_g1_i1.p1", "Xenopus_tropicalis_DN51591_c0_g1_i3.p1", "Xenopus_tropicalis_DN51597_c1_g1_i1.p1", "Xenopus_tropicalis_DN51607_c4_g3_i1.p1", "Xenopus_tropicalis_DN51630_c0_g1_i1.p1", "Xenopus_tropicalis_DN51645_c3_g1_i1.p1", "Xenopus_tropicalis_DN51671_c2_g1_i2.p1", "Xenopus_tropicalis_DN51696_c6_g3_i2.p1", "Xenopus_tropicalis_DN51703_c3_g1_i2.p1", "Xenopus_tropicalis_DN51751_c9_g1_i1.p1", "Xenopus_tropicalis_DN51786_c0_g1_i4.p1", "Xenopus_tropicalis_DN51845_c1_g1_i11.p1", "Xenopus_tropicalis_DN51904_c0_g1_i3.p1", "Xenopus_tropicalis_DN51919_c1_g1_i5.p1", "Xenopus_tropicalis_DN51919_c1_g2_i4.p1", "Xenopus_tropicalis_DN51943_c0_g1_i2.p1", "Xenopus_tropicalis_DN51947_c2_g1_i6.p1", "Xenopus_tropicalis_DN52050_c1_g2_i2.p1", "Xenopus_tropicalis_DN52062_c0_g1_i1.p1", "Xenopus_tropicalis_DN52067_c0_g1_i1.p1", "Xenopus_tropicalis_DN52084_c0_g1_i3.p1", "Xenopus_tropicalis_DN52122_c0_g1_i1.p1", "Xenopus_tropicalis_DN52147_c0_g1_i1.p1", "Xenopus_tropicalis_DN52155_c0_g1_i1.p1", "Xenopus_tropicalis_DN52159_c10_g4_i1.p1", "Xenopus_tropicalis_DN52159_c10_g8_i1.p1", "Xenopus_tropicalis_DN52159_c9_g2_i6.p1", "Xenopus_tropicalis_DN52162_c0_g1_i4.p1", "Xenopus_tropicalis_DN52207_c0_g1_i1.p1", "Xenopus_tropicalis_DN52221_c0_g1_i3.p1", "Xenopus_tropicalis_DN52226_c1_g1_i3.p1", "Xenopus_tropicalis_DN52226_c1_g1_i5.p1", "Xenopus_tropicalis_DN52233_c3_g1_i3.p1", "Xenopus_tropicalis_DN52252_c2_g1_i3.p1", "Xenopus_tropicalis_DN52256_c0_g1_i12.p3", "Xenopus_tropicalis_DN52270_c7_g1_i1.p1", "Xenopus_tropicalis_DN52310_c10_g1_i5.p1", "Xenopus_tropicalis_DN52310_c7_g1_i1.p1", "Xenopus_tropicalis_DN52359_c10_g1_i1.p1", "Xenopus_tropicalis_DN52378_c0_g2_i1.p1", "Xenopus_tropicalis_DN52394_c3_g1_i2.p1", "Xenopus_tropicalis_DN52422_c3_g1_i1.p1", "Xenopus_tropicalis_DN52455_c5_g1_i2.p1", "Xenopus_tropicalis_DN52466_c6_g1_i1.p1", "Xenopus_tropicalis_DN52518_c0_g1_i8.p1", "Xenopus_tropicalis_DN52554_c0_g1_i1.p1", "Xenopus_tropicalis_DN52556_c0_g1_i1.p1", "Xenopus_tropicalis_DN52568_c7_g3_i3.p1", "Xenopus_tropicalis_DN52574_c2_g1_i1.p1", "Xenopus_tropicalis_DN52576_c1_g1_i1.p1", "Xenopus_tropicalis_DN52602_c1_g1_i1.p1", "Xenopus_tropicalis_DN52607_c9_g2_i2.p1", "Xenopus_tropicalis_DN52631_c1_g1_i1.p1", "Xenopus_tropicalis_DN52651_c2_g1_i1.p1", "Xenopus_tropicalis_DN52665_c11_g2_i1.p1", "Xenopus_tropicalis_DN52668_c3_g2_i1.p1", "Xenopus_tropicalis_DN52669_c0_g1_i1.p1", "Xenopus_tropicalis_DN52716_c0_g1_i10.p1", "Xenopus_tropicalis_DN52716_c0_g1_i13.p1", "Xenopus_tropicalis_DN52779_c0_g1_i2.p1", "Xenopus_tropicalis_DN52781_c1_g1_i1.p1", "Xenopus_tropicalis_DN52791_c1_g1_i1.p1", "Xenopus_tropicalis_DN52799_c12_g1_i1.p1", "Xenopus_tropicalis_DN52929_c5_g1_i1.p1", "Xenopus_tropicalis_DN52941_c1_g2_i10.p1", "Xenopus_tropicalis_DN52943_c14_g3_i1.p1", "Xenopus_tropicalis_DN52951_c2_g1_i1.p1", "Xenopus_tropicalis_DN52961_c0_g1_i10.p1", "Xenopus_tropicalis_DN53009_c4_g1_i1.p1", "Xenopus_tropicalis_DN53107_c5_g1_i2.p1", "Xenopus_tropicalis_DN53134_c10_g1_i1.p1", "Xenopus_tropicalis_DN53369_c0_g1_i1.p1", "Xenopus_tropicalis_DN5556_c0_g1_i2.p1", "Xenopus_tropicalis_DN5672_c0_g1_i1.p1", "Xenopus_tropicalis_DN5683_c0_g1_i5.p1", "Xenopus_tropicalis_DN5694_c0_g1_i1.p1", "Xenopus_tropicalis_DN5824_c0_g1_i1.p1", "Xenopus_tropicalis_DN5927_c0_g1_i1.p1", "Xenopus_tropicalis_DN63098_c0_g1_i1.p1", "Xenopus_tropicalis_DN6330_c0_g1_i1.p1", "Xenopus_tropicalis_DN63451_c0_g1_i1.p1", "Xenopus_tropicalis_DN63730_c0_g1_i1.p1", "Xenopus_tropicalis_DN64729_c0_g1_i1.p1", "Xenopus_tropicalis_DN68173_c0_g1_i1.p1", "Xenopus_tropicalis_DN7175_c0_g1_i2.p1", "Xenopus_tropicalis_DN78309_c0_g1_i1.p1", "Xenopus_tropicalis_DN79001_c0_g1_i1.p1", "Xenopus_tropicalis_DN79540_c0_g1_i1.p1", "Xenopus_tropicalis_DN9244_c0_g1_i1.p1", "Xenopus_tropicalis_DN93176_c0_g1_i1.p1", "Xenopus_tropicalis_DN93966_c0_g1_i1.p1", "Xenopus_tropicalis_DN93971_c0_g1_i1.p1", "Xenopus_tropicalis_DN94222_c0_g1_i1.p1", "Xenopus_tropicalis_DN96794_c0_g1_i2.p1", "Xenopus_tropicalis_DN9990_c0_g2_i1.p1")
6	GO:0016070	RNA metabolic process	1367	449	225.09	< 1e-30	c("Xenopus_tropicalis_DN10424_c0_g1_i1.p1", "Xenopus_tropicalis_DN108420_c0_g1_i1.p1", "Xenopus_tropicalis_DN111487_c0_g1_i1.p1", "Xenopus_tropicalis_DN1125_c0_g1_i1.p1", "Xenopus_tropicalis_DN12101_c0_g1_i2.p1", "Xenopus_tropicalis_DN12132_c0_g1_i1.p1", "Xenopus_tropicalis_DN12993_c0_g1_i3.p1", "Xenopus_tropicalis_DN13552_c0_g1_i1.p1", "Xenopus_tropicalis_DN14481_c0_g1_i1.p1", "Xenopus_tropicalis_DN17626_c0_g1_i1.p1", "Xenopus_tropicalis_DN17693_c0_g1_i2.p2", "Xenopus_tropicalis_DN17754_c0_g1_i1.p1", "Xenopus_tropicalis_DN17882_c0_g1_i1.p1", "Xenopus_tropicalis_DN18582_c0_g1_i1.p1", "Xenopus_tropicalis_DN18932_c0_g1_i5.p1", "Xenopus_tropicalis_DN19892_c0_g1_i1.p1", "Xenopus_tropicalis_DN19948_c0_g1_i1.p1", "Xenopus_tropicalis_DN20574_c1_g1_i1.p1", "Xenopus_tropicalis_DN20964_c0_g1_i1.p1", "Xenopus_tropicalis_DN21011_c0_g1_i1.p1", "Xenopus_tropicalis_DN21153_c0_g1_i1.p1", "Xenopus_tropicalis_DN21462_c0_g1_i2.p1", "Xenopus_tropicalis_DN22002_c0_g1_i3.p1", "Xenopus_tropicalis_DN22352_c0_g1_i2.p1", "Xenopus_tropicalis_DN22355_c0_g1_i2.p2", "Xenopus_tropicalis_DN22583_c0_g1_i1.p1", "Xenopus_tropicalis_DN22672_c0_g1_i1.p1", "Xenopus_tropicalis_DN22729_c0_g1_i1.p1", "Xenopus_tropicalis_DN22737_c0_g1_i2.p1", "Xenopus_tropicalis_DN23194_c0_g1_i1.p1", "Xenopus_tropicalis_DN23295_c0_g1_i1.p1", "Xenopus_tropicalis_DN23705_c0_g1_i1.p1", "Xenopus_tropicalis_DN23989_c0_g1_i1.p1", "Xenopus_tropicalis_DN24085_c0_g1_i1.p1", "Xenopus_tropicalis_DN25344_c0_g1_i2.p1", "Xenopus_tropicalis_DN26044_c0_g1_i1.p1", "Xenopus_tropicalis_DN26095_c0_g1_i2.p1", "Xenopus_tropicalis_DN26188_c0_g1_i2.p2", "Xenopus_tropicalis_DN26227_c1_g1_i1.p1", "Xenopus_tropicalis_DN26519_c0_g1_i2.p1", "Xenopus_tropicalis_DN26523_c0_g1_i1.p1", "Xenopus_tropicalis_DN26648_c0_g1_i1.p1", "Xenopus_tropicalis_DN26679_c0_g1_i1.p1", "Xenopus_tropicalis_DN26745_c0_g1_i1.p1", "Xenopus_tropicalis_DN26785_c0_g1_i1.p1", "Xenopus_tropicalis_DN26848_c0_g1_i1.p1", "Xenopus_tropicalis_DN27493_c0_g1_i1.p1", "Xenopus_tropicalis_DN27729_c0_g1_i2.p1", "Xenopus_tropicalis_DN28211_c0_g1_i1.p1", "Xenopus_tropicalis_DN29153_c0_g1_i1.p2", "Xenopus_tropicalis_DN29336_c0_g1_i1.p1", "Xenopus_tropicalis_DN29668_c0_g1_i1.p1", "Xenopus_tropicalis_DN29872_c0_g1_i1.p1", "Xenopus_tropicalis_DN30347_c0_g1_i1.p1", "Xenopus_tropicalis_DN30432_c1_g1_i2.p1", "Xenopus_tropicalis_DN30495_c0_g1_i1.p1", "Xenopus_tropicalis_DN30725_c0_g1_i1.p1", "Xenopus_tropicalis_DN30914_c0_g1_i1.p1", "Xenopus_tropicalis_DN31206_c0_g1_i2.p1", "Xenopus_tropicalis_DN31273_c0_g1_i1.p1", "Xenopus_tropicalis_DN31296_c0_g1_i1.p1", "Xenopus_tropicalis_DN31407_c0_g1_i1.p1", "Xenopus_tropicalis_DN31549_c0_g1_i1.p1", "Xenopus_tropicalis_DN31559_c0_g1_i4.p1", "Xenopus_tropicalis_DN31624_c0_g1_i1.p1", "Xenopus_tropicalis_DN31786_c1_g1_i1.p1", "Xenopus_tropicalis_DN32132_c0_g1_i3.p1", "Xenopus_tropicalis_DN32334_c0_g1_i1.p1", "Xenopus_tropicalis_DN32545_c0_g1_i3.p1", "Xenopus_tropicalis_DN32644_c0_g1_i1.p1", "Xenopus_tropicalis_DN33139_c0_g1_i1.p1", "Xenopus_tropicalis_DN33156_c0_g1_i1.p1", "Xenopus_tropicalis_DN33276_c0_g1_i1.p1", "Xenopus_tropicalis_DN33514_c1_g1_i1.p1", "Xenopus_tropicalis_DN33617_c0_g1_i1.p1", "Xenopus_tropicalis_DN33809_c0_g1_i3.p1", "Xenopus_tropicalis_DN33855_c0_g1_i2.p1", "Xenopus_tropicalis_DN33986_c0_g1_i3.p1", "Xenopus_tropicalis_DN34024_c0_g1_i2.p1", "Xenopus_tropicalis_DN34150_c0_g1_i1.p1", "Xenopus_tropicalis_DN34639_c0_g1_i1.p1", "Xenopus_tropicalis_DN35262_c0_g1_i1.p1", "Xenopus_tropicalis_DN35502_c0_g1_i1.p1", "Xenopus_tropicalis_DN35502_c0_g1_i2.p1", "Xenopus_tropicalis_DN35520_c0_g1_i1.p1", "Xenopus_tropicalis_DN35560_c0_g1_i2.p1", "Xenopus_tropicalis_DN35685_c0_g1_i1.p1", "Xenopus_tropicalis_DN35952_c0_g1_i1.p1", "Xenopus_tropicalis_DN35977_c0_g1_i1.p1", "Xenopus_tropicalis_DN36020_c0_g1_i2.p2", "Xenopus_tropicalis_DN36050_c0_g1_i2.p1", "Xenopus_tropicalis_DN36330_c0_g1_i1.p1", "Xenopus_tropicalis_DN36401_c0_g1_i1.p1", "Xenopus_tropicalis_DN36549_c0_g1_i1.p1", "Xenopus_tropicalis_DN36550_c0_g1_i1.p1", "Xenopus_tropicalis_DN36621_c1_g1_i1.p1", "Xenopus_tropicalis_DN36676_c0_g1_i3.p1", "Xenopus_tropicalis_DN36717_c0_g1_i1.p1", "Xenopus_tropicalis_DN36771_c0_g1_i2.p1", "Xenopus_tropicalis_DN36834_c0_g1_i1.p1", "Xenopus_tropicalis_DN36906_c0_g1_i1.p1", "Xenopus_tropicalis_DN37178_c0_g1_i2.p1", "Xenopus_tropicalis_DN37327_c0_g1_i1.p1", "Xenopus_tropicalis_DN37340_c0_g1_i1.p1", "Xenopus_tropicalis_DN37349_c0_g1_i2.p1", "Xenopus_tropicalis_DN37427_c0_g1_i1.p1", "Xenopus_tropicalis_DN37433_c0_g1_i1.p1", "Xenopus_tropicalis_DN37613_c0_g1_i1.p1", "Xenopus_tropicalis_DN37848_c0_g1_i1.p1", "Xenopus_tropicalis_DN37860_c0_g1_i1.p1", "Xenopus_tropicalis_DN37861_c0_g1_i1.p1", "Xenopus_tropicalis_DN38092_c0_g1_i1.p1", "Xenopus_tropicalis_DN38278_c0_g1_i2.p1", "Xenopus_tropicalis_DN38451_c0_g1_i1.p1", "Xenopus_tropicalis_DN38515_c0_g1_i1.p1", "Xenopus_tropicalis_DN38604_c0_g1_i1.p1", "Xenopus_tropicalis_DN38652_c0_g1_i1.p1", "Xenopus_tropicalis_DN38771_c0_g1_i1.p1", "Xenopus_tropicalis_DN38793_c0_g1_i1.p1", "Xenopus_tropicalis_DN38796_c0_g2_i1.p1", "Xenopus_tropicalis_DN38800_c0_g1_i1.p1", "Xenopus_tropicalis_DN39032_c0_g1_i2.p1", "Xenopus_tropicalis_DN39090_c0_g1_i1.p1", "Xenopus_tropicalis_DN39098_c0_g1_i1.p1", "Xenopus_tropicalis_DN39108_c0_g1_i2.p1", "Xenopus_tropicalis_DN39150_c0_g1_i1.p1", "Xenopus_tropicalis_DN39294_c0_g1_i1.p1", "Xenopus_tropicalis_DN39322_c0_g1_i10.p1", "Xenopus_tropicalis_DN39569_c0_g1_i1.p1", "Xenopus_tropicalis_DN39634_c0_g1_i6.p1", "Xenopus_tropicalis_DN39895_c0_g1_i1.p1", "Xenopus_tropicalis_DN39974_c0_g1_i2.p1", "Xenopus_tropicalis_DN40007_c0_g1_i2.p1", "Xenopus_tropicalis_DN40020_c0_g1_i1.p1", "Xenopus_tropicalis_DN40049_c0_g1_i1.p1", "Xenopus_tropicalis_DN40087_c0_g1_i1.p2", "Xenopus_tropicalis_DN4019_c0_g1_i1.p1", "Xenopus_tropicalis_DN40355_c0_g1_i1.p1", "Xenopus_tropicalis_DN40431_c0_g1_i1.p1", "Xenopus_tropicalis_DN40438_c0_g1_i3.p1", "Xenopus_tropicalis_DN40449_c0_g1_i2.p1", "Xenopus_tropicalis_DN40460_c0_g1_i3.p1", "Xenopus_tropicalis_DN40510_c1_g1_i1.p1", "Xenopus_tropicalis_DN40569_c0_g1_i1.p1", "Xenopus_tropicalis_DN40584_c0_g1_i2.p1", "Xenopus_tropicalis_DN40692_c0_g1_i1.p1", "Xenopus_tropicalis_DN40864_c0_g1_i1.p1", "Xenopus_tropicalis_DN40894_c0_g1_i1.p1", "Xenopus_tropicalis_DN40911_c0_g1_i7.p1", "Xenopus_tropicalis_DN40970_c0_g1_i1.p1", "Xenopus_tropicalis_DN40983_c0_g1_i2.p1", "Xenopus_tropicalis_DN41017_c0_g1_i1.p1", "Xenopus_tropicalis_DN41017_c0_g1_i3.p1", "Xenopus_tropicalis_DN41105_c0_g1_i2.p1", "Xenopus_tropicalis_DN41157_c0_g1_i2.p1", "Xenopus_tropicalis_DN41186_c0_g1_i1.p1", "Xenopus_tropicalis_DN41192_c1_g1_i3.p1", "Xenopus_tropicalis_DN41440_c0_g1_i1.p1", "Xenopus_tropicalis_DN41536_c0_g1_i3.p1", "Xenopus_tropicalis_DN41538_c0_g1_i2.p1", "Xenopus_tropicalis_DN41554_c0_g1_i1.p1", "Xenopus_tropicalis_DN41694_c0_g1_i2.p1", "Xenopus_tropicalis_DN41861_c2_g1_i5.p1", "Xenopus_tropicalis_DN41966_c0_g1_i2.p1", "Xenopus_tropicalis_DN42151_c0_g1_i3.p1", "Xenopus_tropicalis_DN42195_c0_g1_i2.p1", "Xenopus_tropicalis_DN42274_c0_g1_i1.p1", "Xenopus_tropicalis_DN42324_c0_g1_i2.p1", "Xenopus_tropicalis_DN42359_c0_g1_i1.p1", "Xenopus_tropicalis_DN42398_c0_g1_i1.p1", "Xenopus_tropicalis_DN42555_c0_g1_i1.p1", "Xenopus_tropicalis_DN42607_c0_g1_i1.p1", "Xenopus_tropicalis_DN42641_c0_g2_i1.p1", "Xenopus_tropicalis_DN42652_c0_g1_i1.p1", "Xenopus_tropicalis_DN42661_c0_g1_i1.p1", "Xenopus_tropicalis_DN42796_c0_g1_i5.p1", "Xenopus_tropicalis_DN42808_c0_g1_i1.p1", "Xenopus_tropicalis_DN42833_c0_g1_i2.p1", "Xenopus_tropicalis_DN42834_c0_g1_i1.p1", "Xenopus_tropicalis_DN42839_c0_g1_i2.p1", "Xenopus_tropicalis_DN42870_c1_g1_i2.p1", "Xenopus_tropicalis_DN42871_c0_g1_i1.p1", "Xenopus_tropicalis_DN42959_c0_g1_i1.p1", "Xenopus_tropicalis_DN43073_c0_g1_i1.p1", "Xenopus_tropicalis_DN43100_c0_g1_i2.p1", "Xenopus_tropicalis_DN43210_c0_g1_i1.p1", "Xenopus_tropicalis_DN43241_c0_g1_i1.p1", "Xenopus_tropicalis_DN43275_c1_g1_i1.p1", "Xenopus_tropicalis_DN43409_c0_g1_i1.p1", "Xenopus_tropicalis_DN43472_c0_g1_i1.p1", "Xenopus_tropicalis_DN43475_c0_g1_i1.p1", "Xenopus_tropicalis_DN43547_c0_g1_i3.p1", "Xenopus_tropicalis_DN43581_c0_g1_i1.p1", "Xenopus_tropicalis_DN43604_c0_g1_i1.p1", "Xenopus_tropicalis_DN43682_c0_g1_i1.p1", "Xenopus_tropicalis_DN43727_c0_g1_i1.p1", "Xenopus_tropicalis_DN43732_c0_g1_i1.p1", "Xenopus_tropicalis_DN43764_c0_g1_i1.p1", "Xenopus_tropicalis_DN43797_c0_g1_i1.p1", "Xenopus_tropicalis_DN4400_c0_g1_i1.p1", "Xenopus_tropicalis_DN44013_c0_g1_i1.p1", "Xenopus_tropicalis_DN44013_c0_g1_i6.p1", "Xenopus_tropicalis_DN44058_c0_g1_i3.p1", "Xenopus_tropicalis_DN44123_c0_g1_i1.p1", "Xenopus_tropicalis_DN44224_c0_g1_i1.p1", "Xenopus_tropicalis_DN44265_c0_g1_i3.p1", "Xenopus_tropicalis_DN44341_c0_g1_i2.p1", "Xenopus_tropicalis_DN44408_c0_g1_i1.p1", "Xenopus_tropicalis_DN44419_c0_g1_i1.p1", "Xenopus_tropicalis_DN44422_c0_g1_i1.p1", "Xenopus_tropicalis_DN44478_c0_g1_i3.p1", "Xenopus_tropicalis_DN44486_c0_g1_i4.p1", "Xenopus_tropicalis_DN44509_c0_g1_i4.p1", "Xenopus_tropicalis_DN44514_c0_g1_i1.p1", "Xenopus_tropicalis_DN44607_c0_g1_i1.p2", "Xenopus_tropicalis_DN44633_c0_g1_i10.p1", "Xenopus_tropicalis_DN44730_c0_g1_i2.p1", "Xenopus_tropicalis_DN44754_c0_g1_i4.p1", "Xenopus_tropicalis_DN44760_c1_g1_i3.p1", "Xenopus_tropicalis_DN44805_c0_g1_i2.p1", "Xenopus_tropicalis_DN45015_c0_g1_i2.p1", "Xenopus_tropicalis_DN45040_c0_g1_i2.p1", "Xenopus_tropicalis_DN45068_c0_g1_i3.p1", "Xenopus_tropicalis_DN45138_c0_g1_i1.p1", "Xenopus_tropicalis_DN45223_c0_g1_i1.p1", "Xenopus_tropicalis_DN45233_c2_g1_i1.p3", "Xenopus_tropicalis_DN45233_c2_g1_i4.p1", "Xenopus_tropicalis_DN45316_c0_g1_i2.p1", "Xenopus_tropicalis_DN45323_c0_g1_i1.p1", "Xenopus_tropicalis_DN45430_c0_g1_i1.p1", "Xenopus_tropicalis_DN45445_c0_g1_i1.p1", "Xenopus_tropicalis_DN45462_c0_g1_i1.p1", "Xenopus_tropicalis_DN45497_c0_g1_i2.p1", "Xenopus_tropicalis_DN45547_c0_g1_i1.p1", "Xenopus_tropicalis_DN45650_c0_g1_i1.p1", "Xenopus_tropicalis_DN45682_c0_g1_i1.p1", "Xenopus_tropicalis_DN45684_c0_g1_i1.p1", "Xenopus_tropicalis_DN45732_c1_g1_i1.p1", "Xenopus_tropicalis_DN45748_c1_g1_i2.p1", "Xenopus_tropicalis_DN45765_c0_g1_i2.p1", "Xenopus_tropicalis_DN45885_c0_g1_i1.p1", "Xenopus_tropicalis_DN45905_c0_g1_i1.p1", "Xenopus_tropicalis_DN45961_c0_g1_i1.p2", "Xenopus_tropicalis_DN45970_c0_g1_i1.p2", "Xenopus_tropicalis_DN45988_c0_g1_i1.p1", "Xenopus_tropicalis_DN46024_c1_g1_i1.p1", "Xenopus_tropicalis_DN46182_c1_g1_i2.p1", "Xenopus_tropicalis_DN46189_c1_g1_i4.p1", "Xenopus_tropicalis_DN46222_c0_g1_i1.p1", "Xenopus_tropicalis_DN46233_c0_g1_i4.p1", "Xenopus_tropicalis_DN46297_c0_g1_i1.p1", "Xenopus_tropicalis_DN46380_c0_g1_i3.p1", "Xenopus_tropicalis_DN46388_c1_g1_i2.p1", "Xenopus_tropicalis_DN46402_c0_g1_i2.p1", "Xenopus_tropicalis_DN46404_c0_g1_i1.p1", "Xenopus_tropicalis_DN46439_c1_g1_i1.p1", "Xenopus_tropicalis_DN46446_c0_g1_i4.p1", "Xenopus_tropicalis_DN46485_c0_g1_i1.p1", "Xenopus_tropicalis_DN46546_c1_g1_i3.p1", "Xenopus_tropicalis_DN46564_c0_g1_i1.p1", "Xenopus_tropicalis_DN46576_c0_g1_i1.p1", "Xenopus_tropicalis_DN46586_c0_g1_i1.p1", "Xenopus_tropicalis_DN46591_c0_g1_i1.p1", "Xenopus_tropicalis_DN46655_c0_g1_i2.p1", "Xenopus_tropicalis_DN46676_c0_g1_i2.p1", "Xenopus_tropicalis_DN46693_c0_g1_i1.p1", "Xenopus_tropicalis_DN46705_c0_g1_i1.p1", "Xenopus_tropicalis_DN46831_c0_g1_i1.p1", "Xenopus_tropicalis_DN46886_c0_g1_i2.p1", "Xenopus_tropicalis_DN46963_c0_g1_i1.p1", "Xenopus_tropicalis_DN46970_c1_g1_i2.p1", "Xenopus_tropicalis_DN47017_c1_g1_i1.p1", "Xenopus_tropicalis_DN47048_c1_g1_i2.p1", "Xenopus_tropicalis_DN47164_c0_g1_i5.p1", "Xenopus_tropicalis_DN47169_c0_g1_i1.p1", "Xenopus_tropicalis_DN47200_c0_g1_i3.p1", "Xenopus_tropicalis_DN47267_c1_g1_i1.p1", "Xenopus_tropicalis_DN47343_c0_g1_i1.p1", "Xenopus_tropicalis_DN47411_c0_g1_i3.p1", "Xenopus_tropicalis_DN47678_c0_g1_i1.p1", "Xenopus_tropicalis_DN47681_c1_g1_i9.p2", "Xenopus_tropicalis_DN47758_c0_g1_i3.p1", "Xenopus_tropicalis_DN47818_c3_g1_i1.p1", "Xenopus_tropicalis_DN47833_c0_g1_i2.p1", "Xenopus_tropicalis_DN47867_c0_g3_i1.p1", "Xenopus_tropicalis_DN47910_c0_g1_i1.p1", "Xenopus_tropicalis_DN47943_c1_g1_i5.p1", "Xenopus_tropicalis_DN47997_c0_g2_i1.p1", "Xenopus_tropicalis_DN48044_c0_g1_i1.p1", "Xenopus_tropicalis_DN48055_c0_g1_i1.p1", "Xenopus_tropicalis_DN48096_c2_g1_i2.p1", "Xenopus_tropicalis_DN48108_c0_g1_i1.p2", "Xenopus_tropicalis_DN48119_c0_g1_i1.p1", "Xenopus_tropicalis_DN48187_c0_g1_i2.p1", "Xenopus_tropicalis_DN48201_c0_g1_i1.p1", "Xenopus_tropicalis_DN48201_c0_g1_i3.p1", "Xenopus_tropicalis_DN48201_c0_g1_i4.p1", "Xenopus_tropicalis_DN48206_c0_g1_i4.p2", "Xenopus_tropicalis_DN48216_c0_g1_i2.p1", "Xenopus_tropicalis_DN48229_c0_g1_i3.p1", "Xenopus_tropicalis_DN48239_c0_g1_i2.p1", "Xenopus_tropicalis_DN48258_c0_g1_i1.p1", "Xenopus_tropicalis_DN48281_c0_g1_i3.p1", "Xenopus_tropicalis_DN48301_c0_g1_i2.p1", "Xenopus_tropicalis_DN48317_c2_g1_i1.p1", "Xenopus_tropicalis_DN48339_c1_g1_i1.p1", "Xenopus_tropicalis_DN48358_c0_g1_i1.p1", "Xenopus_tropicalis_DN48374_c0_g1_i1.p1", "Xenopus_tropicalis_DN48458_c0_g1_i7.p1", "Xenopus_tropicalis_DN48503_c4_g1_i1.p1", "Xenopus_tropicalis_DN48538_c8_g1_i4.p1", "Xenopus_tropicalis_DN48566_c4_g1_i2.p1", "Xenopus_tropicalis_DN48577_c0_g1_i2.p1", "Xenopus_tropicalis_DN48583_c0_g1_i1.p1", "Xenopus_tropicalis_DN48593_c2_g1_i1.p1", "Xenopus_tropicalis_DN48637_c1_g1_i1.p1", "Xenopus_tropicalis_DN48750_c0_g1_i1.p1", "Xenopus_tropicalis_DN48750_c0_g1_i5.p1", "Xenopus_tropicalis_DN48803_c1_g1_i1.p1", "Xenopus_tropicalis_DN48827_c1_g1_i3.p1", "Xenopus_tropicalis_DN48877_c4_g1_i1.p1", "Xenopus_tropicalis_DN48943_c2_g1_i2.p1", "Xenopus_tropicalis_DN48950_c0_g1_i1.p1", "Xenopus_tropicalis_DN49015_c2_g1_i5.p1", "Xenopus_tropicalis_DN49036_c1_g1_i1.p1", "Xenopus_tropicalis_DN49069_c0_g1_i4.p1", "Xenopus_tropicalis_DN49106_c0_g1_i4.p1", "Xenopus_tropicalis_DN49110_c3_g2_i1.p1", "Xenopus_tropicalis_DN49172_c0_g1_i1.p1", "Xenopus_tropicalis_DN49188_c0_g2_i2.p1", "Xenopus_tropicalis_DN49292_c9_g1_i6.p1", "Xenopus_tropicalis_DN49368_c0_g1_i1.p1", "Xenopus_tropicalis_DN4937_c0_g1_i1.p1", "Xenopus_tropicalis_DN49409_c0_g1_i1.p1", "Xenopus_tropicalis_DN49442_c0_g1_i4.p1", "Xenopus_tropicalis_DN49504_c0_g1_i1.p1", "Xenopus_tropicalis_DN49528_c7_g1_i4.p1", "Xenopus_tropicalis_DN49568_c1_g1_i1.p1", "Xenopus_tropicalis_DN49715_c0_g1_i5.p1", "Xenopus_tropicalis_DN49719_c0_g1_i2.p1", "Xenopus_tropicalis_DN49723_c0_g1_i2.p1", "Xenopus_tropicalis_DN49757_c0_g1_i5.p1", "Xenopus_tropicalis_DN49775_c0_g1_i1.p1", "Xenopus_tropicalis_DN49836_c0_g1_i1.p1", "Xenopus_tropicalis_DN49847_c0_g1_i1.p1", "Xenopus_tropicalis_DN49880_c0_g1_i1.p1", "Xenopus_tropicalis_DN49895_c0_g1_i1.p1", "Xenopus_tropicalis_DN49962_c1_g1_i1.p1", "Xenopus_tropicalis_DN49966_c0_g1_i3.p1", "Xenopus_tropicalis_DN49976_c1_g2_i1.p1", "Xenopus_tropicalis_DN49994_c1_g1_i1.p1", "Xenopus_tropicalis_DN50050_c0_g1_i2.p1", "Xenopus_tropicalis_DN50099_c0_g1_i1.p1", "Xenopus_tropicalis_DN50099_c0_g1_i5.p1", "Xenopus_tropicalis_DN50099_c0_g1_i9.p1", "Xenopus_tropicalis_DN50104_c0_g1_i11.p1", "Xenopus_tropicalis_DN50104_c0_g1_i7.p2", "Xenopus_tropicalis_DN50135_c0_g1_i3.p1", "Xenopus_tropicalis_DN50258_c0_g1_i1.p1", "Xenopus_tropicalis_DN50280_c0_g1_i1.p1", "Xenopus_tropicalis_DN50283_c0_g1_i3.p1", "Xenopus_tropicalis_DN50295_c1_g1_i4.p1", "Xenopus_tropicalis_DN50478_c0_g1_i2.p1", "Xenopus_tropicalis_DN50480_c4_g1_i1.p1", "Xenopus_tropicalis_DN50507_c0_g1_i1.p1", "Xenopus_tropicalis_DN50532_c0_g1_i1.p1", "Xenopus_tropicalis_DN50605_c0_g1_i2.p1", "Xenopus_tropicalis_DN50704_c5_g1_i1.p1", "Xenopus_tropicalis_DN50752_c7_g1_i1.p1", "Xenopus_tropicalis_DN50796_c2_g2_i2.p1", "Xenopus_tropicalis_DN50828_c1_g1_i3.p1", "Xenopus_tropicalis_DN50831_c0_g1_i2.p1", "Xenopus_tropicalis_DN50831_c0_g1_i3.p1", "Xenopus_tropicalis_DN50833_c3_g1_i3.p1", "Xenopus_tropicalis_DN50957_c2_g1_i4.p1", "Xenopus_tropicalis_DN51032_c0_g1_i2.p1", "Xenopus_tropicalis_DN51135_c0_g1_i1.p1", "Xenopus_tropicalis_DN51200_c0_g1_i1.p1", "Xenopus_tropicalis_DN51217_c2_g1_i2.p1", "Xenopus_tropicalis_DN51274_c2_g5_i2.p1", "Xenopus_tropicalis_DN51319_c0_g1_i7.p1", "Xenopus_tropicalis_DN51382_c2_g1_i5.p1", "Xenopus_tropicalis_DN51394_c0_g1_i4.p1", "Xenopus_tropicalis_DN51456_c0_g1_i5.p1", "Xenopus_tropicalis_DN51462_c0_g1_i1.p1", "Xenopus_tropicalis_DN51498_c6_g2_i2.p1", "Xenopus_tropicalis_DN51548_c4_g1_i1.p1", "Xenopus_tropicalis_DN51591_c0_g1_i3.p1", "Xenopus_tropicalis_DN51607_c4_g3_i1.p1", "Xenopus_tropicalis_DN51630_c0_g1_i1.p1", "Xenopus_tropicalis_DN51671_c2_g1_i2.p1", "Xenopus_tropicalis_DN51696_c6_g3_i2.p1", "Xenopus_tropicalis_DN51703_c3_g1_i2.p1", "Xenopus_tropicalis_DN51751_c9_g1_i1.p1", "Xenopus_tropicalis_DN51845_c1_g1_i11.p1", "Xenopus_tropicalis_DN51904_c0_g1_i3.p1", "Xenopus_tropicalis_DN51947_c2_g1_i6.p1", "Xenopus_tropicalis_DN52050_c1_g2_i2.p1", "Xenopus_tropicalis_DN52084_c0_g1_i3.p1", "Xenopus_tropicalis_DN52122_c0_g1_i1.p1", "Xenopus_tropicalis_DN52147_c0_g1_i1.p1", "Xenopus_tropicalis_DN52159_c10_g4_i1.p1", "Xenopus_tropicalis_DN52159_c10_g8_i1.p1", "Xenopus_tropicalis_DN52162_c0_g1_i4.p1", "Xenopus_tropicalis_DN52207_c0_g1_i1.p1", "Xenopus_tropicalis_DN52233_c3_g1_i3.p1", "Xenopus_tropicalis_DN52252_c2_g1_i3.p1", "Xenopus_tropicalis_DN52256_c0_g1_i12.p3", "Xenopus_tropicalis_DN52310_c10_g1_i5.p1", "Xenopus_tropicalis_DN52310_c7_g1_i1.p1", "Xenopus_tropicalis_DN52359_c10_g1_i1.p1", "Xenopus_tropicalis_DN52378_c0_g2_i1.p1", "Xenopus_tropicalis_DN52422_c3_g1_i1.p1", "Xenopus_tropicalis_DN52455_c5_g1_i2.p1", "Xenopus_tropicalis_DN52466_c6_g1_i1.p1", "Xenopus_tropicalis_DN52518_c0_g1_i8.p1", "Xenopus_tropicalis_DN52568_c7_g3_i3.p1", "Xenopus_tropicalis_DN52574_c2_g1_i1.p1", "Xenopus_tropicalis_DN52602_c1_g1_i1.p1", "Xenopus_tropicalis_DN52607_c9_g2_i2.p1", "Xenopus_tropicalis_DN52631_c1_g1_i1.p1", "Xenopus_tropicalis_DN52665_c11_g2_i1.p1", "Xenopus_tropicalis_DN52669_c0_g1_i1.p1", "Xenopus_tropicalis_DN52716_c0_g1_i10.p1", "Xenopus_tropicalis_DN52716_c0_g1_i13.p1", "Xenopus_tropicalis_DN52779_c0_g1_i2.p1", "Xenopus_tropicalis_DN52781_c1_g1_i1.p1", "Xenopus_tropicalis_DN52791_c1_g1_i1.p1", "Xenopus_tropicalis_DN52799_c12_g1_i1.p1", "Xenopus_tropicalis_DN52929_c5_g1_i1.p1", "Xenopus_tropicalis_DN52961_c0_g1_i10.p1", "Xenopus_tropicalis_DN53009_c4_g1_i1.p1", "Xenopus_tropicalis_DN53134_c10_g1_i1.p1", "Xenopus_tropicalis_DN53369_c0_g1_i1.p1", "Xenopus_tropicalis_DN5556_c0_g1_i2.p1", "Xenopus_tropicalis_DN5672_c0_g1_i1.p1", "Xenopus_tropicalis_DN5683_c0_g1_i5.p1", "Xenopus_tropicalis_DN5694_c0_g1_i1.p1", "Xenopus_tropicalis_DN5927_c0_g1_i1.p1", "Xenopus_tropicalis_DN6330_c0_g1_i1.p1", "Xenopus_tropicalis_DN63451_c0_g1_i1.p1", "Xenopus_tropicalis_DN63730_c0_g1_i1.p1", "Xenopus_tropicalis_DN64729_c0_g1_i1.p1", "Xenopus_tropicalis_DN68173_c0_g1_i1.p1", "Xenopus_tropicalis_DN7175_c0_g1_i2.p1", "Xenopus_tropicalis_DN78309_c0_g1_i1.p1", "Xenopus_tropicalis_DN79540_c0_g1_i1.p1", "Xenopus_tropicalis_DN93966_c0_g1_i1.p1", "Xenopus_tropicalis_DN96794_c0_g1_i2.p1")
7	GO:0043170	macromolecule metabolic process	4046	945	666.23	< 1e-30	c("Xenopus_tropicalis_DN10424_c0_g1_i1.p1", "Xenopus_tropicalis_DN108420_c0_g1_i1.p1", "Xenopus_tropicalis_DN108697_c0_g1_i1.p1", "Xenopus_tropicalis_DN109079_c0_g1_i1.p1", "Xenopus_tropicalis_DN109259_c0_g1_i1.p1", "Xenopus_tropicalis_DN111352_c0_g1_i1.p1", "Xenopus_tropicalis_DN111487_c0_g1_i1.p1", "Xenopus_tropicalis_DN1125_c0_g1_i1.p1", "Xenopus_tropicalis_DN11824_c0_g1_i1.p1", "Xenopus_tropicalis_DN12020_c0_g1_i1.p1", "Xenopus_tropicalis_DN12066_c0_g1_i1.p1", "Xenopus_tropicalis_DN12101_c0_g1_i2.p1", "Xenopus_tropicalis_DN12132_c0_g1_i1.p1", "Xenopus_tropicalis_DN123438_c0_g1_i1.p1", "Xenopus_tropicalis_DN123522_c0_g1_i1.p1", "Xenopus_tropicalis_DN123679_c0_g1_i1.p1", "Xenopus_tropicalis_DN125020_c0_g1_i3.p1", "Xenopus_tropicalis_DN125710_c0_g1_i1.p1", "Xenopus_tropicalis_DN12993_c0_g1_i3.p1", "Xenopus_tropicalis_DN13552_c0_g1_i1.p1", "Xenopus_tropicalis_DN14481_c0_g1_i1.p1", "Xenopus_tropicalis_DN14579_c0_g1_i1.p1", "Xenopus_tropicalis_DN1556_c0_g1_i1.p1", "Xenopus_tropicalis_DN17475_c0_g1_i1.p1", "Xenopus_tropicalis_DN17626_c0_g1_i1.p1", "Xenopus_tropicalis_DN17693_c0_g1_i2.p2", "Xenopus_tropicalis_DN17754_c0_g1_i1.p1", "Xenopus_tropicalis_DN17882_c0_g1_i1.p1", "Xenopus_tropicalis_DN18121_c0_g1_i1.p1", "Xenopus_tropicalis_DN18582_c0_g1_i1.p1", "Xenopus_tropicalis_DN18932_c0_g1_i5.p1", "Xenopus_tropicalis_DN19892_c0_g1_i1.p1", "Xenopus_tropicalis_DN19948_c0_g1_i1.p1", "Xenopus_tropicalis_DN20368_c0_g1_i1.p1", "Xenopus_tropicalis_DN20513_c0_g1_i1.p1", "Xenopus_tropicalis_DN20574_c1_g1_i1.p1", "Xenopus_tropicalis_DN20700_c0_g1_i1.p1", "Xenopus_tropicalis_DN20964_c0_g1_i1.p1", "Xenopus_tropicalis_DN21011_c0_g1_i1.p1", "Xenopus_tropicalis_DN21120_c0_g1_i2.p1", "Xenopus_tropicalis_DN21153_c0_g1_i1.p1", "Xenopus_tropicalis_DN21222_c0_g1_i2.p1", "Xenopus_tropicalis_DN2123_c0_g1_i1.p1", "Xenopus_tropicalis_DN21452_c0_g1_i1.p1", "Xenopus_tropicalis_DN21462_c0_g1_i2.p1", "Xenopus_tropicalis_DN21667_c0_g1_i2.p1", "Xenopus_tropicalis_DN21745_c0_g1_i3.p1", "Xenopus_tropicalis_DN21867_c0_g1_i1.p1", "Xenopus_tropicalis_DN22002_c0_g1_i3.p1", "Xenopus_tropicalis_DN22279_c0_g1_i1.p1", "Xenopus_tropicalis_DN22352_c0_g1_i2.p1", "Xenopus_tropicalis_DN22355_c0_g1_i2.p2", "Xenopus_tropicalis_DN22583_c0_g1_i1.p1", "Xenopus_tropicalis_DN22613_c0_g1_i2.p1", "Xenopus_tropicalis_DN22672_c0_g1_i1.p1", "Xenopus_tropicalis_DN22729_c0_g1_i1.p1", "Xenopus_tropicalis_DN22737_c0_g1_i2.p1", "Xenopus_tropicalis_DN23194_c0_g1_i1.p1", "Xenopus_tropicalis_DN23295_c0_g1_i1.p1", "Xenopus_tropicalis_DN23298_c0_g1_i1.p1", "Xenopus_tropicalis_DN23705_c0_g1_i1.p1", "Xenopus_tropicalis_DN23989_c0_g1_i1.p1", "Xenopus_tropicalis_DN24019_c0_g1_i1.p1", "Xenopus_tropicalis_DN24085_c0_g1_i1.p1", "Xenopus_tropicalis_DN25274_c0_g1_i1.p1", "Xenopus_tropicalis_DN25344_c0_g1_i2.p1", "Xenopus_tropicalis_DN25881_c0_g1_i1.p1", "Xenopus_tropicalis_DN2594_c0_g1_i1.p1", "Xenopus_tropicalis_DN26044_c0_g1_i1.p1", "Xenopus_tropicalis_DN26064_c0_g1_i3.p2", "Xenopus_tropicalis_DN26095_c0_g1_i2.p1", "Xenopus_tropicalis_DN26188_c0_g1_i2.p2", "Xenopus_tropicalis_DN26227_c1_g1_i1.p1", "Xenopus_tropicalis_DN26493_c0_g1_i1.p1", "Xenopus_tropicalis_DN26519_c0_g1_i2.p1", "Xenopus_tropicalis_DN26523_c0_g1_i1.p1", "Xenopus_tropicalis_DN26648_c0_g1_i1.p1", "Xenopus_tropicalis_DN26679_c0_g1_i1.p1", "Xenopus_tropicalis_DN26704_c0_g1_i1.p1", "Xenopus_tropicalis_DN26745_c0_g1_i1.p1", "Xenopus_tropicalis_DN26785_c0_g1_i1.p1", "Xenopus_tropicalis_DN26848_c0_g1_i1.p1", "Xenopus_tropicalis_DN26864_c0_g1_i1.p1", "Xenopus_tropicalis_DN26900_c0_g1_i1.p1", "Xenopus_tropicalis_DN26949_c0_g1_i3.p1", "Xenopus_tropicalis_DN26990_c0_g1_i1.p1", "Xenopus_tropicalis_DN27493_c0_g1_i1.p1", "Xenopus_tropicalis_DN27602_c0_g1_i1.p1", "Xenopus_tropicalis_DN27729_c0_g1_i2.p1", "Xenopus_tropicalis_DN28211_c0_g1_i1.p1", "Xenopus_tropicalis_DN28254_c0_g1_i1.p1", "Xenopus_tropicalis_DN28580_c0_g1_i1.p1", "Xenopus_tropicalis_DN29153_c0_g1_i1.p2", "Xenopus_tropicalis_DN29160_c0_g1_i1.p1", "Xenopus_tropicalis_DN29336_c0_g1_i1.p1", "Xenopus_tropicalis_DN29668_c0_g1_i1.p1", "Xenopus_tropicalis_DN29872_c0_g1_i1.p1", "Xenopus_tropicalis_DN29957_c0_g1_i1.p1", "Xenopus_tropicalis_DN30023_c0_g1_i2.p1", "Xenopus_tropicalis_DN30287_c0_g1_i1.p1", "Xenopus_tropicalis_DN30347_c0_g1_i1.p1", "Xenopus_tropicalis_DN30388_c0_g1_i1.p1", "Xenopus_tropicalis_DN30432_c1_g1_i2.p1", "Xenopus_tropicalis_DN30479_c0_g1_i4.p1", "Xenopus_tropicalis_DN30495_c0_g1_i1.p1", "Xenopus_tropicalis_DN30597_c0_g1_i1.p1", "Xenopus_tropicalis_DN30712_c0_g1_i3.p1", "Xenopus_tropicalis_DN30725_c0_g1_i1.p1", "Xenopus_tropicalis_DN30810_c0_g1_i1.p1", "Xenopus_tropicalis_DN30914_c0_g1_i1.p1", "Xenopus_tropicalis_DN30986_c0_g1_i1.p1", "Xenopus_tropicalis_DN31206_c0_g1_i2.p1", "Xenopus_tropicalis_DN31273_c0_g1_i1.p1", "Xenopus_tropicalis_DN31296_c0_g1_i1.p1", "Xenopus_tropicalis_DN31407_c0_g1_i1.p1", "Xenopus_tropicalis_DN31425_c0_g1_i3.p1", "Xenopus_tropicalis_DN31549_c0_g1_i1.p1", "Xenopus_tropicalis_DN31559_c0_g1_i4.p1", "Xenopus_tropicalis_DN31624_c0_g1_i1.p1", "Xenopus_tropicalis_DN31645_c0_g1_i1.p1", "Xenopus_tropicalis_DN31690_c0_g1_i1.p1", "Xenopus_tropicalis_DN31703_c0_g1_i1.p1", "Xenopus_tropicalis_DN31786_c1_g1_i1.p1", "Xenopus_tropicalis_DN31832_c0_g1_i1.p1", "Xenopus_tropicalis_DN31890_c0_g1_i2.p1", "Xenopus_tropicalis_DN32002_c0_g1_i1.p1", "Xenopus_tropicalis_DN32091_c0_g1_i1.p1", "Xenopus_tropicalis_DN32132_c0_g1_i3.p1", "Xenopus_tropicalis_DN32194_c0_g1_i2.p1", "Xenopus_tropicalis_DN32334_c0_g1_i1.p1", "Xenopus_tropicalis_DN32423_c0_g1_i2.p1", "Xenopus_tropicalis_DN32451_c0_g1_i1.p1", "Xenopus_tropicalis_DN32545_c0_g1_i3.p1", "Xenopus_tropicalis_DN32612_c0_g1_i1.p1", "Xenopus_tropicalis_DN32644_c0_g1_i1.p1", "Xenopus_tropicalis_DN32648_c0_g1_i1.p1", "Xenopus_tropicalis_DN32822_c0_g1_i1.p1", "Xenopus_tropicalis_DN32915_c0_g1_i1.p1", "Xenopus_tropicalis_DN32966_c0_g1_i1.p1", "Xenopus_tropicalis_DN32966_c0_g1_i3.p1", "Xenopus_tropicalis_DN32993_c0_g1_i1.p1", "Xenopus_tropicalis_DN33047_c0_g1_i1.p1", "Xenopus_tropicalis_DN33139_c0_g1_i1.p1", "Xenopus_tropicalis_DN33156_c0_g1_i1.p1", "Xenopus_tropicalis_DN33276_c0_g1_i1.p1", "Xenopus_tropicalis_DN33514_c1_g1_i1.p1", "Xenopus_tropicalis_DN33598_c0_g1_i2.p1", "Xenopus_tropicalis_DN33617_c0_g1_i1.p1", "Xenopus_tropicalis_DN33694_c0_g1_i1.p1", "Xenopus_tropicalis_DN33809_c0_g1_i3.p1", "Xenopus_tropicalis_DN33855_c0_g1_i2.p1", "Xenopus_tropicalis_DN33986_c0_g1_i3.p1", "Xenopus_tropicalis_DN34024_c0_g1_i2.p1", "Xenopus_tropicalis_DN34150_c0_g1_i1.p1", "Xenopus_tropicalis_DN34224_c0_g1_i2.p1", "Xenopus_tropicalis_DN34399_c0_g1_i1.p1", "Xenopus_tropicalis_DN34406_c0_g1_i2.p1", "Xenopus_tropicalis_DN34406_c0_g1_i3.p1", "Xenopus_tropicalis_DN34639_c0_g1_i1.p1", "Xenopus_tropicalis_DN34803_c0_g1_i1.p1", "Xenopus_tropicalis_DN34822_c0_g1_i2.p1", "Xenopus_tropicalis_DN34940_c0_g1_i1.p1", "Xenopus_tropicalis_DN34953_c0_g1_i1.p1", "Xenopus_tropicalis_DN35088_c1_g1_i1.p1", "Xenopus_tropicalis_DN35246_c0_g1_i1.p1", "Xenopus_tropicalis_DN35262_c0_g1_i1.p1", "Xenopus_tropicalis_DN35359_c0_g1_i1.p1", "Xenopus_tropicalis_DN35443_c0_g1_i2.p1", "Xenopus_tropicalis_DN35502_c0_g1_i1.p1", "Xenopus_tropicalis_DN35502_c0_g1_i2.p1", "Xenopus_tropicalis_DN35520_c0_g1_i1.p1", "Xenopus_tropicalis_DN35560_c0_g1_i2.p1", "Xenopus_tropicalis_DN35586_c0_g1_i1.p1", "Xenopus_tropicalis_DN35626_c0_g1_i1.p1", "Xenopus_tropicalis_DN35650_c0_g1_i2.p1", "Xenopus_tropicalis_DN35684_c0_g1_i1.p1", "Xenopus_tropicalis_DN35685_c0_g1_i1.p1", "Xenopus_tropicalis_DN35697_c0_g1_i1.p1", "Xenopus_tropicalis_DN35789_c0_g1_i1.p1", "Xenopus_tropicalis_DN35854_c0_g1_i1.p1", "Xenopus_tropicalis_DN35911_c0_g1_i1.p1", "Xenopus_tropicalis_DN35952_c0_g1_i1.p1", "Xenopus_tropicalis_DN35977_c0_g1_i1.p1", "Xenopus_tropicalis_DN36017_c0_g1_i1.p1", "Xenopus_tropicalis_DN36020_c0_g1_i2.p2", "Xenopus_tropicalis_DN36050_c0_g1_i2.p1", "Xenopus_tropicalis_DN36330_c0_g1_i1.p1", "Xenopus_tropicalis_DN36401_c0_g1_i1.p1", "Xenopus_tropicalis_DN36504_c0_g1_i1.p1", "Xenopus_tropicalis_DN36549_c0_g1_i1.p1", "Xenopus_tropicalis_DN36550_c0_g1_i1.p1", "Xenopus_tropicalis_DN36559_c0_g1_i1.p1", "Xenopus_tropicalis_DN36620_c0_g1_i1.p1", "Xenopus_tropicalis_DN36621_c1_g1_i1.p1", "Xenopus_tropicalis_DN36627_c0_g1_i1.p1", "Xenopus_tropicalis_DN36631_c0_g1_i1.p1", "Xenopus_tropicalis_DN36676_c0_g1_i3.p1", "Xenopus_tropicalis_DN36717_c0_g1_i1.p1", "Xenopus_tropicalis_DN36765_c0_g1_i1.p1", "Xenopus_tropicalis_DN36771_c0_g1_i2.p1", "Xenopus_tropicalis_DN36830_c0_g1_i1.p1", "Xenopus_tropicalis_DN36834_c0_g1_i1.p1", "Xenopus_tropicalis_DN36906_c0_g1_i1.p1", "Xenopus_tropicalis_DN36949_c0_g1_i1.p1", "Xenopus_tropicalis_DN37096_c0_g1_i5.p1", "Xenopus_tropicalis_DN37111_c0_g1_i1.p1", "Xenopus_tropicalis_DN37178_c0_g1_i2.p1", "Xenopus_tropicalis_DN37312_c0_g1_i1.p1", "Xenopus_tropicalis_DN37327_c0_g1_i1.p1", "Xenopus_tropicalis_DN37340_c0_g1_i1.p1", "Xenopus_tropicalis_DN37349_c0_g1_i2.p1", "Xenopus_tropicalis_DN37397_c0_g1_i1.p1", "Xenopus_tropicalis_DN37427_c0_g1_i1.p1", "Xenopus_tropicalis_DN37433_c0_g1_i1.p1", "Xenopus_tropicalis_DN37470_c0_g1_i1.p1", "Xenopus_tropicalis_DN37500_c0_g1_i1.p1", "Xenopus_tropicalis_DN37613_c0_g1_i1.p1", "Xenopus_tropicalis_DN37625_c0_g1_i1.p1", "Xenopus_tropicalis_DN37636_c0_g1_i2.p1", "Xenopus_tropicalis_DN37770_c0_g1_i1.p1", "Xenopus_tropicalis_DN37793_c0_g1_i1.p1", "Xenopus_tropicalis_DN37848_c0_g1_i1.p1", "Xenopus_tropicalis_DN37860_c0_g1_i1.p1", "Xenopus_tropicalis_DN37861_c0_g1_i1.p1", "Xenopus_tropicalis_DN37882_c0_g1_i1.p1", "Xenopus_tropicalis_DN38023_c0_g1_i1.p1", "Xenopus_tropicalis_DN38036_c1_g1_i1.p1", "Xenopus_tropicalis_DN38092_c0_g1_i1.p1", "Xenopus_tropicalis_DN38278_c0_g1_i2.p1", "Xenopus_tropicalis_DN38432_c0_g1_i1.p1", "Xenopus_tropicalis_DN38451_c0_g1_i1.p1", "Xenopus_tropicalis_DN38483_c0_g1_i1.p1", "Xenopus_tropicalis_DN38515_c0_g1_i1.p1", "Xenopus_tropicalis_DN38563_c0_g1_i2.p1", "Xenopus_tropicalis_DN38604_c0_g1_i1.p1", "Xenopus_tropicalis_DN38652_c0_g1_i1.p1", "Xenopus_tropicalis_DN38771_c0_g1_i1.p1", "Xenopus_tropicalis_DN38793_c0_g1_i1.p1", "Xenopus_tropicalis_DN38796_c0_g2_i1.p1", "Xenopus_tropicalis_DN38800_c0_g1_i1.p1", "Xenopus_tropicalis_DN38835_c0_g1_i2.p1", "Xenopus_tropicalis_DN38920_c0_g1_i1.p1", "Xenopus_tropicalis_DN39004_c0_g1_i1.p1", "Xenopus_tropicalis_DN39025_c0_g1_i6.p1", "Xenopus_tropicalis_DN39032_c0_g1_i2.p1", "Xenopus_tropicalis_DN39048_c0_g1_i2.p1", "Xenopus_tropicalis_DN39058_c0_g1_i5.p1", "Xenopus_tropicalis_DN39088_c0_g2_i1.p1", "Xenopus_tropicalis_DN39090_c0_g1_i1.p1", "Xenopus_tropicalis_DN39098_c0_g1_i1.p1", "Xenopus_tropicalis_DN39108_c0_g1_i2.p1", "Xenopus_tropicalis_DN39150_c0_g1_i1.p1", "Xenopus_tropicalis_DN39169_c0_g1_i1.p1", "Xenopus_tropicalis_DN39211_c0_g1_i1.p1", "Xenopus_tropicalis_DN39234_c0_g1_i1.p1", "Xenopus_tropicalis_DN39283_c0_g1_i1.p1", "Xenopus_tropicalis_DN39294_c0_g1_i1.p1", "Xenopus_tropicalis_DN39305_c0_g1_i2.p1", "Xenopus_tropicalis_DN39314_c0_g1_i2.p1", "Xenopus_tropicalis_DN39322_c0_g1_i10.p1", "Xenopus_tropicalis_DN39338_c0_g1_i1.p1", "Xenopus_tropicalis_DN39352_c1_g1_i1.p1", "Xenopus_tropicalis_DN39388_c0_g1_i1.p1", "Xenopus_tropicalis_DN39493_c0_g1_i2.p1", "Xenopus_tropicalis_DN39569_c0_g1_i1.p1", "Xenopus_tropicalis_DN39634_c0_g1_i6.p1", "Xenopus_tropicalis_DN39656_c0_g1_i2.p1", "Xenopus_tropicalis_DN39683_c0_g1_i1.p1", "Xenopus_tropicalis_DN39730_c0_g1_i2.p1", "Xenopus_tropicalis_DN39892_c1_g1_i1.p1", "Xenopus_tropicalis_DN39895_c0_g1_i1.p1", "Xenopus_tropicalis_DN39974_c0_g1_i2.p1", "Xenopus_tropicalis_DN40007_c0_g1_i2.p1", "Xenopus_tropicalis_DN40020_c0_g1_i1.p1", "Xenopus_tropicalis_DN40049_c0_g1_i1.p1", "Xenopus_tropicalis_DN40087_c0_g1_i1.p2", "Xenopus_tropicalis_DN40136_c0_g1_i1.p1", "Xenopus_tropicalis_DN40144_c0_g1_i1.p1", "Xenopus_tropicalis_DN40172_c0_g1_i1.p1", "Xenopus_tropicalis_DN40174_c0_g1_i6.p1", "Xenopus_tropicalis_DN4019_c0_g1_i1.p1", "Xenopus_tropicalis_DN40266_c1_g1_i3.p1", "Xenopus_tropicalis_DN40355_c0_g1_i1.p1", "Xenopus_tropicalis_DN40366_c0_g1_i1.p1", "Xenopus_tropicalis_DN40431_c0_g1_i1.p1", "Xenopus_tropicalis_DN40438_c0_g1_i3.p1", "Xenopus_tropicalis_DN40449_c0_g1_i2.p1", "Xenopus_tropicalis_DN40460_c0_g1_i3.p1", "Xenopus_tropicalis_DN40490_c1_g1_i1.p1", "Xenopus_tropicalis_DN40510_c1_g1_i1.p1", "Xenopus_tropicalis_DN40569_c0_g1_i1.p1", "Xenopus_tropicalis_DN40584_c0_g1_i2.p1", "Xenopus_tropicalis_DN40692_c0_g1_i1.p1", "Xenopus_tropicalis_DN40709_c0_g1_i1.p1", "Xenopus_tropicalis_DN40747_c0_g1_i1.p1", "Xenopus_tropicalis_DN40805_c0_g1_i2.p1", "Xenopus_tropicalis_DN40805_c0_g1_i4.p1", "Xenopus_tropicalis_DN40836_c1_g1_i2.p1", "Xenopus_tropicalis_DN40863_c0_g1_i2.p1", "Xenopus_tropicalis_DN40864_c0_g1_i1.p1", "Xenopus_tropicalis_DN40877_c0_g1_i4.p1", "Xenopus_tropicalis_DN40894_c0_g1_i1.p1", "Xenopus_tropicalis_DN40911_c0_g1_i7.p1", "Xenopus_tropicalis_DN40921_c0_g1_i1.p1", "Xenopus_tropicalis_DN40970_c0_g1_i1.p1", "Xenopus_tropicalis_DN40983_c0_g1_i2.p1", "Xenopus_tropicalis_DN41017_c0_g1_i1.p1", "Xenopus_tropicalis_DN41017_c0_g1_i3.p1", "Xenopus_tropicalis_DN41084_c0_g1_i1.p1", "Xenopus_tropicalis_DN41105_c0_g1_i2.p1", "Xenopus_tropicalis_DN41143_c0_g1_i8.p1", "Xenopus_tropicalis_DN41157_c0_g1_i2.p1", "Xenopus_tropicalis_DN41165_c0_g2_i1.p1", "Xenopus_tropicalis_DN41186_c0_g1_i1.p1", "Xenopus_tropicalis_DN41192_c1_g1_i3.p1", "Xenopus_tropicalis_DN41281_c0_g1_i1.p1", "Xenopus_tropicalis_DN41374_c0_g1_i2.p1", "Xenopus_tropicalis_DN41405_c0_g1_i1.p1", "Xenopus_tropicalis_DN41440_c0_g1_i1.p1", "Xenopus_tropicalis_DN41446_c0_g1_i2.p1", "Xenopus_tropicalis_DN41536_c0_g1_i3.p1", "Xenopus_tropicalis_DN41538_c0_g1_i2.p1", "Xenopus_tropicalis_DN41554_c0_g1_i1.p1", "Xenopus_tropicalis_DN41600_c0_g1_i1.p1", "Xenopus_tropicalis_DN41648_c0_g1_i2.p1", "Xenopus_tropicalis_DN41653_c0_g1_i1.p1", "Xenopus_tropicalis_DN41694_c0_g1_i2.p1", "Xenopus_tropicalis_DN41697_c0_g1_i1.p1", "Xenopus_tropicalis_DN41699_c0_g1_i1.p1", "Xenopus_tropicalis_DN41711_c0_g1_i1.p1", "Xenopus_tropicalis_DN41805_c0_g1_i3.p1", "Xenopus_tropicalis_DN41861_c2_g1_i5.p1", "Xenopus_tropicalis_DN41917_c1_g1_i3.p1", "Xenopus_tropicalis_DN41931_c0_g1_i2.p1", "Xenopus_tropicalis_DN41966_c0_g1_i2.p1", "Xenopus_tropicalis_DN41990_c0_g2_i1.p1", "Xenopus_tropicalis_DN41993_c1_g1_i1.p1", "Xenopus_tropicalis_DN42057_c0_g1_i2.p1", "Xenopus_tropicalis_DN42093_c0_g1_i1.p1", "Xenopus_tropicalis_DN42151_c0_g1_i3.p1", "Xenopus_tropicalis_DN42171_c0_g1_i1.p1", "Xenopus_tropicalis_DN42172_c0_g1_i1.p1", "Xenopus_tropicalis_DN42195_c0_g1_i2.p1", "Xenopus_tropicalis_DN42225_c0_g1_i2.p1", "Xenopus_tropicalis_DN42274_c0_g1_i1.p1", "Xenopus_tropicalis_DN42291_c0_g1_i1.p1", "Xenopus_tropicalis_DN42324_c0_g1_i2.p1", "Xenopus_tropicalis_DN42359_c0_g1_i1.p1", "Xenopus_tropicalis_DN42398_c0_g1_i1.p1", "Xenopus_tropicalis_DN42479_c0_g1_i2.p1", "Xenopus_tropicalis_DN42487_c0_g1_i2.p1", "Xenopus_tropicalis_DN42555_c0_g1_i1.p1", "Xenopus_tropicalis_DN42583_c0_g1_i1.p1", "Xenopus_tropicalis_DN42601_c0_g1_i2.p1", "Xenopus_tropicalis_DN42607_c0_g1_i1.p1", "Xenopus_tropicalis_DN42638_c1_g1_i1.p1", "Xenopus_tropicalis_DN42641_c0_g2_i1.p1", "Xenopus_tropicalis_DN42652_c0_g1_i1.p1", "Xenopus_tropicalis_DN42661_c0_g1_i1.p1", "Xenopus_tropicalis_DN42730_c0_g1_i1.p1", "Xenopus_tropicalis_DN42730_c0_g1_i2.p1", "Xenopus_tropicalis_DN42796_c0_g1_i5.p1", "Xenopus_tropicalis_DN42808_c0_g1_i1.p1", "Xenopus_tropicalis_DN42825_c0_g1_i1.p1", "Xenopus_tropicalis_DN42833_c0_g1_i2.p1", "Xenopus_tropicalis_DN42834_c0_g1_i1.p1", "Xenopus_tropicalis_DN42839_c0_g1_i2.p1", "Xenopus_tropicalis_DN42870_c1_g1_i2.p1", "Xenopus_tropicalis_DN42871_c0_g1_i1.p1", "Xenopus_tropicalis_DN42959_c0_g1_i1.p1", "Xenopus_tropicalis_DN43033_c0_g1_i1.p1", "Xenopus_tropicalis_DN43047_c0_g1_i1.p1", "Xenopus_tropicalis_DN43054_c0_g1_i1.p1", "Xenopus_tropicalis_DN43073_c0_g1_i1.p1", "Xenopus_tropicalis_DN43079_c0_g1_i1.p1", "Xenopus_tropicalis_DN43085_c0_g1_i2.p2", "Xenopus_tropicalis_DN43100_c0_g1_i2.p1", "Xenopus_tropicalis_DN43113_c0_g1_i2.p1", "Xenopus_tropicalis_DN43176_c0_g1_i1.p1", "Xenopus_tropicalis_DN43210_c0_g1_i1.p1", "Xenopus_tropicalis_DN43227_c0_g1_i1.p1", "Xenopus_tropicalis_DN43241_c0_g1_i1.p1", "Xenopus_tropicalis_DN43275_c1_g1_i1.p1", "Xenopus_tropicalis_DN43291_c0_g1_i1.p1", "Xenopus_tropicalis_DN43409_c0_g1_i1.p1", "Xenopus_tropicalis_DN43424_c0_g1_i2.p1", "Xenopus_tropicalis_DN43472_c0_g1_i1.p1", "Xenopus_tropicalis_DN43475_c0_g1_i1.p1", "Xenopus_tropicalis_DN43506_c3_g2_i2.p1", "Xenopus_tropicalis_DN43522_c0_g1_i3.p1", "Xenopus_tropicalis_DN43547_c0_g1_i3.p1", "Xenopus_tropicalis_DN43553_c1_g1_i1.p1", "Xenopus_tropicalis_DN43576_c2_g2_i2.p1", "Xenopus_tropicalis_DN43581_c0_g1_i1.p1", "Xenopus_tropicalis_DN43585_c0_g1_i1.p1", "Xenopus_tropicalis_DN43604_c0_g1_i1.p1", "Xenopus_tropicalis_DN43666_c0_g1_i4.p1", "Xenopus_tropicalis_DN43666_c0_g1_i5.p1", "Xenopus_tropicalis_DN43682_c0_g1_i1.p1", "Xenopus_tropicalis_DN43727_c0_g1_i1.p1", "Xenopus_tropicalis_DN43732_c0_g1_i1.p1", "Xenopus_tropicalis_DN43764_c0_g1_i1.p1", "Xenopus_tropicalis_DN43797_c0_g1_i1.p1", "Xenopus_tropicalis_DN4400_c0_g1_i1.p1", "Xenopus_tropicalis_DN44011_c0_g1_i8.p1", "Xenopus_tropicalis_DN44013_c0_g1_i1.p1", "Xenopus_tropicalis_DN44013_c0_g1_i6.p1", "Xenopus_tropicalis_DN44030_c0_g1_i2.p1", "Xenopus_tropicalis_DN44058_c0_g1_i3.p1", "Xenopus_tropicalis_DN44123_c0_g1_i1.p1", "Xenopus_tropicalis_DN44149_c0_g1_i1.p1", "Xenopus_tropicalis_DN44224_c0_g1_i1.p1", "Xenopus_tropicalis_DN44259_c1_g1_i1.p1", "Xenopus_tropicalis_DN44265_c0_g1_i3.p1", "Xenopus_tropicalis_DN44272_c0_g1_i2.p1", "Xenopus_tropicalis_DN44314_c0_g1_i1.p1", "Xenopus_tropicalis_DN44341_c0_g1_i2.p1", "Xenopus_tropicalis_DN44397_c0_g1_i1.p1", "Xenopus_tropicalis_DN44408_c0_g1_i1.p1", "Xenopus_tropicalis_DN44415_c0_g1_i1.p1", "Xenopus_tropicalis_DN44416_c0_g1_i6.p1", "Xenopus_tropicalis_DN44419_c0_g1_i1.p1", "Xenopus_tropicalis_DN44422_c0_g1_i1.p1", "Xenopus_tropicalis_DN44440_c0_g1_i1.p1", "Xenopus_tropicalis_DN44442_c2_g1_i3.p1", "Xenopus_tropicalis_DN44443_c0_g1_i1.p1", "Xenopus_tropicalis_DN44450_c0_g1_i1.p1", "Xenopus_tropicalis_DN44465_c0_g1_i4.p1", "Xenopus_tropicalis_DN44478_c0_g1_i3.p1", "Xenopus_tropicalis_DN44486_c0_g1_i4.p1", "Xenopus_tropicalis_DN44509_c0_g1_i4.p1", "Xenopus_tropicalis_DN44514_c0_g1_i1.p1", "Xenopus_tropicalis_DN44545_c0_g1_i1.p1", "Xenopus_tropicalis_DN44549_c0_g1_i1.p1", "Xenopus_tropicalis_DN44558_c0_g1_i1.p1", "Xenopus_tropicalis_DN44607_c0_g1_i1.p2", "Xenopus_tropicalis_DN44633_c0_g1_i10.p1", "Xenopus_tropicalis_DN44640_c0_g1_i2.p1", "Xenopus_tropicalis_DN44668_c1_g1_i1.p1", "Xenopus_tropicalis_DN44695_c0_g1_i1.p1", "Xenopus_tropicalis_DN44704_c1_g1_i4.p1", "Xenopus_tropicalis_DN44709_c0_g1_i1.p1", "Xenopus_tropicalis_DN44721_c2_g1_i2.p1", "Xenopus_tropicalis_DN44730_c0_g1_i2.p1", "Xenopus_tropicalis_DN44735_c1_g1_i3.p1", "Xenopus_tropicalis_DN44754_c0_g1_i4.p1", "Xenopus_tropicalis_DN44759_c0_g1_i1.p1", "Xenopus_tropicalis_DN44760_c1_g1_i3.p1", "Xenopus_tropicalis_DN44782_c1_g1_i1.p1", "Xenopus_tropicalis_DN44805_c0_g1_i2.p1", "Xenopus_tropicalis_DN44835_c0_g1_i1.p1", "Xenopus_tropicalis_DN44845_c0_g1_i1.p1", "Xenopus_tropicalis_DN44866_c0_g1_i1.p1", "Xenopus_tropicalis_DN44881_c0_g1_i1.p1", "Xenopus_tropicalis_DN44891_c0_g1_i2.p1", "Xenopus_tropicalis_DN44915_c0_g1_i2.p1", "Xenopus_tropicalis_DN44925_c0_g1_i1.p1", "Xenopus_tropicalis_DN44927_c0_g1_i1.p1", "Xenopus_tropicalis_DN44942_c0_g1_i4.p1", "Xenopus_tropicalis_DN44945_c0_g1_i1.p1", "Xenopus_tropicalis_DN44956_c1_g1_i2.p1", "Xenopus_tropicalis_DN44958_c0_g1_i2.p1", "Xenopus_tropicalis_DN45007_c0_g1_i1.p1", "Xenopus_tropicalis_DN45015_c0_g1_i2.p1", "Xenopus_tropicalis_DN45033_c0_g1_i1.p1", "Xenopus_tropicalis_DN45040_c0_g1_i2.p1", "Xenopus_tropicalis_DN45068_c0_g1_i3.p1", "Xenopus_tropicalis_DN45095_c0_g1_i1.p1", "Xenopus_tropicalis_DN45138_c0_g1_i1.p1", "Xenopus_tropicalis_DN45151_c0_g1_i6.p1", "Xenopus_tropicalis_DN45223_c0_g1_i1.p1", "Xenopus_tropicalis_DN45233_c2_g1_i1.p3", "Xenopus_tropicalis_DN45233_c2_g1_i4.p1", "Xenopus_tropicalis_DN45289_c0_g1_i1.p1", "Xenopus_tropicalis_DN45316_c0_g1_i2.p1", "Xenopus_tropicalis_DN45323_c0_g1_i1.p1", "Xenopus_tropicalis_DN45327_c0_g1_i1.p1", "Xenopus_tropicalis_DN45331_c2_g1_i1.p1", "Xenopus_tropicalis_DN45337_c0_g1_i2.p1", "Xenopus_tropicalis_DN45430_c0_g1_i1.p1", "Xenopus_tropicalis_DN45445_c0_g1_i1.p1", "Xenopus_tropicalis_DN4546_c0_g1_i1.p1", "Xenopus_tropicalis_DN45462_c0_g1_i1.p1", "Xenopus_tropicalis_DN45484_c0_g1_i1.p1", "Xenopus_tropicalis_DN45492_c0_g1_i1.p1", "Xenopus_tropicalis_DN45497_c0_g1_i2.p1", "Xenopus_tropicalis_DN45512_c0_g1_i1.p1", "Xenopus_tropicalis_DN45547_c0_g1_i1.p1", "Xenopus_tropicalis_DN45644_c1_g1_i1.p1", "Xenopus_tropicalis_DN45650_c0_g1_i1.p1", "Xenopus_tropicalis_DN45682_c0_g1_i1.p1", "Xenopus_tropicalis_DN45684_c0_g1_i1.p1", "Xenopus_tropicalis_DN45697_c0_g1_i2.p1", "Xenopus_tropicalis_DN45732_c1_g1_i1.p1", "Xenopus_tropicalis_DN45748_c1_g1_i2.p1", "Xenopus_tropicalis_DN45765_c0_g1_i2.p1", "Xenopus_tropicalis_DN45790_c0_g1_i4.p1", "Xenopus_tropicalis_DN45825_c0_g1_i9.p1", "Xenopus_tropicalis_DN45885_c0_g1_i1.p1", "Xenopus_tropicalis_DN45887_c0_g1_i2.p1", "Xenopus_tropicalis_DN45905_c0_g1_i1.p1", "Xenopus_tropicalis_DN45939_c0_g1_i1.p1", "Xenopus_tropicalis_DN45961_c0_g1_i1.p2", "Xenopus_tropicalis_DN45970_c0_g1_i1.p2", "Xenopus_tropicalis_DN45981_c0_g1_i1.p1", "Xenopus_tropicalis_DN45988_c0_g1_i1.p1", "Xenopus_tropicalis_DN46024_c1_g1_i1.p1", "Xenopus_tropicalis_DN46037_c0_g1_i1.p1", "Xenopus_tropicalis_DN46044_c0_g1_i1.p1", "Xenopus_tropicalis_DN46056_c0_g1_i1.p1", "Xenopus_tropicalis_DN46061_c0_g1_i1.p1", "Xenopus_tropicalis_DN46115_c0_g1_i2.p1", "Xenopus_tropicalis_DN46124_c0_g1_i1.p1", "Xenopus_tropicalis_DN46182_c1_g1_i2.p1", "Xenopus_tropicalis_DN46189_c1_g1_i4.p1", "Xenopus_tropicalis_DN46192_c0_g1_i1.p1", "Xenopus_tropicalis_DN46222_c0_g1_i1.p1", "Xenopus_tropicalis_DN46230_c0_g1_i1.p1", "Xenopus_tropicalis_DN46233_c0_g1_i4.p1", "Xenopus_tropicalis_DN46296_c0_g1_i1.p1", "Xenopus_tropicalis_DN46297_c0_g1_i1.p1", "Xenopus_tropicalis_DN46365_c0_g1_i1.p1", "Xenopus_tropicalis_DN46380_c0_g1_i3.p1", "Xenopus_tropicalis_DN46388_c1_g1_i2.p1", "Xenopus_tropicalis_DN46402_c0_g1_i2.p1", "Xenopus_tropicalis_DN46404_c0_g1_i1.p1", "Xenopus_tropicalis_DN46405_c2_g1_i1.p1", "Xenopus_tropicalis_DN46423_c0_g1_i1.p1", "Xenopus_tropicalis_DN46439_c1_g1_i1.p1", "Xenopus_tropicalis_DN46446_c0_g1_i4.p1", "Xenopus_tropicalis_DN46485_c0_g1_i1.p1", "Xenopus_tropicalis_DN46546_c1_g1_i3.p1", "Xenopus_tropicalis_DN46557_c0_g1_i3.p1", "Xenopus_tropicalis_DN46564_c0_g1_i1.p1", "Xenopus_tropicalis_DN46566_c0_g1_i2.p1", "Xenopus_tropicalis_DN46576_c0_g1_i1.p1", "Xenopus_tropicalis_DN46586_c0_g1_i1.p1", "Xenopus_tropicalis_DN46591_c0_g1_i1.p1", "Xenopus_tropicalis_DN46655_c0_g1_i2.p1", "Xenopus_tropicalis_DN46658_c0_g1_i1.p1", "Xenopus_tropicalis_DN46676_c0_g1_i2.p1", "Xenopus_tropicalis_DN46683_c0_g1_i1.p1", "Xenopus_tropicalis_DN46693_c0_g1_i1.p1", "Xenopus_tropicalis_DN46705_c0_g1_i1.p1", "Xenopus_tropicalis_DN46713_c0_g1_i1.p1", "Xenopus_tropicalis_DN46725_c0_g1_i1.p1", "Xenopus_tropicalis_DN46769_c0_g1_i2.p1", "Xenopus_tropicalis_DN46811_c0_g1_i2.p1", "Xenopus_tropicalis_DN46831_c0_g1_i1.p1", "Xenopus_tropicalis_DN46833_c1_g1_i1.p1", "Xenopus_tropicalis_DN46846_c0_g1_i7.p1", "Xenopus_tropicalis_DN46880_c0_g1_i1.p1", "Xenopus_tropicalis_DN46885_c0_g1_i1.p1", "Xenopus_tropicalis_DN46886_c0_g1_i2.p1", "Xenopus_tropicalis_DN46906_c0_g1_i1.p1", "Xenopus_tropicalis_DN46963_c0_g1_i1.p1", "Xenopus_tropicalis_DN46965_c0_g1_i1.p1", "Xenopus_tropicalis_DN46970_c1_g1_i2.p1", "Xenopus_tropicalis_DN47001_c0_g2_i1.p1", "Xenopus_tropicalis_DN47017_c1_g1_i1.p1", "Xenopus_tropicalis_DN47028_c1_g1_i8.p1", "Xenopus_tropicalis_DN47030_c3_g1_i1.p1", "Xenopus_tropicalis_DN47048_c1_g1_i2.p1", "Xenopus_tropicalis_DN47056_c0_g1_i1.p1", "Xenopus_tropicalis_DN47126_c0_g1_i1.p1", "Xenopus_tropicalis_DN47132_c0_g1_i3.p1", "Xenopus_tropicalis_DN47164_c0_g1_i5.p1", "Xenopus_tropicalis_DN47169_c0_g1_i1.p1", "Xenopus_tropicalis_DN47170_c7_g1_i1.p1", "Xenopus_tropicalis_DN47200_c0_g1_i3.p1", "Xenopus_tropicalis_DN47214_c0_g1_i2.p1", "Xenopus_tropicalis_DN47266_c0_g1_i2.p1", "Xenopus_tropicalis_DN47267_c1_g1_i1.p1", "Xenopus_tropicalis_DN47309_c0_g1_i3.p1", "Xenopus_tropicalis_DN47327_c0_g1_i2.p1", "Xenopus_tropicalis_DN47342_c0_g1_i1.p1", "Xenopus_tropicalis_DN47343_c0_g1_i1.p1", "Xenopus_tropicalis_DN47365_c0_g1_i2.p1", "Xenopus_tropicalis_DN47411_c0_g1_i3.p1", "Xenopus_tropicalis_DN47442_c0_g1_i4.p1", "Xenopus_tropicalis_DN47446_c0_g1_i1.p1", "Xenopus_tropicalis_DN47497_c1_g1_i3.p1", "Xenopus_tropicalis_DN47514_c0_g1_i1.p1", "Xenopus_tropicalis_DN47603_c5_g1_i1.p1", "Xenopus_tropicalis_DN47606_c0_g1_i3.p1", "Xenopus_tropicalis_DN47616_c0_g1_i1.p1", "Xenopus_tropicalis_DN47630_c0_g2_i1.p1", "Xenopus_tropicalis_DN47631_c0_g1_i4.p1", "Xenopus_tropicalis_DN47678_c0_g1_i1.p1", "Xenopus_tropicalis_DN47681_c1_g1_i9.p2", "Xenopus_tropicalis_DN47688_c0_g1_i2.p1", "Xenopus_tropicalis_DN47728_c0_g1_i2.p1", "Xenopus_tropicalis_DN47758_c0_g1_i3.p1", "Xenopus_tropicalis_DN47782_c0_g1_i1.p1", "Xenopus_tropicalis_DN47818_c3_g1_i1.p1", "Xenopus_tropicalis_DN47827_c0_g1_i2.p1", "Xenopus_tropicalis_DN47832_c3_g1_i1.p1", "Xenopus_tropicalis_DN47833_c0_g1_i2.p1", "Xenopus_tropicalis_DN47852_c0_g1_i6.p1", "Xenopus_tropicalis_DN47867_c0_g3_i1.p1", "Xenopus_tropicalis_DN47910_c0_g1_i1.p1", "Xenopus_tropicalis_DN47922_c0_g1_i1.p1", "Xenopus_tropicalis_DN47943_c1_g1_i5.p1", "Xenopus_tropicalis_DN47966_c0_g1_i10.p1", "Xenopus_tropicalis_DN47997_c0_g2_i1.p1", "Xenopus_tropicalis_DN48025_c0_g1_i2.p1", "Xenopus_tropicalis_DN48035_c0_g1_i1.p1", "Xenopus_tropicalis_DN48044_c0_g1_i1.p1", "Xenopus_tropicalis_DN48055_c0_g1_i1.p1", "Xenopus_tropicalis_DN48096_c2_g1_i2.p1", "Xenopus_tropicalis_DN48108_c0_g1_i1.p2", "Xenopus_tropicalis_DN48115_c0_g1_i1.p1", "Xenopus_tropicalis_DN48119_c0_g1_i1.p1", "Xenopus_tropicalis_DN48132_c0_g1_i3.p1", "Xenopus_tropicalis_DN48138_c0_g1_i1.p1", "Xenopus_tropicalis_DN48139_c5_g1_i2.p2", "Xenopus_tropicalis_DN48141_c0_g2_i1.p1", "Xenopus_tropicalis_DN48169_c0_g1_i1.p1", "Xenopus_tropicalis_DN48187_c0_g1_i2.p1", "Xenopus_tropicalis_DN48201_c0_g1_i1.p1", "Xenopus_tropicalis_DN48201_c0_g1_i3.p1", "Xenopus_tropicalis_DN48201_c0_g1_i4.p1", "Xenopus_tropicalis_DN48206_c0_g1_i4.p2", "Xenopus_tropicalis_DN48216_c0_g1_i2.p1", "Xenopus_tropicalis_DN48229_c0_g1_i3.p1", "Xenopus_tropicalis_DN48231_c0_g1_i1.p1", "Xenopus_tropicalis_DN48235_c1_g1_i1.p1", "Xenopus_tropicalis_DN48239_c0_g1_i2.p1", "Xenopus_tropicalis_DN48258_c0_g1_i1.p1", "Xenopus_tropicalis_DN48281_c0_g1_i3.p1", "Xenopus_tropicalis_DN48301_c0_g1_i2.p1", "Xenopus_tropicalis_DN48317_c2_g1_i1.p1", "Xenopus_tropicalis_DN48339_c1_g1_i1.p1", "Xenopus_tropicalis_DN48358_c0_g1_i1.p1", "Xenopus_tropicalis_DN48374_c0_g1_i1.p1", "Xenopus_tropicalis_DN48458_c0_g1_i7.p1", "Xenopus_tropicalis_DN48503_c4_g1_i1.p1", "Xenopus_tropicalis_DN48538_c8_g1_i4.p1", "Xenopus_tropicalis_DN48544_c1_g1_i2.p1", "Xenopus_tropicalis_DN48566_c4_g1_i2.p1", "Xenopus_tropicalis_DN48577_c0_g1_i2.p1", "Xenopus_tropicalis_DN48583_c0_g1_i1.p1", "Xenopus_tropicalis_DN48593_c2_g1_i1.p1", "Xenopus_tropicalis_DN48636_c0_g1_i2.p1", "Xenopus_tropicalis_DN48637_c1_g1_i1.p1", "Xenopus_tropicalis_DN48642_c0_g1_i1.p1", "Xenopus_tropicalis_DN48644_c0_g1_i3.p1", "Xenopus_tropicalis_DN48686_c1_g1_i1.p1", "Xenopus_tropicalis_DN48731_c0_g1_i2.p1", "Xenopus_tropicalis_DN48737_c0_g1_i1.p1", "Xenopus_tropicalis_DN48750_c0_g1_i1.p1", "Xenopus_tropicalis_DN48750_c0_g1_i5.p1", "Xenopus_tropicalis_DN48754_c0_g1_i1.p1", "Xenopus_tropicalis_DN48786_c0_g1_i1.p1", "Xenopus_tropicalis_DN48790_c0_g1_i2.p1", "Xenopus_tropicalis_DN48803_c1_g1_i1.p1", "Xenopus_tropicalis_DN48818_c0_g1_i1.p1", "Xenopus_tropicalis_DN48824_c0_g1_i1.p1", "Xenopus_tropicalis_DN48827_c1_g1_i3.p1", "Xenopus_tropicalis_DN48877_c4_g1_i1.p1", "Xenopus_tropicalis_DN48883_c1_g1_i1.p1", "Xenopus_tropicalis_DN48907_c2_g1_i1.p1", "Xenopus_tropicalis_DN48932_c1_g1_i2.p1", "Xenopus_tropicalis_DN48933_c1_g2_i1.p2", "Xenopus_tropicalis_DN48943_c2_g1_i2.p1", "Xenopus_tropicalis_DN48950_c0_g1_i1.p1", "Xenopus_tropicalis_DN48979_c0_g1_i6.p1", "Xenopus_tropicalis_DN48983_c0_g1_i1.p1", "Xenopus_tropicalis_DN49015_c2_g1_i5.p1", "Xenopus_tropicalis_DN49036_c1_g1_i1.p1", "Xenopus_tropicalis_DN49040_c0_g1_i1.p1", "Xenopus_tropicalis_DN49069_c0_g1_i4.p1", "Xenopus_tropicalis_DN49071_c1_g1_i1.p1", "Xenopus_tropicalis_DN49071_c1_g1_i3.p1", "Xenopus_tropicalis_DN49085_c0_g1_i13.p1", "Xenopus_tropicalis_DN49091_c0_g1_i3.p1", "Xenopus_tropicalis_DN49106_c0_g1_i4.p1", "Xenopus_tropicalis_DN49110_c3_g2_i1.p1", "Xenopus_tropicalis_DN49132_c0_g1_i1.p1", "Xenopus_tropicalis_DN49172_c0_g1_i1.p1", "Xenopus_tropicalis_DN49188_c0_g2_i2.p1", "Xenopus_tropicalis_DN49208_c3_g2_i1.p1", "Xenopus_tropicalis_DN49273_c0_g1_i1.p1", "Xenopus_tropicalis_DN49292_c9_g1_i6.p1", "Xenopus_tropicalis_DN49308_c1_g2_i1.p1", "Xenopus_tropicalis_DN49368_c0_g1_i1.p1", "Xenopus_tropicalis_DN4937_c0_g1_i1.p1", "Xenopus_tropicalis_DN49394_c2_g1_i2.p1", "Xenopus_tropicalis_DN49401_c0_g1_i1.p1", "Xenopus_tropicalis_DN49409_c0_g1_i1.p1", "Xenopus_tropicalis_DN49419_c0_g1_i3.p1", "Xenopus_tropicalis_DN49442_c0_g1_i4.p1", "Xenopus_tropicalis_DN49446_c0_g1_i3.p1", "Xenopus_tropicalis_DN49481_c0_g1_i1.p1", "Xenopus_tropicalis_DN49487_c0_g1_i3.p1", "Xenopus_tropicalis_DN49504_c0_g1_i1.p1", "Xenopus_tropicalis_DN49528_c7_g1_i4.p1", "Xenopus_tropicalis_DN49539_c1_g1_i1.p1", "Xenopus_tropicalis_DN49539_c2_g1_i3.p1", "Xenopus_tropicalis_DN49554_c0_g1_i1.p1", "Xenopus_tropicalis_DN49557_c0_g1_i3.p1", "Xenopus_tropicalis_DN49568_c1_g1_i1.p1", "Xenopus_tropicalis_DN49585_c0_g1_i2.p1", "Xenopus_tropicalis_DN49595_c0_g1_i1.p1", "Xenopus_tropicalis_DN49598_c0_g1_i2.p1", "Xenopus_tropicalis_DN49632_c0_g1_i1.p1", "Xenopus_tropicalis_DN49651_c0_g1_i12.p1", "Xenopus_tropicalis_DN49660_c0_g1_i2.p1", "Xenopus_tropicalis_DN49698_c12_g1_i2.p1", "Xenopus_tropicalis_DN49698_c12_g1_i3.p1", "Xenopus_tropicalis_DN49715_c0_g1_i5.p1", "Xenopus_tropicalis_DN49719_c0_g1_i2.p1", "Xenopus_tropicalis_DN49723_c0_g1_i2.p1", "Xenopus_tropicalis_DN49743_c0_g1_i1.p1", "Xenopus_tropicalis_DN49743_c0_g1_i3.p1", "Xenopus_tropicalis_DN49757_c0_g1_i5.p1", "Xenopus_tropicalis_DN49774_c1_g1_i2.p1", "Xenopus_tropicalis_DN49775_c0_g1_i1.p1", "Xenopus_tropicalis_DN49787_c8_g1_i1.p1", "Xenopus_tropicalis_DN49825_c1_g1_i1.p1", "Xenopus_tropicalis_DN49829_c0_g1_i4.p2", "Xenopus_tropicalis_DN49836_c0_g1_i1.p1", "Xenopus_tropicalis_DN49847_c0_g1_i1.p1", "Xenopus_tropicalis_DN49848_c0_g1_i1.p1", "Xenopus_tropicalis_DN49880_c0_g1_i1.p1", "Xenopus_tropicalis_DN49895_c0_g1_i1.p1", "Xenopus_tropicalis_DN49921_c0_g1_i1.p1", "Xenopus_tropicalis_DN49950_c0_g1_i3.p1", "Xenopus_tropicalis_DN49962_c1_g1_i1.p1", "Xenopus_tropicalis_DN49963_c0_g1_i4.p1", "Xenopus_tropicalis_DN49966_c0_g1_i3.p1", "Xenopus_tropicalis_DN49976_c1_g2_i1.p1", "Xenopus_tropicalis_DN49994_c1_g1_i1.p1", "Xenopus_tropicalis_DN50005_c8_g1_i3.p1", "Xenopus_tropicalis_DN50020_c1_g1_i1.p1", "Xenopus_tropicalis_DN50050_c0_g1_i2.p1", "Xenopus_tropicalis_DN50098_c0_g1_i1.p1", "Xenopus_tropicalis_DN50099_c0_g1_i1.p1", "Xenopus_tropicalis_DN50099_c0_g1_i5.p1", "Xenopus_tropicalis_DN50099_c0_g1_i9.p1", "Xenopus_tropicalis_DN50104_c0_g1_i11.p1", "Xenopus_tropicalis_DN50104_c0_g1_i7.p2", "Xenopus_tropicalis_DN50135_c0_g1_i3.p1", "Xenopus_tropicalis_DN50161_c0_g1_i2.p1", "Xenopus_tropicalis_DN50189_c0_g1_i4.p1", "Xenopus_tropicalis_DN50198_c1_g1_i1.p1", "Xenopus_tropicalis_DN50226_c0_g1_i1.p1", "Xenopus_tropicalis_DN50227_c0_g1_i5.p1", "Xenopus_tropicalis_DN50238_c0_g1_i1.p1", "Xenopus_tropicalis_DN50240_c0_g1_i5.p1", "Xenopus_tropicalis_DN50250_c1_g2_i2.p1", "Xenopus_tropicalis_DN50258_c0_g1_i1.p1", "Xenopus_tropicalis_DN50273_c4_g1_i1.p1", "Xenopus_tropicalis_DN50277_c0_g1_i2.p1", "Xenopus_tropicalis_DN50280_c0_g1_i1.p1", "Xenopus_tropicalis_DN50283_c0_g1_i3.p1", "Xenopus_tropicalis_DN50295_c1_g1_i4.p1", "Xenopus_tropicalis_DN50308_c0_g1_i1.p1", "Xenopus_tropicalis_DN50346_c1_g1_i1.p1", "Xenopus_tropicalis_DN50401_c6_g1_i1.p1", "Xenopus_tropicalis_DN50426_c1_g2_i1.p1", "Xenopus_tropicalis_DN50466_c0_g1_i1.p1", "Xenopus_tropicalis_DN50478_c0_g1_i2.p1", "Xenopus_tropicalis_DN50480_c3_g1_i2.p1", "Xenopus_tropicalis_DN50480_c4_g1_i1.p1", "Xenopus_tropicalis_DN50487_c0_g1_i7.p1", "Xenopus_tropicalis_DN50507_c0_g1_i1.p1", "Xenopus_tropicalis_DN50532_c0_g1_i1.p1", "Xenopus_tropicalis_DN50533_c0_g1_i1.p1", "Xenopus_tropicalis_DN50571_c0_g1_i1.p1", "Xenopus_tropicalis_DN50605_c0_g1_i2.p1", "Xenopus_tropicalis_DN50620_c0_g1_i5.p1", "Xenopus_tropicalis_DN50670_c0_g1_i3.p1", "Xenopus_tropicalis_DN50704_c5_g1_i1.p1", "Xenopus_tropicalis_DN50707_c0_g1_i1.p1", "Xenopus_tropicalis_DN50749_c4_g1_i2.p1", "Xenopus_tropicalis_DN50752_c7_g1_i1.p1", "Xenopus_tropicalis_DN50755_c1_g1_i1.p1", "Xenopus_tropicalis_DN50796_c2_g2_i2.p1", "Xenopus_tropicalis_DN50828_c1_g1_i3.p1", "Xenopus_tropicalis_DN50831_c0_g1_i2.p1", "Xenopus_tropicalis_DN50831_c0_g1_i3.p1", "Xenopus_tropicalis_DN50833_c3_g1_i3.p1", "Xenopus_tropicalis_DN50879_c0_g1_i2.p1", "Xenopus_tropicalis_DN50923_c0_g1_i1.p1", "Xenopus_tropicalis_DN50957_c2_g1_i4.p1", "Xenopus_tropicalis_DN51032_c0_g1_i2.p1", "Xenopus_tropicalis_DN51050_c0_g1_i5.p1", "Xenopus_tropicalis_DN51058_c0_g1_i2.p1", "Xenopus_tropicalis_DN51085_c3_g1_i1.p1", "Xenopus_tropicalis_DN51117_c0_g1_i2.p1", "Xenopus_tropicalis_DN51118_c0_g1_i1.p1", "Xenopus_tropicalis_DN51120_c7_g1_i13.p1", "Xenopus_tropicalis_DN51135_c0_g1_i1.p1", "Xenopus_tropicalis_DN51138_c0_g1_i6.p1", "Xenopus_tropicalis_DN51200_c0_g1_i1.p1", "Xenopus_tropicalis_DN51213_c0_g1_i1.p1", "Xenopus_tropicalis_DN51217_c2_g1_i2.p1", "Xenopus_tropicalis_DN51218_c5_g1_i4.p1", "Xenopus_tropicalis_DN51235_c0_g2_i1.p1", "Xenopus_tropicalis_DN51269_c0_g1_i1.p1", "Xenopus_tropicalis_DN51274_c2_g5_i2.p1", "Xenopus_tropicalis_DN51317_c4_g1_i2.p1", "Xenopus_tropicalis_DN51319_c0_g1_i7.p1", "Xenopus_tropicalis_DN51326_c1_g1_i1.p1", "Xenopus_tropicalis_DN51382_c2_g1_i5.p1", "Xenopus_tropicalis_DN51389_c3_g1_i2.p1", "Xenopus_tropicalis_DN51394_c0_g1_i4.p1", "Xenopus_tropicalis_DN51456_c0_g1_i5.p1", "Xenopus_tropicalis_DN51462_c0_g1_i1.p1", "Xenopus_tropicalis_DN51467_c1_g1_i2.p1", "Xenopus_tropicalis_DN51498_c6_g2_i2.p1", "Xenopus_tropicalis_DN51509_c10_g2_i2.p1", "Xenopus_tropicalis_DN51548_c4_g1_i1.p1", "Xenopus_tropicalis_DN51586_c2_g1_i1.p1", "Xenopus_tropicalis_DN51591_c0_g1_i3.p1", "Xenopus_tropicalis_DN51597_c1_g1_i1.p1", "Xenopus_tropicalis_DN51606_c1_g1_i1.p1", "Xenopus_tropicalis_DN51607_c4_g3_i1.p1", "Xenopus_tropicalis_DN51630_c0_g1_i1.p1", "Xenopus_tropicalis_DN51659_c1_g1_i1.p1", "Xenopus_tropicalis_DN51671_c2_g1_i2.p1", "Xenopus_tropicalis_DN51696_c6_g3_i2.p1", "Xenopus_tropicalis_DN51703_c3_g1_i2.p1", "Xenopus_tropicalis_DN51751_c9_g1_i1.p1", "Xenopus_tropicalis_DN51775_c1_g1_i3.p1", "Xenopus_tropicalis_DN51797_c9_g1_i2.p1", "Xenopus_tropicalis_DN51818_c10_g1_i2.p1", "Xenopus_tropicalis_DN51843_c0_g1_i2.p1", "Xenopus_tropicalis_DN51845_c1_g1_i11.p1", "Xenopus_tropicalis_DN51856_c2_g1_i1.p1", "Xenopus_tropicalis_DN51884_c9_g2_i1.p1", "Xenopus_tropicalis_DN51904_c0_g1_i3.p1", "Xenopus_tropicalis_DN51905_c2_g1_i2.p1", "Xenopus_tropicalis_DN51919_c1_g1_i5.p1", "Xenopus_tropicalis_DN51919_c1_g2_i4.p1", "Xenopus_tropicalis_DN51943_c0_g1_i2.p1", "Xenopus_tropicalis_DN51945_c3_g1_i2.p1", "Xenopus_tropicalis_DN51946_c3_g5_i1.p1", "Xenopus_tropicalis_DN51947_c2_g1_i6.p1", "Xenopus_tropicalis_DN51949_c0_g2_i3.p1", "Xenopus_tropicalis_DN51991_c0_g1_i3.p1", "Xenopus_tropicalis_DN51998_c0_g1_i1.p1", "Xenopus_tropicalis_DN52003_c1_g1_i1.p1", "Xenopus_tropicalis_DN52050_c1_g2_i2.p1", "Xenopus_tropicalis_DN52062_c0_g1_i1.p1", "Xenopus_tropicalis_DN52067_c0_g1_i1.p1", "Xenopus_tropicalis_DN52084_c0_g1_i3.p1", "Xenopus_tropicalis_DN52122_c0_g1_i1.p1", "Xenopus_tropicalis_DN52147_c0_g1_i1.p1", "Xenopus_tropicalis_DN52155_c0_g1_i1.p1", "Xenopus_tropicalis_DN52159_c10_g4_i1.p1", "Xenopus_tropicalis_DN52159_c10_g8_i1.p1", "Xenopus_tropicalis_DN52159_c9_g2_i6.p1", "Xenopus_tropicalis_DN52162_c0_g1_i4.p1", "Xenopus_tropicalis_DN52207_c0_g1_i1.p1", "Xenopus_tropicalis_DN52211_c4_g2_i1.p1", "Xenopus_tropicalis_DN52221_c0_g1_i3.p1", "Xenopus_tropicalis_DN52226_c1_g1_i3.p1", "Xenopus_tropicalis_DN52226_c1_g1_i5.p1", "Xenopus_tropicalis_DN52232_c0_g1_i1.p1", "Xenopus_tropicalis_DN52233_c3_g1_i3.p1", "Xenopus_tropicalis_DN52252_c2_g1_i3.p1", "Xenopus_tropicalis_DN52256_c0_g1_i12.p3", "Xenopus_tropicalis_DN52270_c7_g1_i1.p1", "Xenopus_tropicalis_DN52310_c10_g1_i5.p1", "Xenopus_tropicalis_DN52310_c7_g1_i1.p1", "Xenopus_tropicalis_DN52314_c1_g1_i1.p1", "Xenopus_tropicalis_DN52314_c1_g1_i2.p1", "Xenopus_tropicalis_DN52359_c10_g1_i1.p1", "Xenopus_tropicalis_DN52373_c3_g1_i1.p1", "Xenopus_tropicalis_DN52378_c0_g2_i1.p1", "Xenopus_tropicalis_DN52394_c3_g1_i2.p1", "Xenopus_tropicalis_DN52422_c3_g1_i1.p1", "Xenopus_tropicalis_DN52442_c2_g1_i1.p1", "Xenopus_tropicalis_DN52455_c5_g1_i2.p1", "Xenopus_tropicalis_DN52461_c2_g3_i2.p1", "Xenopus_tropicalis_DN52466_c6_g1_i1.p1", "Xenopus_tropicalis_DN52518_c0_g1_i8.p1", "Xenopus_tropicalis_DN52554_c0_g1_i1.p1", "Xenopus_tropicalis_DN52556_c0_g1_i1.p1", "Xenopus_tropicalis_DN52568_c7_g3_i3.p1", "Xenopus_tropicalis_DN52571_c0_g2_i2.p1", "Xenopus_tropicalis_DN52574_c2_g1_i1.p1", "Xenopus_tropicalis_DN52576_c1_g1_i1.p1", "Xenopus_tropicalis_DN52602_c1_g1_i1.p1", "Xenopus_tropicalis_DN52604_c2_g1_i10.p1", "Xenopus_tropicalis_DN52607_c9_g2_i2.p1", "Xenopus_tropicalis_DN52631_c1_g1_i1.p1", "Xenopus_tropicalis_DN52651_c2_g1_i1.p1", "Xenopus_tropicalis_DN52665_c11_g2_i1.p1", "Xenopus_tropicalis_DN52668_c3_g2_i1.p1", "Xenopus_tropicalis_DN52669_c0_g1_i1.p1", "Xenopus_tropicalis_DN52716_c0_g1_i10.p1", "Xenopus_tropicalis_DN52716_c0_g1_i13.p1", "Xenopus_tropicalis_DN52779_c0_g1_i2.p1", "Xenopus_tropicalis_DN52781_c1_g1_i1.p1", "Xenopus_tropicalis_DN52785_c7_g1_i8.p1", "Xenopus_tropicalis_DN52791_c1_g1_i1.p1", "Xenopus_tropicalis_DN52799_c12_g1_i1.p1", "Xenopus_tropicalis_DN52811_c14_g1_i1.p1", "Xenopus_tropicalis_DN52866_c4_g1_i3.p1", "Xenopus_tropicalis_DN52866_c5_g1_i2.p1", "Xenopus_tropicalis_DN52887_c0_g1_i10.p1", "Xenopus_tropicalis_DN52926_c17_g1_i5.p1", "Xenopus_tropicalis_DN52929_c5_g1_i1.p1", "Xenopus_tropicalis_DN52943_c14_g3_i1.p1", "Xenopus_tropicalis_DN52951_c2_g1_i1.p1", "Xenopus_tropicalis_DN52961_c0_g1_i10.p1", "Xenopus_tropicalis_DN53009_c4_g1_i1.p1", "Xenopus_tropicalis_DN53068_c0_g1_i1.p1", "Xenopus_tropicalis_DN53068_c0_g1_i2.p1", "Xenopus_tropicalis_DN53080_c2_g1_i2.p1", "Xenopus_tropicalis_DN53084_c4_g1_i1.p1", "Xenopus_tropicalis_DN53107_c5_g1_i2.p1", "Xenopus_tropicalis_DN53134_c10_g1_i1.p1", "Xenopus_tropicalis_DN53138_c1_g1_i6.p1", "Xenopus_tropicalis_DN53164_c4_g1_i1.p1", "Xenopus_tropicalis_DN53369_c0_g1_i1.p1", "Xenopus_tropicalis_DN5556_c0_g1_i2.p1", "Xenopus_tropicalis_DN5672_c0_g1_i1.p1", "Xenopus_tropicalis_DN5683_c0_g1_i5.p1", "Xenopus_tropicalis_DN5694_c0_g1_i1.p1", "Xenopus_tropicalis_DN5727_c1_g1_i1.p2", "Xenopus_tropicalis_DN5824_c0_g1_i1.p1", "Xenopus_tropicalis_DN5927_c0_g1_i1.p1", "Xenopus_tropicalis_DN6233_c0_g1_i1.p1", "Xenopus_tropicalis_DN6330_c0_g1_i1.p1", "Xenopus_tropicalis_DN63451_c0_g1_i1.p1", "Xenopus_tropicalis_DN63730_c0_g1_i1.p1", "Xenopus_tropicalis_DN64729_c0_g1_i1.p1", "Xenopus_tropicalis_DN68173_c0_g1_i1.p1", "Xenopus_tropicalis_DN7175_c0_g1_i2.p1", "Xenopus_tropicalis_DN78309_c0_g1_i1.p1", "Xenopus_tropicalis_DN79001_c0_g1_i1.p1", "Xenopus_tropicalis_DN79540_c0_g1_i1.p1", "Xenopus_tropicalis_DN81051_c0_g1_i1.p2", "Xenopus_tropicalis_DN81570_c0_g1_i1.p1", "Xenopus_tropicalis_DN9244_c0_g1_i1.p1", "Xenopus_tropicalis_DN93176_c0_g1_i1.p1", "Xenopus_tropicalis_DN93544_c0_g1_i1.p1", "Xenopus_tropicalis_DN93942_c0_g1_i1.p1", "Xenopus_tropicalis_DN93966_c0_g1_i1.p1", "Xenopus_tropicalis_DN96794_c0_g1_i2.p1", "Xenopus_tropicalis_DN9964_c0_g1_i1.p1")
8	GO:0034641	cellular nitrogen compound metabolic pro...	2464	652	405.73	< 1e-30	c("Xenopus_tropicalis_DN10424_c0_g1_i1.p1", "Xenopus_tropicalis_DN108420_c0_g1_i1.p1", "Xenopus_tropicalis_DN110901_c0_g1_i1.p1", "Xenopus_tropicalis_DN111352_c0_g1_i1.p1", "Xenopus_tropicalis_DN111487_c0_g1_i1.p1", "Xenopus_tropicalis_DN1125_c0_g1_i1.p1", "Xenopus_tropicalis_DN11585_c0_g1_i1.p1", "Xenopus_tropicalis_DN11953_c0_g1_i1.p1", "Xenopus_tropicalis_DN12020_c0_g1_i1.p1", "Xenopus_tropicalis_DN12101_c0_g1_i2.p1", "Xenopus_tropicalis_DN12132_c0_g1_i1.p1", "Xenopus_tropicalis_DN123438_c0_g1_i1.p1", "Xenopus_tropicalis_DN125020_c0_g1_i3.p1", "Xenopus_tropicalis_DN12993_c0_g1_i3.p1", "Xenopus_tropicalis_DN13552_c0_g1_i1.p1", "Xenopus_tropicalis_DN14481_c0_g1_i1.p1", "Xenopus_tropicalis_DN1556_c0_g1_i1.p1", "Xenopus_tropicalis_DN17475_c0_g1_i1.p1", "Xenopus_tropicalis_DN17626_c0_g1_i1.p1", "Xenopus_tropicalis_DN17693_c0_g1_i2.p2", "Xenopus_tropicalis_DN17754_c0_g1_i1.p1", "Xenopus_tropicalis_DN17882_c0_g1_i1.p1", "Xenopus_tropicalis_DN18582_c0_g1_i1.p1", "Xenopus_tropicalis_DN18932_c0_g1_i5.p1", "Xenopus_tropicalis_DN19892_c0_g1_i1.p1", "Xenopus_tropicalis_DN19948_c0_g1_i1.p1", "Xenopus_tropicalis_DN20053_c0_g1_i1.p1", "Xenopus_tropicalis_DN20574_c1_g1_i1.p1", "Xenopus_tropicalis_DN20964_c0_g1_i1.p1", "Xenopus_tropicalis_DN21011_c0_g1_i1.p1", "Xenopus_tropicalis_DN21120_c0_g1_i2.p1", "Xenopus_tropicalis_DN21153_c0_g1_i1.p1", "Xenopus_tropicalis_DN21452_c0_g1_i1.p1", "Xenopus_tropicalis_DN21462_c0_g1_i2.p1", "Xenopus_tropicalis_DN22002_c0_g1_i3.p1", "Xenopus_tropicalis_DN22352_c0_g1_i2.p1", "Xenopus_tropicalis_DN22355_c0_g1_i2.p2", "Xenopus_tropicalis_DN22583_c0_g1_i1.p1", "Xenopus_tropicalis_DN22613_c0_g1_i2.p1", "Xenopus_tropicalis_DN22672_c0_g1_i1.p1", "Xenopus_tropicalis_DN22729_c0_g1_i1.p1", "Xenopus_tropicalis_DN22737_c0_g1_i2.p1", "Xenopus_tropicalis_DN23194_c0_g1_i1.p1", "Xenopus_tropicalis_DN23295_c0_g1_i1.p1", "Xenopus_tropicalis_DN23446_c0_g1_i1.p1", "Xenopus_tropicalis_DN23705_c0_g1_i1.p1", "Xenopus_tropicalis_DN23952_c0_g1_i3.p1", "Xenopus_tropicalis_DN23989_c0_g1_i1.p1", "Xenopus_tropicalis_DN24085_c0_g1_i1.p1", "Xenopus_tropicalis_DN25344_c0_g1_i2.p1", "Xenopus_tropicalis_DN25881_c0_g1_i1.p1", "Xenopus_tropicalis_DN26044_c0_g1_i1.p1", "Xenopus_tropicalis_DN26095_c0_g1_i2.p1", "Xenopus_tropicalis_DN26188_c0_g1_i2.p2", "Xenopus_tropicalis_DN26227_c1_g1_i1.p1", "Xenopus_tropicalis_DN26519_c0_g1_i2.p1", "Xenopus_tropicalis_DN26523_c0_g1_i1.p1", "Xenopus_tropicalis_DN26648_c0_g1_i1.p1", "Xenopus_tropicalis_DN26679_c0_g1_i1.p1", "Xenopus_tropicalis_DN26745_c0_g1_i1.p1", "Xenopus_tropicalis_DN26785_c0_g1_i1.p1", "Xenopus_tropicalis_DN26848_c0_g1_i1.p1", "Xenopus_tropicalis_DN26864_c0_g1_i1.p1", "Xenopus_tropicalis_DN26900_c0_g1_i1.p1", "Xenopus_tropicalis_DN26949_c0_g1_i3.p1", "Xenopus_tropicalis_DN27493_c0_g1_i1.p1", "Xenopus_tropicalis_DN27729_c0_g1_i2.p1", "Xenopus_tropicalis_DN28211_c0_g1_i1.p1", "Xenopus_tropicalis_DN29153_c0_g1_i1.p2", "Xenopus_tropicalis_DN29336_c0_g1_i1.p1", "Xenopus_tropicalis_DN29668_c0_g1_i1.p1", "Xenopus_tropicalis_DN29679_c0_g1_i1.p1", "Xenopus_tropicalis_DN29872_c0_g1_i1.p1", "Xenopus_tropicalis_DN29957_c0_g1_i1.p1", "Xenopus_tropicalis_DN30347_c0_g1_i1.p1", "Xenopus_tropicalis_DN30432_c1_g1_i2.p1", "Xenopus_tropicalis_DN30495_c0_g1_i1.p1", "Xenopus_tropicalis_DN30725_c0_g1_i1.p1", "Xenopus_tropicalis_DN30914_c0_g1_i1.p1", "Xenopus_tropicalis_DN31206_c0_g1_i2.p1", "Xenopus_tropicalis_DN31273_c0_g1_i1.p1", "Xenopus_tropicalis_DN31296_c0_g1_i1.p1", "Xenopus_tropicalis_DN31407_c0_g1_i1.p1", "Xenopus_tropicalis_DN31549_c0_g1_i1.p1", "Xenopus_tropicalis_DN31559_c0_g1_i4.p1", "Xenopus_tropicalis_DN31624_c0_g1_i1.p1", "Xenopus_tropicalis_DN31786_c1_g1_i1.p1", "Xenopus_tropicalis_DN31961_c0_g1_i1.p1", "Xenopus_tropicalis_DN32091_c0_g1_i1.p1", "Xenopus_tropicalis_DN32132_c0_g1_i3.p1", "Xenopus_tropicalis_DN32194_c0_g1_i2.p1", "Xenopus_tropicalis_DN32334_c0_g1_i1.p1", "Xenopus_tropicalis_DN32423_c0_g1_i2.p1", "Xenopus_tropicalis_DN32451_c0_g1_i1.p1", "Xenopus_tropicalis_DN32545_c0_g1_i3.p1", "Xenopus_tropicalis_DN32644_c0_g1_i1.p1", "Xenopus_tropicalis_DN32822_c0_g1_i1.p1", "Xenopus_tropicalis_DN33047_c0_g1_i1.p1", "Xenopus_tropicalis_DN33139_c0_g1_i1.p1", "Xenopus_tropicalis_DN33156_c0_g1_i1.p1", "Xenopus_tropicalis_DN33276_c0_g1_i1.p1", "Xenopus_tropicalis_DN33514_c1_g1_i1.p1", "Xenopus_tropicalis_DN33617_c0_g1_i1.p1", "Xenopus_tropicalis_DN33694_c0_g1_i1.p1", "Xenopus_tropicalis_DN33809_c0_g1_i3.p1", "Xenopus_tropicalis_DN33855_c0_g1_i2.p1", "Xenopus_tropicalis_DN33986_c0_g1_i3.p1", "Xenopus_tropicalis_DN34024_c0_g1_i2.p1", "Xenopus_tropicalis_DN34150_c0_g1_i1.p1", "Xenopus_tropicalis_DN34639_c0_g1_i1.p1", "Xenopus_tropicalis_DN35262_c0_g1_i1.p1", "Xenopus_tropicalis_DN35443_c0_g1_i2.p1", "Xenopus_tropicalis_DN35502_c0_g1_i1.p1", "Xenopus_tropicalis_DN35502_c0_g1_i2.p1", "Xenopus_tropicalis_DN35520_c0_g1_i1.p1", "Xenopus_tropicalis_DN35560_c0_g1_i2.p1", "Xenopus_tropicalis_DN35626_c0_g1_i1.p1", "Xenopus_tropicalis_DN35685_c0_g1_i1.p1", "Xenopus_tropicalis_DN35789_c0_g1_i1.p1", "Xenopus_tropicalis_DN35952_c0_g1_i1.p1", "Xenopus_tropicalis_DN35977_c0_g1_i1.p1", "Xenopus_tropicalis_DN36017_c0_g1_i1.p1", "Xenopus_tropicalis_DN36020_c0_g1_i2.p2", "Xenopus_tropicalis_DN36050_c0_g1_i2.p1", "Xenopus_tropicalis_DN36330_c0_g1_i1.p1", "Xenopus_tropicalis_DN36401_c0_g1_i1.p1", "Xenopus_tropicalis_DN36549_c0_g1_i1.p1", "Xenopus_tropicalis_DN36550_c0_g1_i1.p1", "Xenopus_tropicalis_DN36559_c0_g1_i1.p1", "Xenopus_tropicalis_DN36621_c1_g1_i1.p1", "Xenopus_tropicalis_DN36627_c0_g1_i1.p1", "Xenopus_tropicalis_DN36631_c0_g1_i1.p1", "Xenopus_tropicalis_DN36676_c0_g1_i3.p1", "Xenopus_tropicalis_DN36717_c0_g1_i1.p1", "Xenopus_tropicalis_DN36771_c0_g1_i2.p1", "Xenopus_tropicalis_DN36834_c0_g1_i1.p1", "Xenopus_tropicalis_DN36906_c0_g1_i1.p1", "Xenopus_tropicalis_DN37178_c0_g1_i2.p1", "Xenopus_tropicalis_DN37294_c0_g1_i2.p1", "Xenopus_tropicalis_DN37327_c0_g1_i1.p1", "Xenopus_tropicalis_DN37340_c0_g1_i1.p1", "Xenopus_tropicalis_DN37349_c0_g1_i2.p1", "Xenopus_tropicalis_DN37397_c0_g1_i1.p1", "Xenopus_tropicalis_DN37427_c0_g1_i1.p1", "Xenopus_tropicalis_DN37432_c0_g1_i1.p1", "Xenopus_tropicalis_DN37433_c0_g1_i1.p1", "Xenopus_tropicalis_DN37470_c0_g1_i1.p1", "Xenopus_tropicalis_DN37613_c0_g1_i1.p1", "Xenopus_tropicalis_DN37625_c0_g1_i1.p1", "Xenopus_tropicalis_DN37848_c0_g1_i1.p1", "Xenopus_tropicalis_DN37860_c0_g1_i1.p1", "Xenopus_tropicalis_DN37861_c0_g1_i1.p1", "Xenopus_tropicalis_DN38086_c0_g1_i2.p1", "Xenopus_tropicalis_DN38092_c0_g1_i1.p1", "Xenopus_tropicalis_DN38278_c0_g1_i2.p1", "Xenopus_tropicalis_DN38451_c0_g1_i1.p1", "Xenopus_tropicalis_DN38483_c0_g1_i1.p1", "Xenopus_tropicalis_DN38515_c0_g1_i1.p1", "Xenopus_tropicalis_DN38604_c0_g1_i1.p1", "Xenopus_tropicalis_DN38652_c0_g1_i1.p1", "Xenopus_tropicalis_DN38771_c0_g1_i1.p1", "Xenopus_tropicalis_DN38793_c0_g1_i1.p1", "Xenopus_tropicalis_DN38796_c0_g2_i1.p1", "Xenopus_tropicalis_DN38800_c0_g1_i1.p1", "Xenopus_tropicalis_DN38871_c0_g1_i1.p1", "Xenopus_tropicalis_DN38920_c0_g1_i1.p1", "Xenopus_tropicalis_DN39032_c0_g1_i2.p1", "Xenopus_tropicalis_DN39088_c0_g2_i1.p1", "Xenopus_tropicalis_DN39090_c0_g1_i1.p1", "Xenopus_tropicalis_DN39098_c0_g1_i1.p1", "Xenopus_tropicalis_DN39108_c0_g1_i2.p1", "Xenopus_tropicalis_DN39150_c0_g1_i1.p1", "Xenopus_tropicalis_DN39294_c0_g1_i1.p1", "Xenopus_tropicalis_DN39314_c0_g1_i2.p1", "Xenopus_tropicalis_DN39322_c0_g1_i10.p1", "Xenopus_tropicalis_DN39493_c0_g1_i2.p1", "Xenopus_tropicalis_DN39569_c0_g1_i1.p1", "Xenopus_tropicalis_DN39634_c0_g1_i6.p1", "Xenopus_tropicalis_DN39656_c0_g1_i2.p1", "Xenopus_tropicalis_DN39683_c0_g1_i1.p1", "Xenopus_tropicalis_DN39895_c0_g1_i1.p1", "Xenopus_tropicalis_DN39974_c0_g1_i2.p1", "Xenopus_tropicalis_DN40007_c0_g1_i2.p1", "Xenopus_tropicalis_DN40020_c0_g1_i1.p1", "Xenopus_tropicalis_DN40049_c0_g1_i1.p1", "Xenopus_tropicalis_DN40087_c0_g1_i1.p2", "Xenopus_tropicalis_DN40144_c0_g1_i1.p1", "Xenopus_tropicalis_DN4019_c0_g1_i1.p1", "Xenopus_tropicalis_DN40266_c1_g1_i3.p1", "Xenopus_tropicalis_DN40355_c0_g1_i1.p1", "Xenopus_tropicalis_DN40431_c0_g1_i1.p1", "Xenopus_tropicalis_DN40438_c0_g1_i3.p1", "Xenopus_tropicalis_DN40449_c0_g1_i2.p1", "Xenopus_tropicalis_DN40460_c0_g1_i3.p1", "Xenopus_tropicalis_DN40490_c1_g1_i1.p1", "Xenopus_tropicalis_DN40510_c1_g1_i1.p1", "Xenopus_tropicalis_DN40569_c0_g1_i1.p1", "Xenopus_tropicalis_DN40584_c0_g1_i2.p1", "Xenopus_tropicalis_DN40692_c0_g1_i1.p1", "Xenopus_tropicalis_DN40836_c1_g1_i2.p1", "Xenopus_tropicalis_DN40864_c0_g1_i1.p1", "Xenopus_tropicalis_DN40894_c0_g1_i1.p1", "Xenopus_tropicalis_DN40911_c0_g1_i7.p1", "Xenopus_tropicalis_DN40970_c0_g1_i1.p1", "Xenopus_tropicalis_DN40983_c0_g1_i2.p1", "Xenopus_tropicalis_DN41017_c0_g1_i1.p1", "Xenopus_tropicalis_DN41017_c0_g1_i3.p1", "Xenopus_tropicalis_DN41105_c0_g1_i2.p1", "Xenopus_tropicalis_DN41157_c0_g1_i2.p1", "Xenopus_tropicalis_DN41165_c0_g2_i1.p1", "Xenopus_tropicalis_DN41186_c0_g1_i1.p1", "Xenopus_tropicalis_DN41192_c1_g1_i3.p1", "Xenopus_tropicalis_DN41281_c0_g1_i1.p1", "Xenopus_tropicalis_DN41374_c0_g1_i2.p1", "Xenopus_tropicalis_DN41440_c0_g1_i1.p1", "Xenopus_tropicalis_DN41442_c0_g1_i1.p1", "Xenopus_tropicalis_DN41446_c0_g1_i2.p1", "Xenopus_tropicalis_DN41536_c0_g1_i3.p1", "Xenopus_tropicalis_DN41538_c0_g1_i2.p1", "Xenopus_tropicalis_DN41554_c0_g1_i1.p1", "Xenopus_tropicalis_DN41600_c0_g1_i1.p1", "Xenopus_tropicalis_DN41694_c0_g1_i2.p1", "Xenopus_tropicalis_DN41699_c0_g1_i1.p1", "Xenopus_tropicalis_DN41861_c2_g1_i5.p1", "Xenopus_tropicalis_DN41966_c0_g1_i2.p1", "Xenopus_tropicalis_DN41993_c1_g1_i1.p1", "Xenopus_tropicalis_DN42151_c0_g1_i3.p1", "Xenopus_tropicalis_DN42172_c0_g1_i1.p1", "Xenopus_tropicalis_DN42195_c0_g1_i2.p1", "Xenopus_tropicalis_DN42225_c0_g1_i2.p1", "Xenopus_tropicalis_DN42274_c0_g1_i1.p1", "Xenopus_tropicalis_DN42324_c0_g1_i2.p1", "Xenopus_tropicalis_DN42359_c0_g1_i1.p1", "Xenopus_tropicalis_DN42398_c0_g1_i1.p1", "Xenopus_tropicalis_DN42555_c0_g1_i1.p1", "Xenopus_tropicalis_DN42583_c0_g1_i1.p1", "Xenopus_tropicalis_DN42607_c0_g1_i1.p1", "Xenopus_tropicalis_DN42638_c1_g1_i1.p1", "Xenopus_tropicalis_DN42641_c0_g2_i1.p1", "Xenopus_tropicalis_DN42652_c0_g1_i1.p1", "Xenopus_tropicalis_DN42661_c0_g1_i1.p1", "Xenopus_tropicalis_DN42730_c0_g1_i1.p1", "Xenopus_tropicalis_DN42730_c0_g1_i2.p1", "Xenopus_tropicalis_DN42796_c0_g1_i5.p1", "Xenopus_tropicalis_DN42808_c0_g1_i1.p1", "Xenopus_tropicalis_DN42825_c0_g1_i1.p1", "Xenopus_tropicalis_DN42833_c0_g1_i2.p1", "Xenopus_tropicalis_DN42834_c0_g1_i1.p1", "Xenopus_tropicalis_DN42839_c0_g1_i2.p1", "Xenopus_tropicalis_DN42870_c1_g1_i2.p1", "Xenopus_tropicalis_DN42871_c0_g1_i1.p1", "Xenopus_tropicalis_DN42959_c0_g1_i1.p1", "Xenopus_tropicalis_DN43047_c0_g1_i1.p1", "Xenopus_tropicalis_DN43073_c0_g1_i1.p1", "Xenopus_tropicalis_DN43100_c0_g1_i2.p1", "Xenopus_tropicalis_DN43176_c0_g1_i1.p1", "Xenopus_tropicalis_DN43210_c0_g1_i1.p1", "Xenopus_tropicalis_DN43227_c0_g1_i1.p1", "Xenopus_tropicalis_DN43241_c0_g1_i1.p1", "Xenopus_tropicalis_DN43275_c1_g1_i1.p1", "Xenopus_tropicalis_DN43409_c0_g1_i1.p1", "Xenopus_tropicalis_DN43472_c0_g1_i1.p1", "Xenopus_tropicalis_DN43475_c0_g1_i1.p1", "Xenopus_tropicalis_DN43547_c0_g1_i3.p1", "Xenopus_tropicalis_DN43581_c0_g1_i1.p1", "Xenopus_tropicalis_DN43585_c0_g1_i1.p1", "Xenopus_tropicalis_DN43604_c0_g1_i1.p1", "Xenopus_tropicalis_DN43682_c0_g1_i1.p1", "Xenopus_tropicalis_DN43727_c0_g1_i1.p1", "Xenopus_tropicalis_DN43732_c0_g1_i1.p1", "Xenopus_tropicalis_DN43764_c0_g1_i1.p1", "Xenopus_tropicalis_DN43797_c0_g1_i1.p1", "Xenopus_tropicalis_DN4400_c0_g1_i1.p1", "Xenopus_tropicalis_DN44013_c0_g1_i1.p1", "Xenopus_tropicalis_DN44013_c0_g1_i6.p1", "Xenopus_tropicalis_DN44058_c0_g1_i3.p1", "Xenopus_tropicalis_DN44123_c0_g1_i1.p1", "Xenopus_tropicalis_DN44224_c0_g1_i1.p1", "Xenopus_tropicalis_DN44265_c0_g1_i3.p1", "Xenopus_tropicalis_DN44314_c0_g1_i1.p1", "Xenopus_tropicalis_DN44341_c0_g1_i2.p1", "Xenopus_tropicalis_DN44397_c0_g1_i1.p1", "Xenopus_tropicalis_DN44408_c0_g1_i1.p1", "Xenopus_tropicalis_DN44415_c0_g1_i1.p1", "Xenopus_tropicalis_DN44416_c0_g1_i6.p1", "Xenopus_tropicalis_DN44419_c0_g1_i1.p1", "Xenopus_tropicalis_DN44422_c0_g1_i1.p1", "Xenopus_tropicalis_DN44443_c0_g1_i1.p1", "Xenopus_tropicalis_DN44450_c0_g1_i1.p1", "Xenopus_tropicalis_DN44478_c0_g1_i3.p1", "Xenopus_tropicalis_DN44486_c0_g1_i4.p1", "Xenopus_tropicalis_DN44509_c0_g1_i4.p1", "Xenopus_tropicalis_DN44514_c0_g1_i1.p1", "Xenopus_tropicalis_DN44545_c0_g1_i1.p1", "Xenopus_tropicalis_DN44607_c0_g1_i1.p2", "Xenopus_tropicalis_DN44633_c0_g1_i10.p1", "Xenopus_tropicalis_DN44640_c0_g1_i2.p1", "Xenopus_tropicalis_DN44695_c0_g1_i1.p1", "Xenopus_tropicalis_DN44730_c0_g1_i2.p1", "Xenopus_tropicalis_DN44735_c1_g1_i3.p1", "Xenopus_tropicalis_DN44754_c0_g1_i4.p1", "Xenopus_tropicalis_DN44760_c1_g1_i3.p1", "Xenopus_tropicalis_DN44805_c0_g1_i2.p1", "Xenopus_tropicalis_DN44845_c0_g1_i1.p1", "Xenopus_tropicalis_DN44915_c0_g1_i2.p1", "Xenopus_tropicalis_DN44927_c0_g1_i1.p1", "Xenopus_tropicalis_DN44956_c1_g1_i2.p1", "Xenopus_tropicalis_DN45015_c0_g1_i2.p1", "Xenopus_tropicalis_DN45033_c0_g1_i1.p1", "Xenopus_tropicalis_DN45040_c0_g1_i2.p1", "Xenopus_tropicalis_DN45053_c0_g1_i1.p1", "Xenopus_tropicalis_DN45068_c0_g1_i3.p1", "Xenopus_tropicalis_DN45095_c0_g1_i1.p1", "Xenopus_tropicalis_DN45138_c0_g1_i1.p1", "Xenopus_tropicalis_DN45223_c0_g1_i1.p1", "Xenopus_tropicalis_DN45233_c2_g1_i1.p3", "Xenopus_tropicalis_DN45233_c2_g1_i4.p1", "Xenopus_tropicalis_DN45316_c0_g1_i2.p1", "Xenopus_tropicalis_DN45323_c0_g1_i1.p1", "Xenopus_tropicalis_DN45331_c2_g1_i1.p1", "Xenopus_tropicalis_DN45430_c0_g1_i1.p1", "Xenopus_tropicalis_DN45445_c0_g1_i1.p1", "Xenopus_tropicalis_DN4546_c0_g1_i1.p1", "Xenopus_tropicalis_DN45462_c0_g1_i1.p1", "Xenopus_tropicalis_DN45484_c0_g1_i1.p1", "Xenopus_tropicalis_DN45497_c0_g1_i2.p1", "Xenopus_tropicalis_DN45530_c0_g1_i1.p1", "Xenopus_tropicalis_DN45547_c0_g1_i1.p1", "Xenopus_tropicalis_DN45650_c0_g1_i1.p1", "Xenopus_tropicalis_DN45682_c0_g1_i1.p1", "Xenopus_tropicalis_DN45684_c0_g1_i1.p1", "Xenopus_tropicalis_DN45697_c0_g1_i2.p1", "Xenopus_tropicalis_DN45732_c1_g1_i1.p1", "Xenopus_tropicalis_DN45748_c1_g1_i2.p1", "Xenopus_tropicalis_DN45765_c0_g1_i2.p1", "Xenopus_tropicalis_DN45774_c1_g1_i1.p1", "Xenopus_tropicalis_DN45825_c0_g1_i9.p1", "Xenopus_tropicalis_DN45885_c0_g1_i1.p1", "Xenopus_tropicalis_DN45905_c0_g1_i1.p1", "Xenopus_tropicalis_DN45961_c0_g1_i1.p2", "Xenopus_tropicalis_DN45970_c0_g1_i1.p2", "Xenopus_tropicalis_DN45981_c0_g1_i1.p1", "Xenopus_tropicalis_DN45988_c0_g1_i1.p1", "Xenopus_tropicalis_DN46024_c1_g1_i1.p1", "Xenopus_tropicalis_DN46044_c0_g1_i1.p1", "Xenopus_tropicalis_DN46056_c0_g1_i1.p1", "Xenopus_tropicalis_DN46061_c0_g1_i1.p1", "Xenopus_tropicalis_DN46115_c0_g1_i2.p1", "Xenopus_tropicalis_DN46118_c2_g1_i1.p1", "Xenopus_tropicalis_DN46124_c0_g1_i1.p1", "Xenopus_tropicalis_DN46182_c1_g1_i2.p1", "Xenopus_tropicalis_DN46189_c1_g1_i4.p1", "Xenopus_tropicalis_DN46192_c0_g1_i1.p1", "Xenopus_tropicalis_DN46201_c0_g1_i1.p1", "Xenopus_tropicalis_DN46222_c0_g1_i1.p1", "Xenopus_tropicalis_DN46233_c0_g1_i4.p1", "Xenopus_tropicalis_DN46296_c0_g1_i1.p1", "Xenopus_tropicalis_DN46297_c0_g1_i1.p1", "Xenopus_tropicalis_DN46306_c0_g1_i2.p1", "Xenopus_tropicalis_DN46380_c0_g1_i3.p1", "Xenopus_tropicalis_DN46388_c1_g1_i2.p1", "Xenopus_tropicalis_DN46402_c0_g1_i2.p1", "Xenopus_tropicalis_DN46404_c0_g1_i1.p1", "Xenopus_tropicalis_DN46439_c1_g1_i1.p1", "Xenopus_tropicalis_DN46446_c0_g1_i4.p1", "Xenopus_tropicalis_DN46485_c0_g1_i1.p1", "Xenopus_tropicalis_DN46546_c1_g1_i3.p1", "Xenopus_tropicalis_DN46557_c0_g1_i3.p1", "Xenopus_tropicalis_DN46564_c0_g1_i1.p1", "Xenopus_tropicalis_DN46576_c0_g1_i1.p1", "Xenopus_tropicalis_DN46586_c0_g1_i1.p1", "Xenopus_tropicalis_DN46591_c0_g1_i1.p1", "Xenopus_tropicalis_DN46655_c0_g1_i2.p1", "Xenopus_tropicalis_DN46676_c0_g1_i2.p1", "Xenopus_tropicalis_DN46693_c0_g1_i1.p1", "Xenopus_tropicalis_DN46705_c0_g1_i1.p1", "Xenopus_tropicalis_DN46831_c0_g1_i1.p1", "Xenopus_tropicalis_DN46846_c0_g1_i7.p1", "Xenopus_tropicalis_DN46880_c0_g1_i1.p1", "Xenopus_tropicalis_DN46885_c0_g1_i1.p1", "Xenopus_tropicalis_DN46886_c0_g1_i2.p1", "Xenopus_tropicalis_DN46906_c0_g1_i1.p1", "Xenopus_tropicalis_DN46922_c1_g1_i4.p1", "Xenopus_tropicalis_DN46963_c0_g1_i1.p1", "Xenopus_tropicalis_DN46970_c1_g1_i2.p1", "Xenopus_tropicalis_DN47017_c1_g1_i1.p1", "Xenopus_tropicalis_DN47048_c1_g1_i2.p1", "Xenopus_tropicalis_DN47126_c0_g1_i1.p1", "Xenopus_tropicalis_DN47164_c0_g1_i5.p1", "Xenopus_tropicalis_DN47169_c0_g1_i1.p1", "Xenopus_tropicalis_DN47170_c7_g1_i1.p1", "Xenopus_tropicalis_DN47200_c0_g1_i3.p1", "Xenopus_tropicalis_DN47214_c0_g1_i2.p1", "Xenopus_tropicalis_DN47267_c1_g1_i1.p1", "Xenopus_tropicalis_DN47343_c0_g1_i1.p1", "Xenopus_tropicalis_DN47411_c0_g1_i3.p1", "Xenopus_tropicalis_DN47497_c1_g1_i3.p1", "Xenopus_tropicalis_DN47631_c0_g1_i4.p1", "Xenopus_tropicalis_DN47651_c0_g1_i1.p1", "Xenopus_tropicalis_DN47678_c0_g1_i1.p1", "Xenopus_tropicalis_DN47681_c1_g1_i9.p2", "Xenopus_tropicalis_DN47728_c0_g1_i2.p1", "Xenopus_tropicalis_DN47758_c0_g1_i3.p1", "Xenopus_tropicalis_DN47818_c3_g1_i1.p1", "Xenopus_tropicalis_DN47833_c0_g1_i2.p1", "Xenopus_tropicalis_DN47867_c0_g3_i1.p1", "Xenopus_tropicalis_DN47910_c0_g1_i1.p1", "Xenopus_tropicalis_DN47943_c1_g1_i5.p1", "Xenopus_tropicalis_DN47966_c0_g1_i10.p1", "Xenopus_tropicalis_DN47997_c0_g2_i1.p1", "Xenopus_tropicalis_DN48025_c0_g1_i2.p1", "Xenopus_tropicalis_DN48044_c0_g1_i1.p1", "Xenopus_tropicalis_DN48055_c0_g1_i1.p1", "Xenopus_tropicalis_DN48076_c0_g1_i1.p1", "Xenopus_tropicalis_DN48096_c2_g1_i2.p1", "Xenopus_tropicalis_DN48108_c0_g1_i1.p2", "Xenopus_tropicalis_DN48115_c0_g1_i1.p1", "Xenopus_tropicalis_DN48119_c0_g1_i1.p1", "Xenopus_tropicalis_DN48139_c5_g1_i2.p2", "Xenopus_tropicalis_DN48171_c0_g1_i1.p1", "Xenopus_tropicalis_DN48187_c0_g1_i2.p1", "Xenopus_tropicalis_DN48201_c0_g1_i1.p1", "Xenopus_tropicalis_DN48201_c0_g1_i3.p1", "Xenopus_tropicalis_DN48201_c0_g1_i4.p1", "Xenopus_tropicalis_DN48206_c0_g1_i4.p2", "Xenopus_tropicalis_DN48216_c0_g1_i2.p1", "Xenopus_tropicalis_DN48229_c0_g1_i3.p1", "Xenopus_tropicalis_DN48239_c0_g1_i2.p1", "Xenopus_tropicalis_DN48258_c0_g1_i1.p1", "Xenopus_tropicalis_DN48281_c0_g1_i3.p1", "Xenopus_tropicalis_DN48301_c0_g1_i2.p1", "Xenopus_tropicalis_DN48317_c2_g1_i1.p1", "Xenopus_tropicalis_DN48339_c1_g1_i1.p1", "Xenopus_tropicalis_DN48358_c0_g1_i1.p1", "Xenopus_tropicalis_DN48374_c0_g1_i1.p1", "Xenopus_tropicalis_DN48379_c3_g1_i1.p1", "Xenopus_tropicalis_DN48458_c0_g1_i7.p1", "Xenopus_tropicalis_DN48503_c4_g1_i1.p1", "Xenopus_tropicalis_DN48538_c8_g1_i4.p1", "Xenopus_tropicalis_DN48540_c0_g2_i1.p1", "Xenopus_tropicalis_DN48566_c4_g1_i2.p1", "Xenopus_tropicalis_DN48577_c0_g1_i2.p1", "Xenopus_tropicalis_DN48583_c0_g1_i1.p1", "Xenopus_tropicalis_DN48593_c2_g1_i1.p1", "Xenopus_tropicalis_DN48637_c1_g1_i1.p1", "Xenopus_tropicalis_DN48642_c0_g1_i1.p1", "Xenopus_tropicalis_DN48686_c1_g1_i1.p1", "Xenopus_tropicalis_DN48750_c0_g1_i1.p1", "Xenopus_tropicalis_DN48750_c0_g1_i5.p1", "Xenopus_tropicalis_DN48754_c0_g1_i1.p1", "Xenopus_tropicalis_DN48803_c1_g1_i1.p1", "Xenopus_tropicalis_DN48827_c1_g1_i3.p1", "Xenopus_tropicalis_DN48877_c4_g1_i1.p1", "Xenopus_tropicalis_DN48907_c2_g1_i1.p1", "Xenopus_tropicalis_DN48932_c1_g1_i2.p1", "Xenopus_tropicalis_DN48933_c1_g2_i1.p2", "Xenopus_tropicalis_DN48943_c2_g1_i2.p1", "Xenopus_tropicalis_DN48950_c0_g1_i1.p1", "Xenopus_tropicalis_DN49015_c2_g1_i5.p1", "Xenopus_tropicalis_DN49036_c1_g1_i1.p1", "Xenopus_tropicalis_DN49040_c0_g1_i1.p1", "Xenopus_tropicalis_DN49069_c0_g1_i4.p1", "Xenopus_tropicalis_DN49106_c0_g1_i4.p1", "Xenopus_tropicalis_DN49110_c3_g2_i1.p1", "Xenopus_tropicalis_DN49172_c0_g1_i1.p1", "Xenopus_tropicalis_DN49188_c0_g2_i2.p1", "Xenopus_tropicalis_DN49208_c3_g2_i1.p1", "Xenopus_tropicalis_DN49226_c0_g1_i3.p1", "Xenopus_tropicalis_DN49273_c0_g1_i1.p1", "Xenopus_tropicalis_DN49292_c9_g1_i6.p1", "Xenopus_tropicalis_DN49316_c1_g1_i1.p1", "Xenopus_tropicalis_DN49361_c3_g1_i1.p1", "Xenopus_tropicalis_DN49362_c0_g1_i1.p1", "Xenopus_tropicalis_DN49368_c0_g1_i1.p1", "Xenopus_tropicalis_DN4937_c0_g1_i1.p1", "Xenopus_tropicalis_DN49401_c0_g1_i1.p1", "Xenopus_tropicalis_DN49409_c0_g1_i1.p1", "Xenopus_tropicalis_DN49442_c0_g1_i4.p1", "Xenopus_tropicalis_DN49481_c0_g1_i1.p1", "Xenopus_tropicalis_DN49504_c0_g1_i1.p1", "Xenopus_tropicalis_DN49528_c7_g1_i4.p1", "Xenopus_tropicalis_DN49539_c1_g1_i1.p1", "Xenopus_tropicalis_DN49568_c1_g1_i1.p1", "Xenopus_tropicalis_DN49598_c0_g1_i2.p1", "Xenopus_tropicalis_DN49632_c0_g1_i1.p1", "Xenopus_tropicalis_DN49651_c0_g1_i12.p1", "Xenopus_tropicalis_DN49660_c0_g1_i2.p1", "Xenopus_tropicalis_DN49715_c0_g1_i5.p1", "Xenopus_tropicalis_DN49716_c0_g1_i1.p1", "Xenopus_tropicalis_DN49719_c0_g1_i2.p1", "Xenopus_tropicalis_DN49723_c0_g1_i2.p1", "Xenopus_tropicalis_DN49757_c0_g1_i5.p1", "Xenopus_tropicalis_DN49775_c0_g1_i1.p1", "Xenopus_tropicalis_DN49787_c8_g1_i1.p1", "Xenopus_tropicalis_DN49810_c0_g1_i1.p1", "Xenopus_tropicalis_DN49836_c0_g1_i1.p1", "Xenopus_tropicalis_DN49847_c0_g1_i1.p1", "Xenopus_tropicalis_DN49880_c0_g1_i1.p1", "Xenopus_tropicalis_DN49895_c0_g1_i1.p1", "Xenopus_tropicalis_DN49962_c1_g1_i1.p1", "Xenopus_tropicalis_DN49966_c0_g1_i3.p1", "Xenopus_tropicalis_DN49976_c1_g2_i1.p1", "Xenopus_tropicalis_DN49994_c1_g1_i1.p1", "Xenopus_tropicalis_DN50050_c0_g1_i2.p1", "Xenopus_tropicalis_DN50099_c0_g1_i1.p1", "Xenopus_tropicalis_DN50099_c0_g1_i5.p1", "Xenopus_tropicalis_DN50099_c0_g1_i9.p1", "Xenopus_tropicalis_DN50104_c0_g1_i11.p1", "Xenopus_tropicalis_DN50104_c0_g1_i7.p2", "Xenopus_tropicalis_DN50135_c0_g1_i3.p1", "Xenopus_tropicalis_DN50226_c0_g1_i1.p1", "Xenopus_tropicalis_DN50238_c0_g1_i1.p1", "Xenopus_tropicalis_DN50258_c0_g1_i1.p1", "Xenopus_tropicalis_DN50277_c0_g1_i2.p1", "Xenopus_tropicalis_DN50280_c0_g1_i1.p1", "Xenopus_tropicalis_DN50283_c0_g1_i3.p1", "Xenopus_tropicalis_DN50295_c1_g1_i4.p1", "Xenopus_tropicalis_DN50478_c0_g1_i2.p1", "Xenopus_tropicalis_DN50480_c4_g1_i1.p1", "Xenopus_tropicalis_DN50507_c0_g1_i1.p1", "Xenopus_tropicalis_DN50532_c0_g1_i1.p1", "Xenopus_tropicalis_DN50605_c0_g1_i2.p1", "Xenopus_tropicalis_DN50670_c0_g1_i3.p1", "Xenopus_tropicalis_DN50671_c5_g1_i1.p1", "Xenopus_tropicalis_DN50704_c5_g1_i1.p1", "Xenopus_tropicalis_DN50707_c0_g1_i1.p1", "Xenopus_tropicalis_DN50752_c7_g1_i1.p1", "Xenopus_tropicalis_DN50796_c2_g2_i2.p1", "Xenopus_tropicalis_DN50828_c1_g1_i3.p1", "Xenopus_tropicalis_DN50831_c0_g1_i2.p1", "Xenopus_tropicalis_DN50831_c0_g1_i3.p1", "Xenopus_tropicalis_DN50833_c3_g1_i3.p1", "Xenopus_tropicalis_DN50903_c0_g1_i1.p1", "Xenopus_tropicalis_DN50957_c2_g1_i4.p1", "Xenopus_tropicalis_DN51032_c0_g1_i2.p1", "Xenopus_tropicalis_DN51135_c0_g1_i1.p1", "Xenopus_tropicalis_DN51138_c0_g1_i6.p1", "Xenopus_tropicalis_DN51200_c0_g1_i1.p1", "Xenopus_tropicalis_DN51217_c2_g1_i2.p1", "Xenopus_tropicalis_DN51235_c0_g2_i1.p1", "Xenopus_tropicalis_DN51269_c0_g1_i1.p1", "Xenopus_tropicalis_DN51274_c2_g5_i2.p1", "Xenopus_tropicalis_DN51317_c4_g1_i2.p1", "Xenopus_tropicalis_DN51319_c0_g1_i7.p1", "Xenopus_tropicalis_DN51382_c2_g1_i5.p1", "Xenopus_tropicalis_DN51394_c0_g1_i4.p1", "Xenopus_tropicalis_DN51456_c0_g1_i5.p1", "Xenopus_tropicalis_DN51462_c0_g1_i1.p1", "Xenopus_tropicalis_DN51498_c6_g2_i2.p1", "Xenopus_tropicalis_DN51548_c4_g1_i1.p1", "Xenopus_tropicalis_DN51591_c0_g1_i3.p1", "Xenopus_tropicalis_DN51597_c1_g1_i1.p1", "Xenopus_tropicalis_DN51606_c1_g1_i1.p1", "Xenopus_tropicalis_DN51607_c4_g3_i1.p1", "Xenopus_tropicalis_DN51630_c0_g1_i1.p1", "Xenopus_tropicalis_DN51645_c3_g1_i1.p1", "Xenopus_tropicalis_DN51671_c2_g1_i2.p1", "Xenopus_tropicalis_DN51696_c6_g3_i2.p1", "Xenopus_tropicalis_DN51703_c3_g1_i2.p1", "Xenopus_tropicalis_DN51751_c9_g1_i1.p1", "Xenopus_tropicalis_DN51775_c1_g1_i3.p1", "Xenopus_tropicalis_DN51786_c0_g1_i4.p1", "Xenopus_tropicalis_DN51845_c1_g1_i11.p1", "Xenopus_tropicalis_DN51904_c0_g1_i3.p1", "Xenopus_tropicalis_DN51919_c1_g1_i5.p1", "Xenopus_tropicalis_DN51919_c1_g2_i4.p1", "Xenopus_tropicalis_DN51943_c0_g1_i2.p1", "Xenopus_tropicalis_DN51947_c2_g1_i6.p1", "Xenopus_tropicalis_DN52003_c1_g1_i1.p1", "Xenopus_tropicalis_DN52050_c1_g2_i2.p1", "Xenopus_tropicalis_DN52062_c0_g1_i1.p1", "Xenopus_tropicalis_DN52067_c0_g1_i1.p1", "Xenopus_tropicalis_DN52084_c0_g1_i3.p1", "Xenopus_tropicalis_DN52122_c0_g1_i1.p1", "Xenopus_tropicalis_DN52147_c0_g1_i1.p1", "Xenopus_tropicalis_DN52155_c0_g1_i1.p1", "Xenopus_tropicalis_DN52159_c10_g4_i1.p1", "Xenopus_tropicalis_DN52159_c10_g8_i1.p1", "Xenopus_tropicalis_DN52159_c9_g2_i6.p1", "Xenopus_tropicalis_DN52162_c0_g1_i4.p1", "Xenopus_tropicalis_DN52207_c0_g1_i1.p1", "Xenopus_tropicalis_DN52221_c0_g1_i3.p1", "Xenopus_tropicalis_DN52226_c1_g1_i3.p1", "Xenopus_tropicalis_DN52226_c1_g1_i5.p1", "Xenopus_tropicalis_DN52233_c3_g1_i3.p1", "Xenopus_tropicalis_DN52252_c2_g1_i3.p1", "Xenopus_tropicalis_DN52256_c0_g1_i12.p3", "Xenopus_tropicalis_DN52270_c7_g1_i1.p1", "Xenopus_tropicalis_DN52310_c10_g1_i5.p1", "Xenopus_tropicalis_DN52310_c7_g1_i1.p1", "Xenopus_tropicalis_DN52359_c10_g1_i1.p1", "Xenopus_tropicalis_DN52378_c0_g2_i1.p1", "Xenopus_tropicalis_DN52394_c3_g1_i2.p1", "Xenopus_tropicalis_DN52422_c3_g1_i1.p1", "Xenopus_tropicalis_DN52455_c5_g1_i2.p1", "Xenopus_tropicalis_DN52466_c6_g1_i1.p1", "Xenopus_tropicalis_DN52518_c0_g1_i8.p1", "Xenopus_tropicalis_DN52554_c0_g1_i1.p1", "Xenopus_tropicalis_DN52556_c0_g1_i1.p1", "Xenopus_tropicalis_DN52568_c7_g3_i3.p1", "Xenopus_tropicalis_DN52574_c2_g1_i1.p1", "Xenopus_tropicalis_DN52576_c1_g1_i1.p1", "Xenopus_tropicalis_DN52602_c1_g1_i1.p1", "Xenopus_tropicalis_DN52607_c9_g2_i2.p1", "Xenopus_tropicalis_DN52631_c1_g1_i1.p1", "Xenopus_tropicalis_DN52651_c2_g1_i1.p1", "Xenopus_tropicalis_DN52665_c11_g2_i1.p1", "Xenopus_tropicalis_DN52668_c3_g2_i1.p1", "Xenopus_tropicalis_DN52669_c0_g1_i1.p1", "Xenopus_tropicalis_DN52716_c0_g1_i10.p1", "Xenopus_tropicalis_DN52716_c0_g1_i13.p1", "Xenopus_tropicalis_DN52779_c0_g1_i2.p1", "Xenopus_tropicalis_DN52781_c1_g1_i1.p1", "Xenopus_tropicalis_DN52791_c1_g1_i1.p1", "Xenopus_tropicalis_DN52799_c12_g1_i1.p1", "Xenopus_tropicalis_DN52929_c5_g1_i1.p1", "Xenopus_tropicalis_DN52941_c1_g2_i10.p1", "Xenopus_tropicalis_DN52943_c14_g3_i1.p1", "Xenopus_tropicalis_DN52951_c2_g1_i1.p1", "Xenopus_tropicalis_DN52961_c0_g1_i10.p1", "Xenopus_tropicalis_DN53009_c4_g1_i1.p1", "Xenopus_tropicalis_DN53068_c0_g1_i1.p1", "Xenopus_tropicalis_DN53068_c0_g1_i2.p1", "Xenopus_tropicalis_DN53107_c5_g1_i2.p1", "Xenopus_tropicalis_DN53134_c10_g1_i1.p1", "Xenopus_tropicalis_DN53369_c0_g1_i1.p1", "Xenopus_tropicalis_DN5556_c0_g1_i2.p1", "Xenopus_tropicalis_DN5672_c0_g1_i1.p1", "Xenopus_tropicalis_DN5683_c0_g1_i5.p1", "Xenopus_tropicalis_DN5694_c0_g1_i1.p1", "Xenopus_tropicalis_DN5727_c1_g1_i1.p2", "Xenopus_tropicalis_DN5824_c0_g1_i1.p1", "Xenopus_tropicalis_DN5927_c0_g1_i1.p1", "Xenopus_tropicalis_DN63098_c0_g1_i1.p1", "Xenopus_tropicalis_DN6330_c0_g1_i1.p1", "Xenopus_tropicalis_DN63451_c0_g1_i1.p1", "Xenopus_tropicalis_DN63730_c0_g1_i1.p1", "Xenopus_tropicalis_DN64729_c0_g1_i1.p1", "Xenopus_tropicalis_DN68173_c0_g1_i1.p1", "Xenopus_tropicalis_DN7175_c0_g1_i2.p1", "Xenopus_tropicalis_DN78309_c0_g1_i1.p1", "Xenopus_tropicalis_DN79001_c0_g1_i1.p1", "Xenopus_tropicalis_DN79540_c0_g1_i1.p1", "Xenopus_tropicalis_DN9244_c0_g1_i1.p1", "Xenopus_tropicalis_DN93176_c0_g1_i1.p1", "Xenopus_tropicalis_DN93942_c0_g1_i1.p1", "Xenopus_tropicalis_DN93966_c0_g1_i1.p1", "Xenopus_tropicalis_DN93971_c0_g1_i1.p1", "Xenopus_tropicalis_DN94222_c0_g1_i1.p1", "Xenopus_tropicalis_DN96794_c0_g1_i2.p1", "Xenopus_tropicalis_DN9964_c0_g1_i1.p1", "Xenopus_tropicalis_DN9990_c0_g2_i1.p1")
9	GO:0044237	cellular metabolic process	4295	981	707.23	< 1e-30	c("Xenopus_tropicalis_DN10424_c0_g1_i1.p1", "Xenopus_tropicalis_DN108420_c0_g1_i1.p1", "Xenopus_tropicalis_DN108697_c0_g1_i1.p1", "Xenopus_tropicalis_DN109079_c0_g1_i1.p1", "Xenopus_tropicalis_DN109259_c0_g1_i1.p1", "Xenopus_tropicalis_DN109521_c0_g1_i1.p1", "Xenopus_tropicalis_DN110901_c0_g1_i1.p1", "Xenopus_tropicalis_DN111352_c0_g1_i1.p1", "Xenopus_tropicalis_DN111487_c0_g1_i1.p1", "Xenopus_tropicalis_DN1125_c0_g1_i1.p1", "Xenopus_tropicalis_DN11585_c0_g1_i1.p1", "Xenopus_tropicalis_DN11824_c0_g1_i1.p1", "Xenopus_tropicalis_DN11953_c0_g1_i1.p1", "Xenopus_tropicalis_DN12020_c0_g1_i1.p1", "Xenopus_tropicalis_DN12066_c0_g1_i1.p1", "Xenopus_tropicalis_DN12101_c0_g1_i2.p1", "Xenopus_tropicalis_DN12132_c0_g1_i1.p1", "Xenopus_tropicalis_DN123438_c0_g1_i1.p1", "Xenopus_tropicalis_DN123522_c0_g1_i1.p1", "Xenopus_tropicalis_DN123679_c0_g1_i1.p1", "Xenopus_tropicalis_DN125020_c0_g1_i3.p1", "Xenopus_tropicalis_DN125710_c0_g1_i1.p1", "Xenopus_tropicalis_DN12993_c0_g1_i3.p1", "Xenopus_tropicalis_DN13552_c0_g1_i1.p1", "Xenopus_tropicalis_DN14481_c0_g1_i1.p1", "Xenopus_tropicalis_DN14579_c0_g1_i1.p1", "Xenopus_tropicalis_DN1556_c0_g1_i1.p1", "Xenopus_tropicalis_DN16101_c0_g1_i1.p1", "Xenopus_tropicalis_DN17475_c0_g1_i1.p1", "Xenopus_tropicalis_DN17626_c0_g1_i1.p1", "Xenopus_tropicalis_DN17693_c0_g1_i2.p2", "Xenopus_tropicalis_DN17754_c0_g1_i1.p1", "Xenopus_tropicalis_DN17794_c0_g1_i1.p1", "Xenopus_tropicalis_DN17882_c0_g1_i1.p1", "Xenopus_tropicalis_DN18582_c0_g1_i1.p1", "Xenopus_tropicalis_DN18932_c0_g1_i5.p1", "Xenopus_tropicalis_DN19892_c0_g1_i1.p1", "Xenopus_tropicalis_DN19948_c0_g1_i1.p1", "Xenopus_tropicalis_DN20053_c0_g1_i1.p1", "Xenopus_tropicalis_DN20368_c0_g1_i1.p1", "Xenopus_tropicalis_DN20513_c0_g1_i1.p1", "Xenopus_tropicalis_DN20574_c1_g1_i1.p1", "Xenopus_tropicalis_DN20964_c0_g1_i1.p1", "Xenopus_tropicalis_DN21011_c0_g1_i1.p1", "Xenopus_tropicalis_DN21120_c0_g1_i2.p1", "Xenopus_tropicalis_DN21153_c0_g1_i1.p1", "Xenopus_tropicalis_DN21222_c0_g1_i2.p1", "Xenopus_tropicalis_DN2123_c0_g1_i1.p1", "Xenopus_tropicalis_DN21452_c0_g1_i1.p1", "Xenopus_tropicalis_DN21462_c0_g1_i2.p1", "Xenopus_tropicalis_DN21745_c0_g1_i3.p1", "Xenopus_tropicalis_DN22002_c0_g1_i3.p1", "Xenopus_tropicalis_DN22030_c0_g1_i2.p1", "Xenopus_tropicalis_DN22279_c0_g1_i1.p1", "Xenopus_tropicalis_DN22352_c0_g1_i2.p1", "Xenopus_tropicalis_DN22355_c0_g1_i2.p2", "Xenopus_tropicalis_DN22583_c0_g1_i1.p1", "Xenopus_tropicalis_DN22613_c0_g1_i2.p1", "Xenopus_tropicalis_DN22672_c0_g1_i1.p1", "Xenopus_tropicalis_DN22729_c0_g1_i1.p1", "Xenopus_tropicalis_DN22737_c0_g1_i2.p1", "Xenopus_tropicalis_DN23194_c0_g1_i1.p1", "Xenopus_tropicalis_DN23295_c0_g1_i1.p1", "Xenopus_tropicalis_DN23298_c0_g1_i1.p1", "Xenopus_tropicalis_DN23446_c0_g1_i1.p1", "Xenopus_tropicalis_DN23705_c0_g1_i1.p1", "Xenopus_tropicalis_DN23952_c0_g1_i3.p1", "Xenopus_tropicalis_DN23989_c0_g1_i1.p1", "Xenopus_tropicalis_DN24019_c0_g1_i1.p1", "Xenopus_tropicalis_DN24085_c0_g1_i1.p1", "Xenopus_tropicalis_DN25274_c0_g1_i1.p1", "Xenopus_tropicalis_DN25344_c0_g1_i2.p1", "Xenopus_tropicalis_DN25881_c0_g1_i1.p1", "Xenopus_tropicalis_DN2594_c0_g1_i1.p1", "Xenopus_tropicalis_DN26044_c0_g1_i1.p1", "Xenopus_tropicalis_DN26095_c0_g1_i2.p1", "Xenopus_tropicalis_DN26188_c0_g1_i2.p2", "Xenopus_tropicalis_DN26227_c1_g1_i1.p1", "Xenopus_tropicalis_DN26493_c0_g1_i1.p1", "Xenopus_tropicalis_DN26519_c0_g1_i2.p1", "Xenopus_tropicalis_DN26523_c0_g1_i1.p1", "Xenopus_tropicalis_DN26648_c0_g1_i1.p1", "Xenopus_tropicalis_DN26679_c0_g1_i1.p1", "Xenopus_tropicalis_DN26704_c0_g1_i1.p1", "Xenopus_tropicalis_DN26745_c0_g1_i1.p1", "Xenopus_tropicalis_DN26785_c0_g1_i1.p1", "Xenopus_tropicalis_DN26848_c0_g1_i1.p1", "Xenopus_tropicalis_DN26864_c0_g1_i1.p1", "Xenopus_tropicalis_DN26900_c0_g1_i1.p1", "Xenopus_tropicalis_DN26949_c0_g1_i3.p1", "Xenopus_tropicalis_DN26990_c0_g1_i1.p1", "Xenopus_tropicalis_DN27493_c0_g1_i1.p1", "Xenopus_tropicalis_DN27602_c0_g1_i1.p1", "Xenopus_tropicalis_DN27729_c0_g1_i2.p1", "Xenopus_tropicalis_DN28211_c0_g1_i1.p1", "Xenopus_tropicalis_DN28254_c0_g1_i1.p1", "Xenopus_tropicalis_DN28580_c0_g1_i1.p1", "Xenopus_tropicalis_DN29153_c0_g1_i1.p2", "Xenopus_tropicalis_DN29160_c0_g1_i1.p1", "Xenopus_tropicalis_DN29336_c0_g1_i1.p1", "Xenopus_tropicalis_DN29668_c0_g1_i1.p1", "Xenopus_tropicalis_DN29679_c0_g1_i1.p1", "Xenopus_tropicalis_DN29848_c0_g1_i2.p1", "Xenopus_tropicalis_DN29872_c0_g1_i1.p1", "Xenopus_tropicalis_DN29957_c0_g1_i1.p1", "Xenopus_tropicalis_DN30023_c0_g1_i2.p1", "Xenopus_tropicalis_DN30222_c0_g1_i1.p1", "Xenopus_tropicalis_DN30287_c0_g1_i1.p1", "Xenopus_tropicalis_DN30347_c0_g1_i1.p1", "Xenopus_tropicalis_DN30388_c0_g1_i1.p1", "Xenopus_tropicalis_DN30432_c1_g1_i2.p1", "Xenopus_tropicalis_DN30479_c0_g1_i4.p1", "Xenopus_tropicalis_DN30495_c0_g1_i1.p1", "Xenopus_tropicalis_DN30597_c0_g1_i1.p1", "Xenopus_tropicalis_DN30712_c0_g1_i3.p1", "Xenopus_tropicalis_DN30725_c0_g1_i1.p1", "Xenopus_tropicalis_DN30810_c0_g1_i1.p1", "Xenopus_tropicalis_DN30886_c0_g1_i2.p1", "Xenopus_tropicalis_DN30914_c0_g1_i1.p1", "Xenopus_tropicalis_DN30986_c0_g1_i1.p1", "Xenopus_tropicalis_DN31206_c0_g1_i2.p1", "Xenopus_tropicalis_DN31273_c0_g1_i1.p1", "Xenopus_tropicalis_DN31296_c0_g1_i1.p1", "Xenopus_tropicalis_DN31407_c0_g1_i1.p1", "Xenopus_tropicalis_DN31549_c0_g1_i1.p1", "Xenopus_tropicalis_DN31559_c0_g1_i4.p1", "Xenopus_tropicalis_DN31624_c0_g1_i1.p1", "Xenopus_tropicalis_DN31645_c0_g1_i1.p1", "Xenopus_tropicalis_DN31690_c0_g1_i1.p1", "Xenopus_tropicalis_DN31703_c0_g1_i1.p1", "Xenopus_tropicalis_DN31786_c1_g1_i1.p1", "Xenopus_tropicalis_DN31832_c0_g1_i1.p1", "Xenopus_tropicalis_DN31961_c0_g1_i1.p1", "Xenopus_tropicalis_DN32002_c0_g1_i1.p1", "Xenopus_tropicalis_DN32091_c0_g1_i1.p1", "Xenopus_tropicalis_DN32132_c0_g1_i3.p1", "Xenopus_tropicalis_DN32194_c0_g1_i2.p1", "Xenopus_tropicalis_DN32334_c0_g1_i1.p1", "Xenopus_tropicalis_DN324_c0_g1_i1.p1", "Xenopus_tropicalis_DN32423_c0_g1_i2.p1", "Xenopus_tropicalis_DN32451_c0_g1_i1.p1", "Xenopus_tropicalis_DN32545_c0_g1_i3.p1", "Xenopus_tropicalis_DN32612_c0_g1_i1.p1", "Xenopus_tropicalis_DN32644_c0_g1_i1.p1", "Xenopus_tropicalis_DN32822_c0_g1_i1.p1", "Xenopus_tropicalis_DN32915_c0_g1_i1.p1", "Xenopus_tropicalis_DN32966_c0_g1_i1.p1", "Xenopus_tropicalis_DN32966_c0_g1_i3.p1", "Xenopus_tropicalis_DN32993_c0_g1_i1.p1", "Xenopus_tropicalis_DN33047_c0_g1_i1.p1", "Xenopus_tropicalis_DN33139_c0_g1_i1.p1", "Xenopus_tropicalis_DN33156_c0_g1_i1.p1", "Xenopus_tropicalis_DN33276_c0_g1_i1.p1", "Xenopus_tropicalis_DN33514_c1_g1_i1.p1", "Xenopus_tropicalis_DN33598_c0_g1_i2.p1", "Xenopus_tropicalis_DN33617_c0_g1_i1.p1", "Xenopus_tropicalis_DN33694_c0_g1_i1.p1", "Xenopus_tropicalis_DN33809_c0_g1_i3.p1", "Xenopus_tropicalis_DN33855_c0_g1_i2.p1", "Xenopus_tropicalis_DN33986_c0_g1_i3.p1", "Xenopus_tropicalis_DN34024_c0_g1_i2.p1", "Xenopus_tropicalis_DN34150_c0_g1_i1.p1", "Xenopus_tropicalis_DN34399_c0_g1_i1.p1", "Xenopus_tropicalis_DN34406_c0_g1_i2.p1", "Xenopus_tropicalis_DN34406_c0_g1_i3.p1", "Xenopus_tropicalis_DN34639_c0_g1_i1.p1", "Xenopus_tropicalis_DN34803_c0_g1_i1.p1", "Xenopus_tropicalis_DN34822_c0_g1_i2.p1", "Xenopus_tropicalis_DN34940_c0_g1_i1.p1", "Xenopus_tropicalis_DN35088_c1_g1_i1.p1", "Xenopus_tropicalis_DN35246_c0_g1_i1.p1", "Xenopus_tropicalis_DN35262_c0_g1_i1.p1", "Xenopus_tropicalis_DN35359_c0_g1_i1.p1", "Xenopus_tropicalis_DN35430_c0_g1_i1.p1", "Xenopus_tropicalis_DN35443_c0_g1_i2.p1", "Xenopus_tropicalis_DN35502_c0_g1_i1.p1", "Xenopus_tropicalis_DN35502_c0_g1_i2.p1", "Xenopus_tropicalis_DN35520_c0_g1_i1.p1", "Xenopus_tropicalis_DN35560_c0_g1_i2.p1", "Xenopus_tropicalis_DN35586_c0_g1_i1.p1", "Xenopus_tropicalis_DN35626_c0_g1_i1.p1", "Xenopus_tropicalis_DN35684_c0_g1_i1.p1", "Xenopus_tropicalis_DN35685_c0_g1_i1.p1", "Xenopus_tropicalis_DN35697_c0_g1_i1.p1", "Xenopus_tropicalis_DN35789_c0_g1_i1.p1", "Xenopus_tropicalis_DN35854_c0_g1_i1.p1", "Xenopus_tropicalis_DN35911_c0_g1_i1.p1", "Xenopus_tropicalis_DN35952_c0_g1_i1.p1", "Xenopus_tropicalis_DN35977_c0_g1_i1.p1", "Xenopus_tropicalis_DN36017_c0_g1_i1.p1", "Xenopus_tropicalis_DN36020_c0_g1_i2.p2", "Xenopus_tropicalis_DN36050_c0_g1_i2.p1", "Xenopus_tropicalis_DN36330_c0_g1_i1.p1", "Xenopus_tropicalis_DN36401_c0_g1_i1.p1", "Xenopus_tropicalis_DN36549_c0_g1_i1.p1", "Xenopus_tropicalis_DN36550_c0_g1_i1.p1", "Xenopus_tropicalis_DN36559_c0_g1_i1.p1", "Xenopus_tropicalis_DN36621_c1_g1_i1.p1", "Xenopus_tropicalis_DN36627_c0_g1_i1.p1", "Xenopus_tropicalis_DN36631_c0_g1_i1.p1", "Xenopus_tropicalis_DN36676_c0_g1_i3.p1", "Xenopus_tropicalis_DN36717_c0_g1_i1.p1", "Xenopus_tropicalis_DN36765_c0_g1_i1.p1", "Xenopus_tropicalis_DN36771_c0_g1_i2.p1", "Xenopus_tropicalis_DN36830_c0_g1_i1.p1", "Xenopus_tropicalis_DN36834_c0_g1_i1.p1", "Xenopus_tropicalis_DN36906_c0_g1_i1.p1", "Xenopus_tropicalis_DN36949_c0_g1_i1.p1", "Xenopus_tropicalis_DN37096_c0_g1_i5.p1", "Xenopus_tropicalis_DN37111_c0_g1_i1.p1", "Xenopus_tropicalis_DN37178_c0_g1_i2.p1", "Xenopus_tropicalis_DN37193_c0_g1_i2.p2", "Xenopus_tropicalis_DN37294_c0_g1_i2.p1", "Xenopus_tropicalis_DN37312_c0_g1_i1.p1", "Xenopus_tropicalis_DN37327_c0_g1_i1.p1", "Xenopus_tropicalis_DN37340_c0_g1_i1.p1", "Xenopus_tropicalis_DN37349_c0_g1_i2.p1", "Xenopus_tropicalis_DN37397_c0_g1_i1.p1", "Xenopus_tropicalis_DN37427_c0_g1_i1.p1", "Xenopus_tropicalis_DN37432_c0_g1_i1.p1", "Xenopus_tropicalis_DN37433_c0_g1_i1.p1", "Xenopus_tropicalis_DN37470_c0_g1_i1.p1", "Xenopus_tropicalis_DN37610_c0_g1_i1.p1", "Xenopus_tropicalis_DN37613_c0_g1_i1.p1", "Xenopus_tropicalis_DN37623_c0_g1_i2.p1", "Xenopus_tropicalis_DN37625_c0_g1_i1.p1", "Xenopus_tropicalis_DN37636_c0_g1_i2.p1", "Xenopus_tropicalis_DN37770_c0_g1_i1.p1", "Xenopus_tropicalis_DN37793_c0_g1_i1.p1", "Xenopus_tropicalis_DN37848_c0_g1_i1.p1", "Xenopus_tropicalis_DN37860_c0_g1_i1.p1", "Xenopus_tropicalis_DN37861_c0_g1_i1.p1", "Xenopus_tropicalis_DN38023_c0_g1_i1.p1", "Xenopus_tropicalis_DN38036_c1_g1_i1.p1", "Xenopus_tropicalis_DN38086_c0_g1_i2.p1", "Xenopus_tropicalis_DN38092_c0_g1_i1.p1", "Xenopus_tropicalis_DN38278_c0_g1_i2.p1", "Xenopus_tropicalis_DN38432_c0_g1_i1.p1", "Xenopus_tropicalis_DN38451_c0_g1_i1.p1", "Xenopus_tropicalis_DN38483_c0_g1_i1.p1", "Xenopus_tropicalis_DN38515_c0_g1_i1.p1", "Xenopus_tropicalis_DN38563_c0_g1_i2.p1", "Xenopus_tropicalis_DN38604_c0_g1_i1.p1", "Xenopus_tropicalis_DN38652_c0_g1_i1.p1", "Xenopus_tropicalis_DN38771_c0_g1_i1.p1", "Xenopus_tropicalis_DN38793_c0_g1_i1.p1", "Xenopus_tropicalis_DN38796_c0_g2_i1.p1", "Xenopus_tropicalis_DN38800_c0_g1_i1.p1", "Xenopus_tropicalis_DN38835_c0_g1_i2.p1", "Xenopus_tropicalis_DN38871_c0_g1_i1.p1", "Xenopus_tropicalis_DN38920_c0_g1_i1.p1", "Xenopus_tropicalis_DN39004_c0_g1_i1.p1", "Xenopus_tropicalis_DN39025_c0_g1_i6.p1", "Xenopus_tropicalis_DN39032_c0_g1_i2.p1", "Xenopus_tropicalis_DN39048_c0_g1_i2.p1", "Xenopus_tropicalis_DN39058_c0_g1_i5.p1", "Xenopus_tropicalis_DN39088_c0_g2_i1.p1", "Xenopus_tropicalis_DN39090_c0_g1_i1.p1", "Xenopus_tropicalis_DN39098_c0_g1_i1.p1", "Xenopus_tropicalis_DN39108_c0_g1_i2.p1", "Xenopus_tropicalis_DN39150_c0_g1_i1.p1", "Xenopus_tropicalis_DN39211_c0_g1_i1.p1", "Xenopus_tropicalis_DN39234_c0_g1_i1.p1", "Xenopus_tropicalis_DN39283_c0_g1_i1.p1", "Xenopus_tropicalis_DN39294_c0_g1_i1.p1", "Xenopus_tropicalis_DN39305_c0_g1_i2.p1", "Xenopus_tropicalis_DN39314_c0_g1_i2.p1", "Xenopus_tropicalis_DN39322_c0_g1_i10.p1", "Xenopus_tropicalis_DN39338_c0_g1_i1.p1", "Xenopus_tropicalis_DN39352_c1_g1_i1.p1", "Xenopus_tropicalis_DN39388_c0_g1_i1.p1", "Xenopus_tropicalis_DN39493_c0_g1_i2.p1", "Xenopus_tropicalis_DN39569_c0_g1_i1.p1", "Xenopus_tropicalis_DN39634_c0_g1_i6.p1", "Xenopus_tropicalis_DN39656_c0_g1_i2.p1", "Xenopus_tropicalis_DN39683_c0_g1_i1.p1", "Xenopus_tropicalis_DN39685_c0_g1_i1.p1", "Xenopus_tropicalis_DN39730_c0_g1_i2.p1", "Xenopus_tropicalis_DN39892_c1_g1_i1.p1", "Xenopus_tropicalis_DN39895_c0_g1_i1.p1", "Xenopus_tropicalis_DN39974_c0_g1_i2.p1", "Xenopus_tropicalis_DN40007_c0_g1_i2.p1", "Xenopus_tropicalis_DN40020_c0_g1_i1.p1", "Xenopus_tropicalis_DN40049_c0_g1_i1.p1", "Xenopus_tropicalis_DN40087_c0_g1_i1.p2", "Xenopus_tropicalis_DN40136_c0_g1_i1.p1", "Xenopus_tropicalis_DN40144_c0_g1_i1.p1", "Xenopus_tropicalis_DN40172_c0_g1_i1.p1", "Xenopus_tropicalis_DN40174_c0_g1_i6.p1", "Xenopus_tropicalis_DN4019_c0_g1_i1.p1", "Xenopus_tropicalis_DN40266_c1_g1_i3.p1", "Xenopus_tropicalis_DN40355_c0_g1_i1.p1", "Xenopus_tropicalis_DN40366_c0_g1_i1.p1", "Xenopus_tropicalis_DN40410_c0_g1_i1.p1", "Xenopus_tropicalis_DN40431_c0_g1_i1.p1", "Xenopus_tropicalis_DN40438_c0_g1_i3.p1", "Xenopus_tropicalis_DN40449_c0_g1_i2.p1", "Xenopus_tropicalis_DN40460_c0_g1_i3.p1", "Xenopus_tropicalis_DN40490_c1_g1_i1.p1", "Xenopus_tropicalis_DN40510_c1_g1_i1.p1", "Xenopus_tropicalis_DN40536_c1_g1_i2.p1", "Xenopus_tropicalis_DN40569_c0_g1_i1.p1", "Xenopus_tropicalis_DN40584_c0_g1_i2.p1", "Xenopus_tropicalis_DN40692_c0_g1_i1.p1", "Xenopus_tropicalis_DN40709_c0_g1_i1.p1", "Xenopus_tropicalis_DN40747_c0_g1_i1.p1", "Xenopus_tropicalis_DN40836_c1_g1_i2.p1", "Xenopus_tropicalis_DN40863_c0_g1_i2.p1", "Xenopus_tropicalis_DN40864_c0_g1_i1.p1", "Xenopus_tropicalis_DN40894_c0_g1_i1.p1", "Xenopus_tropicalis_DN40911_c0_g1_i7.p1", "Xenopus_tropicalis_DN40921_c0_g1_i1.p1", "Xenopus_tropicalis_DN40970_c0_g1_i1.p1", "Xenopus_tropicalis_DN40983_c0_g1_i2.p1", "Xenopus_tropicalis_DN41017_c0_g1_i1.p1", "Xenopus_tropicalis_DN41017_c0_g1_i3.p1", "Xenopus_tropicalis_DN41105_c0_g1_i2.p1", "Xenopus_tropicalis_DN41143_c0_g1_i8.p1", "Xenopus_tropicalis_DN41157_c0_g1_i2.p1", "Xenopus_tropicalis_DN41165_c0_g2_i1.p1", "Xenopus_tropicalis_DN41186_c0_g1_i1.p1", "Xenopus_tropicalis_DN41192_c1_g1_i3.p1", "Xenopus_tropicalis_DN41281_c0_g1_i1.p1", "Xenopus_tropicalis_DN41374_c0_g1_i2.p1", "Xenopus_tropicalis_DN41405_c0_g1_i1.p1", "Xenopus_tropicalis_DN41440_c0_g1_i1.p1", "Xenopus_tropicalis_DN41442_c0_g1_i1.p1", "Xenopus_tropicalis_DN41446_c0_g1_i2.p1", "Xenopus_tropicalis_DN41536_c0_g1_i3.p1", "Xenopus_tropicalis_DN41538_c0_g1_i2.p1", "Xenopus_tropicalis_DN41554_c0_g1_i1.p1", "Xenopus_tropicalis_DN41600_c0_g1_i1.p1", "Xenopus_tropicalis_DN41653_c0_g1_i1.p1", "Xenopus_tropicalis_DN41694_c0_g1_i2.p1", "Xenopus_tropicalis_DN41697_c0_g1_i1.p1", "Xenopus_tropicalis_DN41699_c0_g1_i1.p1", "Xenopus_tropicalis_DN41711_c0_g1_i1.p1", "Xenopus_tropicalis_DN41805_c0_g1_i3.p1", "Xenopus_tropicalis_DN41861_c2_g1_i5.p1", "Xenopus_tropicalis_DN41917_c1_g1_i3.p1", "Xenopus_tropicalis_DN41931_c0_g1_i2.p1", "Xenopus_tropicalis_DN41966_c0_g1_i2.p1", "Xenopus_tropicalis_DN41990_c0_g2_i1.p1", "Xenopus_tropicalis_DN41993_c1_g1_i1.p1", "Xenopus_tropicalis_DN42093_c0_g1_i1.p1", "Xenopus_tropicalis_DN42097_c0_g1_i2.p1", "Xenopus_tropicalis_DN42151_c0_g1_i3.p1", "Xenopus_tropicalis_DN42171_c0_g1_i1.p1", "Xenopus_tropicalis_DN42172_c0_g1_i1.p1", "Xenopus_tropicalis_DN42195_c0_g1_i2.p1", "Xenopus_tropicalis_DN42225_c0_g1_i2.p1", "Xenopus_tropicalis_DN42274_c0_g1_i1.p1", "Xenopus_tropicalis_DN42291_c0_g1_i1.p1", "Xenopus_tropicalis_DN42324_c0_g1_i2.p1", "Xenopus_tropicalis_DN42359_c0_g1_i1.p1", "Xenopus_tropicalis_DN42398_c0_g1_i1.p1", "Xenopus_tropicalis_DN42479_c0_g1_i2.p1", "Xenopus_tropicalis_DN42487_c0_g1_i2.p1", "Xenopus_tropicalis_DN42555_c0_g1_i1.p1", "Xenopus_tropicalis_DN42583_c0_g1_i1.p1", "Xenopus_tropicalis_DN42601_c0_g1_i2.p1", "Xenopus_tropicalis_DN42607_c0_g1_i1.p1", "Xenopus_tropicalis_DN42638_c1_g1_i1.p1", "Xenopus_tropicalis_DN42641_c0_g2_i1.p1", "Xenopus_tropicalis_DN42652_c0_g1_i1.p1", "Xenopus_tropicalis_DN42661_c0_g1_i1.p1", "Xenopus_tropicalis_DN42730_c0_g1_i1.p1", "Xenopus_tropicalis_DN42730_c0_g1_i2.p1", "Xenopus_tropicalis_DN42796_c0_g1_i5.p1", "Xenopus_tropicalis_DN42808_c0_g1_i1.p1", "Xenopus_tropicalis_DN42825_c0_g1_i1.p1", "Xenopus_tropicalis_DN42833_c0_g1_i2.p1", "Xenopus_tropicalis_DN42834_c0_g1_i1.p1", "Xenopus_tropicalis_DN42839_c0_g1_i2.p1", "Xenopus_tropicalis_DN42870_c1_g1_i2.p1", "Xenopus_tropicalis_DN42871_c0_g1_i1.p1", "Xenopus_tropicalis_DN42959_c0_g1_i1.p1", "Xenopus_tropicalis_DN43033_c0_g1_i1.p1", "Xenopus_tropicalis_DN43047_c0_g1_i1.p1", "Xenopus_tropicalis_DN43054_c0_g1_i1.p1", "Xenopus_tropicalis_DN43073_c0_g1_i1.p1", "Xenopus_tropicalis_DN43079_c0_g1_i1.p1", "Xenopus_tropicalis_DN43095_c0_g1_i1.p1", "Xenopus_tropicalis_DN43100_c0_g1_i2.p1", "Xenopus_tropicalis_DN43113_c0_g1_i2.p1", "Xenopus_tropicalis_DN43176_c0_g1_i1.p1", "Xenopus_tropicalis_DN43210_c0_g1_i1.p1", "Xenopus_tropicalis_DN43227_c0_g1_i1.p1", "Xenopus_tropicalis_DN43241_c0_g1_i1.p1", "Xenopus_tropicalis_DN43275_c1_g1_i1.p1", "Xenopus_tropicalis_DN43291_c0_g1_i1.p1", "Xenopus_tropicalis_DN43300_c0_g1_i1.p1", "Xenopus_tropicalis_DN43409_c0_g1_i1.p1", "Xenopus_tropicalis_DN43424_c0_g1_i2.p1", "Xenopus_tropicalis_DN43472_c0_g1_i1.p1", "Xenopus_tropicalis_DN43475_c0_g1_i1.p1", "Xenopus_tropicalis_DN43506_c3_g2_i2.p1", "Xenopus_tropicalis_DN43522_c0_g1_i3.p1", "Xenopus_tropicalis_DN43547_c0_g1_i3.p1", "Xenopus_tropicalis_DN43553_c1_g1_i1.p1", "Xenopus_tropicalis_DN43576_c2_g2_i2.p1", "Xenopus_tropicalis_DN43581_c0_g1_i1.p1", "Xenopus_tropicalis_DN43585_c0_g1_i1.p1", "Xenopus_tropicalis_DN43604_c0_g1_i1.p1", "Xenopus_tropicalis_DN43666_c0_g1_i4.p1", "Xenopus_tropicalis_DN43666_c0_g1_i5.p1", "Xenopus_tropicalis_DN43682_c0_g1_i1.p1", "Xenopus_tropicalis_DN43727_c0_g1_i1.p1", "Xenopus_tropicalis_DN43732_c0_g1_i1.p1", "Xenopus_tropicalis_DN43764_c0_g1_i1.p1", "Xenopus_tropicalis_DN43797_c0_g1_i1.p1", "Xenopus_tropicalis_DN43814_c0_g1_i1.p1", "Xenopus_tropicalis_DN43953_c2_g1_i11.p1", "Xenopus_tropicalis_DN43953_c2_g1_i8.p1", "Xenopus_tropicalis_DN4400_c0_g1_i1.p1", "Xenopus_tropicalis_DN44011_c0_g1_i8.p1", "Xenopus_tropicalis_DN44013_c0_g1_i1.p1", "Xenopus_tropicalis_DN44013_c0_g1_i6.p1", "Xenopus_tropicalis_DN44030_c0_g1_i2.p1", "Xenopus_tropicalis_DN44058_c0_g1_i3.p1", "Xenopus_tropicalis_DN44123_c0_g1_i1.p1", "Xenopus_tropicalis_DN44212_c0_g1_i1.p1", "Xenopus_tropicalis_DN44224_c0_g1_i1.p1", "Xenopus_tropicalis_DN44259_c1_g1_i1.p1", "Xenopus_tropicalis_DN44265_c0_g1_i3.p1", "Xenopus_tropicalis_DN44272_c0_g1_i2.p1", "Xenopus_tropicalis_DN44314_c0_g1_i1.p1", "Xenopus_tropicalis_DN44341_c0_g1_i2.p1", "Xenopus_tropicalis_DN44397_c0_g1_i1.p1", "Xenopus_tropicalis_DN44408_c0_g1_i1.p1", "Xenopus_tropicalis_DN44415_c0_g1_i1.p1", "Xenopus_tropicalis_DN44416_c0_g1_i6.p1", "Xenopus_tropicalis_DN44419_c0_g1_i1.p1", "Xenopus_tropicalis_DN44422_c0_g1_i1.p1", "Xenopus_tropicalis_DN44440_c0_g1_i1.p1", "Xenopus_tropicalis_DN44442_c2_g1_i3.p1", "Xenopus_tropicalis_DN44443_c0_g1_i1.p1", "Xenopus_tropicalis_DN44450_c0_g1_i1.p1", "Xenopus_tropicalis_DN44465_c0_g1_i4.p1", "Xenopus_tropicalis_DN44478_c0_g1_i3.p1", "Xenopus_tropicalis_DN44486_c0_g1_i4.p1", "Xenopus_tropicalis_DN44509_c0_g1_i4.p1", "Xenopus_tropicalis_DN44514_c0_g1_i1.p1", "Xenopus_tropicalis_DN44545_c0_g1_i1.p1", "Xenopus_tropicalis_DN44549_c0_g1_i1.p1", "Xenopus_tropicalis_DN44558_c0_g1_i1.p1", "Xenopus_tropicalis_DN44607_c0_g1_i1.p2", "Xenopus_tropicalis_DN44633_c0_g1_i10.p1", "Xenopus_tropicalis_DN44640_c0_g1_i2.p1", "Xenopus_tropicalis_DN44668_c1_g1_i1.p1", "Xenopus_tropicalis_DN44695_c0_g1_i1.p1", "Xenopus_tropicalis_DN44709_c0_g1_i1.p1", "Xenopus_tropicalis_DN44721_c2_g1_i2.p1", "Xenopus_tropicalis_DN44730_c0_g1_i2.p1", "Xenopus_tropicalis_DN44735_c1_g1_i3.p1", "Xenopus_tropicalis_DN44754_c0_g1_i4.p1", "Xenopus_tropicalis_DN44760_c1_g1_i3.p1", "Xenopus_tropicalis_DN44782_c1_g1_i1.p1", "Xenopus_tropicalis_DN44805_c0_g1_i2.p1", "Xenopus_tropicalis_DN44835_c0_g1_i1.p1", "Xenopus_tropicalis_DN44845_c0_g1_i1.p1", "Xenopus_tropicalis_DN44866_c0_g1_i1.p1", "Xenopus_tropicalis_DN44881_c0_g1_i1.p1", "Xenopus_tropicalis_DN44891_c0_g1_i2.p1", "Xenopus_tropicalis_DN44915_c0_g1_i2.p1", "Xenopus_tropicalis_DN44927_c0_g1_i1.p1", "Xenopus_tropicalis_DN44936_c0_g1_i1.p1", "Xenopus_tropicalis_DN44942_c0_g1_i4.p1", "Xenopus_tropicalis_DN44945_c0_g1_i1.p1", "Xenopus_tropicalis_DN44956_c1_g1_i2.p1", "Xenopus_tropicalis_DN45007_c0_g1_i1.p1", "Xenopus_tropicalis_DN45015_c0_g1_i2.p1", "Xenopus_tropicalis_DN45033_c0_g1_i1.p1", "Xenopus_tropicalis_DN45040_c0_g1_i2.p1", "Xenopus_tropicalis_DN45053_c0_g1_i1.p1", "Xenopus_tropicalis_DN45068_c0_g1_i3.p1", "Xenopus_tropicalis_DN45095_c0_g1_i1.p1", "Xenopus_tropicalis_DN45138_c0_g1_i1.p1", "Xenopus_tropicalis_DN45151_c0_g1_i6.p1", "Xenopus_tropicalis_DN45223_c0_g1_i1.p1", "Xenopus_tropicalis_DN45233_c2_g1_i1.p3", "Xenopus_tropicalis_DN45233_c2_g1_i4.p1", "Xenopus_tropicalis_DN45289_c0_g1_i1.p1", "Xenopus_tropicalis_DN45316_c0_g1_i2.p1", "Xenopus_tropicalis_DN45323_c0_g1_i1.p1", "Xenopus_tropicalis_DN45327_c0_g1_i1.p1", "Xenopus_tropicalis_DN45331_c2_g1_i1.p1", "Xenopus_tropicalis_DN45337_c0_g1_i2.p1", "Xenopus_tropicalis_DN45430_c0_g1_i1.p1", "Xenopus_tropicalis_DN45445_c0_g1_i1.p1", "Xenopus_tropicalis_DN4546_c0_g1_i1.p1", "Xenopus_tropicalis_DN45462_c0_g1_i1.p1", "Xenopus_tropicalis_DN45484_c0_g1_i1.p1", "Xenopus_tropicalis_DN45492_c0_g1_i1.p1", "Xenopus_tropicalis_DN45497_c0_g1_i2.p1", "Xenopus_tropicalis_DN45511_c0_g1_i1.p1", "Xenopus_tropicalis_DN45512_c0_g1_i1.p1", "Xenopus_tropicalis_DN45530_c0_g1_i1.p1", "Xenopus_tropicalis_DN45547_c0_g1_i1.p1", "Xenopus_tropicalis_DN45644_c1_g1_i1.p1", "Xenopus_tropicalis_DN45650_c0_g1_i1.p1", "Xenopus_tropicalis_DN45682_c0_g1_i1.p1", "Xenopus_tropicalis_DN45684_c0_g1_i1.p1", "Xenopus_tropicalis_DN45688_c0_g1_i1.p1", "Xenopus_tropicalis_DN45697_c0_g1_i2.p1", "Xenopus_tropicalis_DN45732_c1_g1_i1.p1", "Xenopus_tropicalis_DN45748_c1_g1_i2.p1", "Xenopus_tropicalis_DN45765_c0_g1_i2.p1", "Xenopus_tropicalis_DN45774_c1_g1_i1.p1", "Xenopus_tropicalis_DN45825_c0_g1_i9.p1", "Xenopus_tropicalis_DN45885_c0_g1_i1.p1", "Xenopus_tropicalis_DN45887_c0_g1_i2.p1", "Xenopus_tropicalis_DN45905_c0_g1_i1.p1", "Xenopus_tropicalis_DN45939_c0_g1_i1.p1", "Xenopus_tropicalis_DN45961_c0_g1_i1.p2", "Xenopus_tropicalis_DN45970_c0_g1_i1.p2", "Xenopus_tropicalis_DN45981_c0_g1_i1.p1", "Xenopus_tropicalis_DN45988_c0_g1_i1.p1", "Xenopus_tropicalis_DN46024_c1_g1_i1.p1", "Xenopus_tropicalis_DN46044_c0_g1_i1.p1", "Xenopus_tropicalis_DN46056_c0_g1_i1.p1", "Xenopus_tropicalis_DN46061_c0_g1_i1.p1", "Xenopus_tropicalis_DN46115_c0_g1_i2.p1", "Xenopus_tropicalis_DN46118_c2_g1_i1.p1", "Xenopus_tropicalis_DN46124_c0_g1_i1.p1", "Xenopus_tropicalis_DN46170_c0_g1_i1.p1", "Xenopus_tropicalis_DN46182_c1_g1_i2.p1", "Xenopus_tropicalis_DN46189_c1_g1_i4.p1", "Xenopus_tropicalis_DN46192_c0_g1_i1.p1", "Xenopus_tropicalis_DN46201_c0_g1_i1.p1", "Xenopus_tropicalis_DN46222_c0_g1_i1.p1", "Xenopus_tropicalis_DN46230_c0_g1_i1.p1", "Xenopus_tropicalis_DN46233_c0_g1_i4.p1", "Xenopus_tropicalis_DN46296_c0_g1_i1.p1", "Xenopus_tropicalis_DN46297_c0_g1_i1.p1", "Xenopus_tropicalis_DN46306_c0_g1_i2.p1", "Xenopus_tropicalis_DN46365_c0_g1_i1.p1", "Xenopus_tropicalis_DN46380_c0_g1_i3.p1", "Xenopus_tropicalis_DN46388_c1_g1_i2.p1", "Xenopus_tropicalis_DN46402_c0_g1_i2.p1", "Xenopus_tropicalis_DN46404_c0_g1_i1.p1", "Xenopus_tropicalis_DN46405_c2_g1_i1.p1", "Xenopus_tropicalis_DN46423_c0_g1_i1.p1", "Xenopus_tropicalis_DN46439_c1_g1_i1.p1", "Xenopus_tropicalis_DN46446_c0_g1_i4.p1", "Xenopus_tropicalis_DN46485_c0_g1_i1.p1", "Xenopus_tropicalis_DN46546_c1_g1_i3.p1", "Xenopus_tropicalis_DN46557_c0_g1_i3.p1", "Xenopus_tropicalis_DN46564_c0_g1_i1.p1", "Xenopus_tropicalis_DN46576_c0_g1_i1.p1", "Xenopus_tropicalis_DN46586_c0_g1_i1.p1", "Xenopus_tropicalis_DN46591_c0_g1_i1.p1", "Xenopus_tropicalis_DN46655_c0_g1_i2.p1", "Xenopus_tropicalis_DN46658_c0_g1_i1.p1", "Xenopus_tropicalis_DN46676_c0_g1_i2.p1", "Xenopus_tropicalis_DN46683_c0_g1_i1.p1", "Xenopus_tropicalis_DN46693_c0_g1_i1.p1", "Xenopus_tropicalis_DN46705_c0_g1_i1.p1", "Xenopus_tropicalis_DN46713_c0_g1_i1.p1", "Xenopus_tropicalis_DN46717_c0_g1_i1.p1", "Xenopus_tropicalis_DN46725_c0_g1_i1.p1", "Xenopus_tropicalis_DN46769_c0_g1_i2.p1", "Xenopus_tropicalis_DN46811_c0_g1_i2.p1", "Xenopus_tropicalis_DN46831_c0_g1_i1.p1", "Xenopus_tropicalis_DN46833_c1_g1_i1.p1", "Xenopus_tropicalis_DN46846_c0_g1_i7.p1", "Xenopus_tropicalis_DN46880_c0_g1_i1.p1", "Xenopus_tropicalis_DN46885_c0_g1_i1.p1", "Xenopus_tropicalis_DN46886_c0_g1_i2.p1", "Xenopus_tropicalis_DN46906_c0_g1_i1.p1", "Xenopus_tropicalis_DN46922_c1_g1_i4.p1", "Xenopus_tropicalis_DN46963_c0_g1_i1.p1", "Xenopus_tropicalis_DN46965_c0_g1_i1.p1", "Xenopus_tropicalis_DN46970_c1_g1_i2.p1", "Xenopus_tropicalis_DN47001_c0_g2_i1.p1", "Xenopus_tropicalis_DN47016_c0_g1_i7.p1", "Xenopus_tropicalis_DN47017_c1_g1_i1.p1", "Xenopus_tropicalis_DN47028_c1_g1_i8.p1", "Xenopus_tropicalis_DN47030_c3_g1_i1.p1", "Xenopus_tropicalis_DN47048_c1_g1_i2.p1", "Xenopus_tropicalis_DN47056_c0_g1_i1.p1", "Xenopus_tropicalis_DN47084_c0_g1_i3.p1", "Xenopus_tropicalis_DN47123_c0_g1_i1.p1", "Xenopus_tropicalis_DN47126_c0_g1_i1.p1", "Xenopus_tropicalis_DN47164_c0_g1_i5.p1", "Xenopus_tropicalis_DN47169_c0_g1_i1.p1", "Xenopus_tropicalis_DN47170_c7_g1_i1.p1", "Xenopus_tropicalis_DN47200_c0_g1_i3.p1", "Xenopus_tropicalis_DN47214_c0_g1_i2.p1", "Xenopus_tropicalis_DN47266_c0_g1_i2.p1", "Xenopus_tropicalis_DN47267_c1_g1_i1.p1", "Xenopus_tropicalis_DN47309_c0_g1_i3.p1", "Xenopus_tropicalis_DN47326_c0_g1_i1.p1", "Xenopus_tropicalis_DN47326_c0_g1_i2.p1", "Xenopus_tropicalis_DN47327_c0_g1_i2.p1", "Xenopus_tropicalis_DN47342_c0_g1_i1.p1", "Xenopus_tropicalis_DN47343_c0_g1_i1.p1", "Xenopus_tropicalis_DN47365_c0_g1_i2.p1", "Xenopus_tropicalis_DN47411_c0_g1_i3.p1", "Xenopus_tropicalis_DN47442_c0_g1_i4.p1", "Xenopus_tropicalis_DN47446_c0_g1_i1.p1", "Xenopus_tropicalis_DN47497_c1_g1_i3.p1", "Xenopus_tropicalis_DN47514_c0_g1_i1.p1", "Xenopus_tropicalis_DN47606_c0_g1_i3.p1", "Xenopus_tropicalis_DN47630_c0_g2_i1.p1", "Xenopus_tropicalis_DN47631_c0_g1_i4.p1", "Xenopus_tropicalis_DN47651_c0_g1_i1.p1", "Xenopus_tropicalis_DN47678_c0_g1_i1.p1", "Xenopus_tropicalis_DN47681_c1_g1_i9.p2", "Xenopus_tropicalis_DN47688_c0_g1_i2.p1", "Xenopus_tropicalis_DN47728_c0_g1_i2.p1", "Xenopus_tropicalis_DN47758_c0_g1_i3.p1", "Xenopus_tropicalis_DN47782_c0_g1_i1.p1", "Xenopus_tropicalis_DN47818_c3_g1_i1.p1", "Xenopus_tropicalis_DN47827_c0_g1_i2.p1", "Xenopus_tropicalis_DN47832_c3_g1_i1.p1", "Xenopus_tropicalis_DN47833_c0_g1_i2.p1", "Xenopus_tropicalis_DN47852_c0_g1_i6.p1", "Xenopus_tropicalis_DN47867_c0_g3_i1.p1", "Xenopus_tropicalis_DN47910_c0_g1_i1.p1", "Xenopus_tropicalis_DN47922_c0_g1_i1.p1", "Xenopus_tropicalis_DN47943_c1_g1_i5.p1", "Xenopus_tropicalis_DN47966_c0_g1_i10.p1", "Xenopus_tropicalis_DN47997_c0_g2_i1.p1", "Xenopus_tropicalis_DN48025_c0_g1_i2.p1", "Xenopus_tropicalis_DN48035_c0_g1_i1.p1", "Xenopus_tropicalis_DN48044_c0_g1_i1.p1", "Xenopus_tropicalis_DN48049_c0_g1_i1.p1", "Xenopus_tropicalis_DN48055_c0_g1_i1.p1", "Xenopus_tropicalis_DN48076_c0_g1_i1.p1", "Xenopus_tropicalis_DN48096_c2_g1_i2.p1", "Xenopus_tropicalis_DN48108_c0_g1_i1.p2", "Xenopus_tropicalis_DN48115_c0_g1_i1.p1", "Xenopus_tropicalis_DN48119_c0_g1_i1.p1", "Xenopus_tropicalis_DN48132_c0_g1_i3.p1", "Xenopus_tropicalis_DN48138_c0_g1_i1.p1", "Xenopus_tropicalis_DN48139_c5_g1_i2.p2", "Xenopus_tropicalis_DN48141_c0_g2_i1.p1", "Xenopus_tropicalis_DN48169_c0_g1_i1.p1", "Xenopus_tropicalis_DN48171_c0_g1_i1.p1", "Xenopus_tropicalis_DN48187_c0_g1_i2.p1", "Xenopus_tropicalis_DN48201_c0_g1_i1.p1", "Xenopus_tropicalis_DN48201_c0_g1_i3.p1", "Xenopus_tropicalis_DN48201_c0_g1_i4.p1", "Xenopus_tropicalis_DN48206_c0_g1_i4.p2", "Xenopus_tropicalis_DN48216_c0_g1_i2.p1", "Xenopus_tropicalis_DN48229_c0_g1_i3.p1", "Xenopus_tropicalis_DN48235_c1_g1_i1.p1", "Xenopus_tropicalis_DN48239_c0_g1_i2.p1", "Xenopus_tropicalis_DN48258_c0_g1_i1.p1", "Xenopus_tropicalis_DN48281_c0_g1_i3.p1", "Xenopus_tropicalis_DN48301_c0_g1_i2.p1", "Xenopus_tropicalis_DN48317_c2_g1_i1.p1", "Xenopus_tropicalis_DN48339_c1_g1_i1.p1", "Xenopus_tropicalis_DN48342_c0_g1_i5.p1", "Xenopus_tropicalis_DN48342_c0_g1_i6.p1", "Xenopus_tropicalis_DN48358_c0_g1_i1.p1", "Xenopus_tropicalis_DN48374_c0_g1_i1.p1", "Xenopus_tropicalis_DN48379_c3_g1_i1.p1", "Xenopus_tropicalis_DN48458_c0_g1_i7.p1", "Xenopus_tropicalis_DN48503_c4_g1_i1.p1", "Xenopus_tropicalis_DN48538_c8_g1_i4.p1", "Xenopus_tropicalis_DN48540_c0_g2_i1.p1", "Xenopus_tropicalis_DN48544_c1_g1_i2.p1", "Xenopus_tropicalis_DN48566_c4_g1_i2.p1", "Xenopus_tropicalis_DN48577_c0_g1_i2.p1", "Xenopus_tropicalis_DN48583_c0_g1_i1.p1", "Xenopus_tropicalis_DN48593_c2_g1_i1.p1", "Xenopus_tropicalis_DN48636_c0_g1_i2.p1", "Xenopus_tropicalis_DN48637_c1_g1_i1.p1", "Xenopus_tropicalis_DN48642_c0_g1_i1.p1", "Xenopus_tropicalis_DN48644_c0_g1_i3.p1", "Xenopus_tropicalis_DN48686_c1_g1_i1.p1", "Xenopus_tropicalis_DN48731_c0_g1_i2.p1", "Xenopus_tropicalis_DN48750_c0_g1_i1.p1", "Xenopus_tropicalis_DN48750_c0_g1_i5.p1", "Xenopus_tropicalis_DN48754_c0_g1_i1.p1", "Xenopus_tropicalis_DN48786_c0_g1_i1.p1", "Xenopus_tropicalis_DN48803_c1_g1_i1.p1", "Xenopus_tropicalis_DN48818_c0_g1_i1.p1", "Xenopus_tropicalis_DN48824_c0_g1_i1.p1", "Xenopus_tropicalis_DN48827_c1_g1_i3.p1", "Xenopus_tropicalis_DN48877_c4_g1_i1.p1", "Xenopus_tropicalis_DN48883_c1_g1_i1.p1", "Xenopus_tropicalis_DN48907_c2_g1_i1.p1", "Xenopus_tropicalis_DN48932_c1_g1_i2.p1", "Xenopus_tropicalis_DN48933_c1_g2_i1.p2", "Xenopus_tropicalis_DN48943_c2_g1_i2.p1", "Xenopus_tropicalis_DN48950_c0_g1_i1.p1", "Xenopus_tropicalis_DN48979_c0_g1_i6.p1", "Xenopus_tropicalis_DN48983_c0_g1_i1.p1", "Xenopus_tropicalis_DN49015_c2_g1_i5.p1", "Xenopus_tropicalis_DN49036_c1_g1_i1.p1", "Xenopus_tropicalis_DN49040_c0_g1_i1.p1", "Xenopus_tropicalis_DN49069_c0_g1_i4.p1", "Xenopus_tropicalis_DN49071_c1_g1_i1.p1", "Xenopus_tropicalis_DN49071_c1_g1_i3.p1", "Xenopus_tropicalis_DN49085_c0_g1_i13.p1", "Xenopus_tropicalis_DN49091_c0_g1_i3.p1", "Xenopus_tropicalis_DN49106_c0_g1_i4.p1", "Xenopus_tropicalis_DN49110_c3_g2_i1.p1", "Xenopus_tropicalis_DN49132_c0_g1_i1.p1", "Xenopus_tropicalis_DN49172_c0_g1_i1.p1", "Xenopus_tropicalis_DN49188_c0_g2_i2.p1", "Xenopus_tropicalis_DN49208_c3_g2_i1.p1", "Xenopus_tropicalis_DN49226_c0_g1_i3.p1", "Xenopus_tropicalis_DN49273_c0_g1_i1.p1", "Xenopus_tropicalis_DN49292_c9_g1_i6.p1", "Xenopus_tropicalis_DN49316_c1_g1_i1.p1", "Xenopus_tropicalis_DN49361_c3_g1_i1.p1", "Xenopus_tropicalis_DN49362_c0_g1_i1.p1", "Xenopus_tropicalis_DN49368_c0_g1_i1.p1", "Xenopus_tropicalis_DN4937_c0_g1_i1.p1", "Xenopus_tropicalis_DN49394_c2_g1_i2.p1", "Xenopus_tropicalis_DN49401_c0_g1_i1.p1", "Xenopus_tropicalis_DN49409_c0_g1_i1.p1", "Xenopus_tropicalis_DN49419_c0_g1_i3.p1", "Xenopus_tropicalis_DN49442_c0_g1_i4.p1", "Xenopus_tropicalis_DN49446_c0_g1_i3.p1", "Xenopus_tropicalis_DN49481_c0_g1_i1.p1", "Xenopus_tropicalis_DN49487_c0_g1_i3.p1", "Xenopus_tropicalis_DN49504_c0_g1_i1.p1", "Xenopus_tropicalis_DN49528_c7_g1_i4.p1", "Xenopus_tropicalis_DN49539_c1_g1_i1.p1", "Xenopus_tropicalis_DN49539_c2_g1_i3.p1", "Xenopus_tropicalis_DN49554_c0_g1_i1.p1", "Xenopus_tropicalis_DN49557_c0_g1_i3.p1", "Xenopus_tropicalis_DN49568_c1_g1_i1.p1", "Xenopus_tropicalis_DN49585_c0_g1_i2.p1", "Xenopus_tropicalis_DN49595_c0_g1_i1.p1", "Xenopus_tropicalis_DN49598_c0_g1_i2.p1", "Xenopus_tropicalis_DN49632_c0_g1_i1.p1", "Xenopus_tropicalis_DN49651_c0_g1_i12.p1", "Xenopus_tropicalis_DN49660_c0_g1_i2.p1", "Xenopus_tropicalis_DN49687_c0_g1_i4.p1", "Xenopus_tropicalis_DN49689_c0_g2_i1.p1", "Xenopus_tropicalis_DN49715_c0_g1_i5.p1", "Xenopus_tropicalis_DN49716_c0_g1_i1.p1", "Xenopus_tropicalis_DN49719_c0_g1_i2.p1", "Xenopus_tropicalis_DN49723_c0_g1_i2.p1", "Xenopus_tropicalis_DN49743_c0_g1_i1.p1", "Xenopus_tropicalis_DN49743_c0_g1_i3.p1", "Xenopus_tropicalis_DN49757_c0_g1_i5.p1", "Xenopus_tropicalis_DN49774_c1_g1_i2.p1", "Xenopus_tropicalis_DN49775_c0_g1_i1.p1", "Xenopus_tropicalis_DN49787_c8_g1_i1.p1", "Xenopus_tropicalis_DN49810_c0_g1_i1.p1", "Xenopus_tropicalis_DN49813_c6_g1_i1.p1", "Xenopus_tropicalis_DN49825_c1_g1_i1.p1", "Xenopus_tropicalis_DN49836_c0_g1_i1.p1", "Xenopus_tropicalis_DN49847_c0_g1_i1.p1", "Xenopus_tropicalis_DN49848_c0_g1_i1.p1", "Xenopus_tropicalis_DN49878_c8_g1_i1.p1", "Xenopus_tropicalis_DN49880_c0_g1_i1.p1", "Xenopus_tropicalis_DN49895_c0_g1_i1.p1", "Xenopus_tropicalis_DN49921_c0_g1_i1.p1", "Xenopus_tropicalis_DN49950_c0_g1_i3.p1", "Xenopus_tropicalis_DN49962_c1_g1_i1.p1", "Xenopus_tropicalis_DN49966_c0_g1_i3.p1", "Xenopus_tropicalis_DN49976_c1_g2_i1.p1", "Xenopus_tropicalis_DN49994_c1_g1_i1.p1", "Xenopus_tropicalis_DN50005_c8_g1_i3.p1", "Xenopus_tropicalis_DN50020_c1_g1_i1.p1", "Xenopus_tropicalis_DN50034_c1_g4_i1.p1", "Xenopus_tropicalis_DN50050_c0_g1_i2.p1", "Xenopus_tropicalis_DN50099_c0_g1_i1.p1", "Xenopus_tropicalis_DN50099_c0_g1_i5.p1", "Xenopus_tropicalis_DN50099_c0_g1_i9.p1", "Xenopus_tropicalis_DN50104_c0_g1_i11.p1", "Xenopus_tropicalis_DN50104_c0_g1_i7.p2", "Xenopus_tropicalis_DN50135_c0_g1_i3.p1", "Xenopus_tropicalis_DN50161_c0_g1_i2.p1", "Xenopus_tropicalis_DN50189_c0_g1_i4.p1", "Xenopus_tropicalis_DN50198_c1_g1_i1.p1", "Xenopus_tropicalis_DN50226_c0_g1_i1.p1", "Xenopus_tropicalis_DN50227_c0_g1_i5.p1", "Xenopus_tropicalis_DN50238_c0_g1_i1.p1", "Xenopus_tropicalis_DN50240_c0_g1_i5.p1", "Xenopus_tropicalis_DN50250_c1_g2_i2.p1", "Xenopus_tropicalis_DN50258_c0_g1_i1.p1", "Xenopus_tropicalis_DN50273_c4_g1_i1.p1", "Xenopus_tropicalis_DN50277_c0_g1_i2.p1", "Xenopus_tropicalis_DN50280_c0_g1_i1.p1", "Xenopus_tropicalis_DN50283_c0_g1_i3.p1", "Xenopus_tropicalis_DN50295_c1_g1_i4.p1", "Xenopus_tropicalis_DN50346_c1_g1_i1.p1", "Xenopus_tropicalis_DN50369_c0_g1_i2.p1", "Xenopus_tropicalis_DN50401_c6_g1_i1.p1", "Xenopus_tropicalis_DN50426_c1_g2_i1.p1", "Xenopus_tropicalis_DN50478_c0_g1_i2.p1", "Xenopus_tropicalis_DN50480_c3_g1_i2.p1", "Xenopus_tropicalis_DN50480_c4_g1_i1.p1", "Xenopus_tropicalis_DN50487_c0_g1_i7.p1", "Xenopus_tropicalis_DN50507_c0_g1_i1.p1", "Xenopus_tropicalis_DN50522_c2_g1_i2.p1", "Xenopus_tropicalis_DN50532_c0_g1_i1.p1", "Xenopus_tropicalis_DN50533_c0_g1_i1.p1", "Xenopus_tropicalis_DN50571_c0_g1_i1.p1", "Xenopus_tropicalis_DN50605_c0_g1_i2.p1", "Xenopus_tropicalis_DN50620_c0_g1_i5.p1", "Xenopus_tropicalis_DN50670_c0_g1_i3.p1", "Xenopus_tropicalis_DN50671_c5_g1_i1.p1", "Xenopus_tropicalis_DN50704_c5_g1_i1.p1", "Xenopus_tropicalis_DN50707_c0_g1_i1.p1", "Xenopus_tropicalis_DN50749_c4_g1_i2.p1", "Xenopus_tropicalis_DN50752_c7_g1_i1.p1", "Xenopus_tropicalis_DN50755_c1_g1_i1.p1", "Xenopus_tropicalis_DN50796_c2_g2_i2.p1", "Xenopus_tropicalis_DN50828_c1_g1_i3.p1", "Xenopus_tropicalis_DN50831_c0_g1_i2.p1", "Xenopus_tropicalis_DN50831_c0_g1_i3.p1", "Xenopus_tropicalis_DN50833_c3_g1_i3.p1", "Xenopus_tropicalis_DN50879_c0_g1_i2.p1", "Xenopus_tropicalis_DN50903_c0_g1_i1.p1", "Xenopus_tropicalis_DN50923_c0_g1_i1.p1", "Xenopus_tropicalis_DN50957_c2_g1_i4.p1", "Xenopus_tropicalis_DN51032_c0_g1_i2.p1", "Xenopus_tropicalis_DN51050_c0_g1_i5.p1", "Xenopus_tropicalis_DN51058_c0_g1_i2.p1", "Xenopus_tropicalis_DN51085_c3_g1_i1.p1", "Xenopus_tropicalis_DN51117_c0_g1_i2.p1", "Xenopus_tropicalis_DN51118_c0_g1_i1.p1", "Xenopus_tropicalis_DN51120_c7_g1_i13.p1", "Xenopus_tropicalis_DN51135_c0_g1_i1.p1", "Xenopus_tropicalis_DN51138_c0_g1_i6.p1", "Xenopus_tropicalis_DN51200_c0_g1_i1.p1", "Xenopus_tropicalis_DN51213_c0_g1_i1.p1", "Xenopus_tropicalis_DN51217_c2_g1_i2.p1", "Xenopus_tropicalis_DN51218_c5_g1_i4.p1", "Xenopus_tropicalis_DN51235_c0_g2_i1.p1", "Xenopus_tropicalis_DN51268_c1_g1_i2.p1", "Xenopus_tropicalis_DN51269_c0_g1_i1.p1", "Xenopus_tropicalis_DN51274_c2_g5_i2.p1", "Xenopus_tropicalis_DN51317_c4_g1_i2.p1", "Xenopus_tropicalis_DN51319_c0_g1_i7.p1", "Xenopus_tropicalis_DN51382_c2_g1_i5.p1", "Xenopus_tropicalis_DN51389_c3_g1_i2.p1", "Xenopus_tropicalis_DN51394_c0_g1_i4.p1", "Xenopus_tropicalis_DN51456_c0_g1_i5.p1", "Xenopus_tropicalis_DN51462_c0_g1_i1.p1", "Xenopus_tropicalis_DN51498_c6_g2_i2.p1", "Xenopus_tropicalis_DN51509_c10_g2_i2.p1", "Xenopus_tropicalis_DN51548_c4_g1_i1.p1", "Xenopus_tropicalis_DN51586_c2_g1_i1.p1", "Xenopus_tropicalis_DN51591_c0_g1_i3.p1", "Xenopus_tropicalis_DN51597_c1_g1_i1.p1", "Xenopus_tropicalis_DN51606_c1_g1_i1.p1", "Xenopus_tropicalis_DN51607_c4_g3_i1.p1", "Xenopus_tropicalis_DN51630_c0_g1_i1.p1", "Xenopus_tropicalis_DN51645_c3_g1_i1.p1", "Xenopus_tropicalis_DN51671_c2_g1_i2.p1", "Xenopus_tropicalis_DN51696_c6_g3_i2.p1", "Xenopus_tropicalis_DN51703_c3_g1_i2.p1", "Xenopus_tropicalis_DN51751_c9_g1_i1.p1", "Xenopus_tropicalis_DN51775_c1_g1_i3.p1", "Xenopus_tropicalis_DN51786_c0_g1_i4.p1", "Xenopus_tropicalis_DN51797_c9_g1_i2.p1", "Xenopus_tropicalis_DN51843_c0_g1_i2.p1", "Xenopus_tropicalis_DN51845_c1_g1_i11.p1", "Xenopus_tropicalis_DN51856_c2_g1_i1.p1", "Xenopus_tropicalis_DN51884_c9_g2_i1.p1", "Xenopus_tropicalis_DN51904_c0_g1_i3.p1", "Xenopus_tropicalis_DN51905_c2_g1_i2.p1", "Xenopus_tropicalis_DN51919_c1_g1_i5.p1", "Xenopus_tropicalis_DN51919_c1_g2_i4.p1", "Xenopus_tropicalis_DN51943_c0_g1_i2.p1", "Xenopus_tropicalis_DN51945_c3_g1_i2.p1", "Xenopus_tropicalis_DN51946_c3_g5_i1.p1", "Xenopus_tropicalis_DN51947_c2_g1_i6.p1", "Xenopus_tropicalis_DN51949_c0_g2_i3.p1", "Xenopus_tropicalis_DN51991_c0_g1_i3.p1", "Xenopus_tropicalis_DN51998_c0_g1_i1.p1", "Xenopus_tropicalis_DN52003_c1_g1_i1.p1", "Xenopus_tropicalis_DN52050_c1_g2_i2.p1", "Xenopus_tropicalis_DN52062_c0_g1_i1.p1", "Xenopus_tropicalis_DN52067_c0_g1_i1.p1", "Xenopus_tropicalis_DN52084_c0_g1_i3.p1", "Xenopus_tropicalis_DN52122_c0_g1_i1.p1", "Xenopus_tropicalis_DN52147_c0_g1_i1.p1", "Xenopus_tropicalis_DN52155_c0_g1_i1.p1", "Xenopus_tropicalis_DN52159_c10_g4_i1.p1", "Xenopus_tropicalis_DN52159_c10_g8_i1.p1", "Xenopus_tropicalis_DN52159_c9_g2_i6.p1", "Xenopus_tropicalis_DN52162_c0_g1_i4.p1", "Xenopus_tropicalis_DN52207_c0_g1_i1.p1", "Xenopus_tropicalis_DN52211_c4_g2_i1.p1", "Xenopus_tropicalis_DN52221_c0_g1_i3.p1", "Xenopus_tropicalis_DN52226_c1_g1_i3.p1", "Xenopus_tropicalis_DN52226_c1_g1_i5.p1", "Xenopus_tropicalis_DN52232_c0_g1_i1.p1", "Xenopus_tropicalis_DN52233_c3_g1_i3.p1", "Xenopus_tropicalis_DN52252_c2_g1_i3.p1", "Xenopus_tropicalis_DN52256_c0_g1_i12.p3", "Xenopus_tropicalis_DN52270_c7_g1_i1.p1", "Xenopus_tropicalis_DN52280_c8_g1_i1.p1", "Xenopus_tropicalis_DN52310_c10_g1_i5.p1", "Xenopus_tropicalis_DN52310_c7_g1_i1.p1", "Xenopus_tropicalis_DN52314_c1_g1_i1.p1", "Xenopus_tropicalis_DN52314_c1_g1_i2.p1", "Xenopus_tropicalis_DN52359_c10_g1_i1.p1", "Xenopus_tropicalis_DN52378_c0_g2_i1.p1", "Xenopus_tropicalis_DN52394_c3_g1_i2.p1", "Xenopus_tropicalis_DN52422_c3_g1_i1.p1", "Xenopus_tropicalis_DN52442_c2_g1_i1.p1", "Xenopus_tropicalis_DN52455_c5_g1_i2.p1", "Xenopus_tropicalis_DN52461_c2_g3_i2.p1", "Xenopus_tropicalis_DN52466_c6_g1_i1.p1", "Xenopus_tropicalis_DN52518_c0_g1_i8.p1", "Xenopus_tropicalis_DN52554_c0_g1_i1.p1", "Xenopus_tropicalis_DN52556_c0_g1_i1.p1", "Xenopus_tropicalis_DN52568_c7_g3_i3.p1", "Xenopus_tropicalis_DN52571_c0_g2_i2.p1", "Xenopus_tropicalis_DN52574_c2_g1_i1.p1", "Xenopus_tropicalis_DN52576_c1_g1_i1.p1", "Xenopus_tropicalis_DN52602_c1_g1_i1.p1", "Xenopus_tropicalis_DN52604_c2_g1_i10.p1", "Xenopus_tropicalis_DN52607_c9_g2_i2.p1", "Xenopus_tropicalis_DN52628_c7_g1_i3.p1", "Xenopus_tropicalis_DN52631_c1_g1_i1.p1", "Xenopus_tropicalis_DN52651_c2_g1_i1.p1", "Xenopus_tropicalis_DN52665_c11_g2_i1.p1", "Xenopus_tropicalis_DN52668_c3_g2_i1.p1", "Xenopus_tropicalis_DN52669_c0_g1_i1.p1", "Xenopus_tropicalis_DN52716_c0_g1_i10.p1", "Xenopus_tropicalis_DN52716_c0_g1_i13.p1", "Xenopus_tropicalis_DN52779_c0_g1_i2.p1", "Xenopus_tropicalis_DN52781_c1_g1_i1.p1", "Xenopus_tropicalis_DN52785_c7_g1_i8.p1", "Xenopus_tropicalis_DN52791_c1_g1_i1.p1", "Xenopus_tropicalis_DN52799_c12_g1_i1.p1", "Xenopus_tropicalis_DN52811_c14_g1_i1.p1", "Xenopus_tropicalis_DN52866_c4_g1_i3.p1", "Xenopus_tropicalis_DN52866_c5_g1_i2.p1", "Xenopus_tropicalis_DN52887_c0_g1_i10.p1", "Xenopus_tropicalis_DN52926_c17_g1_i5.p1", "Xenopus_tropicalis_DN52929_c5_g1_i1.p1", "Xenopus_tropicalis_DN52941_c1_g2_i10.p1", "Xenopus_tropicalis_DN52943_c14_g3_i1.p1", "Xenopus_tropicalis_DN52951_c2_g1_i1.p1", "Xenopus_tropicalis_DN52961_c0_g1_i10.p1", "Xenopus_tropicalis_DN53009_c4_g1_i1.p1", "Xenopus_tropicalis_DN53068_c0_g1_i1.p1", "Xenopus_tropicalis_DN53068_c0_g1_i2.p1", "Xenopus_tropicalis_DN53080_c2_g1_i2.p1", "Xenopus_tropicalis_DN53084_c4_g1_i1.p1", "Xenopus_tropicalis_DN53107_c5_g1_i2.p1", "Xenopus_tropicalis_DN53130_c5_g1_i2.p1", "Xenopus_tropicalis_DN53134_c10_g1_i1.p1", "Xenopus_tropicalis_DN53138_c1_g1_i6.p1", "Xenopus_tropicalis_DN53164_c4_g1_i1.p1", "Xenopus_tropicalis_DN53369_c0_g1_i1.p1", "Xenopus_tropicalis_DN5556_c0_g1_i2.p1", "Xenopus_tropicalis_DN5672_c0_g1_i1.p1", "Xenopus_tropicalis_DN5683_c0_g1_i5.p1", "Xenopus_tropicalis_DN5694_c0_g1_i1.p1", "Xenopus_tropicalis_DN5727_c1_g1_i1.p2", "Xenopus_tropicalis_DN5824_c0_g1_i1.p1", "Xenopus_tropicalis_DN5927_c0_g1_i1.p1", "Xenopus_tropicalis_DN6233_c0_g1_i1.p1", "Xenopus_tropicalis_DN63098_c0_g1_i1.p1", "Xenopus_tropicalis_DN6330_c0_g1_i1.p1", "Xenopus_tropicalis_DN63451_c0_g1_i1.p1", "Xenopus_tropicalis_DN63730_c0_g1_i1.p1", "Xenopus_tropicalis_DN64729_c0_g1_i1.p1", "Xenopus_tropicalis_DN68173_c0_g1_i1.p1", "Xenopus_tropicalis_DN7175_c0_g1_i2.p1", "Xenopus_tropicalis_DN78309_c0_g1_i1.p1", "Xenopus_tropicalis_DN79001_c0_g1_i1.p1", "Xenopus_tropicalis_DN79540_c0_g1_i1.p1", "Xenopus_tropicalis_DN81051_c0_g1_i1.p2", "Xenopus_tropicalis_DN9244_c0_g1_i1.p1", "Xenopus_tropicalis_DN93149_c0_g1_i1.p1", "Xenopus_tropicalis_DN93176_c0_g1_i1.p1", "Xenopus_tropicalis_DN93544_c0_g1_i1.p1", "Xenopus_tropicalis_DN93942_c0_g1_i1.p1", "Xenopus_tropicalis_DN93966_c0_g1_i1.p1", "Xenopus_tropicalis_DN93971_c0_g1_i1.p1", "Xenopus_tropicalis_DN94222_c0_g1_i1.p1", "Xenopus_tropicalis_DN96794_c0_g1_i2.p1", "Xenopus_tropicalis_DN9964_c0_g1_i1.p1", "Xenopus_tropicalis_DN9990_c0_g2_i1.p1")
10	GO:0009987	cellular process	7236	1427	1191.5	< 1e-30	c("Xenopus_tropicalis_DN10424_c0_g1_i1.p1", "Xenopus_tropicalis_DN108420_c0_g1_i1.p1", "Xenopus_tropicalis_DN108697_c0_g1_i1.p1", "Xenopus_tropicalis_DN109079_c0_g1_i1.p1", "Xenopus_tropicalis_DN109259_c0_g1_i1.p1", "Xenopus_tropicalis_DN109521_c0_g1_i1.p1", "Xenopus_tropicalis_DN110901_c0_g1_i1.p1", "Xenopus_tropicalis_DN111352_c0_g1_i1.p1", "Xenopus_tropicalis_DN111487_c0_g1_i1.p1", "Xenopus_tropicalis_DN112193_c0_g1_i1.p1", "Xenopus_tropicalis_DN1125_c0_g1_i1.p1", "Xenopus_tropicalis_DN11263_c0_g1_i1.p1", "Xenopus_tropicalis_DN11282_c0_g1_i1.p1", "Xenopus_tropicalis_DN11290_c0_g1_i1.p1", "Xenopus_tropicalis_DN11302_c0_g1_i1.p1", "Xenopus_tropicalis_DN113459_c0_g1_i1.p1", "Xenopus_tropicalis_DN11585_c0_g1_i1.p1", "Xenopus_tropicalis_DN11824_c0_g1_i1.p1", "Xenopus_tropicalis_DN11953_c0_g1_i1.p1", "Xenopus_tropicalis_DN12020_c0_g1_i1.p1", "Xenopus_tropicalis_DN12066_c0_g1_i1.p1", "Xenopus_tropicalis_DN12101_c0_g1_i2.p1", "Xenopus_tropicalis_DN12132_c0_g1_i1.p1", "Xenopus_tropicalis_DN12199_c0_g1_i1.p1", "Xenopus_tropicalis_DN123169_c0_g1_i1.p1", "Xenopus_tropicalis_DN123215_c0_g1_i1.p1", "Xenopus_tropicalis_DN123438_c0_g1_i1.p1", "Xenopus_tropicalis_DN123522_c0_g1_i1.p1", "Xenopus_tropicalis_DN123679_c0_g1_i1.p1", "Xenopus_tropicalis_DN124788_c0_g1_i1.p1", "Xenopus_tropicalis_DN125020_c0_g1_i3.p1", "Xenopus_tropicalis_DN125710_c0_g1_i1.p1", "Xenopus_tropicalis_DN125829_c0_g1_i1.p1", "Xenopus_tropicalis_DN12993_c0_g1_i3.p1", "Xenopus_tropicalis_DN13552_c0_g1_i1.p1", "Xenopus_tropicalis_DN14481_c0_g1_i1.p1", "Xenopus_tropicalis_DN14579_c0_g1_i1.p1", "Xenopus_tropicalis_DN1556_c0_g1_i1.p1", "Xenopus_tropicalis_DN1586_c0_g1_i1.p2", "Xenopus_tropicalis_DN16054_c0_g1_i1.p1", "Xenopus_tropicalis_DN16101_c0_g1_i1.p1", "Xenopus_tropicalis_DN17475_c0_g1_i1.p1", "Xenopus_tropicalis_DN17502_c0_g1_i1.p1", "Xenopus_tropicalis_DN17626_c0_g1_i1.p1", "Xenopus_tropicalis_DN17634_c0_g1_i1.p1", "Xenopus_tropicalis_DN17693_c0_g1_i2.p2", "Xenopus_tropicalis_DN17754_c0_g1_i1.p1", "Xenopus_tropicalis_DN17794_c0_g1_i1.p1", "Xenopus_tropicalis_DN17882_c0_g1_i1.p1", "Xenopus_tropicalis_DN18062_c0_g1_i1.p1", "Xenopus_tropicalis_DN18121_c0_g1_i1.p1", "Xenopus_tropicalis_DN18582_c0_g1_i1.p1", "Xenopus_tropicalis_DN18932_c0_g1_i5.p1", "Xenopus_tropicalis_DN19892_c0_g1_i1.p1", "Xenopus_tropicalis_DN19948_c0_g1_i1.p1", "Xenopus_tropicalis_DN20053_c0_g1_i1.p1", "Xenopus_tropicalis_DN20368_c0_g1_i1.p1", "Xenopus_tropicalis_DN20513_c0_g1_i1.p1", "Xenopus_tropicalis_DN20574_c1_g1_i1.p1", "Xenopus_tropicalis_DN20625_c0_g1_i1.p1", "Xenopus_tropicalis_DN20775_c0_g1_i1.p1", "Xenopus_tropicalis_DN20964_c0_g1_i1.p1", "Xenopus_tropicalis_DN21011_c0_g1_i1.p1", "Xenopus_tropicalis_DN21029_c0_g1_i1.p1", "Xenopus_tropicalis_DN21120_c0_g1_i2.p1", "Xenopus_tropicalis_DN21153_c0_g1_i1.p1", "Xenopus_tropicalis_DN21222_c0_g1_i2.p1", "Xenopus_tropicalis_DN2123_c0_g1_i1.p1", "Xenopus_tropicalis_DN21452_c0_g1_i1.p1", "Xenopus_tropicalis_DN21462_c0_g1_i2.p1", "Xenopus_tropicalis_DN2148_c0_g1_i3.p2", "Xenopus_tropicalis_DN21546_c0_g1_i1.p1", "Xenopus_tropicalis_DN21569_c0_g1_i1.p1", "Xenopus_tropicalis_DN21745_c0_g1_i3.p1", "Xenopus_tropicalis_DN22002_c0_g1_i3.p1", "Xenopus_tropicalis_DN22030_c0_g1_i2.p1", "Xenopus_tropicalis_DN22055_c0_g1_i1.p1", "Xenopus_tropicalis_DN22279_c0_g1_i1.p1", "Xenopus_tropicalis_DN22352_c0_g1_i2.p1", "Xenopus_tropicalis_DN22355_c0_g1_i2.p2", "Xenopus_tropicalis_DN22583_c0_g1_i1.p1", "Xenopus_tropicalis_DN22613_c0_g1_i2.p1", "Xenopus_tropicalis_DN22672_c0_g1_i1.p1", "Xenopus_tropicalis_DN22726_c1_g1_i1.p2", "Xenopus_tropicalis_DN22729_c0_g1_i1.p1", "Xenopus_tropicalis_DN22737_c0_g1_i2.p1", "Xenopus_tropicalis_DN22863_c0_g1_i1.p1", "Xenopus_tropicalis_DN22863_c0_g1_i2.p1", "Xenopus_tropicalis_DN22940_c0_g1_i1.p1", "Xenopus_tropicalis_DN23194_c0_g1_i1.p1", "Xenopus_tropicalis_DN23295_c0_g1_i1.p1", "Xenopus_tropicalis_DN23298_c0_g1_i1.p1", "Xenopus_tropicalis_DN23446_c0_g1_i1.p1", "Xenopus_tropicalis_DN23705_c0_g1_i1.p1", "Xenopus_tropicalis_DN23881_c0_g1_i1.p1", "Xenopus_tropicalis_DN23952_c0_g1_i3.p1", "Xenopus_tropicalis_DN23989_c0_g1_i1.p1", "Xenopus_tropicalis_DN24019_c0_g1_i1.p1", "Xenopus_tropicalis_DN24085_c0_g1_i1.p1", "Xenopus_tropicalis_DN25274_c0_g1_i1.p1", "Xenopus_tropicalis_DN25344_c0_g1_i2.p1", "Xenopus_tropicalis_DN25369_c0_g1_i1.p1", "Xenopus_tropicalis_DN25881_c0_g1_i1.p1", "Xenopus_tropicalis_DN25906_c0_g1_i1.p1", "Xenopus_tropicalis_DN2594_c0_g1_i1.p1", "Xenopus_tropicalis_DN26033_c0_g1_i1.p1", "Xenopus_tropicalis_DN26044_c0_g1_i1.p1", "Xenopus_tropicalis_DN26095_c0_g1_i2.p1", "Xenopus_tropicalis_DN26168_c0_g1_i1.p1", "Xenopus_tropicalis_DN26188_c0_g1_i2.p2", "Xenopus_tropicalis_DN26220_c0_g1_i1.p1", "Xenopus_tropicalis_DN26227_c1_g1_i1.p1", "Xenopus_tropicalis_DN26493_c0_g1_i1.p1", "Xenopus_tropicalis_DN26507_c0_g1_i1.p1", "Xenopus_tropicalis_DN26519_c0_g1_i2.p1", "Xenopus_tropicalis_DN26523_c0_g1_i1.p1", "Xenopus_tropicalis_DN26648_c0_g1_i1.p1", "Xenopus_tropicalis_DN26679_c0_g1_i1.p1", "Xenopus_tropicalis_DN26704_c0_g1_i1.p1", "Xenopus_tropicalis_DN26745_c0_g1_i1.p1", "Xenopus_tropicalis_DN26785_c0_g1_i1.p1", "Xenopus_tropicalis_DN26848_c0_g1_i1.p1", "Xenopus_tropicalis_DN26864_c0_g1_i1.p1", "Xenopus_tropicalis_DN26900_c0_g1_i1.p1", "Xenopus_tropicalis_DN26949_c0_g1_i3.p1", "Xenopus_tropicalis_DN26968_c0_g1_i1.p1", "Xenopus_tropicalis_DN26990_c0_g1_i1.p1", "Xenopus_tropicalis_DN27009_c0_g1_i3.p1", "Xenopus_tropicalis_DN27042_c0_g1_i1.p1", "Xenopus_tropicalis_DN27054_c0_g1_i1.p1", "Xenopus_tropicalis_DN27493_c0_g1_i1.p1", "Xenopus_tropicalis_DN27602_c0_g1_i1.p1", "Xenopus_tropicalis_DN27729_c0_g1_i2.p1", "Xenopus_tropicalis_DN28211_c0_g1_i1.p1", "Xenopus_tropicalis_DN28254_c0_g1_i1.p1", "Xenopus_tropicalis_DN28325_c0_g1_i1.p1", "Xenopus_tropicalis_DN28580_c0_g1_i1.p1", "Xenopus_tropicalis_DN28772_c0_g1_i1.p1", "Xenopus_tropicalis_DN28824_c0_g1_i1.p1", "Xenopus_tropicalis_DN29153_c0_g1_i1.p2", "Xenopus_tropicalis_DN29160_c0_g1_i1.p1", "Xenopus_tropicalis_DN29336_c0_g1_i1.p1", "Xenopus_tropicalis_DN29420_c1_g1_i1.p1", "Xenopus_tropicalis_DN29668_c0_g1_i1.p1", "Xenopus_tropicalis_DN29679_c0_g1_i1.p1", "Xenopus_tropicalis_DN29848_c0_g1_i2.p1", "Xenopus_tropicalis_DN29849_c0_g1_i1.p1", "Xenopus_tropicalis_DN29872_c0_g1_i1.p1", "Xenopus_tropicalis_DN29957_c0_g1_i1.p1", "Xenopus_tropicalis_DN30023_c0_g1_i2.p1", "Xenopus_tropicalis_DN30085_c0_g1_i2.p1", "Xenopus_tropicalis_DN3015_c0_g1_i1.p1", "Xenopus_tropicalis_DN30222_c0_g1_i1.p1", "Xenopus_tropicalis_DN30287_c0_g1_i1.p1", "Xenopus_tropicalis_DN30347_c0_g1_i1.p1", "Xenopus_tropicalis_DN30353_c1_g1_i1.p1", "Xenopus_tropicalis_DN30388_c0_g1_i1.p1", "Xenopus_tropicalis_DN30432_c1_g1_i2.p1", "Xenopus_tropicalis_DN30479_c0_g1_i4.p1", "Xenopus_tropicalis_DN30495_c0_g1_i1.p1", "Xenopus_tropicalis_DN30597_c0_g1_i1.p1", "Xenopus_tropicalis_DN30609_c0_g1_i1.p1", "Xenopus_tropicalis_DN30712_c0_g1_i3.p1", "Xenopus_tropicalis_DN30722_c0_g1_i1.p1", "Xenopus_tropicalis_DN30725_c0_g1_i1.p1", "Xenopus_tropicalis_DN30810_c0_g1_i1.p1", "Xenopus_tropicalis_DN30886_c0_g1_i2.p1", "Xenopus_tropicalis_DN30914_c0_g1_i1.p1", "Xenopus_tropicalis_DN30986_c0_g1_i1.p1", "Xenopus_tropicalis_DN31038_c0_g1_i2.p1", "Xenopus_tropicalis_DN31108_c0_g1_i2.p1", "Xenopus_tropicalis_DN31206_c0_g1_i2.p1", "Xenopus_tropicalis_DN31273_c0_g1_i1.p1", "Xenopus_tropicalis_DN31296_c0_g1_i1.p1", "Xenopus_tropicalis_DN3130_c0_g1_i1.p1", "Xenopus_tropicalis_DN31373_c0_g1_i1.p1", "Xenopus_tropicalis_DN31392_c0_g1_i1.p1", "Xenopus_tropicalis_DN31407_c0_g1_i1.p1", "Xenopus_tropicalis_DN31432_c0_g1_i1.p1", "Xenopus_tropicalis_DN31549_c0_g1_i1.p1", "Xenopus_tropicalis_DN31559_c0_g1_i4.p1", "Xenopus_tropicalis_DN31612_c0_g1_i1.p1", "Xenopus_tropicalis_DN31624_c0_g1_i1.p1", "Xenopus_tropicalis_DN31645_c0_g1_i1.p1", "Xenopus_tropicalis_DN31690_c0_g1_i1.p1", "Xenopus_tropicalis_DN31703_c0_g1_i1.p1", "Xenopus_tropicalis_DN31786_c1_g1_i1.p1", "Xenopus_tropicalis_DN31832_c0_g1_i1.p1", "Xenopus_tropicalis_DN31961_c0_g1_i1.p1", "Xenopus_tropicalis_DN32002_c0_g1_i1.p1", "Xenopus_tropicalis_DN32091_c0_g1_i1.p1", "Xenopus_tropicalis_DN32122_c0_g1_i1.p1", "Xenopus_tropicalis_DN32132_c0_g1_i3.p1", "Xenopus_tropicalis_DN32143_c0_g1_i1.p1", "Xenopus_tropicalis_DN32178_c0_g1_i1.p1", "Xenopus_tropicalis_DN32194_c0_g1_i2.p1", "Xenopus_tropicalis_DN32196_c0_g1_i1.p1", "Xenopus_tropicalis_DN32334_c0_g1_i1.p1", "Xenopus_tropicalis_DN324_c0_g1_i1.p1", "Xenopus_tropicalis_DN32423_c0_g1_i2.p1", "Xenopus_tropicalis_DN32451_c0_g1_i1.p1", "Xenopus_tropicalis_DN32480_c0_g1_i1.p1", "Xenopus_tropicalis_DN32543_c0_g1_i1.p1", "Xenopus_tropicalis_DN32545_c0_g1_i3.p1", "Xenopus_tropicalis_DN32609_c0_g1_i1.p1", "Xenopus_tropicalis_DN32612_c0_g1_i1.p1", "Xenopus_tropicalis_DN32621_c0_g1_i1.p1", "Xenopus_tropicalis_DN32644_c0_g1_i1.p1", "Xenopus_tropicalis_DN32822_c0_g1_i1.p1", "Xenopus_tropicalis_DN32845_c0_g1_i2.p1", "Xenopus_tropicalis_DN32915_c0_g1_i1.p1", "Xenopus_tropicalis_DN32958_c0_g1_i1.p1", "Xenopus_tropicalis_DN32966_c0_g1_i1.p1", "Xenopus_tropicalis_DN32966_c0_g1_i3.p1", "Xenopus_tropicalis_DN32993_c0_g1_i1.p1", "Xenopus_tropicalis_DN33047_c0_g1_i1.p1", "Xenopus_tropicalis_DN33109_c0_g1_i1.p1", "Xenopus_tropicalis_DN33139_c0_g1_i1.p1", "Xenopus_tropicalis_DN33156_c0_g1_i1.p1", "Xenopus_tropicalis_DN33276_c0_g1_i1.p1", "Xenopus_tropicalis_DN33514_c1_g1_i1.p1", "Xenopus_tropicalis_DN33579_c0_g1_i1.p1", "Xenopus_tropicalis_DN33598_c0_g1_i2.p1", "Xenopus_tropicalis_DN33617_c0_g1_i1.p1", "Xenopus_tropicalis_DN33674_c0_g1_i1.p1", "Xenopus_tropicalis_DN33694_c0_g1_i1.p1", "Xenopus_tropicalis_DN33809_c0_g1_i3.p1", "Xenopus_tropicalis_DN33855_c0_g1_i2.p1", "Xenopus_tropicalis_DN33881_c0_g1_i1.p1", "Xenopus_tropicalis_DN33986_c0_g1_i3.p1", "Xenopus_tropicalis_DN34024_c0_g1_i2.p1", "Xenopus_tropicalis_DN34150_c0_g1_i1.p1", "Xenopus_tropicalis_DN34298_c0_g1_i1.p1", "Xenopus_tropicalis_DN34399_c0_g1_i1.p1", "Xenopus_tropicalis_DN34406_c0_g1_i2.p1", "Xenopus_tropicalis_DN34406_c0_g1_i3.p1", "Xenopus_tropicalis_DN34588_c0_g1_i2.p1", "Xenopus_tropicalis_DN34639_c0_g1_i1.p1", "Xenopus_tropicalis_DN34712_c0_g1_i1.p1", "Xenopus_tropicalis_DN34803_c0_g1_i1.p1", "Xenopus_tropicalis_DN34822_c0_g1_i2.p1", "Xenopus_tropicalis_DN34901_c0_g1_i2.p1", "Xenopus_tropicalis_DN34940_c0_g1_i1.p1", "Xenopus_tropicalis_DN35088_c1_g1_i1.p1", "Xenopus_tropicalis_DN35246_c0_g1_i1.p1", "Xenopus_tropicalis_DN35262_c0_g1_i1.p1", "Xenopus_tropicalis_DN35311_c0_g1_i1.p1", "Xenopus_tropicalis_DN35359_c0_g1_i1.p1", "Xenopus_tropicalis_DN35384_c0_g1_i1.p1", "Xenopus_tropicalis_DN35430_c0_g1_i1.p1", "Xenopus_tropicalis_DN35435_c0_g1_i2.p1", "Xenopus_tropicalis_DN35443_c0_g1_i2.p1", "Xenopus_tropicalis_DN35502_c0_g1_i1.p1", "Xenopus_tropicalis_DN35502_c0_g1_i2.p1", "Xenopus_tropicalis_DN35517_c0_g1_i1.p1", "Xenopus_tropicalis_DN35520_c0_g1_i1.p1", "Xenopus_tropicalis_DN35560_c0_g1_i2.p1", "Xenopus_tropicalis_DN35586_c0_g1_i1.p1", "Xenopus_tropicalis_DN35595_c0_g1_i1.p1", "Xenopus_tropicalis_DN35626_c0_g1_i1.p1", "Xenopus_tropicalis_DN35664_c0_g1_i1.p1", "Xenopus_tropicalis_DN35677_c0_g1_i1.p1", "Xenopus_tropicalis_DN35684_c0_g1_i1.p1", "Xenopus_tropicalis_DN35685_c0_g1_i1.p1", "Xenopus_tropicalis_DN35697_c0_g1_i1.p1", "Xenopus_tropicalis_DN3577_c0_g1_i1.p1", "Xenopus_tropicalis_DN35789_c0_g1_i1.p1", "Xenopus_tropicalis_DN35847_c0_g1_i1.p1", "Xenopus_tropicalis_DN35854_c0_g1_i1.p1", "Xenopus_tropicalis_DN35911_c0_g1_i1.p1", "Xenopus_tropicalis_DN35948_c0_g1_i1.p1", "Xenopus_tropicalis_DN35952_c0_g1_i1.p1", "Xenopus_tropicalis_DN35977_c0_g1_i1.p1", "Xenopus_tropicalis_DN36017_c0_g1_i1.p1", "Xenopus_tropicalis_DN36020_c0_g1_i2.p2", "Xenopus_tropicalis_DN36050_c0_g1_i2.p1", "Xenopus_tropicalis_DN36079_c0_g1_i1.p1", "Xenopus_tropicalis_DN36234_c0_g1_i1.p1", "Xenopus_tropicalis_DN36238_c0_g1_i1.p1", "Xenopus_tropicalis_DN36330_c0_g1_i1.p1", "Xenopus_tropicalis_DN36401_c0_g1_i1.p1", "Xenopus_tropicalis_DN36449_c0_g1_i1.p1", "Xenopus_tropicalis_DN36492_c2_g1_i1.p3", "Xenopus_tropicalis_DN36549_c0_g1_i1.p1", "Xenopus_tropicalis_DN36550_c0_g1_i1.p1", "Xenopus_tropicalis_DN36557_c0_g1_i2.p1", "Xenopus_tropicalis_DN36559_c0_g1_i1.p1", "Xenopus_tropicalis_DN36621_c1_g1_i1.p1", "Xenopus_tropicalis_DN36627_c0_g1_i1.p1", "Xenopus_tropicalis_DN36631_c0_g1_i1.p1", "Xenopus_tropicalis_DN36659_c0_g1_i1.p1", "Xenopus_tropicalis_DN36676_c0_g1_i3.p1", "Xenopus_tropicalis_DN36717_c0_g1_i1.p1", "Xenopus_tropicalis_DN36765_c0_g1_i1.p1", "Xenopus_tropicalis_DN36771_c0_g1_i2.p1", "Xenopus_tropicalis_DN36793_c0_g1_i1.p1", "Xenopus_tropicalis_DN36830_c0_g1_i1.p1", "Xenopus_tropicalis_DN36834_c0_g1_i1.p1", "Xenopus_tropicalis_DN36906_c0_g1_i1.p1", "Xenopus_tropicalis_DN36949_c0_g1_i1.p1", "Xenopus_tropicalis_DN37086_c0_g1_i6.p1", "Xenopus_tropicalis_DN37096_c0_g1_i5.p1", "Xenopus_tropicalis_DN37111_c0_g1_i1.p1", "Xenopus_tropicalis_DN37178_c0_g1_i2.p1", "Xenopus_tropicalis_DN37193_c0_g1_i2.p2", "Xenopus_tropicalis_DN37294_c0_g1_i2.p1", "Xenopus_tropicalis_DN37312_c0_g1_i1.p1", "Xenopus_tropicalis_DN37327_c0_g1_i1.p1", "Xenopus_tropicalis_DN37338_c0_g1_i1.p2", "Xenopus_tropicalis_DN37340_c0_g1_i1.p1", "Xenopus_tropicalis_DN37349_c0_g1_i2.p1", "Xenopus_tropicalis_DN37397_c0_g1_i1.p1", "Xenopus_tropicalis_DN37427_c0_g1_i1.p1", "Xenopus_tropicalis_DN37432_c0_g1_i1.p1", "Xenopus_tropicalis_DN37433_c0_g1_i1.p1", "Xenopus_tropicalis_DN37437_c0_g1_i1.p1", "Xenopus_tropicalis_DN37470_c0_g1_i1.p1", "Xenopus_tropicalis_DN37548_c0_g1_i1.p1", "Xenopus_tropicalis_DN37606_c0_g1_i1.p1", "Xenopus_tropicalis_DN37610_c0_g1_i1.p1", "Xenopus_tropicalis_DN37613_c0_g1_i1.p1", "Xenopus_tropicalis_DN37623_c0_g1_i2.p1", "Xenopus_tropicalis_DN37625_c0_g1_i1.p1", "Xenopus_tropicalis_DN37636_c0_g1_i2.p1", "Xenopus_tropicalis_DN37770_c0_g1_i1.p1", "Xenopus_tropicalis_DN37793_c0_g1_i1.p1", "Xenopus_tropicalis_DN37848_c0_g1_i1.p1", "Xenopus_tropicalis_DN3786_c0_g1_i1.p1", "Xenopus_tropicalis_DN37860_c0_g1_i1.p1", "Xenopus_tropicalis_DN37861_c0_g1_i1.p1", "Xenopus_tropicalis_DN38023_c0_g1_i1.p1", "Xenopus_tropicalis_DN38035_c1_g1_i1.p1", "Xenopus_tropicalis_DN38036_c1_g1_i1.p1", "Xenopus_tropicalis_DN38086_c0_g1_i2.p1", "Xenopus_tropicalis_DN38092_c0_g1_i1.p1", "Xenopus_tropicalis_DN38096_c0_g1_i1.p1", "Xenopus_tropicalis_DN38177_c0_g1_i1.p1", "Xenopus_tropicalis_DN38278_c0_g1_i2.p1", "Xenopus_tropicalis_DN38350_c0_g1_i2.p1", "Xenopus_tropicalis_DN38432_c0_g1_i1.p1", "Xenopus_tropicalis_DN38434_c0_g1_i1.p1", "Xenopus_tropicalis_DN38451_c0_g1_i1.p1", "Xenopus_tropicalis_DN38482_c0_g1_i1.p1", "Xenopus_tropicalis_DN38483_c0_g1_i1.p1", "Xenopus_tropicalis_DN38515_c0_g1_i1.p1", "Xenopus_tropicalis_DN38545_c0_g1_i1.p1", "Xenopus_tropicalis_DN38563_c0_g1_i2.p1", "Xenopus_tropicalis_DN38604_c0_g1_i1.p1", "Xenopus_tropicalis_DN38636_c0_g1_i2.p1", "Xenopus_tropicalis_DN38652_c0_g1_i1.p1", "Xenopus_tropicalis_DN38701_c0_g1_i1.p1", "Xenopus_tropicalis_DN38771_c0_g1_i1.p1", "Xenopus_tropicalis_DN38793_c0_g1_i1.p1", "Xenopus_tropicalis_DN38796_c0_g2_i1.p1", "Xenopus_tropicalis_DN38800_c0_g1_i1.p1", "Xenopus_tropicalis_DN38835_c0_g1_i2.p1", "Xenopus_tropicalis_DN38839_c0_g1_i1.p1", "Xenopus_tropicalis_DN38856_c0_g1_i1.p1", "Xenopus_tropicalis_DN38871_c0_g1_i1.p1", "Xenopus_tropicalis_DN38885_c0_g1_i1.p2", "Xenopus_tropicalis_DN38920_c0_g1_i1.p1", "Xenopus_tropicalis_DN38944_c0_g1_i1.p1", "Xenopus_tropicalis_DN38962_c0_g1_i1.p1", "Xenopus_tropicalis_DN39004_c0_g1_i1.p1", "Xenopus_tropicalis_DN39025_c0_g1_i6.p1", "Xenopus_tropicalis_DN39032_c0_g1_i2.p1", "Xenopus_tropicalis_DN39048_c0_g1_i2.p1", "Xenopus_tropicalis_DN39058_c0_g1_i5.p1", "Xenopus_tropicalis_DN39088_c0_g2_i1.p1", "Xenopus_tropicalis_DN39090_c0_g1_i1.p1", "Xenopus_tropicalis_DN39098_c0_g1_i1.p1", "Xenopus_tropicalis_DN39108_c0_g1_i2.p1", "Xenopus_tropicalis_DN39150_c0_g1_i1.p1", "Xenopus_tropicalis_DN39211_c0_g1_i1.p1", "Xenopus_tropicalis_DN39234_c0_g1_i1.p1", "Xenopus_tropicalis_DN39283_c0_g1_i1.p1", "Xenopus_tropicalis_DN39294_c0_g1_i1.p1", "Xenopus_tropicalis_DN39305_c0_g1_i2.p1", "Xenopus_tropicalis_DN39314_c0_g1_i2.p1", "Xenopus_tropicalis_DN39322_c0_g1_i10.p1", "Xenopus_tropicalis_DN39338_c0_g1_i1.p1", "Xenopus_tropicalis_DN39352_c1_g1_i1.p1", "Xenopus_tropicalis_DN39356_c0_g1_i1.p1", "Xenopus_tropicalis_DN39388_c0_g1_i1.p1", "Xenopus_tropicalis_DN39405_c0_g1_i1.p1", "Xenopus_tropicalis_DN39421_c0_g1_i1.p1", "Xenopus_tropicalis_DN39434_c0_g1_i1.p1", "Xenopus_tropicalis_DN39482_c0_g1_i1.p1", "Xenopus_tropicalis_DN39493_c0_g1_i2.p1", "Xenopus_tropicalis_DN39569_c0_g1_i1.p1", "Xenopus_tropicalis_DN39634_c0_g1_i6.p1", "Xenopus_tropicalis_DN39656_c0_g1_i2.p1", "Xenopus_tropicalis_DN39683_c0_g1_i1.p1", "Xenopus_tropicalis_DN39685_c0_g1_i1.p1", "Xenopus_tropicalis_DN39697_c0_g1_i3.p1", "Xenopus_tropicalis_DN39730_c0_g1_i2.p1", "Xenopus_tropicalis_DN39892_c1_g1_i1.p1", "Xenopus_tropicalis_DN39895_c0_g1_i1.p1", "Xenopus_tropicalis_DN39974_c0_g1_i2.p1", "Xenopus_tropicalis_DN40007_c0_g1_i2.p1", "Xenopus_tropicalis_DN40020_c0_g1_i1.p1", "Xenopus_tropicalis_DN40049_c0_g1_i1.p1", "Xenopus_tropicalis_DN40087_c0_g1_i1.p2", "Xenopus_tropicalis_DN40136_c0_g1_i1.p1", "Xenopus_tropicalis_DN40144_c0_g1_i1.p1", "Xenopus_tropicalis_DN40172_c0_g1_i1.p1", "Xenopus_tropicalis_DN40174_c0_g1_i6.p1", "Xenopus_tropicalis_DN4019_c0_g1_i1.p1", "Xenopus_tropicalis_DN40266_c1_g1_i3.p1", "Xenopus_tropicalis_DN40355_c0_g1_i1.p1", "Xenopus_tropicalis_DN40363_c0_g1_i4.p1", "Xenopus_tropicalis_DN40366_c0_g1_i1.p1", "Xenopus_tropicalis_DN40410_c0_g1_i1.p1", "Xenopus_tropicalis_DN40431_c0_g1_i1.p1", "Xenopus_tropicalis_DN40438_c0_g1_i3.p1", "Xenopus_tropicalis_DN40449_c0_g1_i2.p1", "Xenopus_tropicalis_DN40460_c0_g1_i3.p1", "Xenopus_tropicalis_DN40490_c1_g1_i1.p1", "Xenopus_tropicalis_DN40510_c1_g1_i1.p1", "Xenopus_tropicalis_DN40536_c1_g1_i2.p1", "Xenopus_tropicalis_DN40555_c0_g1_i4.p1", "Xenopus_tropicalis_DN40569_c0_g1_i1.p1", "Xenopus_tropicalis_DN40584_c0_g1_i2.p1", "Xenopus_tropicalis_DN40616_c0_g1_i1.p1", "Xenopus_tropicalis_DN40692_c0_g1_i1.p1", "Xenopus_tropicalis_DN40709_c0_g1_i1.p1", "Xenopus_tropicalis_DN40747_c0_g1_i1.p1", "Xenopus_tropicalis_DN40798_c2_g1_i1.p1", "Xenopus_tropicalis_DN40836_c1_g1_i2.p1", "Xenopus_tropicalis_DN40844_c0_g1_i1.p1", "Xenopus_tropicalis_DN40863_c0_g1_i2.p1", "Xenopus_tropicalis_DN40864_c0_g1_i1.p1", "Xenopus_tropicalis_DN40872_c0_g1_i1.p1", "Xenopus_tropicalis_DN40894_c0_g1_i1.p1", "Xenopus_tropicalis_DN40911_c0_g1_i7.p1", "Xenopus_tropicalis_DN40921_c0_g1_i1.p1", "Xenopus_tropicalis_DN40970_c0_g1_i1.p1", "Xenopus_tropicalis_DN40983_c0_g1_i2.p1", "Xenopus_tropicalis_DN41017_c0_g1_i1.p1", "Xenopus_tropicalis_DN41017_c0_g1_i3.p1", "Xenopus_tropicalis_DN41075_c0_g1_i1.p1", "Xenopus_tropicalis_DN41088_c1_g1_i1.p1", "Xenopus_tropicalis_DN41105_c0_g1_i2.p1", "Xenopus_tropicalis_DN41143_c0_g1_i8.p1", "Xenopus_tropicalis_DN41157_c0_g1_i2.p1", "Xenopus_tropicalis_DN41165_c0_g2_i1.p1", "Xenopus_tropicalis_DN41182_c0_g1_i1.p1", "Xenopus_tropicalis_DN41186_c0_g1_i1.p1", "Xenopus_tropicalis_DN41192_c1_g1_i3.p1", "Xenopus_tropicalis_DN41276_c0_g1_i1.p1", "Xenopus_tropicalis_DN41281_c0_g1_i1.p1", "Xenopus_tropicalis_DN41320_c1_g1_i2.p1", "Xenopus_tropicalis_DN41374_c0_g1_i2.p1", "Xenopus_tropicalis_DN41405_c0_g1_i1.p1", "Xenopus_tropicalis_DN41422_c1_g1_i4.p1", "Xenopus_tropicalis_DN41440_c0_g1_i1.p1", "Xenopus_tropicalis_DN41442_c0_g1_i1.p1", "Xenopus_tropicalis_DN41446_c0_g1_i2.p1", "Xenopus_tropicalis_DN41449_c0_g1_i10.p1", "Xenopus_tropicalis_DN41449_c0_g1_i4.p1", "Xenopus_tropicalis_DN41469_c0_g1_i1.p1", "Xenopus_tropicalis_DN41536_c0_g1_i3.p1", "Xenopus_tropicalis_DN41538_c0_g1_i2.p1", "Xenopus_tropicalis_DN41554_c0_g1_i1.p1", "Xenopus_tropicalis_DN41600_c0_g1_i1.p1", "Xenopus_tropicalis_DN41653_c0_g1_i1.p1", "Xenopus_tropicalis_DN41665_c0_g1_i1.p1", "Xenopus_tropicalis_DN41694_c0_g1_i2.p1", "Xenopus_tropicalis_DN41697_c0_g1_i1.p1", "Xenopus_tropicalis_DN41699_c0_g1_i1.p1", "Xenopus_tropicalis_DN41711_c0_g1_i1.p1", "Xenopus_tropicalis_DN41805_c0_g1_i3.p1", "Xenopus_tropicalis_DN41857_c0_g1_i1.p1", "Xenopus_tropicalis_DN41861_c2_g1_i5.p1", "Xenopus_tropicalis_DN41912_c0_g1_i1.p1", "Xenopus_tropicalis_DN41917_c1_g1_i3.p1", "Xenopus_tropicalis_DN41931_c0_g1_i2.p1", "Xenopus_tropicalis_DN41966_c0_g1_i2.p1", "Xenopus_tropicalis_DN41990_c0_g2_i1.p1", "Xenopus_tropicalis_DN41993_c1_g1_i1.p1", "Xenopus_tropicalis_DN42008_c0_g1_i3.p1", "Xenopus_tropicalis_DN42027_c0_g1_i1.p1", "Xenopus_tropicalis_DN42035_c0_g1_i2.p1", "Xenopus_tropicalis_DN42093_c0_g1_i1.p1", "Xenopus_tropicalis_DN42097_c0_g1_i2.p1", "Xenopus_tropicalis_DN42151_c0_g1_i3.p1", "Xenopus_tropicalis_DN42171_c0_g1_i1.p1", "Xenopus_tropicalis_DN42172_c0_g1_i1.p1", "Xenopus_tropicalis_DN42195_c0_g1_i2.p1", "Xenopus_tropicalis_DN42225_c0_g1_i2.p1", "Xenopus_tropicalis_DN42227_c0_g1_i1.p1", "Xenopus_tropicalis_DN42231_c0_g1_i3.p1", "Xenopus_tropicalis_DN42274_c0_g1_i1.p1", "Xenopus_tropicalis_DN42290_c0_g1_i2.p1", "Xenopus_tropicalis_DN42291_c0_g1_i1.p1", "Xenopus_tropicalis_DN42324_c0_g1_i2.p1", "Xenopus_tropicalis_DN42326_c0_g1_i1.p1", "Xenopus_tropicalis_DN42359_c0_g1_i1.p1", "Xenopus_tropicalis_DN42398_c0_g1_i1.p1", "Xenopus_tropicalis_DN42415_c2_g1_i1.p1", "Xenopus_tropicalis_DN42479_c0_g1_i2.p1", "Xenopus_tropicalis_DN42487_c0_g1_i2.p1", "Xenopus_tropicalis_DN42555_c0_g1_i1.p1", "Xenopus_tropicalis_DN42572_c0_g1_i1.p1", "Xenopus_tropicalis_DN42583_c0_g1_i1.p1", "Xenopus_tropicalis_DN42601_c0_g1_i2.p1", "Xenopus_tropicalis_DN42607_c0_g1_i1.p1", "Xenopus_tropicalis_DN42613_c0_g1_i1.p1", "Xenopus_tropicalis_DN42637_c0_g1_i1.p1", "Xenopus_tropicalis_DN42638_c1_g1_i1.p1", "Xenopus_tropicalis_DN42641_c0_g2_i1.p1", "Xenopus_tropicalis_DN42652_c0_g1_i1.p1", "Xenopus_tropicalis_DN42661_c0_g1_i1.p1", "Xenopus_tropicalis_DN42709_c0_g1_i3.p1", "Xenopus_tropicalis_DN42730_c0_g1_i1.p1", "Xenopus_tropicalis_DN42730_c0_g1_i2.p1", "Xenopus_tropicalis_DN42796_c0_g1_i5.p1", "Xenopus_tropicalis_DN42808_c0_g1_i1.p1", "Xenopus_tropicalis_DN42825_c0_g1_i1.p1", "Xenopus_tropicalis_DN42833_c0_g1_i2.p1", "Xenopus_tropicalis_DN42834_c0_g1_i1.p1", "Xenopus_tropicalis_DN42839_c0_g1_i2.p1", "Xenopus_tropicalis_DN42863_c0_g1_i1.p1", "Xenopus_tropicalis_DN42870_c1_g1_i2.p1", "Xenopus_tropicalis_DN42871_c0_g1_i1.p1", "Xenopus_tropicalis_DN42878_c0_g1_i1.p1", "Xenopus_tropicalis_DN42929_c0_g1_i2.p1", "Xenopus_tropicalis_DN42959_c0_g1_i1.p1", "Xenopus_tropicalis_DN43033_c0_g1_i1.p1", "Xenopus_tropicalis_DN43037_c0_g1_i2.p1", "Xenopus_tropicalis_DN43047_c0_g1_i1.p1", "Xenopus_tropicalis_DN43054_c0_g1_i1.p1", "Xenopus_tropicalis_DN43073_c0_g1_i1.p1", "Xenopus_tropicalis_DN43079_c0_g1_i1.p1", "Xenopus_tropicalis_DN43095_c0_g1_i1.p1", "Xenopus_tropicalis_DN43100_c0_g1_i2.p1", "Xenopus_tropicalis_DN43112_c0_g1_i2.p1", "Xenopus_tropicalis_DN43113_c0_g1_i2.p1", "Xenopus_tropicalis_DN43176_c0_g1_i1.p1", "Xenopus_tropicalis_DN43210_c0_g1_i1.p1", "Xenopus_tropicalis_DN43224_c0_g1_i2.p1", "Xenopus_tropicalis_DN43227_c0_g1_i1.p1", "Xenopus_tropicalis_DN43241_c0_g1_i1.p1", "Xenopus_tropicalis_DN43275_c1_g1_i1.p1", "Xenopus_tropicalis_DN43291_c0_g1_i1.p1", "Xenopus_tropicalis_DN43300_c0_g1_i1.p1", "Xenopus_tropicalis_DN43350_c0_g1_i4.p1", "Xenopus_tropicalis_DN43409_c0_g1_i1.p1", "Xenopus_tropicalis_DN43419_c0_g1_i1.p1", "Xenopus_tropicalis_DN43424_c0_g1_i2.p1", "Xenopus_tropicalis_DN43472_c0_g1_i1.p1", "Xenopus_tropicalis_DN43475_c0_g1_i1.p1", "Xenopus_tropicalis_DN43502_c0_g1_i1.p1", "Xenopus_tropicalis_DN43503_c0_g1_i1.p1", "Xenopus_tropicalis_DN43506_c3_g2_i2.p1", "Xenopus_tropicalis_DN43522_c0_g1_i3.p1", "Xenopus_tropicalis_DN43537_c0_g1_i2.p1", "Xenopus_tropicalis_DN43547_c0_g1_i3.p1", "Xenopus_tropicalis_DN43553_c1_g1_i1.p1", "Xenopus_tropicalis_DN43576_c2_g2_i2.p1", "Xenopus_tropicalis_DN43576_c2_g2_i3.p1", "Xenopus_tropicalis_DN43581_c0_g1_i1.p1", "Xenopus_tropicalis_DN43585_c0_g1_i1.p1", "Xenopus_tropicalis_DN43604_c0_g1_i1.p1", "Xenopus_tropicalis_DN43619_c1_g1_i1.p1", "Xenopus_tropicalis_DN43619_c2_g1_i1.p1", "Xenopus_tropicalis_DN43628_c0_g1_i1.p1", "Xenopus_tropicalis_DN43652_c0_g1_i1.p1", "Xenopus_tropicalis_DN43666_c0_g1_i4.p1", "Xenopus_tropicalis_DN43666_c0_g1_i5.p1", "Xenopus_tropicalis_DN43678_c0_g1_i2.p1", "Xenopus_tropicalis_DN43682_c0_g1_i1.p1", "Xenopus_tropicalis_DN43727_c0_g1_i1.p1", "Xenopus_tropicalis_DN43732_c0_g1_i1.p1", "Xenopus_tropicalis_DN43737_c1_g1_i1.p1", "Xenopus_tropicalis_DN43764_c0_g1_i1.p1", "Xenopus_tropicalis_DN43797_c0_g1_i1.p1", "Xenopus_tropicalis_DN43814_c0_g1_i1.p1", "Xenopus_tropicalis_DN43825_c0_g1_i1.p1", "Xenopus_tropicalis_DN43831_c0_g1_i1.p1", "Xenopus_tropicalis_DN43895_c1_g1_i1.p1", "Xenopus_tropicalis_DN43913_c0_g1_i1.p1", "Xenopus_tropicalis_DN43926_c0_g1_i2.p1", "Xenopus_tropicalis_DN43942_c0_g1_i1.p1", "Xenopus_tropicalis_DN43953_c2_g1_i11.p1", "Xenopus_tropicalis_DN43953_c2_g1_i8.p1", "Xenopus_tropicalis_DN4400_c0_g1_i1.p1", "Xenopus_tropicalis_DN44011_c0_g1_i8.p1", "Xenopus_tropicalis_DN44013_c0_g1_i1.p1", "Xenopus_tropicalis_DN44013_c0_g1_i6.p1", "Xenopus_tropicalis_DN44030_c0_g1_i2.p1", "Xenopus_tropicalis_DN44058_c0_g1_i3.p1", "Xenopus_tropicalis_DN44091_c0_g1_i4.p1", "Xenopus_tropicalis_DN44123_c0_g1_i1.p1", "Xenopus_tropicalis_DN44185_c0_g1_i1.p1", "Xenopus_tropicalis_DN44212_c0_g1_i1.p1", "Xenopus_tropicalis_DN44224_c0_g1_i1.p1", "Xenopus_tropicalis_DN44259_c1_g1_i1.p1", "Xenopus_tropicalis_DN44265_c0_g1_i3.p1", "Xenopus_tropicalis_DN44272_c0_g1_i2.p1", "Xenopus_tropicalis_DN44310_c0_g1_i1.p1", "Xenopus_tropicalis_DN44314_c0_g1_i1.p1", "Xenopus_tropicalis_DN44317_c0_g1_i1.p1", "Xenopus_tropicalis_DN44333_c0_g1_i1.p1", "Xenopus_tropicalis_DN44341_c0_g1_i2.p1", "Xenopus_tropicalis_DN44397_c0_g1_i1.p1", "Xenopus_tropicalis_DN44408_c0_g1_i1.p1", "Xenopus_tropicalis_DN44415_c0_g1_i1.p1", "Xenopus_tropicalis_DN44416_c0_g1_i6.p1", "Xenopus_tropicalis_DN44419_c0_g1_i1.p1", "Xenopus_tropicalis_DN44422_c0_g1_i1.p1", "Xenopus_tropicalis_DN44440_c0_g1_i1.p1", "Xenopus_tropicalis_DN44442_c2_g1_i3.p1", "Xenopus_tropicalis_DN44443_c0_g1_i1.p1", "Xenopus_tropicalis_DN44450_c0_g1_i1.p1", "Xenopus_tropicalis_DN44465_c0_g1_i4.p1", "Xenopus_tropicalis_DN44469_c0_g1_i2.p1", "Xenopus_tropicalis_DN44478_c0_g1_i3.p1", "Xenopus_tropicalis_DN44486_c0_g1_i4.p1", "Xenopus_tropicalis_DN44509_c0_g1_i4.p1", "Xenopus_tropicalis_DN44510_c0_g1_i2.p1", "Xenopus_tropicalis_DN44514_c0_g1_i1.p1", "Xenopus_tropicalis_DN44545_c0_g1_i1.p1", "Xenopus_tropicalis_DN44549_c0_g1_i1.p1", "Xenopus_tropicalis_DN44558_c0_g1_i1.p1", "Xenopus_tropicalis_DN44607_c0_g1_i1.p2", "Xenopus_tropicalis_DN44633_c0_g1_i10.p1", "Xenopus_tropicalis_DN44640_c0_g1_i2.p1", "Xenopus_tropicalis_DN44668_c1_g1_i1.p1", "Xenopus_tropicalis_DN44695_c0_g1_i1.p1", "Xenopus_tropicalis_DN44702_c0_g1_i1.p1", "Xenopus_tropicalis_DN44706_c0_g1_i1.p1", "Xenopus_tropicalis_DN44709_c0_g1_i1.p1", "Xenopus_tropicalis_DN44721_c2_g1_i2.p1", "Xenopus_tropicalis_DN44730_c0_g1_i2.p1", "Xenopus_tropicalis_DN44735_c1_g1_i3.p1", "Xenopus_tropicalis_DN44747_c0_g1_i1.p1", "Xenopus_tropicalis_DN44748_c1_g1_i1.p1", "Xenopus_tropicalis_DN44749_c0_g1_i1.p1", "Xenopus_tropicalis_DN44754_c0_g1_i4.p1", "Xenopus_tropicalis_DN44760_c1_g1_i3.p1", "Xenopus_tropicalis_DN44782_c1_g1_i1.p1", "Xenopus_tropicalis_DN44805_c0_g1_i2.p1", "Xenopus_tropicalis_DN44811_c6_g1_i1.p1", "Xenopus_tropicalis_DN44831_c0_g1_i2.p1", "Xenopus_tropicalis_DN44835_c0_g1_i1.p1", "Xenopus_tropicalis_DN44845_c0_g1_i1.p1", "Xenopus_tropicalis_DN44865_c0_g1_i2.p1", "Xenopus_tropicalis_DN44866_c0_g1_i1.p1", "Xenopus_tropicalis_DN44881_c0_g1_i1.p1", "Xenopus_tropicalis_DN44881_c1_g1_i1.p1", "Xenopus_tropicalis_DN44891_c0_g1_i2.p1", "Xenopus_tropicalis_DN44909_c0_g2_i1.p1", "Xenopus_tropicalis_DN44915_c0_g1_i2.p1", "Xenopus_tropicalis_DN44925_c0_g1_i1.p1", "Xenopus_tropicalis_DN44927_c0_g1_i1.p1", "Xenopus_tropicalis_DN44928_c0_g1_i2.p1", "Xenopus_tropicalis_DN44936_c0_g1_i1.p1", "Xenopus_tropicalis_DN44942_c0_g1_i4.p1", "Xenopus_tropicalis_DN44945_c0_g1_i1.p1", "Xenopus_tropicalis_DN44956_c1_g1_i2.p1", "Xenopus_tropicalis_DN45007_c0_g1_i1.p1", "Xenopus_tropicalis_DN45015_c0_g1_i2.p1", "Xenopus_tropicalis_DN45020_c0_g1_i2.p1", "Xenopus_tropicalis_DN45033_c0_g1_i1.p1", "Xenopus_tropicalis_DN45040_c0_g1_i2.p1", "Xenopus_tropicalis_DN45053_c0_g1_i1.p1", "Xenopus_tropicalis_DN45068_c0_g1_i3.p1", "Xenopus_tropicalis_DN45095_c0_g1_i1.p1", "Xenopus_tropicalis_DN45103_c0_g1_i3.p1", "Xenopus_tropicalis_DN45131_c0_g1_i4.p1", "Xenopus_tropicalis_DN45138_c0_g1_i1.p1", "Xenopus_tropicalis_DN45151_c0_g1_i6.p1", "Xenopus_tropicalis_DN45178_c2_g1_i1.p1", "Xenopus_tropicalis_DN45223_c0_g1_i1.p1", "Xenopus_tropicalis_DN45233_c2_g1_i1.p3", "Xenopus_tropicalis_DN45233_c2_g1_i4.p1", "Xenopus_tropicalis_DN45289_c0_g1_i1.p1", "Xenopus_tropicalis_DN45293_c0_g1_i1.p1", "Xenopus_tropicalis_DN45316_c0_g1_i2.p1", "Xenopus_tropicalis_DN45323_c0_g1_i1.p1", "Xenopus_tropicalis_DN45327_c0_g1_i1.p1", "Xenopus_tropicalis_DN45331_c2_g1_i1.p1", "Xenopus_tropicalis_DN45337_c0_g1_i2.p1", "Xenopus_tropicalis_DN45342_c0_g1_i1.p1", "Xenopus_tropicalis_DN45398_c0_g1_i1.p1", "Xenopus_tropicalis_DN45430_c0_g1_i1.p1", "Xenopus_tropicalis_DN45445_c0_g1_i1.p1", "Xenopus_tropicalis_DN4546_c0_g1_i1.p1", "Xenopus_tropicalis_DN45462_c0_g1_i1.p1", "Xenopus_tropicalis_DN45482_c0_g1_i1.p1", "Xenopus_tropicalis_DN45484_c0_g1_i1.p1", "Xenopus_tropicalis_DN45492_c0_g1_i1.p1", "Xenopus_tropicalis_DN45494_c0_g1_i2.p1", "Xenopus_tropicalis_DN45497_c0_g1_i2.p1", "Xenopus_tropicalis_DN45511_c0_g1_i1.p1", "Xenopus_tropicalis_DN45512_c0_g1_i1.p1", "Xenopus_tropicalis_DN45530_c0_g1_i1.p1", "Xenopus_tropicalis_DN45547_c0_g1_i1.p1", "Xenopus_tropicalis_DN45577_c0_g2_i1.p1", "Xenopus_tropicalis_DN45641_c0_g1_i1.p1", "Xenopus_tropicalis_DN45644_c1_g1_i1.p1", "Xenopus_tropicalis_DN45650_c0_g1_i1.p1", "Xenopus_tropicalis_DN45663_c0_g1_i5.p1", "Xenopus_tropicalis_DN45664_c0_g1_i8.p1", "Xenopus_tropicalis_DN45682_c0_g1_i1.p1", "Xenopus_tropicalis_DN45684_c0_g1_i1.p1", "Xenopus_tropicalis_DN45688_c0_g1_i1.p1", "Xenopus_tropicalis_DN45697_c0_g1_i2.p1", "Xenopus_tropicalis_DN45732_c1_g1_i1.p1", "Xenopus_tropicalis_DN45748_c1_g1_i2.p1", "Xenopus_tropicalis_DN45765_c0_g1_i2.p1", "Xenopus_tropicalis_DN45774_c1_g1_i1.p1", "Xenopus_tropicalis_DN45803_c0_g1_i1.p1", "Xenopus_tropicalis_DN45825_c0_g1_i9.p1", "Xenopus_tropicalis_DN4587_c0_g1_i1.p1", "Xenopus_tropicalis_DN45881_c0_g1_i1.p1", "Xenopus_tropicalis_DN45885_c0_g1_i1.p1", "Xenopus_tropicalis_DN45887_c0_g1_i2.p1", "Xenopus_tropicalis_DN45905_c0_g1_i1.p1", "Xenopus_tropicalis_DN45939_c0_g1_i1.p1", "Xenopus_tropicalis_DN45945_c0_g1_i1.p1", "Xenopus_tropicalis_DN45952_c0_g1_i1.p1", "Xenopus_tropicalis_DN45961_c0_g1_i1.p2", "Xenopus_tropicalis_DN45970_c0_g1_i1.p2", "Xenopus_tropicalis_DN45981_c0_g1_i1.p1", "Xenopus_tropicalis_DN45988_c0_g1_i1.p1", "Xenopus_tropicalis_DN46003_c0_g1_i1.p1", "Xenopus_tropicalis_DN46011_c0_g2_i4.p1", "Xenopus_tropicalis_DN46015_c0_g1_i4.p1", "Xenopus_tropicalis_DN46023_c0_g1_i1.p1", "Xenopus_tropicalis_DN46024_c1_g1_i1.p1", "Xenopus_tropicalis_DN46030_c1_g1_i2.p1", "Xenopus_tropicalis_DN46040_c0_g1_i2.p1", "Xenopus_tropicalis_DN46044_c0_g1_i1.p1", "Xenopus_tropicalis_DN46056_c0_g1_i1.p1", "Xenopus_tropicalis_DN46061_c0_g1_i1.p1", "Xenopus_tropicalis_DN46091_c0_g1_i1.p1", "Xenopus_tropicalis_DN46115_c0_g1_i2.p1", "Xenopus_tropicalis_DN46118_c2_g1_i1.p1", "Xenopus_tropicalis_DN46124_c0_g1_i1.p1", "Xenopus_tropicalis_DN46131_c0_g1_i4.p1", "Xenopus_tropicalis_DN46170_c0_g1_i1.p1", "Xenopus_tropicalis_DN46182_c1_g1_i2.p1", "Xenopus_tropicalis_DN46185_c0_g1_i2.p1", "Xenopus_tropicalis_DN46189_c1_g1_i4.p1", "Xenopus_tropicalis_DN46192_c0_g1_i1.p1", "Xenopus_tropicalis_DN46197_c0_g1_i2.p1", "Xenopus_tropicalis_DN46201_c0_g1_i1.p1", "Xenopus_tropicalis_DN46222_c0_g1_i1.p1", "Xenopus_tropicalis_DN46230_c0_g1_i1.p1", "Xenopus_tropicalis_DN46233_c0_g1_i4.p1", "Xenopus_tropicalis_DN46234_c0_g1_i1.p1", "Xenopus_tropicalis_DN46273_c0_g1_i4.p1", "Xenopus_tropicalis_DN46296_c0_g1_i1.p1", "Xenopus_tropicalis_DN46297_c0_g1_i1.p1", "Xenopus_tropicalis_DN46306_c0_g1_i2.p1", "Xenopus_tropicalis_DN46310_c0_g1_i2.p1", "Xenopus_tropicalis_DN46311_c0_g1_i2.p1", "Xenopus_tropicalis_DN46365_c0_g1_i1.p1", "Xenopus_tropicalis_DN46380_c0_g1_i3.p1", "Xenopus_tropicalis_DN46388_c1_g1_i2.p1", "Xenopus_tropicalis_DN46402_c0_g1_i2.p1", "Xenopus_tropicalis_DN46404_c0_g1_i1.p1", "Xenopus_tropicalis_DN46405_c2_g1_i1.p1", "Xenopus_tropicalis_DN46423_c0_g1_i1.p1", "Xenopus_tropicalis_DN46437_c0_g1_i1.p1", "Xenopus_tropicalis_DN46437_c0_g1_i2.p1", "Xenopus_tropicalis_DN46439_c1_g1_i1.p1", "Xenopus_tropicalis_DN46446_c0_g1_i4.p1", "Xenopus_tropicalis_DN46452_c0_g1_i2.p1", "Xenopus_tropicalis_DN46452_c0_g1_i3.p1", "Xenopus_tropicalis_DN46460_c0_g2_i1.p1", "Xenopus_tropicalis_DN46485_c0_g1_i1.p1", "Xenopus_tropicalis_DN46546_c1_g1_i3.p1", "Xenopus_tropicalis_DN46557_c0_g1_i3.p1", "Xenopus_tropicalis_DN46564_c0_g1_i1.p1", "Xenopus_tropicalis_DN46566_c0_g1_i2.p1", "Xenopus_tropicalis_DN46576_c0_g1_i1.p1", "Xenopus_tropicalis_DN46586_c0_g1_i1.p1", "Xenopus_tropicalis_DN46591_c0_g1_i1.p1", "Xenopus_tropicalis_DN46642_c0_g1_i1.p1", "Xenopus_tropicalis_DN46655_c0_g1_i2.p1", "Xenopus_tropicalis_DN46658_c0_g1_i1.p1", "Xenopus_tropicalis_DN46676_c0_g1_i2.p1", "Xenopus_tropicalis_DN46683_c0_g1_i1.p1", "Xenopus_tropicalis_DN46693_c0_g1_i1.p1", "Xenopus_tropicalis_DN46705_c0_g1_i1.p1", "Xenopus_tropicalis_DN46713_c0_g1_i1.p1", "Xenopus_tropicalis_DN46717_c0_g1_i1.p1", "Xenopus_tropicalis_DN46725_c0_g1_i1.p1", "Xenopus_tropicalis_DN46742_c0_g1_i1.p1", "Xenopus_tropicalis_DN46769_c0_g1_i2.p1", "Xenopus_tropicalis_DN46786_c0_g1_i13.p1", "Xenopus_tropicalis_DN46811_c0_g1_i2.p1", "Xenopus_tropicalis_DN46831_c0_g1_i1.p1", "Xenopus_tropicalis_DN46833_c1_g1_i1.p1", "Xenopus_tropicalis_DN46844_c0_g1_i2.p1", "Xenopus_tropicalis_DN46846_c0_g1_i7.p1", "Xenopus_tropicalis_DN46858_c0_g1_i7.p1", "Xenopus_tropicalis_DN46873_c0_g1_i3.p1", "Xenopus_tropicalis_DN46880_c0_g1_i1.p1", "Xenopus_tropicalis_DN46885_c0_g1_i1.p1", "Xenopus_tropicalis_DN46886_c0_g1_i2.p1", "Xenopus_tropicalis_DN46906_c0_g1_i1.p1", "Xenopus_tropicalis_DN46922_c1_g1_i4.p1", "Xenopus_tropicalis_DN46950_c2_g1_i1.p1", "Xenopus_tropicalis_DN46963_c0_g1_i1.p1", "Xenopus_tropicalis_DN46965_c0_g1_i1.p1", "Xenopus_tropicalis_DN46970_c1_g1_i2.p1", "Xenopus_tropicalis_DN47001_c0_g2_i1.p1", "Xenopus_tropicalis_DN47009_c2_g1_i5.p1", "Xenopus_tropicalis_DN47016_c0_g1_i7.p1", "Xenopus_tropicalis_DN47017_c1_g1_i1.p1", "Xenopus_tropicalis_DN47028_c1_g1_i8.p1", "Xenopus_tropicalis_DN47030_c3_g1_i1.p1", "Xenopus_tropicalis_DN47032_c0_g1_i5.p1", "Xenopus_tropicalis_DN47048_c1_g1_i2.p1", "Xenopus_tropicalis_DN47056_c0_g1_i1.p1", "Xenopus_tropicalis_DN47061_c0_g1_i2.p1", "Xenopus_tropicalis_DN47084_c0_g1_i3.p1", "Xenopus_tropicalis_DN47108_c0_g1_i2.p1", "Xenopus_tropicalis_DN47110_c1_g1_i3.p1", "Xenopus_tropicalis_DN47123_c0_g1_i1.p1", "Xenopus_tropicalis_DN47126_c0_g1_i1.p1", "Xenopus_tropicalis_DN4714_c0_g1_i1.p1", "Xenopus_tropicalis_DN47154_c0_g1_i1.p1", "Xenopus_tropicalis_DN47154_c0_g1_i2.p1", "Xenopus_tropicalis_DN47159_c0_g1_i1.p1", "Xenopus_tropicalis_DN47164_c0_g1_i5.p1", "Xenopus_tropicalis_DN47165_c0_g1_i2.p1", "Xenopus_tropicalis_DN47169_c0_g1_i1.p1", "Xenopus_tropicalis_DN47170_c7_g1_i1.p1", "Xenopus_tropicalis_DN47200_c0_g1_i3.p1", "Xenopus_tropicalis_DN47203_c0_g1_i1.p1", "Xenopus_tropicalis_DN47214_c0_g1_i2.p1", "Xenopus_tropicalis_DN47255_c1_g1_i1.p1", "Xenopus_tropicalis_DN47255_c1_g1_i2.p1", "Xenopus_tropicalis_DN47262_c0_g1_i3.p1", "Xenopus_tropicalis_DN47266_c0_g1_i2.p1", "Xenopus_tropicalis_DN47267_c1_g1_i1.p1", "Xenopus_tropicalis_DN47283_c3_g1_i1.p1", "Xenopus_tropicalis_DN47309_c0_g1_i3.p1", "Xenopus_tropicalis_DN47326_c0_g1_i1.p1", "Xenopus_tropicalis_DN47326_c0_g1_i2.p1", "Xenopus_tropicalis_DN47327_c0_g1_i2.p1", "Xenopus_tropicalis_DN47342_c0_g1_i1.p1", "Xenopus_tropicalis_DN47343_c0_g1_i1.p1", "Xenopus_tropicalis_DN47354_c0_g1_i5.p1", "Xenopus_tropicalis_DN47365_c0_g1_i2.p1", "Xenopus_tropicalis_DN47388_c0_g1_i1.p1", "Xenopus_tropicalis_DN47392_c1_g1_i1.p1", "Xenopus_tropicalis_DN47411_c0_g1_i3.p1", "Xenopus_tropicalis_DN47436_c0_g1_i1.p1", "Xenopus_tropicalis_DN47442_c0_g1_i4.p1", "Xenopus_tropicalis_DN47446_c0_g1_i1.p1", "Xenopus_tropicalis_DN47497_c1_g1_i3.p1", "Xenopus_tropicalis_DN47514_c0_g1_i1.p1", "Xenopus_tropicalis_DN47532_c0_g1_i3.p1", "Xenopus_tropicalis_DN47564_c0_g1_i1.p1", "Xenopus_tropicalis_DN47569_c0_g1_i1.p1", "Xenopus_tropicalis_DN47593_c0_g1_i2.p1", "Xenopus_tropicalis_DN47606_c0_g1_i3.p1", "Xenopus_tropicalis_DN47630_c0_g2_i1.p1", "Xenopus_tropicalis_DN47631_c0_g1_i4.p1", "Xenopus_tropicalis_DN47634_c0_g1_i1.p1", "Xenopus_tropicalis_DN47640_c0_g1_i1.p1", "Xenopus_tropicalis_DN47651_c0_g1_i1.p1", "Xenopus_tropicalis_DN47666_c0_g1_i1.p1", "Xenopus_tropicalis_DN47667_c0_g1_i6.p2", "Xenopus_tropicalis_DN47678_c0_g1_i1.p1", "Xenopus_tropicalis_DN47679_c1_g1_i5.p1", "Xenopus_tropicalis_DN47681_c1_g1_i9.p2", "Xenopus_tropicalis_DN47688_c0_g1_i2.p1", "Xenopus_tropicalis_DN47728_c0_g1_i2.p1", "Xenopus_tropicalis_DN47743_c0_g1_i1.p1", "Xenopus_tropicalis_DN47758_c0_g1_i3.p1", "Xenopus_tropicalis_DN47782_c0_g1_i1.p1", "Xenopus_tropicalis_DN47810_c0_g1_i1.p1", "Xenopus_tropicalis_DN47818_c3_g1_i1.p1", "Xenopus_tropicalis_DN47827_c0_g1_i2.p1", "Xenopus_tropicalis_DN47832_c3_g1_i1.p1", "Xenopus_tropicalis_DN47833_c0_g1_i2.p1", "Xenopus_tropicalis_DN47849_c0_g1_i1.p1", "Xenopus_tropicalis_DN47852_c0_g1_i6.p1", "Xenopus_tropicalis_DN47867_c0_g3_i1.p1", "Xenopus_tropicalis_DN47887_c0_g1_i1.p1", "Xenopus_tropicalis_DN47887_c1_g1_i3.p1", "Xenopus_tropicalis_DN47892_c0_g1_i1.p1", "Xenopus_tropicalis_DN47910_c0_g1_i1.p1", "Xenopus_tropicalis_DN47922_c0_g1_i1.p1", "Xenopus_tropicalis_DN47943_c1_g1_i5.p1", "Xenopus_tropicalis_DN47948_c0_g1_i3.p1", "Xenopus_tropicalis_DN47965_c0_g1_i1.p1", "Xenopus_tropicalis_DN47966_c0_g1_i10.p1", "Xenopus_tropicalis_DN47976_c1_g1_i6.p1", "Xenopus_tropicalis_DN47976_c1_g1_i9.p1", "Xenopus_tropicalis_DN47997_c0_g2_i1.p1", "Xenopus_tropicalis_DN48025_c0_g1_i2.p1", "Xenopus_tropicalis_DN48035_c0_g1_i1.p1", "Xenopus_tropicalis_DN48044_c0_g1_i1.p1", "Xenopus_tropicalis_DN48049_c0_g1_i1.p1", "Xenopus_tropicalis_DN48055_c0_g1_i1.p1", "Xenopus_tropicalis_DN48076_c0_g1_i1.p1", "Xenopus_tropicalis_DN48096_c2_g1_i2.p1", "Xenopus_tropicalis_DN48108_c0_g1_i1.p2", "Xenopus_tropicalis_DN48115_c0_g1_i1.p1", "Xenopus_tropicalis_DN48119_c0_g1_i1.p1", "Xenopus_tropicalis_DN48132_c0_g1_i3.p1", "Xenopus_tropicalis_DN48135_c0_g1_i1.p1", "Xenopus_tropicalis_DN48138_c0_g1_i1.p1", "Xenopus_tropicalis_DN48139_c5_g1_i2.p2", "Xenopus_tropicalis_DN48141_c0_g2_i1.p1", "Xenopus_tropicalis_DN48145_c0_g1_i1.p1", "Xenopus_tropicalis_DN48169_c0_g1_i1.p1", "Xenopus_tropicalis_DN48171_c0_g1_i1.p1", "Xenopus_tropicalis_DN48174_c0_g1_i1.p1", "Xenopus_tropicalis_DN48185_c0_g1_i1.p1", "Xenopus_tropicalis_DN48187_c0_g1_i2.p1", "Xenopus_tropicalis_DN48197_c0_g1_i1.p1", "Xenopus_tropicalis_DN48201_c0_g1_i1.p1", "Xenopus_tropicalis_DN48201_c0_g1_i3.p1", "Xenopus_tropicalis_DN48201_c0_g1_i4.p1", "Xenopus_tropicalis_DN48206_c0_g1_i4.p2", "Xenopus_tropicalis_DN48209_c1_g1_i1.p1", "Xenopus_tropicalis_DN48216_c0_g1_i2.p1", "Xenopus_tropicalis_DN48229_c0_g1_i3.p1", "Xenopus_tropicalis_DN48235_c1_g1_i1.p1", "Xenopus_tropicalis_DN48239_c0_g1_i2.p1", "Xenopus_tropicalis_DN48258_c0_g1_i1.p1", "Xenopus_tropicalis_DN48281_c0_g1_i3.p1", "Xenopus_tropicalis_DN48287_c1_g1_i1.p1", "Xenopus_tropicalis_DN48301_c0_g1_i2.p1", "Xenopus_tropicalis_DN48317_c2_g1_i1.p1", "Xenopus_tropicalis_DN48339_c1_g1_i1.p1", "Xenopus_tropicalis_DN48342_c0_g1_i5.p1", "Xenopus_tropicalis_DN48342_c0_g1_i6.p1", "Xenopus_tropicalis_DN48358_c0_g1_i1.p1", "Xenopus_tropicalis_DN48374_c0_g1_i1.p1", "Xenopus_tropicalis_DN48379_c3_g1_i1.p1", "Xenopus_tropicalis_DN48406_c0_g1_i1.p1", "Xenopus_tropicalis_DN48458_c0_g1_i7.p1", "Xenopus_tropicalis_DN48460_c1_g1_i14.p1", "Xenopus_tropicalis_DN48460_c1_g1_i17.p1", "Xenopus_tropicalis_DN48460_c1_g1_i2.p1", "Xenopus_tropicalis_DN48490_c1_g1_i3.p1", "Xenopus_tropicalis_DN48503_c4_g1_i1.p1", "Xenopus_tropicalis_DN48516_c0_g1_i1.p1", "Xenopus_tropicalis_DN48523_c0_g1_i1.p1", "Xenopus_tropicalis_DN48538_c8_g1_i4.p1", "Xenopus_tropicalis_DN48540_c0_g2_i1.p1", "Xenopus_tropicalis_DN48544_c1_g1_i2.p1", "Xenopus_tropicalis_DN48556_c1_g1_i3.p2", "Xenopus_tropicalis_DN48560_c0_g1_i1.p1", "Xenopus_tropicalis_DN48566_c4_g1_i2.p1", "Xenopus_tropicalis_DN48577_c0_g1_i2.p1", "Xenopus_tropicalis_DN48583_c0_g1_i1.p1", "Xenopus_tropicalis_DN48593_c2_g1_i1.p1", "Xenopus_tropicalis_DN48636_c0_g1_i2.p1", "Xenopus_tropicalis_DN48637_c1_g1_i1.p1", "Xenopus_tropicalis_DN48642_c0_g1_i1.p1", "Xenopus_tropicalis_DN48644_c0_g1_i3.p1", "Xenopus_tropicalis_DN48645_c0_g1_i1.p1", "Xenopus_tropicalis_DN48686_c1_g1_i1.p1", "Xenopus_tropicalis_DN48695_c0_g1_i2.p1", "Xenopus_tropicalis_DN48712_c0_g1_i1.p1", "Xenopus_tropicalis_DN48725_c0_g1_i2.p1", "Xenopus_tropicalis_DN48731_c0_g1_i2.p1", "Xenopus_tropicalis_DN48737_c0_g1_i1.p1", "Xenopus_tropicalis_DN48750_c0_g1_i1.p1", "Xenopus_tropicalis_DN48750_c0_g1_i5.p1", "Xenopus_tropicalis_DN48754_c0_g1_i1.p1", "Xenopus_tropicalis_DN48757_c0_g1_i1.p1", "Xenopus_tropicalis_DN48786_c0_g1_i1.p1", "Xenopus_tropicalis_DN48803_c1_g1_i1.p1", "Xenopus_tropicalis_DN48818_c0_g1_i1.p1", "Xenopus_tropicalis_DN48824_c0_g1_i1.p1", "Xenopus_tropicalis_DN48827_c1_g1_i3.p1", "Xenopus_tropicalis_DN48833_c0_g1_i1.p1", "Xenopus_tropicalis_DN48877_c4_g1_i1.p1", "Xenopus_tropicalis_DN48883_c1_g1_i1.p1", "Xenopus_tropicalis_DN48885_c0_g1_i3.p1", "Xenopus_tropicalis_DN48907_c2_g1_i1.p1", "Xenopus_tropicalis_DN48908_c3_g1_i3.p1", "Xenopus_tropicalis_DN48930_c0_g1_i1.p1", "Xenopus_tropicalis_DN48932_c1_g1_i2.p1", "Xenopus_tropicalis_DN48933_c1_g2_i1.p2", "Xenopus_tropicalis_DN48943_c2_g1_i2.p1", "Xenopus_tropicalis_DN48950_c0_g1_i1.p1", "Xenopus_tropicalis_DN48978_c0_g1_i3.p1", "Xenopus_tropicalis_DN48979_c0_g1_i6.p1", "Xenopus_tropicalis_DN48983_c0_g1_i1.p1", "Xenopus_tropicalis_DN49015_c2_g1_i5.p1", "Xenopus_tropicalis_DN49036_c1_g1_i1.p1", "Xenopus_tropicalis_DN49040_c0_g1_i1.p1", "Xenopus_tropicalis_DN49069_c0_g1_i4.p1", "Xenopus_tropicalis_DN49071_c1_g1_i1.p1", "Xenopus_tropicalis_DN49071_c1_g1_i3.p1", "Xenopus_tropicalis_DN49085_c0_g1_i13.p1", "Xenopus_tropicalis_DN49086_c0_g1_i2.p1", "Xenopus_tropicalis_DN49090_c0_g1_i1.p1", "Xenopus_tropicalis_DN49091_c0_g1_i3.p1", "Xenopus_tropicalis_DN49106_c0_g1_i4.p1", "Xenopus_tropicalis_DN49110_c3_g2_i1.p1", "Xenopus_tropicalis_DN49115_c0_g1_i1.p1", "Xenopus_tropicalis_DN49132_c0_g1_i1.p1", "Xenopus_tropicalis_DN49153_c0_g1_i1.p1", "Xenopus_tropicalis_DN49172_c0_g1_i1.p1", "Xenopus_tropicalis_DN49188_c0_g2_i2.p1", "Xenopus_tropicalis_DN49208_c3_g2_i1.p1", "Xenopus_tropicalis_DN49220_c0_g1_i1.p1", "Xenopus_tropicalis_DN49226_c0_g1_i3.p1", "Xenopus_tropicalis_DN49227_c3_g1_i2.p1", "Xenopus_tropicalis_DN49227_c3_g1_i3.p1", "Xenopus_tropicalis_DN49246_c0_g1_i2.p1", "Xenopus_tropicalis_DN49249_c0_g1_i1.p1", "Xenopus_tropicalis_DN49273_c0_g1_i1.p1", "Xenopus_tropicalis_DN49292_c9_g1_i6.p1", "Xenopus_tropicalis_DN49299_c0_g1_i1.p1", "Xenopus_tropicalis_DN49316_c1_g1_i1.p1", "Xenopus_tropicalis_DN49361_c3_g1_i1.p1", "Xenopus_tropicalis_DN49362_c0_g1_i1.p1", "Xenopus_tropicalis_DN49364_c0_g2_i3.p1", "Xenopus_tropicalis_DN49368_c0_g1_i1.p1", "Xenopus_tropicalis_DN4937_c0_g1_i1.p1", "Xenopus_tropicalis_DN49378_c2_g1_i5.p1", "Xenopus_tropicalis_DN49394_c2_g1_i2.p1", "Xenopus_tropicalis_DN49401_c0_g1_i1.p1", "Xenopus_tropicalis_DN49409_c0_g1_i1.p1", "Xenopus_tropicalis_DN49419_c0_g1_i3.p1", "Xenopus_tropicalis_DN49442_c0_g1_i4.p1", "Xenopus_tropicalis_DN49446_c0_g1_i3.p1", "Xenopus_tropicalis_DN49478_c0_g1_i1.p1", "Xenopus_tropicalis_DN49481_c0_g1_i1.p1", "Xenopus_tropicalis_DN49487_c0_g1_i3.p1", "Xenopus_tropicalis_DN49493_c7_g1_i1.p1", "Xenopus_tropicalis_DN49504_c0_g1_i1.p1", "Xenopus_tropicalis_DN49507_c0_g1_i1.p1", "Xenopus_tropicalis_DN49528_c7_g1_i4.p1", "Xenopus_tropicalis_DN49539_c1_g1_i1.p1", "Xenopus_tropicalis_DN49539_c2_g1_i3.p1", "Xenopus_tropicalis_DN49554_c0_g1_i1.p1", "Xenopus_tropicalis_DN49556_c0_g1_i1.p1", "Xenopus_tropicalis_DN49557_c0_g1_i3.p1", "Xenopus_tropicalis_DN49568_c1_g1_i1.p1", "Xenopus_tropicalis_DN49585_c0_g1_i2.p1", "Xenopus_tropicalis_DN49595_c0_g1_i1.p1", "Xenopus_tropicalis_DN49598_c0_g1_i2.p1", "Xenopus_tropicalis_DN49632_c0_g1_i1.p1", "Xenopus_tropicalis_DN49643_c0_g1_i1.p1", "Xenopus_tropicalis_DN49651_c0_g1_i12.p1", "Xenopus_tropicalis_DN49660_c0_g1_i2.p1", "Xenopus_tropicalis_DN49662_c2_g1_i1.p1", "Xenopus_tropicalis_DN49669_c0_g1_i2.p1", "Xenopus_tropicalis_DN49669_c0_g1_i3.p1", "Xenopus_tropicalis_DN49687_c0_g1_i4.p1", "Xenopus_tropicalis_DN49689_c0_g2_i1.p1", "Xenopus_tropicalis_DN49715_c0_g1_i5.p1", "Xenopus_tropicalis_DN49716_c0_g1_i1.p1", "Xenopus_tropicalis_DN49719_c0_g1_i2.p1", "Xenopus_tropicalis_DN49723_c0_g1_i2.p1", "Xenopus_tropicalis_DN49743_c0_g1_i1.p1", "Xenopus_tropicalis_DN49743_c0_g1_i3.p1", "Xenopus_tropicalis_DN49757_c0_g1_i5.p1", "Xenopus_tropicalis_DN49774_c1_g1_i2.p1", "Xenopus_tropicalis_DN49775_c0_g1_i1.p1", "Xenopus_tropicalis_DN49776_c0_g2_i1.p1", "Xenopus_tropicalis_DN49777_c0_g1_i4.p1", "Xenopus_tropicalis_DN49787_c8_g1_i1.p1", "Xenopus_tropicalis_DN49790_c2_g1_i9.p1", "Xenopus_tropicalis_DN49796_c0_g1_i1.p1", "Xenopus_tropicalis_DN49810_c0_g1_i1.p1", "Xenopus_tropicalis_DN49813_c6_g1_i1.p1", "Xenopus_tropicalis_DN49825_c1_g1_i1.p1", "Xenopus_tropicalis_DN49836_c0_g1_i1.p1", "Xenopus_tropicalis_DN49847_c0_g1_i1.p1", "Xenopus_tropicalis_DN49848_c0_g1_i1.p1", "Xenopus_tropicalis_DN49878_c8_g1_i1.p1", "Xenopus_tropicalis_DN49880_c0_g1_i1.p1", "Xenopus_tropicalis_DN49889_c1_g1_i1.p1", "Xenopus_tropicalis_DN49889_c1_g1_i3.p1", "Xenopus_tropicalis_DN49895_c0_g1_i1.p1", "Xenopus_tropicalis_DN49899_c4_g1_i7.p1", "Xenopus_tropicalis_DN49921_c0_g1_i1.p1", "Xenopus_tropicalis_DN49947_c4_g1_i3.p1", "Xenopus_tropicalis_DN49950_c0_g1_i3.p1", "Xenopus_tropicalis_DN49953_c0_g1_i1.p1", "Xenopus_tropicalis_DN49962_c1_g1_i1.p1", "Xenopus_tropicalis_DN49966_c0_g1_i3.p1", "Xenopus_tropicalis_DN49976_c1_g2_i1.p1", "Xenopus_tropicalis_DN49994_c1_g1_i1.p1", "Xenopus_tropicalis_DN50005_c8_g1_i3.p1", "Xenopus_tropicalis_DN50012_c0_g1_i1.p1", "Xenopus_tropicalis_DN50020_c1_g1_i1.p1", "Xenopus_tropicalis_DN50034_c1_g4_i1.p1", "Xenopus_tropicalis_DN50050_c0_g1_i2.p1", "Xenopus_tropicalis_DN50055_c0_g1_i5.p1", "Xenopus_tropicalis_DN50057_c0_g1_i2.p1", "Xenopus_tropicalis_DN50082_c0_g1_i2.p1", "Xenopus_tropicalis_DN50091_c1_g1_i1.p1", "Xenopus_tropicalis_DN50099_c0_g1_i1.p1", "Xenopus_tropicalis_DN50099_c0_g1_i5.p1", "Xenopus_tropicalis_DN50099_c0_g1_i9.p1", "Xenopus_tropicalis_DN50104_c0_g1_i11.p1", "Xenopus_tropicalis_DN50104_c0_g1_i7.p2", "Xenopus_tropicalis_DN50135_c0_g1_i3.p1", "Xenopus_tropicalis_DN50161_c0_g1_i2.p1", "Xenopus_tropicalis_DN50189_c0_g1_i4.p1", "Xenopus_tropicalis_DN50193_c0_g1_i1.p1", "Xenopus_tropicalis_DN50198_c1_g1_i1.p1", "Xenopus_tropicalis_DN50214_c0_g1_i1.p1", "Xenopus_tropicalis_DN50226_c0_g1_i1.p1", "Xenopus_tropicalis_DN50227_c0_g1_i5.p1", "Xenopus_tropicalis_DN50229_c0_g1_i3.p2", "Xenopus_tropicalis_DN50238_c0_g1_i1.p1", "Xenopus_tropicalis_DN50240_c0_g1_i5.p1", "Xenopus_tropicalis_DN50250_c1_g2_i2.p1", "Xenopus_tropicalis_DN50258_c0_g1_i1.p1", "Xenopus_tropicalis_DN50273_c4_g1_i1.p1", "Xenopus_tropicalis_DN50277_c0_g1_i2.p1", "Xenopus_tropicalis_DN50280_c0_g1_i1.p1", "Xenopus_tropicalis_DN50283_c0_g1_i3.p1", "Xenopus_tropicalis_DN50295_c1_g1_i4.p1", "Xenopus_tropicalis_DN50338_c2_g1_i1.p1", "Xenopus_tropicalis_DN50342_c0_g1_i1.p3", "Xenopus_tropicalis_DN50342_c0_g2_i1.p2", "Xenopus_tropicalis_DN50346_c1_g1_i1.p1", "Xenopus_tropicalis_DN50351_c6_g1_i1.p1", "Xenopus_tropicalis_DN50369_c0_g1_i2.p1", "Xenopus_tropicalis_DN50387_c0_g2_i1.p1", "Xenopus_tropicalis_DN50401_c6_g1_i1.p1", "Xenopus_tropicalis_DN50426_c1_g2_i1.p1", "Xenopus_tropicalis_DN50437_c0_g1_i1.p1", "Xenopus_tropicalis_DN50478_c0_g1_i2.p1", "Xenopus_tropicalis_DN50480_c3_g1_i2.p1", "Xenopus_tropicalis_DN50480_c4_g1_i1.p1", "Xenopus_tropicalis_DN50487_c0_g1_i7.p1", "Xenopus_tropicalis_DN50507_c0_g1_i1.p1", "Xenopus_tropicalis_DN50522_c2_g1_i2.p1", "Xenopus_tropicalis_DN50532_c0_g1_i1.p1", "Xenopus_tropicalis_DN50533_c0_g1_i1.p1", "Xenopus_tropicalis_DN50571_c0_g1_i1.p1", "Xenopus_tropicalis_DN50605_c0_g1_i2.p1", "Xenopus_tropicalis_DN50620_c0_g1_i5.p1", "Xenopus_tropicalis_DN50639_c0_g1_i1.p1", "Xenopus_tropicalis_DN50670_c0_g1_i3.p1", "Xenopus_tropicalis_DN50671_c5_g1_i1.p1", "Xenopus_tropicalis_DN50697_c0_g1_i1.p1", "Xenopus_tropicalis_DN50704_c5_g1_i1.p1", "Xenopus_tropicalis_DN50707_c0_g1_i1.p1", "Xenopus_tropicalis_DN50749_c4_g1_i2.p1", "Xenopus_tropicalis_DN50752_c7_g1_i1.p1", "Xenopus_tropicalis_DN50754_c0_g3_i1.p2", "Xenopus_tropicalis_DN50755_c1_g1_i1.p1", "Xenopus_tropicalis_DN50765_c2_g3_i1.p1", "Xenopus_tropicalis_DN50796_c2_g2_i2.p1", "Xenopus_tropicalis_DN50826_c0_g1_i2.p1", "Xenopus_tropicalis_DN50828_c1_g1_i3.p1", "Xenopus_tropicalis_DN50831_c0_g1_i2.p1", "Xenopus_tropicalis_DN50831_c0_g1_i3.p1", "Xenopus_tropicalis_DN50833_c3_g1_i3.p1", "Xenopus_tropicalis_DN50838_c0_g1_i1.p1", "Xenopus_tropicalis_DN50851_c0_g1_i2.p1", "Xenopus_tropicalis_DN50858_c0_g1_i14.p1", "Xenopus_tropicalis_DN50861_c1_g1_i1.p1", "Xenopus_tropicalis_DN50879_c0_g1_i2.p1", "Xenopus_tropicalis_DN50903_c0_g1_i1.p1", "Xenopus_tropicalis_DN50923_c0_g1_i1.p1", "Xenopus_tropicalis_DN50957_c2_g1_i4.p1", "Xenopus_tropicalis_DN51032_c0_g1_i2.p1", "Xenopus_tropicalis_DN51050_c0_g1_i5.p1", "Xenopus_tropicalis_DN51058_c0_g1_i2.p1", "Xenopus_tropicalis_DN51085_c3_g1_i1.p1", "Xenopus_tropicalis_DN51093_c0_g1_i1.p1", "Xenopus_tropicalis_DN51113_c0_g1_i1.p1", "Xenopus_tropicalis_DN51117_c0_g1_i2.p1", "Xenopus_tropicalis_DN51118_c0_g1_i1.p1", "Xenopus_tropicalis_DN51120_c7_g1_i13.p1", "Xenopus_tropicalis_DN51135_c0_g1_i1.p1", "Xenopus_tropicalis_DN51138_c0_g1_i6.p1", "Xenopus_tropicalis_DN51147_c1_g1_i2.p1", "Xenopus_tropicalis_DN51154_c0_g1_i2.p1", "Xenopus_tropicalis_DN51154_c0_g1_i3.p1", "Xenopus_tropicalis_DN51176_c0_g1_i2.p1", "Xenopus_tropicalis_DN51200_c0_g1_i1.p1", "Xenopus_tropicalis_DN51213_c0_g1_i1.p1", "Xenopus_tropicalis_DN51217_c2_g1_i2.p1", "Xenopus_tropicalis_DN51218_c5_g1_i4.p1", "Xenopus_tropicalis_DN51235_c0_g2_i1.p1", "Xenopus_tropicalis_DN51248_c0_g1_i1.p1", "Xenopus_tropicalis_DN51268_c1_g1_i2.p1", "Xenopus_tropicalis_DN51269_c0_g1_i1.p1", "Xenopus_tropicalis_DN51274_c2_g5_i2.p1", "Xenopus_tropicalis_DN51286_c4_g1_i1.p1", "Xenopus_tropicalis_DN51317_c3_g1_i2.p1", "Xenopus_tropicalis_DN51317_c4_g1_i2.p1", "Xenopus_tropicalis_DN51319_c0_g1_i7.p1", "Xenopus_tropicalis_DN51376_c0_g1_i2.p1", "Xenopus_tropicalis_DN51381_c0_g1_i1.p1", "Xenopus_tropicalis_DN51382_c2_g1_i5.p1", "Xenopus_tropicalis_DN51384_c1_g1_i1.p1", "Xenopus_tropicalis_DN51389_c3_g1_i2.p1", "Xenopus_tropicalis_DN51394_c0_g1_i4.p1", "Xenopus_tropicalis_DN51403_c0_g1_i4.p1", "Xenopus_tropicalis_DN51417_c5_g2_i2.p1", "Xenopus_tropicalis_DN51456_c0_g1_i5.p1", "Xenopus_tropicalis_DN51462_c0_g1_i1.p1", "Xenopus_tropicalis_DN51466_c0_g1_i2.p1", "Xenopus_tropicalis_DN51467_c1_g1_i2.p1", "Xenopus_tropicalis_DN51473_c1_g1_i2.p1", "Xenopus_tropicalis_DN51481_c2_g1_i4.p5", "Xenopus_tropicalis_DN51498_c6_g2_i2.p1", "Xenopus_tropicalis_DN51509_c10_g2_i2.p1", "Xenopus_tropicalis_DN51510_c0_g1_i1.p1", "Xenopus_tropicalis_DN51542_c0_g1_i1.p1", "Xenopus_tropicalis_DN51548_c4_g1_i1.p1", "Xenopus_tropicalis_DN51551_c7_g2_i2.p1", "Xenopus_tropicalis_DN51565_c7_g1_i3.p1", "Xenopus_tropicalis_DN51586_c2_g1_i1.p1", "Xenopus_tropicalis_DN51591_c0_g1_i3.p1", "Xenopus_tropicalis_DN51597_c1_g1_i1.p1", "Xenopus_tropicalis_DN51606_c1_g1_i1.p1", "Xenopus_tropicalis_DN51607_c4_g3_i1.p1", "Xenopus_tropicalis_DN51630_c0_g1_i1.p1", "Xenopus_tropicalis_DN51645_c3_g1_i1.p1", "Xenopus_tropicalis_DN51671_c2_g1_i2.p1", "Xenopus_tropicalis_DN51696_c6_g3_i2.p1", "Xenopus_tropicalis_DN51703_c3_g1_i2.p1", "Xenopus_tropicalis_DN51703_c4_g1_i1.p1", "Xenopus_tropicalis_DN51730_c1_g1_i2.p1", "Xenopus_tropicalis_DN51751_c9_g1_i1.p1", "Xenopus_tropicalis_DN51775_c1_g1_i3.p1", "Xenopus_tropicalis_DN51786_c0_g1_i4.p1", "Xenopus_tropicalis_DN51793_c0_g2_i1.p1", "Xenopus_tropicalis_DN51797_c9_g1_i2.p1", "Xenopus_tropicalis_DN51802_c3_g2_i20.p1", "Xenopus_tropicalis_DN51818_c10_g1_i2.p1", "Xenopus_tropicalis_DN51826_c0_g1_i2.p1", "Xenopus_tropicalis_DN51843_c0_g1_i2.p1", "Xenopus_tropicalis_DN51845_c1_g1_i11.p1", "Xenopus_tropicalis_DN51856_c2_g1_i1.p1", "Xenopus_tropicalis_DN51858_c0_g1_i6.p1", "Xenopus_tropicalis_DN51884_c9_g2_i1.p1", "Xenopus_tropicalis_DN51904_c0_g1_i3.p1", "Xenopus_tropicalis_DN51905_c2_g1_i2.p1", "Xenopus_tropicalis_DN51919_c1_g1_i5.p1", "Xenopus_tropicalis_DN51919_c1_g2_i4.p1", "Xenopus_tropicalis_DN51943_c0_g1_i2.p1", "Xenopus_tropicalis_DN51945_c3_g1_i2.p1", "Xenopus_tropicalis_DN51946_c3_g5_i1.p1", "Xenopus_tropicalis_DN51947_c2_g1_i6.p1", "Xenopus_tropicalis_DN51949_c0_g2_i3.p1", "Xenopus_tropicalis_DN51977_c4_g2_i1.p1", "Xenopus_tropicalis_DN51991_c0_g1_i3.p1", "Xenopus_tropicalis_DN51998_c0_g1_i1.p1", "Xenopus_tropicalis_DN52003_c1_g1_i1.p1", "Xenopus_tropicalis_DN52027_c0_g1_i1.p1", "Xenopus_tropicalis_DN52047_c1_g1_i2.p1", "Xenopus_tropicalis_DN52050_c1_g2_i2.p1", "Xenopus_tropicalis_DN52053_c0_g1_i2.p1", "Xenopus_tropicalis_DN52058_c0_g1_i1.p1", "Xenopus_tropicalis_DN52061_c0_g1_i1.p1", "Xenopus_tropicalis_DN52062_c0_g1_i1.p1", "Xenopus_tropicalis_DN52067_c0_g1_i1.p1", "Xenopus_tropicalis_DN52069_c9_g1_i2.p1", "Xenopus_tropicalis_DN52084_c0_g1_i3.p1", "Xenopus_tropicalis_DN52105_c0_g1_i4.p1", "Xenopus_tropicalis_DN52119_c0_g1_i1.p1", "Xenopus_tropicalis_DN52122_c0_g1_i1.p1", "Xenopus_tropicalis_DN52147_c0_g1_i1.p1", "Xenopus_tropicalis_DN52155_c0_g1_i1.p1", "Xenopus_tropicalis_DN52159_c10_g4_i1.p1", "Xenopus_tropicalis_DN52159_c10_g8_i1.p1", "Xenopus_tropicalis_DN52159_c9_g2_i6.p1", "Xenopus_tropicalis_DN52162_c0_g1_i4.p1", "Xenopus_tropicalis_DN52175_c1_g1_i2.p1", "Xenopus_tropicalis_DN52207_c0_g1_i1.p1", "Xenopus_tropicalis_DN52211_c4_g2_i1.p1", "Xenopus_tropicalis_DN52216_c1_g1_i1.p1", "Xenopus_tropicalis_DN52221_c0_g1_i3.p1", "Xenopus_tropicalis_DN52226_c1_g1_i3.p1", "Xenopus_tropicalis_DN52226_c1_g1_i5.p1", "Xenopus_tropicalis_DN52227_c0_g1_i2.p1", "Xenopus_tropicalis_DN52232_c0_g1_i1.p1", "Xenopus_tropicalis_DN52233_c3_g1_i3.p1", "Xenopus_tropicalis_DN52243_c0_g1_i2.p1", "Xenopus_tropicalis_DN52252_c2_g1_i3.p1", "Xenopus_tropicalis_DN52253_c9_g1_i1.p1", "Xenopus_tropicalis_DN52256_c0_g1_i12.p3", "Xenopus_tropicalis_DN52270_c7_g1_i1.p1", "Xenopus_tropicalis_DN52280_c8_g1_i1.p1", "Xenopus_tropicalis_DN52299_c2_g1_i1.p1", "Xenopus_tropicalis_DN52299_c2_g1_i2.p1", "Xenopus_tropicalis_DN52299_c2_g1_i4.p1", "Xenopus_tropicalis_DN52299_c2_g1_i7.p1", "Xenopus_tropicalis_DN52299_c2_g1_i8.p1", "Xenopus_tropicalis_DN52301_c0_g2_i1.p1", "Xenopus_tropicalis_DN52310_c10_g1_i5.p1", "Xenopus_tropicalis_DN52310_c7_g1_i1.p1", "Xenopus_tropicalis_DN52314_c1_g1_i1.p1", "Xenopus_tropicalis_DN52314_c1_g1_i2.p1", "Xenopus_tropicalis_DN52318_c0_g2_i1.p1", "Xenopus_tropicalis_DN52330_c2_g1_i1.p1", "Xenopus_tropicalis_DN52359_c10_g1_i1.p1", "Xenopus_tropicalis_DN52374_c0_g1_i1.p1", "Xenopus_tropicalis_DN52378_c0_g2_i1.p1", "Xenopus_tropicalis_DN52394_c3_g1_i2.p1", "Xenopus_tropicalis_DN52422_c3_g1_i1.p1", "Xenopus_tropicalis_DN52439_c1_g1_i10.p1", "Xenopus_tropicalis_DN52442_c2_g1_i1.p1", "Xenopus_tropicalis_DN52455_c5_g1_i2.p1", "Xenopus_tropicalis_DN52461_c2_g2_i2.p1", "Xenopus_tropicalis_DN52461_c2_g3_i2.p1", "Xenopus_tropicalis_DN52466_c6_g1_i1.p1", "Xenopus_tropicalis_DN52479_c0_g1_i1.p1", "Xenopus_tropicalis_DN52505_c0_g1_i3.p1", "Xenopus_tropicalis_DN52518_c0_g1_i8.p1", "Xenopus_tropicalis_DN52521_c1_g1_i2.p3", "Xenopus_tropicalis_DN52521_c3_g1_i2.p1", "Xenopus_tropicalis_DN52536_c9_g3_i10.p1", "Xenopus_tropicalis_DN52538_c0_g1_i1.p1", "Xenopus_tropicalis_DN52554_c0_g1_i1.p1", "Xenopus_tropicalis_DN52556_c0_g1_i1.p1", "Xenopus_tropicalis_DN52568_c7_g3_i3.p1", "Xenopus_tropicalis_DN52571_c0_g2_i2.p1", "Xenopus_tropicalis_DN52574_c2_g1_i1.p1", "Xenopus_tropicalis_DN52576_c1_g1_i1.p1", "Xenopus_tropicalis_DN52590_c2_g1_i6.p1", "Xenopus_tropicalis_DN52590_c2_g2_i1.p1", "Xenopus_tropicalis_DN52602_c1_g1_i1.p1", "Xenopus_tropicalis_DN52602_c3_g1_i1.p1", "Xenopus_tropicalis_DN52604_c2_g1_i10.p1", "Xenopus_tropicalis_DN52607_c9_g2_i2.p1", "Xenopus_tropicalis_DN52628_c7_g1_i3.p1", "Xenopus_tropicalis_DN52629_c7_g1_i2.p1", "Xenopus_tropicalis_DN52631_c1_g1_i1.p1", "Xenopus_tropicalis_DN52651_c2_g1_i1.p1", "Xenopus_tropicalis_DN52662_c3_g1_i1.p1", "Xenopus_tropicalis_DN52665_c11_g2_i1.p1", "Xenopus_tropicalis_DN52668_c3_g2_i1.p1", "Xenopus_tropicalis_DN52669_c0_g1_i1.p1", "Xenopus_tropicalis_DN52669_c1_g1_i1.p1", "Xenopus_tropicalis_DN52716_c0_g1_i10.p1", "Xenopus_tropicalis_DN52716_c0_g1_i13.p1", "Xenopus_tropicalis_DN52734_c0_g1_i1.p1", "Xenopus_tropicalis_DN52747_c1_g1_i1.p1", "Xenopus_tropicalis_DN52752_c0_g1_i1.p1", "Xenopus_tropicalis_DN52752_c0_g1_i4.p1", "Xenopus_tropicalis_DN52779_c0_g1_i2.p1", "Xenopus_tropicalis_DN52781_c1_g1_i1.p1", "Xenopus_tropicalis_DN52785_c7_g1_i8.p1", "Xenopus_tropicalis_DN52791_c1_g1_i1.p1", "Xenopus_tropicalis_DN52793_c4_g1_i1.p1", "Xenopus_tropicalis_DN52799_c12_g1_i1.p1", "Xenopus_tropicalis_DN52807_c2_g1_i1.p1", "Xenopus_tropicalis_DN52807_c2_g1_i4.p1", "Xenopus_tropicalis_DN52811_c14_g1_i1.p1", "Xenopus_tropicalis_DN52814_c8_g5_i1.p1", "Xenopus_tropicalis_DN52834_c2_g2_i1.p1", "Xenopus_tropicalis_DN52834_c2_g2_i4.p1", "Xenopus_tropicalis_DN52844_c1_g1_i5.p1", "Xenopus_tropicalis_DN52866_c4_g1_i3.p1", "Xenopus_tropicalis_DN52866_c5_g1_i2.p1", "Xenopus_tropicalis_DN52873_c0_g1_i1.p1", "Xenopus_tropicalis_DN52887_c0_g1_i10.p1", "Xenopus_tropicalis_DN52926_c17_g1_i5.p1", "Xenopus_tropicalis_DN52929_c5_g1_i1.p1", "Xenopus_tropicalis_DN52941_c1_g2_i10.p1", "Xenopus_tropicalis_DN52943_c14_g3_i1.p1", "Xenopus_tropicalis_DN52951_c2_g1_i1.p1", "Xenopus_tropicalis_DN52958_c0_g1_i8.p1", "Xenopus_tropicalis_DN52961_c0_g1_i10.p1", "Xenopus_tropicalis_DN52979_c0_g1_i2.p1", "Xenopus_tropicalis_DN53009_c4_g1_i1.p1", "Xenopus_tropicalis_DN53035_c0_g1_i3.p1", "Xenopus_tropicalis_DN53061_c7_g1_i1.p1", "Xenopus_tropicalis_DN53068_c0_g1_i1.p1", "Xenopus_tropicalis_DN53068_c0_g1_i2.p1", "Xenopus_tropicalis_DN53071_c0_g1_i5.p1", "Xenopus_tropicalis_DN53080_c2_g1_i2.p1", "Xenopus_tropicalis_DN53084_c4_g1_i1.p1", "Xenopus_tropicalis_DN53107_c5_g1_i2.p1", "Xenopus_tropicalis_DN53130_c5_g1_i2.p1", "Xenopus_tropicalis_DN53134_c10_g1_i1.p1", "Xenopus_tropicalis_DN53138_c1_g1_i6.p1", "Xenopus_tropicalis_DN53152_c4_g1_i1.p1", "Xenopus_tropicalis_DN53164_c4_g1_i1.p1", "Xenopus_tropicalis_DN53369_c0_g1_i1.p1", "Xenopus_tropicalis_DN5556_c0_g1_i2.p1", "Xenopus_tropicalis_DN5672_c0_g1_i1.p1", "Xenopus_tropicalis_DN5683_c0_g1_i5.p1", "Xenopus_tropicalis_DN5694_c0_g1_i1.p1", "Xenopus_tropicalis_DN5727_c1_g1_i1.p2", "Xenopus_tropicalis_DN5824_c0_g1_i1.p1", "Xenopus_tropicalis_DN5902_c0_g1_i1.p1", "Xenopus_tropicalis_DN5927_c0_g1_i1.p1", "Xenopus_tropicalis_DN5942_c0_g1_i1.p1", "Xenopus_tropicalis_DN5983_c0_g1_i1.p1", "Xenopus_tropicalis_DN6233_c0_g1_i1.p1", "Xenopus_tropicalis_DN63098_c0_g1_i1.p1", "Xenopus_tropicalis_DN6330_c0_g1_i1.p1", "Xenopus_tropicalis_DN63451_c0_g1_i1.p1", "Xenopus_tropicalis_DN63730_c0_g1_i1.p1", "Xenopus_tropicalis_DN64729_c0_g1_i1.p1", "Xenopus_tropicalis_DN68173_c0_g1_i1.p1", "Xenopus_tropicalis_DN7175_c0_g1_i2.p1", "Xenopus_tropicalis_DN7576_c0_g1_i2.p1", "Xenopus_tropicalis_DN78309_c0_g1_i1.p1", "Xenopus_tropicalis_DN79001_c0_g1_i1.p1", "Xenopus_tropicalis_DN79022_c0_g1_i1.p1", "Xenopus_tropicalis_DN79540_c0_g1_i1.p1", "Xenopus_tropicalis_DN79933_c1_g1_i2.p1", "Xenopus_tropicalis_DN81051_c0_g1_i1.p2", "Xenopus_tropicalis_DN9244_c0_g1_i1.p1", "Xenopus_tropicalis_DN93149_c0_g1_i1.p1", "Xenopus_tropicalis_DN93176_c0_g1_i1.p1", "Xenopus_tropicalis_DN93544_c0_g1_i1.p1", "Xenopus_tropicalis_DN93942_c0_g1_i1.p1", "Xenopus_tropicalis_DN93966_c0_g1_i1.p1", "Xenopus_tropicalis_DN93971_c0_g1_i1.p1", "Xenopus_tropicalis_DN94048_c0_g1_i1.p1", "Xenopus_tropicalis_DN94222_c0_g1_i1.p1", "Xenopus_tropicalis_DN94631_c0_g1_i1.p1", "Xenopus_tropicalis_DN96794_c0_g1_i2.p1", "Xenopus_tropicalis_DN9964_c0_g1_i1.p1", "Xenopus_tropicalis_DN9987_c0_g1_i1.p1", "Xenopus_tropicalis_DN9990_c0_g2_i1.p1")
11	GO:0044260	cellular macromolecule metabolic process	3137	758	516.55	< 1e-30	c("Xenopus_tropicalis_DN108420_c0_g1_i1.p1", "Xenopus_tropicalis_DN108697_c0_g1_i1.p1", "Xenopus_tropicalis_DN109079_c0_g1_i1.p1", "Xenopus_tropicalis_DN109259_c0_g1_i1.p1", "Xenopus_tropicalis_DN111352_c0_g1_i1.p1", "Xenopus_tropicalis_DN111487_c0_g1_i1.p1", "Xenopus_tropicalis_DN1125_c0_g1_i1.p1", "Xenopus_tropicalis_DN11824_c0_g1_i1.p1", "Xenopus_tropicalis_DN12020_c0_g1_i1.p1", "Xenopus_tropicalis_DN12066_c0_g1_i1.p1", "Xenopus_tropicalis_DN12101_c0_g1_i2.p1", "Xenopus_tropicalis_DN12132_c0_g1_i1.p1", "Xenopus_tropicalis_DN123438_c0_g1_i1.p1", "Xenopus_tropicalis_DN123522_c0_g1_i1.p1", "Xenopus_tropicalis_DN123679_c0_g1_i1.p1", "Xenopus_tropicalis_DN125020_c0_g1_i3.p1", "Xenopus_tropicalis_DN125710_c0_g1_i1.p1", "Xenopus_tropicalis_DN12993_c0_g1_i3.p1", "Xenopus_tropicalis_DN13552_c0_g1_i1.p1", "Xenopus_tropicalis_DN14579_c0_g1_i1.p1", "Xenopus_tropicalis_DN1556_c0_g1_i1.p1", "Xenopus_tropicalis_DN17475_c0_g1_i1.p1", "Xenopus_tropicalis_DN18582_c0_g1_i1.p1", "Xenopus_tropicalis_DN18932_c0_g1_i5.p1", "Xenopus_tropicalis_DN19948_c0_g1_i1.p1", "Xenopus_tropicalis_DN20368_c0_g1_i1.p1", "Xenopus_tropicalis_DN20513_c0_g1_i1.p1", "Xenopus_tropicalis_DN20574_c1_g1_i1.p1", "Xenopus_tropicalis_DN20964_c0_g1_i1.p1", "Xenopus_tropicalis_DN21011_c0_g1_i1.p1", "Xenopus_tropicalis_DN21120_c0_g1_i2.p1", "Xenopus_tropicalis_DN21153_c0_g1_i1.p1", "Xenopus_tropicalis_DN21222_c0_g1_i2.p1", "Xenopus_tropicalis_DN2123_c0_g1_i1.p1", "Xenopus_tropicalis_DN21452_c0_g1_i1.p1", "Xenopus_tropicalis_DN21745_c0_g1_i3.p1", "Xenopus_tropicalis_DN22279_c0_g1_i1.p1", "Xenopus_tropicalis_DN22352_c0_g1_i2.p1", "Xenopus_tropicalis_DN22583_c0_g1_i1.p1", "Xenopus_tropicalis_DN22613_c0_g1_i2.p1", "Xenopus_tropicalis_DN22672_c0_g1_i1.p1", "Xenopus_tropicalis_DN23194_c0_g1_i1.p1", "Xenopus_tropicalis_DN23295_c0_g1_i1.p1", "Xenopus_tropicalis_DN23298_c0_g1_i1.p1", "Xenopus_tropicalis_DN23705_c0_g1_i1.p1", "Xenopus_tropicalis_DN23989_c0_g1_i1.p1", "Xenopus_tropicalis_DN24019_c0_g1_i1.p1", "Xenopus_tropicalis_DN24085_c0_g1_i1.p1", "Xenopus_tropicalis_DN25274_c0_g1_i1.p1", "Xenopus_tropicalis_DN25344_c0_g1_i2.p1", "Xenopus_tropicalis_DN25881_c0_g1_i1.p1", "Xenopus_tropicalis_DN2594_c0_g1_i1.p1", "Xenopus_tropicalis_DN26044_c0_g1_i1.p1", "Xenopus_tropicalis_DN26188_c0_g1_i2.p2", "Xenopus_tropicalis_DN26227_c1_g1_i1.p1", "Xenopus_tropicalis_DN26493_c0_g1_i1.p1", "Xenopus_tropicalis_DN26519_c0_g1_i2.p1", "Xenopus_tropicalis_DN26679_c0_g1_i1.p1", "Xenopus_tropicalis_DN26704_c0_g1_i1.p1", "Xenopus_tropicalis_DN26745_c0_g1_i1.p1", "Xenopus_tropicalis_DN26785_c0_g1_i1.p1", "Xenopus_tropicalis_DN26848_c0_g1_i1.p1", "Xenopus_tropicalis_DN26864_c0_g1_i1.p1", "Xenopus_tropicalis_DN26900_c0_g1_i1.p1", "Xenopus_tropicalis_DN26949_c0_g1_i3.p1", "Xenopus_tropicalis_DN26990_c0_g1_i1.p1", "Xenopus_tropicalis_DN27602_c0_g1_i1.p1", "Xenopus_tropicalis_DN27729_c0_g1_i2.p1", "Xenopus_tropicalis_DN28254_c0_g1_i1.p1", "Xenopus_tropicalis_DN28580_c0_g1_i1.p1", "Xenopus_tropicalis_DN29153_c0_g1_i1.p2", "Xenopus_tropicalis_DN29160_c0_g1_i1.p1", "Xenopus_tropicalis_DN29336_c0_g1_i1.p1", "Xenopus_tropicalis_DN29668_c0_g1_i1.p1", "Xenopus_tropicalis_DN29957_c0_g1_i1.p1", "Xenopus_tropicalis_DN30023_c0_g1_i2.p1", "Xenopus_tropicalis_DN30287_c0_g1_i1.p1", "Xenopus_tropicalis_DN30388_c0_g1_i1.p1", "Xenopus_tropicalis_DN30432_c1_g1_i2.p1", "Xenopus_tropicalis_DN30479_c0_g1_i4.p1", "Xenopus_tropicalis_DN30495_c0_g1_i1.p1", "Xenopus_tropicalis_DN30597_c0_g1_i1.p1", "Xenopus_tropicalis_DN30712_c0_g1_i3.p1", "Xenopus_tropicalis_DN30725_c0_g1_i1.p1", "Xenopus_tropicalis_DN30810_c0_g1_i1.p1", "Xenopus_tropicalis_DN30986_c0_g1_i1.p1", "Xenopus_tropicalis_DN31206_c0_g1_i2.p1", "Xenopus_tropicalis_DN31273_c0_g1_i1.p1", "Xenopus_tropicalis_DN31296_c0_g1_i1.p1", "Xenopus_tropicalis_DN31407_c0_g1_i1.p1", "Xenopus_tropicalis_DN31549_c0_g1_i1.p1", "Xenopus_tropicalis_DN31559_c0_g1_i4.p1", "Xenopus_tropicalis_DN31624_c0_g1_i1.p1", "Xenopus_tropicalis_DN31645_c0_g1_i1.p1", "Xenopus_tropicalis_DN31690_c0_g1_i1.p1", "Xenopus_tropicalis_DN31703_c0_g1_i1.p1", "Xenopus_tropicalis_DN31786_c1_g1_i1.p1", "Xenopus_tropicalis_DN31832_c0_g1_i1.p1", "Xenopus_tropicalis_DN32002_c0_g1_i1.p1", "Xenopus_tropicalis_DN32091_c0_g1_i1.p1", "Xenopus_tropicalis_DN32194_c0_g1_i2.p1", "Xenopus_tropicalis_DN32334_c0_g1_i1.p1", "Xenopus_tropicalis_DN32423_c0_g1_i2.p1", "Xenopus_tropicalis_DN32451_c0_g1_i1.p1", "Xenopus_tropicalis_DN32612_c0_g1_i1.p1", "Xenopus_tropicalis_DN32644_c0_g1_i1.p1", "Xenopus_tropicalis_DN32822_c0_g1_i1.p1", "Xenopus_tropicalis_DN32915_c0_g1_i1.p1", "Xenopus_tropicalis_DN32966_c0_g1_i1.p1", "Xenopus_tropicalis_DN32966_c0_g1_i3.p1", "Xenopus_tropicalis_DN32993_c0_g1_i1.p1", "Xenopus_tropicalis_DN33047_c0_g1_i1.p1", "Xenopus_tropicalis_DN33276_c0_g1_i1.p1", "Xenopus_tropicalis_DN33514_c1_g1_i1.p1", "Xenopus_tropicalis_DN33598_c0_g1_i2.p1", "Xenopus_tropicalis_DN33617_c0_g1_i1.p1", "Xenopus_tropicalis_DN33694_c0_g1_i1.p1", "Xenopus_tropicalis_DN33809_c0_g1_i3.p1", "Xenopus_tropicalis_DN33986_c0_g1_i3.p1", "Xenopus_tropicalis_DN34024_c0_g1_i2.p1", "Xenopus_tropicalis_DN34150_c0_g1_i1.p1", "Xenopus_tropicalis_DN34399_c0_g1_i1.p1", "Xenopus_tropicalis_DN34406_c0_g1_i2.p1", "Xenopus_tropicalis_DN34406_c0_g1_i3.p1", "Xenopus_tropicalis_DN34803_c0_g1_i1.p1", "Xenopus_tropicalis_DN34822_c0_g1_i2.p1", "Xenopus_tropicalis_DN34940_c0_g1_i1.p1", "Xenopus_tropicalis_DN35088_c1_g1_i1.p1", "Xenopus_tropicalis_DN35246_c0_g1_i1.p1", "Xenopus_tropicalis_DN35262_c0_g1_i1.p1", "Xenopus_tropicalis_DN35359_c0_g1_i1.p1", "Xenopus_tropicalis_DN35443_c0_g1_i2.p1", "Xenopus_tropicalis_DN35520_c0_g1_i1.p1", "Xenopus_tropicalis_DN35586_c0_g1_i1.p1", "Xenopus_tropicalis_DN35626_c0_g1_i1.p1", "Xenopus_tropicalis_DN35684_c0_g1_i1.p1", "Xenopus_tropicalis_DN35697_c0_g1_i1.p1", "Xenopus_tropicalis_DN35789_c0_g1_i1.p1", "Xenopus_tropicalis_DN35854_c0_g1_i1.p1", "Xenopus_tropicalis_DN35911_c0_g1_i1.p1", "Xenopus_tropicalis_DN35952_c0_g1_i1.p1", "Xenopus_tropicalis_DN35977_c0_g1_i1.p1", "Xenopus_tropicalis_DN36017_c0_g1_i1.p1", "Xenopus_tropicalis_DN36020_c0_g1_i2.p2", "Xenopus_tropicalis_DN36050_c0_g1_i2.p1", "Xenopus_tropicalis_DN36330_c0_g1_i1.p1", "Xenopus_tropicalis_DN36550_c0_g1_i1.p1", "Xenopus_tropicalis_DN36559_c0_g1_i1.p1", "Xenopus_tropicalis_DN36621_c1_g1_i1.p1", "Xenopus_tropicalis_DN36627_c0_g1_i1.p1", "Xenopus_tropicalis_DN36631_c0_g1_i1.p1", "Xenopus_tropicalis_DN36676_c0_g1_i3.p1", "Xenopus_tropicalis_DN36717_c0_g1_i1.p1", "Xenopus_tropicalis_DN36765_c0_g1_i1.p1", "Xenopus_tropicalis_DN36771_c0_g1_i2.p1", "Xenopus_tropicalis_DN36830_c0_g1_i1.p1", "Xenopus_tropicalis_DN36834_c0_g1_i1.p1", "Xenopus_tropicalis_DN36906_c0_g1_i1.p1", "Xenopus_tropicalis_DN36949_c0_g1_i1.p1", "Xenopus_tropicalis_DN37096_c0_g1_i5.p1", "Xenopus_tropicalis_DN37111_c0_g1_i1.p1", "Xenopus_tropicalis_DN37312_c0_g1_i1.p1", "Xenopus_tropicalis_DN37340_c0_g1_i1.p1", "Xenopus_tropicalis_DN37349_c0_g1_i2.p1", "Xenopus_tropicalis_DN37397_c0_g1_i1.p1", "Xenopus_tropicalis_DN37433_c0_g1_i1.p1", "Xenopus_tropicalis_DN37470_c0_g1_i1.p1", "Xenopus_tropicalis_DN37613_c0_g1_i1.p1", "Xenopus_tropicalis_DN37625_c0_g1_i1.p1", "Xenopus_tropicalis_DN37636_c0_g1_i2.p1", "Xenopus_tropicalis_DN37770_c0_g1_i1.p1", "Xenopus_tropicalis_DN37793_c0_g1_i1.p1", "Xenopus_tropicalis_DN37848_c0_g1_i1.p1", "Xenopus_tropicalis_DN37861_c0_g1_i1.p1", "Xenopus_tropicalis_DN38023_c0_g1_i1.p1", "Xenopus_tropicalis_DN38036_c1_g1_i1.p1", "Xenopus_tropicalis_DN38092_c0_g1_i1.p1", "Xenopus_tropicalis_DN38278_c0_g1_i2.p1", "Xenopus_tropicalis_DN38432_c0_g1_i1.p1", "Xenopus_tropicalis_DN38451_c0_g1_i1.p1", "Xenopus_tropicalis_DN38483_c0_g1_i1.p1", "Xenopus_tropicalis_DN38563_c0_g1_i2.p1", "Xenopus_tropicalis_DN38652_c0_g1_i1.p1", "Xenopus_tropicalis_DN38793_c0_g1_i1.p1", "Xenopus_tropicalis_DN38835_c0_g1_i2.p1", "Xenopus_tropicalis_DN38920_c0_g1_i1.p1", "Xenopus_tropicalis_DN39004_c0_g1_i1.p1", "Xenopus_tropicalis_DN39025_c0_g1_i6.p1", "Xenopus_tropicalis_DN39032_c0_g1_i2.p1", "Xenopus_tropicalis_DN39048_c0_g1_i2.p1", "Xenopus_tropicalis_DN39058_c0_g1_i5.p1", "Xenopus_tropicalis_DN39088_c0_g2_i1.p1", "Xenopus_tropicalis_DN39090_c0_g1_i1.p1", "Xenopus_tropicalis_DN39098_c0_g1_i1.p1", "Xenopus_tropicalis_DN39108_c0_g1_i2.p1", "Xenopus_tropicalis_DN39150_c0_g1_i1.p1", "Xenopus_tropicalis_DN39211_c0_g1_i1.p1", "Xenopus_tropicalis_DN39234_c0_g1_i1.p1", "Xenopus_tropicalis_DN39283_c0_g1_i1.p1", "Xenopus_tropicalis_DN39294_c0_g1_i1.p1", "Xenopus_tropicalis_DN39305_c0_g1_i2.p1", "Xenopus_tropicalis_DN39314_c0_g1_i2.p1", "Xenopus_tropicalis_DN39322_c0_g1_i10.p1", "Xenopus_tropicalis_DN39338_c0_g1_i1.p1", "Xenopus_tropicalis_DN39352_c1_g1_i1.p1", "Xenopus_tropicalis_DN39388_c0_g1_i1.p1", "Xenopus_tropicalis_DN39493_c0_g1_i2.p1", "Xenopus_tropicalis_DN39634_c0_g1_i6.p1", "Xenopus_tropicalis_DN39656_c0_g1_i2.p1", "Xenopus_tropicalis_DN39683_c0_g1_i1.p1", "Xenopus_tropicalis_DN39730_c0_g1_i2.p1", "Xenopus_tropicalis_DN39892_c1_g1_i1.p1", "Xenopus_tropicalis_DN39895_c0_g1_i1.p1", "Xenopus_tropicalis_DN39974_c0_g1_i2.p1", "Xenopus_tropicalis_DN40007_c0_g1_i2.p1", "Xenopus_tropicalis_DN40020_c0_g1_i1.p1", "Xenopus_tropicalis_DN40049_c0_g1_i1.p1", "Xenopus_tropicalis_DN40087_c0_g1_i1.p2", "Xenopus_tropicalis_DN40136_c0_g1_i1.p1", "Xenopus_tropicalis_DN40144_c0_g1_i1.p1", "Xenopus_tropicalis_DN40172_c0_g1_i1.p1", "Xenopus_tropicalis_DN40174_c0_g1_i6.p1", "Xenopus_tropicalis_DN4019_c0_g1_i1.p1", "Xenopus_tropicalis_DN40266_c1_g1_i3.p1", "Xenopus_tropicalis_DN40355_c0_g1_i1.p1", "Xenopus_tropicalis_DN40366_c0_g1_i1.p1", "Xenopus_tropicalis_DN40438_c0_g1_i3.p1", "Xenopus_tropicalis_DN40449_c0_g1_i2.p1", "Xenopus_tropicalis_DN40460_c0_g1_i3.p1", "Xenopus_tropicalis_DN40490_c1_g1_i1.p1", "Xenopus_tropicalis_DN40510_c1_g1_i1.p1", "Xenopus_tropicalis_DN40569_c0_g1_i1.p1", "Xenopus_tropicalis_DN40692_c0_g1_i1.p1", "Xenopus_tropicalis_DN40709_c0_g1_i1.p1", "Xenopus_tropicalis_DN40747_c0_g1_i1.p1", "Xenopus_tropicalis_DN40836_c1_g1_i2.p1", "Xenopus_tropicalis_DN40863_c0_g1_i2.p1", "Xenopus_tropicalis_DN40864_c0_g1_i1.p1", "Xenopus_tropicalis_DN40894_c0_g1_i1.p1", "Xenopus_tropicalis_DN40921_c0_g1_i1.p1", "Xenopus_tropicalis_DN40983_c0_g1_i2.p1", "Xenopus_tropicalis_DN41017_c0_g1_i1.p1", "Xenopus_tropicalis_DN41017_c0_g1_i3.p1", "Xenopus_tropicalis_DN41143_c0_g1_i8.p1", "Xenopus_tropicalis_DN41165_c0_g2_i1.p1", "Xenopus_tropicalis_DN41192_c1_g1_i3.p1", "Xenopus_tropicalis_DN41281_c0_g1_i1.p1", "Xenopus_tropicalis_DN41374_c0_g1_i2.p1", "Xenopus_tropicalis_DN41405_c0_g1_i1.p1", "Xenopus_tropicalis_DN41440_c0_g1_i1.p1", "Xenopus_tropicalis_DN41446_c0_g1_i2.p1", "Xenopus_tropicalis_DN41600_c0_g1_i1.p1", "Xenopus_tropicalis_DN41653_c0_g1_i1.p1", "Xenopus_tropicalis_DN41694_c0_g1_i2.p1", "Xenopus_tropicalis_DN41697_c0_g1_i1.p1", "Xenopus_tropicalis_DN41699_c0_g1_i1.p1", "Xenopus_tropicalis_DN41711_c0_g1_i1.p1", "Xenopus_tropicalis_DN41805_c0_g1_i3.p1", "Xenopus_tropicalis_DN41861_c2_g1_i5.p1", "Xenopus_tropicalis_DN41917_c1_g1_i3.p1", "Xenopus_tropicalis_DN41931_c0_g1_i2.p1", "Xenopus_tropicalis_DN41990_c0_g2_i1.p1", "Xenopus_tropicalis_DN41993_c1_g1_i1.p1", "Xenopus_tropicalis_DN42093_c0_g1_i1.p1", "Xenopus_tropicalis_DN42171_c0_g1_i1.p1", "Xenopus_tropicalis_DN42172_c0_g1_i1.p1", "Xenopus_tropicalis_DN42195_c0_g1_i2.p1", "Xenopus_tropicalis_DN42225_c0_g1_i2.p1", "Xenopus_tropicalis_DN42274_c0_g1_i1.p1", "Xenopus_tropicalis_DN42291_c0_g1_i1.p1", "Xenopus_tropicalis_DN42324_c0_g1_i2.p1", "Xenopus_tropicalis_DN42398_c0_g1_i1.p1", "Xenopus_tropicalis_DN42479_c0_g1_i2.p1", "Xenopus_tropicalis_DN42487_c0_g1_i2.p1", "Xenopus_tropicalis_DN42555_c0_g1_i1.p1", "Xenopus_tropicalis_DN42583_c0_g1_i1.p1", "Xenopus_tropicalis_DN42601_c0_g1_i2.p1", "Xenopus_tropicalis_DN42607_c0_g1_i1.p1", "Xenopus_tropicalis_DN42638_c1_g1_i1.p1", "Xenopus_tropicalis_DN42641_c0_g2_i1.p1", "Xenopus_tropicalis_DN42652_c0_g1_i1.p1", "Xenopus_tropicalis_DN42661_c0_g1_i1.p1", "Xenopus_tropicalis_DN42730_c0_g1_i1.p1", "Xenopus_tropicalis_DN42730_c0_g1_i2.p1", "Xenopus_tropicalis_DN42796_c0_g1_i5.p1", "Xenopus_tropicalis_DN42808_c0_g1_i1.p1", "Xenopus_tropicalis_DN42825_c0_g1_i1.p1", "Xenopus_tropicalis_DN42834_c0_g1_i1.p1", "Xenopus_tropicalis_DN42839_c0_g1_i2.p1", "Xenopus_tropicalis_DN43033_c0_g1_i1.p1", "Xenopus_tropicalis_DN43047_c0_g1_i1.p1", "Xenopus_tropicalis_DN43054_c0_g1_i1.p1", "Xenopus_tropicalis_DN43073_c0_g1_i1.p1", "Xenopus_tropicalis_DN43079_c0_g1_i1.p1", "Xenopus_tropicalis_DN43100_c0_g1_i2.p1", "Xenopus_tropicalis_DN43113_c0_g1_i2.p1", "Xenopus_tropicalis_DN43176_c0_g1_i1.p1", "Xenopus_tropicalis_DN43210_c0_g1_i1.p1", "Xenopus_tropicalis_DN43227_c0_g1_i1.p1", "Xenopus_tropicalis_DN43291_c0_g1_i1.p1", "Xenopus_tropicalis_DN43424_c0_g1_i2.p1", "Xenopus_tropicalis_DN43475_c0_g1_i1.p1", "Xenopus_tropicalis_DN43506_c3_g2_i2.p1", "Xenopus_tropicalis_DN43522_c0_g1_i3.p1", "Xenopus_tropicalis_DN43547_c0_g1_i3.p1", "Xenopus_tropicalis_DN43553_c1_g1_i1.p1", "Xenopus_tropicalis_DN43576_c2_g2_i2.p1", "Xenopus_tropicalis_DN43585_c0_g1_i1.p1", "Xenopus_tropicalis_DN43604_c0_g1_i1.p1", "Xenopus_tropicalis_DN43666_c0_g1_i4.p1", "Xenopus_tropicalis_DN43666_c0_g1_i5.p1", "Xenopus_tropicalis_DN43682_c0_g1_i1.p1", "Xenopus_tropicalis_DN43732_c0_g1_i1.p1", "Xenopus_tropicalis_DN43764_c0_g1_i1.p1", "Xenopus_tropicalis_DN4400_c0_g1_i1.p1", "Xenopus_tropicalis_DN44011_c0_g1_i8.p1", "Xenopus_tropicalis_DN44013_c0_g1_i1.p1", "Xenopus_tropicalis_DN44013_c0_g1_i6.p1", "Xenopus_tropicalis_DN44030_c0_g1_i2.p1", "Xenopus_tropicalis_DN44058_c0_g1_i3.p1", "Xenopus_tropicalis_DN44123_c0_g1_i1.p1", "Xenopus_tropicalis_DN44224_c0_g1_i1.p1", "Xenopus_tropicalis_DN44259_c1_g1_i1.p1", "Xenopus_tropicalis_DN44272_c0_g1_i2.p1", "Xenopus_tropicalis_DN44314_c0_g1_i1.p1", "Xenopus_tropicalis_DN44397_c0_g1_i1.p1", "Xenopus_tropicalis_DN44415_c0_g1_i1.p1", "Xenopus_tropicalis_DN44416_c0_g1_i6.p1", "Xenopus_tropicalis_DN44422_c0_g1_i1.p1", "Xenopus_tropicalis_DN44440_c0_g1_i1.p1", "Xenopus_tropicalis_DN44442_c2_g1_i3.p1", "Xenopus_tropicalis_DN44443_c0_g1_i1.p1", "Xenopus_tropicalis_DN44450_c0_g1_i1.p1", "Xenopus_tropicalis_DN44465_c0_g1_i4.p1", "Xenopus_tropicalis_DN44486_c0_g1_i4.p1", "Xenopus_tropicalis_DN44514_c0_g1_i1.p1", "Xenopus_tropicalis_DN44545_c0_g1_i1.p1", "Xenopus_tropicalis_DN44549_c0_g1_i1.p1", "Xenopus_tropicalis_DN44558_c0_g1_i1.p1", "Xenopus_tropicalis_DN44607_c0_g1_i1.p2", "Xenopus_tropicalis_DN44633_c0_g1_i10.p1", "Xenopus_tropicalis_DN44640_c0_g1_i2.p1", "Xenopus_tropicalis_DN44668_c1_g1_i1.p1", "Xenopus_tropicalis_DN44695_c0_g1_i1.p1", "Xenopus_tropicalis_DN44709_c0_g1_i1.p1", "Xenopus_tropicalis_DN44721_c2_g1_i2.p1", "Xenopus_tropicalis_DN44730_c0_g1_i2.p1", "Xenopus_tropicalis_DN44735_c1_g1_i3.p1", "Xenopus_tropicalis_DN44754_c0_g1_i4.p1", "Xenopus_tropicalis_DN44760_c1_g1_i3.p1", "Xenopus_tropicalis_DN44782_c1_g1_i1.p1", "Xenopus_tropicalis_DN44805_c0_g1_i2.p1", "Xenopus_tropicalis_DN44835_c0_g1_i1.p1", "Xenopus_tropicalis_DN44845_c0_g1_i1.p1", "Xenopus_tropicalis_DN44866_c0_g1_i1.p1", "Xenopus_tropicalis_DN44881_c0_g1_i1.p1", "Xenopus_tropicalis_DN44891_c0_g1_i2.p1", "Xenopus_tropicalis_DN44915_c0_g1_i2.p1", "Xenopus_tropicalis_DN44927_c0_g1_i1.p1", "Xenopus_tropicalis_DN44942_c0_g1_i4.p1", "Xenopus_tropicalis_DN44945_c0_g1_i1.p1", "Xenopus_tropicalis_DN44956_c1_g1_i2.p1", "Xenopus_tropicalis_DN45007_c0_g1_i1.p1", "Xenopus_tropicalis_DN45015_c0_g1_i2.p1", "Xenopus_tropicalis_DN45033_c0_g1_i1.p1", "Xenopus_tropicalis_DN45068_c0_g1_i3.p1", "Xenopus_tropicalis_DN45095_c0_g1_i1.p1", "Xenopus_tropicalis_DN45138_c0_g1_i1.p1", "Xenopus_tropicalis_DN45151_c0_g1_i6.p1", "Xenopus_tropicalis_DN45223_c0_g1_i1.p1", "Xenopus_tropicalis_DN45233_c2_g1_i1.p3", "Xenopus_tropicalis_DN45233_c2_g1_i4.p1", "Xenopus_tropicalis_DN45289_c0_g1_i1.p1", "Xenopus_tropicalis_DN45316_c0_g1_i2.p1", "Xenopus_tropicalis_DN45323_c0_g1_i1.p1", "Xenopus_tropicalis_DN45327_c0_g1_i1.p1", "Xenopus_tropicalis_DN45331_c2_g1_i1.p1", "Xenopus_tropicalis_DN45337_c0_g1_i2.p1", "Xenopus_tropicalis_DN4546_c0_g1_i1.p1", "Xenopus_tropicalis_DN45484_c0_g1_i1.p1", "Xenopus_tropicalis_DN45492_c0_g1_i1.p1", "Xenopus_tropicalis_DN45497_c0_g1_i2.p1", "Xenopus_tropicalis_DN45512_c0_g1_i1.p1", "Xenopus_tropicalis_DN45547_c0_g1_i1.p1", "Xenopus_tropicalis_DN45644_c1_g1_i1.p1", "Xenopus_tropicalis_DN45650_c0_g1_i1.p1", "Xenopus_tropicalis_DN45682_c0_g1_i1.p1", "Xenopus_tropicalis_DN45684_c0_g1_i1.p1", "Xenopus_tropicalis_DN45697_c0_g1_i2.p1", "Xenopus_tropicalis_DN45732_c1_g1_i1.p1", "Xenopus_tropicalis_DN45765_c0_g1_i2.p1", "Xenopus_tropicalis_DN45825_c0_g1_i9.p1", "Xenopus_tropicalis_DN45885_c0_g1_i1.p1", "Xenopus_tropicalis_DN45887_c0_g1_i2.p1", "Xenopus_tropicalis_DN45905_c0_g1_i1.p1", "Xenopus_tropicalis_DN45939_c0_g1_i1.p1", "Xenopus_tropicalis_DN45961_c0_g1_i1.p2", "Xenopus_tropicalis_DN45981_c0_g1_i1.p1", "Xenopus_tropicalis_DN46044_c0_g1_i1.p1", "Xenopus_tropicalis_DN46056_c0_g1_i1.p1", "Xenopus_tropicalis_DN46061_c0_g1_i1.p1", "Xenopus_tropicalis_DN46115_c0_g1_i2.p1", "Xenopus_tropicalis_DN46124_c0_g1_i1.p1", "Xenopus_tropicalis_DN46182_c1_g1_i2.p1", "Xenopus_tropicalis_DN46189_c1_g1_i4.p1", "Xenopus_tropicalis_DN46192_c0_g1_i1.p1", "Xenopus_tropicalis_DN46222_c0_g1_i1.p1", "Xenopus_tropicalis_DN46230_c0_g1_i1.p1", "Xenopus_tropicalis_DN46233_c0_g1_i4.p1", "Xenopus_tropicalis_DN46296_c0_g1_i1.p1", "Xenopus_tropicalis_DN46297_c0_g1_i1.p1", "Xenopus_tropicalis_DN46365_c0_g1_i1.p1", "Xenopus_tropicalis_DN46380_c0_g1_i3.p1", "Xenopus_tropicalis_DN46388_c1_g1_i2.p1", "Xenopus_tropicalis_DN46402_c0_g1_i2.p1", "Xenopus_tropicalis_DN46405_c2_g1_i1.p1", "Xenopus_tropicalis_DN46423_c0_g1_i1.p1", "Xenopus_tropicalis_DN46439_c1_g1_i1.p1", "Xenopus_tropicalis_DN46485_c0_g1_i1.p1", "Xenopus_tropicalis_DN46557_c0_g1_i3.p1", "Xenopus_tropicalis_DN46564_c0_g1_i1.p1", "Xenopus_tropicalis_DN46576_c0_g1_i1.p1", "Xenopus_tropicalis_DN46586_c0_g1_i1.p1", "Xenopus_tropicalis_DN46591_c0_g1_i1.p1", "Xenopus_tropicalis_DN46655_c0_g1_i2.p1", "Xenopus_tropicalis_DN46658_c0_g1_i1.p1", "Xenopus_tropicalis_DN46683_c0_g1_i1.p1", "Xenopus_tropicalis_DN46705_c0_g1_i1.p1", "Xenopus_tropicalis_DN46713_c0_g1_i1.p1", "Xenopus_tropicalis_DN46725_c0_g1_i1.p1", "Xenopus_tropicalis_DN46769_c0_g1_i2.p1", "Xenopus_tropicalis_DN46811_c0_g1_i2.p1", "Xenopus_tropicalis_DN46831_c0_g1_i1.p1", "Xenopus_tropicalis_DN46833_c1_g1_i1.p1", "Xenopus_tropicalis_DN46846_c0_g1_i7.p1", "Xenopus_tropicalis_DN46880_c0_g1_i1.p1", "Xenopus_tropicalis_DN46885_c0_g1_i1.p1", "Xenopus_tropicalis_DN46886_c0_g1_i2.p1", "Xenopus_tropicalis_DN46906_c0_g1_i1.p1", "Xenopus_tropicalis_DN46963_c0_g1_i1.p1", "Xenopus_tropicalis_DN46965_c0_g1_i1.p1", "Xenopus_tropicalis_DN46970_c1_g1_i2.p1", "Xenopus_tropicalis_DN47001_c0_g2_i1.p1", "Xenopus_tropicalis_DN47028_c1_g1_i8.p1", "Xenopus_tropicalis_DN47030_c3_g1_i1.p1", "Xenopus_tropicalis_DN47048_c1_g1_i2.p1", "Xenopus_tropicalis_DN47056_c0_g1_i1.p1", "Xenopus_tropicalis_DN47126_c0_g1_i1.p1", "Xenopus_tropicalis_DN47164_c0_g1_i5.p1", "Xenopus_tropicalis_DN47169_c0_g1_i1.p1", "Xenopus_tropicalis_DN47170_c7_g1_i1.p1", "Xenopus_tropicalis_DN47214_c0_g1_i2.p1", "Xenopus_tropicalis_DN47266_c0_g1_i2.p1", "Xenopus_tropicalis_DN47309_c0_g1_i3.p1", "Xenopus_tropicalis_DN47327_c0_g1_i2.p1", "Xenopus_tropicalis_DN47342_c0_g1_i1.p1", "Xenopus_tropicalis_DN47365_c0_g1_i2.p1", "Xenopus_tropicalis_DN47411_c0_g1_i3.p1", "Xenopus_tropicalis_DN47442_c0_g1_i4.p1", "Xenopus_tropicalis_DN47446_c0_g1_i1.p1", "Xenopus_tropicalis_DN47497_c1_g1_i3.p1", "Xenopus_tropicalis_DN47514_c0_g1_i1.p1", "Xenopus_tropicalis_DN47606_c0_g1_i3.p1", "Xenopus_tropicalis_DN47630_c0_g2_i1.p1", "Xenopus_tropicalis_DN47631_c0_g1_i4.p1", "Xenopus_tropicalis_DN47678_c0_g1_i1.p1", "Xenopus_tropicalis_DN47681_c1_g1_i9.p2", "Xenopus_tropicalis_DN47688_c0_g1_i2.p1", "Xenopus_tropicalis_DN47728_c0_g1_i2.p1", "Xenopus_tropicalis_DN47758_c0_g1_i3.p1", "Xenopus_tropicalis_DN47782_c0_g1_i1.p1", "Xenopus_tropicalis_DN47818_c3_g1_i1.p1", "Xenopus_tropicalis_DN47827_c0_g1_i2.p1", "Xenopus_tropicalis_DN47832_c3_g1_i1.p1", "Xenopus_tropicalis_DN47833_c0_g1_i2.p1", "Xenopus_tropicalis_DN47852_c0_g1_i6.p1", "Xenopus_tropicalis_DN47867_c0_g3_i1.p1", "Xenopus_tropicalis_DN47910_c0_g1_i1.p1", "Xenopus_tropicalis_DN47922_c0_g1_i1.p1", "Xenopus_tropicalis_DN47943_c1_g1_i5.p1", "Xenopus_tropicalis_DN47966_c0_g1_i10.p1", "Xenopus_tropicalis_DN47997_c0_g2_i1.p1", "Xenopus_tropicalis_DN48025_c0_g1_i2.p1", "Xenopus_tropicalis_DN48035_c0_g1_i1.p1", "Xenopus_tropicalis_DN48044_c0_g1_i1.p1", "Xenopus_tropicalis_DN48055_c0_g1_i1.p1", "Xenopus_tropicalis_DN48108_c0_g1_i1.p2", "Xenopus_tropicalis_DN48115_c0_g1_i1.p1", "Xenopus_tropicalis_DN48119_c0_g1_i1.p1", "Xenopus_tropicalis_DN48132_c0_g1_i3.p1", "Xenopus_tropicalis_DN48138_c0_g1_i1.p1", "Xenopus_tropicalis_DN48139_c5_g1_i2.p2", "Xenopus_tropicalis_DN48141_c0_g2_i1.p1", "Xenopus_tropicalis_DN48169_c0_g1_i1.p1", "Xenopus_tropicalis_DN48187_c0_g1_i2.p1", "Xenopus_tropicalis_DN48201_c0_g1_i1.p1", "Xenopus_tropicalis_DN48201_c0_g1_i3.p1", "Xenopus_tropicalis_DN48201_c0_g1_i4.p1", "Xenopus_tropicalis_DN48206_c0_g1_i4.p2", "Xenopus_tropicalis_DN48216_c0_g1_i2.p1", "Xenopus_tropicalis_DN48229_c0_g1_i3.p1", "Xenopus_tropicalis_DN48235_c1_g1_i1.p1", "Xenopus_tropicalis_DN48239_c0_g1_i2.p1", "Xenopus_tropicalis_DN48258_c0_g1_i1.p1", "Xenopus_tropicalis_DN48281_c0_g1_i3.p1", "Xenopus_tropicalis_DN48317_c2_g1_i1.p1", "Xenopus_tropicalis_DN48358_c0_g1_i1.p1", "Xenopus_tropicalis_DN48458_c0_g1_i7.p1", "Xenopus_tropicalis_DN48503_c4_g1_i1.p1", "Xenopus_tropicalis_DN48538_c8_g1_i4.p1", "Xenopus_tropicalis_DN48544_c1_g1_i2.p1", "Xenopus_tropicalis_DN48583_c0_g1_i1.p1", "Xenopus_tropicalis_DN48593_c2_g1_i1.p1", "Xenopus_tropicalis_DN48636_c0_g1_i2.p1", "Xenopus_tropicalis_DN48642_c0_g1_i1.p1", "Xenopus_tropicalis_DN48644_c0_g1_i3.p1", "Xenopus_tropicalis_DN48686_c1_g1_i1.p1", "Xenopus_tropicalis_DN48731_c0_g1_i2.p1", "Xenopus_tropicalis_DN48750_c0_g1_i1.p1", "Xenopus_tropicalis_DN48750_c0_g1_i5.p1", "Xenopus_tropicalis_DN48754_c0_g1_i1.p1", "Xenopus_tropicalis_DN48786_c0_g1_i1.p1", "Xenopus_tropicalis_DN48803_c1_g1_i1.p1", "Xenopus_tropicalis_DN48818_c0_g1_i1.p1", "Xenopus_tropicalis_DN48824_c0_g1_i1.p1", "Xenopus_tropicalis_DN48827_c1_g1_i3.p1", "Xenopus_tropicalis_DN48877_c4_g1_i1.p1", "Xenopus_tropicalis_DN48883_c1_g1_i1.p1", "Xenopus_tropicalis_DN48907_c2_g1_i1.p1", "Xenopus_tropicalis_DN48932_c1_g1_i2.p1", "Xenopus_tropicalis_DN48933_c1_g2_i1.p2", "Xenopus_tropicalis_DN48943_c2_g1_i2.p1", "Xenopus_tropicalis_DN48950_c0_g1_i1.p1", "Xenopus_tropicalis_DN48979_c0_g1_i6.p1", "Xenopus_tropicalis_DN48983_c0_g1_i1.p1", "Xenopus_tropicalis_DN49015_c2_g1_i5.p1", "Xenopus_tropicalis_DN49040_c0_g1_i1.p1", "Xenopus_tropicalis_DN49069_c0_g1_i4.p1", "Xenopus_tropicalis_DN49071_c1_g1_i1.p1", "Xenopus_tropicalis_DN49071_c1_g1_i3.p1", "Xenopus_tropicalis_DN49085_c0_g1_i13.p1", "Xenopus_tropicalis_DN49091_c0_g1_i3.p1", "Xenopus_tropicalis_DN49106_c0_g1_i4.p1", "Xenopus_tropicalis_DN49110_c3_g2_i1.p1", "Xenopus_tropicalis_DN49132_c0_g1_i1.p1", "Xenopus_tropicalis_DN49208_c3_g2_i1.p1", "Xenopus_tropicalis_DN49273_c0_g1_i1.p1", "Xenopus_tropicalis_DN49292_c9_g1_i6.p1", "Xenopus_tropicalis_DN4937_c0_g1_i1.p1", "Xenopus_tropicalis_DN49394_c2_g1_i2.p1", "Xenopus_tropicalis_DN49401_c0_g1_i1.p1", "Xenopus_tropicalis_DN49409_c0_g1_i1.p1", "Xenopus_tropicalis_DN49419_c0_g1_i3.p1", "Xenopus_tropicalis_DN49442_c0_g1_i4.p1", "Xenopus_tropicalis_DN49446_c0_g1_i3.p1", "Xenopus_tropicalis_DN49481_c0_g1_i1.p1", "Xenopus_tropicalis_DN49487_c0_g1_i3.p1", "Xenopus_tropicalis_DN49504_c0_g1_i1.p1", "Xenopus_tropicalis_DN49528_c7_g1_i4.p1", "Xenopus_tropicalis_DN49539_c1_g1_i1.p1", "Xenopus_tropicalis_DN49539_c2_g1_i3.p1", "Xenopus_tropicalis_DN49554_c0_g1_i1.p1", "Xenopus_tropicalis_DN49557_c0_g1_i3.p1", "Xenopus_tropicalis_DN49585_c0_g1_i2.p1", "Xenopus_tropicalis_DN49595_c0_g1_i1.p1", "Xenopus_tropicalis_DN49598_c0_g1_i2.p1", "Xenopus_tropicalis_DN49632_c0_g1_i1.p1", "Xenopus_tropicalis_DN49651_c0_g1_i12.p1", "Xenopus_tropicalis_DN49660_c0_g1_i2.p1", "Xenopus_tropicalis_DN49715_c0_g1_i5.p1", "Xenopus_tropicalis_DN49723_c0_g1_i2.p1", "Xenopus_tropicalis_DN49743_c0_g1_i1.p1", "Xenopus_tropicalis_DN49743_c0_g1_i3.p1", "Xenopus_tropicalis_DN49757_c0_g1_i5.p1", "Xenopus_tropicalis_DN49774_c1_g1_i2.p1", "Xenopus_tropicalis_DN49775_c0_g1_i1.p1", "Xenopus_tropicalis_DN49787_c8_g1_i1.p1", "Xenopus_tropicalis_DN49825_c1_g1_i1.p1", "Xenopus_tropicalis_DN49847_c0_g1_i1.p1", "Xenopus_tropicalis_DN49848_c0_g1_i1.p1", "Xenopus_tropicalis_DN49880_c0_g1_i1.p1", "Xenopus_tropicalis_DN49895_c0_g1_i1.p1", "Xenopus_tropicalis_DN49921_c0_g1_i1.p1", "Xenopus_tropicalis_DN49950_c0_g1_i3.p1", "Xenopus_tropicalis_DN49994_c1_g1_i1.p1", "Xenopus_tropicalis_DN50005_c8_g1_i3.p1", "Xenopus_tropicalis_DN50020_c1_g1_i1.p1", "Xenopus_tropicalis_DN50050_c0_g1_i2.p1", "Xenopus_tropicalis_DN50104_c0_g1_i11.p1", "Xenopus_tropicalis_DN50104_c0_g1_i7.p2", "Xenopus_tropicalis_DN50161_c0_g1_i2.p1", "Xenopus_tropicalis_DN50189_c0_g1_i4.p1", "Xenopus_tropicalis_DN50198_c1_g1_i1.p1", "Xenopus_tropicalis_DN50226_c0_g1_i1.p1", "Xenopus_tropicalis_DN50227_c0_g1_i5.p1", "Xenopus_tropicalis_DN50238_c0_g1_i1.p1", "Xenopus_tropicalis_DN50240_c0_g1_i5.p1", "Xenopus_tropicalis_DN50250_c1_g2_i2.p1", "Xenopus_tropicalis_DN50273_c4_g1_i1.p1", "Xenopus_tropicalis_DN50277_c0_g1_i2.p1", "Xenopus_tropicalis_DN50280_c0_g1_i1.p1", "Xenopus_tropicalis_DN50295_c1_g1_i4.p1", "Xenopus_tropicalis_DN50346_c1_g1_i1.p1", "Xenopus_tropicalis_DN50401_c6_g1_i1.p1", "Xenopus_tropicalis_DN50426_c1_g2_i1.p1", "Xenopus_tropicalis_DN50478_c0_g1_i2.p1", "Xenopus_tropicalis_DN50480_c3_g1_i2.p1", "Xenopus_tropicalis_DN50480_c4_g1_i1.p1", "Xenopus_tropicalis_DN50487_c0_g1_i7.p1", "Xenopus_tropicalis_DN50532_c0_g1_i1.p1", "Xenopus_tropicalis_DN50533_c0_g1_i1.p1", "Xenopus_tropicalis_DN50571_c0_g1_i1.p1", "Xenopus_tropicalis_DN50605_c0_g1_i2.p1", "Xenopus_tropicalis_DN50620_c0_g1_i5.p1", "Xenopus_tropicalis_DN50670_c0_g1_i3.p1", "Xenopus_tropicalis_DN50704_c5_g1_i1.p1", "Xenopus_tropicalis_DN50707_c0_g1_i1.p1", "Xenopus_tropicalis_DN50749_c4_g1_i2.p1", "Xenopus_tropicalis_DN50752_c7_g1_i1.p1", "Xenopus_tropicalis_DN50755_c1_g1_i1.p1", "Xenopus_tropicalis_DN50796_c2_g2_i2.p1", "Xenopus_tropicalis_DN50831_c0_g1_i2.p1", "Xenopus_tropicalis_DN50831_c0_g1_i3.p1", "Xenopus_tropicalis_DN50879_c0_g1_i2.p1", "Xenopus_tropicalis_DN50923_c0_g1_i1.p1", "Xenopus_tropicalis_DN50957_c2_g1_i4.p1", "Xenopus_tropicalis_DN51032_c0_g1_i2.p1", "Xenopus_tropicalis_DN51050_c0_g1_i5.p1", "Xenopus_tropicalis_DN51058_c0_g1_i2.p1", "Xenopus_tropicalis_DN51085_c3_g1_i1.p1", "Xenopus_tropicalis_DN51117_c0_g1_i2.p1", "Xenopus_tropicalis_DN51118_c0_g1_i1.p1", "Xenopus_tropicalis_DN51120_c7_g1_i13.p1", "Xenopus_tropicalis_DN51135_c0_g1_i1.p1", "Xenopus_tropicalis_DN51138_c0_g1_i6.p1", "Xenopus_tropicalis_DN51200_c0_g1_i1.p1", "Xenopus_tropicalis_DN51213_c0_g1_i1.p1", "Xenopus_tropicalis_DN51217_c2_g1_i2.p1", "Xenopus_tropicalis_DN51218_c5_g1_i4.p1", "Xenopus_tropicalis_DN51235_c0_g2_i1.p1", "Xenopus_tropicalis_DN51269_c0_g1_i1.p1", "Xenopus_tropicalis_DN51274_c2_g5_i2.p1", "Xenopus_tropicalis_DN51317_c4_g1_i2.p1", "Xenopus_tropicalis_DN51382_c2_g1_i5.p1", "Xenopus_tropicalis_DN51389_c3_g1_i2.p1", "Xenopus_tropicalis_DN51394_c0_g1_i4.p1", "Xenopus_tropicalis_DN51462_c0_g1_i1.p1", "Xenopus_tropicalis_DN51498_c6_g2_i2.p1", "Xenopus_tropicalis_DN51509_c10_g2_i2.p1", "Xenopus_tropicalis_DN51548_c4_g1_i1.p1", "Xenopus_tropicalis_DN51586_c2_g1_i1.p1", "Xenopus_tropicalis_DN51597_c1_g1_i1.p1", "Xenopus_tropicalis_DN51606_c1_g1_i1.p1", "Xenopus_tropicalis_DN51703_c3_g1_i2.p1", "Xenopus_tropicalis_DN51775_c1_g1_i3.p1", "Xenopus_tropicalis_DN51797_c9_g1_i2.p1", "Xenopus_tropicalis_DN51843_c0_g1_i2.p1", "Xenopus_tropicalis_DN51845_c1_g1_i11.p1", "Xenopus_tropicalis_DN51856_c2_g1_i1.p1", "Xenopus_tropicalis_DN51884_c9_g2_i1.p1", "Xenopus_tropicalis_DN51904_c0_g1_i3.p1", "Xenopus_tropicalis_DN51905_c2_g1_i2.p1", "Xenopus_tropicalis_DN51919_c1_g1_i5.p1", "Xenopus_tropicalis_DN51919_c1_g2_i4.p1", "Xenopus_tropicalis_DN51943_c0_g1_i2.p1", "Xenopus_tropicalis_DN51945_c3_g1_i2.p1", "Xenopus_tropicalis_DN51946_c3_g5_i1.p1", "Xenopus_tropicalis_DN51949_c0_g2_i3.p1", "Xenopus_tropicalis_DN51991_c0_g1_i3.p1", "Xenopus_tropicalis_DN51998_c0_g1_i1.p1", "Xenopus_tropicalis_DN52003_c1_g1_i1.p1", "Xenopus_tropicalis_DN52062_c0_g1_i1.p1", "Xenopus_tropicalis_DN52067_c0_g1_i1.p1", "Xenopus_tropicalis_DN52084_c0_g1_i3.p1", "Xenopus_tropicalis_DN52155_c0_g1_i1.p1", "Xenopus_tropicalis_DN52159_c10_g4_i1.p1", "Xenopus_tropicalis_DN52159_c10_g8_i1.p1", "Xenopus_tropicalis_DN52159_c9_g2_i6.p1", "Xenopus_tropicalis_DN52162_c0_g1_i4.p1", "Xenopus_tropicalis_DN52207_c0_g1_i1.p1", "Xenopus_tropicalis_DN52211_c4_g2_i1.p1", "Xenopus_tropicalis_DN52221_c0_g1_i3.p1", "Xenopus_tropicalis_DN52226_c1_g1_i3.p1", "Xenopus_tropicalis_DN52226_c1_g1_i5.p1", "Xenopus_tropicalis_DN52232_c0_g1_i1.p1", "Xenopus_tropicalis_DN52233_c3_g1_i3.p1", "Xenopus_tropicalis_DN52252_c2_g1_i3.p1", "Xenopus_tropicalis_DN52256_c0_g1_i12.p3", "Xenopus_tropicalis_DN52270_c7_g1_i1.p1", "Xenopus_tropicalis_DN52310_c10_g1_i5.p1", "Xenopus_tropicalis_DN52310_c7_g1_i1.p1", "Xenopus_tropicalis_DN52314_c1_g1_i1.p1", "Xenopus_tropicalis_DN52314_c1_g1_i2.p1", "Xenopus_tropicalis_DN52359_c10_g1_i1.p1", "Xenopus_tropicalis_DN52378_c0_g2_i1.p1", "Xenopus_tropicalis_DN52394_c3_g1_i2.p1", "Xenopus_tropicalis_DN52422_c3_g1_i1.p1", "Xenopus_tropicalis_DN52442_c2_g1_i1.p1", "Xenopus_tropicalis_DN52455_c5_g1_i2.p1", "Xenopus_tropicalis_DN52461_c2_g3_i2.p1", "Xenopus_tropicalis_DN52518_c0_g1_i8.p1", "Xenopus_tropicalis_DN52554_c0_g1_i1.p1", "Xenopus_tropicalis_DN52556_c0_g1_i1.p1", "Xenopus_tropicalis_DN52571_c0_g2_i2.p1", "Xenopus_tropicalis_DN52574_c2_g1_i1.p1", "Xenopus_tropicalis_DN52576_c1_g1_i1.p1", "Xenopus_tropicalis_DN52602_c1_g1_i1.p1", "Xenopus_tropicalis_DN52604_c2_g1_i10.p1", "Xenopus_tropicalis_DN52607_c9_g2_i2.p1", "Xenopus_tropicalis_DN52631_c1_g1_i1.p1", "Xenopus_tropicalis_DN52651_c2_g1_i1.p1", "Xenopus_tropicalis_DN52665_c11_g2_i1.p1", "Xenopus_tropicalis_DN52668_c3_g2_i1.p1", "Xenopus_tropicalis_DN52669_c0_g1_i1.p1", "Xenopus_tropicalis_DN52716_c0_g1_i10.p1", "Xenopus_tropicalis_DN52716_c0_g1_i13.p1", "Xenopus_tropicalis_DN52781_c1_g1_i1.p1", "Xenopus_tropicalis_DN52785_c7_g1_i8.p1", "Xenopus_tropicalis_DN52791_c1_g1_i1.p1", "Xenopus_tropicalis_DN52799_c12_g1_i1.p1", "Xenopus_tropicalis_DN52811_c14_g1_i1.p1", "Xenopus_tropicalis_DN52866_c4_g1_i3.p1", "Xenopus_tropicalis_DN52866_c5_g1_i2.p1", "Xenopus_tropicalis_DN52887_c0_g1_i10.p1", "Xenopus_tropicalis_DN52926_c17_g1_i5.p1", "Xenopus_tropicalis_DN52929_c5_g1_i1.p1", "Xenopus_tropicalis_DN52943_c14_g3_i1.p1", "Xenopus_tropicalis_DN52951_c2_g1_i1.p1", "Xenopus_tropicalis_DN52961_c0_g1_i10.p1", "Xenopus_tropicalis_DN53068_c0_g1_i1.p1", "Xenopus_tropicalis_DN53068_c0_g1_i2.p1", "Xenopus_tropicalis_DN53080_c2_g1_i2.p1", "Xenopus_tropicalis_DN53084_c4_g1_i1.p1", "Xenopus_tropicalis_DN53107_c5_g1_i2.p1", "Xenopus_tropicalis_DN53134_c10_g1_i1.p1", "Xenopus_tropicalis_DN53138_c1_g1_i6.p1", "Xenopus_tropicalis_DN53164_c4_g1_i1.p1", "Xenopus_tropicalis_DN53369_c0_g1_i1.p1", "Xenopus_tropicalis_DN5556_c0_g1_i2.p1", "Xenopus_tropicalis_DN5694_c0_g1_i1.p1", "Xenopus_tropicalis_DN5727_c1_g1_i1.p2", "Xenopus_tropicalis_DN5824_c0_g1_i1.p1", "Xenopus_tropicalis_DN5927_c0_g1_i1.p1", "Xenopus_tropicalis_DN6233_c0_g1_i1.p1", "Xenopus_tropicalis_DN63451_c0_g1_i1.p1", "Xenopus_tropicalis_DN63730_c0_g1_i1.p1", "Xenopus_tropicalis_DN68173_c0_g1_i1.p1", "Xenopus_tropicalis_DN7175_c0_g1_i2.p1", "Xenopus_tropicalis_DN78309_c0_g1_i1.p1", "Xenopus_tropicalis_DN79001_c0_g1_i1.p1", "Xenopus_tropicalis_DN79540_c0_g1_i1.p1", "Xenopus_tropicalis_DN81051_c0_g1_i1.p2", "Xenopus_tropicalis_DN9244_c0_g1_i1.p1", "Xenopus_tropicalis_DN93176_c0_g1_i1.p1", "Xenopus_tropicalis_DN93544_c0_g1_i1.p1", "Xenopus_tropicalis_DN93942_c0_g1_i1.p1", "Xenopus_tropicalis_DN96794_c0_g1_i2.p1", "Xenopus_tropicalis_DN9964_c0_g1_i1.p1")
12	GO:0006807	nitrogen compound metabolic process	4485	990	738.51	< 1e-30	c("Xenopus_tropicalis_DN10424_c0_g1_i1.p1", "Xenopus_tropicalis_DN108420_c0_g1_i1.p1", "Xenopus_tropicalis_DN108697_c0_g1_i1.p1", "Xenopus_tropicalis_DN109079_c0_g1_i1.p1", "Xenopus_tropicalis_DN109259_c0_g1_i1.p1", "Xenopus_tropicalis_DN110901_c0_g1_i1.p1", "Xenopus_tropicalis_DN111352_c0_g1_i1.p1", "Xenopus_tropicalis_DN111487_c0_g1_i1.p1", "Xenopus_tropicalis_DN1125_c0_g1_i1.p1", "Xenopus_tropicalis_DN11585_c0_g1_i1.p1", "Xenopus_tropicalis_DN11824_c0_g1_i1.p1", "Xenopus_tropicalis_DN11953_c0_g1_i1.p1", "Xenopus_tropicalis_DN12020_c0_g1_i1.p1", "Xenopus_tropicalis_DN12066_c0_g1_i1.p1", "Xenopus_tropicalis_DN12101_c0_g1_i2.p1", "Xenopus_tropicalis_DN12132_c0_g1_i1.p1", "Xenopus_tropicalis_DN123438_c0_g1_i1.p1", "Xenopus_tropicalis_DN123522_c0_g1_i1.p1", "Xenopus_tropicalis_DN123679_c0_g1_i1.p1", "Xenopus_tropicalis_DN125020_c0_g1_i3.p1", "Xenopus_tropicalis_DN125710_c0_g1_i1.p1", "Xenopus_tropicalis_DN12993_c0_g1_i3.p1", "Xenopus_tropicalis_DN13552_c0_g1_i1.p1", "Xenopus_tropicalis_DN14481_c0_g1_i1.p1", "Xenopus_tropicalis_DN14579_c0_g1_i1.p1", "Xenopus_tropicalis_DN1556_c0_g1_i1.p1", "Xenopus_tropicalis_DN17475_c0_g1_i1.p1", "Xenopus_tropicalis_DN17626_c0_g1_i1.p1", "Xenopus_tropicalis_DN17693_c0_g1_i2.p2", "Xenopus_tropicalis_DN17754_c0_g1_i1.p1", "Xenopus_tropicalis_DN17794_c0_g1_i1.p1", "Xenopus_tropicalis_DN17882_c0_g1_i1.p1", "Xenopus_tropicalis_DN18121_c0_g1_i1.p1", "Xenopus_tropicalis_DN18582_c0_g1_i1.p1", "Xenopus_tropicalis_DN18932_c0_g1_i5.p1", "Xenopus_tropicalis_DN19892_c0_g1_i1.p1", "Xenopus_tropicalis_DN19948_c0_g1_i1.p1", "Xenopus_tropicalis_DN20053_c0_g1_i1.p1", "Xenopus_tropicalis_DN20368_c0_g1_i1.p1", "Xenopus_tropicalis_DN20513_c0_g1_i1.p1", "Xenopus_tropicalis_DN20574_c1_g1_i1.p1", "Xenopus_tropicalis_DN20964_c0_g1_i1.p1", "Xenopus_tropicalis_DN21011_c0_g1_i1.p1", "Xenopus_tropicalis_DN21120_c0_g1_i2.p1", "Xenopus_tropicalis_DN21153_c0_g1_i1.p1", "Xenopus_tropicalis_DN21222_c0_g1_i2.p1", "Xenopus_tropicalis_DN2123_c0_g1_i1.p1", "Xenopus_tropicalis_DN21452_c0_g1_i1.p1", "Xenopus_tropicalis_DN21462_c0_g1_i2.p1", "Xenopus_tropicalis_DN21667_c0_g1_i2.p1", "Xenopus_tropicalis_DN21745_c0_g1_i3.p1", "Xenopus_tropicalis_DN21867_c0_g1_i1.p1", "Xenopus_tropicalis_DN22002_c0_g1_i3.p1", "Xenopus_tropicalis_DN22279_c0_g1_i1.p1", "Xenopus_tropicalis_DN22352_c0_g1_i2.p1", "Xenopus_tropicalis_DN22355_c0_g1_i2.p2", "Xenopus_tropicalis_DN22583_c0_g1_i1.p1", "Xenopus_tropicalis_DN22613_c0_g1_i2.p1", "Xenopus_tropicalis_DN22672_c0_g1_i1.p1", "Xenopus_tropicalis_DN22729_c0_g1_i1.p1", "Xenopus_tropicalis_DN22737_c0_g1_i2.p1", "Xenopus_tropicalis_DN23194_c0_g1_i1.p1", "Xenopus_tropicalis_DN23295_c0_g1_i1.p1", "Xenopus_tropicalis_DN23298_c0_g1_i1.p1", "Xenopus_tropicalis_DN23446_c0_g1_i1.p1", "Xenopus_tropicalis_DN23705_c0_g1_i1.p1", "Xenopus_tropicalis_DN23952_c0_g1_i3.p1", "Xenopus_tropicalis_DN23989_c0_g1_i1.p1", "Xenopus_tropicalis_DN24019_c0_g1_i1.p1", "Xenopus_tropicalis_DN24085_c0_g1_i1.p1", "Xenopus_tropicalis_DN25274_c0_g1_i1.p1", "Xenopus_tropicalis_DN25344_c0_g1_i2.p1", "Xenopus_tropicalis_DN25881_c0_g1_i1.p1", "Xenopus_tropicalis_DN2594_c0_g1_i1.p1", "Xenopus_tropicalis_DN26044_c0_g1_i1.p1", "Xenopus_tropicalis_DN26064_c0_g1_i3.p2", "Xenopus_tropicalis_DN26095_c0_g1_i2.p1", "Xenopus_tropicalis_DN26188_c0_g1_i2.p2", "Xenopus_tropicalis_DN26227_c1_g1_i1.p1", "Xenopus_tropicalis_DN26493_c0_g1_i1.p1", "Xenopus_tropicalis_DN26519_c0_g1_i2.p1", "Xenopus_tropicalis_DN26523_c0_g1_i1.p1", "Xenopus_tropicalis_DN26648_c0_g1_i1.p1", "Xenopus_tropicalis_DN26679_c0_g1_i1.p1", "Xenopus_tropicalis_DN26704_c0_g1_i1.p1", "Xenopus_tropicalis_DN26745_c0_g1_i1.p1", "Xenopus_tropicalis_DN26785_c0_g1_i1.p1", "Xenopus_tropicalis_DN26848_c0_g1_i1.p1", "Xenopus_tropicalis_DN26864_c0_g1_i1.p1", "Xenopus_tropicalis_DN26900_c0_g1_i1.p1", "Xenopus_tropicalis_DN26949_c0_g1_i3.p1", "Xenopus_tropicalis_DN26990_c0_g1_i1.p1", "Xenopus_tropicalis_DN27493_c0_g1_i1.p1", "Xenopus_tropicalis_DN27602_c0_g1_i1.p1", "Xenopus_tropicalis_DN27729_c0_g1_i2.p1", "Xenopus_tropicalis_DN28211_c0_g1_i1.p1", "Xenopus_tropicalis_DN28254_c0_g1_i1.p1", "Xenopus_tropicalis_DN28580_c0_g1_i1.p1", "Xenopus_tropicalis_DN29153_c0_g1_i1.p2", "Xenopus_tropicalis_DN29160_c0_g1_i1.p1", "Xenopus_tropicalis_DN29336_c0_g1_i1.p1", "Xenopus_tropicalis_DN29668_c0_g1_i1.p1", "Xenopus_tropicalis_DN29679_c0_g1_i1.p1", "Xenopus_tropicalis_DN29872_c0_g1_i1.p1", "Xenopus_tropicalis_DN29957_c0_g1_i1.p1", "Xenopus_tropicalis_DN30023_c0_g1_i2.p1", "Xenopus_tropicalis_DN30287_c0_g1_i1.p1", "Xenopus_tropicalis_DN30347_c0_g1_i1.p1", "Xenopus_tropicalis_DN30388_c0_g1_i1.p1", "Xenopus_tropicalis_DN30432_c1_g1_i2.p1", "Xenopus_tropicalis_DN30479_c0_g1_i4.p1", "Xenopus_tropicalis_DN30495_c0_g1_i1.p1", "Xenopus_tropicalis_DN30597_c0_g1_i1.p1", "Xenopus_tropicalis_DN30712_c0_g1_i3.p1", "Xenopus_tropicalis_DN30725_c0_g1_i1.p1", "Xenopus_tropicalis_DN30810_c0_g1_i1.p1", "Xenopus_tropicalis_DN30886_c0_g1_i2.p1", "Xenopus_tropicalis_DN30914_c0_g1_i1.p1", "Xenopus_tropicalis_DN30986_c0_g1_i1.p1", "Xenopus_tropicalis_DN31206_c0_g1_i2.p1", "Xenopus_tropicalis_DN31273_c0_g1_i1.p1", "Xenopus_tropicalis_DN31296_c0_g1_i1.p1", "Xenopus_tropicalis_DN31407_c0_g1_i1.p1", "Xenopus_tropicalis_DN31425_c0_g1_i3.p1", "Xenopus_tropicalis_DN31549_c0_g1_i1.p1", "Xenopus_tropicalis_DN31559_c0_g1_i4.p1", "Xenopus_tropicalis_DN31624_c0_g1_i1.p1", "Xenopus_tropicalis_DN31645_c0_g1_i1.p1", "Xenopus_tropicalis_DN31690_c0_g1_i1.p1", "Xenopus_tropicalis_DN31703_c0_g1_i1.p1", "Xenopus_tropicalis_DN31786_c1_g1_i1.p1", "Xenopus_tropicalis_DN31832_c0_g1_i1.p1", "Xenopus_tropicalis_DN31890_c0_g1_i2.p1", "Xenopus_tropicalis_DN31961_c0_g1_i1.p1", "Xenopus_tropicalis_DN32002_c0_g1_i1.p1", "Xenopus_tropicalis_DN32091_c0_g1_i1.p1", "Xenopus_tropicalis_DN32132_c0_g1_i3.p1", "Xenopus_tropicalis_DN32194_c0_g1_i2.p1", "Xenopus_tropicalis_DN32334_c0_g1_i1.p1", "Xenopus_tropicalis_DN32423_c0_g1_i2.p1", "Xenopus_tropicalis_DN32451_c0_g1_i1.p1", "Xenopus_tropicalis_DN32545_c0_g1_i3.p1", "Xenopus_tropicalis_DN32612_c0_g1_i1.p1", "Xenopus_tropicalis_DN32644_c0_g1_i1.p1", "Xenopus_tropicalis_DN32648_c0_g1_i1.p1", "Xenopus_tropicalis_DN32822_c0_g1_i1.p1", "Xenopus_tropicalis_DN32915_c0_g1_i1.p1", "Xenopus_tropicalis_DN32966_c0_g1_i1.p1", "Xenopus_tropicalis_DN32966_c0_g1_i3.p1", "Xenopus_tropicalis_DN32993_c0_g1_i1.p1", "Xenopus_tropicalis_DN33047_c0_g1_i1.p1", "Xenopus_tropicalis_DN33139_c0_g1_i1.p1", "Xenopus_tropicalis_DN33156_c0_g1_i1.p1", "Xenopus_tropicalis_DN33276_c0_g1_i1.p1", "Xenopus_tropicalis_DN33514_c1_g1_i1.p1", "Xenopus_tropicalis_DN33598_c0_g1_i2.p1", "Xenopus_tropicalis_DN33617_c0_g1_i1.p1", "Xenopus_tropicalis_DN33694_c0_g1_i1.p1", "Xenopus_tropicalis_DN33809_c0_g1_i3.p1", "Xenopus_tropicalis_DN33855_c0_g1_i2.p1", "Xenopus_tropicalis_DN33986_c0_g1_i3.p1", "Xenopus_tropicalis_DN34024_c0_g1_i2.p1", "Xenopus_tropicalis_DN34150_c0_g1_i1.p1", "Xenopus_tropicalis_DN34224_c0_g1_i2.p1", "Xenopus_tropicalis_DN34399_c0_g1_i1.p1", "Xenopus_tropicalis_DN34406_c0_g1_i2.p1", "Xenopus_tropicalis_DN34406_c0_g1_i3.p1", "Xenopus_tropicalis_DN34639_c0_g1_i1.p1", "Xenopus_tropicalis_DN34803_c0_g1_i1.p1", "Xenopus_tropicalis_DN34822_c0_g1_i2.p1", "Xenopus_tropicalis_DN34940_c0_g1_i1.p1", "Xenopus_tropicalis_DN34953_c0_g1_i1.p1", "Xenopus_tropicalis_DN35088_c1_g1_i1.p1", "Xenopus_tropicalis_DN35246_c0_g1_i1.p1", "Xenopus_tropicalis_DN35262_c0_g1_i1.p1", "Xenopus_tropicalis_DN35359_c0_g1_i1.p1", "Xenopus_tropicalis_DN35443_c0_g1_i2.p1", "Xenopus_tropicalis_DN35502_c0_g1_i1.p1", "Xenopus_tropicalis_DN35502_c0_g1_i2.p1", "Xenopus_tropicalis_DN35520_c0_g1_i1.p1", "Xenopus_tropicalis_DN35560_c0_g1_i2.p1", "Xenopus_tropicalis_DN35586_c0_g1_i1.p1", "Xenopus_tropicalis_DN35626_c0_g1_i1.p1", "Xenopus_tropicalis_DN35650_c0_g1_i2.p1", "Xenopus_tropicalis_DN35684_c0_g1_i1.p1", "Xenopus_tropicalis_DN35685_c0_g1_i1.p1", "Xenopus_tropicalis_DN35697_c0_g1_i1.p1", "Xenopus_tropicalis_DN35789_c0_g1_i1.p1", "Xenopus_tropicalis_DN35854_c0_g1_i1.p1", "Xenopus_tropicalis_DN35911_c0_g1_i1.p1", "Xenopus_tropicalis_DN35952_c0_g1_i1.p1", "Xenopus_tropicalis_DN35977_c0_g1_i1.p1", "Xenopus_tropicalis_DN36017_c0_g1_i1.p1", "Xenopus_tropicalis_DN36020_c0_g1_i2.p2", "Xenopus_tropicalis_DN36050_c0_g1_i2.p1", "Xenopus_tropicalis_DN36330_c0_g1_i1.p1", "Xenopus_tropicalis_DN36401_c0_g1_i1.p1", "Xenopus_tropicalis_DN36549_c0_g1_i1.p1", "Xenopus_tropicalis_DN36550_c0_g1_i1.p1", "Xenopus_tropicalis_DN36559_c0_g1_i1.p1", "Xenopus_tropicalis_DN36620_c0_g1_i1.p1", "Xenopus_tropicalis_DN36621_c1_g1_i1.p1", "Xenopus_tropicalis_DN36627_c0_g1_i1.p1", "Xenopus_tropicalis_DN36631_c0_g1_i1.p1", "Xenopus_tropicalis_DN36676_c0_g1_i3.p1", "Xenopus_tropicalis_DN36717_c0_g1_i1.p1", "Xenopus_tropicalis_DN36765_c0_g1_i1.p1", "Xenopus_tropicalis_DN36771_c0_g1_i2.p1", "Xenopus_tropicalis_DN36830_c0_g1_i1.p1", "Xenopus_tropicalis_DN36834_c0_g1_i1.p1", "Xenopus_tropicalis_DN36906_c0_g1_i1.p1", "Xenopus_tropicalis_DN36949_c0_g1_i1.p1", "Xenopus_tropicalis_DN37096_c0_g1_i5.p1", "Xenopus_tropicalis_DN37111_c0_g1_i1.p1", "Xenopus_tropicalis_DN37178_c0_g1_i2.p1", "Xenopus_tropicalis_DN37294_c0_g1_i2.p1", "Xenopus_tropicalis_DN37312_c0_g1_i1.p1", "Xenopus_tropicalis_DN37327_c0_g1_i1.p1", "Xenopus_tropicalis_DN37340_c0_g1_i1.p1", "Xenopus_tropicalis_DN37349_c0_g1_i2.p1", "Xenopus_tropicalis_DN37397_c0_g1_i1.p1", "Xenopus_tropicalis_DN37427_c0_g1_i1.p1", "Xenopus_tropicalis_DN37432_c0_g1_i1.p1", "Xenopus_tropicalis_DN37433_c0_g1_i1.p1", "Xenopus_tropicalis_DN37470_c0_g1_i1.p1", "Xenopus_tropicalis_DN37500_c0_g1_i1.p1", "Xenopus_tropicalis_DN37610_c0_g1_i1.p1", "Xenopus_tropicalis_DN37613_c0_g1_i1.p1", "Xenopus_tropicalis_DN37625_c0_g1_i1.p1", "Xenopus_tropicalis_DN37636_c0_g1_i2.p1", "Xenopus_tropicalis_DN37770_c0_g1_i1.p1", "Xenopus_tropicalis_DN37793_c0_g1_i1.p1", "Xenopus_tropicalis_DN37848_c0_g1_i1.p1", "Xenopus_tropicalis_DN37860_c0_g1_i1.p1", "Xenopus_tropicalis_DN37861_c0_g1_i1.p1", "Xenopus_tropicalis_DN37882_c0_g1_i1.p1", "Xenopus_tropicalis_DN38023_c0_g1_i1.p1", "Xenopus_tropicalis_DN38036_c1_g1_i1.p1", "Xenopus_tropicalis_DN38086_c0_g1_i2.p1", "Xenopus_tropicalis_DN38092_c0_g1_i1.p1", "Xenopus_tropicalis_DN38278_c0_g1_i2.p1", "Xenopus_tropicalis_DN38432_c0_g1_i1.p1", "Xenopus_tropicalis_DN38451_c0_g1_i1.p1", "Xenopus_tropicalis_DN38483_c0_g1_i1.p1", "Xenopus_tropicalis_DN38515_c0_g1_i1.p1", "Xenopus_tropicalis_DN38563_c0_g1_i2.p1", "Xenopus_tropicalis_DN38604_c0_g1_i1.p1", "Xenopus_tropicalis_DN38652_c0_g1_i1.p1", "Xenopus_tropicalis_DN38771_c0_g1_i1.p1", "Xenopus_tropicalis_DN38793_c0_g1_i1.p1", "Xenopus_tropicalis_DN38796_c0_g2_i1.p1", "Xenopus_tropicalis_DN38800_c0_g1_i1.p1", "Xenopus_tropicalis_DN38835_c0_g1_i2.p1", "Xenopus_tropicalis_DN38871_c0_g1_i1.p1", "Xenopus_tropicalis_DN38920_c0_g1_i1.p1", "Xenopus_tropicalis_DN39004_c0_g1_i1.p1", "Xenopus_tropicalis_DN39025_c0_g1_i6.p1", "Xenopus_tropicalis_DN39032_c0_g1_i2.p1", "Xenopus_tropicalis_DN39048_c0_g1_i2.p1", "Xenopus_tropicalis_DN39058_c0_g1_i5.p1", "Xenopus_tropicalis_DN39088_c0_g2_i1.p1", "Xenopus_tropicalis_DN39090_c0_g1_i1.p1", "Xenopus_tropicalis_DN39098_c0_g1_i1.p1", "Xenopus_tropicalis_DN39108_c0_g1_i2.p1", "Xenopus_tropicalis_DN39150_c0_g1_i1.p1", "Xenopus_tropicalis_DN39169_c0_g1_i1.p1", "Xenopus_tropicalis_DN39211_c0_g1_i1.p1", "Xenopus_tropicalis_DN39234_c0_g1_i1.p1", "Xenopus_tropicalis_DN39283_c0_g1_i1.p1", "Xenopus_tropicalis_DN39294_c0_g1_i1.p1", "Xenopus_tropicalis_DN39305_c0_g1_i2.p1", "Xenopus_tropicalis_DN39314_c0_g1_i2.p1", "Xenopus_tropicalis_DN39322_c0_g1_i10.p1", "Xenopus_tropicalis_DN39338_c0_g1_i1.p1", "Xenopus_tropicalis_DN39352_c1_g1_i1.p1", "Xenopus_tropicalis_DN39388_c0_g1_i1.p1", "Xenopus_tropicalis_DN39493_c0_g1_i2.p1", "Xenopus_tropicalis_DN39569_c0_g1_i1.p1", "Xenopus_tropicalis_DN39634_c0_g1_i6.p1", "Xenopus_tropicalis_DN39656_c0_g1_i2.p1", "Xenopus_tropicalis_DN39683_c0_g1_i1.p1", "Xenopus_tropicalis_DN39730_c0_g1_i2.p1", "Xenopus_tropicalis_DN39892_c1_g1_i1.p1", "Xenopus_tropicalis_DN39895_c0_g1_i1.p1", "Xenopus_tropicalis_DN39974_c0_g1_i2.p1", "Xenopus_tropicalis_DN40007_c0_g1_i2.p1", "Xenopus_tropicalis_DN40020_c0_g1_i1.p1", "Xenopus_tropicalis_DN40049_c0_g1_i1.p1", "Xenopus_tropicalis_DN40087_c0_g1_i1.p2", "Xenopus_tropicalis_DN40136_c0_g1_i1.p1", "Xenopus_tropicalis_DN40144_c0_g1_i1.p1", "Xenopus_tropicalis_DN40172_c0_g1_i1.p1", "Xenopus_tropicalis_DN40174_c0_g1_i6.p1", "Xenopus_tropicalis_DN4019_c0_g1_i1.p1", "Xenopus_tropicalis_DN40266_c1_g1_i3.p1", "Xenopus_tropicalis_DN40355_c0_g1_i1.p1", "Xenopus_tropicalis_DN40366_c0_g1_i1.p1", "Xenopus_tropicalis_DN40431_c0_g1_i1.p1", "Xenopus_tropicalis_DN40438_c0_g1_i3.p1", "Xenopus_tropicalis_DN40449_c0_g1_i2.p1", "Xenopus_tropicalis_DN40460_c0_g1_i3.p1", "Xenopus_tropicalis_DN40490_c1_g1_i1.p1", "Xenopus_tropicalis_DN40510_c1_g1_i1.p1", "Xenopus_tropicalis_DN40569_c0_g1_i1.p1", "Xenopus_tropicalis_DN40584_c0_g1_i2.p1", "Xenopus_tropicalis_DN40692_c0_g1_i1.p1", "Xenopus_tropicalis_DN40709_c0_g1_i1.p1", "Xenopus_tropicalis_DN40747_c0_g1_i1.p1", "Xenopus_tropicalis_DN40805_c0_g1_i2.p1", "Xenopus_tropicalis_DN40805_c0_g1_i4.p1", "Xenopus_tropicalis_DN40836_c1_g1_i2.p1", "Xenopus_tropicalis_DN40863_c0_g1_i2.p1", "Xenopus_tropicalis_DN40864_c0_g1_i1.p1", "Xenopus_tropicalis_DN40877_c0_g1_i4.p1", "Xenopus_tropicalis_DN40894_c0_g1_i1.p1", "Xenopus_tropicalis_DN40911_c0_g1_i7.p1", "Xenopus_tropicalis_DN40921_c0_g1_i1.p1", "Xenopus_tropicalis_DN40970_c0_g1_i1.p1", "Xenopus_tropicalis_DN40983_c0_g1_i2.p1", "Xenopus_tropicalis_DN41017_c0_g1_i1.p1", "Xenopus_tropicalis_DN41017_c0_g1_i3.p1", "Xenopus_tropicalis_DN41084_c0_g1_i1.p1", "Xenopus_tropicalis_DN41105_c0_g1_i2.p1", "Xenopus_tropicalis_DN41143_c0_g1_i8.p1", "Xenopus_tropicalis_DN41157_c0_g1_i2.p1", "Xenopus_tropicalis_DN41165_c0_g2_i1.p1", "Xenopus_tropicalis_DN41186_c0_g1_i1.p1", "Xenopus_tropicalis_DN41192_c1_g1_i3.p1", "Xenopus_tropicalis_DN41281_c0_g1_i1.p1", "Xenopus_tropicalis_DN41374_c0_g1_i2.p1", "Xenopus_tropicalis_DN41405_c0_g1_i1.p1", "Xenopus_tropicalis_DN41440_c0_g1_i1.p1", "Xenopus_tropicalis_DN41442_c0_g1_i1.p1", "Xenopus_tropicalis_DN41446_c0_g1_i2.p1", "Xenopus_tropicalis_DN41536_c0_g1_i3.p1", "Xenopus_tropicalis_DN41538_c0_g1_i2.p1", "Xenopus_tropicalis_DN41554_c0_g1_i1.p1", "Xenopus_tropicalis_DN41600_c0_g1_i1.p1", "Xenopus_tropicalis_DN41648_c0_g1_i2.p1", "Xenopus_tropicalis_DN41653_c0_g1_i1.p1", "Xenopus_tropicalis_DN41694_c0_g1_i2.p1", "Xenopus_tropicalis_DN41697_c0_g1_i1.p1", "Xenopus_tropicalis_DN41699_c0_g1_i1.p1", "Xenopus_tropicalis_DN41711_c0_g1_i1.p1", "Xenopus_tropicalis_DN41805_c0_g1_i3.p1", "Xenopus_tropicalis_DN41861_c2_g1_i5.p1", "Xenopus_tropicalis_DN41917_c1_g1_i3.p1", "Xenopus_tropicalis_DN41931_c0_g1_i2.p1", "Xenopus_tropicalis_DN41966_c0_g1_i2.p1", "Xenopus_tropicalis_DN41990_c0_g2_i1.p1", "Xenopus_tropicalis_DN41993_c1_g1_i1.p1", "Xenopus_tropicalis_DN42057_c0_g1_i2.p1", "Xenopus_tropicalis_DN42093_c0_g1_i1.p1", "Xenopus_tropicalis_DN42097_c0_g1_i2.p1", "Xenopus_tropicalis_DN42151_c0_g1_i3.p1", "Xenopus_tropicalis_DN42171_c0_g1_i1.p1", "Xenopus_tropicalis_DN42172_c0_g1_i1.p1", "Xenopus_tropicalis_DN42195_c0_g1_i2.p1", "Xenopus_tropicalis_DN42225_c0_g1_i2.p1", "Xenopus_tropicalis_DN42274_c0_g1_i1.p1", "Xenopus_tropicalis_DN42291_c0_g1_i1.p1", "Xenopus_tropicalis_DN42324_c0_g1_i2.p1", "Xenopus_tropicalis_DN42359_c0_g1_i1.p1", "Xenopus_tropicalis_DN42398_c0_g1_i1.p1", "Xenopus_tropicalis_DN42479_c0_g1_i2.p1", "Xenopus_tropicalis_DN42487_c0_g1_i2.p1", "Xenopus_tropicalis_DN42555_c0_g1_i1.p1", "Xenopus_tropicalis_DN42583_c0_g1_i1.p1", "Xenopus_tropicalis_DN42601_c0_g1_i2.p1", "Xenopus_tropicalis_DN42607_c0_g1_i1.p1", "Xenopus_tropicalis_DN42638_c1_g1_i1.p1", "Xenopus_tropicalis_DN42641_c0_g2_i1.p1", "Xenopus_tropicalis_DN42652_c0_g1_i1.p1", "Xenopus_tropicalis_DN42661_c0_g1_i1.p1", "Xenopus_tropicalis_DN42730_c0_g1_i1.p1", "Xenopus_tropicalis_DN42730_c0_g1_i2.p1", "Xenopus_tropicalis_DN42796_c0_g1_i5.p1", "Xenopus_tropicalis_DN42808_c0_g1_i1.p1", "Xenopus_tropicalis_DN42825_c0_g1_i1.p1", "Xenopus_tropicalis_DN42833_c0_g1_i2.p1", "Xenopus_tropicalis_DN42834_c0_g1_i1.p1", "Xenopus_tropicalis_DN42839_c0_g1_i2.p1", "Xenopus_tropicalis_DN42870_c1_g1_i2.p1", "Xenopus_tropicalis_DN42871_c0_g1_i1.p1", "Xenopus_tropicalis_DN42959_c0_g1_i1.p1", "Xenopus_tropicalis_DN43033_c0_g1_i1.p1", "Xenopus_tropicalis_DN43047_c0_g1_i1.p1", "Xenopus_tropicalis_DN43054_c0_g1_i1.p1", "Xenopus_tropicalis_DN43073_c0_g1_i1.p1", "Xenopus_tropicalis_DN43079_c0_g1_i1.p1", "Xenopus_tropicalis_DN43085_c0_g1_i2.p2", "Xenopus_tropicalis_DN43100_c0_g1_i2.p1", "Xenopus_tropicalis_DN43113_c0_g1_i2.p1", "Xenopus_tropicalis_DN43176_c0_g1_i1.p1", "Xenopus_tropicalis_DN43210_c0_g1_i1.p1", "Xenopus_tropicalis_DN43227_c0_g1_i1.p1", "Xenopus_tropicalis_DN43241_c0_g1_i1.p1", "Xenopus_tropicalis_DN43275_c1_g1_i1.p1", "Xenopus_tropicalis_DN43291_c0_g1_i1.p1", "Xenopus_tropicalis_DN43409_c0_g1_i1.p1", "Xenopus_tropicalis_DN43424_c0_g1_i2.p1", "Xenopus_tropicalis_DN43472_c0_g1_i1.p1", "Xenopus_tropicalis_DN43475_c0_g1_i1.p1", "Xenopus_tropicalis_DN43506_c3_g2_i2.p1", "Xenopus_tropicalis_DN43522_c0_g1_i3.p1", "Xenopus_tropicalis_DN43547_c0_g1_i3.p1", "Xenopus_tropicalis_DN43553_c1_g1_i1.p1", "Xenopus_tropicalis_DN43576_c2_g2_i2.p1", "Xenopus_tropicalis_DN43581_c0_g1_i1.p1", "Xenopus_tropicalis_DN43585_c0_g1_i1.p1", "Xenopus_tropicalis_DN43604_c0_g1_i1.p1", "Xenopus_tropicalis_DN43666_c0_g1_i4.p1", "Xenopus_tropicalis_DN43666_c0_g1_i5.p1", "Xenopus_tropicalis_DN43682_c0_g1_i1.p1", "Xenopus_tropicalis_DN43727_c0_g1_i1.p1", "Xenopus_tropicalis_DN43732_c0_g1_i1.p1", "Xenopus_tropicalis_DN43764_c0_g1_i1.p1", "Xenopus_tropicalis_DN43797_c0_g1_i1.p1", "Xenopus_tropicalis_DN43814_c0_g1_i1.p1", "Xenopus_tropicalis_DN4400_c0_g1_i1.p1", "Xenopus_tropicalis_DN44011_c0_g1_i8.p1", "Xenopus_tropicalis_DN44013_c0_g1_i1.p1", "Xenopus_tropicalis_DN44013_c0_g1_i6.p1", "Xenopus_tropicalis_DN44030_c0_g1_i2.p1", "Xenopus_tropicalis_DN44058_c0_g1_i3.p1", "Xenopus_tropicalis_DN44123_c0_g1_i1.p1", "Xenopus_tropicalis_DN44149_c0_g1_i1.p1", "Xenopus_tropicalis_DN44212_c0_g1_i1.p1", "Xenopus_tropicalis_DN44224_c0_g1_i1.p1", "Xenopus_tropicalis_DN44259_c1_g1_i1.p1", "Xenopus_tropicalis_DN44265_c0_g1_i3.p1", "Xenopus_tropicalis_DN44272_c0_g1_i2.p1", "Xenopus_tropicalis_DN44314_c0_g1_i1.p1", "Xenopus_tropicalis_DN44341_c0_g1_i2.p1", "Xenopus_tropicalis_DN44397_c0_g1_i1.p1", "Xenopus_tropicalis_DN44408_c0_g1_i1.p1", "Xenopus_tropicalis_DN44415_c0_g1_i1.p1", "Xenopus_tropicalis_DN44416_c0_g1_i6.p1", "Xenopus_tropicalis_DN44419_c0_g1_i1.p1", "Xenopus_tropicalis_DN44422_c0_g1_i1.p1", "Xenopus_tropicalis_DN44440_c0_g1_i1.p1", "Xenopus_tropicalis_DN44442_c2_g1_i3.p1", "Xenopus_tropicalis_DN44443_c0_g1_i1.p1", "Xenopus_tropicalis_DN44450_c0_g1_i1.p1", "Xenopus_tropicalis_DN44465_c0_g1_i4.p1", "Xenopus_tropicalis_DN44478_c0_g1_i3.p1", "Xenopus_tropicalis_DN44486_c0_g1_i4.p1", "Xenopus_tropicalis_DN44509_c0_g1_i4.p1", "Xenopus_tropicalis_DN44514_c0_g1_i1.p1", "Xenopus_tropicalis_DN44545_c0_g1_i1.p1", "Xenopus_tropicalis_DN44549_c0_g1_i1.p1", "Xenopus_tropicalis_DN44558_c0_g1_i1.p1", "Xenopus_tropicalis_DN44607_c0_g1_i1.p2", "Xenopus_tropicalis_DN44633_c0_g1_i10.p1", "Xenopus_tropicalis_DN44640_c0_g1_i2.p1", "Xenopus_tropicalis_DN44668_c1_g1_i1.p1", "Xenopus_tropicalis_DN44695_c0_g1_i1.p1", "Xenopus_tropicalis_DN44709_c0_g1_i1.p1", "Xenopus_tropicalis_DN44721_c2_g1_i2.p1", "Xenopus_tropicalis_DN44730_c0_g1_i2.p1", "Xenopus_tropicalis_DN44735_c1_g1_i3.p1", "Xenopus_tropicalis_DN44754_c0_g1_i4.p1", "Xenopus_tropicalis_DN44759_c0_g1_i1.p1", "Xenopus_tropicalis_DN44760_c1_g1_i3.p1", "Xenopus_tropicalis_DN44782_c1_g1_i1.p1", "Xenopus_tropicalis_DN44805_c0_g1_i2.p1", "Xenopus_tropicalis_DN44835_c0_g1_i1.p1", "Xenopus_tropicalis_DN44845_c0_g1_i1.p1", "Xenopus_tropicalis_DN44866_c0_g1_i1.p1", "Xenopus_tropicalis_DN44881_c0_g1_i1.p1", "Xenopus_tropicalis_DN44891_c0_g1_i2.p1", "Xenopus_tropicalis_DN44915_c0_g1_i2.p1", "Xenopus_tropicalis_DN44927_c0_g1_i1.p1", "Xenopus_tropicalis_DN44936_c0_g1_i1.p1", "Xenopus_tropicalis_DN44942_c0_g1_i4.p1", "Xenopus_tropicalis_DN44945_c0_g1_i1.p1", "Xenopus_tropicalis_DN44956_c1_g1_i2.p1", "Xenopus_tropicalis_DN44958_c0_g1_i2.p1", "Xenopus_tropicalis_DN45007_c0_g1_i1.p1", "Xenopus_tropicalis_DN45015_c0_g1_i2.p1", "Xenopus_tropicalis_DN45033_c0_g1_i1.p1", "Xenopus_tropicalis_DN45040_c0_g1_i2.p1", "Xenopus_tropicalis_DN45053_c0_g1_i1.p1", "Xenopus_tropicalis_DN45068_c0_g1_i3.p1", "Xenopus_tropicalis_DN45095_c0_g1_i1.p1", "Xenopus_tropicalis_DN45138_c0_g1_i1.p1", "Xenopus_tropicalis_DN45151_c0_g1_i6.p1", "Xenopus_tropicalis_DN45223_c0_g1_i1.p1", "Xenopus_tropicalis_DN45233_c2_g1_i1.p3", "Xenopus_tropicalis_DN45233_c2_g1_i4.p1", "Xenopus_tropicalis_DN45289_c0_g1_i1.p1", "Xenopus_tropicalis_DN45316_c0_g1_i2.p1", "Xenopus_tropicalis_DN45323_c0_g1_i1.p1", "Xenopus_tropicalis_DN45327_c0_g1_i1.p1", "Xenopus_tropicalis_DN45331_c2_g1_i1.p1", "Xenopus_tropicalis_DN45337_c0_g1_i2.p1", "Xenopus_tropicalis_DN45430_c0_g1_i1.p1", "Xenopus_tropicalis_DN45445_c0_g1_i1.p1", "Xenopus_tropicalis_DN4546_c0_g1_i1.p1", "Xenopus_tropicalis_DN45462_c0_g1_i1.p1", "Xenopus_tropicalis_DN45484_c0_g1_i1.p1", "Xenopus_tropicalis_DN45492_c0_g1_i1.p1", "Xenopus_tropicalis_DN45497_c0_g1_i2.p1", "Xenopus_tropicalis_DN45511_c0_g1_i1.p1", "Xenopus_tropicalis_DN45512_c0_g1_i1.p1", "Xenopus_tropicalis_DN45530_c0_g1_i1.p1", "Xenopus_tropicalis_DN45547_c0_g1_i1.p1", "Xenopus_tropicalis_DN45644_c1_g1_i1.p1", "Xenopus_tropicalis_DN45650_c0_g1_i1.p1", "Xenopus_tropicalis_DN45682_c0_g1_i1.p1", "Xenopus_tropicalis_DN45684_c0_g1_i1.p1", "Xenopus_tropicalis_DN45697_c0_g1_i2.p1", "Xenopus_tropicalis_DN45732_c1_g1_i1.p1", "Xenopus_tropicalis_DN45748_c1_g1_i2.p1", "Xenopus_tropicalis_DN45765_c0_g1_i2.p1", "Xenopus_tropicalis_DN45774_c1_g1_i1.p1", "Xenopus_tropicalis_DN45790_c0_g1_i4.p1", "Xenopus_tropicalis_DN45825_c0_g1_i9.p1", "Xenopus_tropicalis_DN45885_c0_g1_i1.p1", "Xenopus_tropicalis_DN45887_c0_g1_i2.p1", "Xenopus_tropicalis_DN45905_c0_g1_i1.p1", "Xenopus_tropicalis_DN45939_c0_g1_i1.p1", "Xenopus_tropicalis_DN45961_c0_g1_i1.p2", "Xenopus_tropicalis_DN45970_c0_g1_i1.p2", "Xenopus_tropicalis_DN45981_c0_g1_i1.p1", "Xenopus_tropicalis_DN45988_c0_g1_i1.p1", "Xenopus_tropicalis_DN46024_c1_g1_i1.p1", "Xenopus_tropicalis_DN46037_c0_g1_i1.p1", "Xenopus_tropicalis_DN46044_c0_g1_i1.p1", "Xenopus_tropicalis_DN46056_c0_g1_i1.p1", "Xenopus_tropicalis_DN46061_c0_g1_i1.p1", "Xenopus_tropicalis_DN46115_c0_g1_i2.p1", "Xenopus_tropicalis_DN46118_c2_g1_i1.p1", "Xenopus_tropicalis_DN46124_c0_g1_i1.p1", "Xenopus_tropicalis_DN46182_c1_g1_i2.p1", "Xenopus_tropicalis_DN46189_c1_g1_i4.p1", "Xenopus_tropicalis_DN46192_c0_g1_i1.p1", "Xenopus_tropicalis_DN46201_c0_g1_i1.p1", "Xenopus_tropicalis_DN46222_c0_g1_i1.p1", "Xenopus_tropicalis_DN46230_c0_g1_i1.p1", "Xenopus_tropicalis_DN46233_c0_g1_i4.p1", "Xenopus_tropicalis_DN46296_c0_g1_i1.p1", "Xenopus_tropicalis_DN46297_c0_g1_i1.p1", "Xenopus_tropicalis_DN46306_c0_g1_i2.p1", "Xenopus_tropicalis_DN46365_c0_g1_i1.p1", "Xenopus_tropicalis_DN46380_c0_g1_i3.p1", "Xenopus_tropicalis_DN46388_c1_g1_i2.p1", "Xenopus_tropicalis_DN46402_c0_g1_i2.p1", "Xenopus_tropicalis_DN46404_c0_g1_i1.p1", "Xenopus_tropicalis_DN46405_c2_g1_i1.p1", "Xenopus_tropicalis_DN46423_c0_g1_i1.p1", "Xenopus_tropicalis_DN46439_c1_g1_i1.p1", "Xenopus_tropicalis_DN46446_c0_g1_i4.p1", "Xenopus_tropicalis_DN46485_c0_g1_i1.p1", "Xenopus_tropicalis_DN46546_c1_g1_i3.p1", "Xenopus_tropicalis_DN46557_c0_g1_i3.p1", "Xenopus_tropicalis_DN46564_c0_g1_i1.p1", "Xenopus_tropicalis_DN46566_c0_g1_i2.p1", "Xenopus_tropicalis_DN46576_c0_g1_i1.p1", "Xenopus_tropicalis_DN46586_c0_g1_i1.p1", "Xenopus_tropicalis_DN46591_c0_g1_i1.p1", "Xenopus_tropicalis_DN46655_c0_g1_i2.p1", "Xenopus_tropicalis_DN46658_c0_g1_i1.p1", "Xenopus_tropicalis_DN46676_c0_g1_i2.p1", "Xenopus_tropicalis_DN46683_c0_g1_i1.p1", "Xenopus_tropicalis_DN46693_c0_g1_i1.p1", "Xenopus_tropicalis_DN46705_c0_g1_i1.p1", "Xenopus_tropicalis_DN46713_c0_g1_i1.p1", "Xenopus_tropicalis_DN46725_c0_g1_i1.p1", "Xenopus_tropicalis_DN46769_c0_g1_i2.p1", "Xenopus_tropicalis_DN46811_c0_g1_i2.p1", "Xenopus_tropicalis_DN46831_c0_g1_i1.p1", "Xenopus_tropicalis_DN46833_c1_g1_i1.p1", "Xenopus_tropicalis_DN46846_c0_g1_i7.p1", "Xenopus_tropicalis_DN46880_c0_g1_i1.p1", "Xenopus_tropicalis_DN46885_c0_g1_i1.p1", "Xenopus_tropicalis_DN46886_c0_g1_i2.p1", "Xenopus_tropicalis_DN46906_c0_g1_i1.p1", "Xenopus_tropicalis_DN46922_c1_g1_i4.p1", "Xenopus_tropicalis_DN46963_c0_g1_i1.p1", "Xenopus_tropicalis_DN46965_c0_g1_i1.p1", "Xenopus_tropicalis_DN46970_c1_g1_i2.p1", "Xenopus_tropicalis_DN47001_c0_g2_i1.p1", "Xenopus_tropicalis_DN47017_c1_g1_i1.p1", "Xenopus_tropicalis_DN47028_c1_g1_i8.p1", "Xenopus_tropicalis_DN47030_c3_g1_i1.p1", "Xenopus_tropicalis_DN47048_c1_g1_i2.p1", "Xenopus_tropicalis_DN47056_c0_g1_i1.p1", "Xenopus_tropicalis_DN47123_c0_g1_i1.p1", "Xenopus_tropicalis_DN47126_c0_g1_i1.p1", "Xenopus_tropicalis_DN47132_c0_g1_i3.p1", "Xenopus_tropicalis_DN47164_c0_g1_i5.p1", "Xenopus_tropicalis_DN47169_c0_g1_i1.p1", "Xenopus_tropicalis_DN47170_c7_g1_i1.p1", "Xenopus_tropicalis_DN47200_c0_g1_i3.p1", "Xenopus_tropicalis_DN47214_c0_g1_i2.p1", "Xenopus_tropicalis_DN47266_c0_g1_i2.p1", "Xenopus_tropicalis_DN47267_c1_g1_i1.p1", "Xenopus_tropicalis_DN47309_c0_g1_i3.p1", "Xenopus_tropicalis_DN47327_c0_g1_i2.p1", "Xenopus_tropicalis_DN47342_c0_g1_i1.p1", "Xenopus_tropicalis_DN47343_c0_g1_i1.p1", "Xenopus_tropicalis_DN47365_c0_g1_i2.p1", "Xenopus_tropicalis_DN47411_c0_g1_i3.p1", "Xenopus_tropicalis_DN47442_c0_g1_i4.p1", "Xenopus_tropicalis_DN47446_c0_g1_i1.p1", "Xenopus_tropicalis_DN47497_c1_g1_i3.p1", "Xenopus_tropicalis_DN47514_c0_g1_i1.p1", "Xenopus_tropicalis_DN47603_c5_g1_i1.p1", "Xenopus_tropicalis_DN47606_c0_g1_i3.p1", "Xenopus_tropicalis_DN47616_c0_g1_i1.p1", "Xenopus_tropicalis_DN47630_c0_g2_i1.p1", "Xenopus_tropicalis_DN47631_c0_g1_i4.p1", "Xenopus_tropicalis_DN47651_c0_g1_i1.p1", "Xenopus_tropicalis_DN47678_c0_g1_i1.p1", "Xenopus_tropicalis_DN47681_c1_g1_i9.p2", "Xenopus_tropicalis_DN47688_c0_g1_i2.p1", "Xenopus_tropicalis_DN47728_c0_g1_i2.p1", "Xenopus_tropicalis_DN47758_c0_g1_i3.p1", "Xenopus_tropicalis_DN47782_c0_g1_i1.p1", "Xenopus_tropicalis_DN47818_c3_g1_i1.p1", "Xenopus_tropicalis_DN47827_c0_g1_i2.p1", "Xenopus_tropicalis_DN47832_c3_g1_i1.p1", "Xenopus_tropicalis_DN47833_c0_g1_i2.p1", "Xenopus_tropicalis_DN47852_c0_g1_i6.p1", "Xenopus_tropicalis_DN47867_c0_g3_i1.p1", "Xenopus_tropicalis_DN47910_c0_g1_i1.p1", "Xenopus_tropicalis_DN47922_c0_g1_i1.p1", "Xenopus_tropicalis_DN47943_c1_g1_i5.p1", "Xenopus_tropicalis_DN47966_c0_g1_i10.p1", "Xenopus_tropicalis_DN47997_c0_g2_i1.p1", "Xenopus_tropicalis_DN48025_c0_g1_i2.p1", "Xenopus_tropicalis_DN48035_c0_g1_i1.p1", "Xenopus_tropicalis_DN48044_c0_g1_i1.p1", "Xenopus_tropicalis_DN48055_c0_g1_i1.p1", "Xenopus_tropicalis_DN48076_c0_g1_i1.p1", "Xenopus_tropicalis_DN48096_c2_g1_i2.p1", "Xenopus_tropicalis_DN48108_c0_g1_i1.p2", "Xenopus_tropicalis_DN48115_c0_g1_i1.p1", "Xenopus_tropicalis_DN48119_c0_g1_i1.p1", "Xenopus_tropicalis_DN48132_c0_g1_i3.p1", "Xenopus_tropicalis_DN48138_c0_g1_i1.p1", "Xenopus_tropicalis_DN48139_c5_g1_i2.p2", "Xenopus_tropicalis_DN48141_c0_g2_i1.p1", "Xenopus_tropicalis_DN48169_c0_g1_i1.p1", "Xenopus_tropicalis_DN48171_c0_g1_i1.p1", "Xenopus_tropicalis_DN48187_c0_g1_i2.p1", "Xenopus_tropicalis_DN48201_c0_g1_i1.p1", "Xenopus_tropicalis_DN48201_c0_g1_i3.p1", "Xenopus_tropicalis_DN48201_c0_g1_i4.p1", "Xenopus_tropicalis_DN48206_c0_g1_i4.p2", "Xenopus_tropicalis_DN48216_c0_g1_i2.p1", "Xenopus_tropicalis_DN48229_c0_g1_i3.p1", "Xenopus_tropicalis_DN48231_c0_g1_i1.p1", "Xenopus_tropicalis_DN48235_c1_g1_i1.p1", "Xenopus_tropicalis_DN48239_c0_g1_i2.p1", "Xenopus_tropicalis_DN48258_c0_g1_i1.p1", "Xenopus_tropicalis_DN48281_c0_g1_i3.p1", "Xenopus_tropicalis_DN48301_c0_g1_i2.p1", "Xenopus_tropicalis_DN48317_c2_g1_i1.p1", "Xenopus_tropicalis_DN48339_c1_g1_i1.p1", "Xenopus_tropicalis_DN48358_c0_g1_i1.p1", "Xenopus_tropicalis_DN48374_c0_g1_i1.p1", "Xenopus_tropicalis_DN48379_c3_g1_i1.p1", "Xenopus_tropicalis_DN48458_c0_g1_i7.p1", "Xenopus_tropicalis_DN48503_c4_g1_i1.p1", "Xenopus_tropicalis_DN48538_c8_g1_i4.p1", "Xenopus_tropicalis_DN48540_c0_g2_i1.p1", "Xenopus_tropicalis_DN48544_c1_g1_i2.p1", "Xenopus_tropicalis_DN48566_c4_g1_i2.p1", "Xenopus_tropicalis_DN48577_c0_g1_i2.p1", "Xenopus_tropicalis_DN48583_c0_g1_i1.p1", "Xenopus_tropicalis_DN48593_c2_g1_i1.p1", "Xenopus_tropicalis_DN48636_c0_g1_i2.p1", "Xenopus_tropicalis_DN48637_c1_g1_i1.p1", "Xenopus_tropicalis_DN48642_c0_g1_i1.p1", "Xenopus_tropicalis_DN48644_c0_g1_i3.p1", "Xenopus_tropicalis_DN48686_c1_g1_i1.p1", "Xenopus_tropicalis_DN48731_c0_g1_i2.p1", "Xenopus_tropicalis_DN48750_c0_g1_i1.p1", "Xenopus_tropicalis_DN48750_c0_g1_i5.p1", "Xenopus_tropicalis_DN48754_c0_g1_i1.p1", "Xenopus_tropicalis_DN48786_c0_g1_i1.p1", "Xenopus_tropicalis_DN48790_c0_g1_i2.p1", "Xenopus_tropicalis_DN48803_c1_g1_i1.p1", "Xenopus_tropicalis_DN48818_c0_g1_i1.p1", "Xenopus_tropicalis_DN48824_c0_g1_i1.p1", "Xenopus_tropicalis_DN48827_c1_g1_i3.p1", "Xenopus_tropicalis_DN48877_c4_g1_i1.p1", "Xenopus_tropicalis_DN48883_c1_g1_i1.p1", "Xenopus_tropicalis_DN48907_c2_g1_i1.p1", "Xenopus_tropicalis_DN48932_c1_g1_i2.p1", "Xenopus_tropicalis_DN48933_c1_g2_i1.p2", "Xenopus_tropicalis_DN48943_c2_g1_i2.p1", "Xenopus_tropicalis_DN48950_c0_g1_i1.p1", "Xenopus_tropicalis_DN48979_c0_g1_i6.p1", "Xenopus_tropicalis_DN48983_c0_g1_i1.p1", "Xenopus_tropicalis_DN49015_c2_g1_i5.p1", "Xenopus_tropicalis_DN49036_c1_g1_i1.p1", "Xenopus_tropicalis_DN49040_c0_g1_i1.p1", "Xenopus_tropicalis_DN49069_c0_g1_i4.p1", "Xenopus_tropicalis_DN49071_c1_g1_i1.p1", "Xenopus_tropicalis_DN49071_c1_g1_i3.p1", "Xenopus_tropicalis_DN49085_c0_g1_i13.p1", "Xenopus_tropicalis_DN49091_c0_g1_i3.p1", "Xenopus_tropicalis_DN49106_c0_g1_i4.p1", "Xenopus_tropicalis_DN49110_c3_g2_i1.p1", "Xenopus_tropicalis_DN49132_c0_g1_i1.p1", "Xenopus_tropicalis_DN49172_c0_g1_i1.p1", "Xenopus_tropicalis_DN49188_c0_g2_i2.p1", "Xenopus_tropicalis_DN49208_c3_g2_i1.p1", "Xenopus_tropicalis_DN49226_c0_g1_i3.p1", "Xenopus_tropicalis_DN49273_c0_g1_i1.p1", "Xenopus_tropicalis_DN49292_c9_g1_i6.p1", "Xenopus_tropicalis_DN49308_c1_g2_i1.p1", "Xenopus_tropicalis_DN49316_c1_g1_i1.p1", "Xenopus_tropicalis_DN49361_c3_g1_i1.p1", "Xenopus_tropicalis_DN49362_c0_g1_i1.p1", "Xenopus_tropicalis_DN49368_c0_g1_i1.p1", "Xenopus_tropicalis_DN4937_c0_g1_i1.p1", "Xenopus_tropicalis_DN49394_c2_g1_i2.p1", "Xenopus_tropicalis_DN49401_c0_g1_i1.p1", "Xenopus_tropicalis_DN49409_c0_g1_i1.p1", "Xenopus_tropicalis_DN49419_c0_g1_i3.p1", "Xenopus_tropicalis_DN49442_c0_g1_i4.p1", "Xenopus_tropicalis_DN49446_c0_g1_i3.p1", "Xenopus_tropicalis_DN49481_c0_g1_i1.p1", "Xenopus_tropicalis_DN49487_c0_g1_i3.p1", "Xenopus_tropicalis_DN49504_c0_g1_i1.p1", "Xenopus_tropicalis_DN49528_c7_g1_i4.p1", "Xenopus_tropicalis_DN49539_c1_g1_i1.p1", "Xenopus_tropicalis_DN49539_c2_g1_i3.p1", "Xenopus_tropicalis_DN49554_c0_g1_i1.p1", "Xenopus_tropicalis_DN49557_c0_g1_i3.p1", "Xenopus_tropicalis_DN49568_c1_g1_i1.p1", "Xenopus_tropicalis_DN49585_c0_g1_i2.p1", "Xenopus_tropicalis_DN49595_c0_g1_i1.p1", "Xenopus_tropicalis_DN49598_c0_g1_i2.p1", "Xenopus_tropicalis_DN49632_c0_g1_i1.p1", "Xenopus_tropicalis_DN49651_c0_g1_i12.p1", "Xenopus_tropicalis_DN49660_c0_g1_i2.p1", "Xenopus_tropicalis_DN49698_c12_g1_i2.p1", "Xenopus_tropicalis_DN49698_c12_g1_i3.p1", "Xenopus_tropicalis_DN49715_c0_g1_i5.p1", "Xenopus_tropicalis_DN49716_c0_g1_i1.p1", "Xenopus_tropicalis_DN49719_c0_g1_i2.p1", "Xenopus_tropicalis_DN49723_c0_g1_i2.p1", "Xenopus_tropicalis_DN49743_c0_g1_i1.p1", "Xenopus_tropicalis_DN49743_c0_g1_i3.p1", "Xenopus_tropicalis_DN49757_c0_g1_i5.p1", "Xenopus_tropicalis_DN49774_c1_g1_i2.p1", "Xenopus_tropicalis_DN49775_c0_g1_i1.p1", "Xenopus_tropicalis_DN49787_c8_g1_i1.p1", "Xenopus_tropicalis_DN49810_c0_g1_i1.p1", "Xenopus_tropicalis_DN49825_c1_g1_i1.p1", "Xenopus_tropicalis_DN49829_c0_g1_i4.p2", "Xenopus_tropicalis_DN49836_c0_g1_i1.p1", "Xenopus_tropicalis_DN49847_c0_g1_i1.p1", "Xenopus_tropicalis_DN49848_c0_g1_i1.p1", "Xenopus_tropicalis_DN49878_c8_g1_i1.p1", "Xenopus_tropicalis_DN49880_c0_g1_i1.p1", "Xenopus_tropicalis_DN49895_c0_g1_i1.p1", "Xenopus_tropicalis_DN49921_c0_g1_i1.p1", "Xenopus_tropicalis_DN49950_c0_g1_i3.p1", "Xenopus_tropicalis_DN49962_c1_g1_i1.p1", "Xenopus_tropicalis_DN49966_c0_g1_i3.p1", "Xenopus_tropicalis_DN49976_c1_g2_i1.p1", "Xenopus_tropicalis_DN49994_c1_g1_i1.p1", "Xenopus_tropicalis_DN50005_c8_g1_i3.p1", "Xenopus_tropicalis_DN50020_c1_g1_i1.p1", "Xenopus_tropicalis_DN50050_c0_g1_i2.p1", "Xenopus_tropicalis_DN50098_c0_g1_i1.p1", "Xenopus_tropicalis_DN50099_c0_g1_i1.p1", "Xenopus_tropicalis_DN50099_c0_g1_i5.p1", "Xenopus_tropicalis_DN50099_c0_g1_i9.p1", "Xenopus_tropicalis_DN50104_c0_g1_i11.p1", "Xenopus_tropicalis_DN50104_c0_g1_i7.p2", "Xenopus_tropicalis_DN50135_c0_g1_i3.p1", "Xenopus_tropicalis_DN50161_c0_g1_i2.p1", "Xenopus_tropicalis_DN50189_c0_g1_i4.p1", "Xenopus_tropicalis_DN50198_c1_g1_i1.p1", "Xenopus_tropicalis_DN50226_c0_g1_i1.p1", "Xenopus_tropicalis_DN50227_c0_g1_i5.p1", "Xenopus_tropicalis_DN50238_c0_g1_i1.p1", "Xenopus_tropicalis_DN50240_c0_g1_i5.p1", "Xenopus_tropicalis_DN50250_c1_g2_i2.p1", "Xenopus_tropicalis_DN50258_c0_g1_i1.p1", "Xenopus_tropicalis_DN50273_c4_g1_i1.p1", "Xenopus_tropicalis_DN50277_c0_g1_i2.p1", "Xenopus_tropicalis_DN50280_c0_g1_i1.p1", "Xenopus_tropicalis_DN50283_c0_g1_i3.p1", "Xenopus_tropicalis_DN50295_c1_g1_i4.p1", "Xenopus_tropicalis_DN50308_c0_g1_i1.p1", "Xenopus_tropicalis_DN50346_c1_g1_i1.p1", "Xenopus_tropicalis_DN50369_c0_g1_i2.p1", "Xenopus_tropicalis_DN50401_c6_g1_i1.p1", "Xenopus_tropicalis_DN50426_c1_g2_i1.p1", "Xenopus_tropicalis_DN50466_c0_g1_i1.p1", "Xenopus_tropicalis_DN50478_c0_g1_i2.p1", "Xenopus_tropicalis_DN50480_c3_g1_i2.p1", "Xenopus_tropicalis_DN50480_c4_g1_i1.p1", "Xenopus_tropicalis_DN50487_c0_g1_i7.p1", "Xenopus_tropicalis_DN50507_c0_g1_i1.p1", "Xenopus_tropicalis_DN50532_c0_g1_i1.p1", "Xenopus_tropicalis_DN50533_c0_g1_i1.p1", "Xenopus_tropicalis_DN50571_c0_g1_i1.p1", "Xenopus_tropicalis_DN50605_c0_g1_i2.p1", "Xenopus_tropicalis_DN50620_c0_g1_i5.p1", "Xenopus_tropicalis_DN50670_c0_g1_i3.p1", "Xenopus_tropicalis_DN50671_c5_g1_i1.p1", "Xenopus_tropicalis_DN50704_c5_g1_i1.p1", "Xenopus_tropicalis_DN50707_c0_g1_i1.p1", "Xenopus_tropicalis_DN50749_c4_g1_i2.p1", "Xenopus_tropicalis_DN50752_c7_g1_i1.p1", "Xenopus_tropicalis_DN50755_c1_g1_i1.p1", "Xenopus_tropicalis_DN50796_c2_g2_i2.p1", "Xenopus_tropicalis_DN50828_c1_g1_i3.p1", "Xenopus_tropicalis_DN50831_c0_g1_i2.p1", "Xenopus_tropicalis_DN50831_c0_g1_i3.p1", "Xenopus_tropicalis_DN50833_c3_g1_i3.p1", "Xenopus_tropicalis_DN50879_c0_g1_i2.p1", "Xenopus_tropicalis_DN50903_c0_g1_i1.p1", "Xenopus_tropicalis_DN50923_c0_g1_i1.p1", "Xenopus_tropicalis_DN50957_c2_g1_i4.p1", "Xenopus_tropicalis_DN51032_c0_g1_i2.p1", "Xenopus_tropicalis_DN51050_c0_g1_i5.p1", "Xenopus_tropicalis_DN51058_c0_g1_i2.p1", "Xenopus_tropicalis_DN51085_c3_g1_i1.p1", "Xenopus_tropicalis_DN51117_c0_g1_i2.p1", "Xenopus_tropicalis_DN51118_c0_g1_i1.p1", "Xenopus_tropicalis_DN51120_c7_g1_i13.p1", "Xenopus_tropicalis_DN51135_c0_g1_i1.p1", "Xenopus_tropicalis_DN51138_c0_g1_i6.p1", "Xenopus_tropicalis_DN51200_c0_g1_i1.p1", "Xenopus_tropicalis_DN51213_c0_g1_i1.p1", "Xenopus_tropicalis_DN51217_c2_g1_i2.p1", "Xenopus_tropicalis_DN51218_c5_g1_i4.p1", "Xenopus_tropicalis_DN51235_c0_g2_i1.p1", "Xenopus_tropicalis_DN51269_c0_g1_i1.p1", "Xenopus_tropicalis_DN51274_c2_g5_i2.p1", "Xenopus_tropicalis_DN51317_c4_g1_i2.p1", "Xenopus_tropicalis_DN51319_c0_g1_i7.p1", "Xenopus_tropicalis_DN51326_c1_g1_i1.p1", "Xenopus_tropicalis_DN51382_c2_g1_i5.p1", "Xenopus_tropicalis_DN51389_c3_g1_i2.p1", "Xenopus_tropicalis_DN51394_c0_g1_i4.p1", "Xenopus_tropicalis_DN51456_c0_g1_i5.p1", "Xenopus_tropicalis_DN51462_c0_g1_i1.p1", "Xenopus_tropicalis_DN51467_c1_g1_i2.p1", "Xenopus_tropicalis_DN51498_c6_g2_i2.p1", "Xenopus_tropicalis_DN51509_c10_g2_i2.p1", "Xenopus_tropicalis_DN51548_c4_g1_i1.p1", "Xenopus_tropicalis_DN51586_c2_g1_i1.p1", "Xenopus_tropicalis_DN51591_c0_g1_i3.p1", "Xenopus_tropicalis_DN51597_c1_g1_i1.p1", "Xenopus_tropicalis_DN51606_c1_g1_i1.p1", "Xenopus_tropicalis_DN51607_c4_g3_i1.p1", "Xenopus_tropicalis_DN51630_c0_g1_i1.p1", "Xenopus_tropicalis_DN51645_c3_g1_i1.p1", "Xenopus_tropicalis_DN51659_c1_g1_i1.p1", "Xenopus_tropicalis_DN51671_c2_g1_i2.p1", "Xenopus_tropicalis_DN51696_c6_g3_i2.p1", "Xenopus_tropicalis_DN51703_c3_g1_i2.p1", "Xenopus_tropicalis_DN51751_c9_g1_i1.p1", "Xenopus_tropicalis_DN51775_c1_g1_i3.p1", "Xenopus_tropicalis_DN51786_c0_g1_i4.p1", "Xenopus_tropicalis_DN51797_c9_g1_i2.p1", "Xenopus_tropicalis_DN51818_c10_g1_i2.p1", "Xenopus_tropicalis_DN51843_c0_g1_i2.p1", "Xenopus_tropicalis_DN51845_c1_g1_i11.p1", "Xenopus_tropicalis_DN51856_c2_g1_i1.p1", "Xenopus_tropicalis_DN51884_c9_g2_i1.p1", "Xenopus_tropicalis_DN51904_c0_g1_i3.p1", "Xenopus_tropicalis_DN51905_c2_g1_i2.p1", "Xenopus_tropicalis_DN51919_c1_g1_i5.p1", "Xenopus_tropicalis_DN51919_c1_g2_i4.p1", "Xenopus_tropicalis_DN51943_c0_g1_i2.p1", "Xenopus_tropicalis_DN51945_c3_g1_i2.p1", "Xenopus_tropicalis_DN51946_c3_g5_i1.p1", "Xenopus_tropicalis_DN51947_c2_g1_i6.p1", "Xenopus_tropicalis_DN51949_c0_g2_i3.p1", "Xenopus_tropicalis_DN51991_c0_g1_i3.p1", "Xenopus_tropicalis_DN51998_c0_g1_i1.p1", "Xenopus_tropicalis_DN52003_c1_g1_i1.p1", "Xenopus_tropicalis_DN52050_c1_g2_i2.p1", "Xenopus_tropicalis_DN52062_c0_g1_i1.p1", "Xenopus_tropicalis_DN52067_c0_g1_i1.p1", "Xenopus_tropicalis_DN52084_c0_g1_i3.p1", "Xenopus_tropicalis_DN52122_c0_g1_i1.p1", "Xenopus_tropicalis_DN52147_c0_g1_i1.p1", "Xenopus_tropicalis_DN52155_c0_g1_i1.p1", "Xenopus_tropicalis_DN52159_c10_g4_i1.p1", "Xenopus_tropicalis_DN52159_c10_g8_i1.p1", "Xenopus_tropicalis_DN52159_c9_g2_i6.p1", "Xenopus_tropicalis_DN52162_c0_g1_i4.p1", "Xenopus_tropicalis_DN52207_c0_g1_i1.p1", "Xenopus_tropicalis_DN52211_c4_g2_i1.p1", "Xenopus_tropicalis_DN52221_c0_g1_i3.p1", "Xenopus_tropicalis_DN52226_c1_g1_i3.p1", "Xenopus_tropicalis_DN52226_c1_g1_i5.p1", "Xenopus_tropicalis_DN52232_c0_g1_i1.p1", "Xenopus_tropicalis_DN52233_c3_g1_i3.p1", "Xenopus_tropicalis_DN52252_c2_g1_i3.p1", "Xenopus_tropicalis_DN52256_c0_g1_i12.p3", "Xenopus_tropicalis_DN52270_c7_g1_i1.p1", "Xenopus_tropicalis_DN52310_c10_g1_i5.p1", "Xenopus_tropicalis_DN52310_c7_g1_i1.p1", "Xenopus_tropicalis_DN52314_c1_g1_i1.p1", "Xenopus_tropicalis_DN52314_c1_g1_i2.p1", "Xenopus_tropicalis_DN52359_c10_g1_i1.p1", "Xenopus_tropicalis_DN52373_c3_g1_i1.p1", "Xenopus_tropicalis_DN52378_c0_g2_i1.p1", "Xenopus_tropicalis_DN52394_c3_g1_i2.p1", "Xenopus_tropicalis_DN52422_c3_g1_i1.p1", "Xenopus_tropicalis_DN52442_c2_g1_i1.p1", "Xenopus_tropicalis_DN52455_c5_g1_i2.p1", "Xenopus_tropicalis_DN52461_c2_g3_i2.p1", "Xenopus_tropicalis_DN52466_c6_g1_i1.p1", "Xenopus_tropicalis_DN52518_c0_g1_i8.p1", "Xenopus_tropicalis_DN52554_c0_g1_i1.p1", "Xenopus_tropicalis_DN52556_c0_g1_i1.p1", "Xenopus_tropicalis_DN52568_c7_g3_i3.p1", "Xenopus_tropicalis_DN52571_c0_g2_i2.p1", "Xenopus_tropicalis_DN52574_c2_g1_i1.p1", "Xenopus_tropicalis_DN52576_c1_g1_i1.p1", "Xenopus_tropicalis_DN52602_c1_g1_i1.p1", "Xenopus_tropicalis_DN52604_c2_g1_i10.p1", "Xenopus_tropicalis_DN52607_c9_g2_i2.p1", "Xenopus_tropicalis_DN52631_c1_g1_i1.p1", "Xenopus_tropicalis_DN52651_c2_g1_i1.p1", "Xenopus_tropicalis_DN52665_c11_g2_i1.p1", "Xenopus_tropicalis_DN52668_c3_g2_i1.p1", "Xenopus_tropicalis_DN52669_c0_g1_i1.p1", "Xenopus_tropicalis_DN52716_c0_g1_i10.p1", "Xenopus_tropicalis_DN52716_c0_g1_i13.p1", "Xenopus_tropicalis_DN52779_c0_g1_i2.p1", "Xenopus_tropicalis_DN52781_c1_g1_i1.p1", "Xenopus_tropicalis_DN52785_c7_g1_i8.p1", "Xenopus_tropicalis_DN52791_c1_g1_i1.p1", "Xenopus_tropicalis_DN52799_c12_g1_i1.p1", "Xenopus_tropicalis_DN52811_c14_g1_i1.p1", "Xenopus_tropicalis_DN52866_c4_g1_i3.p1", "Xenopus_tropicalis_DN52866_c5_g1_i2.p1", "Xenopus_tropicalis_DN52887_c0_g1_i10.p1", "Xenopus_tropicalis_DN52926_c17_g1_i5.p1", "Xenopus_tropicalis_DN52929_c5_g1_i1.p1", "Xenopus_tropicalis_DN52941_c1_g2_i10.p1", "Xenopus_tropicalis_DN52943_c14_g3_i1.p1", "Xenopus_tropicalis_DN52951_c2_g1_i1.p1", "Xenopus_tropicalis_DN52961_c0_g1_i10.p1", "Xenopus_tropicalis_DN53009_c4_g1_i1.p1", "Xenopus_tropicalis_DN53068_c0_g1_i1.p1", "Xenopus_tropicalis_DN53068_c0_g1_i2.p1", "Xenopus_tropicalis_DN53080_c2_g1_i2.p1", "Xenopus_tropicalis_DN53084_c4_g1_i1.p1", "Xenopus_tropicalis_DN53107_c5_g1_i2.p1", "Xenopus_tropicalis_DN53130_c5_g1_i2.p1", "Xenopus_tropicalis_DN53134_c10_g1_i1.p1", "Xenopus_tropicalis_DN53138_c1_g1_i6.p1", "Xenopus_tropicalis_DN53164_c4_g1_i1.p1", "Xenopus_tropicalis_DN53369_c0_g1_i1.p1", "Xenopus_tropicalis_DN5556_c0_g1_i2.p1", "Xenopus_tropicalis_DN5672_c0_g1_i1.p1", "Xenopus_tropicalis_DN5683_c0_g1_i5.p1", "Xenopus_tropicalis_DN5694_c0_g1_i1.p1", "Xenopus_tropicalis_DN5727_c1_g1_i1.p2", "Xenopus_tropicalis_DN5824_c0_g1_i1.p1", "Xenopus_tropicalis_DN5927_c0_g1_i1.p1", "Xenopus_tropicalis_DN6233_c0_g1_i1.p1", "Xenopus_tropicalis_DN63098_c0_g1_i1.p1", "Xenopus_tropicalis_DN6330_c0_g1_i1.p1", "Xenopus_tropicalis_DN63451_c0_g1_i1.p1", "Xenopus_tropicalis_DN63730_c0_g1_i1.p1", "Xenopus_tropicalis_DN64729_c0_g1_i1.p1", "Xenopus_tropicalis_DN68173_c0_g1_i1.p1", "Xenopus_tropicalis_DN7175_c0_g1_i2.p1", "Xenopus_tropicalis_DN78309_c0_g1_i1.p1", "Xenopus_tropicalis_DN79001_c0_g1_i1.p1", "Xenopus_tropicalis_DN79540_c0_g1_i1.p1", "Xenopus_tropicalis_DN81051_c0_g1_i1.p2", "Xenopus_tropicalis_DN9244_c0_g1_i1.p1", "Xenopus_tropicalis_DN93176_c0_g1_i1.p1", "Xenopus_tropicalis_DN93544_c0_g1_i1.p1", "Xenopus_tropicalis_DN93942_c0_g1_i1.p1", "Xenopus_tropicalis_DN93966_c0_g1_i1.p1", "Xenopus_tropicalis_DN93971_c0_g1_i1.p1", "Xenopus_tropicalis_DN94222_c0_g1_i1.p1", "Xenopus_tropicalis_DN96794_c0_g1_i2.p1", "Xenopus_tropicalis_DN9964_c0_g1_i1.p1", "Xenopus_tropicalis_DN9990_c0_g2_i1.p1")
13	GO:0006396	RNA processing	304	146	50.06	< 1e-30	c("Xenopus_tropicalis_DN10424_c0_g1_i1.p1", "Xenopus_tropicalis_DN14481_c0_g1_i1.p1", "Xenopus_tropicalis_DN17626_c0_g1_i1.p1", "Xenopus_tropicalis_DN17693_c0_g1_i2.p2", "Xenopus_tropicalis_DN17754_c0_g1_i1.p1", "Xenopus_tropicalis_DN17882_c0_g1_i1.p1", "Xenopus_tropicalis_DN19892_c0_g1_i1.p1", "Xenopus_tropicalis_DN21462_c0_g1_i2.p1", "Xenopus_tropicalis_DN22002_c0_g1_i3.p1", "Xenopus_tropicalis_DN22355_c0_g1_i2.p2", "Xenopus_tropicalis_DN22729_c0_g1_i1.p1", "Xenopus_tropicalis_DN22737_c0_g1_i2.p1", "Xenopus_tropicalis_DN26044_c0_g1_i1.p1", "Xenopus_tropicalis_DN26095_c0_g1_i2.p1", "Xenopus_tropicalis_DN26523_c0_g1_i1.p1", "Xenopus_tropicalis_DN26648_c0_g1_i1.p1", "Xenopus_tropicalis_DN27493_c0_g1_i1.p1", "Xenopus_tropicalis_DN28211_c0_g1_i1.p1", "Xenopus_tropicalis_DN29872_c0_g1_i1.p1", "Xenopus_tropicalis_DN30432_c1_g1_i2.p1", "Xenopus_tropicalis_DN30914_c0_g1_i1.p1", "Xenopus_tropicalis_DN32132_c0_g1_i3.p1", "Xenopus_tropicalis_DN32545_c0_g1_i3.p1", "Xenopus_tropicalis_DN33139_c0_g1_i1.p1", "Xenopus_tropicalis_DN33617_c0_g1_i1.p1", "Xenopus_tropicalis_DN33855_c0_g1_i2.p1", "Xenopus_tropicalis_DN34639_c0_g1_i1.p1", "Xenopus_tropicalis_DN35502_c0_g1_i1.p1", "Xenopus_tropicalis_DN35502_c0_g1_i2.p1", "Xenopus_tropicalis_DN35685_c0_g1_i1.p1", "Xenopus_tropicalis_DN36401_c0_g1_i1.p1", "Xenopus_tropicalis_DN36549_c0_g1_i1.p1", "Xenopus_tropicalis_DN37178_c0_g1_i2.p1", "Xenopus_tropicalis_DN37327_c0_g1_i1.p1", "Xenopus_tropicalis_DN37427_c0_g1_i1.p1", "Xenopus_tropicalis_DN37860_c0_g1_i1.p1", "Xenopus_tropicalis_DN38515_c0_g1_i1.p1", "Xenopus_tropicalis_DN38604_c0_g1_i1.p1", "Xenopus_tropicalis_DN38771_c0_g1_i1.p1", "Xenopus_tropicalis_DN38796_c0_g2_i1.p1", "Xenopus_tropicalis_DN38800_c0_g1_i1.p1", "Xenopus_tropicalis_DN39895_c0_g1_i1.p1", "Xenopus_tropicalis_DN40431_c0_g1_i1.p1", "Xenopus_tropicalis_DN40460_c0_g1_i3.p1", "Xenopus_tropicalis_DN40584_c0_g1_i2.p1", "Xenopus_tropicalis_DN40911_c0_g1_i7.p1", "Xenopus_tropicalis_DN40970_c0_g1_i1.p1", "Xenopus_tropicalis_DN41105_c0_g1_i2.p1", "Xenopus_tropicalis_DN41157_c0_g1_i2.p1", "Xenopus_tropicalis_DN41186_c0_g1_i1.p1", "Xenopus_tropicalis_DN41536_c0_g1_i3.p1", "Xenopus_tropicalis_DN41538_c0_g1_i2.p1", "Xenopus_tropicalis_DN41554_c0_g1_i1.p1", "Xenopus_tropicalis_DN41694_c0_g1_i2.p1", "Xenopus_tropicalis_DN41966_c0_g1_i2.p1", "Xenopus_tropicalis_DN42151_c0_g1_i3.p1", "Xenopus_tropicalis_DN42359_c0_g1_i1.p1", "Xenopus_tropicalis_DN42833_c0_g1_i2.p1", "Xenopus_tropicalis_DN42870_c1_g1_i2.p1", "Xenopus_tropicalis_DN42959_c0_g1_i1.p1", "Xenopus_tropicalis_DN43241_c0_g1_i1.p1", "Xenopus_tropicalis_DN43275_c1_g1_i1.p1", "Xenopus_tropicalis_DN43409_c0_g1_i1.p1", "Xenopus_tropicalis_DN43472_c0_g1_i1.p1", "Xenopus_tropicalis_DN43475_c0_g1_i1.p1", "Xenopus_tropicalis_DN43727_c0_g1_i1.p1", "Xenopus_tropicalis_DN43797_c0_g1_i1.p1", "Xenopus_tropicalis_DN44265_c0_g1_i3.p1", "Xenopus_tropicalis_DN44341_c0_g1_i2.p1", "Xenopus_tropicalis_DN44408_c0_g1_i1.p1", "Xenopus_tropicalis_DN44419_c0_g1_i1.p1", "Xenopus_tropicalis_DN44478_c0_g1_i3.p1", "Xenopus_tropicalis_DN44509_c0_g1_i4.p1", "Xenopus_tropicalis_DN44730_c0_g1_i2.p1", "Xenopus_tropicalis_DN45138_c0_g1_i1.p1", "Xenopus_tropicalis_DN45323_c0_g1_i1.p1", "Xenopus_tropicalis_DN45430_c0_g1_i1.p1", "Xenopus_tropicalis_DN45445_c0_g1_i1.p1", "Xenopus_tropicalis_DN45462_c0_g1_i1.p1", "Xenopus_tropicalis_DN45497_c0_g1_i2.p1", "Xenopus_tropicalis_DN45748_c1_g1_i2.p1", "Xenopus_tropicalis_DN45970_c0_g1_i1.p2", "Xenopus_tropicalis_DN45988_c0_g1_i1.p1", "Xenopus_tropicalis_DN46024_c1_g1_i1.p1", "Xenopus_tropicalis_DN46380_c0_g1_i3.p1", "Xenopus_tropicalis_DN46404_c0_g1_i1.p1", "Xenopus_tropicalis_DN46446_c0_g1_i4.p1", "Xenopus_tropicalis_DN46546_c1_g1_i3.p1", "Xenopus_tropicalis_DN46676_c0_g1_i2.p1", "Xenopus_tropicalis_DN46693_c0_g1_i1.p1", "Xenopus_tropicalis_DN46705_c0_g1_i1.p1", "Xenopus_tropicalis_DN47017_c1_g1_i1.p1", "Xenopus_tropicalis_DN47200_c0_g1_i3.p1", "Xenopus_tropicalis_DN47267_c1_g1_i1.p1", "Xenopus_tropicalis_DN47343_c0_g1_i1.p1", "Xenopus_tropicalis_DN48096_c2_g1_i2.p1", "Xenopus_tropicalis_DN48301_c0_g1_i2.p1", "Xenopus_tropicalis_DN48317_c2_g1_i1.p1", "Xenopus_tropicalis_DN48339_c1_g1_i1.p1", "Xenopus_tropicalis_DN48374_c0_g1_i1.p1", "Xenopus_tropicalis_DN48566_c4_g1_i2.p1", "Xenopus_tropicalis_DN48577_c0_g1_i2.p1", "Xenopus_tropicalis_DN48637_c1_g1_i1.p1", "Xenopus_tropicalis_DN49036_c1_g1_i1.p1", "Xenopus_tropicalis_DN49172_c0_g1_i1.p1", "Xenopus_tropicalis_DN49188_c0_g2_i2.p1", "Xenopus_tropicalis_DN49368_c0_g1_i1.p1", "Xenopus_tropicalis_DN49568_c1_g1_i1.p1", "Xenopus_tropicalis_DN49719_c0_g1_i2.p1", "Xenopus_tropicalis_DN49836_c0_g1_i1.p1", "Xenopus_tropicalis_DN49962_c1_g1_i1.p1", "Xenopus_tropicalis_DN49966_c0_g1_i3.p1", "Xenopus_tropicalis_DN49976_c1_g2_i1.p1", "Xenopus_tropicalis_DN50099_c0_g1_i1.p1", "Xenopus_tropicalis_DN50099_c0_g1_i5.p1", "Xenopus_tropicalis_DN50099_c0_g1_i9.p1", "Xenopus_tropicalis_DN50135_c0_g1_i3.p1", "Xenopus_tropicalis_DN50283_c0_g1_i3.p1", "Xenopus_tropicalis_DN50295_c1_g1_i4.p1", "Xenopus_tropicalis_DN50507_c0_g1_i1.p1", "Xenopus_tropicalis_DN50828_c1_g1_i3.p1", "Xenopus_tropicalis_DN50833_c3_g1_i3.p1", "Xenopus_tropicalis_DN51319_c0_g1_i7.p1", "Xenopus_tropicalis_DN51456_c0_g1_i5.p1", "Xenopus_tropicalis_DN51462_c0_g1_i1.p1", "Xenopus_tropicalis_DN51591_c0_g1_i3.p1", "Xenopus_tropicalis_DN51607_c4_g3_i1.p1", "Xenopus_tropicalis_DN51630_c0_g1_i1.p1", "Xenopus_tropicalis_DN51671_c2_g1_i2.p1", "Xenopus_tropicalis_DN51696_c6_g3_i2.p1", "Xenopus_tropicalis_DN51751_c9_g1_i1.p1", "Xenopus_tropicalis_DN51947_c2_g1_i6.p1", "Xenopus_tropicalis_DN52050_c1_g2_i2.p1", "Xenopus_tropicalis_DN52147_c0_g1_i1.p1", "Xenopus_tropicalis_DN52233_c3_g1_i3.p1", "Xenopus_tropicalis_DN52256_c0_g1_i12.p3", "Xenopus_tropicalis_DN52466_c6_g1_i1.p1", "Xenopus_tropicalis_DN52568_c7_g3_i3.p1", "Xenopus_tropicalis_DN52574_c2_g1_i1.p1", "Xenopus_tropicalis_DN52779_c0_g1_i2.p1", "Xenopus_tropicalis_DN53009_c4_g1_i1.p1", "Xenopus_tropicalis_DN5672_c0_g1_i1.p1", "Xenopus_tropicalis_DN5683_c0_g1_i5.p1", "Xenopus_tropicalis_DN6330_c0_g1_i1.p1", "Xenopus_tropicalis_DN64729_c0_g1_i1.p1", "Xenopus_tropicalis_DN93966_c0_g1_i1.p1")
[truncated: 1,738,830 more chars]
