# Supplementary material for: Germline-related molecular phenotype in Metazoa: conservation and innovation highlighted by comparative transcriptomics
Source: EvoDevo. 2023 Jan 30;14:2. doi: 10.1186/s13227-022-00207-3 (PMC9885605; doi:10.1186/s13227-022-00207-3)
Supplement: Supplementary file 1 — Additional file 1: Zipped directory comprehending more detailed information on the species-specific transcriptomic analyses (transcriptomic statistics, read counts, fasta of upregulated transcripts, GO/IPR enrichment analyses, ratios bootstrap iterations) and extensive results of the comparative analyses (co-upregulated transcripts, co-enriched GO/IPR, comparisons of different cut-off iterations) [file 13227_2022_207_MOESM1_ESM.zip › SUPPLEMENTARY_MATERIAL/Xenopus_tropicalis/topGO_tab_mol_function_weight01.txt]

GO.ID	Term	Annotated	Significant	Expected	classicFisher	genes
1	GO:0003676	nucleic acid binding	1934	531	311.67	2.2e-18	c("Xenopus_tropicalis_DN10740_c0_g1_i1.p1", "Xenopus_tropicalis_DN108420_c0_g1_i1.p1", "Xenopus_tropicalis_DN109758_c0_g1_i2.p1", "Xenopus_tropicalis_DN111352_c0_g1_i1.p1", "Xenopus_tropicalis_DN11480_c0_g1_i2.p1", "Xenopus_tropicalis_DN1347_c0_g1_i1.p1", "Xenopus_tropicalis_DN14481_c0_g1_i1.p1", "Xenopus_tropicalis_DN1556_c0_g1_i1.p1", "Xenopus_tropicalis_DN18474_c0_g1_i1.p1", "Xenopus_tropicali…
2	GO:0005515	protein binding	4298	834	692.63	5.3e-13	c("Xenopus_tropicalis_DN10164_c0_g1_i1.p1", "Xenopus_tropicalis_DN1020_c0_g1_i2.p1", "Xenopus_tropicalis_DN10424_c0_g1_i1.p1", "Xenopus_tropicalis_DN108402_c0_g1_i1.p1", "Xenopus_tropicalis_DN108420_c0_g1_i1.p1", "Xenopus_tropicalis_DN108454_c0_g1_i1.p1", "Xenopus_tropicalis_DN109418_c0_g1_i1.p1", "Xenopus_tropicalis_DN111487_c0_g1_i1.p1", "Xenopus_tropicalis_DN1125_c0_g1_i1.p1", "Xenopus_tropica…
3	GO:0003723	RNA binding	461	139	74.29	7.4e-12	c("Xenopus_tropicalis_DN111352_c0_g1_i1.p1", "Xenopus_tropicalis_DN14481_c0_g1_i1.p1", "Xenopus_tropicalis_DN19663_c0_g1_i1.p1", "Xenopus_tropicalis_DN21452_c0_g1_i1.p1", "Xenopus_tropicalis_DN22002_c0_g1_i3.p1", "Xenopus_tropicalis_DN22729_c0_g1_i1.p1", "Xenopus_tropicalis_DN23837_c0_g1_i1.p1", "Xenopus_tropicalis_DN25205_c0_g1_i1.p1", "Xenopus_tropicalis_DN25882_c0_g1_i2.p1", "Xenopus_tropicali…
4	GO:0003677	DNA binding	886	215	142.78	4.3e-09	c("Xenopus_tropicalis_DN108420_c0_g1_i1.p1", "Xenopus_tropicalis_DN1556_c0_g1_i1.p1", "Xenopus_tropicalis_DN18932_c0_g1_i5.p1", "Xenopus_tropicalis_DN20574_c1_g1_i1.p1", "Xenopus_tropicalis_DN20964_c0_g1_i1.p1", "Xenopus_tropicalis_DN21011_c0_g1_i1.p1", "Xenopus_tropicalis_DN22510_c0_g1_i1.p1", "Xenopus_tropicalis_DN22613_c0_g1_i2.p1", "Xenopus_tropicalis_DN23295_c0_g1_i1.p1", "Xenopus_tropicalis…
5	GO:0017056	structural constituent of nuclear pore	13	11	2.09	1.1e-07	c("Xenopus_tropicalis_DN22068_c0_g1_i1.p1", "Xenopus_tropicalis_DN44699_c0_g1_i1.p1", "Xenopus_tropicalis_DN46367_c0_g1_i5.p1", "Xenopus_tropicalis_DN46367_c0_g1_i7.p1", "Xenopus_tropicalis_DN47449_c0_g1_i1.p1", "Xenopus_tropicalis_DN48167_c0_g1_i4.p1", "Xenopus_tropicalis_DN48753_c0_g1_i1.p1", "Xenopus_tropicalis_DN51053_c0_g1_i1.p1", "Xenopus_tropicalis_DN51413_c0_g2_i3.p1", "Xenopus_tropicalis…
6	GO:0005524	ATP binding	1316	278	212.07	2.9e-07	c("Xenopus_tropicalis_DN10740_c0_g1_i1.p1", "Xenopus_tropicalis_DN108697_c0_g1_i1.p1", "Xenopus_tropicalis_DN109079_c0_g1_i1.p1", "Xenopus_tropicalis_DN109259_c0_g1_i1.p1", "Xenopus_tropicalis_DN110901_c0_g1_i1.p1", "Xenopus_tropicalis_DN11495_c0_g1_i1.p1", "Xenopus_tropicalis_DN1556_c0_g1_i1.p1", "Xenopus_tropicalis_DN20368_c0_g1_i1.p1", "Xenopus_tropicalis_DN2123_c0_g1_i1.p1", "Xenopus_tropical…
7	GO:0004519	endonuclease activity	57	19	9.19	6.1e-06	c("Xenopus_tropicalis_DN37860_c0_g1_i1.p1", "Xenopus_tropicalis_DN39088_c0_g2_i1.p1", "Xenopus_tropicalis_DN41766_c0_g1_i1.p1", "Xenopus_tropicalis_DN43275_c1_g1_i1.p1", "Xenopus_tropicalis_DN44509_c0_g1_i4.p1", "Xenopus_tropicalis_DN44845_c0_g1_i1.p1", "Xenopus_tropicalis_DN45040_c0_g1_i2.p1", "Xenopus_tropicalis_DN47631_c0_g1_i4.p1", "Xenopus_tropicalis_DN47966_c0_g1_i10.p1", "Xenopus_tropicali…
8	GO:0008017	microtubule binding	141	43	22.72	1.4e-05	c("Xenopus_tropicalis_DN123215_c0_g1_i1.p1", "Xenopus_tropicalis_DN29420_c1_g1_i1.p1", "Xenopus_tropicalis_DN31392_c0_g1_i1.p1", "Xenopus_tropicalis_DN3577_c0_g1_i1.p1", "Xenopus_tropicalis_DN38701_c0_g1_i1.p1", "Xenopus_tropicalis_DN39434_c0_g1_i1.p1", "Xenopus_tropicalis_DN41469_c0_g1_i1.p1", "Xenopus_tropicalis_DN42027_c0_g1_i1.p1", "Xenopus_tropicalis_DN42035_c0_g1_i2.p1", "Xenopus_tropicalis…
9	GO:0046982	protein heterodimerization activity	59	23	9.51	2.0e-05	c("Xenopus_tropicalis_DN111487_c0_g1_i1.p1", "Xenopus_tropicalis_DN25344_c0_g1_i2.p1", "Xenopus_tropicalis_DN34121_c0_g1_i1.p1", "Xenopus_tropicalis_DN35551_c0_g2_i1.p1", "Xenopus_tropicalis_DN36473_c0_g1_i1.p1", "Xenopus_tropicalis_DN43018_c0_g1_i2.p1", "Xenopus_tropicalis_DN43018_c0_g1_i3.p1", "Xenopus_tropicalis_DN43100_c0_g1_i2.p1", "Xenopus_tropicalis_DN43915_c0_g1_i5.p1", "Xenopus_tropicali…
10	GO:0004386	helicase activity	50	26	8.06	3.8e-05	c("Xenopus_tropicalis_DN22443_c0_g1_i1.p1", "Xenopus_tropicalis_DN32946_c0_g1_i1.p1", "Xenopus_tropicalis_DN35626_c0_g1_i1.p1", "Xenopus_tropicalis_DN41446_c0_g1_i2.p1", "Xenopus_tropicalis_DN43460_c0_g1_i1.p1", "Xenopus_tropicalis_DN44925_c0_g1_i1.p1", "Xenopus_tropicalis_DN44956_c1_g1_i2.p1", "Xenopus_tropicalis_DN45113_c0_g1_i1.p1", "Xenopus_tropicalis_DN45286_c0_g1_i2.p1", "Xenopus_tropicalis…
11	GO:0008536	Ran GTPase binding	19	11	3.06	4.0e-05	c("Xenopus_tropicalis_DN31618_c0_g1_i1.p1", "Xenopus_tropicalis_DN33971_c0_g1_i1.p1", "Xenopus_tropicalis_DN40625_c1_g1_i4.p1", "Xenopus_tropicalis_DN45857_c2_g1_i1.p1", "Xenopus_tropicalis_DN46353_c1_g1_i2.p1", "Xenopus_tropicalis_DN46360_c0_g1_i3.p1", "Xenopus_tropicalis_DN48152_c5_g1_i1.p1", "Xenopus_tropicalis_DN49527_c0_g1_i5.p1", "Xenopus_tropicalis_DN51025_c0_g1_i1.p1", "Xenopus_tropicalis…
12	GO:0003712	transcription coregulator activity	96	33	15.47	0.00017	c("Xenopus_tropicalis_DN11636_c0_g1_i1.p1", "Xenopus_tropicalis_DN31296_c0_g1_i1.p1", "Xenopus_tropicalis_DN32644_c0_g1_i1.p1", "Xenopus_tropicalis_DN33109_c0_g1_i1.p1", "Xenopus_tropicalis_DN35318_c0_g1_i1.p1", "Xenopus_tropicalis_DN36771_c0_g1_i2.p1", "Xenopus_tropicalis_DN4019_c0_g1_i1.p1", "Xenopus_tropicalis_DN40480_c0_g1_i2.p1", "Xenopus_tropicalis_DN40569_c0_g1_i1.p1", "Xenopus_tropicalis_…
13	GO:0004518	nuclease activity	107	44	17.24	0.00020	c("Xenopus_tropicalis_DN26067_c0_g1_i1.p2", "Xenopus_tropicalis_DN33643_c0_g1_i1.p1", "Xenopus_tropicalis_DN34973_c0_g1_i1.p1", "Xenopus_tropicalis_DN37860_c0_g1_i1.p1", "Xenopus_tropicalis_DN38604_c0_g1_i1.p1", "Xenopus_tropicalis_DN38793_c0_g1_i1.p1", "Xenopus_tropicalis_DN39088_c0_g2_i1.p1", "Xenopus_tropicalis_DN40584_c0_g1_i2.p1", "Xenopus_tropicalis_DN41766_c0_g1_i1.p1", "Xenopus_tropicalis…
14	GO:0009982	pseudouridine synthase activity	16	9	2.58	0.00028	c("Xenopus_tropicalis_DN14481_c0_g1_i1.p1", "Xenopus_tropicalis_DN30347_c0_g1_i1.p1", "Xenopus_tropicalis_DN35560_c0_g1_i2.p1", "Xenopus_tropicalis_DN43581_c0_g1_i1.p1", "Xenopus_tropicalis_DN45462_c0_g1_i1.p1", "Xenopus_tropicalis_DN47017_c1_g1_i1.p1", "Xenopus_tropicalis_DN50099_c0_g1_i9.p1", "Xenopus_tropicalis_DN50258_c0_g1_i1.p1", "Xenopus_tropicalis_DN52122_c0_g1_i1.p1")
15	GO:0003729	mRNA binding	34	13	5.48	0.00045	c("Xenopus_tropicalis_DN33809_c0_g1_i3.p1", "Xenopus_tropicalis_DN36504_c0_g1_i1.p1", "Xenopus_tropicalis_DN40911_c0_g1_i7.p1", "Xenopus_tropicalis_DN41571_c0_g1_i2.p1", "Xenopus_tropicalis_DN44416_c0_g1_i6.p1", "Xenopus_tropicalis_DN44419_c0_g1_i1.p1", "Xenopus_tropicalis_DN47170_c7_g1_i1.p1", "Xenopus_tropicalis_DN49227_c3_g1_i2.p1", "Xenopus_tropicalis_DN49227_c3_g1_i3.p1", "Xenopus_tropicalis…
16	GO:0061630	ubiquitin protein ligase activity	44	17	7.09	0.00049	c("Xenopus_tropicalis_DN14579_c0_g1_i1.p1", "Xenopus_tropicalis_DN3130_c0_g1_i1.p1", "Xenopus_tropicalis_DN31832_c0_g1_i1.p1", "Xenopus_tropicalis_DN35359_c0_g1_i1.p1", "Xenopus_tropicalis_DN36763_c0_g1_i1.p1", "Xenopus_tropicalis_DN38538_c0_g1_i1.p1", "Xenopus_tropicalis_DN40757_c0_g1_i1.p1", "Xenopus_tropicalis_DN41344_c0_g1_i1.p1", "Xenopus_tropicalis_DN43522_c0_g1_i3.p1", "Xenopus_tropicalis_…
17	GO:0016538	cyclin-dependent protein serine/threonin...	21	11	3.38	0.00051	c("Xenopus_tropicalis_DN22583_c0_g1_i1.p1", "Xenopus_tropicalis_DN36020_c0_g1_i2.p2", "Xenopus_tropicalis_DN37349_c0_g1_i2.p1", "Xenopus_tropicalis_DN40907_c0_g1_i1.p1", "Xenopus_tropicalis_DN44607_c0_g1_i1.p2", "Xenopus_tropicalis_DN44754_c0_g1_i4.p1", "Xenopus_tropicalis_DN44896_c0_g1_i1.p1", "Xenopus_tropicalis_DN44896_c1_g1_i3.p1", "Xenopus_tropicalis_DN45547_c0_g1_i1.p1", "Xenopus_tropicalis…
18	GO:0043015	gamma-tubulin binding	6	5	0.97	0.00056	c("Xenopus_tropicalis_DN40616_c0_g1_i1.p1", "Xenopus_tropicalis_DN44317_c0_g1_i1.p1", "Xenopus_tropicalis_DN44881_c0_g2_i1.p1", "Xenopus_tropicalis_DN47108_c0_g1_i2.p1", "Xenopus_tropicalis_DN48645_c0_g1_i1.p1")
19	GO:0008094	DNA-dependent ATPase activity	8	7	1.29	0.00067	c("Xenopus_tropicalis_DN37397_c0_g1_i1.p1", "Xenopus_tropicalis_DN41281_c0_g1_i1.p1", "Xenopus_tropicalis_DN46192_c0_g1_i1.p1", "Xenopus_tropicalis_DN46846_c0_g1_i7.p1", "Xenopus_tropicalis_DN46885_c0_g1_i1.p1", "Xenopus_tropicalis_DN52378_c0_g2_i1.p1", "Xenopus_tropicalis_DN52576_c1_g1_i1.p1")
20	GO:0003697	single-stranded DNA binding	23	11	3.71	0.00073	c("Xenopus_tropicalis_DN37397_c0_g1_i1.p1", "Xenopus_tropicalis_DN42225_c0_g1_i2.p1", "Xenopus_tropicalis_DN43686_c1_g1_i1.p1", "Xenopus_tropicalis_DN47631_c0_g1_i4.p1", "Xenopus_tropicalis_DN48139_c5_g1_i2.p2", "Xenopus_tropicalis_DN48907_c2_g1_i1.p1", "Xenopus_tropicalis_DN49401_c0_g1_i1.p1", "Xenopus_tropicalis_DN50189_c0_g1_i4.p1", "Xenopus_tropicalis_DN51354_c1_g1_i2.p1", "Xenopus_tropicalis…
21	GO:0016409	palmitoyltransferase activity	22	10	3.55	0.00115	c("Xenopus_tropicalis_DN26974_c0_g1_i2.p1", "Xenopus_tropicalis_DN30376_c0_g1_i1.p1", "Xenopus_tropicalis_DN32344_c0_g1_i1.p1", "Xenopus_tropicalis_DN43312_c0_g1_i2.p1", "Xenopus_tropicalis_DN44608_c0_g1_i1.p1", "Xenopus_tropicalis_DN45367_c0_g2_i4.p1", "Xenopus_tropicalis_DN47143_c0_g1_i2.p1", "Xenopus_tropicalis_DN47336_c0_g2_i1.p1", "Xenopus_tropicalis_DN48016_c5_g1_i5.p1", "Xenopus_tropicalis…
22	GO:0008270	zinc ion binding	598	124	96.37	0.00136	c("Xenopus_tropicalis_DN1115_c0_g1_i3.p1", "Xenopus_tropicalis_DN11424_c0_g1_i1.p1", "Xenopus_tropicalis_DN1347_c0_g1_i1.p1", "Xenopus_tropicalis_DN1556_c0_g1_i1.p1", "Xenopus_tropicalis_DN22084_c0_g1_i1.p1", "Xenopus_tropicalis_DN22320_c0_g1_i2.p1", "Xenopus_tropicalis_DN22352_c0_g1_i2.p1", "Xenopus_tropicalis_DN23194_c0_g1_i1.p1", "Xenopus_tropicalis_DN23295_c0_g1_i1.p1", "Xenopus_tropicalis_DN…
23	GO:0004842	ubiquitin-protein transferase activity	125	41	20.14	0.00153	c("Xenopus_tropicalis_DN14579_c0_g1_i1.p1", "Xenopus_tropicalis_DN28254_c0_g1_i1.p1", "Xenopus_tropicalis_DN3130_c0_g1_i1.p1", "Xenopus_tropicalis_DN31306_c0_g1_i1.p1", "Xenopus_tropicalis_DN31832_c0_g1_i1.p1", "Xenopus_tropicalis_DN32194_c0_g1_i2.p1", "Xenopus_tropicalis_DN34406_c0_g1_i2.p1", "Xenopus_tropicalis_DN34406_c0_g1_i3.p1", "Xenopus_tropicalis_DN35359_c0_g1_i1.p1", "Xenopus_tropicalis_…
24	GO:0036459	thiol-dependent ubiquitinyl hydrolase ac...	73	26	11.76	0.00200	c("Xenopus_tropicalis_DN30712_c0_g1_i3.p1", "Xenopus_tropicalis_DN35088_c1_g1_i1.p1", "Xenopus_tropicalis_DN37770_c0_g1_i1.p1", "Xenopus_tropicalis_DN38563_c0_g1_i2.p1", "Xenopus_tropicalis_DN41694_c0_g1_i2.p1", "Xenopus_tropicalis_DN43506_c3_g2_i2.p1", "Xenopus_tropicalis_DN43666_c0_g1_i4.p1", "Xenopus_tropicalis_DN43666_c0_g1_i5.p1", "Xenopus_tropicalis_DN44558_c0_g1_i1.p1", "Xenopus_tropicalis…
25	GO:0008408	3'-5' exonuclease activity	18	11	2.9	0.00201	c("Xenopus_tropicalis_DN33643_c0_g1_i1.p1", "Xenopus_tropicalis_DN38793_c0_g1_i1.p1", "Xenopus_tropicalis_DN43241_c0_g1_i1.p1", "Xenopus_tropicalis_DN46044_c0_g1_i1.p1", "Xenopus_tropicalis_DN46233_c0_g1_i4.p1", "Xenopus_tropicalis_DN48593_c2_g1_i1.p1", "Xenopus_tropicalis_DN49316_c1_g1_i1.p1", "Xenopus_tropicalis_DN49787_c8_g1_i1.p1", "Xenopus_tropicalis_DN49994_c1_g1_i1.p1", "Xenopus_tropicalis…
26	GO:0001228	DNA-binding transcription activator acti...	5	4	0.81	0.00293	c("Xenopus_tropicalis_DN33986_c0_g1_i3.p1", "Xenopus_tropicalis_DN39098_c0_g1_i1.p1", "Xenopus_tropicalis_DN39150_c0_g1_i1.p1", "Xenopus_tropicalis_DN52422_c3_g1_i1.p1")
27	GO:0046872	metal ion binding	1891	236	304.74	0.00360	c("Xenopus_tropicalis_DN1115_c0_g1_i3.p1", "Xenopus_tropicalis_DN112219_c0_g1_i2.p1", "Xenopus_tropicalis_DN113436_c0_g1_i1.p1", "Xenopus_tropicalis_DN11424_c0_g1_i1.p1", "Xenopus_tropicalis_DN11585_c0_g1_i1.p1", "Xenopus_tropicalis_DN1216_c0_g1_i2.p1", "Xenopus_tropicalis_DN12379_c0_g1_i1.p1", "Xenopus_tropicalis_DN125829_c0_g1_i1.p1", "Xenopus_tropicalis_DN1347_c0_g1_i1.p1", "Xenopus_tropicalis…
28	GO:0030371	translation repressor activity	4	4	0.64	0.00418	c("Xenopus_tropicalis_DN42652_c0_g1_i1.p1", "Xenopus_tropicalis_DN44416_c0_g1_i6.p1", "Xenopus_tropicalis_DN45068_c0_g1_i3.p1", "Xenopus_tropicalis_DN5727_c1_g1_i1.p2")
29	GO:0051377	mannose-ethanolamine phosphotransferase ...	3	3	0.48	0.00418	c("Xenopus_tropicalis_DN47001_c0_g2_i1.p1", "Xenopus_tropicalis_DN48983_c0_g1_i1.p1", "Xenopus_tropicalis_DN49132_c0_g1_i1.p1")
30	GO:0003682	chromatin binding	30	11	4.83	0.00483	c("Xenopus_tropicalis_DN32031_c0_g1_i1.p1", "Xenopus_tropicalis_DN34656_c0_g1_i3.p2", "Xenopus_tropicalis_DN36449_c0_g1_i1.p1", "Xenopus_tropicalis_DN45141_c0_g1_i1.p2", "Xenopus_tropicalis_DN46970_c1_g1_i2.p1", "Xenopus_tropicalis_DN47892_c0_g1_i1.p1", "Xenopus_tropicalis_DN48025_c0_g1_i2.p1", "Xenopus_tropicalis_DN48338_c0_g1_i1.p1", "Xenopus_tropicalis_DN49701_c0_g1_i1.p1", "Xenopus_tropicalis…
31	GO:0004843	thiol-dependent ubiquitin-specific prote...	30	11	4.83	0.00515	c("Xenopus_tropicalis_DN43666_c0_g1_i4.p1", "Xenopus_tropicalis_DN43666_c0_g1_i5.p1", "Xenopus_tropicalis_DN44558_c0_g1_i1.p1", "Xenopus_tropicalis_DN46230_c0_g1_i1.p1", "Xenopus_tropicalis_DN46833_c1_g1_i1.p1", "Xenopus_tropicalis_DN47327_c0_g1_i2.p1", "Xenopus_tropicalis_DN48731_c0_g1_i2.p1", "Xenopus_tropicalis_DN50401_c6_g1_i1.p1", "Xenopus_tropicalis_DN51117_c0_g1_i2.p1", "Xenopus_tropicalis…
32	GO:0000166	nucleotide binding	1923	366	309.89	0.00573	c("Xenopus_tropicalis_DN10740_c0_g1_i1.p1", "Xenopus_tropicalis_DN108697_c0_g1_i1.p1", "Xenopus_tropicalis_DN109079_c0_g1_i1.p1", "Xenopus_tropicalis_DN109259_c0_g1_i1.p1", "Xenopus_tropicalis_DN110901_c0_g1_i1.p1", "Xenopus_tropicalis_DN111352_c0_g1_i1.p1", "Xenopus_tropicalis_DN112337_c0_g1_i1.p1", "Xenopus_tropicalis_DN11495_c0_g1_i1.p1", "Xenopus_tropicalis_DN11636_c0_g1_i1.p1", "Xenopus_trop…
33	GO:0004540	ribonuclease activity	47	15	7.57	0.00761	c("Xenopus_tropicalis_DN33643_c0_g1_i1.p1", "Xenopus_tropicalis_DN38793_c0_g1_i1.p1", "Xenopus_tropicalis_DN43275_c1_g1_i1.p1", "Xenopus_tropicalis_DN43776_c0_g1_i1.p1", "Xenopus_tropicalis_DN44509_c0_g1_i4.p1", "Xenopus_tropicalis_DN45040_c0_g1_i2.p1", "Xenopus_tropicalis_DN45748_c1_g1_i2.p1", "Xenopus_tropicalis_DN46233_c0_g1_i4.p1", "Xenopus_tropicalis_DN46705_c0_g1_i1.p1", "Xenopus_tropicalis…
34	GO:0003887	DNA-directed DNA polymerase activity	16	7	2.58	0.00832	c("Xenopus_tropicalis_DN39493_c0_g1_i2.p1", "Xenopus_tropicalis_DN45331_c2_g1_i1.p1", "Xenopus_tropicalis_DN46161_c0_g1_i1.p1", "Xenopus_tropicalis_DN49539_c1_g1_i1.p1", "Xenopus_tropicalis_DN50238_c0_g1_i1.p1", "Xenopus_tropicalis_DN52226_c1_g1_i3.p1", "Xenopus_tropicalis_DN52556_c0_g1_i1.p1")
35	GO:0030983	mismatched DNA binding	10	5	1.61	0.01338	c("Xenopus_tropicalis_DN43585_c0_g1_i1.p1", "Xenopus_tropicalis_DN44415_c0_g1_i1.p1", "Xenopus_tropicalis_DN47497_c1_g1_i3.p1", "Xenopus_tropicalis_DN51943_c0_g1_i2.p1", "Xenopus_tropicalis_DN52270_c7_g1_i1.p1")
36	GO:0033192	calmodulin-dependent protein phosphatase...	4	3	0.64	0.01470	c("Xenopus_tropicalis_DN17634_c0_g1_i1.p1", "Xenopus_tropicalis_DN52521_c1_g1_i2.p3", "Xenopus_tropicalis_DN52521_c3_g1_i2.p1")
37	GO:0003906	DNA-(apurinic or apyrimidinic site) endo...	4	3	0.64	0.01470	c("Xenopus_tropicalis_DN46044_c0_g1_i1.p1", "Xenopus_tropicalis_DN47214_c0_g1_i2.p1", "Xenopus_tropicalis_DN52943_c14_g3_i1.p1")
38	GO:0070840	dynein complex binding	7	4	1.13	0.01562	c("Xenopus_tropicalis_DN10164_c0_g1_i1.p1", "Xenopus_tropicalis_DN39393_c0_g1_i1.p1", "Xenopus_tropicalis_DN43207_c0_g1_i2.p1", "Xenopus_tropicalis_DN49372_c0_g1_i2.p1")
39	GO:0031625	ubiquitin protein ligase binding	14	6	2.26	0.01622	c("Xenopus_tropicalis_DN31690_c0_g1_i1.p1", "Xenopus_tropicalis_DN36830_c0_g1_i1.p1", "Xenopus_tropicalis_DN49085_c0_g1_i13.p1", "Xenopus_tropicalis_DN50250_c1_g2_i2.p1", "Xenopus_tropicalis_DN50923_c0_g1_i1.p1", "Xenopus_tropicalis_DN51843_c0_g1_i2.p1")
40	GO:0003755	peptidyl-prolyl cis-trans isomerase acti...	35	11	5.64	0.01822	c("Xenopus_tropicalis_DN29160_c0_g1_i1.p1", "Xenopus_tropicalis_DN37096_c0_g1_i5.p1", "Xenopus_tropicalis_DN39892_c1_g1_i1.p1", "Xenopus_tropicalis_DN42871_c0_g1_i1.p1", "Xenopus_tropicalis_DN44721_c2_g1_i2.p1", "Xenopus_tropicalis_DN49071_c1_g1_i1.p1", "Xenopus_tropicalis_DN49071_c1_g1_i3.p1", "Xenopus_tropicalis_DN49419_c0_g1_i3.p1", "Xenopus_tropicalis_DN49446_c0_g1_i3.p1", "Xenopus_tropicalis…
41	GO:0016274	protein-arginine N-methyltransferase act...	11	5	1.77	0.02132	c("Xenopus_tropicalis_DN34940_c0_g1_i1.p1", "Xenopus_tropicalis_DN35854_c0_g1_i1.p1", "Xenopus_tropicalis_DN47028_c1_g1_i8.p1", "Xenopus_tropicalis_DN47832_c3_g1_i1.p1", "Xenopus_tropicalis_DN48544_c1_g1_i2.p1")
42	GO:0003678	DNA helicase activity	20	11	3.22	0.02321	c("Xenopus_tropicalis_DN32946_c0_g1_i1.p1", "Xenopus_tropicalis_DN35626_c0_g1_i1.p1", "Xenopus_tropicalis_DN41446_c0_g1_i2.p1", "Xenopus_tropicalis_DN44956_c1_g1_i2.p1", "Xenopus_tropicalis_DN45113_c0_g1_i1.p1", "Xenopus_tropicalis_DN46061_c0_g1_i1.p1", "Xenopus_tropicalis_DN49810_c0_g1_i1.p1", "Xenopus_tropicalis_DN51786_c0_g1_i4.p1", "Xenopus_tropicalis_DN52159_c9_g2_i6.p1", "Xenopus_tropicalis…
43	GO:0003684	damaged DNA binding	15	6	2.42	0.02341	c("Xenopus_tropicalis_DN33047_c0_g1_i1.p1", "Xenopus_tropicalis_DN47214_c0_g1_i2.p1", "Xenopus_tropicalis_DN47966_c0_g1_i10.p1", "Xenopus_tropicalis_DN52221_c0_g1_i3.p1", "Xenopus_tropicalis_DN52943_c14_g3_i1.p1", "Xenopus_tropicalis_DN9244_c0_g1_i1.p1")
44	GO:0019136	deoxynucleoside kinase activity	3	3	0.48	0.02594	c("Xenopus_tropicalis_DN11495_c0_g1_i1.p1", "Xenopus_tropicalis_DN29679_c0_g1_i1.p1", "Xenopus_tropicalis_DN48379_c3_g1_i1.p1")
45	GO:0017025	TBP-class protein binding	2	2	0.32	0.02596	c("Xenopus_tropicalis_DN1125_c0_g1_i1.p1", "Xenopus_tropicalis_DN43764_c0_g1_i1.p1")
46	GO:0034511	U3 snoRNA binding	2	2	0.32	0.02596	c("Xenopus_tropicalis_DN35502_c0_g1_i1.p1", "Xenopus_tropicalis_DN35502_c0_g1_i2.p1")
47	GO:0008494	translation activator activity	2	2	0.32	0.02596	c("Xenopus_tropicalis_DN49227_c3_g1_i2.p1", "Xenopus_tropicalis_DN49227_c3_g1_i3.p1")
48	GO:0035804	structural constituent of egg coat	2	2	0.32	0.02596	c("Xenopus_tropicalis_DN42326_c0_g1_i1.p1", "Xenopus_tropicalis_DN49776_c0_g2_i1.p1")
49	GO:0016422	mRNA (2'-O-methyladenosine-N6-)-methyltr...	2	2	0.32	0.02596	c("Xenopus_tropicalis_DN21353_c0_g1_i2.p1", "Xenopus_tropicalis_DN52084_c0_g1_i3.p1")
50	GO:0016429	tRNA (adenine-N1-)-methyltransferase act...	2	2	0.32	0.02596	c("Xenopus_tropicalis_DN39895_c0_g1_i1.p1", "Xenopus_tropicalis_DN51462_c0_g1_i1.p1")
51	GO:0043138	3'-5' DNA helicase activity	2	2	0.32	0.02596	c("Xenopus_tropicalis_DN35626_c0_g1_i1.p1", "Xenopus_tropicalis_DN52394_c3_g1_i2.p1")
52	GO:0043139	5'-3' DNA helicase activity	2	2	0.32	0.02596	c("Xenopus_tropicalis_DN32946_c0_g1_i1.p1", "Xenopus_tropicalis_DN45113_c0_g1_i1.p1")
53	GO:0097200	cysteine-type endopeptidase activity inv...	2	2	0.32	0.02596	c("Xenopus_tropicalis_DN46566_c0_g1_i2.p1", "Xenopus_tropicalis_DN51818_c10_g1_i2.p1")
54	GO:0003688	DNA replication origin binding	2	2	0.32	0.02596	c("Xenopus_tropicalis_DN37625_c0_g1_i1.p1", "Xenopus_tropicalis_DN4546_c0_g1_i1.p1")
55	GO:0005049	nuclear export signal receptor activity	2	2	0.32	0.02596	c("Xenopus_tropicalis_DN33971_c0_g1_i1.p1", "Xenopus_tropicalis_DN51025_c0_g1_i1.p1")
56	GO:0008568	microtubule-severing ATPase activity	2	2	0.32	0.02596	c("Xenopus_tropicalis_DN38701_c0_g1_i1.p1", "Xenopus_tropicalis_DN43506_c2_g1_i1.p1")
57	GO:0004674	protein serine/threonine kinase activity	184	44	29.65	0.02610	c("Xenopus_tropicalis_DN20368_c0_g1_i1.p1", "Xenopus_tropicalis_DN23298_c0_g1_i1.p1", "Xenopus_tropicalis_DN24194_c0_g1_i3.p1", "Xenopus_tropicalis_DN2594_c0_g1_i1.p1", "Xenopus_tropicalis_DN27602_c0_g1_i1.p1", "Xenopus_tropicalis_DN30388_c0_g1_i1.p1", "Xenopus_tropicalis_DN30986_c0_g1_i1.p1", "Xenopus_tropicalis_DN32069_c0_g1_i1.p1", "Xenopus_tropicalis_DN35246_c0_g1_i1.p1", "Xenopus_tropicalis_…
58	GO:0018024	histone-lysine N-methyltransferase activ...	35	11	5.64	0.03056	c("Xenopus_tropicalis_DN25301_c0_g1_i1.p1", "Xenopus_tropicalis_DN40366_c0_g1_i1.p1", "Xenopus_tropicalis_DN40863_c0_g1_i2.p1", "Xenopus_tropicalis_DN41143_c0_g1_i20.p1", "Xenopus_tropicalis_DN41143_c0_g1_i8.p1", "Xenopus_tropicalis_DN48235_c1_g1_i1.p1", "Xenopus_tropicalis_DN48824_c0_g1_i1.p1", "Xenopus_tropicalis_DN48881_c4_g1_i2.p1", "Xenopus_tropicalis_DN49685_c1_g2_i2.p1", "Xenopus_tropicali…
59	GO:0015095	magnesium ion transmembrane transporter ...	12	5	1.93	0.03178	c("Xenopus_tropicalis_DN110409_c0_g1_i1.p1", "Xenopus_tropicalis_DN30274_c0_g1_i1.p1", "Xenopus_tropicalis_DN45300_c0_g1_i1.p1", "Xenopus_tropicalis_DN50617_c0_g1_i1.p1", "Xenopus_tropicalis_DN53565_c0_g1_i1.p1")
60	GO:0008173	RNA methyltransferase activity	22	16	3.55	0.03195	c("Xenopus_tropicalis_DN21353_c0_g1_i2.p1", "Xenopus_tropicalis_DN22002_c0_g1_i3.p1", "Xenopus_tropicalis_DN38771_c0_g1_i1.p1", "Xenopus_tropicalis_DN39895_c0_g1_i1.p1", "Xenopus_tropicalis_DN40460_c0_g1_i3.p1", "Xenopus_tropicalis_DN40900_c0_g1_i4.p1", "Xenopus_tropicalis_DN43727_c0_g1_i1.p1", "Xenopus_tropicalis_DN44730_c0_g1_i2.p1", "Xenopus_tropicalis_DN45323_c0_g1_i1.p1", "Xenopus_tropicalis…
61	GO:0016971	flavin-linked sulfhydryl oxidase activit...	5	3	0.81	0.03236	c("Xenopus_tropicalis_DN36806_c0_g1_i1.p1", "Xenopus_tropicalis_DN37633_c0_g1_i1.p2", "Xenopus_tropicalis_DN51662_c2_g2_i1.p1")
62	GO:0004535	poly(A)-specific ribonuclease activity	5	3	0.81	0.03236	c("Xenopus_tropicalis_DN33643_c0_g1_i1.p1", "Xenopus_tropicalis_DN48593_c2_g1_i1.p1", "Xenopus_tropicalis_DN49994_c1_g1_i1.p1")
63	GO:0000978	RNA polymerase II proximal promoter sequ...	13	4	2.09	0.03237	c("Xenopus_tropicalis_DN33986_c0_g1_i3.p1", "Xenopus_tropicalis_DN39150_c0_g1_i1.p1", "Xenopus_tropicalis_DN46485_c0_g1_i1.p1", "Xenopus_tropicalis_DN52422_c3_g1_i1.p1")
64	GO:0004402	histone acetyltransferase activity	17	7	2.74	0.03242	c("Xenopus_tropicalis_DN23705_c0_g1_i1.p1", "Xenopus_tropicalis_DN32644_c0_g1_i1.p1", "Xenopus_tropicalis_DN39021_c0_g1_i6.p1", "Xenopus_tropicalis_DN42796_c0_g1_i5.p1", "Xenopus_tropicalis_DN48239_c0_g1_i2.p1", "Xenopus_tropicalis_DN50280_c0_g1_i1.p1", "Xenopus_tropicalis_DN51845_c1_g1_i11.p1")
65	GO:0008093	cytoskeletal adaptor activity	9	4	1.45	0.04297	c("Xenopus_tropicalis_DN10164_c0_g1_i1.p1", "Xenopus_tropicalis_DN34588_c0_g1_i2.p1", "Xenopus_tropicalis_DN39393_c0_g1_i1.p1", "Xenopus_tropicalis_DN43207_c0_g1_i2.p1")
66	GO:0004000	adenosine deaminase activity	9	4	1.45	0.04297	c("Xenopus_tropicalis_DN22729_c0_g1_i1.p1", "Xenopus_tropicalis_DN36549_c0_g1_i1.p1", "Xenopus_tropicalis_DN51319_c0_g1_i7.p1", "Xenopus_tropicalis_DN51751_c9_g1_i1.p1")
67	GO:0019888	protein phosphatase regulator activity	26	8	4.19	0.04659	c("Xenopus_tropicalis_DN13352_c0_g1_i1.p1", "Xenopus_tropicalis_DN22036_c0_g1_i2.p1", "Xenopus_tropicalis_DN39697_c0_g1_i3.p1", "Xenopus_tropicalis_DN44745_c0_g1_i3.p1", "Xenopus_tropicalis_DN45577_c0_g2_i1.p1", "Xenopus_tropicalis_DN46587_c0_g1_i2.p1", "Xenopus_tropicalis_DN50955_c7_g1_i5.p1", "Xenopus_tropicalis_DN52387_c9_g1_i1.p1")
68	GO:0003714	transcription corepressor activity	22	7	3.55	0.05165	c("Xenopus_tropicalis_DN11636_c0_g1_i1.p1", "Xenopus_tropicalis_DN35318_c0_g1_i1.p1", "Xenopus_tropicalis_DN40480_c0_g1_i2.p1", "Xenopus_tropicalis_DN40569_c0_g1_i1.p1", "Xenopus_tropicalis_DN42607_c0_g1_i1.p1", "Xenopus_tropicalis_DN49069_c0_g1_i4.p1", "Xenopus_tropicalis_DN49880_c0_g1_i1.p1")
69	GO:0008168	methyltransferase activity	173	58	27.88	0.05256	c("Xenopus_tropicalis_DN1216_c0_g1_i2.p1", "Xenopus_tropicalis_DN21353_c0_g1_i2.p1", "Xenopus_tropicalis_DN22002_c0_g1_i3.p1", "Xenopus_tropicalis_DN25301_c0_g1_i1.p1", "Xenopus_tropicalis_DN34650_c0_g1_i1.p1", "Xenopus_tropicalis_DN34940_c0_g1_i1.p1", "Xenopus_tropicalis_DN35854_c0_g1_i1.p1", "Xenopus_tropicalis_DN37335_c0_g1_i1.p1", "Xenopus_tropicalis_DN38131_c0_g1_i1.p1", "Xenopus_tropicalis_…
70	GO:0016279	protein-lysine N-methyltransferase activ...	41	14	6.61	0.05669	c("Xenopus_tropicalis_DN25301_c0_g1_i1.p1", "Xenopus_tropicalis_DN40366_c0_g1_i1.p1", "Xenopus_tropicalis_DN40863_c0_g1_i2.p1", "Xenopus_tropicalis_DN41143_c0_g1_i20.p1", "Xenopus_tropicalis_DN41143_c0_g1_i8.p1", "Xenopus_tropicalis_DN43113_c0_g1_i2.p1", "Xenopus_tropicalis_DN43780_c0_g1_i1.p1", "Xenopus_tropicalis_DN43780_c0_g1_i3.p1", "Xenopus_tropicalis_DN48235_c1_g1_i1.p1", "Xenopus_tropicali…
71	GO:0046983	protein dimerization activity	187	51	30.14	0.05882	c("Xenopus_tropicalis_DN111487_c0_g1_i1.p1", "Xenopus_tropicalis_DN21153_c0_g1_i1.p1", "Xenopus_tropicalis_DN25344_c0_g1_i2.p1", "Xenopus_tropicalis_DN29957_c0_g1_i1.p1", "Xenopus_tropicalis_DN30725_c0_g1_i1.p1", "Xenopus_tropicalis_DN34121_c0_g1_i1.p1", "Xenopus_tropicalis_DN35551_c0_g2_i1.p1", "Xenopus_tropicalis_DN36473_c0_g1_i1.p1", "Xenopus_tropicalis_DN36550_c0_g1_i1.p1", "Xenopus_tropicali…
72	GO:0000175	3'-5'-exoribonuclease activity	8	5	1.29	0.06939	c("Xenopus_tropicalis_DN33643_c0_g1_i1.p1", "Xenopus_tropicalis_DN38793_c0_g1_i1.p1", "Xenopus_tropicalis_DN46233_c0_g1_i4.p1", "Xenopus_tropicalis_DN48593_c2_g1_i1.p1", "Xenopus_tropicalis_DN49994_c1_g1_i1.p1")
73	GO:0004652	polynucleotide adenylyltransferase activ...	5	3	0.81	0.06948	c("Xenopus_tropicalis_DN33156_c0_g1_i1.p1", "Xenopus_tropicalis_DN37490_c0_g1_i1.p1", "Xenopus_tropicalis_DN48096_c2_g1_i2.p1")
74	GO:0017075	syntaxin-1 binding	3	2	0.48	0.06952	c("Xenopus_tropicalis_DN37890_c0_g1_i1.p1", "Xenopus_tropicalis_DN52367_c0_g1_i2.p1")
75	GO:0004526	ribonuclease P activity	3	2	0.48	0.06952	c("Xenopus_tropicalis_DN43275_c1_g1_i1.p1", "Xenopus_tropicalis_DN50828_c1_g1_i3.p1")
76	GO:0010997	anaphase-promoting complex binding	3	2	0.48	0.06952	c("Xenopus_tropicalis_DN44272_c0_g1_i2.p1", "Xenopus_tropicalis_DN51120_c7_g1_i13.p1")
77	GO:0042826	histone deacetylase binding	3	2	0.48	0.06952	c("Xenopus_tropicalis_DN26227_c1_g1_i1.p1", "Xenopus_tropicalis_DN39294_c0_g1_i1.p1")
78	GO:0097027	ubiquitin-protein transferase activator ...	3	2	0.48	0.06952	c("Xenopus_tropicalis_DN44272_c0_g1_i2.p1", "Xenopus_tropicalis_DN51120_c7_g1_i13.p1")
79	GO:0003910	DNA ligase (ATP) activity	3	2	0.48	0.06952	c("Xenopus_tropicalis_DN1556_c0_g1_i1.p1", "Xenopus_tropicalis_DN51138_c0_g1_i6.p1")
80	GO:0017108	5'-flap endonuclease activity	3	2	0.48	0.06952	c("Xenopus_tropicalis_DN52062_c0_g1_i1.p1", "Xenopus_tropicalis_DN52378_c0_g2_i1.p1")
81	GO:0008569	ATP-dependent microtubule motor activity...	3	2	0.48	0.06952	c("Xenopus_tropicalis_DN43112_c0_g1_i2.p1", "Xenopus_tropicalis_DN46460_c0_g2_i1.p1")
82	GO:0042284	sphingolipid delta-4 desaturase activity	3	2	0.48	0.06952	c("Xenopus_tropicalis_DN44936_c0_g1_i1.p1", "Xenopus_tropicalis_DN53130_c5_g1_i2.p1")
83	GO:0002039	p53 binding	3	2	0.48	0.06952	c("Xenopus_tropicalis_DN41143_c0_g1_i20.p1", "Xenopus_tropicalis_DN41143_c0_g1_i8.p1")
84	GO:0003713	transcription coactivator activity	36	10	5.8	0.08246	c("Xenopus_tropicalis_DN31296_c0_g1_i1.p1", "Xenopus_tropicalis_DN32644_c0_g1_i1.p1", "Xenopus_tropicalis_DN33109_c0_g1_i1.p1", "Xenopus_tropicalis_DN46886_c0_g1_i2.p1", "Xenopus_tropicalis_DN47527_c0_g1_i2.p1", "Xenopus_tropicalis_DN47818_c3_g1_i1.p1", "Xenopus_tropicalis_DN48686_c1_g1_i1.p1", "Xenopus_tropicalis_DN48950_c0_g1_i1.p1", "Xenopus_tropicalis_DN49260_c1_g1_i1.p1", "Xenopus_tropicalis…
85	GO:0003725	double-stranded RNA binding	11	4	1.77	0.08633	c("Xenopus_tropicalis_DN43315_c1_g1_i1.p1", "Xenopus_tropicalis_DN44681_c0_g1_i1.p3", "Xenopus_tropicalis_DN50135_c0_g1_i3.p1", "Xenopus_tropicalis_DN51661_c0_g1_i1.p1")
86	GO:0010181	FMN binding	11	4	1.77	0.08633	c("Xenopus_tropicalis_DN31267_c0_g1_i1.p1", "Xenopus_tropicalis_DN49951_c0_g1_i2.p1", "Xenopus_tropicalis_DN50903_c0_g1_i1.p1", "Xenopus_tropicalis_DN51630_c0_g1_i1.p1")
87	GO:0008312	7S RNA binding	7	3	1.13	0.08812	c("Xenopus_tropicalis_DN27076_c0_g1_i1.p1", "Xenopus_tropicalis_DN33541_c0_g1_i1.p1", "Xenopus_tropicalis_DN41165_c0_g2_i1.p1")
88	GO:0003917	DNA topoisomerase type I activity	7	3	1.13	0.08812	c("Xenopus_tropicalis_DN26900_c0_g1_i1.p1", "Xenopus_tropicalis_DN51269_c0_g1_i1.p1", "Xenopus_tropicalis_DN52668_c3_g2_i1.p1")
89	GO:0017137	Rab GTPase binding	39	9	6.28	0.11378	c("Xenopus_tropicalis_DN38962_c0_g1_i1.p1", "Xenopus_tropicalis_DN41320_c1_g1_i2.p1", "Xenopus_tropicalis_DN42027_c0_g1_i1.p1", "Xenopus_tropicalis_DN49286_c0_g2_i1.p1", "Xenopus_tropicalis_DN49777_c0_g1_i4.p1", "Xenopus_tropicalis_DN49953_c0_g1_i1.p1", "Xenopus_tropicalis_DN51502_c0_g1_i1.p1", "Xenopus_tropicalis_DN51863_c7_g2_i1.p1", "Xenopus_tropicalis_DN52274_c0_g1_i2.p1")
90	GO:0016817	hydrolase activity, acting on acid anhyd...	812	137	130.85	0.12383	c("Xenopus_tropicalis_DN111352_c0_g1_i1.p1", "Xenopus_tropicalis_DN112337_c0_g1_i1.p1", "Xenopus_tropicalis_DN11585_c0_g1_i1.p1", "Xenopus_tropicalis_DN123349_c0_g1_i1.p1", "Xenopus_tropicalis_DN13943_c0_g1_i1.p1", "Xenopus_tropicalis_DN17829_c0_g1_i1.p1", "Xenopus_tropicalis_DN22055_c0_g1_i1.p1", "Xenopus_tropicalis_DN22200_c0_g1_i1.p1", "Xenopus_tropicalis_DN22443_c0_g1_i1.p1", "Xenopus_tropica…
91	GO:0019902	phosphatase binding	18	8	2.9	0.12397	c("Xenopus_tropicalis_DN13352_c0_g1_i1.p1", "Xenopus_tropicalis_DN40536_c1_g1_i2.p1", "Xenopus_tropicalis_DN41931_c0_g1_i2.p1", "Xenopus_tropicalis_DN46587_c0_g1_i2.p1", "Xenopus_tropicalis_DN49554_c0_g1_i1.p1", "Xenopus_tropicalis_DN50955_c7_g1_i5.p1", "Xenopus_tropicalis_DN51172_c1_g1_i1.p1", "Xenopus_tropicalis_DN51946_c3_g5_i1.p1")
92	GO:0000339	RNA cap binding	5	3	0.81	0.12425	c("Xenopus_tropicalis_DN33855_c0_g1_i2.p1", "Xenopus_tropicalis_DN48577_c0_g1_i2.p1", "Xenopus_tropicalis_DN52175_c2_g1_i2.p1")
93	GO:0004659	prenyltransferase activity	9	3	1.45	0.12432	c("Xenopus_tropicalis_DN31339_c0_g1_i1.p1", "Xenopus_tropicalis_DN48855_c1_g2_i3.p1", "Xenopus_tropicalis_DN52926_c17_g1_i5.p1")
94	GO:0017150	tRNA dihydrouridine synthase activity	4	2	0.64	0.12434	c("Xenopus_tropicalis_DN17754_c0_g1_i1.p1", "Xenopus_tropicalis_DN44265_c0_g1_i3.p1")
95	GO:0032574	5'-3' RNA helicase activity	4	2	0.64	0.12434	c("Xenopus_tropicalis_DN44925_c0_g1_i1.p1", "Xenopus_tropicalis_DN48737_c0_g1_i1.p1")
96	GO:0035240	dopamine binding	4	2	0.64	0.12434	c("Xenopus_tropicalis_DN22863_c0_g1_i1.p1", "Xenopus_tropicalis_DN22863_c0_g1_i2.p1")
97	GO:0004488	methylenetetrahydrofolate dehydrogenase ...	4	2	0.64	0.12434	c("Xenopus_tropicalis_DN31850_c0_g1_i1.p1", "Xenopus_tropicalis_DN50154_c2_g1_i1.p1")
98	GO:0004709	MAP kinase kinase kinase activity	4	2	0.64	0.12434	c("Xenopus_tropicalis_DN43576_c2_g2_i2.p1", "Xenopus_tropicalis_DN43576_c2_g2_i3.p1")
99	GO:0061575	cyclin-dependent protein serine/threonin...	4	2	0.64	0.12434	c("Xenopus_tropicalis_DN40907_c0_g1_i1.p1", "Xenopus_tropicalis_DN5824_c0_g1_i1.p1")
100	GO:0072544	L-DOPA binding	4	2	0.64	0.12434	c("Xenopus_tropicalis_DN22863_c0_g1_i1.p1", "Xenopus_tropicalis_DN22863_c0_g1_i2.p1")
101	GO:0072545	tyrosine binding	4	2	0.64	0.12434	c("Xenopus_tropicalis_DN22863_c0_g1_i1.p1", "Xenopus_tropicalis_DN22863_c0_g1_i2.p1")
102	GO:0004407	histone deacetylase activity	9	4	1.45	0.12451	c("Xenopus_tropicalis_DN25274_c0_g1_i1.p1", "Xenopus_tropicalis_DN26630_c0_g1_i3.p1", "Xenopus_tropicalis_DN49848_c0_g1_i1.p1", "Xenopus_tropicalis_DN52604_c2_g1_i10.p1")
103	GO:0003873	6-phosphofructo-2-kinase activity	8	3	1.29	0.12462	c("Xenopus_tropicalis_DN48342_c0_g1_i5.p1", "Xenopus_tropicalis_DN48342_c0_g1_i6.p1", "Xenopus_tropicalis_DN51268_c1_g1_i2.p1")
104	GO:0043130	ubiquitin binding	8	3	1.29	0.12462	c("Xenopus_tropicalis_DN37111_c0_g1_i1.p1", "Xenopus_tropicalis_DN44549_c0_g1_i1.p1", "Xenopus_tropicalis_DN47120_c0_g1_i8.p1")
105	GO:0008157	protein phosphatase 1 binding	8	3	1.29	0.12462	c("Xenopus_tropicalis_DN13352_c0_g1_i1.p1", "Xenopus_tropicalis_DN46587_c0_g1_i2.p1", "Xenopus_tropicalis_DN50955_c7_g1_i5.p1")
106	GO:0030368	interleukin-17 receptor activity	8	3	1.29	0.12462	c("Xenopus_tropicalis_DN51060_c6_g1_i2.p1", "Xenopus_tropicalis_DN52859_c4_g1_i1.p1", "Xenopus_tropicalis_DN52859_c5_g1_i1.p1")
107	GO:0046332	SMAD binding	8	3	1.29	0.12462	c("Xenopus_tropicalis_DN109418_c0_g1_i1.p1", "Xenopus_tropicalis_DN31273_c0_g1_i1.p1", "Xenopus_tropicalis_DN38885_c0_g1_i1.p2")
108	GO:0001540	amyloid-beta binding	8	3	1.29	0.12462	c("Xenopus_tropicalis_DN43942_c0_g1_i1.p1", "Xenopus_tropicalis_DN45641_c0_g1_i1.p1", "Xenopus_tropicalis_DN50683_c0_g1_i2.p1")
109	GO:0000049	tRNA binding	8	3	1.29	0.12462	c("Xenopus_tropicalis_DN45857_c2_g1_i1.p1", "Xenopus_tropicalis_DN46297_c0_g1_i1.p1", "Xenopus_tropicalis_DN49368_c0_g1_i1.p1")
110	GO:0005267	potassium channel activity	79	8	12.73	0.12547	c("Xenopus_tropicalis_DN21029_c0_g1_i1.p1", "Xenopus_tropicalis_DN26507_c0_g1_i1.p1", "Xenopus_tropicalis_DN37437_c0_g1_i1.p1", "Xenopus_tropicalis_DN41458_c0_g1_i3.p1", "Xenopus_tropicalis_DN44541_c0_g1_i1.p1", "Xenopus_tropicalis_DN47245_c0_g1_i6.p1", "Xenopus_tropicalis_DN51376_c0_g1_i2.p1", "Xenopus_tropicalis_DN63784_c0_g1_i1.p1")
111	GO:0005484	SNAP receptor activity	13	4	2.09	0.14411	c("Xenopus_tropicalis_DN31976_c0_g1_i1.p1", "Xenopus_tropicalis_DN38340_c0_g1_i1.p1", "Xenopus_tropicalis_DN39002_c0_g1_i1.p1", "Xenopus_tropicalis_DN46956_c0_g1_i2.p1")
112	GO:0008175	tRNA methyltransferase activity	10	8	1.61	0.16075	c("Xenopus_tropicalis_DN39895_c0_g1_i1.p1", "Xenopus_tropicalis_DN40460_c0_g1_i3.p1", "Xenopus_tropicalis_DN40900_c0_g1_i4.p1", "Xenopus_tropicalis_DN43727_c0_g1_i1.p1", "Xenopus_tropicalis_DN45323_c0_g1_i1.p1", "Xenopus_tropicalis_DN46676_c0_g1_i2.p1", "Xenopus_tropicalis_DN51462_c0_g1_i1.p1", "Xenopus_tropicalis_DN52233_c3_g1_i3.p1")
113	GO:0043175	RNA polymerase core enzyme binding	2	2	0.32	0.16109	c("Xenopus_tropicalis_DN21353_c0_g1_i2.p1", "Xenopus_tropicalis_DN36906_c0_g1_i1.p1")
114	GO:0003913	DNA photolyase activity	2	2	0.32	0.16109	c("Xenopus_tropicalis_DN46557_c0_g1_i3.p1", "Xenopus_tropicalis_DN49632_c0_g1_i1.p1")
115	GO:0000026	alpha-1,2-mannosyltransferase activity	2	2	0.32	0.16109	c("Xenopus_tropicalis_DN41158_c0_g1_i1.p1", "Xenopus_tropicalis_DN49394_c2_g1_i2.p1")
116	GO:0051998	protein carboxyl O-methyltransferase act...	9	3	1.45	0.16110	c("Xenopus_tropicalis_DN45469_c0_g1_i1.p1", "Xenopus_tropicalis_DN45939_c0_g1_i1.p1", "Xenopus_tropicalis_DN52211_c4_g2_i1.p1")
117	GO:0008649	rRNA methyltransferase activity	3	2	0.48	0.16110	c("Xenopus_tropicalis_DN44730_c0_g1_i2.p1", "Xenopus_tropicalis_DN50295_c1_g1_i4.p1")
118	GO:0035252	UDP-xylosyltransferase activity	5	2	0.81	0.16113	c("Xenopus_tropicalis_DN34824_c1_g1_i2.p1", "Xenopus_tropicalis_DN48138_c0_g1_i1.p1")
119	GO:0004803	transposase activity	1	1	0.16	0.16115	Xenopus_tropicalis_DN79001_c0_g1_i1.p1
120	GO:0004113	2',3'-cyclic-nucleotide 3'-phosphodieste...	1	1	0.16	0.16115	Xenopus_tropicalis_DN47651_c0_g1_i1.p1
121	GO:0008507	sodium:iodide symporter activity	1	1	0.16	0.16115	Xenopus_tropicalis_DN45511_c0_g1_i1.p1
122	GO:0051751	alpha-1,4-mannosyltransferase activity	1	1	0.16	0.16115	Xenopus_tropicalis_DN30287_c0_g1_i1.p1
123	GO:0019948	SUMO activating enzyme activity	1	1	0.16	0.16115	Xenopus_tropicalis_DN47030_c3_g1_i1.p1
124	GO:0008353	RNA polymerase II CTD heptapeptide repea...	1	1	0.16	0.16115	Xenopus_tropicalis_DN39352_c1_g1_i1.p1
125	GO:0003886	DNA (cytosine-5-)-methyltransferase acti...	1	1	0.16	0.16115	Xenopus_tropicalis_DN48025_c0_g1_i2.p1
126	GO:0008384	IkappaB kinase activity	1	1	0.16	0.16115	Xenopus_tropicalis_DN27602_c0_g1_i1.p1
127	GO:0008988	rRNA (adenine-N6-)-methyltransferase act...	1	1	0.16	0.16115	Xenopus_tropicalis_DN50295_c1_g1_i4.p1
128	GO:0051721	protein phosphatase 2A binding	1	1	0.16	0.16115	Xenopus_tropicalis_DN51946_c3_g5_i1.p1
129	GO:0001786	phosphatidylserine binding	1	1	0.16	0.16115	Xenopus_tropicalis_DN49777_c0_g1_i4.p1
130	GO:0099122	RNA polymerase II C-terminal domain bind...	1	1	0.16	0.16115	Xenopus_tropicalis_DN21353_c0_g1_i2.p1
131	GO:0035197	siRNA binding	1	1	0.16	0.16115	Xenopus_tropicalis_DN50135_c0_g1_i3.p1
132	GO:0005154	epidermal growth factor receptor binding	1	1	0.16	0.16115	Xenopus_tropicalis_DN44422_c0_g1_i1.p1
133	GO:0004587	ornithine-oxo-acid transaminase activity	1	1	0.16	0.16115	Xenopus_tropicalis_DN50963_c2_g1_i1.p1
134	GO:0008022	protein C-terminus binding	1	1	0.16	0.16115	Xenopus_tropicalis_DN40844_c0_g1_i1.p1
135	GO:0016300	tRNA (uracil) methyltransferase activity	1	1	0.16	0.16115	Xenopus_tropicalis_DN52233_c3_g1_i3.p1
136	GO:0004510	tryptophan 5-monooxygenase activity	1	1	0.16	0.16115	Xenopus_tropicalis_DN93971_c0_g1_i1.p1
137	GO:0004512	inositol-3-phosphate synthase activity	1	1	0.16	0.16115	Xenopus_tropicalis_DN37623_c0_g1_i2.p1
138	GO:0000150	recombinase activity	1	1	0.16	0.16115	Xenopus_tropicalis_DN37397_c0_g1_i1.p1
139	GO:0015232	heme transporter activity	1	1	0.16	0.16115	Xenopus_tropicalis_DN40477_c0_g1_i2.p1
140	GO:0015098	molybdate ion transmembrane transporter ...	1	1	0.16	0.16115	Xenopus_tropicalis_DN33135_c0_g1_i1.p1
141	GO:0002151	G-quadruplex RNA binding	1	1	0.16	0.16115	Xenopus_tropicalis_DN3250_c0_g1_i1.p1
142	GO:0071209	U7 snRNA binding	1	1	0.16	0.16115	Xenopus_tropicalis_DN34394_c0_g1_i1.p1
143	GO:0004508	steroid 17-alpha-monooxygenase activity	1	1	0.16	0.16115	Xenopus_tropicalis_DN43726_c0_g1_i1.p1
144	GO:0043813	phosphatidylinositol-3,5-bisphosphate 5-...	1	1	0.16	0.16115	Xenopus_tropicalis_DN30222_c0_g1_i1.p1
145	GO:0004385	guanylate kinase activity	1	1	0.16	0.16115	Xenopus_tropicalis_DN49361_c3_g1_i1.p1
146	GO:0080048	GDP-D-glucose phosphorylase activity	1	1	0.16	0.16115	Xenopus_tropicalis_DN63436_c0_g1_i1.p1
147	GO:0004377	GDP-Man:Man3GlcNAc2-PP-Dol alpha-1,2-man...	1	1	0.16	0.16115	Xenopus_tropicalis_DN41158_c0_g1_i1.p1
148	GO:0050290	sphingomyelin phosphodiesterase D activi...	1	1	0.16	0.16115	Xenopus_tropicalis_DN44066_c1_g1_i10.p1
149	GO:0009019	tRNA (guanine-N1-)-methyltransferase act...	1	1	0.16	0.16115	Xenopus_tropicalis_DN40460_c0_g1_i3.p1
150	GO:0001164	RNA polymerase I CORE element sequence-s...	1	1	0.16	0.16115	Xenopus_tropicalis_DN36050_c0_g1_i2.p1
151	GO:0004070	aspartate carbamoyltransferase activity	1	1	0.16	0.16115	Xenopus_tropicalis_DN38086_c0_g1_i2.p1
152	GO:0005252	open rectifier potassium channel activit...	1	1	0.16	0.16115	Xenopus_tropicalis_DN26507_c0_g1_i1.p1
153	GO:0004797	thymidine kinase activity	1	1	0.16	0.16115	Xenopus_tropicalis_DN11495_c0_g1_i1.p1
154	GO:0004799	thymidylate synthase activity	1	1	0.16	0.16115	Xenopus_tropicalis_DN45053_c0_g1_i1.p1
155	GO:0004671	protein C-terminal S-isoprenylcysteine c...	1	1	0.16	0.16115	Xenopus_tropicalis_DN52211_c4_g2_i1.p1
156	GO:0036310	annealing helicase activity	1	1	0.16	0.16115	Xenopus_tropicalis_DN52067_c0_g1_i1.p1
157	GO:0070883	pre-miRNA binding	1	1	0.16	0.16115	Xenopus_tropicalis_DN50135_c0_g1_i3.p1
158	GO:0004303	estradiol 17-beta-dehydrogenase activity	1	1	0.16	0.16115	Xenopus_tropicalis_DN324_c0_g1_i1.p1
159	GO:0004044	amidophosphoribosyltransferase activity	1	1	0.16	0.16115	Xenopus_tropicalis_DN46201_c0_g1_i1.p1
160	GO:0004641	phosphoribosylformylglycinamidine cyclo-...	1	1	0.16	0.16115	Xenopus_tropicalis_DN49362_c0_g1_i1.p1
161	GO:0004644	phosphoribosylglycinamide formyltransfer...	1	1	0.16	0.16115	Xenopus_tropicalis_DN49362_c0_g1_i1.p1
162	GO:0017110	nucleoside-diphosphatase activity	1	1	0.16	0.16115	Xenopus_tropicalis_DN29658_c0_g1_i3.p1
163	GO:0017116	single-stranded DNA-dependent ATP-depend...	1	1	0.16	0.16115	Xenopus_tropicalis_DN52378_c0_g2_i1.p1
164	GO:0004637	phosphoribosylamine-glycine ligase activ...	1	1	0.16	0.16115	Xenopus_tropicalis_DN49362_c0_g1_i1.p1
165	GO:0035226	glutamate-cysteine ligase catalytic subu...	1	1	0.16	0.16115	Xenopus_tropicalis_DN45530_c0_g1_i1.p1
166	GO:0003979	UDP-glucose 6-dehydrogenase activity	1	1	0.16	0.16115	Xenopus_tropicalis_DN48921_c0_g1_i1.p1
167	GO:0003922	GMP synthase (glutamine-hydrolyzing) act...	1	1	0.16	0.16115	Xenopus_tropicalis_DN37294_c0_g1_i2.p1
168	GO:1990226	histone methyltransferase binding	1	1	0.16	0.16115	Xenopus_tropicalis_DN26785_c0_g1_i1.p1
169	GO:0017136	NAD-dependent histone deacetylase activi...	1	1	0.16	0.16115	Xenopus_tropicalis_DN26630_c0_g1_i3.p1
170	GO:0010485	H4 histone acetyltransferase activity	1	1	0.16	0.16115	Xenopus_tropicalis_DN39021_c0_g1_i6.p1
171	GO:0019135	deoxyhypusine monooxygenase activity	1	1	0.16	0.16115	Xenopus_tropicalis_DN47852_c0_g1_i6.p1
172	GO:0004748	ribonucleoside-diphosphate reductase act...	1	1	0.16	0.16115	Xenopus_tropicalis_DN48115_c0_g1_i1.p1
173	GO:0003689	DNA clamp loader activity	1	1	0.16	0.16115	Xenopus_tropicalis_DN52576_c1_g1_i1.p1
174	GO:0043546	molybdopterin cofactor binding	1	1	0.16	0.16115	Xenopus_tropicalis_DN46332_c0_g1_i1.p1
175	GO:0004482	mRNA (guanine-N7-)-methyltransferase act...	1	1	0.16	0.16115	Xenopus_tropicalis_DN38771_c0_g1_i1.p1
176	GO:0000386	second spliceosomal transesterification ...	1	1	0.16	0.16115	Xenopus_tropicalis_DN44341_c0_g1_i2.p1
177	GO:0030350	iron-responsive element binding	1	1	0.16	0.16115	Xenopus_tropicalis_DN44416_c0_g1_i6.p1
178	GO:0035312	5'-3' exodeoxyribonuclease activity	1	1	0.16	0.16115	Xenopus_tropicalis_DN46124_c0_g1_i1.p1
179	GO:0008176	tRNA (guanine-N7-)-methyltransferase act...	1	1	0.16	0.16115	Xenopus_tropicalis_DN46676_c0_g1_i2.p1
180	GO:0043998	H2A histone acetyltransferase activity	1	1	0.16	0.16115	Xenopus_tropicalis_DN39021_c0_g1_i6.p1
181	GO:0003904	deoxyribodipyrimidine photo-lyase activi...	1	1	0.16	0.16115	Xenopus_tropicalis_DN46557_c0_g1_i3.p1
182	GO:0003905	alkylbase DNA N-glycosylase activity	1	1	0.16	0.16115	Xenopus_tropicalis_DN22613_c0_g1_i2.p1
183	GO:0000340	RNA 7-methylguanosine cap binding	1	1	0.16	0.16115	Xenopus_tropicalis_DN52175_c2_g1_i2.p1
184	GO:0008143	poly(A) binding	1	1	0.16	0.16115	Xenopus_tropicalis_DN45497_c0_g1_i2.p1
185	GO:0052650	NADP-retinol dehydrogenase activity	1	1	0.16	0.16115	Xenopus_tropicalis_DN109521_c0_g1_i1.p1
186	GO:0008139	nuclear localization sequence binding	1	1	0.16	0.16115	Xenopus_tropicalis_DN52298_c0_g1_i3.p1
187	GO:0050750	low-density lipoprotein particle recepto...	1	1	0.16	0.16115	Xenopus_tropicalis_DN44063_c1_g1_i1.p1
188	GO:0070290	N-acylphosphatidylethanolamine-specific ...	1	1	0.16	0.16115	Xenopus_tropicalis_DN50703_c4_g1_i1.p1
189	GO:0000900	translation repressor activity, mRNA reg...	1	1	0.16	0.16115	Xenopus_tropicalis_DN5727_c1_g1_i1.p2
190	GO:0047442	17-alpha-hydroxyprogesterone aldolase ac...	1	1	0.16	0.16115	Xenopus_tropicalis_DN43726_c0_g1_i1.p1
191	GO:0030628	pre-mRNA 3'-splice site binding	1	1	0.16	0.16115	Xenopus_tropicalis_DN44341_c0_g1_i2.p1
192	GO:0008297	single-stranded DNA exodeoxyribonuclease...	1	1	0.16	0.16115	Xenopus_tropicalis_DN49208_c3_g2_i1.p1
193	GO:0072572	poly-ADP-D-ribose binding	1	1	0.16	0.16115	Xenopus_tropicalis_DN3130_c0_g1_i1.p1
194	GO:0043023	ribosomal large subunit binding	1	1	0.16	0.16115	Xenopus_tropicalis_DN26946_c0_g1_i1.p1
195	GO:0004163	diphosphomevalonate decarboxylase activi...	1	1	0.16	0.16115	Xenopus_tropicalis_DN51645_c3_g1_i1.p1
196	GO:0004168	dolichol kinase activity	1	1	0.16	0.16115	Xenopus_tropicalis_DN49813_c6_g1_i1.p1
197	GO:0019205	nucleobase-containing compound kinase ac...	38	11	6.12	0.16490	c("Xenopus_tropicalis_DN110901_c0_g1_i1.p1", "Xenopus_tropicalis_DN11495_c0_g1_i1.p1", "Xenopus_tropicalis_DN29679_c0_g1_i1.p1", "Xenopus_tropicalis_DN31961_c0_g1_i1.p1", "Xenopus_tropicalis_DN37432_c0_g1_i1.p1", "Xenopus_tropicalis_DN38871_c0_g1_i1.p1", "Xenopus_tropicalis_DN48076_c0_g1_i1.p1", "Xenopus_tropicalis_DN48379_c3_g1_i1.p1", "Xenopus_tropicalis_DN49361_c3_g1_i1.p1", "Xenopus_tropicali…
198	GO:0004707	MAP kinase activity	14	4	2.26	0.17739	c("Xenopus_tropicalis_DN30986_c0_g1_i1.p1", "Xenopus_tropicalis_DN35684_c0_g1_i1.p1", "Xenopus_tropicalis_DN42093_c0_g1_i1.p1", "Xenopus_tropicalis_DN48979_c0_g1_i6.p1")
199	GO:0004198	calcium-dependent cysteine-type endopept...	24	6	3.87	0.17835	c("Xenopus_tropicalis_DN18121_c0_g1_i1.p1", "Xenopus_tropicalis_DN34953_c0_g1_i1.p1", "Xenopus_tropicalis_DN40877_c0_g1_i4.p1", "Xenopus_tropicalis_DN43085_c0_g1_i2.p2", "Xenopus_tropicalis_DN47132_c0_g1_i3.p1", "Xenopus_tropicalis_DN48231_c0_g1_i1.p1")
200	GO:0019903	protein phosphatase binding	14	6	2.26	0.18530	c("Xenopus_tropicalis_DN13352_c0_g1_i1.p1", "Xenopus_tropicalis_DN41931_c0_g1_i2.p1", "Xenopus_tropicalis_DN46587_c0_g1_i2.p1", "Xenopus_tropicalis_DN49554_c0_g1_i1.p1", "Xenopus_tropicalis_DN50955_c7_g1_i5.p1", "Xenopus_tropicalis_DN51946_c3_g5_i1.p1")
201	GO:0019905	syntaxin binding	8	4	1.29	0.18544	c("Xenopus_tropicalis_DN37890_c0_g1_i1.p1", "Xenopus_tropicalis_DN46861_c1_g2_i5.p1", "Xenopus_tropicalis_DN46993_c0_g1_i2.p1", "Xenopus_tropicalis_DN52367_c0_g1_i2.p1")
202	GO:0004376	glycolipid mannosyltransferase activity	6	3	0.97	0.18554	c("Xenopus_tropicalis_DN30287_c0_g1_i1.p1", "Xenopus_tropicalis_DN41158_c0_g1_i1.p1", "Xenopus_tropicalis_DN49394_c2_g1_i2.p1")
203	GO:0042162	telomeric DNA binding	7	3	1.13	0.18556	c("Xenopus_tropicalis_DN29957_c0_g1_i1.p1", "Xenopus_tropicalis_DN40144_c0_g1_i1.p1", "Xenopus_tropicalis_DN42225_c0_g1_i2.p1")
204	GO:0042802	identical protein binding	21	5	3.38	0.18559	c("Xenopus_tropicalis_DN29957_c0_g1_i1.p1", "Xenopus_tropicalis_DN40144_c0_g1_i1.p1", "Xenopus_tropicalis_DN44881_c0_g2_i1.p1", "Xenopus_tropicalis_DN48645_c0_g1_i1.p1", "Xenopus_tropicalis_DN49372_c0_g1_i2.p1")
205	GO:0005432	calcium:sodium antiporter activity	5	2	0.81	0.18565	c("Xenopus_tropicalis_DN37868_c0_g1_i1.p1", "Xenopus_tropicalis_DN38350_c0_g1_i2.p1")
206	GO:0061608	nuclear import signal receptor activity	5	2	0.81	0.18565	c("Xenopus_tropicalis_DN41977_c0_g1_i1.p1", "Xenopus_tropicalis_DN49856_c2_g1_i4.p1")
207	GO:0043565	sequence-specific DNA binding	209	41	33.68	0.20700	c("Xenopus_tropicalis_DN20574_c1_g1_i1.p1", "Xenopus_tropicalis_DN23295_c0_g1_i1.p1", "Xenopus_tropicalis_DN24085_c0_g1_i1.p1", "Xenopus_tropicalis_DN29957_c0_g1_i1.p1", "Xenopus_tropicalis_DN33514_c1_g1_i1.p1", "Xenopus_tropicalis_DN33986_c0_g1_i3.p1", "Xenopus_tropicalis_DN34150_c0_g1_i1.p1", "Xenopus_tropicalis_DN34976_c0_g1_i1.p1", "Xenopus_tropicalis_DN36050_c0_g1_i2.p1", "Xenopus_tropicalis…
208	GO:0004983	neuropeptide Y receptor activity	10	3	1.61	0.20948	c("Xenopus_tropicalis_DN48460_c1_g1_i14.p1", "Xenopus_tropicalis_DN48460_c1_g1_i17.p1", "Xenopus_tropicalis_DN48460_c1_g1_i2.p1")
209	GO:0008134	transcription factor binding	27	8	4.35	0.21243	c("Xenopus_tropicalis_DN1125_c0_g1_i1.p1", "Xenopus_tropicalis_DN42834_c0_g1_i1.p1", "Xenopus_tropicalis_DN43764_c0_g1_i1.p1", "Xenopus_tropicalis_DN47337_c0_g1_i2.p1", "Xenopus_tropicalis_DN48055_c0_g1_i1.p1", "Xenopus_tropicalis_DN49372_c0_g1_i2.p1", "Xenopus_tropicalis_DN49775_c0_g1_i1.p1", "Xenopus_tropicalis_DN52252_c2_g1_i3.p1")
210	GO:0016758	transferase activity, transferring hexos...	86	18	13.86	0.22241	c("Xenopus_tropicalis_DN26288_c0_g1_i2.p1", "Xenopus_tropicalis_DN26812_c0_g1_i1.p1", "Xenopus_tropicalis_DN30287_c0_g1_i1.p1", "Xenopus_tropicalis_DN33930_c1_g1_i1.p1", "Xenopus_tropicalis_DN41158_c0_g1_i1.p1", "Xenopus_tropicalis_DN42441_c0_g1_i2.p1", "Xenopus_tropicalis_DN44030_c0_g1_i2.p1", "Xenopus_tropicalis_DN48636_c0_g1_i2.p1", "Xenopus_tropicalis_DN48823_c2_g1_i2.p1", "Xenopus_tropicalis…
211	GO:0004672	protein kinase activity	629	116	101.36	0.23494	c("Xenopus_tropicalis_DN108697_c0_g1_i1.p1", "Xenopus_tropicalis_DN109079_c0_g1_i1.p1", "Xenopus_tropicalis_DN109259_c0_g1_i1.p1", "Xenopus_tropicalis_DN20368_c0_g1_i1.p1", "Xenopus_tropicalis_DN2123_c0_g1_i1.p1", "Xenopus_tropicalis_DN23298_c0_g1_i1.p1", "Xenopus_tropicalis_DN24019_c0_g1_i1.p1", "Xenopus_tropicalis_DN24194_c0_g1_i3.p1", "Xenopus_tropicalis_DN2594_c0_g1_i1.p1", "Xenopus_tropicali…
212	GO:0004722	protein serine/threonine phosphatase act...	30	9	4.83	0.24098	c("Xenopus_tropicalis_DN123522_c0_g1_i1.p1", "Xenopus_tropicalis_DN17634_c0_g1_i1.p1", "Xenopus_tropicalis_DN32817_c0_g1_i1.p1", "Xenopus_tropicalis_DN34803_c0_g1_i1.p1", "Xenopus_tropicalis_DN36906_c0_g1_i1.p1", "Xenopus_tropicalis_DN36924_c0_g1_i1.p1", "Xenopus_tropicalis_DN44942_c0_g1_i4.p1", "Xenopus_tropicalis_DN52521_c1_g1_i2.p3", "Xenopus_tropicalis_DN52521_c3_g1_i2.p1")
213	GO:0019900	kinase binding	28	6	4.51	0.24988	c("Xenopus_tropicalis_DN35311_c0_g1_i1.p1", "Xenopus_tropicalis_DN43033_c0_g1_i1.p1", "Xenopus_tropicalis_DN50445_c0_g1_i3.p1", "Xenopus_tropicalis_DN50445_c0_g1_i5.p1", "Xenopus_tropicalis_DN51218_c5_g1_i4.p1", "Xenopus_tropicalis_DN51775_c1_g1_i3.p1")
214	GO:0017049	GTP-Rho binding	6	2	0.97	0.24995	c("Xenopus_tropicalis_DN44465_c0_g1_i4.p1", "Xenopus_tropicalis_DN45644_c1_g1_i1.p1")
215	GO:0046875	ephrin receptor binding	6	2	0.97	0.24995	c("Xenopus_tropicalis_DN43502_c0_g1_i1.p1", "Xenopus_tropicalis_DN43652_c0_g1_i1.p1")
216	GO:0003747	translation release factor activity	6	2	0.97	0.24995	c("Xenopus_tropicalis_DN32822_c0_g1_i1.p1", "Xenopus_tropicalis_DN39683_c0_g1_i1.p1")
217	GO:0003899	DNA-directed 5'-3' RNA polymerase activi...	18	5	2.9	0.25000	c("Xenopus_tropicalis_DN37613_c0_g1_i1.p1", "Xenopus_tropicalis_DN40087_c0_g1_i1.p2", "Xenopus_tropicalis_DN42274_c0_g1_i1.p1", "Xenopus_tropicalis_DN45015_c0_g1_i2.p1", "Xenopus_tropicalis_DN49015_c2_g1_i5.p1")
218	GO:0015631	tubulin binding	158	50	25.46	0.25032	c("Xenopus_tropicalis_DN123215_c0_g1_i1.p1", "Xenopus_tropicalis_DN23881_c0_g1_i1.p1", "Xenopus_tropicalis_DN29420_c1_g1_i1.p1", "Xenopus_tropicalis_DN31392_c0_g1_i1.p1", "Xenopus_tropicalis_DN3577_c0_g1_i1.p1", "Xenopus_tropicalis_DN38701_c0_g1_i1.p1", "Xenopus_tropicalis_DN39434_c0_g1_i1.p1", "Xenopus_tropicalis_DN40616_c0_g1_i1.p1", "Xenopus_tropicalis_DN41469_c0_g1_i1.p1", "Xenopus_tropicalis…
219	GO:0070403	NAD+ binding	11	3	1.77	0.25567	c("Xenopus_tropicalis_DN26630_c0_g1_i2.p1", "Xenopus_tropicalis_DN26630_c0_g1_i3.p1", "Xenopus_tropicalis_DN38466_c0_g1_i1.p1")
220	GO:0008138	protein tyrosine/serine/threonine phosph...	40	7	6.45	0.29124	c("Xenopus_tropicalis_DN20513_c0_g1_i1.p1", "Xenopus_tropicalis_DN32993_c0_g1_i1.p1", "Xenopus_tropicalis_DN35586_c0_g1_i1.p1", "Xenopus_tropicalis_DN37193_c0_g1_i2.p2", "Xenopus_tropicalis_DN48035_c0_g1_i1.p1", "Xenopus_tropicalis_DN50034_c1_g4_i1.p1", "Xenopus_tropicalis_DN51586_c2_g1_i1.p1")
221	GO:0016887	ATPase activity	193	28	31.1	0.29392	c("Xenopus_tropicalis_DN17829_c0_g1_i1.p1", "Xenopus_tropicalis_DN26745_c0_g1_i1.p1", "Xenopus_tropicalis_DN31886_c0_g1_i1.p1", "Xenopus_tropicalis_DN31978_c0_g1_i1.p1", "Xenopus_tropicalis_DN37397_c0_g1_i1.p1", "Xenopus_tropicalis_DN38701_c0_g1_i1.p1", "Xenopus_tropicalis_DN39877_c0_g1_i3.p1", "Xenopus_tropicalis_DN40568_c0_g1_i1.p1", "Xenopus_tropicalis_DN41281_c0_g1_i1.p1", "Xenopus_tropicalis…
222	GO:0030515	snoRNA binding	4	3	0.64	0.29614	c("Xenopus_tropicalis_DN35502_c0_g1_i1.p1", "Xenopus_tropicalis_DN35502_c0_g1_i2.p1", "Xenopus_tropicalis_DN49036_c1_g1_i1.p1")
223	GO:0016888	endodeoxyribonuclease activity, producin...	5	3	0.81	0.29616	c("Xenopus_tropicalis_DN41766_c0_g1_i1.p1", "Xenopus_tropicalis_DN52062_c0_g1_i1.p1", "Xenopus_tropicalis_DN52378_c0_g2_i1.p1")
224	GO:0008409	5'-3' exonuclease activity	3	2	0.48	0.29624	c("Xenopus_tropicalis_DN46124_c0_g1_i1.p1", "Xenopus_tropicalis_DN51032_c0_g1_i2.p1")
225	GO:0031491	nucleosome binding	8	2	1.29	0.29634	c("Xenopus_tropicalis_DN34656_c0_g1_i3.p2", "Xenopus_tropicalis_DN47892_c0_g1_i1.p1")
226	GO:0004170	dUTP diphosphatase activity	2	1	0.32	0.29634	Xenopus_tropicalis_DN11585_c0_g1_i1.p1
227	GO:0008273	calcium, potassium:sodium antiporter act...	2	1	0.32	0.29634	Xenopus_tropicalis_DN47009_c2_g1_i5.p1
228	GO:0003865	3-oxo-5-alpha-steroid 4-dehydrogenase ac...	2	1	0.32	0.29634	Xenopus_tropicalis_DN47827_c0_g1_i2.p1
229	GO:0004809	tRNA (guanine-N2-)-methyltransferase act...	2	1	0.32	0.29634	Xenopus_tropicalis_DN43727_c0_g1_i1.p1
230	GO:0042799	histone methyltransferase activity (H4-K...	2	1	0.32	0.29634	Xenopus_tropicalis_DN51213_c0_g1_i1.p1
231	GO:0070915	lysophosphatidic acid receptor activity	2	1	0.32	0.29634	Xenopus_tropicalis_DN32178_c0_g1_i1.p1
232	GO:0008327	methyl-CpG binding	2	1	0.32	0.29634	Xenopus_tropicalis_DN49300_c0_g1_i1.p1
233	GO:0003839	gamma-glutamylcyclotransferase activity	2	1	0.32	0.29634	Xenopus_tropicalis_DN48171_c0_g1_i1.p1
234	GO:0008349	MAP kinase kinase kinase kinase activity	2	1	0.32	0.29634	Xenopus_tropicalis_DN50480_c3_g1_i2.p1
235	GO:0008332	low voltage-gated calcium channel activi...	2	1	0.32	0.29634	Xenopus_tropicalis_DN50351_c6_g1_i1.p1
236	GO:0001735	prenylcysteine oxidase activity	2	1	0.32	0.29634	Xenopus_tropicalis_DN17794_c0_g1_i1.p1
237	GO:1990817	RNA adenylyltransferase activity	2	1	0.32	0.29634	Xenopus_tropicalis_DN37490_c0_g1_i1.p1
238	GO:0080025	phosphatidylinositol-3,5-bisphosphate bi...	2	1	0.32	0.29634	Xenopus_tropicalis_DN48479_c3_g1_i1.p1
239	GO:0004960	thromboxane receptor activity	2	1	0.32	0.29634	Xenopus_tropicalis_DN31432_c0_g1_i1.p1
240	GO:0004965	G protein-coupled GABA receptor activity	2	1	0.32	0.29634	Xenopus_tropicalis_DN40798_c2_g1_i1.p1
241	GO:0071933	Arp2/3 complex binding	2	1	0.32	0.29634	Xenopus_tropicalis_DN52629_c7_g1_i2.p1
242	GO:0030144	alpha-1,6-mannosylglycoprotein 6-beta-N-...	2	1	0.32	0.29634	Xenopus_tropicalis_DN48636_c0_g1_i2.p1
243	GO:0008476	protein-tyrosine sulfotransferase activi...	2	1	0.32	0.29634	Xenopus_tropicalis_DN50879_c0_g1_i2.p1
244	GO:0008479	queuine tRNA-ribosyltransferase activity	2	1	0.32	0.29634	Xenopus_tropicalis_DN44478_c0_g1_i3.p1
245	GO:0016428	tRNA (cytosine-5-)-methyltransferase act...	2	1	0.32	0.29634	Xenopus_tropicalis_DN40900_c0_g1_i4.p1
246	GO:0004066	asparagine synthase (glutamine-hydrolyzi...	2	1	0.32	0.29634	Xenopus_tropicalis_DN49226_c0_g1_i3.p1
247	GO:0048019	receptor antagonist activity	2	1	0.32	0.29634	Xenopus_tropicalis_DN44063_c1_g1_i1.p1
248	GO:0004656	procollagen-proline 4-dioxygenase activi...	2	1	0.32	0.29634	Xenopus_tropicalis_DN35202_c0_g1_i1.p1
249	GO:0004657	proline dehydrogenase activity	2	1	0.32	0.29634	Xenopus_tropicalis_DN47123_c0_g1_i1.p1
250	GO:0004088	carbamoyl-phosphate synthase (glutamine-...	2	1	0.32	0.29634	Xenopus_tropicalis_DN38086_c0_g1_i2.p1
251	GO:0004689	phosphorylase kinase activity	2	1	0.32	0.29634	Xenopus_tropicalis_DN42291_c0_g1_i1.p1
252	GO:0004679	AMP-activated protein kinase activity	2	1	0.32	0.29634	Xenopus_tropicalis_DN42479_c0_g1_i2.p1
253	GO:0045131	pre-mRNA branch point binding	2	1	0.32	0.29634	Xenopus_tropicalis_DN51947_c2_g1_i6.p1
254	GO:0017176	phosphatidylinositol N-acetylglucosaminy...	2	1	0.32	0.29634	Xenopus_tropicalis_DN26288_c0_g1_i2.p1
255	GO:0016403	dimethylargininase activity	2	1	0.32	0.29634	Xenopus_tropicalis_DN46922_c1_g1_i4.p1
256	GO:0003958	NADPH-hemoprotein reductase activity	2	1	0.32	0.29634	Xenopus_tropicalis_DN49951_c0_g1_i2.p1
257	GO:0003980	UDP-glucose:glycoprotein glucosyltransfe...	2	1	0.32	0.29634	Xenopus_tropicalis_DN44030_c0_g1_i2.p1
258	GO:0003918	DNA topoisomerase type II (ATP-hydrolyzi...	2	1	0.32	0.29634	Xenopus_tropicalis_DN46885_c0_g1_i1.p1
259	GO:0030229	very-low-density lipoprotein particle re...	2	1	0.32	0.29634	Xenopus_tropicalis_DN49611_c0_g1_i3.p1
260	GO:0034450	ubiquitin-ubiquitin ligase activity	2	1	0.32	0.29634	Xenopus_tropicalis_DN43522_c0_g1_i3.p1
261	GO:0004422	hypoxanthine phosphoribosyltransferase a...	2	1	0.32	0.29634	Xenopus_tropicalis_DN20053_c0_g1_i1.p1
262	GO:0030942	endoplasmic reticulum signal peptide bin...	2	1	0.32	0.29634	Xenopus_tropicalis_DN27076_c0_g1_i1.p1
263	GO:0032977	membrane insertase activity	2	1	0.32	0.29634	Xenopus_tropicalis_DN39744_c0_g1_i1.p1
264	GO:0030337	DNA polymerase processivity factor activ...	2	1	0.32	0.29634	Xenopus_tropicalis_DN32451_c0_g1_i1.p1
265	GO:0042500	aspartic endopeptidase activity, intrame...	2	1	0.32	0.29634	Xenopus_tropicalis_DN31890_c0_g1_i2.p1
266	GO:0004822	isoleucine-tRNA ligase activity	2	1	0.32	0.29634	Xenopus_tropicalis_DN46297_c0_g1_i1.p1
267	GO:0004825	methionine-tRNA ligase activity	2	1	0.32	0.29634	Xenopus_tropicalis_DN50957_c2_g1_i4.p1
268	GO:0043014	alpha-tubulin binding	2	1	0.32	0.29634	Xenopus_tropicalis_DN47810_c0_g1_i1.p1
269	GO:0004817	cysteine-tRNA ligase activity	2	1	0.32	0.29634	Xenopus_tropicalis_DN47833_c0_g1_i2.p1
270	GO:0043047	single-stranded telomeric DNA binding	2	1	0.32	0.29634	Xenopus_tropicalis_DN42225_c0_g1_i2.p1
271	GO:0017061	S-methyl-5-thioadenosine phosphorylase a...	2	1	0.32	0.29634	Xenopus_tropicalis_DN23952_c0_g1_i3.p1
272	GO:0019237	centromeric DNA binding	2	1	0.32	0.29634	Xenopus_tropicalis_DN45131_c0_g1_i4.p1
273	GO:0016251	RNA polymerase II general transcription ...	2	1	0.32	0.29634	Xenopus_tropicalis_DN52207_c0_g1_i1.p1
274	GO:0003896	DNA primase activity	2	1	0.32	0.29634	Xenopus_tropicalis_DN42274_c0_g1_i1.p1
275	GO:0004830	tryptophan-tRNA ligase activity	2	1	0.32	0.29634	Xenopus_tropicalis_DN68173_c0_g1_i1.p1
276	GO:0022832	voltage-gated channel activity	109	10	17.57	0.29735	c("Xenopus_tropicalis_DN26507_c0_g1_i1.p1", "Xenopus_tropicalis_DN41336_c0_g1_i14.p1", "Xenopus_tropicalis_DN41458_c0_g1_i3.p1", "Xenopus_tropicalis_DN44541_c0_g1_i1.p1", "Xenopus_tropicalis_DN46502_c0_g1_i1.p1", "Xenopus_tropicalis_DN47245_c0_g1_i6.p1", "Xenopus_tropicalis_DN47456_c1_g2_i1.p1", "Xenopus_tropicalis_DN47611_c0_g1_i1.p1", "Xenopus_tropicalis_DN50351_c6_g1_i1.p1", "Xenopus_tropicali…
277	GO:0016799	hydrolase activity, hydrolyzing N-glycos...	15	4	2.42	0.31454	c("Xenopus_tropicalis_DN22613_c0_g1_i2.p1", "Xenopus_tropicalis_DN47214_c0_g1_i2.p1", "Xenopus_tropicalis_DN49598_c0_g1_i2.p1", "Xenopus_tropicalis_DN52943_c14_g3_i1.p1")
278	GO:0005158	insulin receptor binding	7	2	1.13	0.31469	c("Xenopus_tropicalis_DN47255_c1_g1_i1.p1", "Xenopus_tropicalis_DN47255_c1_g1_i2.p1")
279	GO:0016307	phosphatidylinositol phosphate kinase ac...	7	2	1.13	0.31469	c("Xenopus_tropicalis_DN29848_c0_g1_i2.p1", "Xenopus_tropicalis_DN52628_c7_g1_i3.p1")
280	GO:0004703	G protein-coupled receptor kinase activi...	7	2	1.13	0.31469	c("Xenopus_tropicalis_DN40136_c0_g1_i1.p1", "Xenopus_tropicalis_DN44891_c0_g1_i2.p1")
281	GO:0030374	nuclear receptor transcription coactivat...	7	2	1.13	0.31469	c("Xenopus_tropicalis_DN48686_c1_g1_i1.p1", "Xenopus_tropicalis_DN48950_c0_g1_i1.p1")
282	GO:0043022	ribosome binding	7	2	1.13	0.31469	c("Xenopus_tropicalis_DN47190_c0_g1_i1.p1", "Xenopus_tropicalis_DN51775_c1_g1_i3.p1")
283	GO:0042813	Wnt-activated receptor activity	13	3	2.09	0.35069	c("Xenopus_tropicalis_DN11263_c0_g1_i1.p1", "Xenopus_tropicalis_DN1586_c0_g1_i1.p2", "Xenopus_tropicalis_DN44831_c0_g1_i2.p1")
284	GO:0051539	4 iron, 4 sulfur cluster binding	13	3	2.09	0.35069	c("Xenopus_tropicalis_DN44915_c0_g1_i2.p1", "Xenopus_tropicalis_DN45688_c0_g1_i1.p1", "Xenopus_tropicalis_DN51630_c0_g1_i1.p1")
285	GO:0016787	hydrolase activity	2218	344	357.43	0.37208	c("Xenopus_tropicalis_DN111352_c0_g1_i1.p1", "Xenopus_tropicalis_DN112337_c0_g1_i1.p1", "Xenopus_tropicalis_DN11585_c0_g1_i1.p1", "Xenopus_tropicalis_DN11953_c0_g1_i1.p1", "Xenopus_tropicalis_DN123349_c0_g1_i1.p1", "Xenopus_tropicalis_DN123522_c0_g1_i1.p1", "Xenopus_tropicalis_DN123679_c0_g1_i1.p1", "Xenopus_tropicalis_DN125710_c0_g1_i1.p1", "Xenopus_tropicalis_DN13943_c0_g1_i1.p1", "Xenopus_trop…
286	GO:1990380	Lys48-specific deubiquitinase activity	8	2	1.29	0.37804	c("Xenopus_tropicalis_DN51117_c0_g1_i2.p1", "Xenopus_tropicalis_DN51824_c3_g1_i1.p1")
287	GO:0008013	beta-catenin binding	20	4	3.22	0.40663	c("Xenopus_tropicalis_DN12132_c0_g1_i1.p1", "Xenopus_tropicalis_DN33109_c0_g1_i1.p1", "Xenopus_tropicalis_DN37911_c0_g1_i2.p1", "Xenopus_tropicalis_DN49110_c3_g2_i1.p1")
288	GO:0016779	nucleotidyltransferase activity	72	21	11.6	0.40769	c("Xenopus_tropicalis_DN33156_c0_g1_i1.p1", "Xenopus_tropicalis_DN37490_c0_g1_i1.p1", "Xenopus_tropicalis_DN37613_c0_g1_i1.p1", "Xenopus_tropicalis_DN39493_c0_g1_i2.p1", "Xenopus_tropicalis_DN40087_c0_g1_i1.p2", "Xenopus_tropicalis_DN40410_c0_g1_i1.p1", "Xenopus_tropicalis_DN41538_c0_g1_i2.p1", "Xenopus_tropicalis_DN42274_c0_g1_i1.p1", "Xenopus_tropicalis_DN45015_c0_g1_i2.p1", "Xenopus_tropicalis…
289	GO:0047429	nucleoside-triphosphate diphosphatase ac...	5	2	0.81	0.40965	c("Xenopus_tropicalis_DN11585_c0_g1_i1.p1", "Xenopus_tropicalis_DN45774_c1_g1_i1.p1")
290	GO:0042974	retinoic acid receptor binding	3	1	0.48	0.40975	Xenopus_tropicalis_DN42834_c0_g1_i1.p1
291	GO:0042978	ornithine decarboxylase activator activi...	3	1	0.48	0.40975	Xenopus_tropicalis_DN46306_c0_g1_i2.p1
292	GO:0019781	NEDD8 activating enzyme activity	3	1	0.48	0.40975	Xenopus_tropicalis_DN37793_c0_g1_i1.p1
293	GO:0019789	SUMO transferase activity	3	1	0.48	0.40975	Xenopus_tropicalis_DN1115_c0_g1_i3.p1
294	GO:0004517	nitric-oxide synthase activity	3	1	0.48	0.40975	Xenopus_tropicalis_DN50903_c0_g1_i1.p1
295	GO:0030159	receptor signaling complex scaffold acti...	3	1	0.48	0.40975	Xenopus_tropicalis_DN52762_c0_g1_i1.p1
296	GO:0019894	kinesin binding	3	1	0.48	0.40975	Xenopus_tropicalis_DN52367_c0_g1_i2.p1
297	GO:0015016	[heparan sulfate]-glucosamine N-sulfotra...	3	1	0.48	0.40975	Xenopus_tropicalis_DN51566_c2_g1_i6.p1
298	GO:0004329	formate-tetrahydrofolate ligase activity	3	1	0.48	0.40975	Xenopus_tropicalis_DN31850_c0_g1_i1.p1
299	GO:0004020	adenylylsulfate kinase activity	3	1	0.48	0.40975	Xenopus_tropicalis_DN40410_c0_g1_i1.p1
300	GO:0043560	insulin receptor substrate binding	3	1	0.48	0.40975	Xenopus_tropicalis_DN49585_c0_g1_i2.p1
301	GO:0035368	selenocysteine insertion sequence bindin...	3	1	0.48	0.40975	Xenopus_tropicalis_DN50796_c2_g2_i3.p1
302	GO:0034632	retinol transmembrane transporter activi...	3	1	0.48	0.40975	Xenopus_tropicalis_DN49797_c0_g1_i1.p1
303	GO:0030274	LIM domain binding	3	1	0.48	0.40975	Xenopus_tropicalis_DN43547_c0_g1_i3.p1
304	GO:0008140	cAMP response element binding protein bi...	3	1	0.48	0.40975	Xenopus_tropicalis_DN48055_c0_g1_i1.p1
305	GO:0004890	GABA-A receptor activity	3	1	0.48	0.40975	Xenopus_tropicalis_DN31059_c0_g1_i1.p1
306	GO:0052629	phosphatidylinositol-3,5-bisphosphate 3-...	3	1	0.48	0.40975	Xenopus_tropicalis_DN35430_c0_g1_i1.p1
307	GO:0070273	phosphatidylinositol-4-phosphate binding	3	1	0.48	0.40975	Xenopus_tropicalis_DN52844_c1_g1_i5.p1
308	GO:0004844	uracil DNA N-glycosylase activity	3	1	0.48	0.40975	Xenopus_tropicalis_DN49598_c0_g1_i2.p1
309	GO:0035091	phosphatidylinositol binding	86	14	13.86	0.41622	c("Xenopus_tropicalis_DN123169_c0_g1_i1.p1", "Xenopus_tropicalis_DN40363_c0_g1_i4.p1", "Xenopus_tropicalis_DN43134_c0_g1_i1.p1", "Xenopus_tropicalis_DN45276_c0_g1_i2.p1", "Xenopus_tropicalis_DN46095_c0_g1_i5.p1", "Xenopus_tropicalis_DN46314_c0_g1_i1.p1", "Xenopus_tropicalis_DN47110_c1_g1_i3.p1", "Xenopus_tropicalis_DN48479_c3_g1_i1.p1", "Xenopus_tropicalis_DN48733_c0_g1_i1.p1", "Xenopus_tropicali…
310	GO:0016780	phosphotransferase activity, for other s...	12	5	1.93	0.43817	c("Xenopus_tropicalis_DN47001_c0_g2_i1.p1", "Xenopus_tropicalis_DN47016_c0_g1_i7.p1", "Xenopus_tropicalis_DN48049_c0_g1_i1.p1", "Xenopus_tropicalis_DN48983_c0_g1_i1.p1", "Xenopus_tropicalis_DN49132_c0_g1_i1.p1")
311	GO:0015385	sodium:proton antiporter activity	9	2	1.45	0.43879	c("Xenopus_tropicalis_DN48537_c2_g2_i1.p1", "Xenopus_tropicalis_DN53196_c27_g1_i1.p1")
312	GO:0005003	ephrin receptor activity	9	2	1.45	0.43879	c("Xenopus_tropicalis_DN46423_c0_g1_i1.p1", "Xenopus_tropicalis_DN47365_c0_g1_i2.p1")
313	GO:0042393	histone binding	9	2	1.45	0.43879	c("Xenopus_tropicalis_DN50280_c0_g1_i1.p1", "Xenopus_tropicalis_DN50532_c0_g1_i1.p1")
314	GO:0003700	DNA-binding transcription factor activit...	425	70	68.49	0.44610	c("Xenopus_tropicalis_DN108420_c0_g1_i1.p1", "Xenopus_tropicalis_DN12993_c0_g1_i3.p1", "Xenopus_tropicalis_DN20574_c1_g1_i1.p1", "Xenopus_tropicalis_DN21153_c0_g1_i1.p1", "Xenopus_tropicalis_DN23295_c0_g1_i1.p1", "Xenopus_tropicalis_DN24085_c0_g1_i1.p1", "Xenopus_tropicalis_DN26519_c0_g1_i2.p1", "Xenopus_tropicalis_DN26848_c0_g1_i1.p1", "Xenopus_tropicalis_DN30495_c0_g1_i1.p1", "Xenopus_tropicali…
315	GO:0005216	ion channel activity	269	27	43.35	0.47970	c("Xenopus_tropicalis_DN108454_c0_g1_i1.p1", "Xenopus_tropicalis_DN116554_c0_g1_i1.p1", "Xenopus_tropicalis_DN21029_c0_g1_i1.p1", "Xenopus_tropicalis_DN26507_c0_g1_i1.p1", "Xenopus_tropicalis_DN30428_c0_g1_i1.p1", "Xenopus_tropicalis_DN30988_c0_g1_i2.p1", "Xenopus_tropicalis_DN31059_c0_g1_i1.p1", "Xenopus_tropicalis_DN37437_c0_g1_i1.p1", "Xenopus_tropicalis_DN41312_c0_g1_i4.p1", "Xenopus_tropical…
316	GO:0019901	protein kinase binding	22	4	3.55	0.48339	c("Xenopus_tropicalis_DN35311_c0_g1_i1.p1", "Xenopus_tropicalis_DN43033_c0_g1_i1.p1", "Xenopus_tropicalis_DN51218_c5_g1_i4.p1", "Xenopus_tropicalis_DN51775_c1_g1_i3.p1")
317	GO:0003777	microtubule motor activity	161	28	25.95	0.48555	c("Xenopus_tropicalis_DN29420_c1_g1_i1.p1", "Xenopus_tropicalis_DN38035_c1_g1_i1.p1", "Xenopus_tropicalis_DN41469_c0_g1_i1.p1", "Xenopus_tropicalis_DN43112_c0_g1_i2.p1", "Xenopus_tropicalis_DN43224_c0_g1_i2.p1", "Xenopus_tropicalis_DN43503_c0_g1_i1.p1", "Xenopus_tropicalis_DN44702_c0_g1_i1.p1", "Xenopus_tropicalis_DN44865_c0_g1_i2.p1", "Xenopus_tropicalis_DN46437_c0_g1_i1.p1", "Xenopus_tropicalis…
318	GO:0031418	L-ascorbic acid binding	16	3	2.58	0.48899	c("Xenopus_tropicalis_DN35202_c0_g1_i1.p1", "Xenopus_tropicalis_DN46220_c0_g1_i3.p1", "Xenopus_tropicalis_DN46269_c0_g1_i1.p1")
319	GO:0042803	protein homodimerization activity	16	3	2.58	0.48899	c("Xenopus_tropicalis_DN29957_c0_g1_i1.p1", "Xenopus_tropicalis_DN40144_c0_g1_i1.p1", "Xenopus_tropicalis_DN49372_c0_g1_i2.p1")
320	GO:0016772	transferase activity, transferring phosp...	883	166	142.3	0.48971	c("Xenopus_tropicalis_DN108697_c0_g1_i1.p1", "Xenopus_tropicalis_DN109079_c0_g1_i1.p1", "Xenopus_tropicalis_DN109259_c0_g1_i1.p1", "Xenopus_tropicalis_DN110901_c0_g1_i1.p1", "Xenopus_tropicalis_DN11495_c0_g1_i1.p1", "Xenopus_tropicalis_DN20368_c0_g1_i1.p1", "Xenopus_tropicalis_DN2123_c0_g1_i1.p1", "Xenopus_tropicalis_DN23298_c0_g1_i1.p1", "Xenopus_tropicalis_DN24019_c0_g1_i1.p1", "Xenopus_tropica…
321	GO:0008376	acetylgalactosaminyltransferase activity	10	2	1.61	0.49611	c("Xenopus_tropicalis_DN33930_c1_g1_i1.p1", "Xenopus_tropicalis_DN42441_c0_g1_i2.p1")
322	GO:0004550	nucleoside diphosphate kinase activity	10	2	1.61	0.49611	c("Xenopus_tropicalis_DN31961_c0_g1_i1.p1", "Xenopus_tropicalis_DN37432_c0_g1_i1.p1")
323	GO:0019783	ubiquitin-like protein-specific protease...	77	27	12.41	0.50245	c("Xenopus_tropicalis_DN30712_c0_g1_i3.p1", "Xenopus_tropicalis_DN35088_c1_g1_i1.p1", "Xenopus_tropicalis_DN37770_c0_g1_i1.p1", "Xenopus_tropicalis_DN38023_c0_g1_i1.p1", "Xenopus_tropicalis_DN38563_c0_g1_i2.p1", "Xenopus_tropicalis_DN41694_c0_g1_i2.p1", "Xenopus_tropicalis_DN43506_c3_g2_i2.p1", "Xenopus_tropicalis_DN43666_c0_g1_i4.p1", "Xenopus_tropicalis_DN43666_c0_g1_i5.p1", "Xenopus_tropicalis…
324	GO:0003724	RNA helicase activity	8	3	1.29	0.50466	c("Xenopus_tropicalis_DN44925_c0_g1_i1.p1", "Xenopus_tropicalis_DN47048_c1_g1_i2.p1", "Xenopus_tropicalis_DN48737_c0_g1_i1.p1")
325	GO:0016714	oxidoreductase activity, acting on paire...	5	2	0.81	0.50475	c("Xenopus_tropicalis_DN43814_c0_g1_i1.p1", "Xenopus_tropicalis_DN93971_c0_g1_i1.p1")
326	GO:0120013	intermembrane lipid transfer activity	10	2	1.61	0.50489	c("Xenopus_tropicalis_DN41296_c0_g1_i1.p1", "Xenopus_tropicalis_DN7576_c0_g1_i2.p1")
327	GO:0001784	phosphotyrosine residue binding	4	1	0.64	0.50489	Xenopus_tropicalis_DN47262_c0_g1_i3.p1
328	GO:0030158	protein xylosyltransferase activity	4	1	0.64	0.50489	Xenopus_tropicalis_DN48138_c0_g1_i1.p1
329	GO:0004969	histamine receptor activity	4	1	0.64	0.50489	Xenopus_tropicalis_DN41088_c1_g1_i1.p1
330	GO:0004937	alpha1-adrenergic receptor activity	4	1	0.64	0.50489	Xenopus_tropicalis_DN113459_c0_g1_i1.p1
331	GO:0004045	aminoacyl-tRNA hydrolase activity	4	1	0.64	0.50489	Xenopus_tropicalis_DN49568_c2_g1_i9.p1
332	GO:0004781	sulfate adenylyltransferase (ATP) activi...	4	1	0.64	0.50489	Xenopus_tropicalis_DN40410_c0_g1_i1.p1
333	GO:0004712	protein serine/threonine/tyrosine kinase...	4	1	0.64	0.50489	Xenopus_tropicalis_DN26990_c0_g1_i1.p1
334	GO:0042132	fructose 1,6-bisphosphate 1-phosphatase ...	4	1	0.64	0.50489	Xenopus_tropicalis_DN51787_c3_g1_i1.p1
335	GO:0030507	spectrin binding	4	1	0.64	0.50489	Xenopus_tropicalis_DN52834_c2_g2_i4.p1
336	GO:0046935	1-phosphatidylinositol-3-kinase regulato...	4	1	0.64	0.50489	Xenopus_tropicalis_DN22279_c0_g1_i1.p1
337	GO:0001227	DNA-binding transcription repressor acti...	4	1	0.64	0.50489	Xenopus_tropicalis_DN47227_c1_g1_i1.p1
338	GO:0019992	diacylglycerol binding	4	1	0.64	0.50489	Xenopus_tropicalis_DN52747_c1_g1_i1.p1
339	GO:0070530	K63-linked polyubiquitin modification-de...	4	1	0.64	0.50489	Xenopus_tropicalis_DN35789_c0_g1_i1.p1
340	GO:0004826	phenylalanine-tRNA ligase activity	4	1	0.64	0.50489	Xenopus_tropicalis_DN37405_c1_g1_i1.p1
341	GO:0060072	large conductance calcium-activated pota...	4	1	0.64	0.50489	Xenopus_tropicalis_DN63784_c0_g1_i1.p1
342	GO:0004814	arginine-tRNA ligase activity	4	1	0.64	0.50489	Xenopus_tropicalis_DN49528_c7_g1_i4.p1
343	GO:0032549	ribonucleoside binding	429	61	69.13	0.50638	c("Xenopus_tropicalis_DN111352_c0_g1_i1.p1", "Xenopus_tropicalis_DN112337_c0_g1_i1.p1", "Xenopus_tropicalis_DN123349_c0_g1_i1.p1", "Xenopus_tropicalis_DN13943_c0_g1_i1.p1", "Xenopus_tropicalis_DN22055_c0_g1_i1.p1", "Xenopus_tropicalis_DN22157_c0_g1_i1.p1", "Xenopus_tropicalis_DN22200_c0_g1_i1.p1", "Xenopus_tropicalis_DN25608_c0_g1_i3.p2", "Xenopus_tropicalis_DN3015_c0_g1_i1.p1", "Xenopus_tropical…
344	GO:0003951	NAD+ kinase activity	17	3	2.74	0.53192	c("Xenopus_tropicalis_DN47422_c0_g1_i2.p1", "Xenopus_tropicalis_DN48135_c0_g1_i1.p1", "Xenopus_tropicalis_DN49501_c0_g1_i2.p1")
345	GO:0005543	phospholipid binding	134	20	21.59	0.53253	c("Xenopus_tropicalis_DN123169_c0_g1_i1.p1", "Xenopus_tropicalis_DN40363_c0_g1_i4.p1", "Xenopus_tropicalis_DN41320_c1_g1_i2.p1", "Xenopus_tropicalis_DN43134_c0_g1_i1.p1", "Xenopus_tropicalis_DN43537_c0_g1_i2.p1", "Xenopus_tropicalis_DN45276_c0_g1_i2.p1", "Xenopus_tropicalis_DN46095_c0_g1_i5.p1", "Xenopus_tropicalis_DN46314_c0_g1_i1.p1", "Xenopus_tropicalis_DN47110_c1_g1_i3.p1", "Xenopus_tropicali…
346	GO:0005104	fibroblast growth factor receptor bindin...	11	2	1.77	0.54954	c("Xenopus_tropicalis_DN32480_c0_g1_i1.p1", "Xenopus_tropicalis_DN39482_c0_g1_i1.p1")
347	GO:0005452	inorganic anion exchanger activity	11	2	1.77	0.54954	c("Xenopus_tropicalis_DN41499_c0_g1_i1.p1", "Xenopus_tropicalis_DN44039_c0_g2_i2.p1")
348	GO:0003707	steroid hormone receptor activity	11	2	1.77	0.54954	c("Xenopus_tropicalis_DN44058_c0_g1_i3.p1", "Xenopus_tropicalis_DN63730_c0_g1_i1.p1")
349	GO:0004190	aspartic-type endopeptidase activity	33	6	5.32	0.57415	c("Xenopus_tropicalis_DN23130_c0_g1_i1.p1", "Xenopus_tropicalis_DN31890_c0_g1_i2.p1", "Xenopus_tropicalis_DN40805_c0_g1_i2.p1", "Xenopus_tropicalis_DN40805_c0_g1_i4.p1", "Xenopus_tropicalis_DN51326_c1_g1_i1.p1", "Xenopus_tropicalis_DN52373_c3_g1_i1.p1")
350	GO:0004527	exonuclease activity	26	15	4.19	0.58280	c("Xenopus_tropicalis_DN26067_c0_g1_i1.p2", "Xenopus_tropicalis_DN33643_c0_g1_i1.p1", "Xenopus_tropicalis_DN38793_c0_g1_i1.p1", "Xenopus_tropicalis_DN43241_c0_g1_i1.p1", "Xenopus_tropicalis_DN46044_c0_g1_i1.p1", "Xenopus_tropicalis_DN46124_c0_g1_i1.p1", "Xenopus_tropicalis_DN46233_c0_g1_i4.p1", "Xenopus_tropicalis_DN48593_c2_g1_i1.p1", "Xenopus_tropicalis_DN49208_c3_g2_i1.p1", "Xenopus_tropicalis…
351	GO:0019887	protein kinase regulator activity	38	13	6.12	0.58351	c("Xenopus_tropicalis_DN22583_c0_g1_i1.p1", "Xenopus_tropicalis_DN36020_c0_g1_i2.p2", "Xenopus_tropicalis_DN37349_c0_g1_i2.p1", "Xenopus_tropicalis_DN40907_c0_g1_i1.p1", "Xenopus_tropicalis_DN44048_c0_g1_i1.p1", "Xenopus_tropicalis_DN44607_c0_g1_i1.p2", "Xenopus_tropicalis_DN44754_c0_g1_i4.p1", "Xenopus_tropicalis_DN44896_c0_g1_i1.p1", "Xenopus_tropicalis_DN44896_c1_g1_i3.p1", "Xenopus_tropicalis…
352	GO:0016891	endoribonuclease activity, producing 5'-...	25	5	4.03	0.58456	c("Xenopus_tropicalis_DN43275_c1_g1_i1.p1", "Xenopus_tropicalis_DN45040_c0_g1_i2.p1", "Xenopus_tropicalis_DN50828_c1_g1_i3.p1", "Xenopus_tropicalis_DN51607_c4_g3_i1.p1", "Xenopus_tropicalis_DN51818_c11_g1_i2.p1")
353	GO:0017080	sodium channel regulator activity	5	1	0.81	0.58470	Xenopus_tropicalis_DN108867_c0_g1_i1.p1
354	GO:0008318	protein prenyltransferase activity	5	1	0.81	0.58470	Xenopus_tropicalis_DN52926_c17_g1_i5.p1
355	GO:0001609	G protein-coupled adenosine receptor act...	5	1	0.81	0.58470	Xenopus_tropicalis_DN42290_c0_g1_i2.p1
356	GO:0034584	piRNA binding	5	1	0.81	0.58470	Xenopus_tropicalis_DN48145_c0_g1_i1.p1
357	GO:0015057	thrombin-activated receptor activity	5	1	0.81	0.58470	Xenopus_tropicalis_DN52590_c2_g2_i1.p1
358	GO:0004383	guanylate cyclase activity	5	1	0.81	0.58470	Xenopus_tropicalis_DN41600_c0_g1_i1.p1
359	GO:0008420	RNA polymerase II CTD heptapeptide repea...	5	1	0.81	0.58470	Xenopus_tropicalis_DN36906_c0_g1_i1.p1
360	GO:0015018	galactosylgalactosylxylosylprotein 3-bet...	5	1	0.81	0.58470	Xenopus_tropicalis_DN51873_c1_g1_i2.p1
361	GO:0005545	1-phosphatidylinositol binding	5	1	0.81	0.58470	Xenopus_tropicalis_DN40363_c0_g1_i4.p1
362	GO:0017128	phospholipid scramblase activity	5	1	0.81	0.58470	Xenopus_tropicalis_DN36659_c0_g1_i1.p1
363	GO:0015485	cholesterol binding	5	1	0.81	0.58470	Xenopus_tropicalis_DN41296_c0_g1_i1.p1
364	GO:0016812	hydrolase activity, acting on carbon-nit...	5	1	0.81	0.58470	Xenopus_tropicalis_DN38086_c0_g1_i2.p1
365	GO:0043548	phosphatidylinositol 3-kinase binding	5	1	0.81	0.58470	Xenopus_tropicalis_DN49585_c0_g1_i2.p1
366	GO:0004438	phosphatidylinositol-3-phosphatase activ...	5	1	0.81	0.58470	Xenopus_tropicalis_DN35430_c0_g1_i1.p1
367	GO:0004197	cysteine-type endopeptidase activity	52	12	8.38	0.58857	c("Xenopus_tropicalis_DN18121_c0_g1_i1.p1", "Xenopus_tropicalis_DN34953_c0_g1_i1.p1", "Xenopus_tropicalis_DN37500_c0_g1_i1.p1", "Xenopus_tropicalis_DN40877_c0_g1_i4.p1", "Xenopus_tropicalis_DN43085_c0_g1_i2.p2", "Xenopus_tropicalis_DN46566_c0_g1_i2.p1", "Xenopus_tropicalis_DN46906_c0_g1_i1.p1", "Xenopus_tropicalis_DN47132_c0_g1_i3.p1", "Xenopus_tropicalis_DN48231_c0_g1_i1.p1", "Xenopus_tropicalis…
368	GO:0004715	non-membrane spanning protein tyrosine k...	12	2	1.93	0.59885	c("Xenopus_tropicalis_DN43079_c0_g1_i1.p1", "Xenopus_tropicalis_DN43291_c0_g1_i1.p1")
369	GO:0003690	double-stranded DNA binding	118	23	19.02	0.60117	c("Xenopus_tropicalis_DN20964_c0_g1_i1.p1", "Xenopus_tropicalis_DN33694_c0_g1_i1.p1", "Xenopus_tropicalis_DN33986_c0_g1_i3.p1", "Xenopus_tropicalis_DN36050_c0_g1_i2.p1", "Xenopus_tropicalis_DN36834_c0_g1_i1.p1", "Xenopus_tropicalis_DN37397_c0_g1_i1.p1", "Xenopus_tropicalis_DN37625_c0_g1_i1.p1", "Xenopus_tropicalis_DN39150_c0_g1_i1.p1", "Xenopus_tropicalis_DN43585_c0_g1_i1.p1", "Xenopus_tropicalis…
370	GO:0003924	GTPase activity	294	46	47.38	0.61225	c("Xenopus_tropicalis_DN111352_c0_g1_i1.p1", "Xenopus_tropicalis_DN112337_c0_g1_i1.p1", "Xenopus_tropicalis_DN123349_c0_g1_i1.p1", "Xenopus_tropicalis_DN13943_c0_g1_i1.p1", "Xenopus_tropicalis_DN22055_c0_g1_i1.p1", "Xenopus_tropicalis_DN22200_c0_g1_i1.p1", "Xenopus_tropicalis_DN25608_c0_g1_i3.p2", "Xenopus_tropicalis_DN3015_c0_g1_i1.p1", "Xenopus_tropicalis_DN30338_c0_g1_i1.p1", "Xenopus_tropical…
371	GO:0004725	protein tyrosine phosphatase activity	104	16	16.76	0.62175	c("Xenopus_tropicalis_DN30023_c0_g1_i2.p1", "Xenopus_tropicalis_DN32612_c0_g1_i1.p1", "Xenopus_tropicalis_DN32993_c0_g1_i1.p1", "Xenopus_tropicalis_DN34822_c0_g1_i2.p1", "Xenopus_tropicalis_DN35430_c0_g1_i1.p1", "Xenopus_tropicalis_DN37193_c0_g1_i2.p2", "Xenopus_tropicalis_DN41711_c0_g1_i1.p1", "Xenopus_tropicalis_DN43553_c1_g1_i1.p1", "Xenopus_tropicalis_DN48035_c0_g1_i1.p1", "Xenopus_tropicalis…
372	GO:0005516	calmodulin binding	26	4	4.19	0.62248	c("Xenopus_tropicalis_DN42291_c0_g1_i1.p1", "Xenopus_tropicalis_DN44096_c0_g1_i1.p1", "Xenopus_tropicalis_DN50903_c0_g1_i1.p1", "Xenopus_tropicalis_DN52834_c2_g2_i4.p1")
373	GO:0051287	NAD binding	44	8	7.09	0.63225	c("Xenopus_tropicalis_DN11636_c0_g1_i1.p1", "Xenopus_tropicalis_DN26630_c0_g1_i2.p1", "Xenopus_tropicalis_DN26630_c0_g1_i3.p1", "Xenopus_tropicalis_DN38466_c0_g1_i1.p1", "Xenopus_tropicalis_DN46332_c0_g1_i1.p1", "Xenopus_tropicalis_DN48921_c0_g1_i1.p1", "Xenopus_tropicalis_DN51047_c0_g1_i1.p1", "Xenopus_tropicalis_DN51047_c5_g1_i1.p1")
374	GO:0070122	isopeptidase activity	13	2	2.09	0.64397	c("Xenopus_tropicalis_DN37316_c0_g1_i2.p1", "Xenopus_tropicalis_DN46303_c0_g1_i1.p1")
375	GO:0030414	peptidase inhibitor activity	155	5	24.98	0.64921	c("Xenopus_tropicalis_DN43817_c0_g1_i1.p1", "Xenopus_tropicalis_DN48066_c1_g3_i1.p1", "Xenopus_tropicalis_DN50244_c2_g1_i1.p1", "Xenopus_tropicalis_DN52826_c3_g1_i5.p1", "Xenopus_tropicalis_DN53016_c5_g1_i7.p1")
376	GO:0019206	nucleoside kinase activity	9	4	1.45	0.65120	c("Xenopus_tropicalis_DN11495_c0_g1_i1.p1", "Xenopus_tropicalis_DN29679_c0_g1_i1.p1", "Xenopus_tropicalis_DN48379_c3_g1_i1.p1", "Xenopus_tropicalis_DN8253_c0_g1_i1.p1")
377	GO:0000030	mannosyltransferase activity	12	4	1.93	0.65129	c("Xenopus_tropicalis_DN30287_c0_g1_i1.p1", "Xenopus_tropicalis_DN41158_c0_g1_i1.p1", "Xenopus_tropicalis_DN49394_c2_g1_i2.p1", "Xenopus_tropicalis_DN51797_c9_g1_i2.p1")
378	GO:0008171	O-methyltransferase activity	21	5	3.38	0.65137	c("Xenopus_tropicalis_DN44212_c0_g1_i1.p1", "Xenopus_tropicalis_DN45469_c0_g1_i1.p1", "Xenopus_tropicalis_DN45939_c0_g1_i1.p1", "Xenopus_tropicalis_DN48485_c0_g1_i1.p1", "Xenopus_tropicalis_DN52211_c4_g2_i1.p1")
379	GO:0051018	protein kinase A binding	6	1	0.97	0.65165	Xenopus_tropicalis_DN48374_c0_g1_i1.p1
380	GO:0016206	catechol O-methyltransferase activity	6	1	0.97	0.65165	Xenopus_tropicalis_DN44212_c0_g1_i1.p1
381	GO:0031492	nucleosomal DNA binding	6	1	0.97	0.65165	Xenopus_tropicalis_DN34656_c0_g1_i3.p2
382	GO:0022848	acetylcholine-gated cation-selective cha...	6	1	0.97	0.65165	Xenopus_tropicalis_DN45444_c0_g1_i1.p1
383	GO:0070004	cysteine-type exopeptidase activity	6	1	0.97	0.65165	Xenopus_tropicalis_DN48790_c0_g1_i2.p1
384	GO:0015377	cation:chloride symporter activity	6	1	0.97	0.65165	Xenopus_tropicalis_DN45172_c0_g1_i3.p1
385	GO:0004697	protein kinase C activity	6	1	0.97	0.65165	Xenopus_tropicalis_DN48644_c0_g1_i3.p1
386	GO:0004013	adenosylhomocysteinase activity	6	1	0.97	0.65165	Xenopus_tropicalis_DN49897_c0_g1_i1.p1
387	GO:0120020	intermembrane cholesterol transfer activ...	6	1	0.97	0.65165	Xenopus_tropicalis_DN41296_c0_g1_i1.p1
388	GO:0099106	ion channel regulator activity	13	2	2.09	0.65168	c("Xenopus_tropicalis_DN125829_c0_g1_i1.p1", "Xenopus_tropicalis_DN29035_c0_g1_i1.p1")
389	GO:0008080	N-acetyltransferase activity	52	12	8.38	0.65832	c("Xenopus_tropicalis_DN23705_c0_g1_i1.p1", "Xenopus_tropicalis_DN32644_c0_g1_i1.p1", "Xenopus_tropicalis_DN39021_c0_g1_i6.p1", "Xenopus_tropicalis_DN42796_c0_g1_i5.p1", "Xenopus_tropicalis_DN44793_c0_g1_i1.p1", "Xenopus_tropicalis_DN46609_c0_g1_i1.p1", "Xenopus_tropicalis_DN47954_c0_g1_i2.p1", "Xenopus_tropicalis_DN48239_c0_g1_i2.p1", "Xenopus_tropicalis_DN50280_c0_g1_i1.p1", "Xenopus_tropicalis…
390	GO:0008324	cation transmembrane transporter activit...	375	41	60.43	0.66056	c("Xenopus_tropicalis_DN110409_c0_g1_i1.p1", "Xenopus_tropicalis_DN12030_c0_g1_i1.p1", "Xenopus_tropicalis_DN12797_c0_g1_i1.p1", "Xenopus_tropicalis_DN21029_c0_g1_i1.p1", "Xenopus_tropicalis_DN26507_c0_g1_i1.p1", "Xenopus_tropicalis_DN26521_c0_g1_i2.p1", "Xenopus_tropicalis_DN30274_c0_g1_i1.p1", "Xenopus_tropicalis_DN30988_c0_g1_i2.p1", "Xenopus_tropicalis_DN31338_c0_g1_i2.p1", "Xenopus_tropicali…
391	GO:0000976	transcription regulatory region sequence...	59	8	9.51	0.68136	c("Xenopus_tropicalis_DN33986_c0_g1_i3.p1", "Xenopus_tropicalis_DN36050_c0_g1_i2.p1", "Xenopus_tropicalis_DN39150_c0_g1_i1.p1", "Xenopus_tropicalis_DN45684_c0_g1_i1.p1", "Xenopus_tropicalis_DN46485_c0_g1_i1.p1", "Xenopus_tropicalis_DN47164_c0_g1_i5.p1", "Xenopus_tropicalis_DN49847_c0_g1_i1.p1", "Xenopus_tropicalis_DN52422_c3_g1_i1.p1")
392	GO:0019208	phosphatase regulator activity	33	9	5.32	0.70714	c("Xenopus_tropicalis_DN13352_c0_g1_i1.p1", "Xenopus_tropicalis_DN22036_c0_g1_i2.p1", "Xenopus_tropicalis_DN35311_c0_g1_i1.p1", "Xenopus_tropicalis_DN39697_c0_g1_i3.p1", "Xenopus_tropicalis_DN44745_c0_g1_i3.p1", "Xenopus_tropicalis_DN45577_c0_g2_i1.p1", "Xenopus_tropicalis_DN46587_c0_g1_i2.p1", "Xenopus_tropicalis_DN50955_c7_g1_i5.p1", "Xenopus_tropicalis_DN52387_c9_g1_i1.p1")
393	GO:0008641	ubiquitin-like modifier activating enzym...	11	3	1.77	0.70757	c("Xenopus_tropicalis_DN37793_c0_g1_i1.p1", "Xenopus_tropicalis_DN47030_c3_g1_i1.p1", "Xenopus_tropicalis_DN47309_c0_g1_i3.p1")
394	GO:0016597	amino acid binding	11	3	1.77	0.70757	c("Xenopus_tropicalis_DN22863_c0_g1_i1.p1", "Xenopus_tropicalis_DN22863_c0_g1_i2.p1", "Xenopus_tropicalis_DN38086_c0_g1_i2.p1")
395	GO:0015297	antiporter activity	37	6	5.96	0.70778	c("Xenopus_tropicalis_DN28629_c0_g1_i1.p1", "Xenopus_tropicalis_DN37868_c0_g1_i1.p1", "Xenopus_tropicalis_DN38350_c0_g1_i2.p1", "Xenopus_tropicalis_DN47009_c2_g1_i5.p1", "Xenopus_tropicalis_DN48537_c2_g2_i1.p1", "Xenopus_tropicalis_DN53196_c27_g1_i1.p1")
396	GO:0005220	inositol 1,4,5-trisphosphate-sensitive c...	7	1	1.13	0.70781	Xenopus_tropicalis_DN51310_c0_g1_i1.p1
397	GO:0005246	calcium channel regulator activity	7	1	1.13	0.70781	Xenopus_tropicalis_DN125829_c0_g1_i1.p1
398	GO:0004719	protein-L-isoaspartate (D-aspartate) O-m...	7	1	1.13	0.70781	Xenopus_tropicalis_DN45939_c0_g1_i1.p1
399	GO:0016810	hydrolase activity, acting on carbon-nit...	73	11	11.76	0.70793	c("Xenopus_tropicalis_DN22729_c0_g1_i1.p1", "Xenopus_tropicalis_DN25274_c0_g1_i1.p1", "Xenopus_tropicalis_DN26630_c0_g1_i3.p1", "Xenopus_tropicalis_DN36549_c0_g1_i1.p1", "Xenopus_tropicalis_DN38086_c0_g1_i2.p1", "Xenopus_tropicalis_DN42035_c0_g1_i2.p1", "Xenopus_tropicalis_DN46922_c1_g1_i4.p1", "Xenopus_tropicalis_DN49848_c0_g1_i1.p1", "Xenopus_tropicalis_DN51319_c0_g1_i7.p1", "Xenopus_tropicalis…
400	GO:0008233	peptidase activity	606	81	97.66	0.71084	c("Xenopus_tropicalis_DN11953_c0_g1_i1.p1", "Xenopus_tropicalis_DN123679_c0_g1_i1.p1", "Xenopus_tropicalis_DN18121_c0_g1_i1.p1", "Xenopus_tropicalis_DN21667_c0_g1_i2.p1", "Xenopus_tropicalis_DN21867_c0_g1_i1.p1", "Xenopus_tropicalis_DN23130_c0_g1_i1.p1", "Xenopus_tropicalis_DN30712_c0_g1_i3.p1", "Xenopus_tropicalis_DN31425_c0_g1_i3.p1", "Xenopus_tropicalis_DN31890_c0_g1_i2.p1", "Xenopus_tropicali…
401	GO:0004984	olfactory receptor activity	22	3	3.55	0.71221	c("Xenopus_tropicalis_DN11302_c0_g1_i1.p1", "Xenopus_tropicalis_DN21569_c0_g1_i1.p1", "Xenopus_tropicalis_DN79022_c0_g1_i1.p1")
402	GO:0004713	protein tyrosine kinase activity	95	10	15.31	0.71225	c("Xenopus_tropicalis_DN33598_c0_g1_i2.p1", "Xenopus_tropicalis_DN39211_c0_g1_i1.p1", "Xenopus_tropicalis_DN43079_c0_g1_i1.p1", "Xenopus_tropicalis_DN43291_c0_g1_i1.p1", "Xenopus_tropicalis_DN44422_c0_g1_i1.p1", "Xenopus_tropicalis_DN46423_c0_g1_i1.p1", "Xenopus_tropicalis_DN47365_c0_g1_i2.p1", "Xenopus_tropicalis_DN47569_c0_g1_i1.p1", "Xenopus_tropicalis_DN49585_c0_g1_i2.p1", "Xenopus_tropicalis…
403	GO:0019904	protein domain specific binding	18	3	2.9	0.72188	c("Xenopus_tropicalis_DN27042_c0_g1_i1.p1", "Xenopus_tropicalis_DN43547_c0_g1_i3.p1", "Xenopus_tropicalis_DN52844_c1_g1_i5.p1")
404	GO:0030276	clathrin binding	15	2	2.42	0.72201	c("Xenopus_tropicalis_DN40363_c0_g1_i4.p1", "Xenopus_tropicalis_DN52105_c0_g1_i4.p1")
405	GO:0051537	2 iron, 2 sulfur cluster binding	15	2	2.42	0.72201	c("Xenopus_tropicalis_DN44792_c0_g1_i1.p1", "Xenopus_tropicalis_DN46332_c0_g1_i1.p1")
406	GO:0005096	GTPase activator activity	98	14	15.79	0.73009	c("Xenopus_tropicalis_DN25369_c0_g1_i1.p1", "Xenopus_tropicalis_DN42863_c0_g1_i1.p1", "Xenopus_tropicalis_DN43926_c0_g1_i2.p1", "Xenopus_tropicalis_DN44091_c0_g1_i4.p1", "Xenopus_tropicalis_DN46023_c0_g1_i1.p1", "Xenopus_tropicalis_DN46364_c1_g2_i6.p1", "Xenopus_tropicalis_DN46913_c0_g1_i2.p1", "Xenopus_tropicalis_DN48456_c9_g1_i1.p1", "Xenopus_tropicalis_DN49090_c0_g1_i1.p1", "Xenopus_tropicalis…
407	GO:0046873	metal ion transmembrane transporter acti...	218	28	35.13	0.74292	c("Xenopus_tropicalis_DN110409_c0_g1_i1.p1", "Xenopus_tropicalis_DN12030_c0_g1_i1.p1", "Xenopus_tropicalis_DN21029_c0_g1_i1.p1", "Xenopus_tropicalis_DN26507_c0_g1_i1.p1", "Xenopus_tropicalis_DN30274_c0_g1_i1.p1", "Xenopus_tropicalis_DN37437_c0_g1_i1.p1", "Xenopus_tropicalis_DN37868_c0_g1_i1.p1", "Xenopus_tropicalis_DN38350_c0_g1_i2.p1", "Xenopus_tropicalis_DN41458_c0_g1_i3.p1", "Xenopus_tropicali…
408	GO:0003779	actin binding	228	28	36.74	0.75374	c("Xenopus_tropicalis_DN13352_c0_g1_i1.p1", "Xenopus_tropicalis_DN36557_c0_g1_i2.p1", "Xenopus_tropicalis_DN38856_c0_g1_i1.p1", "Xenopus_tropicalis_DN38944_c0_g1_i1.p1", "Xenopus_tropicalis_DN39356_c0_g1_i1.p1", "Xenopus_tropicalis_DN41276_c0_g1_i1.p1", "Xenopus_tropicalis_DN41912_c0_g1_i1.p1", "Xenopus_tropicalis_DN42929_c0_g1_i2.p1", "Xenopus_tropicalis_DN43825_c0_g1_i1.p1", "Xenopus_tropicalis…
409	GO:0004521	endoribonuclease activity	33	6	5.32	0.75476	c("Xenopus_tropicalis_DN43275_c1_g1_i1.p1", "Xenopus_tropicalis_DN44509_c0_g1_i4.p1", "Xenopus_tropicalis_DN45040_c0_g1_i2.p1", "Xenopus_tropicalis_DN50828_c1_g1_i3.p1", "Xenopus_tropicalis_DN51607_c4_g3_i1.p1", "Xenopus_tropicalis_DN51818_c11_g1_i2.p1")
410	GO:0042910	xenobiotic transmembrane transporter act...	8	1	1.29	0.75492	Xenopus_tropicalis_DN28629_c0_g1_i1.p1
411	GO:0003872	6-phosphofructokinase activity	8	1	1.29	0.75492	Xenopus_tropicalis_DN63098_c0_g1_i1.p1
412	GO:0016671	oxidoreductase activity, acting on a sul...	8	1	1.29	0.75492	Xenopus_tropicalis_DN13878_c0_g1_i1.p1
413	GO:0002161	aminoacyl-tRNA editing activity	8	1	1.29	0.75492	Xenopus_tropicalis_DN46297_c0_g1_i1.p1
414	GO:0009922	fatty acid elongase activity	8	1	1.29	0.75492	Xenopus_tropicalis_DN52280_c8_g1_i1.p1
415	GO:0017112	Rab guanyl-nucleotide exchange factor ac...	8	1	1.29	0.75492	Xenopus_tropicalis_DN52274_c0_g1_i2.p1
416	GO:0035497	cAMP response element binding	8	1	1.29	0.75492	Xenopus_tropicalis_DN46485_c0_g1_i1.p1
417	GO:0004089	carbonate dehydratase activity	16	2	2.58	0.75530	c("Xenopus_tropicalis_DN22084_c0_g1_i1.p1", "Xenopus_tropicalis_DN44665_c1_g1_i2.p1")
418	GO:0019001	guanyl nucleotide binding	435	61	70.1	0.75645	c("Xenopus_tropicalis_DN111352_c0_g1_i1.p1", "Xenopus_tropicalis_DN112337_c0_g1_i1.p1", "Xenopus_tropicalis_DN123349_c0_g1_i1.p1", "Xenopus_tropicalis_DN13943_c0_g1_i1.p1", "Xenopus_tropicalis_DN22055_c0_g1_i1.p1", "Xenopus_tropicalis_DN22157_c0_g1_i1.p1", "Xenopus_tropicalis_DN22200_c0_g1_i1.p1", "Xenopus_tropicalis_DN25608_c0_g1_i3.p2", "Xenopus_tropicalis_DN3015_c0_g1_i1.p1", "Xenopus_tropical…
419	GO:0000981	DNA-binding transcription factor activit...	104	17	16.76	0.75855	c("Xenopus_tropicalis_DN33986_c0_g1_i3.p1", "Xenopus_tropicalis_DN36330_c0_g1_i1.p1", "Xenopus_tropicalis_DN38652_c0_g1_i1.p1", "Xenopus_tropicalis_DN39098_c0_g1_i1.p1", "Xenopus_tropicalis_DN39150_c0_g1_i1.p1", "Xenopus_tropicalis_DN40510_c1_g1_i1.p1", "Xenopus_tropicalis_DN43210_c0_g1_i1.p1", "Xenopus_tropicalis_DN45682_c0_g1_i1.p1", "Xenopus_tropicalis_DN46388_c1_g1_i2.p1", "Xenopus_tropicalis…
420	GO:0005347	ATP transmembrane transporter activity	24	3	3.87	0.76744	c("Xenopus_tropicalis_DN47140_c0_g1_i1.p1", "Xenopus_tropicalis_DN51857_c0_g1_i1.p1", "Xenopus_tropicalis_DN51857_c0_g1_i5.p1")
421	GO:0008374	O-acyltransferase activity	17	2	2.74	0.78508	c("Xenopus_tropicalis_DN49689_c0_g2_i1.p1", "Xenopus_tropicalis_DN51299_c0_g1_i1.p1")
422	GO:0004523	RNA-DNA hybrid ribonuclease activity	17	2	2.74	0.78508	c("Xenopus_tropicalis_DN45040_c0_g1_i2.p1", "Xenopus_tropicalis_DN51818_c11_g1_i2.p1")
423	GO:0004721	phosphoprotein phosphatase activity	154	28	24.82	0.79386	c("Xenopus_tropicalis_DN123522_c0_g1_i1.p1", "Xenopus_tropicalis_DN17634_c0_g1_i1.p1", "Xenopus_tropicalis_DN20513_c0_g1_i1.p1", "Xenopus_tropicalis_DN30023_c0_g1_i2.p1", "Xenopus_tropicalis_DN32612_c0_g1_i1.p1", "Xenopus_tropicalis_DN32817_c0_g1_i1.p1", "Xenopus_tropicalis_DN32993_c0_g1_i1.p1", "Xenopus_tropicalis_DN34803_c0_g1_i1.p1", "Xenopus_tropicalis_DN34822_c0_g1_i2.p1", "Xenopus_tropicali…
424	GO:0030674	protein binding, bridging	18	5	2.9	0.79403	c("Xenopus_tropicalis_DN10164_c0_g1_i1.p1", "Xenopus_tropicalis_DN34588_c0_g1_i2.p1", "Xenopus_tropicalis_DN39393_c0_g1_i1.p1", "Xenopus_tropicalis_DN43207_c0_g1_i2.p1", "Xenopus_tropicalis_DN47743_c0_g1_i1.p1")
425	GO:0051536	iron-sulfur cluster binding	37	6	5.96	0.79436	c("Xenopus_tropicalis_DN44792_c0_g1_i1.p1", "Xenopus_tropicalis_DN44915_c0_g1_i2.p1", "Xenopus_tropicalis_DN45688_c0_g1_i1.p1", "Xenopus_tropicalis_DN46332_c0_g1_i1.p1", "Xenopus_tropicalis_DN51630_c0_g1_i1.p1", "Xenopus_tropicalis_DN52635_c5_g2_i1.p1")
426	GO:0003810	protein-glutamine gamma-glutamyltransfer...	9	1	1.45	0.79444	Xenopus_tropicalis_DN93544_c0_g1_i1.p1
427	GO:0008028	monocarboxylic acid transmembrane transp...	9	1	1.45	0.79444	Xenopus_tropicalis_DN49403_c0_g1_i2.p1
428	GO:0004364	glutathione transferase activity	9	1	1.45	0.79444	Xenopus_tropicalis_DN33191_c0_g1_i1.p1
429	GO:0036374	glutathione hydrolase activity	9	1	1.45	0.79444	Xenopus_tropicalis_DN11953_c0_g1_i1.p1
430	GO:0004017	adenylate kinase activity	9	1	1.45	0.79444	Xenopus_tropicalis_DN110901_c0_g1_i1.p1
431	GO:0005247	voltage-gated chloride channel activity	9	1	1.45	0.79444	Xenopus_tropicalis_DN46502_c0_g1_i1.p1
432	GO:0003756	protein disulfide isomerase activity	9	1	1.45	0.79444	Xenopus_tropicalis_DN13878_c0_g1_i1.p1
433	GO:0019955	cytokine binding	9	1	1.45	0.79444	Xenopus_tropicalis_DN30160_c0_g1_i1.p1
434	GO:0030695	GTPase regulator activity	107	15	17.24	0.79473	c("Xenopus_tropicalis_DN25369_c0_g1_i1.p1", "Xenopus_tropicalis_DN42863_c0_g1_i1.p1", "Xenopus_tropicalis_DN43926_c0_g1_i2.p1", "Xenopus_tropicalis_DN44091_c0_g1_i4.p1", "Xenopus_tropicalis_DN46023_c0_g1_i1.p1", "Xenopus_tropicalis_DN46364_c1_g2_i6.p1", "Xenopus_tropicalis_DN46913_c0_g1_i2.p1", "Xenopus_tropicalis_DN48456_c9_g1_i1.p1", "Xenopus_tropicalis_DN49090_c0_g1_i1.p1", "Xenopus_tropicalis…
435	GO:0030170	pyridoxal phosphate binding	49	6	7.9	0.82339	c("Xenopus_tropicalis_DN30886_c0_g1_i2.p1", "Xenopus_tropicalis_DN38986_c0_g1_i1.p1", "Xenopus_tropicalis_DN43095_c0_g1_i1.p1", "Xenopus_tropicalis_DN48168_c0_g1_i1.p1", "Xenopus_tropicalis_DN50763_c1_g1_i1.p1", "Xenopus_tropicalis_DN50963_c2_g1_i1.p1")
436	GO:0004985	opioid receptor activity	10	1	1.61	0.82759	Xenopus_tropicalis_DN39379_c0_g1_i1.p1
437	GO:0030291	protein serine/threonine kinase inhibito...	10	1	1.61	0.82759	Xenopus_tropicalis_DN44048_c0_g1_i1.p1
438	GO:0003730	mRNA 3'-UTR binding	10	1	1.61	0.82759	Xenopus_tropicalis_DN49227_c3_g1_i3.p1
439	GO:0004806	triglyceride lipase activity	19	2	3.06	0.83520	c("Xenopus_tropicalis_DN21364_c1_g1_i1.p1", "Xenopus_tropicalis_DN22745_c0_g1_i2.p1")
440	GO:0031683	G-protein beta/gamma-subunit complex bin...	19	2	3.06	0.83520	c("Xenopus_tropicalis_DN32621_c0_g1_i1.p1", "Xenopus_tropicalis_DN94631_c0_g1_i1.p1")
441	GO:0016746	transferase activity, transferring acyl ...	176	31	28.36	0.83689	c("Xenopus_tropicalis_DN23705_c0_g1_i1.p1", "Xenopus_tropicalis_DN26974_c0_g1_i2.p1", "Xenopus_tropicalis_DN30375_c0_g1_i1.p1", "Xenopus_tropicalis_DN30376_c0_g1_i1.p1", "Xenopus_tropicalis_DN32344_c0_g1_i1.p1", "Xenopus_tropicalis_DN32644_c0_g1_i1.p1", "Xenopus_tropicalis_DN38346_c0_g1_i1.p1", "Xenopus_tropicalis_DN39021_c0_g1_i6.p1", "Xenopus_tropicalis_DN42796_c0_g1_i5.p1", "Xenopus_tropicalis…
442	GO:0005261	cation channel activity	186	18	29.97	0.84089	c("Xenopus_tropicalis_DN21029_c0_g1_i1.p1", "Xenopus_tropicalis_DN26507_c0_g1_i1.p1", "Xenopus_tropicalis_DN30988_c0_g1_i2.p1", "Xenopus_tropicalis_DN37437_c0_g1_i1.p1", "Xenopus_tropicalis_DN41458_c0_g1_i3.p1", "Xenopus_tropicalis_DN43050_c0_g1_i1.p1", "Xenopus_tropicalis_DN44541_c0_g1_i1.p1", "Xenopus_tropicalis_DN45444_c0_g1_i1.p1", "Xenopus_tropicalis_DN47245_c0_g1_i6.p1", "Xenopus_tropicalis…
443	GO:0016740	transferase activity	1766	347	284.59	0.84520	c("Xenopus_tropicalis_DN108697_c0_g1_i1.p1", "Xenopus_tropicalis_DN109079_c0_g1_i1.p1", "Xenopus_tropicalis_DN109259_c0_g1_i1.p1", "Xenopus_tropicalis_DN110901_c0_g1_i1.p1", "Xenopus_tropicalis_DN1115_c0_g1_i3.p1", "Xenopus_tropicalis_DN11495_c0_g1_i1.p1", "Xenopus_tropicalis_DN11824_c0_g1_i1.p1", "Xenopus_tropicalis_DN1216_c0_g1_i2.p1", "Xenopus_tropicalis_DN14579_c0_g1_i1.p1", "Xenopus_tropical…
444	GO:0005245	voltage-gated calcium channel activity	30	4	4.83	0.85177	c("Xenopus_tropicalis_DN47456_c1_g2_i1.p1", "Xenopus_tropicalis_DN47611_c0_g1_i1.p1", "Xenopus_tropicalis_DN50351_c6_g1_i1.p1", "Xenopus_tropicalis_DN7985_c0_g1_i1.p1")
445	GO:0008757	S-adenosylmethionine-dependent methyltra...	93	35	14.99	0.85251	c("Xenopus_tropicalis_DN21353_c0_g1_i2.p1", "Xenopus_tropicalis_DN25301_c0_g1_i1.p1", "Xenopus_tropicalis_DN34940_c0_g1_i1.p1", "Xenopus_tropicalis_DN35854_c0_g1_i1.p1", "Xenopus_tropicalis_DN38771_c0_g1_i1.p1", "Xenopus_tropicalis_DN39895_c0_g1_i1.p1", "Xenopus_tropicalis_DN40366_c0_g1_i1.p1", "Xenopus_tropicalis_DN40460_c0_g1_i3.p1", "Xenopus_tropicalis_DN40863_c0_g1_i2.p1", "Xenopus_tropicalis…
446	GO:0022857	transmembrane transporter activity	837	84	134.88	0.85290	c("Xenopus_tropicalis_DN108454_c0_g1_i1.p1", "Xenopus_tropicalis_DN110409_c0_g1_i1.p1", "Xenopus_tropicalis_DN116554_c0_g1_i1.p1", "Xenopus_tropicalis_DN12030_c0_g1_i1.p1", "Xenopus_tropicalis_DN12797_c0_g1_i1.p1", "Xenopus_tropicalis_DN17829_c0_g1_i1.p1", "Xenopus_tropicalis_DN20671_c0_g1_i1.p1", "Xenopus_tropicalis_DN21029_c0_g1_i1.p1", "Xenopus_tropicalis_DN21677_c0_g1_i1.p1", "Xenopus_tropica…
447	GO:0016765	transferase activity, transferring alkyl...	29	5	4.67	0.85524	c("Xenopus_tropicalis_DN31339_c0_g1_i1.p1", "Xenopus_tropicalis_DN33191_c0_g1_i1.p1", "Xenopus_tropicalis_DN48855_c1_g2_i3.p1", "Xenopus_tropicalis_DN51415_c2_g1_i4.p1", "Xenopus_tropicalis_DN52926_c17_g1_i5.p1")
448	GO:0005496	steroid binding	17	2	2.74	0.85539	c("Xenopus_tropicalis_DN41296_c0_g1_i1.p1", "Xenopus_tropicalis_DN63730_c0_g1_i1.p1")
449	GO:0070679	inositol 1,4,5 trisphosphate binding	11	1	1.77	0.85539	Xenopus_tropicalis_DN51310_c0_g1_i1.p1
450	GO:0004096	catalase activity	11	1	1.77	0.85539	Xenopus_tropicalis_DN46170_c0_g1_i1.p1
451	GO:0045296	cadherin binding	11	1	1.77	0.85539	Xenopus_tropicalis_DN36557_c0_g1_i2.p1
452	GO:0016805	dipeptidase activity	11	1	1.77	0.85539	Xenopus_tropicalis_DN48790_c0_g1_i2.p1
453	GO:0051087	chaperone binding	11	1	1.77	0.85539	Xenopus_tropicalis_DN47475_c0_g1_i1.p1
454	GO:0005230	extracellular ligand-gated ion channel a...	32	2	5.16	0.85572	c("Xenopus_tropicalis_DN31059_c0_g1_i1.p1", "Xenopus_tropicalis_DN45444_c0_g1_i1.p1")
455	GO:0008236	serine-type peptidase activity	186	21	29.97	0.85753	c("Xenopus_tropicalis_DN21667_c0_g1_i2.p1", "Xenopus_tropicalis_DN31425_c0_g1_i3.p1", "Xenopus_tropicalis_DN36620_c0_g1_i1.p1", "Xenopus_tropicalis_DN37882_c0_g1_i1.p1", "Xenopus_tropicalis_DN39169_c0_g1_i1.p1", "Xenopus_tropicalis_DN41084_c0_g1_i1.p1", "Xenopus_tropicalis_DN41648_c0_g1_i2.p1", "Xenopus_tropicalis_DN41768_c0_g1_i1.p1", "Xenopus_tropicalis_DN44759_c0_g1_i1.p1", "Xenopus_tropicalis…
456	GO:0003743	translation initiation factor activity	44	5	7.09	0.85866	c("Xenopus_tropicalis_DN21452_c0_g1_i1.p1", "Xenopus_tropicalis_DN38483_c0_g1_i1.p1", "Xenopus_tropicalis_DN42172_c0_g1_i1.p1", "Xenopus_tropicalis_DN53068_c0_g1_i1.p1", "Xenopus_tropicalis_DN53068_c0_g1_i2.p1")
457	GO:0043169	cation binding	1915	240	308.6	0.87006	c("Xenopus_tropicalis_DN1115_c0_g1_i3.p1", "Xenopus_tropicalis_DN112219_c0_g1_i2.p1", "Xenopus_tropicalis_DN113436_c0_g1_i1.p1", "Xenopus_tropicalis_DN11424_c0_g1_i1.p1", "Xenopus_tropicalis_DN11585_c0_g1_i1.p1", "Xenopus_tropicalis_DN1216_c0_g1_i2.p1", "Xenopus_tropicalis_DN12379_c0_g1_i1.p1", "Xenopus_tropicalis_DN125829_c0_g1_i1.p1", "Xenopus_tropicalis_DN1347_c0_g1_i1.p1", "Xenopus_tropicalis…
458	GO:0008234	cysteine-type peptidase activity	172	43	27.72	0.87790	c("Xenopus_tropicalis_DN123679_c0_g1_i1.p1", "Xenopus_tropicalis_DN18121_c0_g1_i1.p1", "Xenopus_tropicalis_DN21867_c0_g1_i1.p1", "Xenopus_tropicalis_DN30712_c0_g1_i3.p1", "Xenopus_tropicalis_DN34953_c0_g1_i1.p1", "Xenopus_tropicalis_DN35088_c1_g1_i1.p1", "Xenopus_tropicalis_DN37500_c0_g1_i1.p1", "Xenopus_tropicalis_DN37770_c0_g1_i1.p1", "Xenopus_tropicalis_DN38023_c0_g1_i1.p1", "Xenopus_tropicali…
459	GO:0017017	MAP kinase tyrosine/serine/threonine pho...	12	1	1.93	0.87871	Xenopus_tropicalis_DN20513_c0_g1_i1.p1
460	GO:0015026	coreceptor activity	12	1	1.93	0.87871	Xenopus_tropicalis_DN29668_c0_g1_i1.p1
461	GO:0005089	Rho guanyl-nucleotide exchange factor ac...	12	1	1.93	0.87871	Xenopus_tropicalis_DN45482_c0_g1_i1.p1
462	GO:1901981	phosphatidylinositol phosphate binding	25	3	4.03	0.87873	c("Xenopus_tropicalis_DN47110_c1_g1_i3.p1", "Xenopus_tropicalis_DN48479_c3_g1_i1.p1", "Xenopus_tropicalis_DN52844_c1_g1_i5.p1")
463	GO:0005525	GTP binding	425	60	68.49	0.88719	c("Xenopus_tropicalis_DN111352_c0_g1_i1.p1", "Xenopus_tropicalis_DN112337_c0_g1_i1.p1", "Xenopus_tropicalis_DN123349_c0_g1_i1.p1", "Xenopus_tropicalis_DN13943_c0_g1_i1.p1", "Xenopus_tropicalis_DN22055_c0_g1_i1.p1", "Xenopus_tropicalis_DN22157_c0_g1_i1.p1", "Xenopus_tropicalis_DN22200_c0_g1_i1.p1", "Xenopus_tropicalis_DN25608_c0_g1_i3.p2", "Xenopus_tropicalis_DN3015_c0_g1_i1.p1", "Xenopus_tropical…
464	GO:0016790	thiolester hydrolase activity	22	2	3.55	0.89073	c("Xenopus_tropicalis_DN44377_c0_g1_i2.p1", "Xenopus_tropicalis_DN52941_c1_g2_i10.p1")
465	GO:0004879	nuclear receptor activity	22	2	3.55	0.89073	c("Xenopus_tropicalis_DN43210_c0_g1_i1.p1", "Xenopus_tropicalis_DN78309_c0_g1_i1.p1")
466	GO:0030145	manganese ion binding	13	1	2.09	0.89828	Xenopus_tropicalis_DN49787_c8_g1_i1.p1
467	GO:0005085	guanyl-nucleotide exchange factor activi...	166	18	26.75	0.90425	c("Xenopus_tropicalis_DN36928_c0_g1_i1.p1", "Xenopus_tropicalis_DN42107_c0_g1_i1.p1", "Xenopus_tropicalis_DN42863_c0_g1_i1.p1", "Xenopus_tropicalis_DN43926_c0_g1_i2.p1", "Xenopus_tropicalis_DN44510_c0_g1_i2.p1", "Xenopus_tropicalis_DN45482_c0_g1_i1.p1", "Xenopus_tropicalis_DN46040_c0_g1_i2.p1", "Xenopus_tropicalis_DN49090_c0_g1_i1.p1", "Xenopus_tropicalis_DN49669_c0_g1_i2.p1", "Xenopus_tropicalis…
468	GO:0008083	growth factor activity	56	6	9.02	0.90647	c("Xenopus_tropicalis_DN27009_c0_g1_i3.p1", "Xenopus_tropicalis_DN31098_c0_g1_i1.p1", "Xenopus_tropicalis_DN32480_c0_g1_i1.p1", "Xenopus_tropicalis_DN39482_c0_g1_i1.p1", "Xenopus_tropicalis_DN42741_c0_g1_i1.p1", "Xenopus_tropicalis_DN48470_c3_g2_i1.p1")
469	GO:0005540	hyaluronic acid binding	14	1	2.26	0.91468	Xenopus_tropicalis_DN43670_c0_g1_i2.p1
470	GO:0005388	calcium-transporting ATPase activity	14	1	2.26	0.91468	Xenopus_tropicalis_DN50138_c0_g1_i1.p1
471	GO:0016620	oxidoreductase activity, acting on the a...	33	3	5.32	0.91894	c("Xenopus_tropicalis_DN47326_c0_g1_i1.p1", "Xenopus_tropicalis_DN47326_c0_g1_i2.p1", "Xenopus_tropicalis_DN9882_c0_g1_i1.p1")
472	GO:0050660	flavin adenine dinucleotide binding	66	6	10.64	0.92296	c("Xenopus_tropicalis_DN17754_c0_g1_i1.p1", "Xenopus_tropicalis_DN35977_c0_g1_i1.p1", "Xenopus_tropicalis_DN44265_c0_g1_i3.p1", "Xenopus_tropicalis_DN44792_c0_g1_i1.p1", "Xenopus_tropicalis_DN46332_c0_g1_i1.p1", "Xenopus_tropicalis_DN50903_c0_g1_i1.p1")
473	GO:0005164	tumor necrosis factor receptor binding	25	2	4.03	0.92844	c("Xenopus_tropicalis_DN50719_c0_g1_i2.p1", "Xenopus_tropicalis_DN52068_c3_g1_i1.p1")
474	GO:0005520	insulin-like growth factor binding	25	2	4.03	0.92844	c("Xenopus_tropicalis_DN27054_c0_g1_i1.p1", "Xenopus_tropicalis_DN4714_c0_g1_i1.p1")
475	GO:0004675	transmembrane receptor protein serine/th...	15	1	2.42	0.92845	Xenopus_tropicalis_DN39234_c0_g1_i1.p1
476	GO:0003746	translation elongation factor activity	15	1	2.42	0.92845	Xenopus_tropicalis_DN111352_c0_g1_i1.p1
477	GO:0015267	channel activity	289	28	46.57	0.93005	c("Xenopus_tropicalis_DN108454_c0_g1_i1.p1", "Xenopus_tropicalis_DN116554_c0_g1_i1.p1", "Xenopus_tropicalis_DN21029_c0_g1_i1.p1", "Xenopus_tropicalis_DN26507_c0_g1_i1.p1", "Xenopus_tropicalis_DN30428_c0_g1_i1.p1", "Xenopus_tropicalis_DN30988_c0_g1_i2.p1", "Xenopus_tropicalis_DN31059_c0_g1_i1.p1", "Xenopus_tropicalis_DN36038_c0_g1_i1.p1", "Xenopus_tropicalis_DN37437_c0_g1_i1.p1", "Xenopus_tropical…
478	GO:0030215	semaphorin receptor binding	26	2	4.19	0.93800	c("Xenopus_tropicalis_DN34566_c0_g1_i1.p1", "Xenopus_tropicalis_DN47975_c1_g1_i2.p1")
479	GO:0004143	diacylglycerol kinase activity	16	1	2.58	0.93999	Xenopus_tropicalis_DN48135_c0_g1_i1.p1
480	GO:0071949	FAD binding	16	1	2.58	0.93999	Xenopus_tropicalis_DN46332_c0_g1_i1.p1
481	GO:0005548	phospholipid transporter activity	22	2	3.55	0.94966	c("Xenopus_tropicalis_DN36659_c0_g1_i1.p1", "Xenopus_tropicalis_DN52884_c11_g1_i6.p1")
482	GO:0008201	heparin binding	17	1	2.74	0.94967	Xenopus_tropicalis_DN44063_c1_g1_i1.p1
483	GO:0005086	ARF guanyl-nucleotide exchange factor ac...	17	1	2.74	0.94967	Xenopus_tropicalis_DN44510_c0_g1_i2.p1
484	GO:0016831	carboxy-lyase activity	29	3	4.67	0.95353	c("Xenopus_tropicalis_DN30886_c0_g1_i2.p1", "Xenopus_tropicalis_DN43095_c0_g1_i1.p1", "Xenopus_tropicalis_DN51645_c3_g1_i1.p1")
485	GO:0016706	oxidoreductase activity, acting on paire...	22	2	3.55	0.95777	c("Xenopus_tropicalis_DN35202_c0_g1_i1.p1", "Xenopus_tropicalis_DN46220_c0_g1_i3.p1")
486	GO:0008047	enzyme activator activity	138	19	22.24	0.95997	c("Xenopus_tropicalis_DN25369_c0_g1_i1.p1", "Xenopus_tropicalis_DN40907_c0_g1_i1.p1", "Xenopus_tropicalis_DN42863_c0_g1_i1.p1", "Xenopus_tropicalis_DN43926_c0_g1_i2.p1", "Xenopus_tropicalis_DN44091_c0_g1_i4.p1", "Xenopus_tropicalis_DN46023_c0_g1_i1.p1", "Xenopus_tropicalis_DN46306_c0_g1_i2.p1", "Xenopus_tropicalis_DN46364_c1_g2_i6.p1", "Xenopus_tropicalis_DN46576_c0_g1_i1.p1", "Xenopus_tropicalis…
487	GO:0003950	NAD+ ADP-ribosyltransferase activity	57	5	9.19	0.96381	c("Xenopus_tropicalis_DN27696_c0_g1_i1.p1", "Xenopus_tropicalis_DN44314_c0_g1_i1.p1", "Xenopus_tropicalis_DN49490_c0_g1_i2.p1", "Xenopus_tropicalis_DN50533_c0_g1_i1.p1", "Xenopus_tropicalis_DN50618_c1_g2_i1.p1")
488	GO:0017154	semaphorin receptor activity	19	1	3.06	0.96460	Xenopus_tropicalis_DN47634_c0_g1_i1.p1
489	GO:0004252	serine-type endopeptidase activity	166	19	26.75	0.96491	c("Xenopus_tropicalis_DN31425_c0_g1_i3.p1", "Xenopus_tropicalis_DN36620_c0_g1_i1.p1", "Xenopus_tropicalis_DN37882_c0_g1_i1.p1", "Xenopus_tropicalis_DN39169_c0_g1_i1.p1", "Xenopus_tropicalis_DN41084_c0_g1_i1.p1", "Xenopus_tropicalis_DN41648_c0_g1_i2.p1", "Xenopus_tropicalis_DN41768_c0_g1_i1.p1", "Xenopus_tropicalis_DN44759_c0_g1_i1.p1", "Xenopus_tropicalis_DN44958_c0_g1_i2.p1", "Xenopus_tropicalis…
490	GO:0005544	calcium-dependent phospholipid binding	30	2	4.83	0.96541	c("Xenopus_tropicalis_DN43537_c0_g1_i2.p1", "Xenopus_tropicalis_DN49953_c0_g1_i1.p1")
491	GO:0008081	phosphoric diester hydrolase activity	76	7	12.25	0.96675	c("Xenopus_tropicalis_DN42825_c0_g1_i1.p1", "Xenopus_tropicalis_DN44066_c1_g1_i10.p1", "Xenopus_tropicalis_DN47651_c0_g1_i1.p1", "Xenopus_tropicalis_DN47709_c1_g1_i1.p1", "Xenopus_tropicalis_DN49574_c0_g1_i1.p1", "Xenopus_tropicalis_DN49574_c0_g1_i2.p1", "Xenopus_tropicalis_DN50703_c4_g1_i1.p1")
492	GO:0016462	pyrophosphatase activity	803	135	129.4	0.96989	c("Xenopus_tropicalis_DN111352_c0_g1_i1.p1", "Xenopus_tropicalis_DN112337_c0_g1_i1.p1", "Xenopus_tropicalis_DN11585_c0_g1_i1.p1", "Xenopus_tropicalis_DN123349_c0_g1_i1.p1", "Xenopus_tropicalis_DN13943_c0_g1_i1.p1", "Xenopus_tropicalis_DN17829_c0_g1_i1.p1", "Xenopus_tropicalis_DN22055_c0_g1_i1.p1", "Xenopus_tropicalis_DN22200_c0_g1_i1.p1", "Xenopus_tropicalis_DN22443_c0_g1_i1.p1", "Xenopus_tropica…
493	GO:0016747	transferase activity, transferring acyl ...	128	26	20.63	0.96992	c("Xenopus_tropicalis_DN23705_c0_g1_i1.p1", "Xenopus_tropicalis_DN26974_c0_g1_i2.p1", "Xenopus_tropicalis_DN30375_c0_g1_i1.p1", "Xenopus_tropicalis_DN30376_c0_g1_i1.p1", "Xenopus_tropicalis_DN32344_c0_g1_i1.p1", "Xenopus_tropicalis_DN32644_c0_g1_i1.p1", "Xenopus_tropicalis_DN39021_c0_g1_i6.p1", "Xenopus_tropicalis_DN42796_c0_g1_i5.p1", "Xenopus_tropicalis_DN43312_c0_g1_i2.p1", "Xenopus_tropicalis…
494	GO:0004812	aminoacyl-tRNA ligase activity	47	8	7.57	0.96994	c("Xenopus_tropicalis_DN29153_c0_g1_i1.p2", "Xenopus_tropicalis_DN37405_c1_g1_i1.p1", "Xenopus_tropicalis_DN46297_c0_g1_i1.p1", "Xenopus_tropicalis_DN47833_c0_g1_i2.p1", "Xenopus_tropicalis_DN48229_c0_g1_i3.p1", "Xenopus_tropicalis_DN49528_c7_g1_i4.p1", "Xenopus_tropicalis_DN50957_c2_g1_i4.p1", "Xenopus_tropicalis_DN68173_c0_g1_i1.p1")
495	GO:0001614	purinergic nucleotide receptor activity	20	1	3.22	0.97032	Xenopus_tropicalis_DN30428_c0_g1_i1.p1
496	GO:0004857	enzyme inhibitor activity	187	7	30.14	0.97138	c("Xenopus_tropicalis_DN43817_c0_g1_i1.p1", "Xenopus_tropicalis_DN44048_c0_g1_i1.p1", "Xenopus_tropicalis_DN48066_c1_g3_i1.p1", "Xenopus_tropicalis_DN50244_c2_g1_i1.p1", "Xenopus_tropicalis_DN50683_c0_g1_i2.p1", "Xenopus_tropicalis_DN52826_c3_g1_i5.p1", "Xenopus_tropicalis_DN53016_c5_g1_i7.p1")
497	GO:0008146	sulfotransferase activity	77	8	12.41	0.98223	c("Xenopus_tropicalis_DN21658_c0_g1_i1.p1", "Xenopus_tropicalis_DN30966_c0_g1_i1.p1", "Xenopus_tropicalis_DN40765_c0_g1_i1.p1", "Xenopus_tropicalis_DN41974_c0_g1_i1.p1", "Xenopus_tropicalis_DN43920_c0_g1_i2.p1", "Xenopus_tropicalis_DN50879_c0_g1_i2.p1", "Xenopus_tropicalis_DN51566_c2_g1_i6.p1", "Xenopus_tropicalis_DN52515_c0_g2_i3.p1")
498	GO:0017048	Rho GTPase binding	41	4	6.61	0.98249	c("Xenopus_tropicalis_DN42929_c0_g1_i2.p1", "Xenopus_tropicalis_DN44465_c0_g1_i4.p1", "Xenopus_tropicalis_DN45482_c0_g1_i1.p1", "Xenopus_tropicalis_DN45644_c1_g1_i1.p1")
499	GO:0016788	hydrolase activity, acting on ester bond...	526	92	84.77	0.98315	c("Xenopus_tropicalis_DN123522_c0_g1_i1.p1", "Xenopus_tropicalis_DN17634_c0_g1_i1.p1", "Xenopus_tropicalis_DN20513_c0_g1_i1.p1", "Xenopus_tropicalis_DN21364_c1_g1_i1.p1", "Xenopus_tropicalis_DN22745_c0_g1_i2.p1", "Xenopus_tropicalis_DN26067_c0_g1_i1.p2", "Xenopus_tropicalis_DN28781_c0_g1_i1.p1", "Xenopus_tropicalis_DN30023_c0_g1_i2.p1", "Xenopus_tropicalis_DN30222_c0_g1_i1.p1", "Xenopus_tropicali…
500	GO:0051015	actin filament binding	82	7	13.21	0.98482	c("Xenopus_tropicalis_DN36557_c0_g1_i2.p1", "Xenopus_tropicalis_DN38944_c0_g1_i1.p1", "Xenopus_tropicalis_DN41912_c0_g1_i1.p1", "Xenopus_tropicalis_DN44747_c0_g1_i1.p1", "Xenopus_tropicalis_DN47743_c0_g1_i1.p1", "Xenopus_tropicalis_DN48399_c0_g1_i1.p1", "Xenopus_tropicalis_DN50858_c0_g1_i14.p1")
501	GO:0008092	cytoskeletal protein binding	440	84	70.91	0.98644	c("Xenopus_tropicalis_DN10164_c0_g1_i1.p1", "Xenopus_tropicalis_DN123215_c0_g1_i1.p1", "Xenopus_tropicalis_DN13352_c0_g1_i1.p1", "Xenopus_tropicalis_DN23881_c0_g1_i1.p1", "Xenopus_tropicalis_DN29420_c1_g1_i1.p1", "Xenopus_tropicalis_DN31392_c0_g1_i1.p1", "Xenopus_tropicalis_DN34588_c0_g1_i2.p1", "Xenopus_tropicalis_DN3577_c0_g1_i1.p1", "Xenopus_tropicalis_DN36557_c0_g1_i2.p1", "Xenopus_tropicalis…
502	GO:0016757	transferase activity, transferring glyco...	245	33	39.48	0.98923	c("Xenopus_tropicalis_DN11824_c0_g1_i1.p1", "Xenopus_tropicalis_DN20053_c0_g1_i1.p1", "Xenopus_tropicalis_DN23952_c0_g1_i3.p1", "Xenopus_tropicalis_DN26288_c0_g1_i2.p1", "Xenopus_tropicalis_DN26812_c0_g1_i1.p1", "Xenopus_tropicalis_DN27696_c0_g1_i1.p1", "Xenopus_tropicalis_DN30287_c0_g1_i1.p1", "Xenopus_tropicalis_DN33930_c1_g1_i1.p1", "Xenopus_tropicalis_DN34824_c1_g1_i2.p1", "Xenopus_tropicalis…
503	GO:0050661	NADP binding	28	1	4.51	0.99274	Xenopus_tropicalis_DN50903_c0_g1_i1.p1
504	GO:0005200	structural constituent of cytoskeleton	42	2	6.77	0.99440	c("Xenopus_tropicalis_DN47283_c3_g1_i1.p1", "Xenopus_tropicalis_DN49364_c0_g2_i3.p1")
505	GO:0004869	cysteine-type endopeptidase inhibitor ac...	42	2	6.77	0.99440	c("Xenopus_tropicalis_DN50244_c2_g1_i1.p1", "Xenopus_tropicalis_DN53016_c5_g1_i7.p1")
506	GO:0003824	catalytic activity	5314	812	856.36	0.99495	c("Xenopus_tropicalis_DN108697_c0_g1_i1.p1", "Xenopus_tropicalis_DN109079_c0_g1_i1.p1", "Xenopus_tropicalis_DN109259_c0_g1_i1.p1", "Xenopus_tropicalis_DN109521_c0_g1_i1.p1", "Xenopus_tropicalis_DN110901_c0_g1_i1.p1", "Xenopus_tropicalis_DN111352_c0_g1_i1.p1", "Xenopus_tropicalis_DN1115_c0_g1_i3.p1", "Xenopus_tropicalis_DN112219_c0_g1_i2.p1", "Xenopus_tropicalis_DN112337_c0_g1_i1.p1", "Xenopus_tro…
507	GO:0008289	lipid binding	217	26	34.97	0.99513	c("Xenopus_tropicalis_DN123169_c0_g1_i1.p1", "Xenopus_tropicalis_DN35248_c0_g1_i1.p1", "Xenopus_tropicalis_DN39428_c0_g1_i1.p1", "Xenopus_tropicalis_DN40363_c0_g1_i4.p1", "Xenopus_tropicalis_DN41296_c0_g1_i1.p1", "Xenopus_tropicalis_DN41320_c1_g1_i2.p1", "Xenopus_tropicalis_DN43134_c0_g1_i1.p1", "Xenopus_tropicalis_DN43537_c0_g1_i2.p1", "Xenopus_tropicalis_DN45276_c0_g1_i2.p1", "Xenopus_tropicali…
508	GO:0000287	magnesium ion binding	102	8	16.44	0.99559	c("Xenopus_tropicalis_DN11585_c0_g1_i1.p1", "Xenopus_tropicalis_DN35314_c0_g1_i3.p1", "Xenopus_tropicalis_DN43079_c0_g1_i1.p1", "Xenopus_tropicalis_DN43576_c2_g2_i2.p1", "Xenopus_tropicalis_DN43576_c2_g2_i3.p1", "Xenopus_tropicalis_DN44212_c0_g1_i1.p1", "Xenopus_tropicalis_DN48707_c0_g1_i1.p1", "Xenopus_tropicalis_DN50620_c0_g1_i5.p1")
509	GO:0060090	molecular adaptor activity	49	6	7.9	0.99570	c("Xenopus_tropicalis_DN10164_c0_g1_i1.p1", "Xenopus_tropicalis_DN34588_c0_g1_i2.p1", "Xenopus_tropicalis_DN39393_c0_g1_i1.p1", "Xenopus_tropicalis_DN43207_c0_g1_i2.p1", "Xenopus_tropicalis_DN47538_c0_g1_i3.p1", "Xenopus_tropicalis_DN47743_c0_g1_i1.p1")
510	GO:0001664	G protein-coupled receptor binding	31	1	5	0.99572	Xenopus_tropicalis_DN94631_c0_g1_i1.p1
511	GO:0016791	phosphatase activity	222	33	35.78	0.99579	c("Xenopus_tropicalis_DN123522_c0_g1_i1.p1", "Xenopus_tropicalis_DN17634_c0_g1_i1.p1", "Xenopus_tropicalis_DN20513_c0_g1_i1.p1", "Xenopus_tropicalis_DN28781_c0_g1_i1.p1", "Xenopus_tropicalis_DN30023_c0_g1_i2.p1", "Xenopus_tropicalis_DN30222_c0_g1_i1.p1", "Xenopus_tropicalis_DN32612_c0_g1_i1.p1", "Xenopus_tropicalis_DN32817_c0_g1_i1.p1", "Xenopus_tropicalis_DN32993_c0_g1_i1.p1", "Xenopus_tropicali…
512	GO:0016616	oxidoreductase activity, acting on the C...	64	6	10.31	0.99582	c("Xenopus_tropicalis_DN109521_c0_g1_i1.p1", "Xenopus_tropicalis_DN11636_c0_g1_i1.p1", "Xenopus_tropicalis_DN324_c0_g1_i1.p1", "Xenopus_tropicalis_DN45007_c0_g1_i1.p1", "Xenopus_tropicalis_DN48921_c0_g1_i1.p1", "Xenopus_tropicalis_DN51047_c5_g1_i1.p1")
513	GO:0030246	carbohydrate binding	75	5	12.09	0.99592	c("Xenopus_tropicalis_DN31130_c0_g1_i1.p1", "Xenopus_tropicalis_DN35202_c0_g1_i1.p1", "Xenopus_tropicalis_DN46220_c0_g1_i3.p1", "Xenopus_tropicalis_DN46269_c0_g1_i1.p1", "Xenopus_tropicalis_DN48991_c0_g1_i1.p1")
514	GO:0016702	oxidoreductase activity, acting on singl...	34	1	5.48	0.99748	Xenopus_tropicalis_DN35202_c0_g1_i1.p1
515	GO:0004222	metalloendopeptidase activity	100	7	16.12	0.99804	c("Xenopus_tropicalis_DN32648_c0_g1_i1.p1", "Xenopus_tropicalis_DN34224_c0_g1_i2.p1", "Xenopus_tropicalis_DN44149_c0_g1_i1.p1", "Xenopus_tropicalis_DN46546_c1_g1_i3.p1", "Xenopus_tropicalis_DN49829_c0_g1_i4.p2", "Xenopus_tropicalis_DN51659_c1_g1_i1.p1", "Xenopus_tropicalis_DN6233_c0_g1_i1.p1")
516	GO:0005249	voltage-gated potassium channel activity	62	4	9.99	0.99825	c("Xenopus_tropicalis_DN26507_c0_g1_i1.p1", "Xenopus_tropicalis_DN41458_c0_g1_i3.p1", "Xenopus_tropicalis_DN44541_c0_g1_i1.p1", "Xenopus_tropicalis_DN47245_c0_g1_i6.p1")
517	GO:0005198	structural molecule activity	407	26	65.59	0.99871	c("Xenopus_tropicalis_DN22068_c0_g1_i1.p1", "Xenopus_tropicalis_DN26610_c0_g1_i1.p1", "Xenopus_tropicalis_DN31652_c0_g1_i1.p1", "Xenopus_tropicalis_DN42326_c0_g1_i1.p1", "Xenopus_tropicalis_DN42598_c0_g1_i1.p1", "Xenopus_tropicalis_DN44316_c0_g1_i1.p1", "Xenopus_tropicalis_DN44699_c0_g1_i1.p1", "Xenopus_tropicalis_DN45364_c0_g1_i1.p1", "Xenopus_tropicalis_DN45825_c0_g1_i9.p1", "Xenopus_tropicalis…
518	GO:0004714	transmembrane receptor protein tyrosine ...	47	3	7.57	0.99875	c("Xenopus_tropicalis_DN46423_c0_g1_i1.p1", "Xenopus_tropicalis_DN47365_c0_g1_i2.p1", "Xenopus_tropicalis_DN49585_c0_g1_i2.p1")
519	GO:0038023	signaling receptor activity	692	48	111.52	0.99941	c("Xenopus_tropicalis_DN112193_c0_g1_i1.p1", "Xenopus_tropicalis_DN11263_c0_g1_i1.p1", "Xenopus_tropicalis_DN11302_c0_g1_i1.p1", "Xenopus_tropicalis_DN113459_c0_g1_i1.p1", "Xenopus_tropicalis_DN124608_c0_g1_i1.p1", "Xenopus_tropicalis_DN1586_c0_g1_i1.p2", "Xenopus_tropicalis_DN21569_c0_g1_i1.p1", "Xenopus_tropicalis_DN22863_c0_g1_i1.p1", "Xenopus_tropicalis_DN22863_c0_g1_i2.p1", "Xenopus_tropical…
520	GO:0042626	ATPase activity, coupled to transmembran...	113	5	18.21	0.99954	c("Xenopus_tropicalis_DN17829_c0_g1_i1.p1", "Xenopus_tropicalis_DN31886_c0_g1_i1.p1", "Xenopus_tropicalis_DN31978_c0_g1_i1.p1", "Xenopus_tropicalis_DN50138_c0_g1_i1.p1", "Xenopus_tropicalis_DN50628_c0_g1_i1.p1")
521	GO:0005102	signaling receptor binding	305	24	49.15	0.99964	c("Xenopus_tropicalis_DN27009_c0_g1_i3.p1", "Xenopus_tropicalis_DN31098_c0_g1_i1.p1", "Xenopus_tropicalis_DN32480_c0_g1_i1.p1", "Xenopus_tropicalis_DN34566_c0_g1_i1.p1", "Xenopus_tropicalis_DN39482_c0_g1_i1.p1", "Xenopus_tropicalis_DN42741_c0_g1_i1.p1", "Xenopus_tropicalis_DN42834_c0_g1_i1.p1", "Xenopus_tropicalis_DN43502_c0_g1_i1.p1", "Xenopus_tropicalis_DN43652_c0_g1_i1.p1", "Xenopus_tropicalis…
522	GO:0015078	proton transmembrane transporter activit...	87	5	14.02	0.99966	c("Xenopus_tropicalis_DN26521_c0_g1_i2.p1", "Xenopus_tropicalis_DN31338_c0_g1_i2.p1", "Xenopus_tropicalis_DN48537_c2_g2_i1.p1", "Xenopus_tropicalis_DN51932_c10_g1_i2.p1", "Xenopus_tropicalis_DN53196_c27_g1_i1.p1")
523	GO:0016773	phosphotransferase activity, alcohol gro...	726	128	117	0.99967	c("Xenopus_tropicalis_DN108697_c0_g1_i1.p1", "Xenopus_tropicalis_DN109079_c0_g1_i1.p1", "Xenopus_tropicalis_DN109259_c0_g1_i1.p1", "Xenopus_tropicalis_DN20368_c0_g1_i1.p1", "Xenopus_tropicalis_DN2123_c0_g1_i1.p1", "Xenopus_tropicalis_DN23298_c0_g1_i1.p1", "Xenopus_tropicalis_DN24019_c0_g1_i1.p1", "Xenopus_tropicalis_DN24194_c0_g1_i3.p1", "Xenopus_tropicalis_DN2594_c0_g1_i1.p1", "Xenopus_tropicali…
524	GO:0016627	oxidoreductase activity, acting on the C...	52	4	8.38	0.99969	c("Xenopus_tropicalis_DN17754_c0_g1_i1.p1", "Xenopus_tropicalis_DN25331_c0_g1_i1.p1", "Xenopus_tropicalis_DN44265_c0_g1_i3.p1", "Xenopus_tropicalis_DN47827_c0_g1_i2.p1")
525	GO:0005179	hormone activity	46	1	7.41	0.99970	Xenopus_tropicalis_DN47306_c0_g1_i1.p1
526	GO:0003774	motor activity	257	33	41.42	0.99974	c("Xenopus_tropicalis_DN29420_c1_g1_i1.p1", "Xenopus_tropicalis_DN38035_c1_g1_i1.p1", "Xenopus_tropicalis_DN41469_c0_g1_i1.p1", "Xenopus_tropicalis_DN43112_c0_g1_i2.p1", "Xenopus_tropicalis_DN43224_c0_g1_i2.p1", "Xenopus_tropicalis_DN43503_c0_g1_i1.p1", "Xenopus_tropicalis_DN44702_c0_g1_i1.p1", "Xenopus_tropicalis_DN44865_c0_g1_i2.p1", "Xenopus_tropicalis_DN46437_c0_g1_i1.p1", "Xenopus_tropicalis…
527	GO:0016491	oxidoreductase activity	890	63	143.42	0.99985	c("Xenopus_tropicalis_DN109521_c0_g1_i1.p1", "Xenopus_tropicalis_DN112219_c0_g1_i2.p1", "Xenopus_tropicalis_DN113436_c0_g1_i1.p1", "Xenopus_tropicalis_DN11636_c0_g1_i1.p1", "Xenopus_tropicalis_DN13878_c0_g1_i1.p1", "Xenopus_tropicalis_DN17754_c0_g1_i1.p1", "Xenopus_tropicalis_DN17794_c0_g1_i1.p1", "Xenopus_tropicalis_DN22277_c0_g1_i2.p1", "Xenopus_tropicalis_DN23446_c0_g1_i1.p1", "Xenopus_tropica…
528	GO:0005044	scavenger receptor activity	65	2	10.47	0.99986	c("Xenopus_tropicalis_DN41084_c0_g1_i1.p1", "Xenopus_tropicalis_DN53014_c0_g1_i5.p1")
529	GO:0009055	electron transfer activity	51	1	8.22	0.99987	Xenopus_tropicalis_DN46332_c0_g1_i1.p1
530	GO:0004553	hydrolase activity, hydrolyzing O-glycos...	83	3	13.38	0.99994	c("Xenopus_tropicalis_DN18730_c0_g1_i2.p1", "Xenopus_tropicalis_DN46007_c1_g1_i6.p1", "Xenopus_tropicalis_DN51793_c0_g1_i1.p1")
531	GO:0004497	monooxygenase activity	101	6	16.28	0.99994	c("Xenopus_tropicalis_DN112219_c0_g1_i2.p1", "Xenopus_tropicalis_DN43726_c0_g1_i1.p1", "Xenopus_tropicalis_DN43814_c0_g1_i1.p1", "Xenopus_tropicalis_DN47852_c0_g1_i6.p1", "Xenopus_tropicalis_DN50903_c0_g1_i1.p1", "Xenopus_tropicalis_DN93971_c0_g1_i1.p1")
532	GO:0051082	unfolded protein binding	61	1	9.83	0.99998	Xenopus_tropicalis_DN37548_c0_g1_i1.p1
533	GO:0008237	metallopeptidase activity	178	9	28.68	0.99998	c("Xenopus_tropicalis_DN32648_c0_g1_i1.p1", "Xenopus_tropicalis_DN34224_c0_g1_i2.p1", "Xenopus_tropicalis_DN37316_c0_g1_i2.p1", "Xenopus_tropicalis_DN44149_c0_g1_i1.p1", "Xenopus_tropicalis_DN46303_c0_g1_i1.p1", "Xenopus_tropicalis_DN46546_c1_g1_i3.p1", "Xenopus_tropicalis_DN49829_c0_g1_i4.p2", "Xenopus_tropicalis_DN51659_c1_g1_i1.p1", "Xenopus_tropicalis_DN6233_c0_g1_i1.p1")
534	GO:0004930	G protein-coupled receptor activity	390	30	62.85	1.00000	c("Xenopus_tropicalis_DN112193_c0_g1_i1.p1", "Xenopus_tropicalis_DN11302_c0_g1_i1.p1", "Xenopus_tropicalis_DN113459_c0_g1_i1.p1", "Xenopus_tropicalis_DN124608_c0_g1_i1.p1", "Xenopus_tropicalis_DN21569_c0_g1_i1.p1", "Xenopus_tropicalis_DN22863_c0_g1_i1.p1", "Xenopus_tropicalis_DN22863_c0_g1_i2.p1", "Xenopus_tropicalis_DN30609_c0_g1_i1.p1", "Xenopus_tropicalis_DN30722_c0_g1_i1.p1", "Xenopus_tropica…
535	GO:0004888	transmembrane signaling receptor activit...	631	44	101.69	1.00000	c("Xenopus_tropicalis_DN112193_c0_g1_i1.p1", "Xenopus_tropicalis_DN11263_c0_g1_i1.p1", "Xenopus_tropicalis_DN11302_c0_g1_i1.p1", "Xenopus_tropicalis_DN113459_c0_g1_i1.p1", "Xenopus_tropicalis_DN124608_c0_g1_i1.p1", "Xenopus_tropicalis_DN1586_c0_g1_i1.p2", "Xenopus_tropicalis_DN21569_c0_g1_i1.p1", "Xenopus_tropicalis_DN22863_c0_g1_i1.p1", "Xenopus_tropicalis_DN22863_c0_g1_i2.p1", "Xenopus_tropical…
536	GO:0004866	endopeptidase inhibitor activity	142	3	22.88	1.00000	c("Xenopus_tropicalis_DN50244_c2_g1_i1.p1", "Xenopus_tropicalis_DN52826_c3_g1_i5.p1", "Xenopus_tropicalis_DN53016_c5_g1_i7.p1")
537	GO:0005506	iron ion binding	302	15	48.67	1.00000	c("Xenopus_tropicalis_DN112219_c0_g1_i2.p1", "Xenopus_tropicalis_DN113436_c0_g1_i1.p1", "Xenopus_tropicalis_DN24578_c0_g1_i3.p1", "Xenopus_tropicalis_DN27716_c0_g1_i1.p1", "Xenopus_tropicalis_DN35202_c0_g1_i1.p1", "Xenopus_tropicalis_DN43726_c0_g1_i1.p1", "Xenopus_tropicalis_DN43814_c0_g1_i1.p1", "Xenopus_tropicalis_DN45310_c0_g1_i4.p1", "Xenopus_tropicalis_DN46220_c0_g1_i3.p1", "Xenopus_tropical…
538	GO:0016705	oxidoreductase activity, acting on paire...	311	18	50.12	1.00000	c("Xenopus_tropicalis_DN112219_c0_g1_i2.p1", "Xenopus_tropicalis_DN113436_c0_g1_i1.p1", "Xenopus_tropicalis_DN24578_c0_g1_i3.p1", "Xenopus_tropicalis_DN27716_c0_g1_i1.p1", "Xenopus_tropicalis_DN35202_c0_g1_i1.p1", "Xenopus_tropicalis_DN43726_c0_g1_i1.p1", "Xenopus_tropicalis_DN43814_c0_g1_i1.p1", "Xenopus_tropicalis_DN44936_c0_g1_i1.p1", "Xenopus_tropicalis_DN45310_c0_g1_i4.p1", "Xenopus_tropical…
539	GO:0020037	heme binding	302	12	48.67	1.00000	c("Xenopus_tropicalis_DN112219_c0_g1_i2.p1", "Xenopus_tropicalis_DN113436_c0_g1_i1.p1", "Xenopus_tropicalis_DN24578_c0_g1_i3.p1", "Xenopus_tropicalis_DN27716_c0_g1_i1.p1", "Xenopus_tropicalis_DN40627_c0_g1_i1.p1", "Xenopus_tropicalis_DN43726_c0_g1_i1.p1", "Xenopus_tropicalis_DN45310_c0_g1_i4.p1", "Xenopus_tropicalis_DN46170_c0_g1_i1.p1", "Xenopus_tropicalis_DN47085_c0_g1_i3.p1", "Xenopus_tropical…
540	GO:0005509	calcium ion binding	663	42	106.84	1.00000	c("Xenopus_tropicalis_DN12379_c0_g1_i1.p1", "Xenopus_tropicalis_DN125829_c0_g1_i1.p1", "Xenopus_tropicalis_DN1413_c0_g1_i1.p1", "Xenopus_tropicalis_DN18121_c0_g1_i1.p1", "Xenopus_tropicalis_DN20500_c0_g1_i1.p1", "Xenopus_tropicalis_DN29658_c0_g1_i3.p1", "Xenopus_tropicalis_DN29984_c0_g1_i1.p1", "Xenopus_tropicalis_DN3011_c0_g1_i1.p1", "Xenopus_tropicalis_DN33341_c0_g1_i1.p1", "Xenopus_tropicalis_…
541	GO:0003735	structural constituent of ribosome	241	3	38.84	1.00000	c("Xenopus_tropicalis_DN31652_c0_g1_i1.p1", "Xenopus_tropicalis_DN45825_c0_g1_i9.p1", "Xenopus_tropicalis_DN48933_c1_g2_i1.p2")
542	GO:0140096	catalytic activity, acting on a protein	1684	312	271.38	1.00000	c("Xenopus_tropicalis_DN108697_c0_g1_i1.p1", "Xenopus_tropicalis_DN109079_c0_g1_i1.p1", "Xenopus_tropicalis_DN109259_c0_g1_i1.p1", "Xenopus_tropicalis_DN1115_c0_g1_i3.p1", "Xenopus_tropicalis_DN11953_c0_g1_i1.p1", "Xenopus_tropicalis_DN123522_c0_g1_i1.p1", "Xenopus_tropicalis_DN123679_c0_g1_i1.p1", "Xenopus_tropicalis_DN13878_c0_g1_i1.p1", "Xenopus_tropicalis_DN14579_c0_g1_i1.p1", "Xenopus_tropic…
543	GO:0140097	catalytic activity, acting on DNA	93	39	14.99	1.00000	c("Xenopus_tropicalis_DN1556_c0_g1_i1.p1", "Xenopus_tropicalis_DN22613_c0_g1_i2.p1", "Xenopus_tropicalis_DN26900_c0_g1_i1.p1", "Xenopus_tropicalis_DN32946_c0_g1_i1.p1", "Xenopus_tropicalis_DN35626_c0_g1_i1.p1", "Xenopus_tropicalis_DN37397_c0_g1_i1.p1", "Xenopus_tropicalis_DN39493_c0_g1_i2.p1", "Xenopus_tropicalis_DN41446_c0_g1_i2.p1", "Xenopus_tropicalis_DN41766_c0_g1_i1.p1", "Xenopus_tropicalis_…
544	GO:0022890	inorganic cation transmembrane transport...	348	37	56.08	1.00000	c("Xenopus_tropicalis_DN110409_c0_g1_i1.p1", "Xenopus_tropicalis_DN12030_c0_g1_i1.p1", "Xenopus_tropicalis_DN21029_c0_g1_i1.p1", "Xenopus_tropicalis_DN26507_c0_g1_i1.p1", "Xenopus_tropicalis_DN26521_c0_g1_i2.p1", "Xenopus_tropicalis_DN30274_c0_g1_i1.p1", "Xenopus_tropicalis_DN30988_c0_g1_i2.p1", "Xenopus_tropicalis_DN31338_c0_g1_i2.p1", "Xenopus_tropicalis_DN37437_c0_g1_i1.p1", "Xenopus_tropicali…
545	GO:0140098	catalytic activity, acting on RNA	167	52	26.91	1.00000	c("Xenopus_tropicalis_DN17754_c0_g1_i1.p1", "Xenopus_tropicalis_DN21353_c0_g1_i2.p1", "Xenopus_tropicalis_DN22002_c0_g1_i3.p1", "Xenopus_tropicalis_DN29153_c0_g1_i1.p2", "Xenopus_tropicalis_DN33643_c0_g1_i1.p1", "Xenopus_tropicalis_DN37405_c1_g1_i1.p1", "Xenopus_tropicalis_DN37613_c0_g1_i1.p1", "Xenopus_tropicalis_DN38771_c0_g1_i1.p1", "Xenopus_tropicalis_DN38793_c0_g1_i1.p1", "Xenopus_tropicalis…
546	GO:0008395	steroid hydroxylase activity	2	1	0.32	1.00000	Xenopus_tropicalis_DN43726_c0_g1_i1.p1
547	GO:0090079	translation regulator activity, nucleic ...	3	3	0.48	1.00000	c("Xenopus_tropicalis_DN49227_c3_g1_i2.p1", "Xenopus_tropicalis_DN49227_c3_g1_i3.p1", "Xenopus_tropicalis_DN5727_c1_g1_i1.p2")
548	GO:0043492	ATPase activity, coupled to movement of ...	113	5	18.21	1.00000	c("Xenopus_tropicalis_DN17829_c0_g1_i1.p1", "Xenopus_tropicalis_DN31886_c0_g1_i1.p1", "Xenopus_tropicalis_DN31978_c0_g1_i1.p1", "Xenopus_tropicalis_DN50138_c0_g1_i1.p1", "Xenopus_tropicalis_DN50628_c0_g1_i1.p1")
549	GO:0051020	GTPase binding	252	40	40.61	1.00000	c("Xenopus_tropicalis_DN31618_c0_g1_i1.p1", "Xenopus_tropicalis_DN33971_c0_g1_i1.p1", "Xenopus_tropicalis_DN36928_c0_g1_i1.p1", "Xenopus_tropicalis_DN38962_c0_g1_i1.p1", "Xenopus_tropicalis_DN40625_c1_g1_i4.p1", "Xenopus_tropicalis_DN41320_c1_g1_i2.p1", "Xenopus_tropicalis_DN42027_c0_g1_i1.p1", "Xenopus_tropicalis_DN42107_c0_g1_i1.p1", "Xenopus_tropicalis_DN42863_c0_g1_i1.p1", "Xenopus_tropicalis…
550	GO:0045309	protein phosphorylated amino acid bindin...	4	1	0.64	1.00000	Xenopus_tropicalis_DN47262_c0_g1_i3.p1
551	GO:0001653	peptide receptor activity	65	5	10.47	1.00000	c("Xenopus_tropicalis_DN39379_c0_g1_i1.p1", "Xenopus_tropicalis_DN48460_c1_g1_i14.p1", "Xenopus_tropicalis_DN48460_c1_g1_i17.p1", "Xenopus_tropicalis_DN48460_c1_g1_i2.p1", "Xenopus_tropicalis_DN52590_c2_g2_i1.p1")
552	GO:0004175	endopeptidase activity	366	44	58.98	1.00000	c("Xenopus_tropicalis_DN18121_c0_g1_i1.p1", "Xenopus_tropicalis_DN23130_c0_g1_i1.p1", "Xenopus_tropicalis_DN31425_c0_g1_i3.p1", "Xenopus_tropicalis_DN31890_c0_g1_i2.p1", "Xenopus_tropicalis_DN32648_c0_g1_i1.p1", "Xenopus_tropicalis_DN34224_c0_g1_i2.p1", "Xenopus_tropicalis_DN34953_c0_g1_i1.p1", "Xenopus_tropicalis_DN36620_c0_g1_i1.p1", "Xenopus_tropicalis_DN37500_c0_g1_i1.p1", "Xenopus_tropicalis…
553	GO:0042979	ornithine decarboxylase regulator activi...	5	1	0.81	1.00000	Xenopus_tropicalis_DN46306_c0_g1_i2.p1
554	GO:0008276	protein methyltransferase activity	64	22	10.31	1.00000	c("Xenopus_tropicalis_DN25301_c0_g1_i1.p1", "Xenopus_tropicalis_DN34940_c0_g1_i1.p1", "Xenopus_tropicalis_DN35854_c0_g1_i1.p1", "Xenopus_tropicalis_DN40366_c0_g1_i1.p1", "Xenopus_tropicalis_DN40863_c0_g1_i2.p1", "Xenopus_tropicalis_DN41143_c0_g1_i20.p1", "Xenopus_tropicalis_DN41143_c0_g1_i8.p1", "Xenopus_tropicalis_DN43113_c0_g1_i2.p1", "Xenopus_tropicalis_DN43780_c0_g1_i1.p1", "Xenopus_tropicali…
555	GO:0016273	arginine N-methyltransferase activity	11	5	1.77	1.00000	c("Xenopus_tropicalis_DN34940_c0_g1_i1.p1", "Xenopus_tropicalis_DN35854_c0_g1_i1.p1", "Xenopus_tropicalis_DN47028_c1_g1_i8.p1", "Xenopus_tropicalis_DN47832_c3_g1_i1.p1", "Xenopus_tropicalis_DN48544_c1_g1_i2.p1")
556	GO:0019200	carbohydrate kinase activity	33	4	5.32	1.00000	c("Xenopus_tropicalis_DN48342_c0_g1_i5.p1", "Xenopus_tropicalis_DN48342_c0_g1_i6.p1", "Xenopus_tropicalis_DN51268_c1_g1_i2.p1", "Xenopus_tropicalis_DN63098_c0_g1_i1.p1")
557	GO:0015103	inorganic anion transmembrane transporte...	66	6	10.64	1.00000	c("Xenopus_tropicalis_DN33135_c0_g1_i1.p1", "Xenopus_tropicalis_DN41499_c0_g1_i1.p1", "Xenopus_tropicalis_DN44039_c0_g2_i2.p1", "Xenopus_tropicalis_DN45172_c0_g1_i3.p1", "Xenopus_tropicalis_DN45511_c0_g1_i1.p1", "Xenopus_tropicalis_DN46502_c0_g1_i1.p1")
558	GO:0016278	lysine N-methyltransferase activity	41	14	6.61	1.00000	c("Xenopus_tropicalis_DN25301_c0_g1_i1.p1", "Xenopus_tropicalis_DN40366_c0_g1_i1.p1", "Xenopus_tropicalis_DN40863_c0_g1_i2.p1", "Xenopus_tropicalis_DN41143_c0_g1_i20.p1", "Xenopus_tropicalis_DN41143_c0_g1_i8.p1", "Xenopus_tropicalis_DN43113_c0_g1_i2.p1", "Xenopus_tropicalis_DN43780_c0_g1_i1.p1", "Xenopus_tropicalis_DN43780_c0_g1_i3.p1", "Xenopus_tropicalis_DN48235_c1_g1_i1.p1", "Xenopus_tropicali…
559	GO:0061505	DNA topoisomerase II activity	2	1	0.32	1.00000	Xenopus_tropicalis_DN46885_c0_g1_i1.p1
560	GO:0019203	carbohydrate phosphatase activity	5	1	0.81	1.00000	Xenopus_tropicalis_DN51787_c3_g1_i1.p1
561	GO:0015108	chloride transmembrane transporter activ...	23	2	3.71	1.00000	c("Xenopus_tropicalis_DN45172_c0_g1_i3.p1", "Xenopus_tropicalis_DN46502_c0_g1_i1.p1")
562	GO:0019207	kinase regulator activity	42	14	6.77	1.00000	c("Xenopus_tropicalis_DN22279_c0_g1_i1.p1", "Xenopus_tropicalis_DN22583_c0_g1_i1.p1", "Xenopus_tropicalis_DN36020_c0_g1_i2.p2", "Xenopus_tropicalis_DN37349_c0_g1_i2.p1", "Xenopus_tropicalis_DN40907_c0_g1_i1.p1", "Xenopus_tropicalis_DN44048_c0_g1_i1.p1", "Xenopus_tropicalis_DN44607_c0_g1_i1.p2", "Xenopus_tropicalis_DN44754_c0_g1_i4.p1", "Xenopus_tropicalis_DN44896_c0_g1_i1.p1", "Xenopus_tropicalis…
563	GO:0019209	kinase activator activity	8	2	1.29	1.00000	c("Xenopus_tropicalis_DN40907_c0_g1_i1.p1", "Xenopus_tropicalis_DN5824_c0_g1_i1.p1")
564	GO:0008227	G protein-coupled amine receptor activit...	23	2	3.71	1.00000	c("Xenopus_tropicalis_DN113459_c0_g1_i1.p1", "Xenopus_tropicalis_DN41088_c1_g1_i1.p1")
565	GO:0017076	purine nucleotide binding	1772	339	285.56	1.00000	c("Xenopus_tropicalis_DN10740_c0_g1_i1.p1", "Xenopus_tropicalis_DN108697_c0_g1_i1.p1", "Xenopus_tropicalis_DN109079_c0_g1_i1.p1", "Xenopus_tropicalis_DN109259_c0_g1_i1.p1", "Xenopus_tropicalis_DN110901_c0_g1_i1.p1", "Xenopus_tropicalis_DN111352_c0_g1_i1.p1", "Xenopus_tropicalis_DN112337_c0_g1_i1.p1", "Xenopus_tropicalis_DN11495_c0_g1_i1.p1", "Xenopus_tropicalis_DN123349_c0_g1_i1.p1", "Xenopus_tro…
566	GO:0097153	cysteine-type endopeptidase activity inv...	3	2	0.48	1.00000	c("Xenopus_tropicalis_DN46566_c0_g1_i2.p1", "Xenopus_tropicalis_DN51818_c10_g1_i2.p1")
567	GO:0004112	cyclic-nucleotide phosphodiesterase acti...	25	1	4.03	1.00000	Xenopus_tropicalis_DN47651_c0_g1_i1.p1
568	GO:0016229	steroid dehydrogenase activity	9	2	1.45	1.00000	c("Xenopus_tropicalis_DN324_c0_g1_i1.p1", "Xenopus_tropicalis_DN47827_c0_g1_i2.p1")
569	GO:0097159	organic cyclic compound binding	4074	846	656.53	1.00000	c("Xenopus_tropicalis_DN10740_c0_g1_i1.p1", "Xenopus_tropicalis_DN108420_c0_g1_i1.p1", "Xenopus_tropicalis_DN108697_c0_g1_i1.p1", "Xenopus_tropicalis_DN109079_c0_g1_i1.p1", "Xenopus_tropicalis_DN109259_c0_g1_i1.p1", "Xenopus_tropicalis_DN109758_c0_g1_i2.p1", "Xenopus_tropicalis_DN110901_c0_g1_i1.p1", "Xenopus_tropicalis_DN111352_c0_g1_i1.p1", "Xenopus_tropicalis_DN112219_c0_g1_i2.p1", "Xenopus_tr…
570	GO:0042054	histone methyltransferase activity	35	11	5.64	1.00000	c("Xenopus_tropicalis_DN25301_c0_g1_i1.p1", "Xenopus_tropicalis_DN40366_c0_g1_i1.p1", "Xenopus_tropicalis_DN40863_c0_g1_i2.p1", "Xenopus_tropicalis_DN41143_c0_g1_i20.p1", "Xenopus_tropicalis_DN41143_c0_g1_i8.p1", "Xenopus_tropicalis_DN48235_c1_g1_i1.p1", "Xenopus_tropicalis_DN48824_c0_g1_i1.p1", "Xenopus_tropicalis_DN48881_c4_g1_i2.p1", "Xenopus_tropicalis_DN49685_c1_g2_i2.p1", "Xenopus_tropicali…
571	GO:0016502	nucleotide receptor activity	20	1	3.22	1.00000	Xenopus_tropicalis_DN30428_c0_g1_i1.p1
572	GO:0008509	anion transmembrane transporter activity	118	10	19.02	1.00000	c("Xenopus_tropicalis_DN33135_c0_g1_i1.p1", "Xenopus_tropicalis_DN41499_c0_g1_i1.p1", "Xenopus_tropicalis_DN44039_c0_g2_i2.p1", "Xenopus_tropicalis_DN45172_c0_g1_i3.p1", "Xenopus_tropicalis_DN45511_c0_g1_i1.p1", "Xenopus_tropicalis_DN46502_c0_g1_i1.p1", "Xenopus_tropicalis_DN47140_c0_g1_i1.p1", "Xenopus_tropicalis_DN49403_c0_g1_i2.p1", "Xenopus_tropicalis_DN51857_c0_g1_i1.p1", "Xenopus_tropicalis…
573	GO:0001012	RNA polymerase II regulatory region DNA ...	35	4	5.64	1.00000	c("Xenopus_tropicalis_DN33986_c0_g1_i3.p1", "Xenopus_tropicalis_DN39150_c0_g1_i1.p1", "Xenopus_tropicalis_DN46485_c0_g1_i1.p1", "Xenopus_tropicalis_DN52422_c3_g1_i1.p1")
574	GO:0001013	RNA polymerase I regulatory region DNA b...	1	1	0.16	1.00000	Xenopus_tropicalis_DN36050_c0_g1_i2.p1
575	GO:0042083	5,10-methylenetetrahydrofolate-dependent...	1	1	0.16	1.00000	Xenopus_tropicalis_DN45053_c0_g1_i1.p1
576	GO:0003880	protein C-terminal carboxyl O-methyltran...	1	1	0.16	1.00000	Xenopus_tropicalis_DN52211_c4_g2_i1.p1
577	GO:0008242	omega peptidase activity	15	1	2.42	1.00000	Xenopus_tropicalis_DN11953_c0_g1_i1.p1
578	GO:0070325	lipoprotein particle receptor binding	2	1	0.32	1.00000	Xenopus_tropicalis_DN44063_c1_g1_i1.p1
579	GO:0022853	active ion transmembrane transporter act...	32	1	5.16	1.00000	Xenopus_tropicalis_DN50138_c0_g1_i1.p1
580	GO:0017016	Ras GTPase binding	112	24	18.05	1.00000	c("Xenopus_tropicalis_DN31618_c0_g1_i1.p1", "Xenopus_tropicalis_DN33971_c0_g1_i1.p1", "Xenopus_tropicalis_DN38962_c0_g1_i1.p1", "Xenopus_tropicalis_DN40625_c1_g1_i4.p1", "Xenopus_tropicalis_DN41320_c1_g1_i2.p1", "Xenopus_tropicalis_DN42027_c0_g1_i1.p1", "Xenopus_tropicalis_DN42929_c0_g1_i2.p1", "Xenopus_tropicalis_DN44465_c0_g1_i4.p1", "Xenopus_tropicalis_DN45482_c0_g1_i1.p1", "Xenopus_tropicalis…
581	GO:0061980	regulatory RNA binding	3	1	0.48	1.00000	Xenopus_tropicalis_DN50135_c0_g1_i3.p1
582	GO:0015291	secondary active transmembrane transport...	103	10	16.6	1.00000	c("Xenopus_tropicalis_DN28629_c0_g1_i1.p1", "Xenopus_tropicalis_DN37868_c0_g1_i1.p1", "Xenopus_tropicalis_DN38350_c0_g1_i2.p1", "Xenopus_tropicalis_DN41499_c0_g1_i1.p1", "Xenopus_tropicalis_DN44039_c0_g2_i2.p1", "Xenopus_tropicalis_DN45172_c0_g1_i3.p1", "Xenopus_tropicalis_DN45511_c0_g1_i1.p1", "Xenopus_tropicalis_DN47009_c2_g1_i5.p1", "Xenopus_tropicalis_DN48537_c2_g2_i1.p1", "Xenopus_tropicalis…
583	GO:0016247	channel regulator activity	18	3	2.9	1.00000	c("Xenopus_tropicalis_DN108867_c0_g1_i1.p1", "Xenopus_tropicalis_DN125829_c0_g1_i1.p1", "Xenopus_tropicalis_DN29035_c0_g1_i1.p1")
584	GO:0015293	symporter activity	27	2	4.35	1.00000	c("Xenopus_tropicalis_DN45172_c0_g1_i3.p1", "Xenopus_tropicalis_DN45511_c0_g1_i1.p1")
585	GO:0015294	solute:cation symporter activity	15	2	2.42	1.00000	c("Xenopus_tropicalis_DN45172_c0_g1_i3.p1", "Xenopus_tropicalis_DN45511_c0_g1_i1.p1")
586	GO:0015296	anion:cation symporter activity	7	2	1.13	1.00000	c("Xenopus_tropicalis_DN45172_c0_g1_i3.p1", "Xenopus_tropicalis_DN45511_c0_g1_i1.p1")
587	GO:0070063	RNA polymerase binding	2	2	0.32	1.00000	c("Xenopus_tropicalis_DN21353_c0_g1_i2.p1", "Xenopus_tropicalis_DN36906_c0_g1_i1.p1")
588	GO:0001046	core promoter sequence-specific DNA bind...	1	1	0.16	1.00000	Xenopus_tropicalis_DN36050_c0_g1_i2.p1
589	GO:0015298	solute:cation antiporter activity	22	5	3.55	1.00000	c("Xenopus_tropicalis_DN37868_c0_g1_i1.p1", "Xenopus_tropicalis_DN38350_c0_g1_i2.p1", "Xenopus_tropicalis_DN47009_c2_g1_i5.p1", "Xenopus_tropicalis_DN48537_c2_g2_i1.p1", "Xenopus_tropicalis_DN53196_c27_g1_i1.p1")
590	GO:0001047	core promoter binding	1	1	0.16	1.00000	Xenopus_tropicalis_DN36050_c0_g1_i2.p1
591	GO:0015299	solute:proton antiporter activity	15	2	2.42	1.00000	c("Xenopus_tropicalis_DN48537_c2_g2_i1.p1", "Xenopus_tropicalis_DN53196_c27_g1_i1.p1")
592	GO:0019798	procollagen-proline dioxygenase activity	4	1	0.64	1.00000	Xenopus_tropicalis_DN35202_c0_g1_i1.p1
593	GO:0008238	exopeptidase activity	83	2	13.38	1.00000	c("Xenopus_tropicalis_DN11953_c0_g1_i1.p1", "Xenopus_tropicalis_DN48790_c0_g1_i2.p1")
594	GO:0008375	acetylglucosaminyltransferase activity	10	2	1.61	1.00000	c("Xenopus_tropicalis_DN26288_c0_g1_i2.p1", "Xenopus_tropicalis_DN48636_c0_g1_i2.p1")
595	GO:0042623	ATPase activity, coupled	131	16	21.11	1.00000	c("Xenopus_tropicalis_DN17829_c0_g1_i1.p1", "Xenopus_tropicalis_DN31886_c0_g1_i1.p1", "Xenopus_tropicalis_DN31978_c0_g1_i1.p1", "Xenopus_tropicalis_DN37397_c0_g1_i1.p1", "Xenopus_tropicalis_DN38701_c0_g1_i1.p1", "Xenopus_tropicalis_DN41281_c0_g1_i1.p1", "Xenopus_tropicalis_DN43112_c0_g1_i2.p1", "Xenopus_tropicalis_DN43506_c2_g1_i1.p1", "Xenopus_tropicalis_DN46192_c0_g1_i1.p1", "Xenopus_tropicalis…
596	GO:0042625	ATPase coupled ion transmembrane transpo...	32	1	5.16	1.00000	Xenopus_tropicalis_DN50138_c0_g1_i1.p1
597	GO:0016972	thiol oxidase activity	5	3	0.81	1.00000	c("Xenopus_tropicalis_DN36806_c0_g1_i1.p1", "Xenopus_tropicalis_DN37633_c0_g1_i1.p2", "Xenopus_tropicalis_DN51662_c2_g2_i1.p1")
598	GO:0022821	potassium ion antiporter activity	2	1	0.32	1.00000	Xenopus_tropicalis_DN47009_c2_g1_i5.p1
599	GO:0022824	transmitter-gated ion channel activity	15	1	2.42	1.00000	Xenopus_tropicalis_DN45444_c0_g1_i1.p1
600	GO:0034593	phosphatidylinositol bisphosphate phosph...	9	2	1.45	1.00000	c("Xenopus_tropicalis_DN30222_c0_g1_i1.p1", "Xenopus_tropicalis_DN35430_c0_g1_i1.p1")
601	GO:0034595	phosphatidylinositol phosphate 5-phospha...	3	1	0.48	1.00000	Xenopus_tropicalis_DN30222_c0_g1_i1.p1
602	GO:0015269	calcium-activated potassium channel acti...	9	1	1.45	1.00000	Xenopus_tropicalis_DN63784_c0_g1_i1.p1
603	GO:0044877	protein-containing complex binding	171	23	27.56	1.00000	c("Xenopus_tropicalis_DN10164_c0_g1_i1.p1", "Xenopus_tropicalis_DN26946_c0_g1_i1.p1", "Xenopus_tropicalis_DN32621_c0_g1_i1.p1", "Xenopus_tropicalis_DN34656_c0_g1_i3.p2", "Xenopus_tropicalis_DN36557_c0_g1_i2.p1", "Xenopus_tropicalis_DN38944_c0_g1_i1.p1", "Xenopus_tropicalis_DN39393_c0_g1_i1.p1", "Xenopus_tropicalis_DN41912_c0_g1_i1.p1", "Xenopus_tropicalis_DN43207_c0_g1_i2.p1", "Xenopus_tropicalis…
604	GO:0072341	modified amino acid binding	8	3	1.29	1.00000	c("Xenopus_tropicalis_DN22863_c0_g1_i1.p1", "Xenopus_tropicalis_DN22863_c0_g1_i2.p1", "Xenopus_tropicalis_DN49777_c0_g1_i4.p1")
605	GO:0031490	chromatin DNA binding	6	1	0.97	1.00000	Xenopus_tropicalis_DN34656_c0_g1_i3.p2
606	GO:0016209	antioxidant activity	49	1	7.9	1.00000	Xenopus_tropicalis_DN46170_c0_g1_i1.p1
607	GO:0061659	ubiquitin-like protein ligase activity	44	17	7.09	1.00000	c("Xenopus_tropicalis_DN14579_c0_g1_i1.p1", "Xenopus_tropicalis_DN3130_c0_g1_i1.p1", "Xenopus_tropicalis_DN31832_c0_g1_i1.p1", "Xenopus_tropicalis_DN35359_c0_g1_i1.p1", "Xenopus_tropicalis_DN36763_c0_g1_i1.p1", "Xenopus_tropicalis_DN38538_c0_g1_i1.p1", "Xenopus_tropicalis_DN40757_c0_g1_i1.p1", "Xenopus_tropicalis_DN41344_c0_g1_i1.p1", "Xenopus_tropicalis_DN43522_c0_g1_i3.p1", "Xenopus_tropicalis_…
608	GO:0022843	voltage-gated cation channel activity	92	8	14.83	1.00000	c("Xenopus_tropicalis_DN26507_c0_g1_i1.p1", "Xenopus_tropicalis_DN41458_c0_g1_i3.p1", "Xenopus_tropicalis_DN44541_c0_g1_i1.p1", "Xenopus_tropicalis_DN47245_c0_g1_i6.p1", "Xenopus_tropicalis_DN47456_c1_g2_i1.p1", "Xenopus_tropicalis_DN47611_c0_g1_i1.p1", "Xenopus_tropicalis_DN50351_c6_g1_i1.p1", "Xenopus_tropicalis_DN7985_c0_g1_i1.p1")
609	GO:0052866	phosphatidylinositol phosphate phosphata...	15	2	2.42	1.00000	c("Xenopus_tropicalis_DN30222_c0_g1_i1.p1", "Xenopus_tropicalis_DN35430_c0_g1_i1.p1")
610	GO:0016917	GABA receptor activity	5	2	0.81	1.00000	c("Xenopus_tropicalis_DN31059_c0_g1_i1.p1", "Xenopus_tropicalis_DN40798_c2_g1_i1.p1")
611	GO:0016667	oxidoreductase activity, acting on a sul...	34	5	5.48	1.00000	c("Xenopus_tropicalis_DN13878_c0_g1_i1.p1", "Xenopus_tropicalis_DN17794_c0_g1_i1.p1", "Xenopus_tropicalis_DN36806_c0_g1_i1.p1", "Xenopus_tropicalis_DN37633_c0_g1_i1.p2", "Xenopus_tropicalis_DN51662_c2_g2_i1.p1")
612	GO:0140030	modification-dependent protein binding	8	1	1.29	1.00000	Xenopus_tropicalis_DN35789_c0_g1_i1.p1
613	GO:0090482	vitamin transmembrane transporter activi...	17	1	2.74	1.00000	Xenopus_tropicalis_DN49797_c0_g1_i1.p1
614	GO:0070011	peptidase activity, acting on L-amino ac...	599	80	96.53	1.00000	c("Xenopus_tropicalis_DN11953_c0_g1_i1.p1", "Xenopus_tropicalis_DN123679_c0_g1_i1.p1", "Xenopus_tropicalis_DN18121_c0_g1_i1.p1", "Xenopus_tropicalis_DN21667_c0_g1_i2.p1", "Xenopus_tropicalis_DN21867_c0_g1_i1.p1", "Xenopus_tropicalis_DN23130_c0_g1_i1.p1", "Xenopus_tropicalis_DN30712_c0_g1_i3.p1", "Xenopus_tropicalis_DN31425_c0_g1_i3.p1", "Xenopus_tropicalis_DN31890_c0_g1_i2.p1", "Xenopus_tropicali…
615	GO:0098531	transcription factor activity, direct li...	22	2	3.55	1.00000	c("Xenopus_tropicalis_DN43210_c0_g1_i1.p1", "Xenopus_tropicalis_DN78309_c0_g1_i1.p1")
616	GO:0015399	primary active transmembrane transporter...	114	5	18.37	1.00000	c("Xenopus_tropicalis_DN17829_c0_g1_i1.p1", "Xenopus_tropicalis_DN31886_c0_g1_i1.p1", "Xenopus_tropicalis_DN31978_c0_g1_i1.p1", "Xenopus_tropicalis_DN50138_c0_g1_i1.p1", "Xenopus_tropicalis_DN50628_c0_g1_i1.p1")
617	GO:0019787	ubiquitin-like protein transferase activ...	128	42	20.63	1.00000	c("Xenopus_tropicalis_DN1115_c0_g1_i3.p1", "Xenopus_tropicalis_DN14579_c0_g1_i1.p1", "Xenopus_tropicalis_DN28254_c0_g1_i1.p1", "Xenopus_tropicalis_DN3130_c0_g1_i1.p1", "Xenopus_tropicalis_DN31306_c0_g1_i1.p1", "Xenopus_tropicalis_DN31832_c0_g1_i1.p1", "Xenopus_tropicalis_DN32194_c0_g1_i2.p1", "Xenopus_tropicalis_DN34406_c0_g1_i2.p1", "Xenopus_tropicalis_DN34406_c0_g1_i3.p1", "Xenopus_tropicalis_D…
618	GO:0016651	oxidoreductase activity, acting on NAD(P...	34	1	5.48	1.00000	Xenopus_tropicalis_DN49951_c0_g1_i2.p1
619	GO:0016653	oxidoreductase activity, acting on NAD(P...	2	1	0.32	1.00000	Xenopus_tropicalis_DN49951_c0_g1_i2.p1
620	GO:0022834	ligand-gated channel activity	64	3	10.31	1.00000	c("Xenopus_tropicalis_DN31059_c0_g1_i1.p1", "Xenopus_tropicalis_DN45444_c0_g1_i1.p1", "Xenopus_tropicalis_DN51310_c0_g1_i1.p1")
621	GO:0022835	transmitter-gated channel activity	15	1	2.42	1.00000	Xenopus_tropicalis_DN45444_c0_g1_i1.p1
622	GO:0022836	gated channel activity	181	14	29.17	1.00000	c("Xenopus_tropicalis_DN26507_c0_g1_i1.p1", "Xenopus_tropicalis_DN31059_c0_g1_i1.p1", "Xenopus_tropicalis_DN41336_c0_g1_i14.p1", "Xenopus_tropicalis_DN41458_c0_g1_i3.p1", "Xenopus_tropicalis_DN44541_c0_g1_i1.p1", "Xenopus_tropicalis_DN45444_c0_g1_i1.p1", "Xenopus_tropicalis_DN46502_c0_g1_i1.p1", "Xenopus_tropicalis_DN47245_c0_g1_i6.p1", "Xenopus_tropicalis_DN47456_c1_g2_i1.p1", "Xenopus_tropicali…
623	GO:0022838	substrate-specific channel activity	269	27	43.35	1.00000	c("Xenopus_tropicalis_DN108454_c0_g1_i1.p1", "Xenopus_tropicalis_DN116554_c0_g1_i1.p1", "Xenopus_tropicalis_DN21029_c0_g1_i1.p1", "Xenopus_tropicalis_DN26507_c0_g1_i1.p1", "Xenopus_tropicalis_DN30428_c0_g1_i1.p1", "Xenopus_tropicalis_DN30988_c0_g1_i2.p1", "Xenopus_tropicalis_DN31059_c0_g1_i1.p1", "Xenopus_tropicalis_DN37437_c0_g1_i1.p1", "Xenopus_tropicalis_DN41312_c0_g1_i4.p1", "Xenopus_tropical…
624	GO:0022839	ion gated channel activity	174	13	28.04	1.00000	c("Xenopus_tropicalis_DN26507_c0_g1_i1.p1", "Xenopus_tropicalis_DN31059_c0_g1_i1.p1", "Xenopus_tropicalis_DN41458_c0_g1_i3.p1", "Xenopus_tropicalis_DN44541_c0_g1_i1.p1", "Xenopus_tropicalis_DN45444_c0_g1_i1.p1", "Xenopus_tropicalis_DN46502_c0_g1_i1.p1", "Xenopus_tropicalis_DN47245_c0_g1_i6.p1", "Xenopus_tropicalis_DN47456_c1_g2_i1.p1", "Xenopus_tropicalis_DN47611_c0_g1_i1.p1", "Xenopus_tropicalis…
625	GO:0015276	ligand-gated ion channel activity	64	3	10.31	1.00000	c("Xenopus_tropicalis_DN31059_c0_g1_i1.p1", "Xenopus_tropicalis_DN45444_c0_g1_i1.p1", "Xenopus_tropicalis_DN51310_c0_g1_i1.p1")
626	GO:0015278	calcium-release channel activity	10	1	1.61	1.00000	Xenopus_tropicalis_DN51310_c0_g1_i1.p1
627	GO:0106130	purine phosphoribosyltransferase activit...	2	1	0.32	1.00000	Xenopus_tropicalis_DN20053_c0_g1_i1.p1
628	GO:0016684	oxidoreductase activity, acting on perox...	36	1	5.8	1.00000	Xenopus_tropicalis_DN46170_c0_g1_i1.p1
629	GO:0048256	flap endonuclease activity	3	2	0.48	1.00000	c("Xenopus_tropicalis_DN52062_c0_g1_i1.p1", "Xenopus_tropicalis_DN52378_c0_g2_i1.p1")
630	GO:0008079	translation termination factor activity	6	2	0.97	1.00000	c("Xenopus_tropicalis_DN32822_c0_g1_i1.p1", "Xenopus_tropicalis_DN39683_c0_g1_i1.p1")
631	GO:0016796	exonuclease activity, active with either...	10	7	1.61	1.00000	c("Xenopus_tropicalis_DN33643_c0_g1_i1.p1", "Xenopus_tropicalis_DN38793_c0_g1_i1.p1", "Xenopus_tropicalis_DN46124_c0_g1_i1.p1", "Xenopus_tropicalis_DN46233_c0_g1_i4.p1", "Xenopus_tropicalis_DN48593_c2_g1_i1.p1", "Xenopus_tropicalis_DN49208_c3_g2_i1.p1", "Xenopus_tropicalis_DN49994_c1_g1_i1.p1")
632	GO:0016798	hydrolase activity, acting on glycosyl b...	102	7	16.44	1.00000	c("Xenopus_tropicalis_DN18730_c0_g1_i2.p1", "Xenopus_tropicalis_DN22613_c0_g1_i2.p1", "Xenopus_tropicalis_DN46007_c1_g1_i6.p1", "Xenopus_tropicalis_DN47214_c0_g1_i2.p1", "Xenopus_tropicalis_DN49598_c0_g1_i2.p1", "Xenopus_tropicalis_DN51793_c0_g1_i1.p1", "Xenopus_tropicalis_DN52943_c14_g3_i1.p1")
633	GO:0051427	hormone receptor binding	8	1	1.29	1.00000	Xenopus_tropicalis_DN42834_c0_g1_i1.p1
634	GO:0033170	protein-DNA loading ATPase activity	1	1	0.16	1.00000	Xenopus_tropicalis_DN52576_c1_g1_i1.p1
635	GO:0070035	purine NTP-dependent helicase activity	1	1	0.16	1.00000	Xenopus_tropicalis_DN52378_c0_g2_i1.p1
636	GO:0016670	oxidoreductase activity, acting on a sul...	7	4	1.13	1.00000	c("Xenopus_tropicalis_DN17794_c0_g1_i1.p1", "Xenopus_tropicalis_DN36806_c0_g1_i1.p1", "Xenopus_tropicalis_DN37633_c0_g1_i1.p2", "Xenopus_tropicalis_DN51662_c2_g2_i1.p1")
637	GO:0008026	ATP-dependent helicase activity	1	1	0.16	1.00000	Xenopus_tropicalis_DN52378_c0_g2_i1.p1
638	GO:0004520	endodeoxyribonuclease activity	10	3	1.61	1.00000	c("Xenopus_tropicalis_DN41766_c0_g1_i1.p1", "Xenopus_tropicalis_DN52062_c0_g1_i1.p1", "Xenopus_tropicalis_DN52378_c0_g2_i1.p1")
639	GO:0101005	ubiquitinyl hydrolase activity	74	26	11.93	1.00000	c("Xenopus_tropicalis_DN30712_c0_g1_i3.p1", "Xenopus_tropicalis_DN35088_c1_g1_i1.p1", "Xenopus_tropicalis_DN37770_c0_g1_i1.p1", "Xenopus_tropicalis_DN38563_c0_g1_i2.p1", "Xenopus_tropicalis_DN41694_c0_g1_i2.p1", "Xenopus_tropicalis_DN43506_c3_g2_i2.p1", "Xenopus_tropicalis_DN43666_c0_g1_i4.p1", "Xenopus_tropicalis_DN43666_c0_g1_i5.p1", "Xenopus_tropicalis_DN44558_c0_g1_i1.p1", "Xenopus_tropicalis…
640	GO:0015215	nucleotide transmembrane transporter act...	25	3	4.03	1.00000	c("Xenopus_tropicalis_DN47140_c0_g1_i1.p1", "Xenopus_tropicalis_DN51857_c0_g1_i1.p1", "Xenopus_tropicalis_DN51857_c0_g1_i5.p1")
641	GO:0015216	purine nucleotide transmembrane transpor...	25	3	4.03	1.00000	c("Xenopus_tropicalis_DN47140_c0_g1_i1.p1", "Xenopus_tropicalis_DN51857_c0_g1_i1.p1", "Xenopus_tropicalis_DN51857_c0_g1_i5.p1")
642	GO:0015368	calcium:cation antiporter activity	7	3	1.13	1.00000	c("Xenopus_tropicalis_DN37868_c0_g1_i1.p1", "Xenopus_tropicalis_DN38350_c0_g1_i2.p1", "Xenopus_tropicalis_DN47009_c2_g1_i5.p1")
643	GO:0004529	exodeoxyribonuclease activity	2	2	0.32	1.00000	c("Xenopus_tropicalis_DN46124_c0_g1_i1.p1", "Xenopus_tropicalis_DN49208_c3_g2_i1.p1")
644	GO:1904315	transmitter-gated ion channel activity i...	6	1	0.97	1.00000	Xenopus_tropicalis_DN45444_c0_g1_i1.p1
645	GO:0016301	kinase activity	783	138	126.18	1.00000	c("Xenopus_tropicalis_DN108697_c0_g1_i1.p1", "Xenopus_tropicalis_DN109079_c0_g1_i1.p1", "Xenopus_tropicalis_DN109259_c0_g1_i1.p1", "Xenopus_tropicalis_DN110901_c0_g1_i1.p1", "Xenopus_tropicalis_DN11495_c0_g1_i1.p1", "Xenopus_tropicalis_DN20368_c0_g1_i1.p1", "Xenopus_tropicalis_DN2123_c0_g1_i1.p1", "Xenopus_tropicalis_DN23298_c0_g1_i1.p1", "Xenopus_tropicalis_DN24019_c0_g1_i1.p1", "Xenopus_tropica…
646	GO:0022803	passive transmembrane transporter activi...	289	28	46.57	1.00000	c("Xenopus_tropicalis_DN108454_c0_g1_i1.p1", "Xenopus_tropicalis_DN116554_c0_g1_i1.p1", "Xenopus_tropicalis_DN21029_c0_g1_i1.p1", "Xenopus_tropicalis_DN26507_c0_g1_i1.p1", "Xenopus_tropicalis_DN30428_c0_g1_i1.p1", "Xenopus_tropicalis_DN30988_c0_g1_i2.p1", "Xenopus_tropicalis_DN31059_c0_g1_i1.p1", "Xenopus_tropicalis_DN36038_c0_g1_i1.p1", "Xenopus_tropicalis_DN37437_c0_g1_i1.p1", "Xenopus_tropical…
647	GO:0008308	voltage-gated anion channel activity	13	1	2.09	1.00000	Xenopus_tropicalis_DN46502_c0_g1_i1.p1
648	GO:0022804	active transmembrane transporter activit...	217	15	34.97	1.00000	c("Xenopus_tropicalis_DN17829_c0_g1_i1.p1", "Xenopus_tropicalis_DN28629_c0_g1_i1.p1", "Xenopus_tropicalis_DN31886_c0_g1_i1.p1", "Xenopus_tropicalis_DN31978_c0_g1_i1.p1", "Xenopus_tropicalis_DN37868_c0_g1_i1.p1", "Xenopus_tropicalis_DN38350_c0_g1_i2.p1", "Xenopus_tropicalis_DN41499_c0_g1_i1.p1", "Xenopus_tropicalis_DN44039_c0_g2_i2.p1", "Xenopus_tropicalis_DN45172_c0_g1_i3.p1", "Xenopus_tropicalis…
649	GO:0050839	cell adhesion molecule binding	27	1	4.35	1.00000	Xenopus_tropicalis_DN36557_c0_g1_i2.p1
650	GO:0098960	postsynaptic neurotransmitter receptor a...	6	1	0.97	1.00000	Xenopus_tropicalis_DN45444_c0_g1_i1.p1
651	GO:0015248	sterol transporter activity	6	1	0.97	1.00000	Xenopus_tropicalis_DN41296_c0_g1_i1.p1
652	GO:0005126	cytokine receptor binding	60	2	9.67	1.00000	c("Xenopus_tropicalis_DN50719_c0_g1_i2.p1", "Xenopus_tropicalis_DN52068_c3_g1_i1.p1")
653	GO:0016903	oxidoreductase activity, acting on the a...	39	3	6.28	1.00000	c("Xenopus_tropicalis_DN47326_c0_g1_i1.p1", "Xenopus_tropicalis_DN47326_c0_g1_i2.p1", "Xenopus_tropicalis_DN9882_c0_g1_i1.p1")
654	GO:0038024	cargo receptor activity	72	3	11.6	1.00000	c("Xenopus_tropicalis_DN41084_c0_g1_i1.p1", "Xenopus_tropicalis_DN49611_c0_g1_i3.p1", "Xenopus_tropicalis_DN53014_c0_g1_i5.p1")
655	GO:0016763	transferase activity, transferring pento...	82	11	13.21	1.00000	c("Xenopus_tropicalis_DN20053_c0_g1_i1.p1", "Xenopus_tropicalis_DN23952_c0_g1_i3.p1", "Xenopus_tropicalis_DN27696_c0_g1_i1.p1", "Xenopus_tropicalis_DN34824_c1_g1_i2.p1", "Xenopus_tropicalis_DN44314_c0_g1_i1.p1", "Xenopus_tropicalis_DN44478_c0_g1_i3.p1", "Xenopus_tropicalis_DN46201_c0_g1_i1.p1", "Xenopus_tropicalis_DN48138_c0_g1_i1.p1", "Xenopus_tropicalis_DN49490_c0_g1_i2.p1", "Xenopus_tropicalis…
656	GO:0016614	oxidoreductase activity, acting on CH-OH...	72	6	11.6	1.00000	c("Xenopus_tropicalis_DN109521_c0_g1_i1.p1", "Xenopus_tropicalis_DN11636_c0_g1_i1.p1", "Xenopus_tropicalis_DN324_c0_g1_i1.p1", "Xenopus_tropicalis_DN45007_c0_g1_i1.p1", "Xenopus_tropicalis_DN48921_c0_g1_i1.p1", "Xenopus_tropicalis_DN51047_c5_g1_i1.p1")
657	GO:0016769	transferase activity, transferring nitro...	19	1	3.06	1.00000	Xenopus_tropicalis_DN50963_c2_g1_i1.p1
658	GO:0070001	aspartic-type peptidase activity	33	6	5.32	1.00000	c("Xenopus_tropicalis_DN23130_c0_g1_i1.p1", "Xenopus_tropicalis_DN31890_c0_g1_i2.p1", "Xenopus_tropicalis_DN40805_c0_g1_i2.p1", "Xenopus_tropicalis_DN40805_c0_g1_i4.p1", "Xenopus_tropicalis_DN51326_c1_g1_i1.p1", "Xenopus_tropicalis_DN52373_c3_g1_i1.p1")
659	GO:0015238	drug transmembrane transporter activity	31	3	5	1.00000	c("Xenopus_tropicalis_DN47140_c0_g1_i1.p1", "Xenopus_tropicalis_DN51857_c0_g1_i1.p1", "Xenopus_tropicalis_DN51857_c0_g1_i5.p1")
660	GO:0004549	tRNA-specific ribonuclease activity	4	2	0.64	1.00000	c("Xenopus_tropicalis_DN43275_c1_g1_i1.p1", "Xenopus_tropicalis_DN50828_c1_g1_i3.p1")
661	GO:1990837	sequence-specific double-stranded DNA bi...	63	11	10.15	1.00000	c("Xenopus_tropicalis_DN33986_c0_g1_i3.p1", "Xenopus_tropicalis_DN36050_c0_g1_i2.p1", "Xenopus_tropicalis_DN37625_c0_g1_i1.p1", "Xenopus_tropicalis_DN39150_c0_g1_i1.p1", "Xenopus_tropicalis_DN45131_c0_g1_i4.p1", "Xenopus_tropicalis_DN4546_c0_g1_i1.p1", "Xenopus_tropicalis_DN45684_c0_g1_i1.p1", "Xenopus_tropicalis_DN46485_c0_g1_i1.p1", "Xenopus_tropicalis_DN47164_c0_g1_i5.p1", "Xenopus_tropicalis_…
662	GO:0016645	oxidoreductase activity, acting on the C...	16	3	2.58	1.00000	c("Xenopus_tropicalis_DN31850_c0_g1_i1.p1", "Xenopus_tropicalis_DN47123_c0_g1_i1.p1", "Xenopus_tropicalis_DN50154_c2_g1_i1.p1")
663	GO:0016755	transferase activity, transferring amino...	13	1	2.09	1.00000	Xenopus_tropicalis_DN93544_c0_g1_i1.p1
664	GO:0016646	oxidoreductase activity, acting on the C...	12	2	1.93	1.00000	c("Xenopus_tropicalis_DN31850_c0_g1_i1.p1", "Xenopus_tropicalis_DN50154_c2_g1_i1.p1")
665	GO:0015370	solute:sodium symporter activity	10	1	1.61	1.00000	Xenopus_tropicalis_DN45511_c0_g1_i1.p1
666	GO:0004532	exoribonuclease activity	8	5	1.29	1.00000	c("Xenopus_tropicalis_DN33643_c0_g1_i1.p1", "Xenopus_tropicalis_DN38793_c0_g1_i1.p1", "Xenopus_tropicalis_DN46233_c0_g1_i4.p1", "Xenopus_tropicalis_DN48593_c2_g1_i1.p1", "Xenopus_tropicalis_DN49994_c1_g1_i1.p1")
667	GO:0015373	anion:sodium symporter activity	2	1	0.32	1.00000	Xenopus_tropicalis_DN45511_c0_g1_i1.p1
668	GO:0004536	deoxyribonuclease activity	21	5	3.38	1.00000	c("Xenopus_tropicalis_DN41766_c0_g1_i1.p1", "Xenopus_tropicalis_DN46124_c0_g1_i1.p1", "Xenopus_tropicalis_DN49208_c3_g2_i1.p1", "Xenopus_tropicalis_DN52062_c0_g1_i1.p1", "Xenopus_tropicalis_DN52378_c0_g2_i1.p1")
669	GO:0070717	poly-purine tract binding	1	1	0.16	1.00000	Xenopus_tropicalis_DN45497_c0_g1_i2.p1
670	GO:0016782	transferase activity, transferring sulfu...	88	8	14.18	1.00000	c("Xenopus_tropicalis_DN21658_c0_g1_i1.p1", "Xenopus_tropicalis_DN30966_c0_g1_i1.p1", "Xenopus_tropicalis_DN40765_c0_g1_i1.p1", "Xenopus_tropicalis_DN41974_c0_g1_i1.p1", "Xenopus_tropicalis_DN43920_c0_g1_i2.p1", "Xenopus_tropicalis_DN50879_c0_g1_i2.p1", "Xenopus_tropicalis_DN51566_c2_g1_i6.p1", "Xenopus_tropicalis_DN52515_c0_g2_i3.p1")
671	GO:0016776	phosphotransferase activity, phosphate g...	24	4	3.87	1.00000	c("Xenopus_tropicalis_DN110901_c0_g1_i1.p1", "Xenopus_tropicalis_DN31961_c0_g1_i1.p1", "Xenopus_tropicalis_DN37432_c0_g1_i1.p1", "Xenopus_tropicalis_DN49361_c3_g1_i1.p1")
672	GO:0050145	nucleoside monophosphate kinase activity	11	2	1.77	1.00000	c("Xenopus_tropicalis_DN110901_c0_g1_i1.p1", "Xenopus_tropicalis_DN49361_c3_g1_i1.p1")
673	GO:0055106	ubiquitin-protein transferase regulator ...	3	2	0.48	1.00000	c("Xenopus_tropicalis_DN44272_c0_g1_i2.p1", "Xenopus_tropicalis_DN51120_c7_g1_i13.p1")
674	GO:0015318	inorganic molecular entity transmembrane...	487	51	78.48	1.00000	c("Xenopus_tropicalis_DN108454_c0_g1_i1.p1", "Xenopus_tropicalis_DN110409_c0_g1_i1.p1", "Xenopus_tropicalis_DN116554_c0_g1_i1.p1", "Xenopus_tropicalis_DN12030_c0_g1_i1.p1", "Xenopus_tropicalis_DN21029_c0_g1_i1.p1", "Xenopus_tropicalis_DN26507_c0_g1_i1.p1", "Xenopus_tropicalis_DN26521_c0_g1_i2.p1", "Xenopus_tropicalis_DN30274_c0_g1_i1.p1", "Xenopus_tropicalis_DN30428_c0_g1_i1.p1", "Xenopus_tropica…
675	GO:0032813	tumor necrosis factor receptor superfami...	25	2	4.03	1.00000	c("Xenopus_tropicalis_DN50719_c0_g1_i2.p1", "Xenopus_tropicalis_DN52068_c3_g1_i1.p1")
676	GO:0016725	oxidoreductase activity, acting on CH or...	1	1	0.16	1.00000	Xenopus_tropicalis_DN48115_c0_g1_i1.p1
677	GO:0015662	ATPase activity, coupled to transmembran...	16	1	2.58	1.00000	Xenopus_tropicalis_DN50138_c0_g1_i1.p1
678	GO:0016728	oxidoreductase activity, acting on CH or...	1	1	0.16	1.00000	Xenopus_tropicalis_DN48115_c0_g1_i1.p1
679	GO:0015665	alcohol transmembrane transporter activi...	3	1	0.48	1.00000	Xenopus_tropicalis_DN49797_c0_g1_i1.p1
680	GO:0009975	cyclase activity	11	1	1.77	1.00000	Xenopus_tropicalis_DN41600_c0_g1_i1.p1
681	GO:0099528	G protein-coupled neurotransmitter recep...	15	2	2.42	1.00000	c("Xenopus_tropicalis_DN40798_c2_g1_i1.p1", "Xenopus_tropicalis_DN41088_c1_g1_i1.p1")
682	GO:0061731	ribonucleoside-diphosphate reductase act...	1	1	0.16	1.00000	Xenopus_tropicalis_DN48115_c0_g1_i1.p1
683	GO:0099529	neurotransmitter receptor activity invol...	6	1	0.97	1.00000	Xenopus_tropicalis_DN45444_c0_g1_i1.p1
684	GO:0043167	ion binding	3869	601	623.49	1.00000	c("Xenopus_tropicalis_DN10740_c0_g1_i1.p1", "Xenopus_tropicalis_DN108697_c0_g1_i1.p1", "Xenopus_tropicalis_DN109079_c0_g1_i1.p1", "Xenopus_tropicalis_DN109259_c0_g1_i1.p1", "Xenopus_tropicalis_DN110901_c0_g1_i1.p1", "Xenopus_tropicalis_DN111352_c0_g1_i1.p1", "Xenopus_tropicalis_DN1115_c0_g1_i3.p1", "Xenopus_tropicalis_DN112219_c0_g1_i2.p1", "Xenopus_tropicalis_DN112337_c0_g1_i1.p1", "Xenopus_trop…
685	GO:0015081	sodium ion transmembrane transporter act...	34	6	5.48	1.00000	c("Xenopus_tropicalis_DN37868_c0_g1_i1.p1", "Xenopus_tropicalis_DN38350_c0_g1_i2.p1", "Xenopus_tropicalis_DN45511_c0_g1_i1.p1", "Xenopus_tropicalis_DN47009_c2_g1_i5.p1", "Xenopus_tropicalis_DN48537_c2_g2_i1.p1", "Xenopus_tropicalis_DN53196_c27_g1_i1.p1")
686	GO:0043168	anion binding	2111	384	340.19	1.00000	c("Xenopus_tropicalis_DN10740_c0_g1_i1.p1", "Xenopus_tropicalis_DN108697_c0_g1_i1.p1", "Xenopus_tropicalis_DN109079_c0_g1_i1.p1", "Xenopus_tropicalis_DN109259_c0_g1_i1.p1", "Xenopus_tropicalis_DN110901_c0_g1_i1.p1", "Xenopus_tropicalis_DN111352_c0_g1_i1.p1", "Xenopus_tropicalis_DN112337_c0_g1_i1.p1", "Xenopus_tropicalis_DN11495_c0_g1_i1.p1", "Xenopus_tropicalis_DN123169_c0_g1_i1.p1", "Xenopus_tro…
687	GO:0061733	peptide-lysine-N-acetyltransferase activ...	18	7	2.9	1.00000	c("Xenopus_tropicalis_DN23705_c0_g1_i1.p1", "Xenopus_tropicalis_DN32644_c0_g1_i1.p1", "Xenopus_tropicalis_DN39021_c0_g1_i6.p1", "Xenopus_tropicalis_DN42796_c0_g1_i5.p1", "Xenopus_tropicalis_DN48239_c0_g1_i2.p1", "Xenopus_tropicalis_DN50280_c0_g1_i1.p1", "Xenopus_tropicalis_DN51845_c1_g1_i11.p1")
688	GO:0015085	calcium ion transmembrane transporter ac...	71	9	11.44	1.00000	c("Xenopus_tropicalis_DN37868_c0_g1_i1.p1", "Xenopus_tropicalis_DN38350_c0_g1_i2.p1", "Xenopus_tropicalis_DN47009_c2_g1_i5.p1", "Xenopus_tropicalis_DN47456_c1_g2_i1.p1", "Xenopus_tropicalis_DN47611_c0_g1_i1.p1", "Xenopus_tropicalis_DN50138_c0_g1_i1.p1", "Xenopus_tropicalis_DN50351_c6_g1_i1.p1", "Xenopus_tropicalis_DN51310_c0_g1_i1.p1", "Xenopus_tropicalis_DN7985_c0_g1_i1.p1")
689	GO:0000149	SNARE binding	11	4	1.77	1.00000	c("Xenopus_tropicalis_DN37890_c0_g1_i1.p1", "Xenopus_tropicalis_DN46861_c1_g2_i5.p1", "Xenopus_tropicalis_DN46993_c0_g1_i2.p1", "Xenopus_tropicalis_DN52367_c0_g1_i2.p1")
690	GO:0016741	transferase activity, transferring one-c...	189	60	30.46	1.00000	c("Xenopus_tropicalis_DN1216_c0_g1_i2.p1", "Xenopus_tropicalis_DN21353_c0_g1_i2.p1", "Xenopus_tropicalis_DN22002_c0_g1_i3.p1", "Xenopus_tropicalis_DN25301_c0_g1_i1.p1", "Xenopus_tropicalis_DN34650_c0_g1_i1.p1", "Xenopus_tropicalis_DN34940_c0_g1_i1.p1", "Xenopus_tropicalis_DN35854_c0_g1_i1.p1", "Xenopus_tropicalis_DN37335_c0_g1_i1.p1", "Xenopus_tropicalis_DN38086_c0_g1_i2.p1", "Xenopus_tropicalis_…
691	GO:0016742	hydroxymethyl-, formyl- and related tran...	7	1	1.13	1.00000	Xenopus_tropicalis_DN49362_c0_g1_i1.p1
692	GO:0016743	carboxyl- or carbamoyltransferase activi...	7	1	1.13	1.00000	Xenopus_tropicalis_DN38086_c0_g1_i2.p1
693	GO:0099516	ion antiporter activity	24	5	3.87	1.00000	c("Xenopus_tropicalis_DN37868_c0_g1_i1.p1", "Xenopus_tropicalis_DN38350_c0_g1_i2.p1", "Xenopus_tropicalis_DN47009_c2_g1_i5.p1", "Xenopus_tropicalis_DN48537_c2_g2_i1.p1", "Xenopus_tropicalis_DN53196_c27_g1_i1.p1")
694	GO:0032182	ubiquitin-like protein binding	9	3	1.45	1.00000	c("Xenopus_tropicalis_DN37111_c0_g1_i1.p1", "Xenopus_tropicalis_DN44549_c0_g1_i1.p1", "Xenopus_tropicalis_DN47120_c0_g1_i8.p1")
695	GO:0015932	nucleobase-containing compound transmemb...	40	3	6.45	1.00000	c("Xenopus_tropicalis_DN47140_c0_g1_i1.p1", "Xenopus_tropicalis_DN51857_c0_g1_i1.p1", "Xenopus_tropicalis_DN51857_c0_g1_i5.p1")
696	GO:0004953	icosanoid receptor activity	7	1	1.13	1.00000	Xenopus_tropicalis_DN31432_c0_g1_i1.p1
697	GO:0004954	prostanoid receptor activity	5	1	0.81	1.00000	Xenopus_tropicalis_DN31432_c0_g1_i1.p1
698	GO:0034212	peptide N-acetyltransferase activity	18	7	2.9	1.00000	c("Xenopus_tropicalis_DN23705_c0_g1_i1.p1", "Xenopus_tropicalis_DN32644_c0_g1_i1.p1", "Xenopus_tropicalis_DN39021_c0_g1_i6.p1", "Xenopus_tropicalis_DN42796_c0_g1_i5.p1", "Xenopus_tropicalis_DN48239_c0_g1_i2.p1", "Xenopus_tropicalis_DN50280_c0_g1_i1.p1", "Xenopus_tropicalis_DN51845_c1_g1_i11.p1")
699	GO:0015075	ion transmembrane transporter activity	553	57	89.12	1.00000	c("Xenopus_tropicalis_DN108454_c0_g1_i1.p1", "Xenopus_tropicalis_DN110409_c0_g1_i1.p1", "Xenopus_tropicalis_DN116554_c0_g1_i1.p1", "Xenopus_tropicalis_DN12030_c0_g1_i1.p1", "Xenopus_tropicalis_DN12797_c0_g1_i1.p1", "Xenopus_tropicalis_DN21029_c0_g1_i1.p1", "Xenopus_tropicalis_DN26507_c0_g1_i1.p1", "Xenopus_tropicalis_DN26521_c0_g1_i2.p1", "Xenopus_tropicalis_DN30274_c0_g1_i1.p1", "Xenopus_tropica…
700	GO:0015077	monovalent inorganic cation transmembran...	197	17	31.75	1.00000	c("Xenopus_tropicalis_DN21029_c0_g1_i1.p1", "Xenopus_tropicalis_DN26507_c0_g1_i1.p1", "Xenopus_tropicalis_DN26521_c0_g1_i2.p1", "Xenopus_tropicalis_DN31338_c0_g1_i2.p1", "Xenopus_tropicalis_DN37437_c0_g1_i1.p1", "Xenopus_tropicalis_DN37868_c0_g1_i1.p1", "Xenopus_tropicalis_DN38350_c0_g1_i2.p1", "Xenopus_tropicalis_DN41458_c0_g1_i3.p1", "Xenopus_tropicalis_DN44541_c0_g1_i1.p1", "Xenopus_tropicalis…
701	GO:0008483	transaminase activity	17	1	2.74	1.00000	Xenopus_tropicalis_DN50963_c2_g1_i1.p1
702	GO:0015079	potassium ion transmembrane transporter ...	87	9	14.02	1.00000	c("Xenopus_tropicalis_DN21029_c0_g1_i1.p1", "Xenopus_tropicalis_DN26507_c0_g1_i1.p1", "Xenopus_tropicalis_DN37437_c0_g1_i1.p1", "Xenopus_tropicalis_DN41458_c0_g1_i3.p1", "Xenopus_tropicalis_DN44541_c0_g1_i1.p1", "Xenopus_tropicalis_DN47009_c2_g1_i5.p1", "Xenopus_tropicalis_DN47245_c0_g1_i6.p1", "Xenopus_tropicalis_DN51376_c0_g1_i2.p1", "Xenopus_tropicalis_DN63784_c0_g1_i1.p1")
703	GO:0019899	enzyme binding	320	66	51.57	1.00000	c("Xenopus_tropicalis_DN13352_c0_g1_i1.p1", "Xenopus_tropicalis_DN21353_c0_g1_i2.p1", "Xenopus_tropicalis_DN26227_c1_g1_i1.p1", "Xenopus_tropicalis_DN26785_c0_g1_i1.p1", "Xenopus_tropicalis_DN31618_c0_g1_i1.p1", "Xenopus_tropicalis_DN31690_c0_g1_i1.p1", "Xenopus_tropicalis_DN33971_c0_g1_i1.p1", "Xenopus_tropicalis_DN35311_c0_g1_i1.p1", "Xenopus_tropicalis_DN36830_c0_g1_i1.p1", "Xenopus_tropicalis…
704	GO:0033558	protein deacetylase activity	9	4	1.45	1.00000	c("Xenopus_tropicalis_DN25274_c0_g1_i1.p1", "Xenopus_tropicalis_DN26630_c0_g1_i3.p1", "Xenopus_tropicalis_DN49848_c0_g1_i1.p1", "Xenopus_tropicalis_DN52604_c2_g1_i10.p1")
705	GO:0015020	glucuronosyltransferase activity	8	1	1.29	1.00000	Xenopus_tropicalis_DN51873_c1_g1_i2.p1
706	GO:0031406	carboxylic acid binding	55	7	8.86	1.00000	c("Xenopus_tropicalis_DN22863_c0_g1_i1.p1", "Xenopus_tropicalis_DN22863_c0_g1_i2.p1", "Xenopus_tropicalis_DN35202_c0_g1_i1.p1", "Xenopus_tropicalis_DN38086_c0_g1_i2.p1", "Xenopus_tropicalis_DN43670_c0_g1_i2.p1", "Xenopus_tropicalis_DN46220_c0_g1_i3.p1", "Xenopus_tropicalis_DN46269_c0_g1_i1.p1")
707	GO:0010340	carboxyl-O-methyltransferase activity	9	3	1.45	1.00000	c("Xenopus_tropicalis_DN45469_c0_g1_i1.p1", "Xenopus_tropicalis_DN45939_c0_g1_i1.p1", "Xenopus_tropicalis_DN52211_c4_g2_i1.p1")
708	GO:0001882	nucleoside binding	429	61	69.13	1.00000	c("Xenopus_tropicalis_DN111352_c0_g1_i1.p1", "Xenopus_tropicalis_DN112337_c0_g1_i1.p1", "Xenopus_tropicalis_DN123349_c0_g1_i1.p1", "Xenopus_tropicalis_DN13943_c0_g1_i1.p1", "Xenopus_tropicalis_DN22055_c0_g1_i1.p1", "Xenopus_tropicalis_DN22157_c0_g1_i1.p1", "Xenopus_tropicalis_DN22200_c0_g1_i1.p1", "Xenopus_tropicalis_DN25608_c0_g1_i3.p2", "Xenopus_tropicalis_DN3015_c0_g1_i1.p1", "Xenopus_tropical…
709	GO:0097506	deaminated base DNA N-glycosylase activi...	3	1	0.48	1.00000	Xenopus_tropicalis_DN49598_c0_g1_i2.p1
710	GO:0043177	organic acid binding	55	7	8.86	1.00000	c("Xenopus_tropicalis_DN22863_c0_g1_i1.p1", "Xenopus_tropicalis_DN22863_c0_g1_i2.p1", "Xenopus_tropicalis_DN35202_c0_g1_i1.p1", "Xenopus_tropicalis_DN38086_c0_g1_i2.p1", "Xenopus_tropicalis_DN43670_c0_g1_i2.p1", "Xenopus_tropicalis_DN46220_c0_g1_i3.p1", "Xenopus_tropicalis_DN46269_c0_g1_i1.p1")
711	GO:0001883	purine nucleoside binding	425	60	68.49	1.00000	c("Xenopus_tropicalis_DN111352_c0_g1_i1.p1", "Xenopus_tropicalis_DN112337_c0_g1_i1.p1", "Xenopus_tropicalis_DN123349_c0_g1_i1.p1", "Xenopus_tropicalis_DN13943_c0_g1_i1.p1", "Xenopus_tropicalis_DN22055_c0_g1_i1.p1", "Xenopus_tropicalis_DN22157_c0_g1_i1.p1", "Xenopus_tropicalis_DN22200_c0_g1_i1.p1", "Xenopus_tropicalis_DN25608_c0_g1_i3.p2", "Xenopus_tropicalis_DN3015_c0_g1_i1.p1", "Xenopus_tropical…
712	GO:0043178	alcohol binding	17	2	2.74	1.00000	c("Xenopus_tropicalis_DN41296_c0_g1_i1.p1", "Xenopus_tropicalis_DN51310_c0_g1_i1.p1")
713	GO:0097367	carbohydrate derivative binding	1826	346	294.26	1.00000	c("Xenopus_tropicalis_DN10740_c0_g1_i1.p1", "Xenopus_tropicalis_DN108697_c0_g1_i1.p1", "Xenopus_tropicalis_DN109079_c0_g1_i1.p1", "Xenopus_tropicalis_DN109259_c0_g1_i1.p1", "Xenopus_tropicalis_DN110901_c0_g1_i1.p1", "Xenopus_tropicalis_DN111352_c0_g1_i1.p1", "Xenopus_tropicalis_DN112337_c0_g1_i1.p1", "Xenopus_tropicalis_DN11495_c0_g1_i1.p1", "Xenopus_tropicalis_DN123349_c0_g1_i1.p1", "Xenopus_tro…
714	GO:0016423	tRNA (guanine) methyltransferase activit...	4	3	0.64	1.00000	c("Xenopus_tropicalis_DN40460_c0_g1_i3.p1", "Xenopus_tropicalis_DN43727_c0_g1_i1.p1", "Xenopus_tropicalis_DN46676_c0_g1_i2.p1")
715	GO:0016426	tRNA (adenine) methyltransferase activit...	2	2	0.32	1.00000	c("Xenopus_tropicalis_DN39895_c0_g1_i1.p1", "Xenopus_tropicalis_DN51462_c0_g1_i1.p1")
716	GO:0016427	tRNA (cytosine) methyltransferase activi...	2	1	0.32	1.00000	Xenopus_tropicalis_DN40900_c0_g1_i4.p1
717	GO:0030594	neurotransmitter receptor activity	30	3	4.83	1.00000	c("Xenopus_tropicalis_DN40798_c2_g1_i1.p1", "Xenopus_tropicalis_DN41088_c1_g1_i1.p1", "Xenopus_tropicalis_DN45444_c0_g1_i1.p1")
718	GO:0004312	fatty acid synthase activity	9	1	1.45	1.00000	Xenopus_tropicalis_DN52280_c8_g1_i1.p1
719	GO:0045182	translation regulator activity	11	6	1.77	1.00000	c("Xenopus_tropicalis_DN42652_c0_g1_i1.p1", "Xenopus_tropicalis_DN44416_c0_g1_i6.p1", "Xenopus_tropicalis_DN45068_c0_g1_i3.p1", "Xenopus_tropicalis_DN49227_c3_g1_i2.p1", "Xenopus_tropicalis_DN49227_c3_g1_i3.p1", "Xenopus_tropicalis_DN5727_c1_g1_i1.p2")
720	GO:0016410	N-acyltransferase activity	58	12	9.35	1.00000	c("Xenopus_tropicalis_DN23705_c0_g1_i1.p1", "Xenopus_tropicalis_DN32644_c0_g1_i1.p1", "Xenopus_tropicalis_DN39021_c0_g1_i6.p1", "Xenopus_tropicalis_DN42796_c0_g1_i5.p1", "Xenopus_tropicalis_DN44793_c0_g1_i1.p1", "Xenopus_tropicalis_DN46609_c0_g1_i1.p1", "Xenopus_tropicalis_DN47954_c0_g1_i2.p1", "Xenopus_tropicalis_DN48239_c0_g1_i2.p1", "Xenopus_tropicalis_DN50280_c0_g1_i1.p1", "Xenopus_tropicalis…
721	GO:0016701	oxidoreductase activity, acting on singl...	36	1	5.8	1.00000	Xenopus_tropicalis_DN35202_c0_g1_i1.p1
722	GO:0016709	oxidoreductase activity, acting on paire...	38	1	6.12	1.00000	Xenopus_tropicalis_DN50903_c0_g1_i1.p1
723	GO:0048029	monosaccharide binding	31	3	5	1.00000	c("Xenopus_tropicalis_DN35202_c0_g1_i1.p1", "Xenopus_tropicalis_DN46220_c0_g1_i3.p1", "Xenopus_tropicalis_DN46269_c0_g1_i1.p1")
724	GO:0008443	phosphofructokinase activity	16	4	2.58	1.00000	c("Xenopus_tropicalis_DN48342_c0_g1_i5.p1", "Xenopus_tropicalis_DN48342_c0_g1_i6.p1", "Xenopus_tropicalis_DN51268_c1_g1_i2.p1", "Xenopus_tropicalis_DN63098_c0_g1_i1.p1")
725	GO:0035586	purinergic receptor activity	25	2	4.03	1.00000	c("Xenopus_tropicalis_DN30428_c0_g1_i1.p1", "Xenopus_tropicalis_DN42290_c0_g1_i2.p1")
726	GO:0034979	NAD-dependent protein deacetylase activi...	1	1	0.16	1.00000	Xenopus_tropicalis_DN26630_c0_g1_i3.p1
727	GO:0043142	single-stranded DNA-dependent ATPase act...	1	1	0.16	1.00000	Xenopus_tropicalis_DN52378_c0_g2_i1.p1
728	GO:0015491	cation:cation antiporter activity	16	5	2.58	1.00000	c("Xenopus_tropicalis_DN37868_c0_g1_i1.p1", "Xenopus_tropicalis_DN38350_c0_g1_i2.p1", "Xenopus_tropicalis_DN47009_c2_g1_i5.p1", "Xenopus_tropicalis_DN48537_c2_g2_i1.p1", "Xenopus_tropicalis_DN53196_c27_g1_i1.p1")
729	GO:0051184	cofactor transmembrane transporter activ...	3	1	0.48	1.00000	Xenopus_tropicalis_DN40477_c0_g1_i2.p1
730	GO:0048018	receptor ligand activity	128	7	20.63	1.00000	c("Xenopus_tropicalis_DN27009_c0_g1_i3.p1", "Xenopus_tropicalis_DN31098_c0_g1_i1.p1", "Xenopus_tropicalis_DN32480_c0_g1_i1.p1", "Xenopus_tropicalis_DN39482_c0_g1_i1.p1", "Xenopus_tropicalis_DN42741_c0_g1_i1.p1", "Xenopus_tropicalis_DN47306_c0_g1_i1.p1", "Xenopus_tropicalis_DN48470_c3_g2_i1.p1")
731	GO:0001163	RNA polymerase I regulatory region seque...	1	1	0.16	1.00000	Xenopus_tropicalis_DN36050_c0_g1_i2.p1
732	GO:0005262	calcium channel activity	50	5	8.06	1.00000	c("Xenopus_tropicalis_DN47456_c1_g2_i1.p1", "Xenopus_tropicalis_DN47611_c0_g1_i1.p1", "Xenopus_tropicalis_DN50351_c6_g1_i1.p1", "Xenopus_tropicalis_DN51310_c0_g1_i1.p1", "Xenopus_tropicalis_DN7985_c0_g1_i1.p1")
733	GO:0036094	small molecule binding	2101	381	338.58	1.00000	c("Xenopus_tropicalis_DN10740_c0_g1_i1.p1", "Xenopus_tropicalis_DN108697_c0_g1_i1.p1", "Xenopus_tropicalis_DN109079_c0_g1_i1.p1", "Xenopus_tropicalis_DN109259_c0_g1_i1.p1", "Xenopus_tropicalis_DN110901_c0_g1_i1.p1", "Xenopus_tropicalis_DN111352_c0_g1_i1.p1", "Xenopus_tropicalis_DN112337_c0_g1_i1.p1", "Xenopus_tropicalis_DN11495_c0_g1_i1.p1", "Xenopus_tropicalis_DN11636_c0_g1_i1.p1", "Xenopus_trop…
734	GO:0034061	DNA polymerase activity	18	7	2.9	1.00000	c("Xenopus_tropicalis_DN39493_c0_g1_i2.p1", "Xenopus_tropicalis_DN45331_c2_g1_i1.p1", "Xenopus_tropicalis_DN46161_c0_g1_i1.p1", "Xenopus_tropicalis_DN49539_c1_g1_i1.p1", "Xenopus_tropicalis_DN50238_c0_g1_i1.p1", "Xenopus_tropicalis_DN52226_c1_g1_i3.p1", "Xenopus_tropicalis_DN52556_c0_g1_i1.p1")
735	GO:0070405	ammonium ion binding	4	2	0.64	1.00000	c("Xenopus_tropicalis_DN22863_c0_g1_i1.p1", "Xenopus_tropicalis_DN22863_c0_g1_i2.p1")
736	GO:0034062	5'-3' RNA polymerase activity	18	5	2.9	1.00000	c("Xenopus_tropicalis_DN37613_c0_g1_i1.p1", "Xenopus_tropicalis_DN40087_c0_g1_i1.p2", "Xenopus_tropicalis_DN42274_c0_g1_i1.p1", "Xenopus_tropicalis_DN45015_c0_g1_i2.p1", "Xenopus_tropicalis_DN49015_c2_g1_i5.p1")
737	GO:0019199	transmembrane receptor protein kinase ac...	62	4	9.99	1.00000	c("Xenopus_tropicalis_DN39234_c0_g1_i1.p1", "Xenopus_tropicalis_DN46423_c0_g1_i1.p1", "Xenopus_tropicalis_DN47365_c0_g1_i2.p1", "Xenopus_tropicalis_DN49585_c0_g1_i2.p1")
738	GO:0045125	bioactive lipid receptor activity	7	1	1.13	1.00000	Xenopus_tropicalis_DN32178_c0_g1_i1.p1
739	GO:0016433	rRNA (adenine) methyltransferase activit...	2	1	0.32	1.00000	Xenopus_tropicalis_DN50295_c1_g1_i4.p1
740	GO:0033549	MAP kinase phosphatase activity	12	1	1.93	1.00000	Xenopus_tropicalis_DN20513_c0_g1_i1.p1
741	GO:0004683	calmodulin-dependent protein kinase acti...	6	1	0.97	1.00000	Xenopus_tropicalis_DN42291_c0_g1_i1.p1
742	GO:0000295	adenine nucleotide transmembrane transpo...	25	3	4.03	1.00000	c("Xenopus_tropicalis_DN47140_c0_g1_i1.p1", "Xenopus_tropicalis_DN51857_c0_g1_i1.p1", "Xenopus_tropicalis_DN51857_c0_g1_i5.p1")
743	GO:0004935	adrenergic receptor activity	9	1	1.45	1.00000	Xenopus_tropicalis_DN113459_c0_g1_i1.p1
744	GO:0004936	alpha-adrenergic receptor activity	4	1	0.64	1.00000	Xenopus_tropicalis_DN113459_c0_g1_i1.p1
745	GO:0005253	anion channel activity	20	1	3.22	1.00000	Xenopus_tropicalis_DN46502_c0_g1_i1.p1
746	GO:0005254	chloride channel activity	16	1	2.58	1.00000	Xenopus_tropicalis_DN46502_c0_g1_i1.p1
747	GO:0098772	molecular function regulator	703	76	113.29	1.00000	c("Xenopus_tropicalis_DN108867_c0_g1_i1.p1", "Xenopus_tropicalis_DN125829_c0_g1_i1.p1", "Xenopus_tropicalis_DN13352_c0_g1_i1.p1", "Xenopus_tropicalis_DN22036_c0_g1_i2.p1", "Xenopus_tropicalis_DN22279_c0_g1_i1.p1", "Xenopus_tropicalis_DN22583_c0_g1_i1.p1", "Xenopus_tropicalis_DN25369_c0_g1_i1.p1", "Xenopus_tropicalis_DN27009_c0_g1_i3.p1", "Xenopus_tropicalis_DN29035_c0_g1_i1.p1", "Xenopus_tropical…
748	GO:0016893	endonuclease activity, active with eithe...	30	8	4.83	1.00000	c("Xenopus_tropicalis_DN41766_c0_g1_i1.p1", "Xenopus_tropicalis_DN43275_c1_g1_i1.p1", "Xenopus_tropicalis_DN45040_c0_g1_i2.p1", "Xenopus_tropicalis_DN50828_c1_g1_i3.p1", "Xenopus_tropicalis_DN51607_c4_g3_i1.p1", "Xenopus_tropicalis_DN51818_c11_g1_i2.p1", "Xenopus_tropicalis_DN52062_c0_g1_i1.p1", "Xenopus_tropicalis_DN52378_c0_g2_i1.p1")
749	GO:0099094	ligand-gated cation channel activity	40	2	6.45	1.00000	c("Xenopus_tropicalis_DN45444_c0_g1_i1.p1", "Xenopus_tropicalis_DN51310_c0_g1_i1.p1")
750	GO:0016895	exodeoxyribonuclease activity, producing...	2	2	0.32	1.00000	c("Xenopus_tropicalis_DN46124_c0_g1_i1.p1", "Xenopus_tropicalis_DN49208_c3_g2_i1.p1")
751	GO:0016896	exoribonuclease activity, producing 5'-p...	8	5	1.29	1.00000	c("Xenopus_tropicalis_DN33643_c0_g1_i1.p1", "Xenopus_tropicalis_DN38793_c0_g1_i1.p1", "Xenopus_tropicalis_DN46233_c0_g1_i4.p1", "Xenopus_tropicalis_DN48593_c2_g1_i1.p1", "Xenopus_tropicalis_DN49994_c1_g1_i1.p1")
752	GO:0048037	cofactor binding	549	39	88.47	1.00000	c("Xenopus_tropicalis_DN112219_c0_g1_i2.p1", "Xenopus_tropicalis_DN113436_c0_g1_i1.p1", "Xenopus_tropicalis_DN11636_c0_g1_i1.p1", "Xenopus_tropicalis_DN17754_c0_g1_i1.p1", "Xenopus_tropicalis_DN24578_c0_g1_i3.p1", "Xenopus_tropicalis_DN26630_c0_g1_i2.p1", "Xenopus_tropicalis_DN26630_c0_g1_i3.p1", "Xenopus_tropicalis_DN27716_c0_g1_i1.p1", "Xenopus_tropicalis_DN30886_c0_g1_i2.p1", "Xenopus_tropical…
753	GO:0070851	growth factor receptor binding	18	3	2.9	1.00000	c("Xenopus_tropicalis_DN32480_c0_g1_i1.p1", "Xenopus_tropicalis_DN39482_c0_g1_i1.p1", "Xenopus_tropicalis_DN44422_c0_g1_i1.p1")
754	GO:0030554	adenyl nucleotide binding	1339	278	215.78	1.00000	c("Xenopus_tropicalis_DN10740_c0_g1_i1.p1", "Xenopus_tropicalis_DN108697_c0_g1_i1.p1", "Xenopus_tropicalis_DN109079_c0_g1_i1.p1", "Xenopus_tropicalis_DN109259_c0_g1_i1.p1", "Xenopus_tropicalis_DN110901_c0_g1_i1.p1", "Xenopus_tropicalis_DN11495_c0_g1_i1.p1", "Xenopus_tropicalis_DN1556_c0_g1_i1.p1", "Xenopus_tropicalis_DN20368_c0_g1_i1.p1", "Xenopus_tropicalis_DN2123_c0_g1_i1.p1", "Xenopus_tropical…
755	GO:0046527	glucosyltransferase activity	7	1	1.13	1.00000	Xenopus_tropicalis_DN44030_c0_g1_i2.p1
756	GO:0005539	glycosaminoglycan binding	32	2	5.16	1.00000	c("Xenopus_tropicalis_DN43670_c0_g1_i2.p1", "Xenopus_tropicalis_DN44063_c1_g1_i1.p1")
757	GO:0019829	cation-transporting ATPase activity	32	1	5.16	1.00000	Xenopus_tropicalis_DN50138_c0_g1_i1.p1
758	GO:0004620	phospholipase activity	53	2	8.54	1.00000	c("Xenopus_tropicalis_DN44066_c1_g1_i10.p1", "Xenopus_tropicalis_DN50703_c4_g1_i1.p1")
759	GO:0015605	organophosphate ester transmembrane tran...	25	3	4.03	1.00000	c("Xenopus_tropicalis_DN47140_c0_g1_i1.p1", "Xenopus_tropicalis_DN51857_c0_g1_i1.p1", "Xenopus_tropicalis_DN51857_c0_g1_i5.p1")
760	GO:0030295	protein kinase activator activity	8	2	1.29	1.00000	c("Xenopus_tropicalis_DN40907_c0_g1_i1.p1", "Xenopus_tropicalis_DN5824_c0_g1_i1.p1")
761	GO:0035251	UDP-glucosyltransferase activity	4	1	0.64	1.00000	Xenopus_tropicalis_DN44030_c0_g1_i2.p1
762	GO:0017171	serine hydrolase activity	186	21	29.97	1.00000	c("Xenopus_tropicalis_DN21667_c0_g1_i2.p1", "Xenopus_tropicalis_DN31425_c0_g1_i3.p1", "Xenopus_tropicalis_DN36620_c0_g1_i1.p1", "Xenopus_tropicalis_DN37882_c0_g1_i1.p1", "Xenopus_tropicalis_DN39169_c0_g1_i1.p1", "Xenopus_tropicalis_DN41084_c0_g1_i1.p1", "Xenopus_tropicalis_DN41648_c0_g1_i2.p1", "Xenopus_tropicalis_DN41768_c0_g1_i1.p1", "Xenopus_tropicalis_DN44759_c0_g1_i1.p1", "Xenopus_tropicalis…
763	GO:0035257	nuclear hormone receptor binding	7	1	1.13	1.00000	Xenopus_tropicalis_DN42834_c0_g1_i1.p1
764	GO:0032561	guanyl ribonucleotide binding	427	60	68.81	1.00000	c("Xenopus_tropicalis_DN111352_c0_g1_i1.p1", "Xenopus_tropicalis_DN112337_c0_g1_i1.p1", "Xenopus_tropicalis_DN123349_c0_g1_i1.p1", "Xenopus_tropicalis_DN13943_c0_g1_i1.p1", "Xenopus_tropicalis_DN22055_c0_g1_i1.p1", "Xenopus_tropicalis_DN22157_c0_g1_i1.p1", "Xenopus_tropicalis_DN22200_c0_g1_i1.p1", "Xenopus_tropicalis_DN25608_c0_g1_i3.p2", "Xenopus_tropicalis_DN3015_c0_g1_i1.p1", "Xenopus_tropical…
765	GO:0016407	acetyltransferase activity	55	12	8.86	1.00000	c("Xenopus_tropicalis_DN23705_c0_g1_i1.p1", "Xenopus_tropicalis_DN32644_c0_g1_i1.p1", "Xenopus_tropicalis_DN39021_c0_g1_i6.p1", "Xenopus_tropicalis_DN42796_c0_g1_i5.p1", "Xenopus_tropicalis_DN44793_c0_g1_i1.p1", "Xenopus_tropicalis_DN46609_c0_g1_i1.p1", "Xenopus_tropicalis_DN47954_c0_g1_i2.p1", "Xenopus_tropicalis_DN48239_c0_g1_i2.p1", "Xenopus_tropicalis_DN50280_c0_g1_i1.p1", "Xenopus_tropicalis…
766	GO:0019842	vitamin binding	94	9	15.15	1.00000	c("Xenopus_tropicalis_DN30886_c0_g1_i2.p1", "Xenopus_tropicalis_DN35202_c0_g1_i1.p1", "Xenopus_tropicalis_DN38986_c0_g1_i1.p1", "Xenopus_tropicalis_DN43095_c0_g1_i1.p1", "Xenopus_tropicalis_DN46220_c0_g1_i3.p1", "Xenopus_tropicalis_DN46269_c0_g1_i1.p1", "Xenopus_tropicalis_DN48168_c0_g1_i1.p1", "Xenopus_tropicalis_DN50763_c1_g1_i1.p1", "Xenopus_tropicalis_DN50963_c2_g1_i1.p1")
767	GO:0005227	calcium activated cation channel activit...	13	1	2.09	1.00000	Xenopus_tropicalis_DN63784_c0_g1_i1.p1
768	GO:0016860	intramolecular oxidoreductase activity	23	1	3.71	1.00000	Xenopus_tropicalis_DN13878_c0_g1_i1.p1
769	GO:0032550	purine ribonucleoside binding	425	60	68.49	1.00000	c("Xenopus_tropicalis_DN111352_c0_g1_i1.p1", "Xenopus_tropicalis_DN112337_c0_g1_i1.p1", "Xenopus_tropicalis_DN123349_c0_g1_i1.p1", "Xenopus_tropicalis_DN13943_c0_g1_i1.p1", "Xenopus_tropicalis_DN22055_c0_g1_i1.p1", "Xenopus_tropicalis_DN22157_c0_g1_i1.p1", "Xenopus_tropicalis_DN22200_c0_g1_i1.p1", "Xenopus_tropicalis_DN25608_c0_g1_i3.p2", "Xenopus_tropicalis_DN3015_c0_g1_i1.p1", "Xenopus_tropical…
770	GO:0017127	cholesterol transporter activity	6	1	0.97	1.00000	Xenopus_tropicalis_DN41296_c0_g1_i1.p1
771	GO:0016864	intramolecular oxidoreductase activity, ...	9	1	1.45	1.00000	Xenopus_tropicalis_DN13878_c0_g1_i1.p1
772	GO:0032553	ribonucleotide binding	1772	342	285.56	1.00000	c("Xenopus_tropicalis_DN10740_c0_g1_i1.p1", "Xenopus_tropicalis_DN108697_c0_g1_i1.p1", "Xenopus_tropicalis_DN109079_c0_g1_i1.p1", "Xenopus_tropicalis_DN109259_c0_g1_i1.p1", "Xenopus_tropicalis_DN110901_c0_g1_i1.p1", "Xenopus_tropicalis_DN111352_c0_g1_i1.p1", "Xenopus_tropicalis_DN112337_c0_g1_i1.p1", "Xenopus_tropicalis_DN11495_c0_g1_i1.p1", "Xenopus_tropicalis_DN123349_c0_g1_i1.p1", "Xenopus_tro…
773	GO:0033218	amide binding	29	5	4.67	1.00000	c("Xenopus_tropicalis_DN27076_c0_g1_i1.p1", "Xenopus_tropicalis_DN43942_c0_g1_i1.p1", "Xenopus_tropicalis_DN45641_c0_g1_i1.p1", "Xenopus_tropicalis_DN50683_c0_g1_i2.p1", "Xenopus_tropicalis_DN52298_c0_g1_i3.p1")
774	GO:0009008	DNA-methyltransferase activity	4	1	0.64	1.00000	Xenopus_tropicalis_DN48025_c0_g1_i2.p1
775	GO:0016866	intramolecular transferase activity	28	9	4.51	1.00000	c("Xenopus_tropicalis_DN14481_c0_g1_i1.p1", "Xenopus_tropicalis_DN30347_c0_g1_i1.p1", "Xenopus_tropicalis_DN35560_c0_g1_i2.p1", "Xenopus_tropicalis_DN43581_c0_g1_i1.p1", "Xenopus_tropicalis_DN45462_c0_g1_i1.p1", "Xenopus_tropicalis_DN47017_c1_g1_i1.p1", "Xenopus_tropicalis_DN50099_c0_g1_i9.p1", "Xenopus_tropicalis_DN50258_c0_g1_i1.p1", "Xenopus_tropicalis_DN52122_c0_g1_i1.p1")
776	GO:0032555	purine ribonucleotide binding	1761	338	283.79	1.00000	c("Xenopus_tropicalis_DN10740_c0_g1_i1.p1", "Xenopus_tropicalis_DN108697_c0_g1_i1.p1", "Xenopus_tropicalis_DN109079_c0_g1_i1.p1", "Xenopus_tropicalis_DN109259_c0_g1_i1.p1", "Xenopus_tropicalis_DN110901_c0_g1_i1.p1", "Xenopus_tropicalis_DN111352_c0_g1_i1.p1", "Xenopus_tropicalis_DN112337_c0_g1_i1.p1", "Xenopus_tropicalis_DN11495_c0_g1_i1.p1", "Xenopus_tropicalis_DN123349_c0_g1_i1.p1", "Xenopus_tro…
777	GO:0032559	adenyl ribonucleotide binding	1336	278	215.3	1.00000	c("Xenopus_tropicalis_DN10740_c0_g1_i1.p1", "Xenopus_tropicalis_DN108697_c0_g1_i1.p1", "Xenopus_tropicalis_DN109079_c0_g1_i1.p1", "Xenopus_tropicalis_DN109259_c0_g1_i1.p1", "Xenopus_tropicalis_DN110901_c0_g1_i1.p1", "Xenopus_tropicalis_DN11495_c0_g1_i1.p1", "Xenopus_tropicalis_DN1556_c0_g1_i1.p1", "Xenopus_tropicalis_DN20368_c0_g1_i1.p1", "Xenopus_tropicalis_DN2123_c0_g1_i1.p1", "Xenopus_tropical…
778	GO:0004645	phosphorylase activity	8	1	1.29	1.00000	Xenopus_tropicalis_DN63436_c0_g1_i1.p1
779	GO:0004033	aldo-keto reductase (NADP) activity	1	1	0.16	1.00000	Xenopus_tropicalis_DN109521_c0_g1_i1.p1
780	GO:0017111	nucleoside-triphosphatase activity	777	131	125.21	1.00000	c("Xenopus_tropicalis_DN111352_c0_g1_i1.p1", "Xenopus_tropicalis_DN112337_c0_g1_i1.p1", "Xenopus_tropicalis_DN123349_c0_g1_i1.p1", "Xenopus_tropicalis_DN13943_c0_g1_i1.p1", "Xenopus_tropicalis_DN17829_c0_g1_i1.p1", "Xenopus_tropicalis_DN22055_c0_g1_i1.p1", "Xenopus_tropicalis_DN22200_c0_g1_i1.p1", "Xenopus_tropicalis_DN22443_c0_g1_i1.p1", "Xenopus_tropicalis_DN25608_c0_g1_i3.p2", "Xenopus_tropica…
781	GO:0005215	transporter activity	888	89	143.1	1.00000	c("Xenopus_tropicalis_DN108454_c0_g1_i1.p1", "Xenopus_tropicalis_DN110409_c0_g1_i1.p1", "Xenopus_tropicalis_DN116554_c0_g1_i1.p1", "Xenopus_tropicalis_DN12030_c0_g1_i1.p1", "Xenopus_tropicalis_DN12797_c0_g1_i1.p1", "Xenopus_tropicalis_DN17829_c0_g1_i1.p1", "Xenopus_tropicalis_DN20671_c0_g1_i1.p1", "Xenopus_tropicalis_DN21029_c0_g1_i1.p1", "Xenopus_tropicalis_DN21677_c0_g1_i1.p1", "Xenopus_tropica…
782	GO:1901265	nucleoside phosphate binding	1923	366	309.89	1.00000	c("Xenopus_tropicalis_DN10740_c0_g1_i1.p1", "Xenopus_tropicalis_DN108697_c0_g1_i1.p1", "Xenopus_tropicalis_DN109079_c0_g1_i1.p1", "Xenopus_tropicalis_DN109259_c0_g1_i1.p1", "Xenopus_tropicalis_DN110901_c0_g1_i1.p1", "Xenopus_tropicalis_DN111352_c0_g1_i1.p1", "Xenopus_tropicalis_DN112337_c0_g1_i1.p1", "Xenopus_tropicalis_DN11495_c0_g1_i1.p1", "Xenopus_tropicalis_DN11636_c0_g1_i1.p1", "Xenopus_trop…
783	GO:0044212	transcription regulatory region DNA bind...	59	8	9.51	1.00000	c("Xenopus_tropicalis_DN33986_c0_g1_i3.p1", "Xenopus_tropicalis_DN36050_c0_g1_i2.p1", "Xenopus_tropicalis_DN39150_c0_g1_i1.p1", "Xenopus_tropicalis_DN45684_c0_g1_i1.p1", "Xenopus_tropicalis_DN46485_c0_g1_i1.p1", "Xenopus_tropicalis_DN47164_c0_g1_i5.p1", "Xenopus_tropicalis_DN49847_c0_g1_i1.p1", "Xenopus_tropicalis_DN52422_c3_g1_i1.p1")
784	GO:0005217	intracellular ligand-gated ion channel a...	13	1	2.09	1.00000	Xenopus_tropicalis_DN51310_c0_g1_i1.p1
785	GO:0019838	growth factor binding	30	2	4.83	1.00000	c("Xenopus_tropicalis_DN27054_c0_g1_i1.p1", "Xenopus_tropicalis_DN4714_c0_g1_i1.p1")
786	GO:0016853	isomerase activity	100	26	16.12	1.00000	c("Xenopus_tropicalis_DN13878_c0_g1_i1.p1", "Xenopus_tropicalis_DN14481_c0_g1_i1.p1", "Xenopus_tropicalis_DN26900_c0_g1_i1.p1", "Xenopus_tropicalis_DN29160_c0_g1_i1.p1", "Xenopus_tropicalis_DN30347_c0_g1_i1.p1", "Xenopus_tropicalis_DN35560_c0_g1_i2.p1", "Xenopus_tropicalis_DN37096_c0_g1_i5.p1", "Xenopus_tropicalis_DN37623_c0_g1_i2.p1", "Xenopus_tropicalis_DN39892_c1_g1_i1.p1", "Xenopus_tropicalis…
787	GO:0016859	cis-trans isomerase activity	35	11	5.64	1.00000	c("Xenopus_tropicalis_DN29160_c0_g1_i1.p1", "Xenopus_tropicalis_DN37096_c0_g1_i5.p1", "Xenopus_tropicalis_DN39892_c1_g1_i1.p1", "Xenopus_tropicalis_DN42871_c0_g1_i1.p1", "Xenopus_tropicalis_DN44721_c2_g1_i2.p1", "Xenopus_tropicalis_DN49071_c1_g1_i1.p1", "Xenopus_tropicalis_DN49071_c1_g1_i3.p1", "Xenopus_tropicalis_DN49419_c0_g1_i3.p1", "Xenopus_tropicalis_DN49446_c0_g1_i3.p1", "Xenopus_tropicalis…
788	GO:0005244	voltage-gated ion channel activity	107	9	17.24	1.00000	c("Xenopus_tropicalis_DN26507_c0_g1_i1.p1", "Xenopus_tropicalis_DN41458_c0_g1_i3.p1", "Xenopus_tropicalis_DN44541_c0_g1_i1.p1", "Xenopus_tropicalis_DN46502_c0_g1_i1.p1", "Xenopus_tropicalis_DN47245_c0_g1_i6.p1", "Xenopus_tropicalis_DN47456_c1_g2_i1.p1", "Xenopus_tropicalis_DN47611_c0_g1_i1.p1", "Xenopus_tropicalis_DN50351_c6_g1_i1.p1", "Xenopus_tropicalis_DN7985_c0_g1_i1.p1")
789	GO:0008194	UDP-glycosyltransferase activity	59	8	9.51	1.00000	c("Xenopus_tropicalis_DN26288_c0_g1_i2.p1", "Xenopus_tropicalis_DN33930_c1_g1_i1.p1", "Xenopus_tropicalis_DN34824_c1_g1_i2.p1", "Xenopus_tropicalis_DN42441_c0_g1_i2.p1", "Xenopus_tropicalis_DN44030_c0_g1_i2.p1", "Xenopus_tropicalis_DN48138_c0_g1_i1.p1", "Xenopus_tropicalis_DN48636_c0_g1_i2.p1", "Xenopus_tropicalis_DN51873_c1_g1_i2.p1")
790	GO:0016882	cyclo-ligase activity	1	1	0.16	1.00000	Xenopus_tropicalis_DN49362_c0_g1_i1.p1
791	GO:0016884	carbon-nitrogen ligase activity, with gl...	10	3	1.61	1.00000	c("Xenopus_tropicalis_DN37294_c0_g1_i2.p1", "Xenopus_tropicalis_DN38086_c0_g1_i2.p1", "Xenopus_tropicalis_DN49226_c0_g1_i3.p1")
792	GO:0000993	RNA polymerase II complex binding	1	1	0.16	1.00000	Xenopus_tropicalis_DN21353_c0_g1_i2.p1
793	GO:0016886	ligase activity, forming phosphoric este...	5	2	0.81	1.00000	c("Xenopus_tropicalis_DN1556_c0_g1_i1.p1", "Xenopus_tropicalis_DN51138_c0_g1_i6.p1")
794	GO:0005231	excitatory extracellular ligand-gated io...	12	1	1.93	1.00000	Xenopus_tropicalis_DN45444_c0_g1_i1.p1
795	GO:0030545	receptor regulator activity	131	8	21.11	1.00000	c("Xenopus_tropicalis_DN27009_c0_g1_i3.p1", "Xenopus_tropicalis_DN31098_c0_g1_i1.p1", "Xenopus_tropicalis_DN32480_c0_g1_i1.p1", "Xenopus_tropicalis_DN39482_c0_g1_i1.p1", "Xenopus_tropicalis_DN42741_c0_g1_i1.p1", "Xenopus_tropicalis_DN44063_c1_g1_i1.p1", "Xenopus_tropicalis_DN47306_c0_g1_i1.p1", "Xenopus_tropicalis_DN48470_c3_g2_i1.p1")
796	GO:0030547	receptor inhibitor activity	2	1	0.32	1.00000	Xenopus_tropicalis_DN44063_c1_g1_i1.p1
797	GO:0004779	sulfate adenylyltransferase activity	4	1	0.64	1.00000	Xenopus_tropicalis_DN40410_c0_g1_i1.p1
798	GO:0016872	intramolecular lyase activity	1	1	0.16	1.00000	Xenopus_tropicalis_DN37623_c0_g1_i2.p1
799	GO:0016874	ligase activity	115	18	18.53	1.00000	c("Xenopus_tropicalis_DN1556_c0_g1_i1.p1", "Xenopus_tropicalis_DN29153_c0_g1_i1.p2", "Xenopus_tropicalis_DN31850_c0_g1_i1.p1", "Xenopus_tropicalis_DN37294_c0_g1_i2.p1", "Xenopus_tropicalis_DN37405_c1_g1_i1.p1", "Xenopus_tropicalis_DN37793_c0_g1_i1.p1", "Xenopus_tropicalis_DN38086_c0_g1_i2.p1", "Xenopus_tropicalis_DN46297_c0_g1_i1.p1", "Xenopus_tropicalis_DN47030_c3_g1_i1.p1", "Xenopus_tropicalis_…
800	GO:0016875	ligase activity, forming carbon-oxygen b...	47	8	7.57	1.00000	c("Xenopus_tropicalis_DN29153_c0_g1_i1.p2", "Xenopus_tropicalis_DN37405_c1_g1_i1.p1", "Xenopus_tropicalis_DN46297_c0_g1_i1.p1", "Xenopus_tropicalis_DN47833_c0_g1_i2.p1", "Xenopus_tropicalis_DN48229_c0_g1_i3.p1", "Xenopus_tropicalis_DN49528_c7_g1_i4.p1", "Xenopus_tropicalis_DN50957_c2_g1_i4.p1", "Xenopus_tropicalis_DN68173_c0_g1_i1.p1")
801	GO:0044389	ubiquitin-like protein ligase binding	14	6	2.26	1.00000	c("Xenopus_tropicalis_DN31690_c0_g1_i1.p1", "Xenopus_tropicalis_DN36830_c0_g1_i1.p1", "Xenopus_tropicalis_DN49085_c0_g1_i13.p1", "Xenopus_tropicalis_DN50250_c1_g2_i2.p1", "Xenopus_tropicalis_DN50923_c0_g1_i1.p1", "Xenopus_tropicalis_DN51843_c0_g1_i2.p1")
802	GO:0016877	ligase activity, forming carbon-sulfur b...	22	3	3.55	1.00000	c("Xenopus_tropicalis_DN37793_c0_g1_i1.p1", "Xenopus_tropicalis_DN47030_c3_g1_i1.p1", "Xenopus_tropicalis_DN47309_c0_g1_i3.p1")
803	GO:0097617	annealing activity	1	1	0.16	1.00000	Xenopus_tropicalis_DN52067_c0_g1_i1.p1
804	GO:0016879	ligase activity, forming carbon-nitrogen...	33	5	5.32	1.00000	c("Xenopus_tropicalis_DN31850_c0_g1_i1.p1", "Xenopus_tropicalis_DN37294_c0_g1_i2.p1", "Xenopus_tropicalis_DN38086_c0_g1_i2.p1", "Xenopus_tropicalis_DN49226_c0_g1_i3.p1", "Xenopus_tropicalis_DN49362_c0_g1_i1.p1")
805	GO:0004723	calcium-dependent protein serine/threoni...	4	3	0.64	1.00000	c("Xenopus_tropicalis_DN17634_c0_g1_i1.p1", "Xenopus_tropicalis_DN52521_c1_g1_i2.p3", "Xenopus_tropicalis_DN52521_c3_g1_i2.p1")
806	GO:0004003	ATP-dependent DNA helicase activity	1	1	0.16	1.00000	Xenopus_tropicalis_DN52378_c0_g2_i1.p1
807	GO:0003916	DNA topoisomerase activity	9	4	1.45	1.00000	c("Xenopus_tropicalis_DN26900_c0_g1_i1.p1", "Xenopus_tropicalis_DN46885_c0_g1_i1.p1", "Xenopus_tropicalis_DN51269_c0_g1_i1.p1", "Xenopus_tropicalis_DN52668_c3_g2_i1.p1")
808	GO:0140110	transcription regulator activity	523	104	84.28	1.00000	c("Xenopus_tropicalis_DN108420_c0_g1_i1.p1", "Xenopus_tropicalis_DN11636_c0_g1_i1.p1", "Xenopus_tropicalis_DN12993_c0_g1_i3.p1", "Xenopus_tropicalis_DN20574_c1_g1_i1.p1", "Xenopus_tropicalis_DN21153_c0_g1_i1.p1", "Xenopus_tropicalis_DN23295_c0_g1_i1.p1", "Xenopus_tropicalis_DN24085_c0_g1_i1.p1", "Xenopus_tropicalis_DN26519_c0_g1_i2.p1", "Xenopus_tropicalis_DN26848_c0_g1_i1.p1", "Xenopus_tropicali…
809	GO:0004601	peroxidase activity	29	1	4.67	1.00000	Xenopus_tropicalis_DN46170_c0_g1_i1.p1
810	GO:1902936	phosphatidylinositol bisphosphate bindin...	10	1	1.61	1.00000	Xenopus_tropicalis_DN48479_c3_g1_i1.p1
811	GO:0016829	lyase activity	129	10	20.79	1.00000	c("Xenopus_tropicalis_DN22084_c0_g1_i1.p1", "Xenopus_tropicalis_DN30886_c0_g1_i2.p1", "Xenopus_tropicalis_DN41600_c0_g1_i1.p1", "Xenopus_tropicalis_DN43095_c0_g1_i1.p1", "Xenopus_tropicalis_DN43726_c0_g1_i1.p1", "Xenopus_tropicalis_DN44665_c1_g1_i2.p1", "Xenopus_tropicalis_DN46557_c0_g1_i3.p1", "Xenopus_tropicalis_DN48171_c0_g1_i1.p1", "Xenopus_tropicalis_DN49632_c0_g1_i1.p1", "Xenopus_tropicalis…
812	GO:0060589	nucleoside-triphosphatase regulator acti...	116	15	18.69	1.00000	c("Xenopus_tropicalis_DN25369_c0_g1_i1.p1", "Xenopus_tropicalis_DN42863_c0_g1_i1.p1", "Xenopus_tropicalis_DN43926_c0_g1_i2.p1", "Xenopus_tropicalis_DN44091_c0_g1_i4.p1", "Xenopus_tropicalis_DN46023_c0_g1_i1.p1", "Xenopus_tropicalis_DN46364_c1_g2_i6.p1", "Xenopus_tropicalis_DN46913_c0_g1_i2.p1", "Xenopus_tropicalis_DN48456_c9_g1_i1.p1", "Xenopus_tropicalis_DN49090_c0_g1_i1.p1", "Xenopus_tropicalis…
813	GO:0016811	hydrolase activity, acting on carbon-nit...	30	4	4.83	1.00000	c("Xenopus_tropicalis_DN25274_c0_g1_i1.p1", "Xenopus_tropicalis_DN26630_c0_g1_i3.p1", "Xenopus_tropicalis_DN49848_c0_g1_i1.p1", "Xenopus_tropicalis_DN52604_c2_g1_i10.p1")
814	GO:0016813	hydrolase activity, acting on carbon-nit...	11	1	1.77	1.00000	Xenopus_tropicalis_DN46922_c1_g1_i4.p1
815	GO:0016814	hydrolase activity, acting on carbon-nit...	20	4	3.22	1.00000	c("Xenopus_tropicalis_DN22729_c0_g1_i1.p1", "Xenopus_tropicalis_DN36549_c0_g1_i1.p1", "Xenopus_tropicalis_DN51319_c0_g1_i7.p1", "Xenopus_tropicalis_DN51751_c9_g1_i1.p1")
816	GO:0140142	nucleocytoplasmic carrier activity	7	4	1.13	1.00000	c("Xenopus_tropicalis_DN33971_c0_g1_i1.p1", "Xenopus_tropicalis_DN41977_c0_g1_i1.p1", "Xenopus_tropicalis_DN49856_c2_g1_i4.p1", "Xenopus_tropicalis_DN51025_c0_g1_i1.p1")
817	GO:0016818	hydrolase activity, acting on acid anhyd...	808	135	130.21	1.00000	c("Xenopus_tropicalis_DN111352_c0_g1_i1.p1", "Xenopus_tropicalis_DN112337_c0_g1_i1.p1", "Xenopus_tropicalis_DN11585_c0_g1_i1.p1", "Xenopus_tropicalis_DN123349_c0_g1_i1.p1", "Xenopus_tropicalis_DN13943_c0_g1_i1.p1", "Xenopus_tropicalis_DN17829_c0_g1_i1.p1", "Xenopus_tropicalis_DN22055_c0_g1_i1.p1", "Xenopus_tropicalis_DN22200_c0_g1_i1.p1", "Xenopus_tropicalis_DN22443_c0_g1_i1.p1", "Xenopus_tropica…
818	GO:0031593	polyubiquitin modification-dependent pro...	4	1	0.64	1.00000	Xenopus_tropicalis_DN35789_c0_g1_i1.p1
819	GO:0106018	phosphatidylinositol-3,5-bisphosphate ph...	4	2	0.64	1.00000	c("Xenopus_tropicalis_DN30222_c0_g1_i1.p1", "Xenopus_tropicalis_DN35430_c0_g1_i1.p1")
820	GO:1901363	heterocyclic compound binding	4060	843	654.27	1.00000	c("Xenopus_tropicalis_DN10740_c0_g1_i1.p1", "Xenopus_tropicalis_DN108420_c0_g1_i1.p1", "Xenopus_tropicalis_DN108697_c0_g1_i1.p1", "Xenopus_tropicalis_DN109079_c0_g1_i1.p1", "Xenopus_tropicalis_DN109259_c0_g1_i1.p1", "Xenopus_tropicalis_DN109758_c0_g1_i2.p1", "Xenopus_tropicalis_DN110901_c0_g1_i1.p1", "Xenopus_tropicalis_DN111352_c0_g1_i1.p1", "Xenopus_tropicalis_DN112219_c0_g1_i2.p1", "Xenopus_tr…
821	GO:1901505	carbohydrate derivative transmembrane tr...	40	3	6.45	1.00000	c("Xenopus_tropicalis_DN47140_c0_g1_i1.p1", "Xenopus_tropicalis_DN51857_c0_g1_i1.p1", "Xenopus_tropicalis_DN51857_c0_g1_i5.p1")
822	GO:0030228	lipoprotein particle receptor activity	3	1	0.48	1.00000	Xenopus_tropicalis_DN49611_c0_g1_i3.p1
823	GO:0016840	carbon-nitrogen lyase activity	10	1	1.61	1.00000	Xenopus_tropicalis_DN48171_c0_g1_i1.p1
824	GO:0016842	amidine-lyase activity	7	1	1.13	1.00000	Xenopus_tropicalis_DN48171_c0_g1_i1.p1
825	GO:0005319	lipid transporter activity	57	5	9.19	1.00000	c("Xenopus_tropicalis_DN36659_c0_g1_i1.p1", "Xenopus_tropicalis_DN41296_c0_g1_i1.p1", "Xenopus_tropicalis_DN49797_c0_g1_i1.p1", "Xenopus_tropicalis_DN52884_c11_g1_i6.p1", "Xenopus_tropicalis_DN7576_c0_g1_i2.p1")
826	GO:0004731	purine-nucleoside phosphorylase activity	3	1	0.48	1.00000	Xenopus_tropicalis_DN23952_c0_g1_i3.p1
827	GO:0016849	phosphorus-oxygen lyase activity	16	1	2.58	1.00000	Xenopus_tropicalis_DN41600_c0_g1_i1.p1
828	GO:0005342	organic acid transmembrane transporter a...	16	1	2.58	1.00000	Xenopus_tropicalis_DN49403_c0_g1_i2.p1
829	GO:0003674	molecular_function	13869	2235	2235	1.00000	c("Xenopus_tropicalis_DN10164_c0_g1_i1.p1", "Xenopus_tropicalis_DN1020_c0_g1_i2.p1", "Xenopus_tropicalis_DN10424_c0_g1_i1.p1", "Xenopus_tropicalis_DN10740_c0_g1_i1.p1", "Xenopus_tropicalis_DN108402_c0_g1_i1.p1", "Xenopus_tropicalis_DN108420_c0_g1_i1.p1", "Xenopus_tropicalis_DN108454_c0_g1_i1.p1", "Xenopus_tropicalis_DN108697_c0_g1_i1.p1", "Xenopus_tropicalis_DN108867_c0_g1_i1.p1", "Xenopus_tropic…
830	GO:0005346	purine ribonucleotide transmembrane tran...	25	3	4.03	1.00000	c("Xenopus_tropicalis_DN47140_c0_g1_i1.p1", "Xenopus_tropicalis_DN51857_c0_g1_i1.p1", "Xenopus_tropicalis_DN51857_c0_g1_i5.p1")
831	GO:0016830	carbon-carbon lyase activity	46	6	7.41	1.00000	c("Xenopus_tropicalis_DN30886_c0_g1_i2.p1", "Xenopus_tropicalis_DN43095_c0_g1_i1.p1", "Xenopus_tropicalis_DN43726_c0_g1_i1.p1", "Xenopus_tropicalis_DN46557_c0_g1_i3.p1", "Xenopus_tropicalis_DN49632_c0_g1_i1.p1", "Xenopus_tropicalis_DN51645_c3_g1_i1.p1")
832	GO:0016832	aldehyde-lyase activity	10	1	1.61	1.00000	Xenopus_tropicalis_DN43726_c0_g1_i1.p1
833	GO:0008188	neuropeptide receptor activity	17	3	2.74	1.00000	c("Xenopus_tropicalis_DN48460_c1_g1_i14.p1", "Xenopus_tropicalis_DN48460_c1_g1_i17.p1", "Xenopus_tropicalis_DN48460_c1_g1_i2.p1")
834	GO:0016835	carbon-oxygen lyase activity	42	2	6.77	1.00000	c("Xenopus_tropicalis_DN22084_c0_g1_i1.p1", "Xenopus_tropicalis_DN44665_c1_g1_i2.p1")
835	GO:0016836	hydro-lyase activity	41	2	6.61	1.00000	c("Xenopus_tropicalis_DN22084_c0_g1_i1.p1", "Xenopus_tropicalis_DN44665_c1_g1_i2.p1")
836	GO:0000987	proximal promoter sequence-specific DNA ...	15	4	2.42	1.00000	c("Xenopus_tropicalis_DN33986_c0_g1_i3.p1", "Xenopus_tropicalis_DN39150_c0_g1_i1.p1", "Xenopus_tropicalis_DN46485_c0_g1_i1.p1", "Xenopus_tropicalis_DN52422_c3_g1_i1.p1")
837	GO:0008170	N-methyltransferase activity	63	22	10.15	1.00000	c("Xenopus_tropicalis_DN25301_c0_g1_i1.p1", "Xenopus_tropicalis_DN34940_c0_g1_i1.p1", "Xenopus_tropicalis_DN35854_c0_g1_i1.p1", "Xenopus_tropicalis_DN38771_c0_g1_i1.p1", "Xenopus_tropicalis_DN40366_c0_g1_i1.p1", "Xenopus_tropicalis_DN40863_c0_g1_i2.p1", "Xenopus_tropicalis_DN41143_c0_g1_i20.p1", "Xenopus_tropicalis_DN41143_c0_g1_i8.p1", "Xenopus_tropicalis_DN43113_c0_g1_i2.p1", "Xenopus_tropicali…
838	GO:0008174	mRNA methyltransferase activity	4	3	0.64	1.00000	c("Xenopus_tropicalis_DN21353_c0_g1_i2.p1", "Xenopus_tropicalis_DN38771_c0_g1_i1.p1", "Xenopus_tropicalis_DN52084_c0_g1_i3.p1")
839	GO:0050662	coenzyme binding	207	25	33.36	1.00000	c("Xenopus_tropicalis_DN11636_c0_g1_i1.p1", "Xenopus_tropicalis_DN17754_c0_g1_i1.p1", "Xenopus_tropicalis_DN26630_c0_g1_i2.p1", "Xenopus_tropicalis_DN26630_c0_g1_i3.p1", "Xenopus_tropicalis_DN30886_c0_g1_i2.p1", "Xenopus_tropicalis_DN31267_c0_g1_i1.p1", "Xenopus_tropicalis_DN35202_c0_g1_i1.p1", "Xenopus_tropicalis_DN35977_c0_g1_i1.p1", "Xenopus_tropicalis_DN38466_c0_g1_i1.p1", "Xenopus_tropicalis…
840	GO:0005088	Ras guanyl-nucleotide exchange factor ac...	27	2	4.35	1.00000	c("Xenopus_tropicalis_DN45482_c0_g1_i1.p1", "Xenopus_tropicalis_DN52274_c0_g1_i2.p1")
841	GO:0000977	RNA polymerase II regulatory region sequ...	35	4	5.64	1.00000	c("Xenopus_tropicalis_DN33986_c0_g1_i3.p1", "Xenopus_tropicalis_DN39150_c0_g1_i1.p1", "Xenopus_tropicalis_DN46485_c0_g1_i1.p1", "Xenopus_tropicalis_DN52422_c3_g1_i1.p1")
842	GO:0036002	pre-mRNA binding	3	2	0.48	1.00000	c("Xenopus_tropicalis_DN44341_c0_g1_i2.p1", "Xenopus_tropicalis_DN51947_c2_g1_i6.p1")
843	GO:0030234	enzyme regulator activity	404	50	65.1	1.00000	c("Xenopus_tropicalis_DN13352_c0_g1_i1.p1", "Xenopus_tropicalis_DN22036_c0_g1_i2.p1", "Xenopus_tropicalis_DN22279_c0_g1_i1.p1", "Xenopus_tropicalis_DN22583_c0_g1_i1.p1", "Xenopus_tropicalis_DN25369_c0_g1_i1.p1", "Xenopus_tropicalis_DN32451_c0_g1_i1.p1", "Xenopus_tropicalis_DN35311_c0_g1_i1.p1", "Xenopus_tropicalis_DN36020_c0_g1_i2.p2", "Xenopus_tropicalis_DN37349_c0_g1_i2.p1", "Xenopus_tropicalis…
844	GO:0015405	P-P-bond-hydrolysis-driven transmembrane...	114	5	18.37	1.00000	c("Xenopus_tropicalis_DN17829_c0_g1_i1.p1", "Xenopus_tropicalis_DN31886_c0_g1_i1.p1", "Xenopus_tropicalis_DN31978_c0_g1_i1.p1", "Xenopus_tropicalis_DN50138_c0_g1_i1.p1", "Xenopus_tropicalis_DN50628_c0_g1_i1.p1")
845	GO:0034483	heparan sulfate sulfotransferase activit...	3	1	0.48	1.00000	Xenopus_tropicalis_DN51566_c2_g1_i6.p1
846	GO:0019104	DNA N-glycosylase activity	8	2	1.29	1.00000	c("Xenopus_tropicalis_DN22613_c0_g1_i2.p1", "Xenopus_tropicalis_DN49598_c0_g1_i2.p1")
847	GO:0003909	DNA ligase activity	3	2	0.48	1.00000	c("Xenopus_tropicalis_DN1556_c0_g1_i1.p1", "Xenopus_tropicalis_DN51138_c0_g1_i6.p1")
848	GO:0140101	catalytic activity, acting on a tRNA	77	22	12.41	1.00000	c("Xenopus_tropicalis_DN17754_c0_g1_i1.p1", "Xenopus_tropicalis_DN29153_c0_g1_i1.p2", "Xenopus_tropicalis_DN37405_c1_g1_i1.p1", "Xenopus_tropicalis_DN39895_c0_g1_i1.p1", "Xenopus_tropicalis_DN40460_c0_g1_i3.p1", "Xenopus_tropicalis_DN40900_c0_g1_i4.p1", "Xenopus_tropicalis_DN43275_c1_g1_i1.p1", "Xenopus_tropicalis_DN43727_c0_g1_i1.p1", "Xenopus_tropicalis_DN44265_c0_g1_i3.p1", "Xenopus_tropicalis…
849	GO:0140102	catalytic activity, acting on a rRNA	3	2	0.48	1.00000	c("Xenopus_tropicalis_DN44730_c0_g1_i2.p1", "Xenopus_tropicalis_DN50295_c1_g1_i4.p1")
850	GO:0097747	RNA polymerase activity	18	5	2.9	1.00000	c("Xenopus_tropicalis_DN37613_c0_g1_i1.p1", "Xenopus_tropicalis_DN40087_c0_g1_i1.p2", "Xenopus_tropicalis_DN42274_c0_g1_i1.p1", "Xenopus_tropicalis_DN45015_c0_g1_i2.p1", "Xenopus_tropicalis_DN49015_c2_g1_i5.p1")
851	GO:0140103	catalytic activity, acting on a glycopro...	9	1	1.45	1.00000	Xenopus_tropicalis_DN48636_c0_g1_i2.p1
852	GO:0140104	molecular carrier activity	9	4	1.45	1.00000	c("Xenopus_tropicalis_DN33971_c0_g1_i1.p1", "Xenopus_tropicalis_DN41977_c0_g1_i1.p1", "Xenopus_tropicalis_DN49856_c2_g1_i4.p1", "Xenopus_tropicalis_DN51025_c0_g1_i1.p1")
853	GO:0046914	transition metal ion binding	953	140	153.58	1.00000	c("Xenopus_tropicalis_DN1115_c0_g1_i3.p1", "Xenopus_tropicalis_DN112219_c0_g1_i2.p1", "Xenopus_tropicalis_DN113436_c0_g1_i1.p1", "Xenopus_tropicalis_DN11424_c0_g1_i1.p1", "Xenopus_tropicalis_DN1347_c0_g1_i1.p1", "Xenopus_tropicalis_DN1556_c0_g1_i1.p1", "Xenopus_tropicalis_DN22084_c0_g1_i1.p1", "Xenopus_tropicalis_DN22320_c0_g1_i2.p1", "Xenopus_tropicalis_DN22352_c0_g1_i2.p1", "Xenopus_tropicalis_…
854	GO:0016801	hydrolase activity, acting on ether bond...	8	1	1.29	1.00000	Xenopus_tropicalis_DN49897_c0_g1_i1.p1
855	GO:0016802	trialkylsulfonium hydrolase activity	6	1	0.97	1.00000	Xenopus_tropicalis_DN49897_c0_g1_i1.p1
856	GO:0051540	metal cluster binding	37	6	5.96	1.00000	c("Xenopus_tropicalis_DN44792_c0_g1_i1.p1", "Xenopus_tropicalis_DN44915_c0_g1_i2.p1", "Xenopus_tropicalis_DN45688_c0_g1_i1.p1", "Xenopus_tropicalis_DN46332_c0_g1_i1.p1", "Xenopus_tropicalis_DN51630_c0_g1_i1.p1", "Xenopus_tropicalis_DN52635_c5_g2_i1.p1")
857	GO:0120015	intermembrane sterol transfer activity	6	1	0.97	1.00000	Xenopus_tropicalis_DN41296_c0_g1_i1.p1
858	GO:0046943	carboxylic acid transmembrane transporte...	16	1	2.58	1.00000	Xenopus_tropicalis_DN49403_c0_g1_i2.p1
859	GO:0061134	peptidase regulator activity	158	5	25.46	1.00000	c("Xenopus_tropicalis_DN43817_c0_g1_i1.p1", "Xenopus_tropicalis_DN48066_c1_g3_i1.p1", "Xenopus_tropicalis_DN50244_c2_g1_i1.p1", "Xenopus_tropicalis_DN52826_c3_g1_i5.p1", "Xenopus_tropicalis_DN53016_c5_g1_i7.p1")
860	GO:0061135	endopeptidase regulator activity	142	3	22.88	1.00000	c("Xenopus_tropicalis_DN50244_c2_g1_i1.p1", "Xenopus_tropicalis_DN52826_c3_g1_i5.p1", "Xenopus_tropicalis_DN53016_c5_g1_i7.p1")
861	GO:0008144	drug binding	1419	286	228.67	1.00000	c("Xenopus_tropicalis_DN10740_c0_g1_i1.p1", "Xenopus_tropicalis_DN108697_c0_g1_i1.p1", "Xenopus_tropicalis_DN109079_c0_g1_i1.p1", "Xenopus_tropicalis_DN109259_c0_g1_i1.p1", "Xenopus_tropicalis_DN110901_c0_g1_i1.p1", "Xenopus_tropicalis_DN11495_c0_g1_i1.p1", "Xenopus_tropicalis_DN1556_c0_g1_i1.p1", "Xenopus_tropicalis_DN20368_c0_g1_i1.p1", "Xenopus_tropicalis_DN2123_c0_g1_i1.p1", "Xenopus_tropical…
862	GO:0033764	steroid dehydrogenase activity, acting o...	7	1	1.13	1.00000	Xenopus_tropicalis_DN324_c0_g1_i1.p1
863	GO:0099604	ligand-gated calcium channel activity	10	1	1.61	1.00000	Xenopus_tropicalis_DN51310_c0_g1_i1.p1
864	GO:0033765	steroid dehydrogenase activity, acting o...	2	1	0.32	1.00000	Xenopus_tropicalis_DN47827_c0_g1_i2.p1
865	GO:0008135	translation factor activity, RNA binding	65	8	10.47	1.00000	c("Xenopus_tropicalis_DN111352_c0_g1_i1.p1", "Xenopus_tropicalis_DN21452_c0_g1_i1.p1", "Xenopus_tropicalis_DN32822_c0_g1_i1.p1", "Xenopus_tropicalis_DN38483_c0_g1_i1.p1", "Xenopus_tropicalis_DN39683_c0_g1_i1.p1", "Xenopus_tropicalis_DN42172_c0_g1_i1.p1", "Xenopus_tropicalis_DN53068_c0_g1_i1.p1", "Xenopus_tropicalis_DN53068_c0_g1_i2.p1")
866	GO:1990939	ATP-dependent microtubule motor activity	3	2	0.48	1.00000	c("Xenopus_tropicalis_DN43112_c0_g1_i2.p1", "Xenopus_tropicalis_DN46460_c0_g2_i1.p1")
867	GO:0005048	signal sequence binding	6	2	0.97	1.00000	c("Xenopus_tropicalis_DN27076_c0_g1_i1.p1", "Xenopus_tropicalis_DN52298_c0_g1_i3.p1")
868	GO:0050308	sugar-phosphatase activity	5	1	0.81	1.00000	Xenopus_tropicalis_DN51787_c3_g1_i1.p1
869	GO:0004896	cytokine receptor activity	45	3	7.25	1.00000	c("Xenopus_tropicalis_DN51060_c6_g1_i2.p1", "Xenopus_tropicalis_DN52859_c4_g1_i1.p1", "Xenopus_tropicalis_DN52859_c5_g1_i1.p1")
870	GO:0042578	phosphoric ester hydrolase activity	299	40	48.18	1.00000	c("Xenopus_tropicalis_DN123522_c0_g1_i1.p1", "Xenopus_tropicalis_DN17634_c0_g1_i1.p1", "Xenopus_tropicalis_DN20513_c0_g1_i1.p1", "Xenopus_tropicalis_DN28781_c0_g1_i1.p1", "Xenopus_tropicalis_DN30023_c0_g1_i2.p1", "Xenopus_tropicalis_DN30222_c0_g1_i1.p1", "Xenopus_tropicalis_DN32612_c0_g1_i1.p1", "Xenopus_tropicalis_DN32817_c0_g1_i1.p1", "Xenopus_tropicalis_DN32993_c0_g1_i1.p1", "Xenopus_tropicali…
871	GO:0070566	adenylyltransferase activity	10	4	1.61	1.00000	c("Xenopus_tropicalis_DN33156_c0_g1_i1.p1", "Xenopus_tropicalis_DN37490_c0_g1_i1.p1", "Xenopus_tropicalis_DN40410_c0_g1_i1.p1", "Xenopus_tropicalis_DN48096_c2_g1_i2.p1")
872	GO:0035014	phosphatidylinositol 3-kinase regulator ...	4	1	0.64	1.00000	Xenopus_tropicalis_DN22279_c0_g1_i1.p1
873	GO:1901338	catecholamine binding	4	2	0.64	1.00000	c("Xenopus_tropicalis_DN22863_c0_g1_i1.p1", "Xenopus_tropicalis_DN22863_c0_g1_i2.p1")
874	GO:0003727	single-stranded RNA binding	8	1	1.29	1.00000	Xenopus_tropicalis_DN45497_c0_g1_i2.p1
875	GO:0052689	carboxylic ester hydrolase activity	56	4	9.02	1.00000	c("Xenopus_tropicalis_DN21364_c1_g1_i1.p1", "Xenopus_tropicalis_DN22745_c0_g1_i2.p1", "Xenopus_tropicalis_DN46297_c0_g1_i1.p1", "Xenopus_tropicalis_DN49568_c2_g1_i9.p1")
876	GO:1901681	sulfur compound binding	38	1	6.12	1.00000	Xenopus_tropicalis_DN44063_c1_g1_i1.p1
877	GO:0031267	small GTPase binding	113	24	18.21	1.00000	c("Xenopus_tropicalis_DN31618_c0_g1_i1.p1", "Xenopus_tropicalis_DN33971_c0_g1_i1.p1", "Xenopus_tropicalis_DN38962_c0_g1_i1.p1", "Xenopus_tropicalis_DN40625_c1_g1_i4.p1", "Xenopus_tropicalis_DN41320_c1_g1_i2.p1", "Xenopus_tropicalis_DN42027_c0_g1_i1.p1", "Xenopus_tropicalis_DN42929_c0_g1_i2.p1", "Xenopus_tropicalis_DN44465_c0_g1_i4.p1", "Xenopus_tropicalis_DN45482_c0_g1_i1.p1", "Xenopus_tropicalis…
878	GO:0051213	dioxygenase activity	55	2	8.86	1.00000	c("Xenopus_tropicalis_DN35202_c0_g1_i1.p1", "Xenopus_tropicalis_DN46220_c0_g1_i3.p1")
879	GO:0031543	peptidyl-proline dioxygenase activity	4	1	0.64	1.00000	Xenopus_tropicalis_DN35202_c0_g1_i1.p1
880	GO:0031545	peptidyl-proline 4-dioxygenase activity	2	1	0.32	1.00000	Xenopus_tropicalis_DN35202_c0_g1_i1.p1
881	GO:0051219	phosphoprotein binding	4	1	0.64	1.00000	Xenopus_tropicalis_DN47262_c0_g1_i3.p1
882	GO:0046906	tetrapyrrole binding	308	12	49.63	1.00000	c("Xenopus_tropicalis_DN112219_c0_g1_i2.p1", "Xenopus_tropicalis_DN113436_c0_g1_i1.p1", "Xenopus_tropicalis_DN24578_c0_g1_i3.p1", "Xenopus_tropicalis_DN27716_c0_g1_i1.p1", "Xenopus_tropicalis_DN40627_c0_g1_i1.p1", "Xenopus_tropicalis_DN43726_c0_g1_i1.p1", "Xenopus_tropicalis_DN45310_c0_g1_i4.p1", "Xenopus_tropicalis_DN46170_c0_g1_i1.p1", "Xenopus_tropicalis_DN47085_c0_g1_i3.p1", "Xenopus_tropical…
883	GO:0008106	alcohol dehydrogenase (NADP+) activity	1	1	0.16	1.00000	Xenopus_tropicalis_DN109521_c0_g1_i1.p1
884	GO:0004860	protein kinase inhibitor activity	12	1	1.93	1.00000	Xenopus_tropicalis_DN44048_c0_g1_i1.p1
885	GO:0008565	protein transporter activity	5	1	0.81	1.00000	Xenopus_tropicalis_DN39744_c0_g1_i1.p1
886	GO:0035639	purine ribonucleoside triphosphate bindi...	1739	338	280.24	1.00000	c("Xenopus_tropicalis_DN10740_c0_g1_i1.p1", "Xenopus_tropicalis_DN108697_c0_g1_i1.p1", "Xenopus_tropicalis_DN109079_c0_g1_i1.p1", "Xenopus_tropicalis_DN109259_c0_g1_i1.p1", "Xenopus_tropicalis_DN110901_c0_g1_i1.p1", "Xenopus_tropicalis_DN111352_c0_g1_i1.p1", "Xenopus_tropicalis_DN112337_c0_g1_i1.p1", "Xenopus_tropicalis_DN11495_c0_g1_i1.p1", "Xenopus_tropicalis_DN123349_c0_g1_i1.p1", "Xenopus_tro…
887	GO:0098847	sequence-specific single stranded DNA bi...	2	1	0.32	1.00000	Xenopus_tropicalis_DN42225_c0_g1_i2.p1
888	GO:0032947	protein-containing complex scaffold acti...	7	1	1.13	1.00000	Xenopus_tropicalis_DN52762_c0_g1_i1.p1
889	GO:0042285	xylosyltransferase activity	5	2	0.81	1.00000	c("Xenopus_tropicalis_DN34824_c1_g1_i2.p1", "Xenopus_tropicalis_DN48138_c0_g1_i1.p1")
890	GO:1901618	organic hydroxy compound transmembrane t...	6	1	0.97	1.00000	Xenopus_tropicalis_DN49797_c0_g1_i1.p1
891	GO:0032934	sterol binding	6	1	0.97	1.00000	Xenopus_tropicalis_DN41296_c0_g1_i1.p1
892	GO:0005451	monovalent cation:proton antiporter acti...	9	2	1.45	1.00000	c("Xenopus_tropicalis_DN48537_c2_g2_i1.p1", "Xenopus_tropicalis_DN53196_c27_g1_i1.p1")
893	GO:0042277	peptide binding	14	5	2.26	1.00000	c("Xenopus_tropicalis_DN27076_c0_g1_i1.p1", "Xenopus_tropicalis_DN43942_c0_g1_i1.p1", "Xenopus_tropicalis_DN45641_c0_g1_i1.p1", "Xenopus_tropicalis_DN50683_c0_g1_i2.p1", "Xenopus_tropicalis_DN52298_c0_g1_i3.p1")
894	GO:0016298	lipase activity	73	4	11.76	1.00000	c("Xenopus_tropicalis_DN21364_c1_g1_i1.p1", "Xenopus_tropicalis_DN22745_c0_g1_i2.p1", "Xenopus_tropicalis_DN44066_c1_g1_i10.p1", "Xenopus_tropicalis_DN50703_c4_g1_i1.p1")
895	GO:0001098	basal transcription machinery binding	1	1	0.16	1.00000	Xenopus_tropicalis_DN21353_c0_g1_i2.p1
896	GO:0001099	basal RNA polymerase II transcription ma...	1	1	0.16	1.00000	Xenopus_tropicalis_DN21353_c0_g1_i2.p1
897	GO:0005488	binding	9319	1697	1501.76	1.00000	c("Xenopus_tropicalis_DN10164_c0_g1_i1.p1", "Xenopus_tropicalis_DN1020_c0_g1_i2.p1", "Xenopus_tropicalis_DN10424_c0_g1_i1.p1", "Xenopus_tropicalis_DN10740_c0_g1_i1.p1", "Xenopus_tropicalis_DN108402_c0_g1_i1.p1", "Xenopus_tropicalis_DN108420_c0_g1_i1.p1", "Xenopus_tropicalis_DN108454_c0_g1_i1.p1", "Xenopus_tropicalis_DN108697_c0_g1_i1.p1", "Xenopus_tropicalis_DN109079_c0_g1_i1.p1", "Xenopus_tropic…
898	GO:0043021	ribonucleoprotein complex binding	12	3	1.93	1.00000	c("Xenopus_tropicalis_DN26946_c0_g1_i1.p1", "Xenopus_tropicalis_DN47190_c0_g1_i1.p1", "Xenopus_tropicalis_DN51775_c1_g1_i3.p1")
899	GO:0015111	iodide transmembrane transporter activit...	1	1	0.16	1.00000	Xenopus_tropicalis_DN45511_c0_g1_i1.p1
900	GO:0140223	general transcription initiation factor ...	2	1	0.32	1.00000	Xenopus_tropicalis_DN52207_c0_g1_i1.p1
901	GO:0019210	kinase inhibitor activity	12	1	1.93	1.00000	Xenopus_tropicalis_DN44048_c0_g1_i1.p1
902	GO:0019213	deacetylase activity	11	4	1.77	1.00000	c("Xenopus_tropicalis_DN25274_c0_g1_i1.p1", "Xenopus_tropicalis_DN26630_c0_g1_i3.p1", "Xenopus_tropicalis_DN49848_c0_g1_i1.p1", "Xenopus_tropicalis_DN52604_c2_g1_i10.p1")
903	GO:0060089	molecular transducer activity	699	49	112.64	1.00000	c("Xenopus_tropicalis_DN112193_c0_g1_i1.p1", "Xenopus_tropicalis_DN11263_c0_g1_i1.p1", "Xenopus_tropicalis_DN11302_c0_g1_i1.p1", "Xenopus_tropicalis_DN113459_c0_g1_i1.p1", "Xenopus_tropicalis_DN124608_c0_g1_i1.p1", "Xenopus_tropicalis_DN1586_c0_g1_i1.p2", "Xenopus_tropicalis_DN21569_c0_g1_i1.p1", "Xenopus_tropicalis_DN22863_c0_g1_i1.p1", "Xenopus_tropicalis_DN22863_c0_g1_i2.p1", "Xenopus_tropical…
904	GO:0008528	G protein-coupled peptide receptor activ...	65	5	10.47	1.00000	c("Xenopus_tropicalis_DN39379_c0_g1_i1.p1", "Xenopus_tropicalis_DN48460_c1_g1_i14.p1", "Xenopus_tropicalis_DN48460_c1_g1_i17.p1", "Xenopus_tropicalis_DN48460_c1_g1_i2.p1", "Xenopus_tropicalis_DN52590_c2_g2_i1.p1")
905	GO:0008514	organic anion transmembrane transporter ...	53	4	8.54	1.00000	c("Xenopus_tropicalis_DN47140_c0_g1_i1.p1", "Xenopus_tropicalis_DN49403_c0_g1_i2.p1", "Xenopus_tropicalis_DN51857_c0_g1_i1.p1", "Xenopus_tropicalis_DN51857_c0_g1_i5.p1")
906	GO:0070279	vitamin B6 binding	49	6	7.9	1.00000	c("Xenopus_tropicalis_DN30886_c0_g1_i2.p1", "Xenopus_tropicalis_DN38986_c0_g1_i1.p1", "Xenopus_tropicalis_DN43095_c0_g1_i1.p1", "Xenopus_tropicalis_DN48168_c0_g1_i1.p1", "Xenopus_tropicalis_DN50763_c1_g1_i1.p1", "Xenopus_tropicalis_DN50963_c2_g1_i1.p1")
907	GO:0001067	regulatory region nucleic acid binding	59	8	9.51	1.00000	c("Xenopus_tropicalis_DN33986_c0_g1_i3.p1", "Xenopus_tropicalis_DN36050_c0_g1_i2.p1", "Xenopus_tropicalis_DN39150_c0_g1_i1.p1", "Xenopus_tropicalis_DN45684_c0_g1_i1.p1", "Xenopus_tropicalis_DN46485_c0_g1_i1.p1", "Xenopus_tropicalis_DN47164_c0_g1_i5.p1", "Xenopus_tropicalis_DN49847_c0_g1_i1.p1", "Xenopus_tropicalis_DN52422_c3_g1_i1.p1")
908	GO:0019239	deaminase activity	24	4	3.87	1.00000	c("Xenopus_tropicalis_DN22729_c0_g1_i1.p1", "Xenopus_tropicalis_DN36549_c0_g1_i1.p1", "Xenopus_tropicalis_DN51319_c0_g1_i7.p1", "Xenopus_tropicalis_DN51751_c9_g1_i1.p1")
909	GO:0052744	phosphatidylinositol monophosphate phosp...	5	1	0.81	1.00000	Xenopus_tropicalis_DN35430_c0_g1_i1.p1
910	GO:0017069	snRNA binding	3	1	0.48	1.00000	Xenopus_tropicalis_DN34394_c0_g1_i1.p1
911	GO:0000009	alpha-1,6-mannosyltransferase activity	2	0	0.32	1.00000	character(0)
912	GO:0000062	fatty-acyl-CoA binding	8	0	1.29	1.00000	character(0)
913	GO:0000104	succinate dehydrogenase activity	1	0	0.16	1.00000	character(0)
914	GO:0000146	microfilament motor activity	1	0	0.16	1.00000	character(0)
915	GO:0000179	rRNA (adenine-N6,N6-)-dimethyltransferas...	1	0	0.16	1.00000	character(0)
916	GO:0000213	tRNA-intron endonuclease activity	1	0	0.16	1.00000	character(0)
917	GO:0000225	N-acetylglucosaminylphosphatidylinositol...	1	0	0.16	1.00000	character(0)
918	GO:0000250	lanosterol synthase activity	1	0	0.16	1.00000	character(0)
919	GO:0000253	3-keto sterol reductase activity	1	0	0.16	1.00000	character(0)
920	GO:0000285	1-phosphatidylinositol-3-phosphate 5-kin...	1	0	0.16	1.00000	character(0)
921	GO:0000293	ferric-chelate reductase activity	2	0	0.32	1.00000	character(0)
922	GO:0000334	3-hydroxyanthranilate 3,4-dioxygenase ac...	2	0	0.32	1.00000	character(0)
923	GO:0000700	mismatch base pair DNA N-glycosylase act...	1	0	0.16	1.00000	character(0)
924	GO:0000702	oxidized base lesion DNA N-glycosylase a...	1	0	0.16	1.00000	character(0)
925	GO:0000774	adenyl-nucleotide exchange factor activi...	3	0	0.48	1.00000	character(0)
926	GO:0000829	inositol heptakisphosphate kinase activi...	3	0	0.48	1.00000	character(0)
927	GO:0001055	RNA polymerase II activity	1	0	0.16	1.00000	character(0)
928	GO:0001085	RNA polymerase II transcription factor b...	3	0	0.48	1.00000	character(0)
929	GO:0001103	RNA polymerase II repressing transcripti...	1	0	0.16	1.00000	character(0)
930	GO:0001130	bacterial-type RNA polymerase transcript...	1	0	0.16	1.00000	character(0)
931	GO:0001217	bacterial-type RNA polymerase transcript...	1	0	0.16	1.00000	character(0)
932	GO:0001530	lipopolysaccharide binding	5	0	0.81	1.00000	character(0)
933	GO:0001594	trace-amine receptor activity	1	0	0.16	1.00000	character(0)
934	GO:0001595	angiotensin receptor activity	2	0	0.32	1.00000	character(0)
935	GO:0001604	urotensin II receptor activity	3	0	0.48	1.00000	character(0)
936	GO:0001608	G protein-coupled nucleotide receptor ac...	12	0	1.93	1.00000	character(0)
937	GO:0001637	G protein-coupled chemoattractant recept...	13	0	2.09	1.00000	character(0)
938	GO:0001671	ATPase activator activity	4	0	0.64	1.00000	character(0)
939	GO:0001681	sialate O-acetylesterase activity	1	0	0.16	1.00000	character(0)
940	GO:0001733	galactosylceramide sulfotransferase acti...	6	0	0.97	1.00000	character(0)
941	GO:0001871	pattern binding	9	0	1.45	1.00000	character(0)
942	GO:0001965	G-protein alpha-subunit binding	6	0	0.97	1.00000	character(0)
943	GO:0001972	retinoic acid binding	1	0	0.16	1.00000	character(0)
944	GO:0002020	protease binding	1	0	0.16	1.00000	character(0)
945	GO:0002953	5'-deoxynucleotidase activity	2	0	0.32	1.00000	character(0)
946	GO:0003691	double-stranded telomeric DNA binding	1	0	0.16	1.00000	character(0)
947	GO:0003720	telomerase activity	2	0	0.32	1.00000	character(0)
948	GO:0003721	telomerase RNA reverse transcriptase act...	2	0	0.32	1.00000	character(0)
949	GO:0003726	double-stranded RNA adenosine deaminase ...	1	0	0.16	1.00000	character(0)
950	GO:0003785	actin monomer binding	8	0	1.29	1.00000	character(0)
951	GO:0003796	lysozyme activity	5	0	0.81	1.00000	character(0)
952	GO:0003830	beta-1,4-mannosylglycoprotein 4-beta-N-a...	1	0	0.16	1.00000	character(0)
953	GO:0003841	1-acylglycerol-3-phosphate O-acyltransfe...	2	0	0.32	1.00000	character(0)
954	GO:0003842	1-pyrroline-5-carboxylate dehydrogenase ...	1	0	0.16	1.00000	character(0)
955	GO:0003844	1,4-alpha-glucan branching enzyme activi...	1	0	0.16	1.00000	character(0)
956	GO:0003847	1-alkyl-2-acetylglycerophosphocholine es...	2	0	0.32	1.00000	character(0)
957	GO:0003854	3-beta-hydroxy-delta5-steroid dehydrogen...	4	0	0.64	1.00000	character(0)
958	GO:0003857	3-hydroxyacyl-CoA dehydrogenase activity	5	0	0.81	1.00000	character(0)
959	GO:0003860	3-hydroxyisobutyryl-CoA hydrolase activi...	1	0	0.16	1.00000	character(0)
960	GO:0003867	4-aminobutyrate transaminase activity	1	0	0.16	1.00000	character(0)
961	GO:0003868	4-hydroxyphenylpyruvate dioxygenase acti...	4	0	0.64	1.00000	character(0)
962	GO:0003870	5-aminolevulinate synthase activity	3	0	0.48	1.00000	character(0)
963	GO:0003874	6-pyruvoyltetrahydropterin synthase acti...	1	0	0.16	1.00000	character(0)
964	GO:0003875	ADP-ribosylarginine hydrolase activity	1	0	0.16	1.00000	character(0)
965	GO:0003876	AMP deaminase activity	5	0	0.81	1.00000	character(0)
966	GO:0003878	ATP citrate synthase activity	2	0	0.32	1.00000	character(0)
967	GO:0003883	CTP synthase activity	2	0	0.32	1.00000	character(0)
968	GO:0003884	D-amino-acid oxidase activity	2	0	0.32	1.00000	character(0)
969	GO:0003885	D-arabinono-1,4-lactone oxidase activity	1	0	0.16	1.00000	character(0)
970	GO:0003908	methylated-DNA-[protein]-cysteine S-meth...	1	0	0.16	1.00000	character(0)
971	GO:0003919	FMN adenylyltransferase activity	1	0	0.16	1.00000	character(0)
972	GO:0003920	GMP reductase activity	2	0	0.32	1.00000	character(0)
973	GO:0003923	GPI-anchor transamidase activity	1	0	0.16	1.00000	character(0)
974	GO:0003933	GTP cyclohydrolase activity	1	0	0.16	1.00000	character(0)
975	GO:0003934	GTP cyclohydrolase I activity	1	0	0.16	1.00000	character(0)
976	GO:0003937	IMP cyclohydrolase activity	1	0	0.16	1.00000	character(0)
977	GO:0003938	IMP dehydrogenase activity	2	0	0.32	1.00000	character(0)
978	GO:0003952	NAD+ synthase (glutamine-hydrolyzing) ac...	1	0	0.16	1.00000	character(0)
979	GO:0003953	NAD+ nucleosidase activity	3	0	0.48	1.00000	character(0)
980	GO:0003954	NADH dehydrogenase activity	10	0	1.61	1.00000	character(0)
981	GO:0003956	NAD(P)+-protein-arginine ADP-ribosyltran...	5	0	0.81	1.00000	character(0)
982	GO:0003963	RNA-3'-phosphate cyclase activity	1	0	0.16	1.00000	character(0)
983	GO:0003964	RNA-directed DNA polymerase activity	2	0	0.32	1.00000	character(0)
984	GO:0003972	RNA ligase (ATP) activity	1	0	0.16	1.00000	character(0)
985	GO:0003975	UDP-N-acetylglucosamine-dolichyl-phospha...	1	0	0.16	1.00000	character(0)
986	GO:0003978	UDP-glucose 4-epimerase activity	1	0	0.16	1.00000	character(0)
987	GO:0003983	UTP:glucose-1-phosphate uridylyltransfer...	1	0	0.16	1.00000	character(0)
988	GO:0003987	acetate-CoA ligase activity	2	0	0.32	1.00000	character(0)
989	GO:0003989	acetyl-CoA carboxylase activity	4	0	0.64	1.00000	character(0)
990	GO:0003993	acid phosphatase activity	2	0	0.32	1.00000	character(0)
991	GO:0003994	aconitate hydratase activity	2	0	0.32	1.00000	character(0)
992	GO:0003995	acyl-CoA dehydrogenase activity	10	0	1.61	1.00000	character(0)
993	GO:0003997	acyl-CoA oxidase activity	5	0	0.81	1.00000	character(0)
994	GO:0003998	acylphosphatase activity	3	0	0.48	1.00000	character(0)
995	GO:0004001	adenosine kinase activity	2	0	0.32	1.00000	character(0)
996	GO:0004014	adenosylmethionine decarboxylase activit...	2	0	0.32	1.00000	character(0)
997	GO:0004016	adenylate cyclase activity	5	0	0.81	1.00000	character(0)
998	GO:0004019	adenylosuccinate synthase activity	2	0	0.32	1.00000	character(0)
999	GO:0004022	alcohol dehydrogenase (NAD) activity	1	0	0.16	1.00000	character(0)
1000	GO:0004024	alcohol dehydrogenase activity, zinc-dep...	1	0	0.16	1.00000	character(0)
1001	GO:0004037	allantoicase activity	2	0	0.32	1.00000	character(0)
1002	GO:0004046	aminoacylase activity	2	0	0.32	1.00000	character(0)
1003	GO:0004047	aminomethyltransferase activity	1	0	0.16	1.00000	character(0)
1004	GO:0004053	arginase activity	2	0	0.32	1.00000	character(0)
1005	GO:0004055	argininosuccinate synthase activity	4	0	0.64	1.00000	character(0)
1006	GO:0004056	argininosuccinate lyase activity	4	0	0.64	1.00000	character(0)
1007	GO:0004057	arginyltransferase activity	1	0	0.16	1.00000	character(0)
1008	GO:0004064	arylesterase activity	1	0	0.16	1.00000	character(0)
1009	GO:0004067	asparaginase activity	2	0	0.32	1.00000	character(0)
1010	GO:0004074	biliverdin reductase activity	1	0	0.16	1.00000	character(0)
1011	GO:0004077	biotin-[acetyl-CoA-carboxylase] ligase a...	1	0	0.16	1.00000	character(0)
1012	GO:0004084	branched-chain-amino-acid transaminase a...	1	0	0.16	1.00000	character(0)
1013	GO:0004104	cholinesterase activity	2	0	0.32	1.00000	character(0)
1014	GO:0004108	citrate (Si)-synthase activity	1	0	0.16	1.00000	character(0)
1015	GO:0004109	coproporphyrinogen oxidase activity	2	0	0.32	1.00000	character(0)
1016	GO:0004111	creatine kinase activity	5	0	0.81	1.00000	character(0)
1017	GO:0004114	3',5'-cyclic-nucleotide phosphodiesteras...	24	0	3.87	1.00000	character(0)
1018	GO:0004115	3',5'-cyclic-AMP phosphodiesterase activ...	1	0	0.16	1.00000	character(0)
1019	GO:0004122	cystathionine beta-synthase activity	1	0	0.16	1.00000	character(0)
1020	GO:0004126	cytidine deaminase activity	1	0	0.16	1.00000	character(0)
1021	GO:0004127	cytidylate kinase activity	5	0	0.81	1.00000	character(0)
1022	GO:0004129	cytochrome-c oxidase activity	26	0	4.19	1.00000	character(0)
1023	GO:0004133	glycogen debranching enzyme activity	2	0	0.32	1.00000	character(0)
1024	GO:0004134	4-alpha-glucanotransferase activity	2	0	0.32	1.00000	character(0)
1025	GO:0004135	amylo-alpha-1,6-glucosidase activity	2	0	0.32	1.00000	character(0)
1026	GO:0004139	deoxyribose-phosphate aldolase activity	1	0	0.16	1.00000	character(0)
1027	GO:0004140	dephospho-CoA kinase activity	1	0	0.16	1.00000	character(0)
1028	GO:0004144	diacylglycerol O-acyltransferase activit...	1	0	0.16	1.00000	character(0)
1029	GO:0004145	diamine N-acetyltransferase activity	2	0	0.32	1.00000	character(0)
1030	GO:0004146	dihydrofolate reductase activity	2	0	0.32	1.00000	character(0)
1031	GO:0004152	dihydroorotate dehydrogenase activity	2	0	0.32	1.00000	character(0)
1032	GO:0004164	diphthine synthase activity	1	0	0.16	1.00000	character(0)
1033	GO:0004174	electron-transferring-flavoprotein dehyd...	1	0	0.16	1.00000	character(0)
1034	GO:0004176	ATP-dependent peptidase activity	3	0	0.48	1.00000	character(0)
1035	GO:0004177	aminopeptidase activity	25	0	4.03	1.00000	character(0)
1036	GO:0004180	carboxypeptidase activity	29	0	4.67	1.00000	character(0)
1037	GO:0004181	metallocarboxypeptidase activity	23	0	3.71	1.00000	character(0)
1038	GO:0004185	serine-type carboxypeptidase activity	6	0	0.97	1.00000	character(0)
1039	GO:0004298	threonine-type endopeptidase activity	15	0	2.42	1.00000	character(0)
1040	GO:0004300	enoyl-CoA hydratase activity	1	0	0.16	1.00000	character(0)
1041	GO:0004308	exo-alpha-sialidase activity	8	0	1.29	1.00000	character(0)
1042	GO:0004310	farnesyl-diphosphate farnesyltransferase...	1	0	0.16	1.00000	character(0)
1043	GO:0004311	farnesyltranstransferase activity	2	0	0.32	1.00000	character(0)
1044	GO:0004322	ferroxidase activity	7	0	1.13	1.00000	character(0)
1045	GO:0004325	ferrochelatase activity	1	0	0.16	1.00000	character(0)
1046	GO:0004326	tetrahydrofolylpolyglutamate synthase ac...	1	0	0.16	1.00000	character(0)
1047	GO:0004332	fructose-bisphosphate aldolase activity	8	0	1.29	1.00000	character(0)
1048	GO:0004333	fumarate hydratase activity	2	0	0.32	1.00000	character(0)
1049	GO:0004334	fumarylacetoacetase activity	1	0	0.16	1.00000	character(0)
1050	GO:0004335	galactokinase activity	2	0	0.32	1.00000	character(0)
1051	GO:0004336	galactosylceramidase activity	2	0	0.32	1.00000	character(0)
1052	GO:0004340	glucokinase activity	1	0	0.16	1.00000	character(0)
1053	GO:0004342	glucosamine-6-phosphate deaminase activi...	2	0	0.32	1.00000	character(0)
1054	GO:0004343	glucosamine 6-phosphate N-acetyltransfer...	2	0	0.32	1.00000	character(0)
1055	GO:0004345	glucose-6-phosphate dehydrogenase activi...	2	0	0.32	1.00000	character(0)
1056	GO:0004346	glucose-6-phosphatase activity	1	0	0.16	1.00000	character(0)
1057	GO:0004347	glucose-6-phosphate isomerase activity	1	0	0.16	1.00000	character(0)
1058	GO:0004348	glucosylceramidase activity	2	0	0.32	1.00000	character(0)
1059	GO:0004350	glutamate-5-semialdehyde dehydrogenase a...	1	0	0.16	1.00000	character(0)
1060	GO:0004356	glutamate-ammonia ligase activity	2	0	0.32	1.00000	character(0)
1061	GO:0004357	glutamate-cysteine ligase activity	2	0	0.32	1.00000	character(0)
1062	GO:0004359	glutaminase activity	3	0	0.48	1.00000	character(0)
1063	GO:0004360	glutamine-fructose-6-phosphate transamin...	2	0	0.32	1.00000	character(0)
1064	GO:0004362	glutathione-disulfide reductase activity	1	0	0.16	1.00000	character(0)
1065	GO:0004363	glutathione synthase activity	1	0	0.16	1.00000	character(0)
1066	GO:0004366	glycerol-3-phosphate O-acyltransferase a...	1	0	0.16	1.00000	character(0)
1067	GO:0004367	glycerol-3-phosphate dehydrogenase [NAD+...	3	0	0.48	1.00000	character(0)
1068	GO:0004368	glycerol-3-phosphate dehydrogenase (quin...	1	0	0.16	1.00000	character(0)
1069	GO:0004370	glycerol kinase activity	2	0	0.32	1.00000	character(0)
1070	GO:0004371	glycerone kinase activity	1	0	0.16	1.00000	character(0)
1071	GO:0004372	glycine hydroxymethyltransferase activit...	2	0	0.32	1.00000	character(0)
1072	GO:0004373	glycogen (starch) synthase activity	2	0	0.32	1.00000	character(0)
1073	GO:0004375	glycine dehydrogenase (decarboxylating) ...	1	0	0.16	1.00000	character(0)
1074	GO:0004378	GDP-Man:Man1GlcNAc2-PP-Dol alpha-1,3-man...	2	0	0.32	1.00000	character(0)
1075	GO:0004379	glycylpeptide N-tetradecanoyltransferase...	2	0	0.32	1.00000	character(0)
1076	GO:0004392	heme oxygenase (decyclizing) activity	3	0	0.48	1.00000	character(0)
1077	GO:0004396	hexokinase activity	11	0	1.77	1.00000	character(0)
1078	GO:0004408	holocytochrome-c synthase activity	2	0	0.32	1.00000	character(0)
1079	GO:0004411	homogentisate 1,2-dioxygenase activity	2	0	0.32	1.00000	character(0)
1080	GO:0004415	hyalurononglucosaminidase activity	3	0	0.48	1.00000	character(0)
1081	GO:0004416	hydroxyacylglutathione hydrolase activit...	2	0	0.32	1.00000	character(0)
1082	GO:0004418	hydroxymethylbilane synthase activity	2	0	0.32	1.00000	character(0)
1083	GO:0004419	hydroxymethylglutaryl-CoA lyase activity	3	0	0.48	1.00000	character(0)
1084	GO:0004420	hydroxymethylglutaryl-CoA reductase (NAD...	1	0	0.16	1.00000	character(0)
1085	GO:0004421	hydroxymethylglutaryl-CoA synthase activ...	5	0	0.81	1.00000	character(0)
1086	GO:0004423	iduronate-2-sulfatase activity	1	0	0.16	1.00000	character(0)
1087	GO:0004427	inorganic diphosphatase activity	3	0	0.48	1.00000	character(0)
1088	GO:0004430	1-phosphatidylinositol 4-kinase activity	2	0	0.32	1.00000	character(0)
1089	GO:0004435	phosphatidylinositol phospholipase C act...	16	0	2.58	1.00000	character(0)
1090	GO:0004445	inositol-polyphosphate 5-phosphatase act...	9	0	1.45	1.00000	character(0)
1091	GO:0004448	isocitrate dehydrogenase activity	6	0	0.97	1.00000	character(0)
1092	GO:0004449	isocitrate dehydrogenase (NAD+) activity	2	0	0.32	1.00000	character(0)
1093	GO:0004450	isocitrate dehydrogenase (NADP+) activit...	4	0	0.64	1.00000	character(0)
1094	GO:0004452	isopentenyl-diphosphate delta-isomerase ...	1	0	0.16	1.00000	character(0)
1095	GO:0004454	ketohexokinase activity	1	0	0.16	1.00000	character(0)
1096	GO:0004457	lactate dehydrogenase activity	5	0	0.81	1.00000	character(0)
1097	GO:0004459	L-lactate dehydrogenase activity	5	0	0.81	1.00000	character(0)
1098	GO:0004462	lactoylglutathione lyase activity	1	0	0.16	1.00000	character(0)
1099	GO:0004465	lipoprotein lipase activity	4	0	0.64	1.00000	character(0)
1100	GO:0004466	long-chain-acyl-CoA dehydrogenase activi...	1	0	0.16	1.00000	character(0)
1101	GO:0004467	long-chain fatty acid-CoA ligase activit...	7	0	1.13	1.00000	character(0)
1102	GO:0004470	malic enzyme activity	3	0	0.48	1.00000	character(0)
1103	GO:0004471	malate dehydrogenase (decarboxylating) (...	3	0	0.48	1.00000	character(0)
1104	GO:0004474	malate synthase activity	2	0	0.32	1.00000	character(0)
1105	GO:0004476	mannose-6-phosphate isomerase activity	1	0	0.16	1.00000	character(0)
1106	GO:0004478	methionine adenosyltransferase activity	4	0	0.64	1.00000	character(0)
1107	GO:0004479	methionyl-tRNA formyltransferase activit...	1	0	0.16	1.00000	character(0)
1108	GO:0004483	mRNA (nucleoside-2'-O-)-methyltransferas...	1	0	0.16	1.00000	character(0)
1109	GO:0004484	mRNA guanylyltransferase activity	1	0	0.16	1.00000	character(0)
1110	GO:0004489	methylenetetrahydrofolate reductase (NAD...	1	0	0.16	1.00000	character(0)
1111	GO:0004491	methylmalonate-semialdehyde dehydrogenas...	1	0	0.16	1.00000	character(0)
1112	GO:0004494	methylmalonyl-CoA mutase activity	1	0	0.16	1.00000	character(0)
1113	GO:0004496	mevalonate kinase activity	1	0	0.16	1.00000	character(0)
1114	GO:0004499	N,N-dimethylaniline monooxygenase activi...	16	0	2.58	1.00000	character(0)
1115	GO:0004500	dopamine beta-monooxygenase activity	2	0	0.32	1.00000	character(0)
1116	GO:0004505	phenylalanine 4-monooxygenase activity	1	0	0.16	1.00000	character(0)
1117	GO:0004506	squalene monooxygenase activity	3	0	0.48	1.00000	character(0)
1118	GO:0004514	nicotinate-nucleotide diphosphorylase (c...	3	0	0.48	1.00000	character(0)
1119	GO:0004516	nicotinate phosphoribosyltransferase act...	1	0	0.16	1.00000	character(0)
1120	GO:0004525	ribonuclease III activity	3	0	0.48	1.00000	character(0)
1121	GO:0004528	phosphodiesterase I activity	4	0	0.64	1.00000	character(0)
1122	GO:0004531	deoxyribonuclease II activity	2	0	0.32	1.00000	character(0)
1123	GO:0004551	nucleotide diphosphatase activity	6	0	0.97	1.00000	character(0)
1124	GO:0004555	alpha,alpha-trehalase activity	2	0	0.32	1.00000	character(0)
1125	GO:0004559	alpha-mannosidase activity	15	0	2.42	1.00000	character(0)
1126	GO:0004560	alpha-L-fucosidase activity	2	0	0.32	1.00000	character(0)
1127	GO:0004563	beta-N-acetylhexosaminidase activity	1	0	0.16	1.00000	character(0)
1128	GO:0004565	beta-galactosidase activity	2	0	0.32	1.00000	character(0)
1129	GO:0004571	mannosyl-oligosaccharide 1,2-alpha-manno...	10	0	1.61	1.00000	character(0)
1130	GO:0004573	mannosyl-oligosaccharide glucosidase act...	1	0	0.16	1.00000	character(0)
1131	GO:0004576	oligosaccharyl transferase activity	2	0	0.32	1.00000	character(0)
1132	GO:0004582	dolichyl-phosphate beta-D-mannosyltransf...	1	0	0.16	1.00000	character(0)
1133	GO:0004588	orotate phosphoribosyltransferase activi...	1	0	0.16	1.00000	character(0)
1134	GO:0004590	orotidine-5'-phosphate decarboxylase act...	1	0	0.16	1.00000	character(0)
1135	GO:0004591	oxoglutarate dehydrogenase (succinyl-tra...	4	0	0.64	1.00000	character(0)
1136	GO:0004594	pantothenate kinase activity	4	0	0.64	1.00000	character(0)
1137	GO:0004597	peptide-aspartate beta-dioxygenase activ...	2	0	0.32	1.00000	character(0)
1138	GO:0004602	glutathione peroxidase activity	9	0	1.45	1.00000	character(0)
1139	GO:0004605	phosphatidate cytidylyltransferase activ...	3	0	0.48	1.00000	character(0)
1140	GO:0004609	phosphatidylserine decarboxylase activit...	1	0	0.16	1.00000	character(0)
1141	GO:0004611	phosphoenolpyruvate carboxykinase activi...	11	0	1.77	1.00000	character(0)
1142	GO:0004613	phosphoenolpyruvate carboxykinase (GTP) ...	3	0	0.48	1.00000	character(0)
1143	GO:0004615	phosphomannomutase activity	2	0	0.32	1.00000	character(0)
1144	GO:0004616	phosphogluconate dehydrogenase (decarbox...	1	0	0.16	1.00000	character(0)
1145	GO:0004617	phosphoglycerate dehydrogenase activity	1	0	0.16	1.00000	character(0)
1146	GO:0004618	phosphoglycerate kinase activity	1	0	0.16	1.00000	character(0)
1147	GO:0004619	phosphoglycerate mutase activity	4	0	0.64	1.00000	character(0)
1148	GO:0004621	glycosylphosphatidylinositol phospholipa...	3	0	0.48	1.00000	character(0)
1149	GO:0004622	lysophospholipase activity	5	0	0.81	1.00000	character(0)
1150	GO:0004623	phospholipase A2 activity	7	0	1.13	1.00000	character(0)
1151	GO:0004629	phospholipase C activity	18	0	2.9	1.00000	character(0)
1152	GO:0004630	phospholipase D activity	4	0	0.64	1.00000	character(0)
1153	GO:0004631	phosphomevalonate kinase activity	1	0	0.16	1.00000	character(0)
1154	GO:0004634	phosphopyruvate hydratase activity	9	0	1.45	1.00000	character(0)
1155	GO:0004639	phosphoribosylaminoimidazolesuccinocarbo...	2	0	0.32	1.00000	character(0)
1156	GO:0004642	phosphoribosylformylglycinamidine syntha...	1	0	0.16	1.00000	character(0)
1157	GO:0004643	phosphoribosylaminoimidazolecarboxamide ...	1	0	0.16	1.00000	character(0)
1158	GO:0004647	phosphoserine phosphatase activity	1	0	0.16	1.00000	character(0)
1159	GO:0004648	O-phospho-L-serine:2-oxoglutarate aminot...	1	0	0.16	1.00000	character(0)
1160	GO:0004649	poly(ADP-ribose) glycohydrolase activity	1	0	0.16	1.00000	character(0)
1161	GO:0004654	polyribonucleotide nucleotidyltransferas...	1	0	0.16	1.00000	character(0)
1162	GO:0004655	porphobilinogen synthase activity	2	0	0.32	1.00000	character(0)
1163	GO:0004661	protein geranylgeranyltransferase activi...	2	0	0.32	1.00000	character(0)
1164	GO:0004663	Rab geranylgeranyltransferase activity	1	0	0.16	1.00000	character(0)
1165	GO:0004666	prostaglandin-endoperoxide synthase acti...	4	0	0.64	1.00000	character(0)
1166	GO:0004668	protein-arginine deiminase activity	4	0	0.64	1.00000	character(0)
1167	GO:0004677	DNA-dependent protein kinase activity	1	0	0.16	1.00000	character(0)
1168	GO:0004690	cyclic nucleotide-dependent protein kina...	4	0	0.64	1.00000	character(0)
1169	GO:0004691	cAMP-dependent protein kinase activity	3	0	0.48	1.00000	character(0)
1170	GO:0004692	cGMP-dependent protein kinase activity	1	0	0.16	1.00000	character(0)
1171	GO:0004693	cyclin-dependent protein serine/threonin...	1	0	0.16	1.00000	character(0)
1172	GO:0004694	eukaryotic translation initiation factor...	1	0	0.16	1.00000	character(0)
1173	GO:0004726	non-membrane spanning protein tyrosine p...	1	0	0.16	1.00000	character(0)
1174	GO:0004729	oxygen-dependent protoporphyrinogen oxid...	1	0	0.16	1.00000	character(0)
1175	GO:0004733	pyridoxamine-phosphate oxidase activity	1	0	0.16	1.00000	character(0)
1176	GO:0004735	pyrroline-5-carboxylate reductase activi...	2	0	0.32	1.00000	character(0)
1177	GO:0004736	pyruvate carboxylase activity	1	0	0.16	1.00000	character(0)
1178	GO:0004738	pyruvate dehydrogenase activity	1	0	0.16	1.00000	character(0)
1179	GO:0004739	pyruvate dehydrogenase (acetyl-transferr...	1	0	0.16	1.00000	character(0)
1180	GO:0004742	dihydrolipoyllysine-residue acetyltransf...	1	0	0.16	1.00000	character(0)
1181	GO:0004743	pyruvate kinase activity	4	0	0.64	1.00000	character(0)
1182	GO:0004745	retinol dehydrogenase activity	1	0	0.16	1.00000	character(0)
1183	GO:0004747	ribokinase activity	1	0	0.16	1.00000	character(0)
1184	GO:0004749	ribose phosphate diphosphokinase activit...	6	0	0.97	1.00000	character(0)
1185	GO:0004750	ribulose-phosphate 3-epimerase activity	1	0	0.16	1.00000	character(0)
1186	GO:0004751	ribose-5-phosphate isomerase activity	2	0	0.32	1.00000	character(0)
1187	GO:0004757	sepiapterin reductase activity	1	0	0.16	1.00000	character(0)
1188	GO:0004767	sphingomyelin phosphodiesterase activity	3	0	0.48	1.00000	character(0)
1189	GO:0004774	succinate-CoA ligase activity	1	0	0.16	1.00000	character(0)
1190	GO:0004776	succinate-CoA ligase (GDP-forming) activ...	1	0	0.16	1.00000	character(0)
1191	GO:0004784	superoxide dismutase activity	4	0	0.64	1.00000	character(0)
1192	GO:0004788	thiamine diphosphokinase activity	1	0	0.16	1.00000	character(0)
1193	GO:0004791	thioredoxin-disulfide reductase activity	1	0	0.16	1.00000	character(0)
1194	GO:0004792	thiosulfate sulfurtransferase activity	2	0	0.32	1.00000	character(0)
1195	GO:0004800	thyroxine 5'-deiodinase activity	2	0	0.32	1.00000	character(0)
1196	GO:0004801	sedoheptulose-7-phosphate:D-glyceraldehy...	2	0	0.32	1.00000	character(0)
1197	GO:0004807	triose-phosphate isomerase activity	3	0	0.48	1.00000	character(0)
1198	GO:0004813	alanine-tRNA ligase activity	2	0	0.32	1.00000	character(0)
1199	GO:0004815	aspartate-tRNA ligase activity	1	0	0.16	1.00000	character(0)
1200	GO:0004816	asparagine-tRNA ligase activity	1	0	0.16	1.00000	character(0)
1201	GO:0004818	glutamate-tRNA ligase activity	4	0	0.64	1.00000	character(0)
1202	GO:0004819	glutamine-tRNA ligase activity	1	0	0.16	1.00000	character(0)
1203	GO:0004820	glycine-tRNA ligase activity	1	0	0.16	1.00000	character(0)
1204	GO:0004821	histidine-tRNA ligase activity	2	0	0.32	1.00000	character(0)
1205	GO:0004823	leucine-tRNA ligase activity	2	0	0.32	1.00000	character(0)
1206	GO:0004824	lysine-tRNA ligase activity	1	0	0.16	1.00000	character(0)
1207	GO:0004827	proline-tRNA ligase activity	4	0	0.64	1.00000	character(0)
1208	GO:0004828	serine-tRNA ligase activity	2	0	0.32	1.00000	character(0)
1209	GO:0004829	threonine-tRNA ligase activity	4	0	0.64	1.00000	character(0)
1210	GO:0004831	tyrosine-tRNA ligase activity	1	0	0.16	1.00000	character(0)
1211	GO:0004832	valine-tRNA ligase activity	2	0	0.32	1.00000	character(0)
1212	GO:0004833	tryptophan 2,3-dioxygenase activity	5	0	0.81	1.00000	character(0)
1213	GO:0004838	L-tyrosine:2-oxoglutarate aminotransfera...	1	0	0.16	1.00000	character(0)
1214	GO:0004849	uridine kinase activity	1	0	0.16	1.00000	character(0)
1215	GO:0004850	uridine phosphorylase activity	1	0	0.16	1.00000	character(0)
1216	GO:0004852	uroporphyrinogen-III synthase activity	1	0	0.16	1.00000	character(0)
1217	GO:0004853	uroporphyrinogen decarboxylase activity	1	0	0.16	1.00000	character(0)
1218	GO:0004856	xylulokinase activity	1	0	0.16	1.00000	character(0)
1219	GO:0004859	phospholipase inhibitor activity	7	0	1.13	1.00000	character(0)
1220	GO:0004861	cyclin-dependent protein serine/threonin...	4	0	0.64	1.00000	character(0)
1221	GO:0004862	cAMP-dependent protein kinase inhibitor ...	4	0	0.64	1.00000	character(0)
1222	GO:0004864	protein phosphatase inhibitor activity	5	0	0.81	1.00000	character(0)
1223	GO:0004867	serine-type endopeptidase inhibitor acti...	41	0	6.61	1.00000	character(0)
1224	GO:0004875	complement receptor activity	1	0	0.16	1.00000	character(0)
1225	GO:0004876	complement component C3a receptor activi...	1	0	0.16	1.00000	character(0)
1226	GO:0004883	glucocorticoid receptor activity	1	0	0.16	1.00000	character(0)
1227	GO:0004908	interleukin-1 receptor activity	4	0	0.64	1.00000	character(0)
1228	GO:0004910	interleukin-1, type II, blocking recepto...	1	0	0.16	1.00000	character(0)
1229	GO:0004925	prolactin receptor activity	1	0	0.16	1.00000	character(0)
1230	GO:0004931	extracellularly ATP-gated cation channel...	5	0	0.81	1.00000	character(0)
1231	GO:0004939	beta-adrenergic receptor activity	2	0	0.32	1.00000	character(0)
1232	GO:0004940	beta1-adrenergic receptor activity	1	0	0.16	1.00000	character(0)
1233	GO:0004941	beta2-adrenergic receptor activity	1	0	0.16	1.00000	character(0)
1234	GO:0004945	angiotensin type II receptor activity	2	0	0.32	1.00000	character(0)
1235	GO:0004947	bradykinin receptor activity	1	0	0.16	1.00000	character(0)
1236	GO:0004948	calcitonin receptor activity	1	0	0.16	1.00000	character(0)
1237	GO:0004949	cannabinoid receptor activity	1	0	0.16	1.00000	character(0)
1238	GO:0004950	chemokine receptor activity	13	0	2.09	1.00000	character(0)
1239	GO:0004955	prostaglandin receptor activity	4	0	0.64	1.00000	character(0)
1240	GO:0004957	prostaglandin E receptor activity	4	0	0.64	1.00000	character(0)
1241	GO:0004962	endothelin receptor activity	3	0	0.48	1.00000	character(0)
1242	GO:0004963	follicle-stimulating hormone receptor ac...	1	0	0.16	1.00000	character(0)
1243	GO:0004964	luteinizing hormone receptor activity	1	0	0.16	1.00000	character(0)
1244	GO:0004967	glucagon receptor activity	1	0	0.16	1.00000	character(0)
1245	GO:0004970	ionotropic glutamate receptor activity	9	0	1.45	1.00000	character(0)
1246	GO:0004974	leukotriene receptor activity	2	0	0.32	1.00000	character(0)
1247	GO:0004977	melanocortin receptor activity	3	0	0.48	1.00000	character(0)
1248	GO:0004990	oxytocin receptor activity	1	0	0.16	1.00000	character(0)
1249	GO:0004991	parathyroid hormone receptor activity	2	0	0.32	1.00000	character(0)
1250	GO:0004992	platelet activating factor receptor acti...	1	0	0.16	1.00000	character(0)
1251	GO:0004993	G protein-coupled serotonin receptor act...	3	0	0.48	1.00000	character(0)
1252	GO:0004994	somatostatin receptor activity	4	0	0.64	1.00000	character(0)
1253	GO:0004995	tachykinin receptor activity	2	0	0.32	1.00000	character(0)
1254	GO:0004997	thyrotropin-releasing hormone receptor a...	2	0	0.32	1.00000	character(0)
1255	GO:0004998	transferrin receptor activity	1	0	0.16	1.00000	character(0)
1256	GO:0004999	vasoactive intestinal polypeptide recept...	3	0	0.48	1.00000	character(0)
1257	GO:0005000	vasopressin receptor activity	3	0	0.48	1.00000	character(0)
1258	GO:0005007	fibroblast growth factor-activated recep...	5	0	0.81	1.00000	character(0)
1259	GO:0005017	platelet-derived growth factor-activated...	1	0	0.16	1.00000	character(0)
1260	GO:0005018	platelet-derived growth factor alpha-rec...	1	0	0.16	1.00000	character(0)
1261	GO:0005021	vascular endothelial growth factor-activ...	6	0	0.97	1.00000	character(0)
1262	GO:0005024	transforming growth factor beta-activate...	2	0	0.32	1.00000	character(0)
1263	GO:0005026	transforming growth factor beta receptor...	2	0	0.32	1.00000	character(0)
1264	GO:0005041	low-density lipoprotein particle recepto...	1	0	0.16	1.00000	character(0)
1265	GO:0005042	netrin receptor activity	8	0	1.29	1.00000	character(0)
1266	GO:0005047	signal recognition particle binding	3	0	0.48	1.00000	character(0)
1267	GO:0005078	MAP-kinase scaffold activity	4	0	0.64	1.00000	character(0)
1268	GO:0005092	GDP-dissociation inhibitor activity	8	0	1.29	1.00000	character(0)
1269	GO:0005093	Rab GDP-dissociation inhibitor activity	2	0	0.32	1.00000	character(0)
1270	GO:0005094	Rho GDP-dissociation inhibitor activity	2	0	0.32	1.00000	character(0)
1271	GO:0005112	Notch binding	3	0	0.48	1.00000	character(0)
1272	GO:0005125	cytokine activity	33	0	5.32	1.00000	character(0)
1273	GO:0005127	ciliary neurotrophic factor receptor bin...	1	0	0.16	1.00000	character(0)
1274	GO:0005128	erythropoietin receptor binding	2	0	0.32	1.00000	character(0)
1275	GO:0005131	growth hormone receptor binding	1	0	0.16	1.00000	character(0)
1276	GO:0005138	interleukin-6 receptor binding	1	0	0.16	1.00000	character(0)
1277	GO:0005149	interleukin-1 receptor binding	1	0	0.16	1.00000	character(0)
1278	GO:0005152	interleukin-1 receptor antagonist activi...	1	0	0.16	1.00000	character(0)
1279	GO:0005153	interleukin-8 receptor binding	6	0	0.97	1.00000	character(0)
1280	GO:0005159	insulin-like growth factor receptor bind...	1	0	0.16	1.00000	character(0)
1281	GO:0005160	transforming growth factor beta receptor...	2	0	0.32	1.00000	character(0)
1282	GO:0005161	platelet-derived growth factor receptor ...	2	0	0.32	1.00000	character(0)
1283	GO:0005165	neurotrophin receptor binding	1	0	0.16	1.00000	character(0)
1284	GO:0005173	stem cell factor receptor binding	1	0	0.16	1.00000	character(0)
1285	GO:0005176	ErbB-2 class receptor binding	1	0	0.16	1.00000	character(0)
1286	GO:0005178	integrin binding	10	0	1.61	1.00000	character(0)
1287	GO:0005183	gonadotropin hormone-releasing hormone a...	1	0	0.16	1.00000	character(0)
1288	GO:0005184	neuropeptide hormone activity	2	0	0.32	1.00000	character(0)
1289	GO:0005185	neurohypophyseal hormone activity	1	0	0.16	1.00000	character(0)
1290	GO:0005201	extracellular matrix structural constitu...	24	0	3.87	1.00000	character(0)
1291	GO:0005212	structural constituent of eye lens	5	0	0.81	1.00000	character(0)
1292	GO:0005219	ryanodine-sensitive calcium-release chan...	2	0	0.32	1.00000	character(0)
1293	GO:0005221	intracellular cyclic nucleotide activate...	3	0	0.48	1.00000	character(0)
1294	GO:0005229	intracellular calcium activated chloride...	3	0	0.48	1.00000	character(0)
1295	GO:0005237	inhibitory extracellular ligand-gated io...	1	0	0.16	1.00000	character(0)
1296	GO:0005242	inward rectifier potassium channel activ...	12	0	1.93	1.00000	character(0)
1297	GO:0005248	voltage-gated sodium channel activity	3	0	0.48	1.00000	character(0)
1298	GO:0005272	sodium channel activity	8	0	1.29	1.00000	character(0)
1299	GO:0005283	amino acid:sodium symporter activity	2	0	0.32	1.00000	character(0)
1300	GO:0005310	dicarboxylic acid transmembrane transpor...	2	0	0.32	1.00000	character(0)
1301	GO:0005315	inorganic phosphate transmembrane transp...	2	0	0.32	1.00000	character(0)
1302	GO:0005324	long-chain fatty acid transporter activi...	1	0	0.16	1.00000	character(0)
1303	GO:0005326	neurotransmitter transporter activity	3	0	0.48	1.00000	character(0)
1304	GO:0005328	neurotransmitter:sodium symporter activi...	2	0	0.32	1.00000	character(0)
1305	GO:0005332	gamma-aminobutyric acid:sodium symporter...	1	0	0.16	1.00000	character(0)
1306	GO:0005335	serotonin:sodium symporter activity	1	0	0.16	1.00000	character(0)
1307	GO:0005337	nucleoside transmembrane transporter act...	8	0	1.29	1.00000	character(0)
1308	GO:0005338	nucleotide-sugar transmembrane transport...	7	0	1.13	1.00000	character(0)
1309	GO:0005343	organic acid:sodium symporter activity	3	0	0.48	1.00000	character(0)
1310	GO:0005375	copper ion transmembrane transporter act...	3	0	0.48	1.00000	character(0)
1311	GO:0005381	iron ion transmembrane transporter activ...	5	0	0.81	1.00000	character(0)
1312	GO:0005402	carbohydrate:cation symporter activity	1	0	0.16	1.00000	character(0)
1313	GO:0005415	nucleoside:sodium symporter activity	4	0	0.64	1.00000	character(0)
1314	GO:0005416	amino acid:cation symporter activity	2	0	0.32	1.00000	character(0)
1315	GO:0005436	sodium:phosphate symporter activity	1	0	0.16	1.00000	character(0)
1316	GO:0005457	GDP-fucose transmembrane transporter act...	1	0	0.16	1.00000	character(0)
1317	GO:0005499	vitamin D binding	4	0	0.64	1.00000	character(0)
1318	GO:0005501	retinoid binding	6	0	0.97	1.00000	character(0)
1319	GO:0005504	fatty acid binding	6	0	0.97	1.00000	character(0)
1320	GO:0005507	copper ion binding	28	0	4.51	1.00000	character(0)
1321	GO:0005518	collagen binding	7	0	1.13	1.00000	character(0)
1322	GO:0005523	tropomyosin binding	10	0	1.61	1.00000	character(0)
1323	GO:0005536	glucose binding	11	0	1.77	1.00000	character(0)
1324	GO:0005537	mannose binding	4	0	0.64	1.00000	character(0)
1325	GO:0005542	folic acid binding	2	0	0.32	1.00000	character(0)
1326	GO:0005546	phosphatidylinositol-4,5-bisphosphate bi...	6	0	0.97	1.00000	character(0)
1327	GO:0005547	phosphatidylinositol-3,4,5-trisphosphate...	1	0	0.16	1.00000	character(0)
1328	GO:0008009	chemokine activity	24	0	3.87	1.00000	character(0)
1329	GO:0008046	axon guidance receptor activity	1	0	0.16	1.00000	character(0)
1330	GO:0008048	calcium sensitive guanylate cyclase acti...	1	0	0.16	1.00000	character(0)
1331	GO:0008061	chitin binding	9	0	1.45	1.00000	character(0)
1332	GO:0008066	glutamate receptor activity	9	0	1.45	1.00000	character(0)
1333	GO:0008073	ornithine decarboxylase inhibitor activi...	2	0	0.32	1.00000	character(0)
1334	GO:0008097	5S rRNA binding	4	0	0.64	1.00000	character(0)
1335	GO:0008107	galactoside 2-alpha-L-fucosyltransferase...	1	0	0.16	1.00000	character(0)
1336	GO:0008108	UDP-glucose:hexose-1-phosphate uridylylt...	1	0	0.16	1.00000	character(0)
1337	GO:0008113	peptide-methionine (S)-S-oxide reductase...	3	0	0.48	1.00000	character(0)
1338	GO:0008115	sarcosine oxidase activity	1	0	0.16	1.00000	character(0)
1339	GO:0008116	prostaglandin-I synthase activity	1	0	0.16	1.00000	character(0)
1340	GO:0008121	ubiquinol-cytochrome-c reductase activit...	3	0	0.48	1.00000	character(0)
1341	GO:0008124	4-alpha-hydroxytetrahydrobiopterin dehyd...	2	0	0.32	1.00000	character(0)
1342	GO:0008126	acetylesterase activity	1	0	0.16	1.00000	character(0)
1343	GO:0008131	primary amine oxidase activity	3	0	0.48	1.00000	character(0)
1344	GO:0008137	NADH dehydrogenase (ubiquinone) activity	10	0	1.61	1.00000	character(0)
1345	GO:0008158	hedgehog receptor activity	1	0	0.16	1.00000	character(0)
1346	GO:0008169	C-methyltransferase activity	1	0	0.16	1.00000	character(0)
1347	GO:0008172	S-methyltransferase activity	2	0	0.32	1.00000	character(0)
1348	GO:0008184	glycogen phosphorylase activity	6	0	0.97	1.00000	character(0)
1349	GO:0008190	eukaryotic initiation factor 4E binding	1	0	0.16	1.00000	character(0)
1350	GO:0008191	metalloendopeptidase inhibitor activity	7	0	1.13	1.00000	character(0)
1351	GO:0008192	RNA guanylyltransferase activity	3	0	0.48	1.00000	character(0)
1352	GO:0008193	tRNA guanylyltransferase activity	2	0	0.32	1.00000	character(0)
1353	GO:0008195	phosphatidate phosphatase activity	11	0	1.77	1.00000	character(0)
1354	GO:0008199	ferric iron binding	13	0	2.09	1.00000	character(0)
1355	GO:0008235	metalloexopeptidase activity	47	0	7.57	1.00000	character(0)
1356	GO:0008239	dipeptidyl-peptidase activity	1	0	0.16	1.00000	character(0)
1357	GO:0008240	tripeptidyl-peptidase activity	1	0	0.16	1.00000	character(0)
1358	GO:0008241	peptidyl-dipeptidase activity	1	0	0.16	1.00000	character(0)
1359	GO:0008252	nucleotidase activity	6	0	0.97	1.00000	character(0)
1360	GO:0008253	5'-nucleotidase activity	6	0	0.97	1.00000	character(0)
1361	GO:0008263	pyrimidine-specific mismatch base pair D...	1	0	0.16	1.00000	character(0)
1362	GO:0008265	Mo-molybdopterin cofactor sulfurase acti...	1	0	0.16	1.00000	character(0)
1363	GO:0008269	JAK pathway signal transduction adaptor ...	1	0	0.16	1.00000	character(0)
1364	GO:0008271	secondary active sulfate transmembrane t...	27	0	4.35	1.00000	character(0)
1365	GO:0008281	sulfonylurea receptor activity	2	0	0.32	1.00000	character(0)
1366	GO:0008307	structural constituent of muscle	2	0	0.32	1.00000	character(0)
1367	GO:0008320	protein transmembrane transporter activi...	3	0	0.48	1.00000	character(0)
1368	GO:0008321	Ral guanyl-nucleotide exchange factor ac...	2	0	0.32	1.00000	character(0)
1369	GO:0008331	high voltage-gated calcium channel activ...	3	0	0.48	1.00000	character(0)
1370	GO:0008336	gamma-butyrobetaine dioxygenase activity	1	0	0.16	1.00000	character(0)
1371	GO:0008373	sialyltransferase activity	24	0	3.87	1.00000	character(0)
1372	GO:0008378	galactosyltransferase activity	3	0	0.48	1.00000	character(0)
1373	GO:0008381	mechanosensitive ion channel activity	5	0	0.81	1.00000	character(0)
1374	GO:0008386	cholesterol monooxygenase (side-chain-cl...	1	0	0.16	1.00000	character(0)
1375	GO:0008410	CoA-transferase activity	3	0	0.48	1.00000	character(0)
1376	GO:0008417	fucosyltransferase activity	10	0	1.61	1.00000	character(0)
1377	GO:0008418	protein-N-terminal asparagine amidohydro...	2	0	0.32	1.00000	character(0)
1378	GO:0008424	glycoprotein 6-alpha-L-fucosyltransferas...	1	0	0.16	1.00000	character(0)
1379	GO:0008425	2-polyprenyl-6-methoxy-1,4-benzoquinone ...	1	0	0.16	1.00000	character(0)
1380	GO:0008430	selenium binding	9	0	1.45	1.00000	character(0)
1381	GO:0008442	3-hydroxyisobutyrate dehydrogenase activ...	1	0	0.16	1.00000	character(0)
1382	GO:0008444	CDP-diacylglycerol-glycerol-3-phosphate ...	2	0	0.32	1.00000	character(0)
1383	GO:0008446	GDP-mannose 4,6-dehydratase activity	1	0	0.16	1.00000	character(0)
1384	GO:0008448	N-acetylglucosamine-6-phosphate deacetyl...	1	0	0.16	1.00000	character(0)
1385	GO:0008449	N-acetylglucosamine-6-sulfatase activity	1	0	0.16	1.00000	character(0)
1386	GO:0008452	RNA ligase activity	1	0	0.16	1.00000	character(0)
1387	GO:0008455	alpha-1,6-mannosylglycoprotein 2-beta-N-...	2	0	0.32	1.00000	character(0)
1388	GO:0008474	palmitoyl-(protein) hydrolase activity	3	0	0.48	1.00000	character(0)
1389	GO:0008475	procollagen-lysine 5-dioxygenase activit...	3	0	0.48	1.00000	character(0)
1390	GO:0008478	pyridoxal kinase activity	1	0	0.16	1.00000	character(0)
1391	GO:0008484	sulfuric ester hydrolase activity	20	0	3.22	1.00000	character(0)
1392	GO:0008488	gamma-glutamyl carboxylase activity	1	0	0.16	1.00000	character(0)
1393	GO:0008495	protoheme IX farnesyltransferase activit...	1	0	0.16	1.00000	character(0)
1394	GO:0008502	melatonin receptor activity	2	0	0.32	1.00000	character(0)
1395	GO:0008504	monoamine transmembrane transporter acti...	1	0	0.16	1.00000	character(0)
1396	GO:0008517	folic acid transmembrane transporter act...	1	0	0.16	1.00000	character(0)
1397	GO:0008518	folate:anion antiporter activity	1	0	0.16	1.00000	character(0)
1398	GO:0008519	ammonium transmembrane transporter activ...	8	0	1.29	1.00000	character(0)
1399	GO:0008520	L-ascorbate:sodium symporter activity	1	0	0.16	1.00000	character(0)
1400	GO:0008521	acetyl-CoA transmembrane transporter act...	1	0	0.16	1.00000	character(0)
1401	GO:0008531	riboflavin kinase activity	1	0	0.16	1.00000	character(0)
1402	GO:0008534	oxidized purine nucleobase lesion DNA N-...	1	0	0.16	1.00000	character(0)
1403	GO:0008556	potassium-transporting ATPase activity	2	0	0.32	1.00000	character(0)
1404	GO:0008559	xenobiotic transmembrane transporting AT...	1	0	0.16	1.00000	character(0)
1405	GO:0008603	cAMP-dependent protein kinase regulator ...	3	0	0.48	1.00000	character(0)
1406	GO:0008609	alkylglycerone-phosphate synthase activi...	1	0	0.16	1.00000	character(0)
1407	GO:0008705	methionine synthase activity	1	0	0.16	1.00000	character(0)
1408	GO:0008745	N-acetylmuramoyl-L-alanine amidase activ...	2	0	0.32	1.00000	character(0)
1409	GO:0008746	NAD(P)+ transhydrogenase activity	1	0	0.16	1.00000	character(0)
1410	GO:0008796	bis(5'-nucleosyl)-tetraphosphatase activ...	1	0	0.16	1.00000	character(0)
1411	GO:0008812	choline dehydrogenase activity	1	0	0.16	1.00000	character(0)
1412	GO:0008813	chorismate lyase activity	1	0	0.16	1.00000	character(0)
1413	GO:0008887	glycerate kinase activity	1	0	0.16	1.00000	character(0)
1414	GO:0008892	guanine deaminase activity	2	0	0.32	1.00000	character(0)
1415	GO:0008897	holo-[acyl-carrier-protein] synthase act...	1	0	0.16	1.00000	character(0)
1416	GO:0008934	inositol monophosphate 1-phosphatase act...	2	0	0.32	1.00000	character(0)
1417	GO:0008963	phospho-N-acetylmuramoyl-pentapeptide-tr...	1	0	0.16	1.00000	character(0)
1418	GO:0009007	site-specific DNA-methyltransferase (ade...	1	0	0.16	1.00000	character(0)
1419	GO:0009041	uridylate kinase activity	1	0	0.16	1.00000	character(0)
1420	GO:0009374	biotin binding	4	0	0.64	1.00000	character(0)
1421	GO:0010309	acireductone dioxygenase [iron(II)-requi...	2	0	0.32	1.00000	character(0)
1422	GO:0010385	double-stranded methylated DNA binding	2	0	0.32	1.00000	character(0)
1423	GO:0010851	cyclase regulator activity	3	0	0.48	1.00000	character(0)
1424	GO:0010853	cyclase activator activity	3	0	0.48	1.00000	character(0)
1425	GO:0015002	heme-copper terminal oxidase activity	26	0	4.19	1.00000	character(0)
1426	GO:0015019	heparan-alpha-glucosaminide N-acetyltran...	1	0	0.16	1.00000	character(0)
1427	GO:0015035	protein disulfide oxidoreductase activit...	13	0	2.09	1.00000	character(0)
1428	GO:0015036	disulfide oxidoreductase activity	15	0	2.42	1.00000	character(0)
1429	GO:0015037	peptide disulfide oxidoreductase activit...	1	0	0.16	1.00000	character(0)
1430	GO:0015038	glutathione disulfide oxidoreductase act...	1	0	0.16	1.00000	character(0)
1431	GO:0015054	gastrin receptor activity	1	0	0.16	1.00000	character(0)
1432	GO:0015067	amidinotransferase activity	2	0	0.32	1.00000	character(0)
1433	GO:0015114	phosphate ion transmembrane transporter ...	1	0	0.16	1.00000	character(0)
1434	GO:0015116	sulfate transmembrane transporter activi...	27	0	4.35	1.00000	character(0)
1435	GO:0015129	lactate transmembrane transporter activi...	2	0	0.32	1.00000	character(0)
1436	GO:0015144	carbohydrate transmembrane transporter a...	2	0	0.32	1.00000	character(0)
1437	GO:0015145	monosaccharide transmembrane transporter...	1	0	0.16	1.00000	character(0)
1438	GO:0015165	pyrimidine nucleotide-sugar transmembran...	6	0	0.97	1.00000	character(0)
1439	GO:0015171	amino acid transmembrane transporter act...	5	0	0.81	1.00000	character(0)
1440	GO:0015173	aromatic amino acid transmembrane transp...	1	0	0.16	1.00000	character(0)
1441	GO:0015175	neutral amino acid transmembrane transpo...	1	0	0.16	1.00000	character(0)
1442	GO:0015179	L-amino acid transmembrane transporter a...	2	0	0.32	1.00000	character(0)
1443	GO:0015185	gamma-aminobutyric acid transmembrane tr...	1	0	0.16	1.00000	character(0)
1444	GO:0015187	glycine transmembrane transporter activi...	1	0	0.16	1.00000	character(0)
1445	GO:0015204	urea transmembrane transporter activity	1	0	0.16	1.00000	character(0)
1446	GO:0015229	L-ascorbic acid transmembrane transporte...	1	0	0.16	1.00000	character(0)
1447	GO:0015234	thiamine transmembrane transporter activ...	1	0	0.16	1.00000	character(0)
1448	GO:0015245	fatty acid transmembrane transporter act...	4	0	0.64	1.00000	character(0)
1449	GO:0015272	ATP-activated inward rectifier potassium...	2	0	0.32	1.00000	character(0)
1450	GO:0015280	ligand-gated sodium channel activity	4	0	0.64	1.00000	character(0)
1451	GO:0015301	anion:anion antiporter activity	8	0	1.29	1.00000	character(0)
1452	GO:0015349	thyroid hormone transmembrane transporte...	6	0	0.97	1.00000	character(0)
1453	GO:0015350	methotrexate transmembrane transporter a...	1	0	0.16	1.00000	character(0)
1454	GO:0015355	secondary active monocarboxylate transme...	1	0	0.16	1.00000	character(0)
1455	GO:0015378	sodium:chloride symporter activity	1	0	0.16	1.00000	character(0)
1456	GO:0015379	potassium:chloride symporter activity	4	0	0.64	1.00000	character(0)
1457	GO:0015433	peptide antigen-transporting ATPase acti...	1	0	0.16	1.00000	character(0)
1458	GO:0015440	peptide-transporting ATPase activity	3	0	0.48	1.00000	character(0)
1459	GO:0015450	P-P-bond-hydrolysis-driven protein trans...	1	0	0.16	1.00000	character(0)
1460	GO:0015464	acetylcholine receptor activity	6	0	0.97	1.00000	character(0)
1461	GO:0015467	G-protein activated inward rectifier pot...	2	0	0.32	1.00000	character(0)
1462	GO:0015643	toxic substance binding	1	0	0.16	1.00000	character(0)
1463	GO:0015645	fatty acid ligase activity	7	0	1.13	1.00000	character(0)
1464	GO:0015923	mannosidase activity	15	0	2.42	1.00000	character(0)
1465	GO:0015924	mannosyl-oligosaccharide mannosidase act...	10	0	1.61	1.00000	character(0)
1466	GO:0015925	galactosidase activity	2	0	0.32	1.00000	character(0)
1467	GO:0015926	glucosidase activity	3	0	0.48	1.00000	character(0)
1468	GO:0015927	trehalase activity	2	0	0.32	1.00000	character(0)
1469	GO:0015928	fucosidase activity	2	0	0.32	1.00000	character(0)
1470	GO:0015929	hexosaminidase activity	6	0	0.97	1.00000	character(0)
1471	GO:0016153	urocanate hydratase activity	1	0	0.16	1.00000	character(0)
1472	GO:0016154	pyrimidine-nucleoside phosphorylase acti...	1	0	0.16	1.00000	character(0)
1473	GO:0016155	formyltetrahydrofolate dehydrogenase act...	2	0	0.32	1.00000	character(0)
1474	GO:0016174	NAD(P)H oxidase activity	1	0	0.16	1.00000	character(0)
1475	GO:0016175	superoxide-generating NADPH oxidase acti...	4	0	0.64	1.00000	character(0)
1476	GO:0016176	superoxide-generating NADPH oxidase acti...	3	0	0.48	1.00000	character(0)
1477	GO:0016208	AMP binding	2	0	0.32	1.00000	character(0)
1478	GO:0016211	ammonia ligase activity	2	0	0.32	1.00000	character(0)
1479	GO:0016212	kynurenine-oxoglutarate transaminase act...	2	0	0.32	1.00000	character(0)
1480	GO:0016263	glycoprotein-N-acetylgalactosamine 3-bet...	3	0	0.48	1.00000	character(0)
1481	GO:0016286	small conductance calcium-activated pota...	4	0	0.64	1.00000	character(0)
1482	GO:0016287	glycerone-phosphate O-acyltransferase ac...	1	0	0.16	1.00000	character(0)
1483	GO:0016289	CoA hydrolase activity	4	0	0.64	1.00000	character(0)
1484	GO:0016303	1-phosphatidylinositol-3-kinase activity	1	0	0.16	1.00000	character(0)
1485	GO:0016316	phosphatidylinositol-3,4-bisphosphate 4-...	3	0	0.48	1.00000	character(0)
1486	GO:0016405	CoA-ligase activity	10	0	1.61	1.00000	character(0)
1487	GO:0016411	acylglycerol O-acyltransferase activity	3	0	0.48	1.00000	character(0)
1488	GO:0016413	O-acetyltransferase activity	1	0	0.16	1.00000	character(0)
1489	GO:0016417	S-acyltransferase activity	1	0	0.16	1.00000	character(0)
1490	GO:0016418	S-acetyltransferase activity	1	0	0.16	1.00000	character(0)
1491	GO:0016421	CoA carboxylase activity	4	0	0.64	1.00000	character(0)
1492	GO:0016492	G protein-coupled neurotensin receptor a...	1	0	0.16	1.00000	character(0)
1493	GO:0016493	C-C chemokine receptor activity	2	0	0.32	1.00000	character(0)
1494	GO:0016494	C-X-C chemokine receptor activity	4	0	0.64	1.00000	character(0)
1495	GO:0016500	protein-hormone receptor activity	4	0	0.64	1.00000	character(0)
1496	GO:0016503	pheromone receptor activity	1	0	0.16	1.00000	character(0)
1497	GO:0016504	peptidase activator activity	3	0	0.48	1.00000	character(0)
1498	GO:0016519	gastric inhibitory peptide receptor acti...	2	0	0.32	1.00000	character(0)
1499	GO:0016530	metallochaperone activity	2	0	0.32	1.00000	character(0)
1500	GO:0016531	copper chaperone activity	2	0	0.32	1.00000	character(0)
1501	GO:0016603	glutaminyl-peptide cyclotransferase acti...	3	0	0.48	1.00000	character(0)
1502	GO:0016615	malate dehydrogenase activity	11	0	1.77	1.00000	character(0)
1503	GO:0016624	oxidoreductase activity, acting on the a...	6	0	0.97	1.00000	character(0)
1504	GO:0016628	oxidoreductase activity, acting on the C...	11	0	1.77	1.00000	character(0)
1505	GO:0016634	oxidoreductase activity, acting on the C...	8	0	1.29	1.00000	character(0)
1506	GO:0016635	oxidoreductase activity, acting on the C...	2	0	0.32	1.00000	character(0)
1507	GO:0016638	oxidoreductase activity, acting on the C...	13	0	2.09	1.00000	character(0)
1508	GO:0016639	oxidoreductase activity, acting on the C...	1	0	0.16	1.00000	character(0)
1509	GO:0016641	oxidoreductase activity, acting on the C...	10	0	1.61	1.00000	character(0)
1510	GO:0016642	oxidoreductase activity, acting on the C...	1	0	0.16	1.00000	character(0)
1511	GO:0016647	oxidoreductase activity, acting on the C...	1	0	0.16	1.00000	character(0)
1512	GO:0016649	oxidoreductase activity, acting on the C...	1	0	0.16	1.00000	character(0)
1513	GO:0016652	oxidoreductase activity, acting on NAD(P...	1	0	0.16	1.00000	character(0)
1514	GO:0016655	oxidoreductase activity, acting on NAD(P...	10	0	1.61	1.00000	character(0)
1515	GO:0016657	oxidoreductase activity, acting on NAD(P...	2	0	0.32	1.00000	character(0)
1516	GO:0016668	oxidoreductase activity, acting on a sul...	5	0	0.81	1.00000	character(0)
1517	GO:0016675	oxidoreductase activity, acting on a hem...	26	0	4.19	1.00000	character(0)
1518	GO:0016676	oxidoreductase activity, acting on a hem...	26	0	4.19	1.00000	character(0)
1519	GO:0016679	oxidoreductase activity, acting on diphe...	3	0	0.48	1.00000	character(0)
1520	GO:0016681	oxidoreductase activity, acting on diphe...	3	0	0.48	1.00000	character(0)
1521	GO:0016712	oxidoreductase activity, acting on paire...	33	0	5.32	1.00000	character(0)
1522	GO:0016713	oxidoreductase activity, acting on paire...	1	0	0.16	1.00000	character(0)
1523	GO:0016715	oxidoreductase activity, acting on paire...	3	0	0.48	1.00000	character(0)
1524	GO:0016721	oxidoreductase activity, acting on super...	4	0	0.64	1.00000	character(0)
1525	GO:0016722	oxidoreductase activity, oxidizing metal...	9	0	1.45	1.00000	character(0)
1526	GO:0016723	oxidoreductase activity, oxidizing metal...	2	0	0.32	1.00000	character(0)
1527	GO:0016724	oxidoreductase activity, oxidizing metal...	7	0	1.13	1.00000	character(0)
1528	GO:0016744	transferase activity, transferring aldeh...	2	0	0.32	1.00000	character(0)
1529	GO:0016748	succinyltransferase activity	3	0	0.48	1.00000	character(0)
1530	GO:0016749	N-succinyltransferase activity	3	0	0.48	1.00000	character(0)
1531	GO:0016768	spermine synthase activity	2	0	0.32	1.00000	character(0)
1532	GO:0016774	phosphotransferase activity, carboxyl gr...	1	0	0.16	1.00000	character(0)
1533	GO:0016775	phosphotransferase activity, nitrogenous...	5	0	0.81	1.00000	character(0)
1534	GO:0016778	diphosphotransferase activity	7	0	1.13	1.00000	character(0)
1535	GO:0016783	sulfurtransferase activity	6	0	0.97	1.00000	character(0)
1536	GO:0016785	transferase activity, transferring selen...	1	0	0.16	1.00000	character(0)
1537	GO:0016803	ether hydrolase activity	2	0	0.32	1.00000	character(0)
1538	GO:0016822	hydrolase activity, acting on acid carbo...	2	0	0.32	1.00000	character(0)
1539	GO:0016823	hydrolase activity, acting on acid carbo...	2	0	0.32	1.00000	character(0)
1540	GO:0016833	oxo-acid-lyase activity	5	0	0.81	1.00000	character(0)
1541	GO:0016838	carbon-oxygen lyase activity, acting on ...	1	0	0.16	1.00000	character(0)
1542	GO:0016841	ammonia-lyase activity	1	0	0.16	1.00000	character(0)
1543	GO:0016843	amine-lyase activity	2	0	0.32	1.00000	character(0)
1544	GO:0016844	strictosidine synthase activity	2	0	0.32	1.00000	character(0)
1545	GO:0016846	carbon-sulfur lyase activity	6	0	0.97	1.00000	character(0)
1546	GO:0016854	racemase and epimerase activity	3	0	0.48	1.00000	character(0)
1547	GO:0016857	racemase and epimerase activity, acting ...	3	0	0.48	1.00000	character(0)
1548	GO:0016861	intramolecular oxidoreductase activity, ...	9	0	1.45	1.00000	character(0)
1549	GO:0016863	intramolecular oxidoreductase activity, ...	3	0	0.48	1.00000	character(0)
1550	GO:0016868	intramolecular transferase activity, pho...	10	0	1.61	1.00000	character(0)
1551	GO:0016878	acid-thiol ligase activity	11	0	1.77	1.00000	character(0)
1552	GO:0016880	acid-ammonia (or amide) ligase activity	2	0	0.32	1.00000	character(0)
1553	GO:0016881	acid-amino acid ligase activity	7	0	1.13	1.00000	character(0)
1554	GO:0016885	ligase activity, forming carbon-carbon b...	5	0	0.81	1.00000	character(0)
1555	GO:0016889	endodeoxyribonuclease activity, producin...	4	0	0.64	1.00000	character(0)
1556	GO:0016892	endoribonuclease activity, producing 3'-...	2	0	0.32	1.00000	character(0)
1557	GO:0016894	endonuclease activity, active with eithe...	6	0	0.97	1.00000	character(0)
1558	GO:0016899	oxidoreductase activity, acting on the C...	1	0	0.16	1.00000	character(0)
1559	GO:0016900	oxidoreductase activity, acting on the C...	2	0	0.32	1.00000	character(0)
1560	GO:0016901	oxidoreductase activity, acting on the C...	1	0	0.16	1.00000	character(0)
1561	GO:0016907	G protein-coupled acetylcholine receptor...	6	0	0.97	1.00000	character(0)
1562	GO:0016918	retinal binding	3	0	0.48	1.00000	character(0)
1563	GO:0016920	pyroglutamyl-peptidase activity	2	0	0.32	1.00000	character(0)
1564	GO:0016929	SUMO-specific protease activity	3	0	0.48	1.00000	character(0)
1565	GO:0016933	extracellularly glycine-gated ion channe...	1	0	0.16	1.00000	character(0)
1566	GO:0016934	extracellularly glycine-gated chloride c...	1	0	0.16	1.00000	character(0)
1567	GO:0016992	lipoate synthase activity	1	0	0.16	1.00000	character(0)
1568	GO:0016997	alpha-sialidase activity	8	0	1.29	1.00000	character(0)
1569	GO:0017022	myosin binding	4	0	0.64	1.00000	character(0)
1570	GO:0017034	Rap guanyl-nucleotide exchange factor ac...	4	0	0.64	1.00000	character(0)
1571	GO:0017040	N-acylsphingosine amidohydrolase activit...	2	0	0.32	1.00000	character(0)
1572	GO:0017057	6-phosphogluconolactonase activity	2	0	0.32	1.00000	character(0)
1573	GO:0017065	single-strand selective uracil DNA N-gly...	1	0	0.16	1.00000	character(0)
1574	GO:0017070	U6 snRNA binding	1	0	0.16	1.00000	character(0)
1575	GO:0017124	SH3 domain binding	3	0	0.48	1.00000	character(0)
1576	GO:0017134	fibroblast growth factor binding	1	0	0.16	1.00000	character(0)
1577	GO:0017147	Wnt-protein binding	6	0	0.97	1.00000	character(0)
1578	GO:0017160	Ral GTPase binding	4	0	0.64	1.00000	character(0)
1579	GO:0017169	CDP-alcohol phosphatidyltransferase acti...	2	0	0.32	1.00000	character(0)
1580	GO:0017174	glycine N-methyltransferase activity	4	0	0.64	1.00000	character(0)
1581	GO:0018025	calmodulin-lysine N-methyltransferase ac...	1	0	0.16	1.00000	character(0)
1582	GO:0018064	protein-histidine N-methyltransferase ac...	1	0	0.16	1.00000	character(0)
1583	GO:0018271	biotin-protein ligase activity	1	0	0.16	1.00000	character(0)
1584	GO:0018738	S-formylglutathione hydrolase activity	1	0	0.16	1.00000	character(0)
1585	GO:0019107	myristoyltransferase activity	2	0	0.32	1.00000	character(0)
1586	GO:0019211	phosphatase activator activity	1	0	0.16	1.00000	character(0)
1587	GO:0019212	phosphatase inhibitor activity	5	0	0.81	1.00000	character(0)
1588	GO:0019215	intermediate filament binding	10	0	1.61	1.00000	character(0)
1589	GO:0019238	cyclohydrolase activity	2	0	0.32	1.00000	character(0)
1590	GO:0019531	oxalate transmembrane transporter activi...	1	0	0.16	1.00000	character(0)
1591	GO:0019763	immunoglobulin receptor activity	1	0	0.16	1.00000	character(0)
1592	GO:0019767	IgE receptor activity	1	0	0.16	1.00000	character(0)
1593	GO:0019797	procollagen-proline 3-dioxygenase activi...	2	0	0.32	1.00000	character(0)
1594	GO:0019799	tubulin N-acetyltransferase activity	1	0	0.16	1.00000	character(0)
1595	GO:0019825	oxygen binding	26	0	4.19	1.00000	character(0)
1596	GO:0019840	isoprenoid binding	6	0	0.97	1.00000	character(0)
1597	GO:0019843	rRNA binding	12	0	1.93	1.00000	character(0)
1598	GO:0019911	structural constituent of myelin sheath	4	0	0.64	1.00000	character(0)
1599	GO:0019956	chemokine binding	2	0	0.32	1.00000	character(0)
1600	GO:0019966	interleukin-1 binding	1	0	0.16	1.00000	character(0)
1601	GO:0022884	macromolecule transmembrane transporter ...	3	0	0.48	1.00000	character(0)
1602	GO:0030021	extracellular matrix structural constitu...	1	0	0.16	1.00000	character(0)
1603	GO:0030060	L-malate dehydrogenase activity	1	0	0.16	1.00000	character(0)
1604	GO:0030116	glial cell-derived neurotrophic factor r...	2	0	0.32	1.00000	character(0)
1605	GO:0030151	molybdenum ion binding	4	0	0.64	1.00000	character(0)
1606	GO:0030247	polysaccharide binding	9	0	1.45	1.00000	character(0)
1607	GO:0030249	guanylate cyclase regulator activity	3	0	0.48	1.00000	character(0)
1608	GO:0030250	guanylate cyclase activator activity	3	0	0.48	1.00000	character(0)
1609	GO:0030284	estrogen receptor activity	1	0	0.16	1.00000	character(0)
1610	GO:0030296	protein tyrosine kinase activator activi...	3	0	0.48	1.00000	character(0)
1611	GO:0030298	receptor signaling protein tyrosine kina...	1	0	0.16	1.00000	character(0)
1612	GO:0030306	ADP-ribosylation factor binding	4	0	0.64	1.00000	character(0)
1613	GO:0030331	estrogen receptor binding	1	0	0.16	1.00000	character(0)
1614	GO:0030332	cyclin binding	1	0	0.16	1.00000	character(0)
1615	GO:0030429	kynureninase activity	1	0	0.16	1.00000	character(0)
1616	GO:0030492	hemoglobin binding	1	0	0.16	1.00000	character(0)
1617	GO:0030523	dihydrolipoamide S-acyltransferase activ...	1	0	0.16	1.00000	character(0)
1618	GO:0030544	Hsp70 protein binding	2	0	0.32	1.00000	character(0)
1619	GO:0030548	acetylcholine receptor regulator activit...	2	0	0.32	1.00000	character(0)
1620	GO:0030551	cyclic nucleotide binding	5	0	0.81	1.00000	character(0)
1621	GO:0030552	cAMP binding	3	0	0.48	1.00000	character(0)
1622	GO:0030553	cGMP binding	1	0	0.16	1.00000	character(0)
1623	GO:0030580	quinone cofactor methyltransferase activ...	1	0	0.16	1.00000	character(0)
1624	GO:0030623	U5 snRNA binding	1	0	0.16	1.00000	character(0)
1625	GO:0030729	acetoacetate-CoA ligase activity	1	0	0.16	1.00000	character(0)
1626	GO:0030731	guanidinoacetate N-methyltransferase act...	1	0	0.16	1.00000	character(0)
1627	GO:0030955	potassium ion binding	4	0	0.64	1.00000	character(0)
1628	GO:0030971	receptor tyrosine kinase binding	10	0	1.61	1.00000	character(0)
1629	GO:0030975	thiamine binding	1	0	0.16	1.00000	character(0)
1630	GO:0030976	thiamine pyrophosphate binding	8	0	1.29	1.00000	character(0)
1631	GO:0031005	filamin binding	2	0	0.32	1.00000	character(0)
1632	GO:0031071	cysteine desulfurase activity	1	0	0.16	1.00000	character(0)
1633	GO:0031072	heat shock protein binding	11	0	1.77	1.00000	character(0)
1634	GO:0031127	alpha-(1,2)-fucosyltransferase activity	1	0	0.16	1.00000	character(0)
1635	GO:0031151	histone methyltransferase activity (H3-K...	2	0	0.32	1.00000	character(0)
1636	GO:0031177	phosphopantetheine binding	1	0	0.16	1.00000	character(0)
1637	GO:0031369	translation initiation factor binding	5	0	0.81	1.00000	character(0)
1638	GO:0031419	cobalamin binding	6	0	0.97	1.00000	character(0)
1639	GO:0031420	alkali metal ion binding	4	0	0.64	1.00000	character(0)
1640	GO:0031544	peptidyl-proline 3-dioxygenase activity	2	0	0.32	1.00000	character(0)
1641	GO:0031559	oxidosqualene cyclase activity	1	0	0.16	1.00000	character(0)
1642	GO:0031704	apelin receptor binding	1	0	0.16	1.00000	character(0)
1643	GO:0031957	very long-chain fatty acid-CoA ligase ac...	7	0	1.13	1.00000	character(0)
1644	GO:0032027	myosin light chain binding	2	0	0.32	1.00000	character(0)
1645	GO:0032051	clathrin light chain binding	5	0	0.81	1.00000	character(0)
1646	GO:0032052	bile acid binding	1	0	0.16	1.00000	character(0)
1647	GO:0032183	SUMO binding	1	0	0.16	1.00000	character(0)
1648	GO:0032217	riboflavin transmembrane transporter act...	3	0	0.48	1.00000	character(0)
1649	GO:0032266	phosphatidylinositol-3-phosphate binding	5	0	0.81	1.00000	character(0)
1650	GO:0032296	double-stranded RNA-specific ribonucleas...	3	0	0.48	1.00000	character(0)
1651	GO:0032422	purine-rich negative regulatory element ...	3	0	0.48	1.00000	character(0)
1652	GO:0032440	2-alkenal reductase [NAD(P)] activity	3	0	0.48	1.00000	character(0)
1653	GO:0032451	demethylase activity	6	0	0.97	1.00000	character(0)
1654	GO:0032452	histone demethylase activity	1	0	0.16	1.00000	character(0)
1655	GO:0032542	sulfiredoxin activity	1	0	0.16	1.00000	character(0)
1656	GO:0033149	FFAT motif binding	1	0	0.16	1.00000	character(0)
1657	GO:0033220	amide-transporting ATPase activity	3	0	0.48	1.00000	character(0)
1658	GO:0033293	monocarboxylic acid binding	12	0	1.93	1.00000	character(0)
1659	GO:0033735	aspartate dehydrogenase activity	1	0	0.16	1.00000	character(0)
1660	GO:0033743	peptide-methionine (R)-S-oxide reductase...	3	0	0.48	1.00000	character(0)
1661	GO:0033781	cholesterol 24-hydroxylase activity	12	0	1.93	1.00000	character(0)
1662	GO:0033819	lipoyl(octanoyl) transferase activity	2	0	0.32	1.00000	character(0)
1663	GO:0033829	O-fucosylpeptide 3-beta-N-acetylglucosam...	1	0	0.16	1.00000	character(0)
1664	GO:0033897	ribonuclease T2 activity	1	0	0.16	1.00000	character(0)
1665	GO:0033925	mannosyl-glycoprotein endo-beta-N-acetyl...	1	0	0.16	1.00000	character(0)
1666	GO:0033961	cis-stilbene-oxide hydrolase activity	2	0	0.32	1.00000	character(0)
1667	GO:0033971	hydroxyisourate hydrolase activity	1	0	0.16	1.00000	character(0)
1668	GO:0034237	protein kinase A regulatory subunit bind...	4	0	0.64	1.00000	character(0)
1669	GO:0034338	short-chain carboxylesterase activity	1	0	0.16	1.00000	character(0)
1670	GO:0034596	phosphatidylinositol phosphate 4-phospha...	5	0	0.81	1.00000	character(0)
1671	GO:0034597	phosphatidylinositol-4,5-bisphosphate 4-...	2	0	0.32	1.00000	character(0)
1672	GO:0035004	phosphatidylinositol 3-kinase activity	3	0	0.48	1.00000	character(0)
1673	GO:0035064	methylated histone binding	3	0	0.48	1.00000	character(0)
1674	GO:0035198	miRNA binding	2	0	0.32	1.00000	character(0)
1675	GO:0035258	steroid hormone receptor binding	1	0	0.16	1.00000	character(0)
1676	GO:0035276	ethanol binding	1	0	0.16	1.00000	character(0)
1677	GO:0035299	inositol pentakisphosphate 2-kinase acti...	1	0	0.16	1.00000	character(0)
1678	GO:0035325	Toll-like receptor binding	4	0	0.64	1.00000	character(0)
1679	GO:0035381	ATP-gated ion channel activity	5	0	0.81	1.00000	character(0)
1680	GO:0035438	cyclic-di-GMP binding	1	0	0.16	1.00000	character(0)
1681	GO:0035514	DNA demethylase activity	3	0	0.48	1.00000	character(0)
1682	GO:0035515	oxidative RNA demethylase activity	5	0	0.81	1.00000	character(0)
1683	GO:0035516	oxidative DNA demethylase activity	3	0	0.48	1.00000	character(0)
1684	GO:0035591	signaling adaptor activity	17	0	2.74	1.00000	character(0)
1685	GO:0035596	methylthiotransferase activity	2	0	0.32	1.00000	character(0)
1686	GO:0035598	N6-threonylcarbomyladenosine methylthiot...	1	0	0.16	1.00000	character(0)
1687	GO:0035615	clathrin adaptor activity	3	0	0.48	1.00000	character(0)
1688	GO:0035650	AP-1 adaptor complex binding	1	0	0.16	1.00000	character(0)
1689	GO:0035673	oligopeptide transmembrane transporter a...	2	0	0.32	1.00000	character(0)
1690	GO:0035718	macrophage migration inhibitory factor b...	2	0	0.32	1.00000	character(0)
1691	GO:0036054	protein-malonyllysine demalonylase activ...	1	0	0.16	1.00000	character(0)
1692	GO:0036055	protein-succinyllysine desuccinylase act...	1	0	0.16	1.00000	character(0)
1693	GO:0036080	purine nucleotide-sugar transmembrane tr...	1	0	0.16	1.00000	character(0)
1694	GO:0036122	BMP binding	1	0	0.16	1.00000	character(0)
1695	GO:0036137	kynurenine aminotransferase activity	2	0	0.32	1.00000	character(0)
1696	GO:0036402	proteasome-activating ATPase activity	2	0	0.32	1.00000	character(0)
1697	GO:0036440	citrate synthase activity	1	0	0.16	1.00000	character(0)
1698	GO:0036442	proton-exporting ATPase activity	6	0	0.97	1.00000	character(0)
1699	GO:0038036	sphingosine-1-phosphate receptor activit...	5	0	0.81	1.00000	character(0)
1700	GO:0038062	protein tyrosine kinase collagen recepto...	4	0	0.64	1.00000	character(0)
1701	GO:0038064	collagen receptor activity	4	0	0.64	1.00000	character(0)
1702	GO:0042010	interleukin-15 receptor activity	1	0	0.16	1.00000	character(0)
1703	GO:0042030	ATPase inhibitor activity	2	0	0.32	1.00000	character(0)
1704	GO:0042043	neurexin family protein binding	5	0	0.81	1.00000	character(0)
1705	GO:0042084	5-methyltetrahydrofolate-dependent methy...	1	0	0.16	1.00000	character(0)
1706	GO:0042171	lysophosphatidic acid acyltransferase ac...	2	0	0.32	1.00000	character(0)
1707	GO:0042281	dolichyl pyrophosphate Man9GlcNAc2 alpha...	1	0	0.16	1.00000	character(0)
1708	GO:0042283	dolichyl pyrophosphate Glc1Man9GlcNAc2 a...	1	0	0.16	1.00000	character(0)
1709	GO:0042287	MHC protein binding	7	0	1.13	1.00000	character(0)
1710	GO:0042288	MHC class I protein binding	3	0	0.48	1.00000	character(0)
1711	GO:0042289	MHC class II protein binding	3	0	0.48	1.00000	character(0)
1712	GO:0042300	beta-amyrin synthase activity	1	0	0.16	1.00000	character(0)
1713	GO:0042379	chemokine receptor binding	24	0	3.87	1.00000	character(0)
1714	GO:0042562	hormone binding	1	0	0.16	1.00000	character(0)
1715	GO:0042577	lipid phosphatase activity	2	0	0.32	1.00000	character(0)
1716	GO:0042800	histone methyltransferase activity (H3-K...	10	0	1.61	1.00000	character(0)
1717	GO:0042834	peptidoglycan binding	1	0	0.16	1.00000	character(0)
1718	GO:0042887	amide transmembrane transporter activity	11	0	1.77	1.00000	character(0)
1719	GO:0043024	ribosomal small subunit binding	1	0	0.16	1.00000	character(0)
1720	GO:0043027	cysteine-type endopeptidase inhibitor ac...	14	0	2.26	1.00000	character(0)
1721	GO:0043028	cysteine-type endopeptidase regulator ac...	14	0	2.26	1.00000	character(0)
1722	GO:0043236	laminin binding	1	0	0.16	1.00000	character(0)
1723	GO:0043250	sodium-dependent organic anion transmemb...	1	0	0.16	1.00000	character(0)
1724	GO:0043515	kinetochore binding	1	0	0.16	1.00000	character(0)
1725	GO:0043531	ADP binding	1	0	0.16	1.00000	character(0)
1726	GO:0043855	cyclic nucleotide-gated ion channel acti...	3	0	0.48	1.00000	character(0)
1727	GO:0043874	acireductone synthase activity	2	0	0.32	1.00000	character(0)
1728	GO:0043890	N-acetylgalactosamine-6-sulfatase activi...	1	0	0.16	1.00000	character(0)
1729	GO:0043914	NADPH:sulfur oxidoreductase activity	2	0	0.32	1.00000	character(0)
1730	GO:0044325	ion channel binding	4	0	0.64	1.00000	character(0)
1731	GO:0044548	S100 protein binding	1	0	0.16	1.00000	character(0)
1732	GO:0044769	ATPase activity, coupled to transmembran...	14	0	2.26	1.00000	character(0)
1733	GO:0045028	G protein-coupled purinergic nucleotide ...	12	0	1.93	1.00000	character(0)
1734	GO:0045127	N-acetylglucosamine kinase activity	1	0	0.16	1.00000	character(0)
1735	GO:0045236	CXCR chemokine receptor binding	6	0	0.97	1.00000	character(0)
1736	GO:0045294	alpha-catenin binding	1	0	0.16	1.00000	character(0)
1737	GO:0045735	nutrient reservoir activity	1	0	0.16	1.00000	character(0)
1738	GO:0046030	inositol trisphosphate phosphatase activ...	9	0	1.45	1.00000	character(0)
1739	GO:0046912	transferase activity, transferring acyl ...	10	0	1.61	1.00000	character(0)
1740	GO:0046915	transition metal ion transmembrane trans...	8	0	1.29	1.00000	character(0)
1741	GO:0046920	alpha-(1->3)-fucosyltransferase activity	3	0	0.48	1.00000	character(0)
1742	GO:0046921	alpha-(1->6)-fucosyltransferase activity	1	0	0.16	1.00000	character(0)
1743	GO:0046923	ER retention sequence binding	3	0	0.48	1.00000	character(0)
1744	GO:0046933	proton-transporting ATP synthase activit...	8	0	1.29	1.00000	character(0)
1745	GO:0046961	proton-transporting ATPase activity, rot...	6	0	0.97	1.00000	character(0)
1746	GO:0046975	histone methyltransferase activity (H3-K...	2	0	0.32	1.00000	character(0)
1747	GO:0046977	TAP binding	1	0	0.16	1.00000	character(0)
1748	GO:0046979	TAP2 binding	1	0	0.16	1.00000	character(0)
1749	GO:0047045	testosterone 17-beta-dehydrogenase (NADP...	2	0	0.32	1.00000	character(0)
1750	GO:0047057	vitamin-K-epoxide reductase (warfarin-se...	2	0	0.32	1.00000	character(0)
1751	GO:0047173	phosphatidylcholine-retinol O-acyltransf...	1	0	0.16	1.00000	character(0)
1752	GO:0047325	inositol tetrakisphosphate 1-kinase acti...	3	0	0.48	1.00000	character(0)
1753	GO:0047389	glycerophosphocholine phosphodiesterase ...	1	0	0.16	1.00000	character(0)
1754	GO:0047390	glycerophosphocholine cholinephosphodies...	1	0	0.16	1.00000	character(0)
1755	GO:0047464	heparosan-N-sulfate-glucuronate 5-epimer...	1	0	0.16	1.00000	character(0)
1756	GO:0047522	15-oxoprostaglandin 13-oxidase activity	4	0	0.64	1.00000	character(0)
1757	GO:0047617	acyl-CoA hydrolase activity	3	0	0.48	1.00000	character(0)
1758	GO:0047623	adenosine-phosphate deaminase activity	5	0	0.81	1.00000	character(0)
1759	GO:0047631	ADP-ribose diphosphatase activity	9	0	1.45	1.00000	character(0)
1760	GO:0047710	bis(5'-adenosyl)-triphosphatase activity	1	0	0.16	1.00000	character(0)
1761	GO:0047730	carnosine synthase activity	1	0	0.16	1.00000	character(0)
1762	GO:0047750	cholestenol delta-isomerase activity	2	0	0.32	1.00000	character(0)
1763	GO:0047804	cysteine-S-conjugate beta-lyase activity	2	0	0.32	1.00000	character(0)
1764	GO:0047961	glycine N-acyltransferase activity	2	0	0.32	1.00000	character(0)
1765	GO:0048038	quinone binding	4	0	0.64	1.00000	character(0)
1766	GO:0048040	UDP-glucuronate decarboxylase activity	1	0	0.16	1.00000	character(0)
1767	GO:0048306	calcium-dependent protein binding	2	0	0.32	1.00000	character(0)
1768	GO:0048365	Rac GTPase binding	7	0	1.13	1.00000	character(0)
1769	GO:0048487	beta-tubulin binding	4	0	0.64	1.00000	character(0)
1770	GO:0048531	beta-1,3-galactosyltransferase activity	3	0	0.48	1.00000	character(0)
1771	GO:0050023	L-fuconate dehydratase activity	1	0	0.16	1.00000	character(0)
1772	GO:0050080	malonyl-CoA decarboxylase activity	1	0	0.16	1.00000	character(0)
1773	GO:0050113	inositol oxygenase activity	2	0	0.32	1.00000	character(0)
1774	GO:0050135	NAD(P)+ nucleosidase activity	2	0	0.32	1.00000	character(0)
1775	GO:0050136	NADH dehydrogenase (quinone) activity	10	0	1.61	1.00000	character(0)
1776	GO:0050220	prostaglandin-E synthase activity	1	0	0.16	1.00000	character(0)
1777	GO:0050265	RNA uridylyltransferase activity	1	0	0.16	1.00000	character(0)
1778	GO:0050277	sedoheptulokinase activity	1	0	0.16	1.00000	character(0)
1779	GO:0050309	sugar-terminal-phosphatase activity	1	0	0.16	1.00000	character(0)
1780	GO:0050333	thiamin-triphosphatase activity	1	0	0.16	1.00000	character(0)
1781	GO:0050353	trimethyllysine dioxygenase activity	1	0	0.16	1.00000	character(0)
1782	GO:0050429	calcium-dependent phospholipase C activi...	1	0	0.16	1.00000	character(0)
1783	GO:0050497	transferase activity, transferring alkyl...	2	0	0.32	1.00000	character(0)
1784	GO:0050501	hyaluronan synthase activity	2	0	0.32	1.00000	character(0)
1785	GO:0050528	acyloxyacyl hydrolase activity	1	0	0.16	1.00000	character(0)
1786	GO:0050567	glutaminyl-tRNA synthase (glutamine-hydr...	2	0	0.32	1.00000	character(0)
1787	GO:0050664	oxidoreductase activity, acting on NAD(P...	5	0	0.81	1.00000	character(0)
1788	GO:0050694	galactose 3-O-sulfotransferase activity	6	0	0.97	1.00000	character(0)
1789	GO:0050699	WW domain binding	1	0	0.16	1.00000	character(0)
1790	GO:0050786	RAGE receptor binding	1	0	0.16	1.00000	character(0)
1791	GO:0050811	GABA receptor binding	4	0	0.64	1.00000	character(0)
1792	GO:0050840	extracellular matrix binding	5	0	0.81	1.00000	character(0)
1793	GO:0051010	microtubule plus-end binding	3	0	0.48	1.00000	character(0)
1794	GO:0051119	sugar transmembrane transporter activity	1	0	0.16	1.00000	character(0)
1795	GO:0051185	coenzyme transmembrane transporter activ...	2	0	0.32	1.00000	character(0)
1796	GO:0051499	D-aminoacyl-tRNA deacylase activity	2	0	0.32	1.00000	character(0)
1797	GO:0051723	protein methylesterase activity	1	0	0.16	1.00000	character(0)
1798	GO:0051748	UTP-monosaccharide-1-phosphate uridylylt...	1	0	0.16	1.00000	character(0)
1799	GO:0051765	inositol tetrakisphosphate kinase activi...	3	0	0.48	1.00000	character(0)
1800	GO:0051766	inositol trisphosphate kinase activity	3	0	0.48	1.00000	character(0)
1801	GO:0051879	Hsp90 protein binding	2	0	0.32	1.00000	character(0)
1802	GO:0051903	S-(hydroxymethyl)glutathione dehydrogena...	1	0	0.16	1.00000	character(0)
1803	GO:0051920	peroxiredoxin activity	7	0	1.13	1.00000	character(0)
1804	GO:0051996	squalene synthase activity	1	0	0.16	1.00000	character(0)
1805	GO:0052725	inositol-1,3,4-trisphosphate 6-kinase ac...	3	0	0.48	1.00000	character(0)
1806	GO:0052726	inositol-1,3,4-trisphosphate 5-kinase ac...	3	0	0.48	1.00000	character(0)
1807	GO:0052742	phosphatidylinositol kinase activity	3	0	0.48	1.00000	character(0)
1808	GO:0052745	inositol phosphate phosphatase activity	13	0	2.09	1.00000	character(0)
1809	GO:0052824	dolichyl-pyrophosphate Man7GlcNAc2 alpha...	1	0	0.16	1.00000	character(0)
1810	GO:0052834	inositol monophosphate phosphatase activ...	2	0	0.32	1.00000	character(0)
1811	GO:0052855	ADP-dependent NAD(P)H-hydrate dehydratas...	2	0	0.32	1.00000	character(0)
1812	GO:0055102	lipase inhibitor activity	7	0	1.13	1.00000	character(0)
1813	GO:0060590	ATPase regulator activity	9	0	1.45	1.00000	character(0)
1814	GO:0060703	deoxyribonuclease inhibitor activity	1	0	0.16	1.00000	character(0)
1815	GO:0061578	Lys63-specific deubiquitinase activity	1	0	0.16	1.00000	character(0)
1816	GO:0061714	folic acid receptor activity	1	0	0.16	1.00000	character(0)
1817	GO:0061778	intracellular chloride channel activity	3	0	0.48	1.00000	character(0)
1818	GO:0061783	peptidoglycan muralytic activity	7	0	1.13	1.00000	character(0)
1819	GO:0061929	gamma-glutamylaminecyclotransferase acti...	1	0	0.16	1.00000	character(0)
1820	GO:0070003	threonine-type peptidase activity	15	0	2.42	1.00000	character(0)
1821	GO:0070006	metalloaminopeptidase activity	14	0	2.26	1.00000	character(0)
1822	GO:0070008	serine-type exopeptidase activity	7	0	1.13	1.00000	character(0)
1823	GO:0070138	ubiquitin-like protein-specific isopepti...	3	0	0.48	1.00000	character(0)
1824	GO:0070140	SUMO-specific isopeptidase activity	3	0	0.48	1.00000	character(0)
1825	GO:0070287	ferritin receptor activity	1	0	0.16	1.00000	character(0)
1826	GO:0070324	thyroid hormone binding	1	0	0.16	1.00000	character(0)
1827	GO:0070412	R-SMAD binding	3	0	0.48	1.00000	character(0)
1828	GO:0070491	repressing transcription factor binding	1	0	0.16	1.00000	character(0)
1829	GO:0070513	death domain binding	1	0	0.16	1.00000	character(0)
1830	GO:0070547	L-tyrosine aminotransferase activity	1	0	0.16	1.00000	character(0)
1831	GO:0070548	L-glutamine aminotransferase activity	4	0	0.64	1.00000	character(0)
1832	GO:0070551	endoribonuclease activity, cleaving siRN...	1	0	0.16	1.00000	character(0)
1833	GO:0070567	cytidylyltransferase activity	5	0	0.81	1.00000	character(0)
1834	GO:0070568	guanylyltransferase activity	3	0	0.48	1.00000	character(0)
1835	GO:0070569	uridylyltransferase activity	7	0	1.13	1.00000	character(0)
1836	GO:0070573	metallodipeptidase activity	5	0	0.81	1.00000	character(0)
1837	GO:0070577	lysine-acetylated histone binding	1	0	0.16	1.00000	character(0)
1838	GO:0070579	methylcytosine dioxygenase activity	4	0	0.64	1.00000	character(0)
1839	GO:0070628	proteasome binding	1	0	0.16	1.00000	character(0)
1840	GO:0070694	deoxyribonucleoside 5'-monophosphate N-g...	1	0	0.16	1.00000	character(0)
1841	GO:0070815	peptidyl-lysine 5-dioxygenase activity	3	0	0.48	1.00000	character(0)
1842	GO:0070818	protoporphyrinogen oxidase activity	1	0	0.16	1.00000	character(0)
1843	GO:0070890	sodium-dependent L-ascorbate transmembra...	1	0	0.16	1.00000	character(0)
1844	GO:0070976	TIR domain binding	2	0	0.32	1.00000	character(0)
1845	GO:0071077	adenosine 3',5'-bisphosphate transmembra...	1	0	0.16	1.00000	character(0)
1846	GO:0071253	connexin binding	1	0	0.16	1.00000	character(0)
1847	GO:0071558	histone demethylase activity (H3-K27 spe...	1	0	0.16	1.00000	character(0)
1848	GO:0071617	lysophospholipid acyltransferase activit...	2	0	0.32	1.00000	character(0)
1849	GO:0071855	neuropeptide receptor binding	1	0	0.16	1.00000	character(0)
1850	GO:0072345	NAADP-sensitive calcium-release channel ...	1	0	0.16	1.00000	character(0)
1851	GO:0072349	modified amino acid transmembrane transp...	1	0	0.16	1.00000	character(0)
1852	GO:0080019	fatty-acyl-CoA reductase (alcohol-formin...	2	0	0.32	1.00000	character(0)
1853	GO:0080132	fatty acid alpha-hydroxylase activity	1	0	0.16	1.00000	character(0)
1854	GO:0090599	alpha-glucosidase activity	2	0	0.32	1.00000	character(0)
1855	GO:0097020	COPII adaptor activity	2	0	0.32	1.00000	character(0)
1856	GO:0097199	cysteine-type endopeptidase activity inv...	1	0	0.16	1.00000	character(0)
1857	GO:0097472	cyclin-dependent protein kinase activity	1	0	0.16	1.00000	character(0)
1858	GO:0097642	calcitonin family receptor activity	1	0	0.16	1.00000	character(0)
1859	GO:0098519	nucleotide phosphatase activity, acting ...	1	0	0.16	1.00000	character(0)
1860	GO:0098599	palmitoyl hydrolase activity	3	0	0.48	1.00000	character(0)
1861	GO:0098631	cell adhesion mediator activity	1	0	0.16	1.00000	character(0)
1862	GO:0098634	cell-matrix adhesion mediator activity	1	0	0.16	1.00000	character(0)
1863	GO:0098640	integrin binding involved in cell-matrix...	1	0	0.16	1.00000	character(0)
1864	GO:0098748	endocytic adaptor activity	3	0	0.48	1.00000	character(0)
1865	GO:0099095	ligand-gated anion channel activity	1	0	0.16	1.00000	character(0)
1866	GO:0099589	serotonin receptor activity	3	0	0.48	1.00000	character(0)
1867	GO:0099602	neurotransmitter receptor regulator acti...	2	0	0.32	1.00000	character(0)
1868	GO:0101006	protein histidine phosphatase activity	1	0	0.16	1.00000	character(0)
1869	GO:0106017	phosphatidylinositol-3,4-bisphosphate ph...	3	0	0.48	1.00000	character(0)
1870	GO:0106019	phosphatidylinositol-4,5-bisphosphate ph...	2	0	0.32	1.00000	character(0)
1871	GO:0106073	dolichyl pyrophosphate Glc2Man9GlcNAc2 a...	1	0	0.16	1.00000	character(0)
1872	GO:0140033	acetylation-dependent protein binding	1	0	0.16	1.00000	character(0)
1873	GO:0140034	methylation-dependent protein binding	3	0	0.48	1.00000	character(0)
1874	GO:0140161	monocarboxylate:sodium symporter activit...	1	0	0.16	1.00000	character(0)
1875	GO:1901474	azole transmembrane transporter activity	1	0	0.16	1.00000	character(0)
1876	GO:1901567	fatty acid derivative binding	8	0	1.29	1.00000	character(0)
1877	GO:1901611	phosphatidylglycerol binding	1	0	0.16	1.00000	character(0)
1878	GO:1901612	cardiolipin binding	1	0	0.16	1.00000	character(0)
1879	GO:1901682	sulfur compound transmembrane transporte...	29	0	4.67	1.00000	character(0)
1880	GO:1904680	peptide transmembrane transporter activi...	8	0	1.29	1.00000	character(0)
1881	GO:1990782	protein tyrosine kinase binding	10	0	1.61	1.00000	character(0)
1882	GO:2001070	starch binding	4	0	0.64	1.00000	character(0)
