# Supplementary material for: Germline-related molecular phenotype in Metazoa: conservation and innovation highlighted by comparative transcriptomics
Source: EvoDevo. 2023 Jan 30;14:2. doi: 10.1186/s13227-022-00207-3 (PMC9885605; doi:10.1186/s13227-022-00207-3)
Supplement: Supplementary file 1 — Additional file 1: Zipped directory comprehending more detailed information on the species-specific transcriptomic analyses (transcriptomic statistics, read counts, fasta of upregulated transcripts, GO/IPR enrichment analyses, ratios bootstrap iterations) and extensive results of the comparative analyses (co-upregulated transcripts, co-enriched GO/IPR, comparisons of different cut-off iterations) [file 13227_2022_207_MOESM1_ESM.zip › SUPPLEMENTARY_MATERIAL/Xenopus_tropicalis/IPR_counts_odds.txt]

IPR_code	N_full_transcriptome	N_germline-related_subset	Odds_ratio	Pvalue
IPR000003	5	1	1.851612	0.4692
IPR000006	3	1	3.703379	0.3161
IPR000007	4	2	7.40883	0.07204
IPR000008	132	31	2.2821	0.0002039
IPR000009	4	2	7.40883	0.07204
IPR000010	28	2	0.569497	0.7674
IPR000011	3	1	3.703379	0.3161
IPR000014	28	5	1.61065	0.3724
IPR000023	8	1	1.05802	1
IPR000033	18	2	0.92570	1
IPR000043	6	1	1.481272	0.5323
IPR000047	10	3	3.17525	0.1065
IPR000048	70	10	1.23485	0.5771
IPR000058	7	1	1.23437	0.588
IPR000061	7	3	5.55717	0.04069
IPR000068	21	1	0.3701585	0.5029
IPR000073	24	1	0.3218475	0.3517
IPR000079	6	1	1.481272	0.5323
IPR000082	12	2	1.48138	0.6455
IPR000086	17	2	0.98745	1
IPR000092	5	1	1.851612	0.4692
IPR000095	22	5	2.17951	0.1736
IPR000101	9	1	0.925718	1
IPR000115	1	1	Inf	0.119
IPR000116	3	1	3.703379	0.3161
IPR000146	7	1	1.23437	0.588
IPR000152	129	9	0.55453	0.1004
IPR000156	4	2	7.40883	0.07204
IPR000157	26	1	0.2960815	0.3575
IPR000159	37	6	1.43398	0.4406
IPR000164	8	4	7.4117	0.009416
IPR000169	33	2	0.477570	0.423
IPR000175	22	2	0.740480	1
IPR000182	34	7	1.92160	0.1153
IPR000183	5	2	4.93885	0.1107
IPR000195	38	8	1.9767	0.1248
IPR000198	77	14	1.64781	0.1092
IPR000203	27	3	0.92568	1
IPR000209	11	3	2.77834	0.134
IPR000210	136	44	3.5679	2.493e-10
IPR000217	41	3	0.58440	0.4744
IPR000219	70	13	1.69110	0.09434
IPR000222	10	2	1.8518	0.3377
IPR000223	2	1	7.407382	0.2238
IPR000225	38	10	2.6487	0.01145
IPR000228	2	1	7.407382	0.2238
IPR000232	5	3	11.1110	0.01397
IPR000233	20	2	0.822827	1
IPR000237	5	2	4.93885	0.1107
IPR000238	1	1	Inf	0.119
IPR000239	7	2	2.96316	0.1985
IPR000241	3	1	3.703379	0.3161
IPR000242	49	6	1.03344	0.8273
IPR000253	32	15	6.5529	1.019e-06
IPR000261	13	3	2.2226	0.1949
IPR000270	13	3	2.2226	0.1949
IPR000272	6	1	1.481272	0.5323
IPR000276	249	19	0.6101	0.03851
IPR000286	10	4	4.9407	0.02323
IPR000294	14	1	0.569596	1
IPR000299	50	5	0.82270	0.8287
IPR000301	35	6	1.53297	0.2997
IPR000305	54	1	0.139540	0.01823
IPR000306	26	6	2.22340	0.1175
IPR000308	11	1	0.74054	1
IPR000313	17	5	3.08809	0.04313
IPR000315	101	17	1.50075	0.1244
IPR000322	7	1	1.23437	0.588
IPR000326	16	1	0.493620	0.7116
IPR000327	5	3	11.1110	0.01397
IPR000330	35	15	5.5698	4.121e-06
IPR000333	15	1	0.528895	1
IPR000337	27	2	0.592295	0.7643
IPR000352	5	1	1.851612	0.4692
IPR000357	10	4	4.9407	0.02323
IPR000358	7	3	5.55717	0.04069
IPR000369	7	1	1.23437	0.588
IPR000372	35	3	0.69410	0.7931
IPR000380	2	2	Inf	0.01415
IPR000387	74	12	1.43458	0.2773
IPR000398	1	1	Inf	0.119
IPR000403	17	1	0.462754	0.712
IPR000408	17	6	4.0440	0.0109
IPR000418	22	2	0.740480	1
IPR000421	44	2	0.352372	0.1631
IPR000425	14	1	0.569596	1
IPR000426	7	1	1.23437	0.588
IPR000432	4	1	2.46883	0.3975
IPR000433	15	3	1.85200	0.4106
IPR000436	79	1	0.0947423	0.0007986
IPR000439	4	1	2.46883	0.3975
IPR000445	2	1	7.407382	0.2238
IPR000451	7	1	1.23437	0.588
IPR000462	6	2	3.70400	0.1534
IPR000465	1	1	Inf	0.119
IPR000467	18	9	7.4190	8.373e-05
IPR000483	53	6	0.94536	1
IPR000488	30	4	1.13948	0.7763
IPR000493	7	1	1.23437	0.588
IPR000494	7	1	1.23437	0.588
IPR000500	20	2	0.822827	1
IPR000504	241	61	2.5314	9.494e-09
IPR000514	1	1	Inf	0.119
IPR000519	11	4	4.23505	0.03313
IPR000536	48	6	1.05809	0.824
IPR000537	3	2	14.81616	0.03908
IPR000539	16	3	1.70952	0.4268
IPR000547	7	3	5.55717	0.04069
IPR000555	10	2	1.8518	0.3377
IPR000558	2	2	Inf	0.01415
IPR000559	3	1	3.703379	0.3161
IPR000569	26	4	1.34684	0.5421
IPR000571	64	25	4.7689	2.651e-08
IPR000573	3	1	3.703379	0.3161
IPR000585	16	1	0.493620	0.7116
IPR000591	18	5	2.85045	0.05405
IPR000594	11	3	2.77834	0.134
IPR000595	28	1	0.2741327	0.2452
IPR000601	9	3	3.70462	0.0815
IPR000608	40	10	2.4719	0.02277
IPR000611	8	3	4.44592	0.05945
IPR000615	4	1	2.46883	0.3975
IPR000626	49	10	1.90089	0.07534
IPR000629	27	11	5.1017	0.0001397
IPR000637	2	1	7.407382	0.2238
IPR000640	8	2	2.46917	0.2448
IPR000644	19	2	0.871208	1
IPR000648	11	3	2.77834	0.134
IPR000651	20	1	0.3896523	0.5019
IPR000654	4	1	2.46883	0.3975
IPR000664	4	2	7.40883	0.07204
IPR000672	4	2	7.40883	0.07204
IPR000674	2	1	7.407382	0.2238
IPR000679	15	5	3.70587	0.02558
IPR000682	7	1	1.23437	0.588
IPR000683	9	2	2.11645	0.2915
IPR000684	1	1	Inf	0.119
IPR000687	3	2	14.81616	0.03908
IPR000690	7	3	5.55717	0.04069
IPR000697	13	3	2.2226	0.1949
IPR000699	4	1	2.46883	0.3975
IPR000700	2	1	7.407382	0.2238
IPR000717	21	2	0.779482	1
IPR000719	562	110	1.8231	1.23e-07
IPR000722	3	1	3.703379	0.3161
IPR000725	22	3	1.16946	0.7403
IPR000727	30	4	1.13948	0.7763
IPR000730	2	1	7.407382	0.2238
IPR000731	6	1	1.481272	0.5323
IPR000734	17	2	0.98745	1
IPR000742	228	17	0.59511	0.03944
IPR000751	2	1	7.407382	0.2238
IPR000756	9	1	0.925718	1
IPR000764	5	1	1.851612	0.4692
IPR000770	5	2	4.93885	0.1107
IPR000772	24	4	1.48160	0.5207
IPR000788	1	1	Inf	0.119
IPR000789	2	2	Inf	0.01415
IPR000795	25	6	2.34040	0.1105
IPR000798	19	2	0.871208	1
IPR000799	5	1	1.851612	0.4692
IPR000800	7	1	1.23437	0.588
IPR000808	3	1	3.703379	0.3161
IPR000812	4	4	Inf	2e-04
IPR000814	3	3	Inf	0.001683
IPR000832	49	3	0.482647	0.2717
IPR000836	11	2	1.64602	0.6312
IPR000845	6	1	1.481272	0.5323
IPR000849	4	1	2.46883	0.3975
IPR000850	19	4	1.97583	0.2726
IPR000859	79	6	0.60817	0.2968
IPR000863	56	4	0.56930	0.4054
IPR000867	20	2	0.822827	1
IPR000868	3	1	3.703379	0.3161
IPR000872	2	2	Inf	0.01415
IPR000873	35	1	0.2176467	0.1175
IPR000884	76	3	0.303879	0.03136
IPR000904	13	1	0.617080	1
IPR000905	2	1	7.407382	0.2238
IPR000906	9	1	0.925718	1
IPR000920	10	2	1.8518	0.3377
IPR000938	16	3	1.70952	0.4268
IPR000949	11	6	8.8966	0.0007651
IPR000953	41	12	3.0701	0.002255
IPR000956	5	1	1.851612	0.4692
IPR000959	6	3	7.41029	0.02548
IPR000961	67	11	1.4559	0.2551
IPR000967	3	1	3.703379	0.3161
IPR000969	1	1	Inf	0.119
IPR000977	3	2	14.81616	0.03908
IPR000980	98	19	1.7846	0.02804
IPR000994	9	1	0.925718	1
IPR000998	21	2	0.779482	1
IPR001004	1	1	Inf	0.119
IPR001005	42	19	6.1399	7.573e-08
IPR001007	43	2	0.360978	0.2324
IPR001012	14	1	0.569596	1
IPR001019	19	2	0.871208	1
IPR001024	14	1	0.569596	1
IPR001025	10	5	7.4132	0.00357
IPR001030	3	1	3.703379	0.3161
IPR001033	5	1	1.851612	0.4692
IPR001040	7	4	9.8824	0.005195
IPR001041	6	1	1.481272	0.5323
IPR001044	2	2	Inf	0.01415
IPR001054	16	1	0.493620	0.7116
IPR001060	21	3	1.23448	0.7321
IPR001064	16	1	0.493620	0.7116
IPR001067	7	1	1.23437	0.588
IPR001068	1	1	Inf	0.119
IPR001073	21	1	0.3701585	0.5029
IPR001079	17	1	0.462754	0.712
IPR001090	12	2	1.48138	0.6455
IPR001094	6	4	14.8225	0.002458
IPR001098	3	2	14.81616	0.03908
IPR001102	5	1	1.851612	0.4692
IPR001104	6	2	3.70400	0.1534
IPR001105	2	1	7.407382	0.2238
IPR001107	11	2	1.64602	0.6312
IPR001111	16	2	1.05803	1
IPR001124	7	1	1.23437	0.588
IPR001128	218	8	0.28081	3.334e-05
IPR001130	4	1	2.46883	0.3975
IPR001132	9	2	2.11645	0.2915
IPR001134	34	1	0.2242490	0.1771
IPR001148	19	2	0.871208	1
IPR001154	2	1	7.407382	0.2238
IPR001158	7	2	2.96316	0.1985
IPR001163	17	11	13.6076	4.148e-07
IPR001164	25	3	1.00991	1
IPR001173	23	4	1.55963	0.344
IPR001179	15	2	1.13942	0.697
IPR001180	15	4	2.69452	0.09344
IPR001190	54	2	0.284520	0.0874
IPR001199	17	1	0.462754	0.712
IPR001200	1	1	Inf	0.119
IPR001202	45	9	1.85318	0.1038
IPR001206	15	3	1.85200	0.4106
IPR001208	12	7	10.3842	0.000154
IPR001214	44	16	4.2440	2.435e-05
IPR001222	4	2	7.40883	0.07204
IPR001236	9	1	0.925718	1
IPR001241	2	1	7.407382	0.2238
IPR001245	139	18	1.10209	0.6932
IPR001247	7	4	9.8824	0.005195
IPR001251	24	6	2.47052	0.05757
IPR001254	114	8	0.55813	0.1123
IPR001258	9	1	0.925718	1
IPR001267	1	1	Inf	0.119
IPR001269	4	2	7.40883	0.07204
IPR001270	5	2	4.93885	0.1107
IPR001273	6	2	3.70400	0.1534
IPR001278	3	1	3.703379	0.3161
IPR001279	17	5	3.08809	0.04313
IPR001289	2	1	7.407382	0.2238
IPR001296	7	3	5.55717	0.04069
IPR001298	12	1	0.673198	1
IPR001300	20	6	3.1768	0.02499
IPR001304	88	3	0.260882	0.01197
IPR001309	14	4	2.96406	0.07535
IPR001313	8	5	12.3547	0.0009749
IPR001314	71	8	0.94032	1
IPR001315	30	1	0.2552113	0.2517
IPR001322	5	1	1.851612	0.4692
IPR001330	2	1	7.407382	0.2238
IPR001331	22	5	2.17951	0.1736
IPR001345	9	1	0.925718	1
IPR001346	14	2	1.23442	0.679
IPR001350	2	1	7.407382	0.2238
IPR001352	1	1	Inf	0.119
IPR001353	25	1	0.3084277	0.3533
IPR001356	104	18	1.5523	0.09443
IPR001357	28	13	6.4333	6.168e-06
IPR001360	9	1	0.925718	1
IPR001370	36	3	0.67305	0.795
IPR001372	5	1	1.851612	0.4692
IPR001373	10	6	11.118	0.0003868
IPR001374	11	4	4.23505	0.03313
IPR001375	9	4	5.9288	0.01537
IPR001387	4	1	2.46883	0.3975
IPR001388	9	3	3.70462	0.0815
IPR001394	50	17	3.826	3.747e-05
IPR001406	4	4	Inf	2e-04
IPR001408	8	1	1.05802	1
IPR001412	16	3	1.70952	0.4268
IPR001414	4	2	7.40883	0.07204
IPR001426	8	2	2.46917	0.2448
IPR001433	10	4	4.9407	0.02323
IPR001440	13	3	2.2226	0.1949
IPR001441	2	1	7.407382	0.2238
IPR001451	6	1	1.481272	0.5323
IPR001452	198	26	1.12019	0.5817
IPR001461	14	3	2.0205	0.2275
IPR001478	139	28	1.8737	0.005301
IPR001487	40	17	5.4911	1.09e-06
IPR001494	17	10	10.6033	4.931e-06
IPR001496	37	11	3.1385	0.002967
IPR001506	13	2	1.34668	0.6617
IPR001507	26	10	4.6370	0.0004881
IPR001510	3	1	3.703379	0.3161
IPR001525	4	1	2.46883	0.3975
IPR001529	2	1	7.407382	0.2238
IPR001537	2	2	Inf	0.01415
IPR001555	3	1	3.703379	0.3161
IPR001557	6	1	1.481272	0.5323
IPR001562	7	2	2.96316	0.1985
IPR001564	9	2	2.11645	0.2915
IPR001565	17	1	0.462754	0.712
IPR001577	2	1	7.407382	0.2238
IPR001578	4	2	7.40883	0.07204
IPR001589	26	1	0.2960815	0.3575
IPR001590	29	1	0.2643342	0.2474
IPR001594	21	10	6.7452	5.688e-05
IPR001599	32	1	0.2387314	0.1706
IPR001604	9	1	0.925718	1
IPR001606	14	3	2.0205	0.2275
IPR001607	13	6	6.3558	0.0023
IPR001609	65	4	0.48517	0.1809
IPR001610	11	4	4.23505	0.03313
IPR001611	227	38	1.4933	0.03015
IPR001614	3	1	3.703379	0.3161
IPR001619	11	2	1.64602	0.6312
IPR001623	51	7	1.17849	0.6638
IPR001627	32	3	0.76598	1
IPR001628	44	6	1.16958	0.6432
IPR001630	4	2	7.40883	0.07204
IPR001631	4	1	2.46883	0.3975
IPR001632	5	1	1.851612	0.4692
IPR001634	5	1	1.851612	0.4692
IPR001648	4	1	2.46883	0.3975
IPR001650	101	54	8.6021	2.2e-16
IPR001656	2	2	Inf	0.01415
IPR001660	79	13	1.46010	0.2208
IPR001666	15	1	0.528895	1
IPR001678	7	4	9.8824	0.005195
IPR001680	312	120	4.7315	2.2e-16
IPR001683	51	9	1.58817	0.195
IPR001699	17	3	1.58736	0.4455
IPR001708	2	1	7.407382	0.2238
IPR001709	8	3	4.44592	0.05945
IPR001715	77	9	0.98016	1
IPR001723	41	6	1.26995	0.6259
IPR001727	1	1	Inf	0.119
IPR001728	5	1	1.851612	0.4692
IPR001732	1	1	Inf	0.119
IPR001733	4	1	2.46883	0.3975
IPR001734	9	1	0.925718	1
IPR001736	6	1	1.481272	0.5323
IPR001739	11	3	2.77834	0.134
IPR001748	1	1	Inf	0.119
IPR001751	5	1	1.851612	0.4692
IPR001752	61	24	4.8248	4.252e-08
IPR001753	22	2	0.740480	1
IPR001757	39	5	1.08924	0.8042
IPR001763	23	3	1.11093	0.7495
IPR001766	31	4	1.09723	0.7818
IPR001770	9	2	2.11645	0.2915
IPR001772	5	3	11.1110	0.01397
IPR001781	68	10	1.27751	0.4526
IPR001791	56	2	0.273966	0.06016
IPR001799	10	4	4.9407	0.02323
IPR001806	150	21	1.20661	0.447
IPR001807	8	1	1.05802	1
IPR001810	67	27	5.0237	3.319e-09
IPR001818	20	1	0.3896523	0.5019
IPR001819	2	1	7.407382	0.2238
IPR001828	39	3	0.61690	0.6192
IPR001834	3	1	3.703379	0.3161
IPR001839	25	4	1.41101	0.5306
IPR001841	278	75	2.7665	5.417e-12
IPR001846	24	2	0.673123	1
IPR001849	252	35	1.1961	0.3284
IPR001863	9	2	2.11645	0.2915
IPR001870	131	20	1.33593	0.2242
IPR001875	8	3	4.44592	0.05945
IPR001876	20	8	4.9443	0.001333
IPR001878	66	7	0.87846	1
IPR001879	23	2	0.705198	1
IPR001881	147	9	0.48193	0.02918
IPR001895	29	2	0.548388	0.5708
IPR001900	4	3	22.2284	0.00613
IPR001909	52	22	5.4531	3.238e-08
IPR001917	6	1	1.481272	0.5323
IPR001932	22	4	1.64632	0.3235
IPR001936	15	2	1.13942	0.697
IPR001945	2	1	7.407382	0.2238
IPR001950	3	1	3.703379	0.3161
IPR001951	2	2	Inf	0.01415
IPR001958	7	3	5.55717	0.04069
IPR001962	2	1	7.407382	0.2238
IPR001965	83	32	4.6738	4.639e-10
IPR001969	19	2	0.871208	1
IPR001970	1	1	Inf	0.119
IPR001972	6	2	3.70400	0.1534
IPR001990	3	1	3.703379	0.3161
IPR002004	4	2	7.40883	0.07204
IPR002008	2	1	7.407382	0.2238
IPR002011	9	1	0.925718	1
IPR002013	4	1	2.46883	0.3975
IPR002014	8	1	1.05802	1
IPR002035	87	5	0.45096	0.09473
IPR002036	1	1	Inf	0.119
IPR002041	1	1	Inf	0.119
IPR002043	2	1	7.407382	0.2238
IPR002048	188	20	0.88109	0.6528
IPR002049	53	3	0.443979	0.2031
IPR002052	8	4	7.4117	0.009416
IPR002054	4	1	2.46883	0.3975
IPR002058	6	2	3.70400	0.1534
IPR002059	15	4	2.69452	0.09344
IPR002067	24	3	1.05805	0.7592
IPR002075	3	1	3.703379	0.3161
IPR002076	10	1	0.822868	1
IPR002077	2	1	7.407382	0.2238
IPR002081	2	2	Inf	0.01415
IPR002082	1	1	Inf	0.119
IPR002083	11	1	0.74054	1
IPR002087	10	3	3.17525	0.1065
IPR002088	4	1	2.46883	0.3975
IPR002092	1	1	Inf	0.119
IPR002093	1	1	Inf	0.119
IPR002099	3	3	Inf	0.001683
IPR002101	2	1	7.407382	0.2238
IPR002108	13	2	1.34668	0.6617
IPR002110	202	40	1.8363	0.001409
IPR002117	3	1	3.703379	0.3161
IPR002119	13	5	4.6328	0.01342
IPR002121	2	2	Inf	0.01415
IPR002123	18	5	2.85045	0.05405
IPR002125	5	2	4.93885	0.1107
IPR002126	189	6	0.24178	3.753e-05
IPR002129	8	2	2.46917	0.2448
IPR002130	17	9	8.3458	4.682e-05
IPR002138	10	3	3.17525	0.1065
IPR002156	16	1	0.493620	0.7116
IPR002165	23	2	0.705198	1
IPR002172	50	4	0.64367	0.5143
IPR002181	83	1	0.0901095	0.0005381
IPR002195	2	1	7.407382	0.2238
IPR002205	2	1	7.407382	0.2238
IPR002209	17	2	0.98745	1
IPR002219	62	15	2.3682	0.008857
IPR002226	4	1	2.46883	0.3975
IPR002227	4	3	22.2284	0.00613
IPR002249	1	1	Inf	0.119
IPR002277	2	1	7.407382	0.2238
IPR002281	1	1	Inf	0.119
IPR002289	1	1	Inf	0.119
IPR002291	2	1	7.407382	0.2238
IPR002293	21	2	0.779482	1
IPR002297	3	2	14.81616	0.03908
IPR002298	2	2	Inf	0.01415
IPR002300	7	1	1.23437	0.588
IPR002301	2	1	7.407382	0.2238
IPR002305	4	2	7.40883	0.07204
IPR002306	2	1	7.407382	0.2238
IPR002312	4	1	2.46883	0.3975
IPR002331	4	1	2.46883	0.3975
IPR002343	7	1	1.23437	0.588
IPR002344	4	3	22.2284	0.00613
IPR002346	3	1	3.703379	0.3161
IPR002347	70	6	0.69389	0.4642
IPR002350	35	2	0.44860	0.4285
IPR002364	5	1	1.851612	0.4692
IPR002372	3	1	3.703379	0.3161
IPR002376	4	1	2.46883	0.3975
IPR002394	4	1	2.46883	0.3975
IPR002398	17	4	2.27971	0.135
IPR002401	151	7	0.35899	0.003482
IPR002403	10	1	0.822868	1
IPR002404	12	3	2.46950	0.1636
IPR002415	2	1	7.407382	0.2238
IPR002418	3	3	Inf	0.001683
IPR002421	1	1	Inf	0.119
IPR002423	21	2	0.779482	1
IPR002433	5	2	4.93885	0.1107
IPR002443	1	1	Inf	0.119
IPR002444	1	1	Inf	0.119
IPR002452	19	1	0.4113122	0.7189
IPR002453	15	1	0.528895	1
IPR002455	2	1	7.407382	0.2238
IPR002457	1	1	Inf	0.119
IPR002464	21	10	6.7452	5.688e-05
IPR002466	8	4	7.4117	0.009416
IPR002469	9	2	2.11645	0.2915
IPR002470	2	2	Inf	0.01415
IPR002471	4	2	7.40883	0.07204
IPR002474	4	1	2.46883	0.3975
IPR002475	9	2	2.11645	0.2915
IPR002477	13	1	0.617080	1
IPR002478	7	6	44.4688	1.777e-05
IPR002483	7	2	2.96316	0.1985
IPR002490	9	1	0.925718	1
IPR002492	21	1	0.3701585	0.5029
IPR002495	9	2	2.11645	0.2915
IPR002498	7	2	2.96316	0.1985
IPR002501	5	2	4.93885	0.1107
IPR002515	5	1	1.851612	0.4692
IPR002524	14	4	2.96406	0.07535
IPR002528	7	1	1.23437	0.588
IPR002550	4	1	2.46883	0.3975
IPR002553	20	4	1.85220	0.2875
IPR002554	4	1	2.46883	0.3975
IPR002558	4	1	2.46883	0.3975
IPR002562	5	4	29.6305	0.0009051
IPR002587	1	1	Inf	0.119
IPR002589	24	1	0.3218475	0.3517
IPR002591	9	3	3.70462	0.0815
IPR002616	2	1	7.407382	0.2238
IPR002624	2	2	Inf	0.01415
IPR002646	1	1	Inf	0.119
IPR002652	5	2	4.93885	0.1107
IPR002653	7	4	9.8824	0.005195
IPR002659	26	7	2.73118	0.02858
IPR002661	1	1	Inf	0.119
IPR002706	2	1	7.407382	0.2238
IPR002710	5	1	1.851612	0.4692
IPR002711	1	1	Inf	0.119
IPR002713	6	3	7.41029	0.02548
IPR002716	4	3	22.2284	0.00613
IPR002717	4	4	Inf	2e-04
IPR002719	3	1	3.703379	0.3161
IPR002720	3	1	3.703379	0.3161
IPR002730	1	1	Inf	0.119
IPR002733	2	1	7.407382	0.2238
IPR002738	1	1	Inf	0.119
IPR002744	2	1	7.407382	0.2238
IPR002755	2	1	7.407382	0.2238
IPR002759	2	1	7.407382	0.2238
IPR002761	1	1	Inf	0.119
IPR002778	1	1	Inf	0.119
IPR002782	1	1	Inf	0.119
IPR002791	2	1	7.407382	0.2238
IPR002816	4	1	2.46883	0.3975
IPR002833	3	1	3.703379	0.3161
IPR002843	2	1	7.407382	0.2238
IPR002853	2	2	Inf	0.01415
IPR002857	10	5	7.4132	0.00357
IPR002859	3	1	3.703379	0.3161
IPR002861	8	1	1.05802	1
IPR002867	17	4	2.27971	0.135
IPR002870	26	1	0.2960815	0.3575
IPR002872	2	1	7.407382	0.2238
IPR002877	6	4	14.8225	0.002458
IPR002884	7	2	2.96316	0.1985
IPR002885	7	1	1.23437	0.588
IPR002888	1	1	Inf	0.119
IPR002890	25	1	0.3084277	0.3533
IPR002891	3	1	3.703379	0.3161
IPR002893	22	6	2.77957	0.03916
IPR002905	2	1	7.407382	0.2238
IPR002909	27	6	2.11747	0.1261
IPR002912	3	1	3.703379	0.3161
IPR002913	19	2	0.871208	1
IPR002919	12	1	0.673198	1
IPR002928	37	1	0.2055426	0.121
IPR002931	10	3	3.17525	0.1065
IPR002934	3	3	Inf	0.001683
IPR002935	7	2	2.96316	0.1985
IPR002937	13	2	1.34668	0.6617
IPR002942	9	1	0.925718	1
IPR002951	2	1	7.407382	0.2238
IPR002957	12	3	2.46950	0.1636
IPR002961	1	1	Inf	0.119
IPR002999	33	22	14.8800	2.248e-13
IPR003000	10	3	3.17525	0.1065
IPR003008	32	3	0.76598	1
IPR003011	2	1	7.407382	0.2238
IPR003019	4	1	2.46883	0.3975
IPR003020	11	2	1.64602	0.6312
IPR003021	2	1	7.407382	0.2238
IPR003024	4	1	2.46883	0.3975
IPR003025	1	1	Inf	0.119
IPR003029	11	3	2.77834	0.134
IPR003033	5	1	1.851612	0.4692
IPR003034	14	5	4.1182	0.01886
IPR003049	1	1	Inf	0.119
IPR003054	4	1	2.46883	0.3975
IPR003056	1	1	Inf	0.119
IPR003079	2	1	7.407382	0.2238
IPR003080	4	1	2.46883	0.3975
IPR003084	4	3	22.2284	0.00613
IPR003092	6	2	3.70400	0.1534
IPR003094	8	3	4.44592	0.05945
IPR003097	5	3	11.1110	0.01397
IPR003100	10	3	3.17525	0.1065
IPR003102	2	2	Inf	0.01415
IPR003103	6	1	1.481272	0.5323
IPR003105	3	1	3.703379	0.3161
IPR003107	10	4	4.9407	0.02323
IPR003108	7	1	1.23437	0.588
IPR003109	5	1	1.851612	0.4692
IPR003114	5	2	4.93885	0.1107
IPR003116	8	3	4.44592	0.05945
IPR003117	6	1	1.481272	0.5323
IPR003118	11	1	0.74054	1
IPR003119	6	1	1.481272	0.5323
IPR003121	4	1	2.46883	0.3975
IPR003123	11	3	2.77834	0.134
IPR003124	23	7	3.2434	0.01462
IPR003126	6	1	1.481272	0.5323
IPR003131	19	4	1.97583	0.2726
IPR003137	14	2	1.23442	0.679
IPR003140	2	1	7.407382	0.2238
IPR003150	6	1	1.481272	0.5323
IPR003151	5	1	1.851612	0.4692
IPR003152	5	1	1.851612	0.4692
IPR003153	2	1	7.407382	0.2238
IPR003162	1	1	Inf	0.119
IPR003165	10	3	3.17525	0.1065
IPR003169	3	1	3.703379	0.3161
IPR003180	1	1	Inf	0.119
IPR003191	15	4	2.69452	0.09344
IPR003196	1	1	Inf	0.119
IPR003210	1	1	Inf	0.119
IPR003228	2	1	7.407382	0.2238
IPR003265	3	1	3.703379	0.3161
IPR003280	6	2	3.70400	0.1534
IPR003293	2	1	7.407382	0.2238
IPR003307	10	2	1.8518	0.3377
IPR003316	10	8	29.6568	1.436e-06
IPR003323	14	6	5.5603	0.003622
IPR003327	1	1	Inf	0.119
IPR003342	2	1	7.407382	0.2238
IPR003343	1	1	Inf	0.119
IPR003347	29	9	3.3371	0.0051
IPR003349	8	3	4.44592	0.05945
IPR003351	3	1	3.703379	0.3161
IPR003358	1	1	Inf	0.119
IPR003360	1	1	Inf	0.119
IPR003377	2	2	Inf	0.01415
IPR003380	7	1	1.23437	0.588
IPR003386	2	1	7.407382	0.2238
IPR003392	4	1	2.46883	0.3975
IPR003395	7	4	9.8824	0.005195
IPR003406	8	1	1.05802	1
IPR003409	13	1	0.617080	1
IPR003439	53	3	0.443979	0.2031
IPR003448	1	1	Inf	0.119
IPR003508	6	1	1.481272	0.5323
IPR003511	4	1	2.46883	0.3975
IPR003516	1	1	Inf	0.119
IPR003521	1	1	Inf	0.119
IPR003527	11	4	4.23505	0.03313
IPR003578	20	3	1.30713	0.7249
IPR003583	3	1	3.703379	0.3161
IPR003591	144	21	1.26570	0.3028
IPR003593	108	27	2.4776	0.0001432
IPR003594	11	2	1.64602	0.6312
IPR003595	54	9	1.48216	0.2893
IPR003598	241	18	0.59612	0.03532
IPR003599	453	29	0.50323	0.0001339
IPR003601	2	2	Inf	0.01415
IPR003602	2	2	Inf	0.01415
IPR003603	5	3	11.1110	0.01397
IPR003604	22	8	4.2380	0.00272
IPR003605	7	1	1.23437	0.588
IPR003613	6	4	14.8225	0.002458
IPR003615	2	2	Inf	0.01415
IPR003616	15	7	6.4879	0.0009035
IPR003617	5	2	4.93885	0.1107
IPR003618	5	2	4.93885	0.1107
IPR003619	13	2	1.34668	0.6617
IPR003644	9	1	0.925718	1
IPR003649	25	8	3.4899	0.006642
IPR003650	13	2	1.34668	0.6617
IPR003651	2	1	7.407382	0.2238
IPR003653	6	5	37.0594	0.0001285
IPR003656	10	1	0.822868	1
IPR003663	15	2	1.13942	0.697
IPR003671	1	1	Inf	0.119
IPR003675	1	1	Inf	0.119
IPR003689	13	3	2.2226	0.1949
IPR003690	3	2	14.81616	0.03908
IPR003701	1	1	Inf	0.119
IPR003738	2	1	7.407382	0.2238
IPR003750	1	1	Inf	0.119
IPR003812	1	1	Inf	0.119
IPR003822	4	2	7.40883	0.07204
IPR003840	1	1	Inf	0.119
IPR003859	12	2	1.48138	0.6455
IPR003864	4	1	2.46883	0.3975
IPR003874	1	1	Inf	0.119
IPR003877	86	16	1.69531	0.06485
IPR003879	93	14	1.31344	0.3355
IPR003887	6	3	7.41029	0.02548
IPR003888	5	1	1.851612	0.4692
IPR003889	5	1	1.851612	0.4692
IPR003890	13	5	4.6328	0.01342
IPR003891	10	4	4.9407	0.02323
IPR003892	10	3	3.17525	0.1065
IPR003894	5	2	4.93885	0.1107
IPR003903	25	8	3.4899	0.006642
IPR003912	5	1	1.851612	0.4692
IPR003927	1	1	Inf	0.119
IPR003929	4	1	2.46883	0.3975
IPR003938	6	1	1.481272	0.5323
IPR003947	3	1	3.703379	0.3161
IPR003949	1	1	Inf	0.119
IPR003954	15	6	4.9425	0.005434
IPR003956	1	1	Inf	0.119
IPR003958	4	2	7.40883	0.07204
IPR003959	47	12	2.5435	0.01018
IPR003960	25	6	2.34040	0.1105
IPR003961	251	13	0.40275	0.0003943
IPR003980	2	1	7.407382	0.2238
IPR003993	3	2	14.81616	0.03908
IPR004000	38	3	0.63455	0.6174
IPR004001	13	2	1.34668	0.6617
IPR004009	11	1	0.74054	1
IPR004012	14	2	1.23442	0.679
IPR004014	14	2	1.23442	0.679
IPR004015	1	1	Inf	0.119
IPR004018	12	3	2.46950	0.1636
IPR004023	1	1	Inf	0.119
IPR004030	3	1	3.703379	0.3161
IPR004031	31	4	1.09723	0.7818
IPR004035	2	1	7.407382	0.2238
IPR004036	2	1	7.407382	0.2238
IPR004037	3	1	3.703379	0.3161
IPR004038	13	3	2.2226	0.1949
IPR004043	7	1	1.23437	0.588
IPR004044	2	1	7.407382	0.2238
IPR004045	24	1	0.3218475	0.3517
IPR004046	25	1	0.3084277	0.3533
IPR004057	1	1	Inf	0.119
IPR004065	2	1	7.407382	0.2238
IPR004087	32	9	2.9018	0.01028
IPR004088	37	10	2.7468	0.009418
IPR004092	9	3	3.70462	0.0815
IPR004102	10	1	0.822868	1
IPR004104	5	2	4.93885	0.1107
IPR004114	3	2	14.81616	0.03908
IPR004115	1	1	Inf	0.119
IPR004122	2	2	Inf	0.01415
IPR004127	3	2	14.81616	0.03908
IPR004130	3	1	3.703379	0.3161
IPR004133	3	1	3.703379	0.3161
IPR004148	12	2	1.48138	0.6455
IPR004154	12	1	0.673198	1
IPR004155	1	1	Inf	0.119
IPR004160	9	2	2.11645	0.2915
IPR004161	17	4	2.27971	0.135
IPR004170	17	5	3.08809	0.04313
IPR004172	9	2	2.11645	0.2915
IPR004177	6	1	1.481272	0.5323
IPR004179	3	1	3.703379	0.3161
IPR004181	6	3	7.41029	0.02548
IPR004182	18	3	1.48149	0.4659
IPR004198	4	2	7.40883	0.07204
IPR004210	2	2	Inf	0.01415
IPR004241	3	1	3.703379	0.3161
IPR004254	10	2	1.8518	0.3377
IPR004263	5	1	1.851612	0.4692
IPR004273	14	2	1.23442	0.679
IPR004274	10	2	1.8518	0.3377
IPR004277	2	1	7.407382	0.2238
IPR004279	7	2	2.96316	0.1985
IPR004299	11	2	1.64602	0.6312
IPR004301	5	2	4.93885	0.1107
IPR004328	5	1	1.851612	0.4692
IPR004331	1	1	Inf	0.119
IPR004342	1	1	Inf	0.119
IPR004343	1	1	Inf	0.119
IPR004344	11	4	4.23505	0.03313
IPR004345	4	1	2.46883	0.3975
IPR004364	6	1	1.481272	0.5323
IPR004365	5	1	1.851612	0.4692
IPR004367	21	14	14.8544	5.717e-09
IPR004403	1	1	Inf	0.119
IPR004457	1	1	Inf	0.119
IPR004481	3	1	3.703379	0.3161
IPR004520	1	1	Inf	0.119
IPR004521	5	4	29.6305	0.0009051
IPR004524	1	1	Inf	0.119
IPR004539	4	1	2.46883	0.3975
IPR004575	1	1	Inf	0.119
IPR004579	1	1	Inf	0.119
IPR004582	3	2	14.81616	0.03908
IPR004584	1	1	Inf	0.119
IPR004585	1	1	Inf	0.119
IPR004589	4	4	Inf	2e-04
IPR004591	1	1	Inf	0.119
IPR004595	1	1	Inf	0.119
IPR004600	2	1	7.407382	0.2238
IPR004607	1	1	Inf	0.119
IPR004649	1	1	Inf	0.119
IPR004666	2	2	Inf	0.01415
IPR004680	1	1	Inf	0.119
IPR004709	6	2	3.70400	0.1534
IPR004733	1	1	Inf	0.119
IPR004739	1	1	Inf	0.119
IPR004743	4	1	2.46883	0.3975
IPR004802	3	3	Inf	0.001683
IPR004803	1	1	Inf	0.119
IPR004808	3	2	14.81616	0.03908
IPR004821	6	1	1.481272	0.5323
IPR004823	4	3	22.2284	0.00613
IPR004825	1	1	Inf	0.119
IPR004827	51	3	0.462507	0.2752
IPR004836	5	2	4.93885	0.1107
IPR004837	10	4	4.9407	0.02323
IPR004839	20	3	1.30713	0.7249
IPR004841	8	2	2.46917	0.2448
IPR004842	2	1	7.407382	0.2238
IPR004843	25	9	4.1726	0.001616
IPR004853	8	2	2.46917	0.2448
IPR004855	2	2	Inf	0.01415
IPR004859	2	2	Inf	0.01415
IPR004870	1	1	Inf	0.119
IPR004871	3	2	14.81616	0.03908
IPR004875	7	1	1.23437	0.588
IPR004878	9	1	0.925718	1
IPR004882	4	1	2.46883	0.3975
IPR004907	3	1	3.703379	0.3161
IPR004910	5	1	1.851612	0.4692
IPR004918	2	1	7.407382	0.2238
IPR004939	7	1	1.23437	0.588
IPR004944	3	1	3.703379	0.3161
IPR004963	2	1	7.407382	0.2238
IPR004971	1	1	Inf	0.119
IPR004979	1	1	Inf	0.119
IPR004991	1	1	Inf	0.119
IPR005011	1	1	Inf	0.119
IPR005012	1	1	Inf	0.119
IPR005016	4	2	7.40883	0.07204
IPR005024	11	1	0.74054	1
IPR005026	5	3	11.1110	0.01397
IPR005027	5	1	1.851612	0.4692
IPR005033	4	2	7.40883	0.07204
IPR005036	6	1	1.481272	0.5323
IPR005037	2	1	7.407382	0.2238
IPR005043	2	1	7.407382	0.2238
IPR005045	3	1	3.703379	0.3161
IPR005062	3	1	3.703379	0.3161
IPR005076	8	6	22.2431	6.385e-05
IPR005100	1	1	Inf	0.119
IPR005101	6	4	14.8225	0.002458
IPR005107	3	1	3.703379	0.3161
IPR005108	9	2	2.11645	0.2915
IPR005120	2	1	7.407382	0.2238
IPR005121	2	1	7.407382	0.2238
IPR005122	2	1	7.407382	0.2238
IPR005123	23	4	1.55963	0.344
IPR005129	3	1	3.703379	0.3161
IPR005135	63	5	0.63803	0.436
IPR005139	2	1	7.407382	0.2238
IPR005140	2	1	7.407382	0.2238
IPR005141	2	1	7.407382	0.2238
IPR005142	2	1	7.407382	0.2238
IPR005144	1	1	Inf	0.119
IPR005146	2	1	7.407382	0.2238
IPR005155	1	1	Inf	0.119
IPR005172	2	1	7.407382	0.2238
IPR005176	4	3	22.2284	0.00613
IPR005178	10	2	1.8518	0.3377
IPR005185	1	1	Inf	0.119
IPR005225	162	29	1.6189	0.02745
IPR005248	1	1	Inf	0.119
IPR005314	1	1	Inf	0.119
IPR005322	6	1	1.481272	0.5323
IPR005331	12	3	2.46950	0.1636
IPR005334	7	1	1.23437	0.588
IPR005339	1	1	Inf	0.119
IPR005373	3	2	14.81616	0.03908
IPR005398	3	1	3.703379	0.3161
IPR005406	1	1	Inf	0.119
IPR005408	3	1	3.703379	0.3161
IPR005410	1	1	Inf	0.119
IPR005423	2	1	7.407382	0.2238
IPR005445	4	1	2.46883	0.3975
IPR005449	2	1	7.407382	0.2238
IPR005479	9	1	0.925718	1
IPR005480	3	1	3.703379	0.3161
IPR005483	4	1	2.46883	0.3975
IPR005491	1	1	Inf	0.119
IPR005517	6	1	1.481272	0.5323
IPR005532	3	1	3.703379	0.3161
IPR005533	6	2	3.70400	0.1534
IPR005549	1	1	Inf	0.119
IPR005550	1	1	Inf	0.119
IPR005552	5	1	1.851612	0.4692
IPR005559	1	1	Inf	0.119
IPR005570	1	1	Inf	0.119
IPR005574	4	2	7.40883	0.07204
IPR005579	1	1	Inf	0.119
IPR005599	4	1	2.46883	0.3975
IPR005606	1	1	Inf	0.119
IPR005607	3	1	3.703379	0.3161
IPR005617	6	3	7.41029	0.02548
IPR005635	1	1	Inf	0.119
IPR005636	4	3	22.2284	0.00613
IPR005647	1	1	Inf	0.119
IPR005662	1	1	Inf	0.119
IPR005804	5	2	4.93885	0.1107
IPR005814	7	1	1.23437	0.588
IPR005817	18	5	2.85045	0.05405
IPR005818	7	3	5.55717	0.04069
IPR005819	6	4	14.8225	0.002458
IPR005821	80	11	1.18110	0.6028
IPR005824	13	2	1.34668	0.6617
IPR005828	30	4	1.13948	0.7763
IPR005829	21	3	1.23448	0.7321
IPR005835	5	1	1.851612	0.4692
IPR005854	1	1	Inf	0.119
IPR005904	2	1	7.407382	0.2238
IPR005913	1	1	Inf	0.119
IPR005935	1	1	Inf	0.119
IPR005963	1	1	Inf	0.119
IPR006011	14	1	0.569596	1
IPR006012	12	3	2.46950	0.1636
IPR006020	39	8	1.91273	0.1298
IPR006026	27	3	0.92568	1
IPR006028	3	1	3.703379	0.3161
IPR006029	9	2	2.11645	0.2915
IPR006050	6	4	14.8225	0.002458
IPR006052	17	2	0.98745	1
IPR006058	3	1	3.703379	0.3161
IPR006068	14	1	0.569596	1
IPR006070	4	1	2.46883	0.3975
IPR006073	20	9	6.0694	0.0002314
IPR006077	6	1	1.481272	0.5323
IPR006083	5	1	1.851612	0.4692
IPR006084	6	5	37.0594	0.0001285
IPR006085	5	4	29.6305	0.0009051
IPR006086	5	4	29.6305	0.0009051
IPR006130	4	1	2.46883	0.3975
IPR006131	4	1	2.46883	0.3975
IPR006132	5	1	1.851612	0.4692
IPR006133	4	3	22.2284	0.00613
IPR006134	4	3	22.2284	0.00613
IPR006139	8	2	2.46917	0.2448
IPR006140	9	2	2.11645	0.2915
IPR006145	4	1	2.46883	0.3975
IPR006153	13	2	1.34668	0.6617
IPR006155	4	4	Inf	2e-04
IPR006166	5	2	4.93885	0.1107
IPR006169	2	2	Inf	0.01415
IPR006171	4	3	22.2284	0.00613
IPR006172	4	3	22.2284	0.00613
IPR006175	4	1	2.46883	0.3975
IPR006186	15	7	6.4879	0.0009035
IPR006187	19	2	0.871208	1
IPR006195	19	1	0.4113122	0.7189
IPR006201	22	2	0.740480	1
IPR006202	16	2	1.05803	1
IPR006204	5	2	4.93885	0.1107
IPR006207	19	1	0.4113122	0.7189
IPR006211	7	1	1.23437	0.588
IPR006212	20	4	1.85220	0.2875
IPR006224	2	1	7.407382	0.2238
IPR006225	1	1	Inf	0.119
IPR006249	2	1	7.407382	0.2238
IPR006259	3	1	3.703379	0.3161
IPR006274	2	1	7.407382	0.2238
IPR006275	2	1	7.407382	0.2238
IPR006289	1	1	Inf	0.119
IPR006370	1	1	Inf	0.119
IPR006384	2	1	7.407382	0.2238
IPR006413	1	1	Inf	0.119
IPR006439	8	2	2.46917	0.2448
IPR006461	5	3	11.1110	0.01397
IPR006515	2	1	7.407382	0.2238
IPR006532	2	1	7.407382	0.2238
IPR006535	6	1	1.481272	0.5323
IPR006539	27	1	0.2846851	0.3639
IPR006544	7	3	5.55717	0.04069
IPR006545	2	1	7.407382	0.2238
IPR006548	2	1	7.407382	0.2238
IPR006549	1	1	Inf	0.119
IPR006551	1	1	Inf	0.119
IPR006553	20	7	3.9919	0.00636
IPR006554	4	3	22.2284	0.00613
IPR006555	5	4	29.6305	0.0009051
IPR006560	5	2	4.93885	0.1107
IPR006561	6	2	3.70400	0.1534
IPR006564	1	1	Inf	0.119
IPR006568	2	1	7.407382	0.2238
IPR006569	8	3	4.44592	0.05945
IPR006571	8	2	2.46917	0.2448
IPR006572	3	2	14.81616	0.03908
IPR006574	59	9	1.33374	0.4188
IPR006575	9	4	5.9288	0.01537
IPR006576	5	2	4.93885	0.1107
IPR006577	3	1	3.703379	0.3161
IPR006578	7	4	9.8824	0.005195
IPR006580	1	1	Inf	0.119
IPR006581	3	1	3.703379	0.3161
IPR006588	1	1	Inf	0.119
IPR006590	4	2	7.40883	0.07204
IPR006591	1	1	Inf	0.119
IPR006592	3	1	3.703379	0.3161
IPR006594	25	13	8.0432	1.212e-06
IPR006595	8	5	12.3547	0.0009749
IPR006599	6	2	3.70400	0.1534
IPR006600	10	1	0.822868	1
IPR006603	12	1	0.673198	1
IPR006608	2	1	7.407382	0.2238
IPR006612	44	18	5.1440	1.043e-06
IPR006615	6	1	1.481272	0.5323
IPR006620	16	3	1.70952	0.4268
IPR006624	3	1	3.703379	0.3161
IPR006626	4	1	2.46883	0.3975
IPR006627	2	1	7.407382	0.2238
IPR006629	4	1	2.46883	0.3975
IPR006630	8	3	4.44592	0.05945
IPR006634	15	2	1.13942	0.697
IPR006638	7	1	1.23437	0.588
IPR006639	6	2	3.70400	0.1534
IPR006640	5	2	4.93885	0.1107
IPR006641	2	1	7.407382	0.2238
IPR006642	4	3	22.2284	0.00613
IPR006645	1	1	Inf	0.119
IPR006652	60	21	4.0016	2.795e-06
IPR006671	35	19	8.8274	1.579e-09
IPR006680	12	2	1.48138	0.6455
IPR006683	5	1	1.851612	0.4692
IPR006689	33	8	2.37234	0.0514
IPR006709	1	1	Inf	0.119
IPR006715	1	1	Inf	0.119
IPR006722	3	1	3.703379	0.3161
IPR006723	1	1	Inf	0.119
IPR006730	3	1	3.703379	0.3161
IPR006735	1	1	Inf	0.119
IPR006751	2	1	7.407382	0.2238
IPR006757	9	1	0.925718	1
IPR006762	3	1	3.703379	0.3161
IPR006767	2	1	7.407382	0.2238
IPR006768	2	1	7.407382	0.2238
IPR006769	2	1	7.407382	0.2238
IPR006773	1	1	Inf	0.119
IPR006794	2	1	7.407382	0.2238
IPR006797	7	3	5.55717	0.04069
IPR006800	2	1	7.407382	0.2238
IPR006804	3	1	3.703379	0.3161
IPR006811	3	1	3.703379	0.3161
IPR006816	7	3	5.55717	0.04069
IPR006818	2	1	7.407382	0.2238
IPR006821	4	1	2.46883	0.3975
IPR006840	1	1	Inf	0.119
IPR006845	4	1	2.46883	0.3975
IPR006861	5	1	1.851612	0.4692
IPR006862	11	1	0.74054	1
IPR006886	1	1	Inf	0.119
IPR006887	3	2	14.81616	0.03908
IPR006906	1	1	Inf	0.119
IPR006921	2	1	7.407382	0.2238
IPR006925	3	1	3.703379	0.3161
IPR006939	1	1	Inf	0.119
IPR006940	2	2	Inf	0.01415
IPR006941	4	3	22.2284	0.00613
IPR006964	2	1	7.407382	0.2238
IPR006966	2	2	Inf	0.01415
IPR006977	4	1	2.46883	0.3975
IPR006984	2	2	Inf	0.01415
IPR006993	3	1	3.703379	0.3161
IPR007009	1	1	Inf	0.119
IPR007010	2	2	Inf	0.01415
IPR007012	2	1	7.407382	0.2238
IPR007015	1	1	Inf	0.119
IPR007018	1	1	Inf	0.119
IPR007019	1	1	Inf	0.119
IPR007033	1	1	Inf	0.119
IPR007034	4	2	7.40883	0.07204
IPR007051	2	1	7.407382	0.2238
IPR007052	15	8	8.4765	0.000118
IPR007064	1	1	Inf	0.119
IPR007066	3	1	3.703379	0.3161
IPR007070	1	1	Inf	0.119
IPR007071	7	1	1.23437	0.588
IPR007073	1	1	Inf	0.119
IPR007075	1	1	Inf	0.119
IPR007080	3	1	3.703379	0.3161
IPR007081	3	1	3.703379	0.3161
IPR007083	3	1	3.703379	0.3161
IPR007110	755	31	0.31221	7.382e-14
IPR007120	4	1	2.46883	0.3975
IPR007121	3	1	3.703379	0.3161
IPR007125	25	12	6.8516	9.189e-06
IPR007128	1	1	Inf	0.119
IPR007130	10	1	0.822868	1
IPR007133	1	1	Inf	0.119
IPR007144	1	1	Inf	0.119
IPR007145	2	2	Inf	0.01415
IPR007146	4	3	22.2284	0.00613
IPR007148	3	2	14.81616	0.03908
IPR007149	1	1	Inf	0.119
IPR007174	1	1	Inf	0.119
IPR007180	1	1	Inf	0.119
IPR007185	4	3	22.2284	0.00613
IPR007187	2	2	Inf	0.01415
IPR007191	1	1	Inf	0.119
IPR007192	1	1	Inf	0.119
IPR007196	1	1	Inf	0.119
IPR007197	8	2	2.46917	0.2448
IPR007198	1	1	Inf	0.119
IPR007199	1	1	Inf	0.119
IPR007207	1	1	Inf	0.119
IPR007220	1	1	Inf	0.119
IPR007223	1	1	Inf	0.119
IPR007230	1	1	Inf	0.119
IPR007231	1	1	Inf	0.119
IPR007232	1	1	Inf	0.119
IPR007233	2	1	7.407382	0.2238
IPR007237	8	2	2.46917	0.2448
IPR007238	1	1	Inf	0.119
IPR007239	1	1	Inf	0.119
IPR007242	1	1	Inf	0.119
IPR007244	1	1	Inf	0.119
IPR007246	1	1	Inf	0.119
IPR007248	6	1	1.481272	0.5323
IPR007249	2	1	7.407382	0.2238
IPR007252	1	1	Inf	0.119
IPR007255	1	1	Inf	0.119
IPR007257	1	1	Inf	0.119
IPR007259	4	3	22.2284	0.00613
IPR007266	2	1	7.407382	0.2238
IPR007269	1	1	Inf	0.119
IPR007275	5	3	11.1110	0.01397
IPR007281	1	1	Inf	0.119
IPR007282	2	2	Inf	0.01415
IPR007287	1	1	Inf	0.119
IPR007290	2	1	7.407382	0.2238
IPR007303	1	1	Inf	0.119
IPR007307	1	1	Inf	0.119
IPR007308	1	1	Inf	0.119
IPR007311	2	1	7.407382	0.2238
IPR007319	1	1	Inf	0.119
IPR007330	11	3	2.77834	0.134
IPR007356	3	3	Inf	0.001683
IPR007369	4	2	7.40883	0.07204
IPR007477	8	1	1.05802	1
IPR007484	12	3	2.46950	0.1636
IPR007502	19	10	8.2444	1.868e-05
IPR007504	2	1	7.407382	0.2238
IPR007513	4	1	2.46883	0.3975
IPR007518	2	1	7.407382	0.2238
IPR007526	4	3	22.2284	0.00613
IPR007527	12	4	3.70525	0.04512
IPR007529	5	4	29.6305	0.0009051
IPR007531	4	1	2.46883	0.3975
IPR007576	3	1	3.703379	0.3161
IPR007577	6	1	1.481272	0.5323
IPR007587	5	2	4.93885	0.1107
IPR007590	3	2	14.81616	0.03908
IPR007603	8	1	1.05802	1
IPR007604	5	2	4.93885	0.1107
IPR007632	18	1	0.435520	0.7146
IPR007641	3	1	3.703379	0.3161
IPR007642	3	1	3.703379	0.3161
IPR007644	3	1	3.703379	0.3161
IPR007645	3	1	3.703379	0.3161
IPR007646	2	1	7.407382	0.2238
IPR007647	2	1	7.407382	0.2238
IPR007652	6	2	3.70400	0.1534
IPR007666	2	1	7.407382	0.2238
IPR007668	4	1	2.46883	0.3975
IPR007673	1	1	Inf	0.119
IPR007677	2	2	Inf	0.01415
IPR007695	2	1	7.407382	0.2238
IPR007696	2	1	7.407382	0.2238
IPR007701	2	1	7.407382	0.2238
IPR007704	1	1	Inf	0.119
IPR007707	4	1	2.46883	0.3975
IPR007708	1	1	Inf	0.119
IPR007714	2	2	Inf	0.01415
IPR007718	1	1	Inf	0.119
IPR007725	1	1	Inf	0.119
IPR007726	3	2	14.81616	0.03908
IPR007728	7	5	18.5307	0.0004055
IPR007735	2	1	7.407382	0.2238
IPR007741	3	1	3.703379	0.3161
IPR007747	2	2	Inf	0.01415
IPR007757	3	3	Inf	0.001683
IPR007758	1	1	Inf	0.119
IPR007759	3	1	3.703379	0.3161
IPR007807	1	1	Inf	0.119
IPR007810	1	1	Inf	0.119
IPR007811	1	1	Inf	0.119
IPR007829	4	2	7.40883	0.07204
IPR007832	1	1	Inf	0.119
IPR007846	2	2	Inf	0.01415
IPR007848	4	1	2.46883	0.3975
IPR007852	1	1	Inf	0.119
IPR007854	2	1	7.407382	0.2238
IPR007856	7	1	1.23437	0.588
IPR007857	1	1	Inf	0.119
IPR007858	4	1	2.46883	0.3975
IPR007860	3	1	3.703379	0.3161
IPR007861	2	1	7.407382	0.2238
IPR007862	4	1	2.46883	0.3975
IPR007872	2	1	7.407382	0.2238
IPR007875	7	2	2.96316	0.1985
IPR007889	6	1	1.481272	0.5323
IPR007900	2	1	7.407382	0.2238
IPR007902	1	1	Inf	0.119
IPR007917	1	1	Inf	0.119
IPR007949	1	1	Inf	0.119
IPR007955	1	1	Inf	0.119
IPR007972	3	1	3.703379	0.3161
IPR008014	1	1	Inf	0.119
IPR008015	3	3	Inf	0.001683
IPR008025	3	1	3.703379	0.3161
IPR008045	1	1	Inf	0.119
IPR008046	2	1	7.407382	0.2238
IPR008047	1	1	Inf	0.119
IPR008048	2	2	Inf	0.01415
IPR008112	2	1	7.407382	0.2238
IPR008116	3	1	3.703379	0.3161
IPR008138	7	1	1.23437	0.588
IPR008139	10	1	0.822868	1
IPR008144	19	3	1.38886	0.4877
IPR008145	22	3	1.16946	0.7403
IPR008148	1	1	Inf	0.119
IPR008152	10	1	0.822868	1
IPR008153	5	1	1.851612	0.4692
IPR008181	2	1	7.407382	0.2238
IPR008197	14	2	1.23442	0.679
IPR008211	18	1	0.435520	0.7146
IPR008250	31	5	1.42468	0.4083
IPR008251	3	1	3.703379	0.3161
IPR008253	29	4	1.18511	0.7714
IPR008254	6	4	14.8225	0.002458
IPR008266	80	11	1.18110	0.6028
IPR008271	301	82	2.8070	3.202e-13
IPR008274	7	1	1.23437	0.588
IPR008280	29	3	0.85441	1
IPR008333	3	1	3.703379	0.3161
IPR008336	5	1	1.851612	0.4692
IPR008339	3	1	3.703379	0.3161
IPR008341	2	2	Inf	0.01415
IPR008347	14	2	1.23442	0.679
IPR008348	15	2	1.13942	0.697
IPR008352	6	1	1.481272	0.5323
IPR008355	1	1	Inf	0.119
IPR008365	6	1	1.481272	0.5323
IPR008366	8	1	1.05802	1
IPR008368	3	2	14.81616	0.03908
IPR008369	1	1	Inf	0.119
IPR008373	7	1	1.23437	0.588
IPR008376	2	2	Inf	0.01415
IPR008395	2	1	7.407382	0.2238
IPR008409	1	1	Inf	0.119
IPR008422	12	1	0.673198	1
IPR008426	2	2	Inf	0.01415
IPR008428	10	2	1.8518	0.3377
IPR008429	2	1	7.407382	0.2238
IPR008431	1	1	Inf	0.119
IPR008467	3	2	14.81616	0.03908
IPR008468	1	1	Inf	0.119
IPR008477	3	2	14.81616	0.03908
IPR008485	1	1	Inf	0.119
IPR008494	1	1	Inf	0.119
IPR008504	1	1	Inf	0.119
IPR008509	1	1	Inf	0.119
IPR008521	9	5	9.2653	0.001978
IPR008547	2	1	7.407382	0.2238
IPR008551	1	1	Inf	0.119
IPR008555	1	1	Inf	0.119
IPR008580	3	1	3.703379	0.3161
IPR008591	1	1	Inf	0.119
IPR008594	1	1	Inf	0.119
IPR008598	5	1	1.851612	0.4692
IPR008603	2	1	7.407382	0.2238
IPR008610	1	1	Inf	0.119
IPR008661	13	1	0.617080	1
IPR008662	3	1	3.703379	0.3161
IPR008664	3	1	3.703379	0.3161
IPR008672	1	1	Inf	0.119
IPR008676	3	3	Inf	0.001683
IPR008677	2	1	7.407382	0.2238
IPR008685	1	1	Inf	0.119
IPR008705	1	1	Inf	0.119
IPR008709	1	1	Inf	0.119
IPR008710	1	1	Inf	0.119
IPR008795	3	1	3.703379	0.3161
IPR008805	2	1	7.407382	0.2238
IPR008806	1	1	Inf	0.119
IPR008831	2	1	7.407382	0.2238
IPR008832	1	1	Inf	0.119
IPR008851	2	1	7.407382	0.2238
IPR008883	2	1	7.407382	0.2238
IPR008893	2	1	7.407382	0.2238
IPR008895	1	1	Inf	0.119
IPR008906	11	1	0.74054	1
IPR008909	3	1	3.703379	0.3161
IPR008918	5	4	29.6305	0.0009051
IPR008921	4	3	22.2284	0.00613
IPR008922	5	3	11.1110	0.01397
IPR008926	1	1	Inf	0.119
IPR008927	13	1	0.617080	1
IPR008930	61	2	0.250710	0.04412
IPR008936	104	18	1.5523	0.09443
IPR008937	36	2	0.435390	0.3102
IPR008942	29	6	1.93332	0.148
IPR008949	7	1	1.23437	0.588
IPR008952	33	6	1.64662	0.2757
IPR008954	3	1	3.703379	0.3161
IPR008958	8	1	1.05802	1
IPR008964	1	1	Inf	0.119
IPR008967	39	5	1.08924	0.8042
IPR008972	25	4	1.41101	0.5306
IPR008974	21	1	0.3701585	0.5029
IPR008978	27	8	3.1221	0.01098
IPR008979	116	12	0.85410	0.7732
IPR008983	38	3	0.63455	0.6174
IPR008984	53	18	3.8202	2.27e-05
IPR008989	11	1	0.74054	1
IPR008991	25	2	0.643837	0.7612
IPR008993	38	1	0.1999812	0.0809
IPR008996	19	2	0.871208	1
IPR008999	5	2	4.93885	0.1107
IPR009000	41	7	1.52557	0.3286
IPR009001	14	2	1.23442	0.679
IPR009003	124	8	0.50986	0.06931
IPR009006	4	2	7.40883	0.07204
IPR009008	5	1	1.851612	0.4692
IPR009018	2	2	Inf	0.01415
IPR009019	3	1	3.703379	0.3161
IPR009027	5	1	1.851612	0.4692
IPR009028	7	1	1.23437	0.588
IPR009030	134	16	1.00421	1
IPR009038	16	4	2.46984	0.1134
IPR009053	7	2	2.96316	0.1985
IPR009057	176	41	2.2610	1.99e-05
IPR009060	45	13	3.0146	0.001712
IPR009061	11	2	1.64602	0.6312
IPR009062	1	1	Inf	0.119
IPR009066	1	1	Inf	0.119
IPR009071	51	13	2.5383	0.007218
IPR009072	52	22	5.4531	3.238e-08
IPR009078	20	3	1.30713	0.7249
IPR009080	13	4	3.29333	0.05921
IPR009088	3	2	14.81616	0.03908
IPR009091	21	8	4.5640	0.001931
IPR009097	4	1	2.46883	0.3975
IPR009109	1	1	Inf	0.119
IPR009145	3	1	3.703379	0.3161
IPR009146	9	4	5.9288	0.01537
IPR009161	3	1	3.703379	0.3161
IPR009170	1	1	Inf	0.119
IPR009231	4	2	7.40883	0.07204
IPR009244	1	1	Inf	0.119
IPR009263	6	2	3.70400	0.1534
IPR009269	1	1	Inf	0.119
IPR009283	1	1	Inf	0.119
IPR009290	1	1	Inf	0.119
IPR009292	1	1	Inf	0.119
IPR009316	1	1	Inf	0.119
IPR009360	2	2	Inf	0.01415
IPR009361	1	1	Inf	0.119
IPR009378	1	1	Inf	0.119
IPR009401	2	1	7.407382	0.2238
IPR009422	1	1	Inf	0.119
IPR009432	4	1	2.46883	0.3975
IPR009448	2	1	7.407382	0.2238
IPR009464	2	1	7.407382	0.2238
IPR009496	3	1	3.703379	0.3161
IPR009511	1	1	Inf	0.119
IPR009524	1	1	Inf	0.119
IPR009533	3	1	3.703379	0.3161
IPR009548	1	1	Inf	0.119
IPR009567	1	1	Inf	0.119
IPR009581	6	1	1.481272	0.5323
IPR009598	1	1	Inf	0.119
IPR009600	1	1	Inf	0.119
IPR009604	2	2	Inf	0.01415
IPR009607	2	1	7.407382	0.2238
IPR009613	3	2	14.81616	0.03908
IPR009621	1	1	Inf	0.119
IPR009652	1	1	Inf	0.119
IPR009675	1	1	Inf	0.119
IPR009704	1	1	Inf	0.119
IPR009723	1	1	Inf	0.119
IPR009724	1	1	Inf	0.119
IPR009730	1	1	Inf	0.119
IPR009738	3	1	3.703379	0.3161
IPR009755	1	1	Inf	0.119
IPR009782	2	1	7.407382	0.2238
IPR009800	1	1	Inf	0.119
IPR009816	2	1	7.407382	0.2238
IPR009818	4	3	22.2284	0.00613
IPR009829	1	1	Inf	0.119
IPR009846	1	1	Inf	0.119
IPR009851	2	1	7.407382	0.2238
IPR009852	1	1	Inf	0.119
IPR009917	1	1	Inf	0.119
IPR009932	2	1	7.407382	0.2238
IPR009952	2	1	7.407382	0.2238
IPR009976	1	1	Inf	0.119
IPR010003	1	1	Inf	0.119
IPR010044	2	1	7.407382	0.2238
IPR010164	1	1	Inf	0.119
IPR010280	2	1	7.407382	0.2238
IPR010285	1	1	Inf	0.119
IPR010286	2	1	7.407382	0.2238
IPR010291	3	1	3.703379	0.3161
IPR010294	21	1	0.3701585	0.5029
IPR010301	1	1	Inf	0.119
IPR010304	4	4	Inf	2e-04
IPR010334	2	2	Inf	0.01415
IPR010335	1	1	Inf	0.119
IPR010339	2	2	Inf	0.01415
IPR010347	1	1	Inf	0.119
IPR010378	1	1	Inf	0.119
IPR010405	1	1	Inf	0.119
IPR010431	3	1	3.703379	0.3161
IPR010439	4	2	7.40883	0.07204
IPR010442	6	1	1.481272	0.5323
IPR010448	6	2	3.70400	0.1534
IPR010465	3	1	3.703379	0.3161
IPR010472	11	2	1.64602	0.6312
IPR010473	11	1	0.74054	1
IPR010483	1	1	Inf	0.119
IPR010487	1	1	Inf	0.119
IPR010491	1	1	Inf	0.119
IPR010492	1	1	Inf	0.119
IPR010504	4	2	7.40883	0.07204
IPR010506	6	2	3.70400	0.1534
IPR010507	3	2	14.81616	0.03908
IPR010513	2	1	7.407382	0.2238
IPR010536	3	1	3.703379	0.3161
IPR010541	2	2	Inf	0.01415
IPR010542	6	1	1.481272	0.5323
IPR010561	1	1	Inf	0.119
IPR010569	16	2	1.05803	1
IPR010578	2	2	Inf	0.01415
IPR010582	4	1	2.46883	0.3975
IPR010597	1	1	Inf	0.119
IPR010599	3	1	3.703379	0.3161
IPR010613	2	1	7.407382	0.2238
IPR010614	4	3	22.2284	0.00613
IPR010622	5	2	4.93885	0.1107
IPR010635	3	1	3.703379	0.3161
IPR010643	2	1	7.407382	0.2238
IPR010655	1	1	Inf	0.119
IPR010666	5	5	Inf	2.378e-05
IPR010675	2	2	Inf	0.01415
IPR010678	1	1	Inf	0.119
IPR010684	2	1	7.407382	0.2238
IPR010703	13	1	0.617080	1
IPR010716	1	1	Inf	0.119
IPR010733	1	1	Inf	0.119
IPR010736	4	2	7.40883	0.07204
IPR010770	2	1	7.407382	0.2238
IPR010776	1	1	Inf	0.119
IPR010795	2	1	7.407382	0.2238
IPR010796	4	3	22.2284	0.00613
IPR010849	1	1	Inf	0.119
IPR010876	1	1	Inf	0.119
IPR010908	6	3	7.41029	0.02548
IPR010909	13	2	1.34668	0.6617
IPR010911	9	3	3.70462	0.0815
IPR010912	3	2	14.81616	0.03908
IPR010918	5	1	1.851612	0.4692
IPR010919	8	3	4.44592	0.05945
IPR010920	21	14	14.8544	5.717e-09
IPR010926	7	2	2.96316	0.1985
IPR010935	5	4	29.6305	0.0009051
IPR010977	2	1	7.407382	0.2238
IPR010979	6	2	3.70400	0.1534
IPR010982	14	3	2.0205	0.2275
IPR010987	28	1	0.2741327	0.2452
IPR010989	19	2	0.871208	1
IPR010991	1	1	Inf	0.119
IPR010994	8	3	4.44592	0.05945
IPR010995	1	1	Inf	0.119
IPR010996	4	1	2.46883	0.3975
IPR010997	6	4	14.8225	0.002458
IPR011001	9	1	0.925718	1
IPR011004	5	1	1.851612	0.4692
IPR011009	634	113	1.6224	1.03e-05
IPR011010	60	1	0.1253265	0.008295
IPR011011	123	43	4.0107	2.327e-11
IPR011012	26	5	1.76416	0.2271
IPR011015	6	3	7.41029	0.02548
IPR011016	16	4	2.46984	0.1134
IPR011017	7	2	2.96316	0.1985
IPR011019	6	2	3.70400	0.1534
IPR011021	10	2	1.8518	0.3377
IPR011022	10	2	1.8518	0.3377
IPR011023	1	1	Inf	0.119
IPR011024	16	1	0.493620	0.7116
IPR011025	14	2	1.23442	0.679
IPR011026	5	1	1.851612	0.4692
IPR011029	85	7	0.66410	0.3999
IPR011032	29	2	0.548388	0.5708
IPR011033	4	1	2.46883	0.3975
IPR011034	3	1	3.703379	0.3161
IPR011039	3	2	14.81616	0.03908
IPR011042	41	3	0.58440	0.4744
IPR011043	10	5	7.4132	0.00357
IPR011047	34	13	4.5953	7.657e-05
IPR011050	7	1	1.23437	0.588
IPR011051	16	1	0.493620	0.7116
IPR011053	10	1	0.822868	1
IPR011054	6	1	1.481272	0.5323
IPR011059	13	2	1.34668	0.6617
IPR011068	2	2	Inf	0.01415
IPR011072	8	5	12.3547	0.0009749
IPR011074	10	4	4.9407	0.02323
IPR011082	1	1	Inf	0.119
IPR011084	3	2	14.81616	0.03908
IPR011108	3	1	3.703379	0.3161
IPR011129	14	4	2.96406	0.07535
IPR011143	2	1	7.407382	0.2238
IPR011145	1	1	Inf	0.119
IPR011171	2	1	7.407382	0.2238
IPR011174	2	1	7.407382	0.2238
IPR011184	1	1	Inf	0.119
IPR011256	6	1	1.481272	0.5323
IPR011257	5	1	1.851612	0.4692
IPR011259	5	1	1.851612	0.4692
IPR011320	4	1	2.46883	0.3975
IPR011333	147	44	3.1856	3.874e-09
IPR011335	6	2	3.70400	0.1534
IPR011348	1	1	Inf	0.119
IPR011364	2	2	Inf	0.01415
IPR011381	2	2	Inf	0.01415
IPR011383	1	1	Inf	0.119
IPR011388	3	2	14.81616	0.03908
IPR011390	3	2	14.81616	0.03908
IPR011417	6	2	3.70400	0.1534
IPR011421	1	1	Inf	0.119
IPR011430	1	1	Inf	0.119
IPR011442	2	1	7.407382	0.2238
IPR011496	1	1	Inf	0.119
IPR011498	4	1	2.46883	0.3975
IPR011502	2	1	7.407382	0.2238
IPR011513	1	1	Inf	0.119
IPR011515	2	2	Inf	0.01415
IPR011516	1	1	Inf	0.119
IPR011527	32	3	0.76598	1
IPR011531	9	2	2.11645	0.2915
IPR011539	11	2	1.64602	0.6312
IPR011545	72	35	7.0528	1.836e-14
IPR011564	1	1	Inf	0.119
IPR011598	72	16	2.1201	0.01573
IPR011607	3	1	3.703379	0.3161
IPR011614	9	1	0.925718	1
IPR011615	2	1	7.407382	0.2238
IPR011625	40	1	0.1897140	0.08246
IPR011626	55	1	0.1369520	0.01891
IPR011641	24	4	1.48160	0.5207
IPR011645	5	1	1.851612	0.4692
IPR011665	1	1	Inf	0.119
IPR011666	1	1	Inf	0.119
IPR011671	1	1	Inf	0.119
IPR011677	3	2	14.81616	0.03908
IPR011678	1	1	Inf	0.119
IPR011685	3	1	3.703379	0.3161
IPR011701	55	13	2.2961	0.01193
IPR011705	49	16	3.6002	0.0001093
IPR011709	17	9	8.3458	4.682e-05
IPR011722	2	1	7.407382	0.2238
IPR011760	2	2	Inf	0.01415
IPR011761	13	4	3.29333	0.05921
IPR011778	4	1	2.46883	0.3975
IPR011856	3	2	14.81616	0.03908
IPR011941	1	1	Inf	0.119
IPR011948	6	2	3.70400	0.1534
IPR011950	1	1	Inf	0.119
IPR011989	216	70	3.5924	1.348e-15
IPR011990	234	69	3.1306	5.053e-13
IPR011992	236	26	0.91642	0.7622
IPR011993	409	73	1.6194	0.0003876
IPR012120	1	1	Inf	0.119
IPR012144	2	1	7.407382	0.2238
IPR012151	2	1	7.407382	0.2238
IPR012164	2	1	7.407382	0.2238
IPR012170	1	1	Inf	0.119
IPR012265	1	1	Inf	0.119
IPR012270	1	1	Inf	0.119
IPR012295	11	4	4.23505	0.03313
IPR012308	3	2	14.81616	0.03908
IPR012309	3	2	14.81616	0.03908
IPR012310	3	2	14.81616	0.03908
IPR012313	5	2	4.93885	0.1107
IPR012317	45	5	0.92565	1
IPR012319	2	2	Inf	0.01415
IPR012334	3	1	3.703379	0.3161
IPR012337	155	25	1.42665	0.1059
IPR012340	78	29	4.4058	7.946e-09
IPR012346	5	1	1.851612	0.4692
IPR012348	6	3	7.41029	0.02548
IPR012349	3	1	3.703379	0.3161
IPR012371	1	1	Inf	0.119
IPR012394	4	2	7.40883	0.07204
IPR012399	2	1	7.407382	0.2238
IPR012410	1	1	Inf	0.119
IPR012423	1	1	Inf	0.119
IPR012430	1	1	Inf	0.119
IPR012459	1	1	Inf	0.119
IPR012461	9	3	3.70462	0.0815
IPR012466	2	1	7.407382	0.2238
IPR012476	2	1	7.407382	0.2238
IPR012479	1	1	Inf	0.119
IPR012485	1	1	Inf	0.119
IPR012496	5	1	1.851612	0.4692
IPR012501	1	1	Inf	0.119
IPR012502	1	1	Inf	0.119
IPR012532	1	1	Inf	0.119
IPR012568	3	1	3.703379	0.3161
IPR012583	1	1	Inf	0.119
IPR012588	1	1	Inf	0.119
IPR012590	1	1	Inf	0.119
IPR012677	289	74	2.5758	1.134e-10
IPR012678	10	1	0.822868	1
IPR012682	4	3	22.2284	0.00613
IPR012848	7	1	1.23437	0.588
IPR012887	2	1	7.407382	0.2238
IPR012901	1	1	Inf	0.119
IPR012908	1	1	Inf	0.119
IPR012919	7	3	5.55717	0.04069
IPR012920	1	1	Inf	0.119
IPR012921	5	2	4.93885	0.1107
IPR012923	1	1	Inf	0.119
IPR012929	1	1	Inf	0.119
IPR012935	1	1	Inf	0.119
IPR012936	4	1	2.46883	0.3975
IPR012937	2	1	7.407382	0.2238
IPR012945	3	2	14.81616	0.03908
IPR012948	5	2	4.93885	0.1107
IPR012952	1	1	Inf	0.119
IPR012953	1	1	Inf	0.119
IPR012954	1	1	Inf	0.119
IPR012956	1	1	Inf	0.119
IPR012959	1	1	Inf	0.119
IPR012960	1	1	Inf	0.119
IPR012961	2	1	7.407382	0.2238
IPR012966	4	3	22.2284	0.00613
IPR012977	1	1	Inf	0.119
IPR012978	1	1	Inf	0.119
IPR012980	1	1	Inf	0.119
IPR012981	4	2	7.40883	0.07204
IPR012983	5	1	1.851612	0.4692
IPR012993	1	1	Inf	0.119
IPR012996	3	1	3.703379	0.3161
IPR013017	9	1	0.925718	1
IPR013019	9	2	2.11645	0.2915
IPR013020	5	4	29.6305	0.0009051
IPR013021	1	1	Inf	0.119
IPR013024	3	1	3.703379	0.3161
IPR013026	118	39	3.6799	1.268e-09
IPR013030	4	1	2.46883	0.3975
IPR013034	5	1	1.851612	0.4692
IPR013040	2	1	7.407382	0.2238
IPR013041	12	2	1.48138	0.6455
IPR013057	16	3	1.70952	0.4268
IPR013078	15	4	2.69452	0.09344
IPR013079	8	3	4.44592	0.05945
IPR013083	455	136	3.2268	2.2e-16
IPR013087	849	298	4.2266	2.2e-16
IPR013088	55	9	1.44990	0.2961
IPR013092	18	2	0.92570	1
IPR013098	211	14	0.52479	0.01827
IPR013099	18	6	3.7065	0.01473
IPR013105	8	1	1.05802	1
IPR013106	245	9	0.28095	9.964e-06
IPR013122	7	2	2.96316	0.1985
IPR013123	1	1	Inf	0.119
IPR013126	21	1	0.3701585	0.5029
IPR013134	1	1	Inf	0.119
IPR013136	2	2	Inf	0.01415
IPR013137	4	4	Inf	2e-04
IPR013144	3	2	14.81616	0.03908
IPR013146	1	1	Inf	0.119
IPR013150	2	2	Inf	0.01415
IPR013151	38	3	0.63455	0.6174
IPR013154	16	1	0.493620	0.7116
IPR013155	6	1	1.481272	0.5323
IPR013162	40	2	0.389512	0.2256
IPR013176	1	1	Inf	0.119
IPR013180	1	1	Inf	0.119
IPR013183	1	1	Inf	0.119
IPR013194	3	2	14.81616	0.03908
IPR013197	1	1	Inf	0.119
IPR013212	2	2	Inf	0.01415
IPR013216	11	3	2.77834	0.134
IPR013234	1	1	Inf	0.119
IPR013240	1	1	Inf	0.119
IPR013243	3	1	3.703379	0.3161
IPR013252	1	1	Inf	0.119
IPR013255	1	1	Inf	0.119
IPR013256	1	1	Inf	0.119
IPR013258	2	1	7.407382	0.2238
IPR013260	1	1	Inf	0.119
IPR013272	2	2	Inf	0.01415
IPR013273	19	1	0.4113122	0.7189
IPR013289	4	1	2.46883	0.3975
IPR013291	1	1	Inf	0.119
IPR013295	5	1	1.851612	0.4692
IPR013320	304	26	0.69080	0.07485
IPR013346	1	1	Inf	0.119
IPR013471	1	1	Inf	0.119
IPR013497	2	2	Inf	0.01415
IPR013498	1	1	Inf	0.119
IPR013499	4	1	2.46883	0.3975
IPR013500	4	1	2.46883	0.3975
IPR013506	2	1	7.407382	0.2238
IPR013507	4	4	Inf	2e-04
IPR013509	1	1	Inf	0.119
IPR013520	12	4	3.70525	0.04512
IPR013523	1	1	Inf	0.119
IPR013535	1	1	Inf	0.119
IPR013547	2	1	7.407382	0.2238
IPR013548	13	1	0.617080	1
IPR013558	5	2	4.93885	0.1107
IPR013562	1	1	Inf	0.119
IPR013568	8	1	1.05802	1
IPR013577	4	2	7.40883	0.07204
IPR013579	4	2	7.40883	0.07204
IPR013583	2	1	7.407382	0.2238
IPR013584	6	2	3.70400	0.1534
IPR013598	7	6	44.4688	1.777e-05
IPR013606	8	1	1.05802	1
IPR013612	1	1	Inf	0.119
IPR013618	4	1	2.46883	0.3975
IPR013627	1	1	Inf	0.119
IPR013632	4	4	Inf	2e-04
IPR013633	1	1	Inf	0.119
IPR013637	3	2	14.81616	0.03908
IPR013641	1	1	Inf	0.119
IPR013651	2	2	Inf	0.01415
IPR013655	10	2	1.8518	0.3377
IPR013662	4	1	2.46883	0.3975
IPR013697	1	1	Inf	0.119
IPR013713	3	2	14.81616	0.03908
IPR013719	2	2	Inf	0.01415
IPR013721	4	2	7.40883	0.07204
IPR013724	2	2	Inf	0.01415
IPR013725	1	1	Inf	0.119
IPR013730	1	1	Inf	0.119
IPR013748	3	2	14.81616	0.03908
IPR013757	2	1	7.407382	0.2238
IPR013758	2	1	7.407382	0.2238
IPR013759	2	1	7.407382	0.2238
IPR013760	2	1	7.407382	0.2238
IPR013761	104	16	1.34780	0.2862
IPR013763	43	23	8.5556	4.475e-11
IPR013766	48	3	0.493387	0.3675
IPR013767	12	1	0.673198	1
IPR013769	7	1	1.23437	0.588
IPR013780	19	1	0.4113122	0.7189
IPR013783	1358	54	0.29797	2.2e-16
IPR013784	5	1	1.851612	0.4692
IPR013785	56	3	0.41881	0.1504
IPR013790	9	2	2.11645	0.2915
IPR013791	2	1	7.407382	0.2238
IPR013792	2	1	7.407382	0.2238
IPR013808	4	1	2.46883	0.3975
IPR013809	12	2	1.48138	0.6455
IPR013815	21	6	2.965	0.03156
IPR013818	17	2	0.98745	1
IPR013821	8	1	1.05802	1
IPR013824	2	2	Inf	0.01415
IPR013825	2	2	Inf	0.01415
IPR013826	2	2	Inf	0.01415
IPR013847	5	3	11.1110	0.01397
IPR013851	1	1	Inf	0.119
IPR013854	1	1	Inf	0.119
IPR013861	2	1	7.407382	0.2238
IPR013865	3	1	3.703379	0.3161
IPR013866	3	2	14.81616	0.03908
IPR013867	2	2	Inf	0.01415
IPR013872	1	1	Inf	0.119
IPR013874	2	1	7.407382	0.2238
IPR013876	1	1	Inf	0.119
IPR013877	1	1	Inf	0.119
IPR013881	1	1	Inf	0.119
IPR013882	2	1	7.407382	0.2238
IPR013893	1	1	Inf	0.119
IPR013894	2	2	Inf	0.01415
IPR013907	3	2	14.81616	0.03908
IPR013909	1	1	Inf	0.119
IPR013913	1	1	Inf	0.119
IPR013915	1	1	Inf	0.119
IPR013917	1	1	Inf	0.119
IPR013918	2	1	7.407382	0.2238
IPR013923	1	1	Inf	0.119
IPR013929	1	1	Inf	0.119
IPR013930	1	1	Inf	0.119
IPR013932	3	1	3.703379	0.3161
IPR013934	1	1	Inf	0.119
IPR013935	1	1	Inf	0.119
IPR013937	4	2	7.40883	0.07204
IPR013947	1	1	Inf	0.119
IPR013949	1	1	Inf	0.119
IPR013950	1	1	Inf	0.119
IPR013953	1	1	Inf	0.119
IPR013954	1	1	Inf	0.119
IPR013955	2	2	Inf	0.01415
IPR013956	5	5	Inf	2.378e-05
IPR013961	1	1	Inf	0.119
IPR013969	1	1	Inf	0.119
IPR013970	1	1	Inf	0.119
IPR013979	3	1	3.703379	0.3161
IPR014001	118	55	6.5347	2.2e-16
IPR014002	1	1	Inf	0.119
IPR014009	7	1	1.23437	0.588
IPR014010	3	1	3.703379	0.3161
IPR014012	5	2	4.93885	0.1107
IPR014013	4	3	22.2284	0.00613
IPR014014	38	17	6.0144	4.474e-07
IPR014020	8	3	4.44592	0.05945
IPR014026	1	1	Inf	0.119
IPR014027	1	1	Inf	0.119
IPR014052	2	1	7.407382	0.2238
IPR014100	1	1	Inf	0.119
IPR014133	1	1	Inf	0.119
IPR014313	1	1	Inf	0.119
IPR014352	47	5	0.88151	1
IPR014376	3	1	3.703379	0.3161
IPR014387	1	1	Inf	0.119
IPR014472	5	1	1.851612	0.4692
IPR014492	1	1	Inf	0.119
IPR014612	1	1	Inf	0.119
IPR014644	1	1	Inf	0.119
IPR014646	1	1	Inf	0.119
IPR014710	44	2	0.352372	0.1631
IPR014711	4	1	2.46883	0.3975
IPR014712	4	1	2.46883	0.3975
IPR014716	52	1	0.1450215	0.01777
IPR014720	26	8	3.2954	0.00861
IPR014721	26	9	3.9262	0.002213
IPR014722	23	3	1.11093	0.7495
IPR014724	3	1	3.703379	0.3161
IPR014727	4	1	2.46883	0.3975
IPR014729	48	13	2.7559	0.003219
IPR014741	4	1	2.46883	0.3975
IPR014742	3	1	3.703379	0.3161
IPR014743	8	1	1.05802	1
IPR014748	6	1	1.481272	0.5323
IPR014752	14	2	1.23442	0.679
IPR014756	102	15	1.27783	0.3587
IPR014758	2	1	7.407382	0.2238
IPR014762	3	3	Inf	0.001683
IPR014764	4	3	22.2284	0.00613
IPR014767	7	1	1.23437	0.588
IPR014768	13	2	1.34668	0.6617
IPR014770	6	3	7.41029	0.02548
IPR014772	4	2	7.40883	0.07204
IPR014775	6	2	3.70400	0.1534
IPR014780	2	1	7.407382	0.2238
IPR014786	1	1	Inf	0.119
IPR014789	1	1	Inf	0.119
IPR014790	2	2	Inf	0.01415
IPR014797	4	1	2.46883	0.3975
IPR014799	4	2	7.40883	0.07204
IPR014800	2	1	7.407382	0.2238
IPR014808	1	1	Inf	0.119
IPR014810	1	1	Inf	0.119
IPR014811	8	2	2.46917	0.2448
IPR014813	1	1	Inf	0.119
IPR014816	2	2	Inf	0.01415
IPR014821	4	1	2.46883	0.3975
IPR014830	4	1	2.46883	0.3975
IPR014840	2	1	7.407382	0.2238
IPR014847	15	2	1.13942	0.697
IPR014853	15	1	0.528895	1
IPR014854	1	1	Inf	0.119
IPR014857	1	1	Inf	0.119
IPR014868	6	1	1.481272	0.5323
IPR014873	5	1	1.851612	0.4692
IPR014876	4	1	2.46883	0.3975
IPR014877	1	1	Inf	0.119
IPR014881	1	1	Inf	0.119
IPR014883	1	1	Inf	0.119
IPR014889	3	2	14.81616	0.03908
IPR014890	3	1	3.703379	0.3161
IPR014892	1	1	Inf	0.119
IPR014896	3	1	3.703379	0.3161
IPR014898	1	1	Inf	0.119
IPR014906	2	1	7.407382	0.2238
IPR014908	2	2	Inf	0.01415
IPR014936	3	1	3.703379	0.3161
IPR014939	1	1	Inf	0.119
IPR014940	12	1	0.673198	1
IPR014978	3	1	3.703379	0.3161
IPR015007	1	1	Inf	0.119
IPR015015	2	1	7.407382	0.2238
IPR015016	1	1	Inf	0.119
IPR015030	2	1	7.407382	0.2238
IPR015033	1	1	Inf	0.119
IPR015034	1	1	Inf	0.119
IPR015042	3	1	3.703379	0.3161
IPR015048	6	1	1.481272	0.5323
IPR015063	3	2	14.81616	0.03908
IPR015088	1	1	Inf	0.119
IPR015096	3	3	Inf	0.001683
IPR015123	2	1	7.407382	0.2238
IPR015125	1	1	Inf	0.119
IPR015128	1	1	Inf	0.119
IPR015142	1	1	Inf	0.119
IPR015145	1	1	Inf	0.119
IPR015153	3	1	3.703379	0.3161
IPR015154	4	2	7.40883	0.07204
IPR015155	1	1	Inf	0.119
IPR015158	1	1	Inf	0.119
IPR015163	2	2	Inf	0.01415
IPR015172	1	1	Inf	0.119
IPR015174	1	1	Inf	0.119
IPR015187	1	1	Inf	0.119
IPR015188	1	1	Inf	0.119
IPR015194	2	1	7.407382	0.2238
IPR015195	2	1	7.407382	0.2238
IPR015205	1	1	Inf	0.119
IPR015216	1	1	Inf	0.119
IPR015252	1	1	Inf	0.119
IPR015267	1	1	Inf	0.119
IPR015285	1	1	Inf	0.119
IPR015350	1	1	Inf	0.119
IPR015351	1	1	Inf	0.119
IPR015353	3	1	3.703379	0.3161
IPR015371	1	1	Inf	0.119
IPR015373	10	1	0.822868	1
IPR015381	1	1	Inf	0.119
IPR015395	3	1	3.703379	0.3161
IPR015399	3	2	14.81616	0.03908
IPR015408	1	1	Inf	0.119
IPR015411	1	1	Inf	0.119
IPR015413	2	1	7.407382	0.2238
IPR015415	7	2	2.96316	0.1985
IPR015418	1	1	Inf	0.119
IPR015421	48	6	1.05809	0.824
IPR015422	36	5	1.19472	0.611
IPR015424	52	6	0.96594	1
IPR015425	18	6	3.7065	0.01473
IPR015427	1	1	Inf	0.119
IPR015431	2	1	7.407382	0.2238
IPR015445	1	1	Inf	0.119
IPR015446	3	1	3.703379	0.3161
IPR015452	1	1	Inf	0.119
IPR015500	8	3	4.44592	0.05945
IPR015505	9	1	0.925718	1
IPR015506	6	2	3.70400	0.1534
IPR015507	4	3	22.2284	0.00613
IPR015517	2	1	7.407382	0.2238
IPR015525	1	1	Inf	0.119
IPR015526	25	4	1.41101	0.5306
IPR015534	1	1	Inf	0.119
IPR015585	3	3	Inf	0.001683
IPR015586	1	1	Inf	0.119
IPR015590	29	3	0.85441	1
IPR015615	26	4	1.34684	0.5421
IPR015617	1	1	Inf	0.119
IPR015621	12	1	0.673198	1
IPR015633	8	7	51.9778	2.407e-06
IPR015635	1	1	Inf	0.119
IPR015648	3	2	14.81616	0.03908
IPR015655	18	3	1.48149	0.4659
IPR015659	2	1	7.407382	0.2238
IPR015661	2	2	Inf	0.01415
IPR015668	2	1	7.407382	0.2238
IPR015671	2	1	7.407382	0.2238
IPR015712	4	1	2.46883	0.3975
IPR015727	2	1	7.407382	0.2238
IPR015760	3	1	3.703379	0.3161
IPR015797	21	3	1.23448	0.7321
IPR015803	2	1	7.407382	0.2238
IPR015847	5	3	11.1110	0.01397
IPR015877	1	1	Inf	0.119
IPR015878	5	1	1.851612	0.4692
IPR015886	1	1	Inf	0.119
IPR015894	28	5	1.61065	0.3724
IPR015898	11	2	1.64602	0.6312
IPR015912	6	1	1.481272	0.5323
IPR015915	80	23	2.9988	3.861e-05
IPR015917	12	4	3.70525	0.04512
IPR015919	213	6	0.213585	3.376e-06
IPR015923	1	1	Inf	0.119
IPR015927	3	1	3.703379	0.3161
IPR015928	3	1	3.703379	0.3161
IPR015931	3	1	3.703379	0.3161
IPR015940	35	13	4.3864	0.0001086
IPR015943	381	129	3.8759	2.2e-16
IPR015946	4	2	7.40883	0.07204
IPR015947	24	9	4.4507	0.001155
IPR015955	14	1	0.569596	1
IPR016009	3	3	Inf	0.001683
IPR016021	29	8	2.8246	0.01712
IPR016024	356	116	3.650	2.2e-16
IPR016049	1	1	Inf	0.119
IPR016054	38	2	0.41118	0.3127
IPR016059	3	2	14.81616	0.03908
IPR016064	22	3	1.16946	0.7403
IPR016093	9	3	3.70462	0.0815
IPR016095	5	1	1.851612	0.4692
IPR016098	6	2	3.70400	0.1534
IPR016123	4	1	2.46883	0.3975
IPR016129	10	2	1.8518	0.3377
IPR016130	71	13	1.66189	0.09864
IPR016135	54	16	3.1260	0.0003854
IPR016137	32	6	1.71001	0.266
IPR016151	2	1	7.407382	0.2238
IPR016152	8	1	1.05802	1
IPR016156	6	1	1.481272	0.5323
IPR016157	5	2	4.93885	0.1107
IPR016158	9	5	9.2653	0.001978
[truncated: 3,363 more rows]
