# Supplementary material for: Germline-related molecular phenotype in Metazoa: conservation and innovation highlighted by comparative transcriptomics
Source: EvoDevo. 2023 Jan 30;14:2. doi: 10.1186/s13227-022-00207-3 (PMC9885605; doi:10.1186/s13227-022-00207-3)
Supplement: Supplementary file 1 — Additional file 1: Zipped directory comprehending more detailed information on the species-specific transcriptomic analyses (transcriptomic statistics, read counts, fasta of upregulated transcripts, GO/IPR enrichment analyses, ratios bootstrap iterations) and extensive results of the comparative analyses (co-upregulated transcripts, co-enriched GO/IPR, comparisons of different cut-off iterations) [file 13227_2022_207_MOESM1_ESM.zip › SUPPLEMENTARY_MATERIAL/Xenopus_tropicalis/salmon.isoform.counts.matrix.ovary_vs_soma.edgeR.DE_results]

sampleA	sampleB	logFC	logCPM	PValue	FDR
TRINITY_DN48402_c0_g1_i1	ovary	soma	8.57862870601865	4.88147981337826	6.3552495858891e-34	1.37902560764207e-29
TRINITY_DN44668_c1_g1_i1	ovary	soma	8.457122128667	5.17314069918491	9.24394104075288e-32	1.00292138321648e-27
TRINITY_DN41661_c0_g1_i1	ovary	soma	8.62110023816204	5.45580054502117	1.66854032581858e-31	1.20685521766458e-27
TRINITY_DN50512_c0_g1_i1	ovary	soma	14.7955985483946	5.09839989476128	4.09025243602944e-31	2.13577553839233e-27
TRINITY_DN45165_c1_g1_i5	ovary	soma	15.1181440975215	5.42031201938643	5.29973291042172e-31	2.13577553839233e-27
TRINITY_DN38962_c0_g1_i1	ovary	soma	14.7869398233318	5.08976008152259	5.90564230165169e-31	2.13577553839233e-27
TRINITY_DN21452_c0_g1_i1	ovary	soma	15.1493454159269	5.45145921055588	7.49251703885913e-31	2.32257324608863e-27
TRINITY_DN52799_c12_g1_i1	ovary	soma	14.6415933303699	4.94475052982532	1.34174001368334e-30	3.23538791564481e-27
TRINITY_DN44034_c0_g1_i1	ovary	soma	12.9699666572811	5.14733456658202	1.34192779578797e-30	3.23538791564481e-27
TRINITY_DN52038_c1_g1_i3	ovary	soma	15.3598127242394	5.66159069118377	1.91042738121371e-30	4.02440232602681e-27
TRINITY_DN42863_c0_g1_i1	ovary	soma	8.37573306009915	6.10095440132552	2.0401136267245e-30	4.02440232602681e-27
TRINITY_DN8670_c0_g1_i1	ovary	soma	12.1795265577905	7.30108008502885	3.22212843380659e-30	5.82641374043077e-27
TRINITY_DN52826_c3_g1_i5	ovary	soma	9.40834196393823	6.68720847018709	3.63514698408547e-30	6.06761956982082e-27
TRINITY_DN53565_c0_g1_i1	ovary	soma	13.3269590981937	5.50252005390502	4.08762860344557e-30	6.29183343775899e-27
TRINITY_DN51740_c1_g1_i1	ovary	soma	15.2102272802024	5.51223862403265	4.34939405347642e-30	6.29183343775899e-27
TRINITY_DN47066_c4_g1_i2	ovary	soma	8.08609092269199	5.22045174399625	5.07766644231157e-30	6.88626775823242e-27
TRINITY_DN4163_c0_g1_i1	ovary	soma	13.0331287098807	5.25756161677827	7.02509135711338e-30	8.51371474628574e-27
TRINITY_DN52958_c0_g1_i8	ovary	soma	12.2971866061515	6.13791070739987	7.06239298737929e-30	8.51371474628574e-27
TRINITY_DN39103_c0_g1_i1	ovary	soma	11.1128187857341	5.24332370633965	8.53681157043739e-30	9.74948811931163e-27
TRINITY_DN49790_c2_g1_i9	ovary	soma	8.061465107978	5.43747088622364	1.65143766326882e-29	1.77079419298477e-26
TRINITY_DN31098_c0_g1_i1	ovary	soma	12.6060111625925	4.78440975953752	1.71375077435274e-29	1.77079419298477e-26
TRINITY_DN37086_c0_g1_i6	ovary	soma	13.4047478211574	5.57548126466692	1.89088421518812e-29	1.86501348115305e-26
TRINITY_DN52395_c1_g1_i1	ovary	soma	15.6010223129723	5.90247077781499	2.07248718880873e-29	1.95525650043307e-26
TRINITY_DN45770_c0_g1_i1	ovary	soma	12.8414744101457	5.06628126545177	2.54845704280547e-29	2.30412372382649e-26
TRINITY_DN4390_c0_g1_i1	ovary	soma	13.4848792498028	7.88442276635938	2.81096685271657e-29	2.43980678948388e-26
TRINITY_DN20256_c0_g1_i1	ovary	soma	14.3067680314552	4.61084298777005	3.60744734519615e-29	3.01069230551582e-26
TRINITY_DN47698_c0_g1_i1	ovary	soma	10.6641550240158	4.51069847972664	3.77098400318883e-29	3.03061414389609e-26
TRINITY_DN33762_c0_g1_i1	ovary	soma	12.0829380293289	5.52409513227036	4.04739262933939e-29	3.13658473800127e-26
TRINITY_DN42598_c0_g1_i1	ovary	soma	12.8072703522676	5.0323778219215	5.33982364434911e-29	3.99547700892177e-26
TRINITY_DN45255_c0_g1_i2	ovary	soma	13.2322152433517	5.45786093149604	5.91636685108945e-29	4.279308143393e-26
TRINITY_DN51742_c0_g1_i1	ovary	soma	10.5242836104593	4.94068149535222	7.82543359088829e-29	5.47755108028016e-26
TRINITY_DN45854_c0_g1_i1	ovary	soma	12.6501803194985	4.87544273590317	9.70314592998082e-29	6.46751995497342e-26
TRINITY_DN26651_c0_g1_i1	ovary	soma	12.28349486372	5.7193437724478	9.83585227494921e-29	6.46751995497342e-26
TRINITY_DN46439_c1_g1_i1	ovary	soma	14.4061767109932	4.70995600859215	1.12804528994244e-28	7.17230391234149e-26
TRINITY_DN48693_c1_g1_i1	ovary	soma	9.60834658603214	6.19275696251808	1.15687652395019e-28	7.17230391234149e-26
TRINITY_DN39428_c0_g1_i1	ovary	soma	12.9925397222514	5.23143364738234	1.27695747075249e-28	7.52351701950122e-26
TRINITY_DN24085_c0_g1_i1	ovary	soma	15.6483858526538	5.94977609316987	1.28287077617192e-28	7.52351701950122e-26
TRINITY_DN52479_c0_g1_i1	ovary	soma	8.7254836260568	4.52531361759139	1.71062794110198e-28	9.76813570893995e-26
TRINITY_DN42741_c0_g1_i1	ovary	soma	14.2051909451398	4.50958891660402	1.79568432942734e-28	9.99091134980614e-26
TRINITY_DN50761_c3_g1_i1	ovary	soma	12.4210756973169	4.59977388453676	1.87338596470149e-28	1.01626505120144e-25
TRINITY_DN32143_c0_g1_i1	ovary	soma	11.4784737835674	4.43164226232265	1.95402186136251e-28	1.01738052592723e-25
TRINITY_DN33674_c0_g1_i1	ovary	soma	15.6428905347563	5.94428683367707	1.96921434577371e-28	1.01738052592723e-25
TRINITY_DN35597_c0_g1_i1	ovary	soma	12.0479951158522	5.92883391573839	2.62716878443443e-28	1.32574268496379e-25
TRINITY_DN37515_c0_g1_i2	ovary	soma	9.36784295707975	4.14916817938163	3.72833923800875e-28	1.83866438921709e-25
TRINITY_DN38353_c0_g1_i1	ovary	soma	11.6329625575078	6.04673097426758	4.58415551248666e-28	2.21047978812107e-25
TRINITY_DN43694_c0_g1_i1	ovary	soma	7.81817536875122	6.18271832125462	6.7809494635949e-28	3.1986917915336e-25
TRINITY_DN50527_c1_g2_i2	ovary	soma	9.17102595924915	4.36904222051697	8.27262705126686e-28	3.81931349756254e-25
TRINITY_DN39879_c0_g1_i1	ovary	soma	14.0842636503108	4.38907678757467	1.0393726379334e-27	4.69861393135766e-25
TRINITY_DN26564_c0_g1_i1	ovary	soma	15.9011265549882	6.20223468108254	1.49308005315996e-27	6.61190695377916e-25
TRINITY_DN32769_c0_g1_i3	ovary	soma	15.9279282908087	6.22900946264529	1.65478358965607e-27	7.18142982238942e-25
TRINITY_DN49850_c0_g1_i1	ovary	soma	7.26336898464587	6.15324355913453	1.78182241869659e-27	7.44623180963362e-25
TRINITY_DN46325_c0_g1_i2	ovary	soma	13.6937000178314	8.08959282908661	1.78443271165007e-27	7.44623180963362e-25
TRINITY_DN44783_c0_g1_i1	ovary	soma	9.4986689792153	6.57024679138305	1.87785759926974e-27	7.68823246161398e-25
TRINITY_DN46061_c0_g1_i1	ovary	soma	11.1947687894393	5.68350854937581	1.98138740841097e-27	7.96187506946475e-25
TRINITY_DN46798_c0_g1_i2	ovary	soma	11.6438580893061	5.14281183207581	2.17680636330008e-27	8.58809477768154e-25
TRINITY_DN53130_c5_g1_i2	ovary	soma	10.0738462000498	4.68762849616813	2.83848735876623e-27	1.09986316424765e-24
TRINITY_DN45165_c1_g1_i4	ovary	soma	12.6282182346376	4.86837241222061	2.98767588392173e-27	1.13736103517926e-24
TRINITY_DN41075_c0_g1_i1	ovary	soma	7.53982848540996	4.43499654995403	3.15853572418683e-27	1.18167356343328e-24
TRINITY_DN37444_c0_g1_i3	ovary	soma	13.9548493592679	4.26014661506566	4.43978571594426e-27	1.63286288559787e-24
TRINITY_DN50858_c0_g1_i14	ovary	soma	7.76329143882481	4.9039032149403	6.47496815242113e-27	2.33568301388163e-24
TRINITY_DN46115_c0_g1_i2	ovary	soma	7.3134858993473	5.84093911339507	6.59830978107985e-27	2.33568301388163e-24
TRINITY_DN50020_c1_g1_i1	ovary	soma	7.01495857636607	5.01967051995921	6.67368758286837e-27	2.33568301388163e-24
TRINITY_DN40806_c0_g1_i2	ovary	soma	10.5690949292192	4.05803133289783	7.97100282371615e-27	2.74544111542566e-24
TRINITY_DN52544_c4_g1_i1	ovary	soma	13.8868379492484	4.19240745190928	1.00237461872685e-26	3.37820161612923e-24
TRINITY_DN38856_c0_g1_i1	ovary	soma	8.26334707945664	5.36812966010644	1.01195034355685e-26	3.37820161612923e-24
TRINITY_DN46479_c0_g3_i2	ovary	soma	7.17199040147276	3.91449239252196	1.04060566923177e-26	3.4212276388879e-24
TRINITY_DN41084_c0_g1_i1	ovary	soma	12.3646974224217	4.60568592859545	2.06884063934188e-26	6.70026463180291e-24
TRINITY_DN52280_c8_g1_i1	ovary	soma	8.24329091175703	5.5662366925223	2.30184745422178e-26	7.34526292781742e-24
TRINITY_DN24091_c0_g1_i1	ovary	soma	6.59779774489999	5.55285479018973	2.75967262840644e-26	8.678570487506e-24
TRINITY_DN46185_c0_g1_i2	ovary	soma	9.43559772231013	6.04229759223772	5.35571375530669e-26	1.66019475394857e-23
TRINITY_DN38314_c0_g1_i1	ovary	soma	16.2925128861106	6.593271366685	8.03222450867838e-26	2.45480619174383e-23
TRINITY_DN38920_c0_g1_i1	ovary	soma	5.73936387832908	5.34033944627904	8.73290069460299e-26	2.63187794683598e-23
TRINITY_DN43095_c0_g1_i1	ovary	soma	11.9697048321988	4.14925900272115	9.11719235119387e-26	2.7100542031309e-23
TRINITY_DN43259_c0_g1_i1	ovary	soma	11.9657469640047	4.14136679754206	9.67821519212746e-26	2.8379404250537e-23
TRINITY_DN52061_c0_g1_i1	ovary	soma	7.43838874994981	4.41491857846596	1.05108822783196e-25	3.04100846076344e-23
TRINITY_DN46026_c0_g1_i2	ovary	soma	5.66063759858313	5.2690026958898	1.1775553339119e-25	3.36207541980978e-23
TRINITY_DN47203_c0_g1_i1	ovary	soma	5.84860563560638	5.42574015093358	1.36805659743723e-25	3.8552545594533e-23
TRINITY_DN49987_c0_g1_i1	ovary	soma	6.26897253140107	4.86578935452036	1.40883178544574e-25	3.91926165543425e-23
TRINITY_DN41474_c0_g1_i1	ovary	soma	10.7019980316683	5.43670819312943	1.66330183461589e-25	4.56860588725699e-23
TRINITY_DN1413_c0_g1_i1	ovary	soma	10.4040066890999	3.90495549522861	1.74324523276636e-25	4.72833478822466e-23
TRINITY_DN53006_c6_g1_i2	ovary	soma	5.85769819055277	4.88766568141801	2.03976254529625e-25	5.46429721856584e-23
TRINITY_DN48292_c0_g1_i2	ovary	soma	11.953086488881	5.48396697531819	2.15307966815482e-25	5.69752142918189e-23
TRINITY_DN44316_c0_g1_i1	ovary	soma	6.86627132597451	5.42132112407191	2.34159458916954e-25	6.12171819161324e-23
TRINITY_DN43670_c0_g1_i2	ovary	soma	8.54854583357781	6.74038424684008	3.62389803812431e-25	9.3613051820547e-23
TRINITY_DN40867_c0_g1_i1	ovary	soma	16.4758468778742	6.77647146064022	3.9175726444878e-25	1.00008716250283e-22
TRINITY_DN49585_c0_g1_i2	ovary	soma	7.60913099998001	3.96189942207773	4.19555413109062e-25	1.05859684988994e-22
TRINITY_DN47116_c0_g1_i1	ovary	soma	12.6327807539836	6.57868543583085	4.28640581754455e-25	1.06908873373447e-22
TRINITY_DN43224_c0_g1_i2	ovary	soma	8.02472133169471	6.61577818072622	4.91511753126128e-25	1.20699392511199e-22
TRINITY_DN39090_c0_g1_i1	ovary	soma	16.4877355621888	6.78835194036911	4.95057188510838e-25	1.20699392511199e-22
TRINITY_DN40736_c0_g1_i2	ovary	soma	14.1950295060005	7.74388297960871	5.68226953397643e-25	1.36999518464172e-22
TRINITY_DN18932_c0_g1_i5	ovary	soma	10.9349508179912	3.88849791466764	5.9579677841861e-25	1.42068069174785e-22
TRINITY_DN50478_c0_g1_i2	ovary	soma	10.7311136558584	4.17385613937281	6.4455919709668e-25	1.52024891497835e-22
TRINITY_DN26990_c0_g1_i1	ovary	soma	6.31070193520271	5.76327893523106	6.61954786274617e-25	1.5444899900401e-22
TRINITY_DN40568_c0_g1_i1	ovary	soma	10.7492651810653	4.19481169394994	7.57385839823982e-25	1.74835269556815e-22
TRINITY_DN52177_c0_g1_i1	ovary	soma	12.1433741225625	4.38689947365136	8.59024758232359e-25	1.96210297146147e-22
TRINITY_DN49490_c0_g1_i2	ovary	soma	11.1839059254322	5.02854877565232	9.32851146785774e-25	2.10853510771922e-22
TRINITY_DN45919_c0_g1_i2	ovary	soma	13.5968630303235	3.90374717781023	1.04157684539252e-24	2.33001814104869e-22
TRINITY_DN52147_c0_g1_i1	ovary	soma	16.5748703140243	6.87542945314587	1.16224418281842e-24	2.57342209418131e-22
TRINITY_DN39032_c0_g1_i2	ovary	soma	12.6387959118752	4.86896948259842	1.20176793808937e-24	2.63405681703044e-22
TRINITY_DN49776_c0_g2_i1	ovary	soma	16.4896981497008	6.79031301562888	1.28563762436202e-24	2.78970508110315e-22
TRINITY_DN40983_c0_g1_i2	ovary	soma	14.0588876016683	7.05493479872158	1.56515153856024e-24	3.36259635992265e-22
TRINITY_DN47324_c0_g1_i1	ovary	soma	16.6153294134337	6.91586310681092	2.44348999350913e-24	5.19816562442693e-22
TRINITY_DN42852_c0_g1_i1	ovary	soma	16.6907848133484	6.99127237305171	3.05749384691017e-24	6.44121931884503e-22
TRINITY_DN48855_c1_g3_i1	ovary	soma	13.0816862600806	7.24036353286448	3.35642998622429e-24	7.00299752606547e-22
TRINITY_DN43630_c0_g1_i1	ovary	soma	11.828278063432	5.66907200531719	3.69340702075639e-24	7.63268942318029e-22
TRINITY_DN26519_c0_g1_i2	ovary	soma	16.6032674605317	6.9038081739075	4.14900068047849e-24	8.4933175250663e-22
TRINITY_DN43475_c0_g1_i1	ovary	soma	6.00534545901946	5.58358569384841	5.04481561596112e-24	1.02306031823122e-21
TRINITY_DN51047_c5_g1_i1	ovary	soma	10.8844891921045	4.38624468097501	6.00015887243261e-24	1.20553192011959e-21
TRINITY_DN50346_c1_g1_i2	ovary	soma	6.85628896992546	6.00812378154718	6.33787268992165e-24	1.26170183026248e-21
TRINITY_DN51613_c0_g1_i1	ovary	soma	17.3552447550353	7.6554180162775	7.09228517341273e-24	1.3990499634353e-21
TRINITY_DN49320_c1_g1_i2	ovary	soma	6.289105258641	4.77703832601457	7.39420447739409e-24	1.44546705364842e-21
TRINITY_DN43757_c0_g1_i1	ovary	soma	6.08608161715938	5.47654549431443	7.49454130383186e-24	1.45200046207007e-21
TRINITY_DN51687_c5_g4_i1	ovary	soma	8.3185239138361	3.97522660039828	8.54237231851167e-24	1.64036227379986e-21
TRINITY_DN23694_c0_g1_i1	ovary	soma	11.7911902320047	4.0224827981729	8.82940550488402e-24	1.68060763202174e-21
TRINITY_DN27009_c0_g1_i3	ovary	soma	7.89755451120734	4.32068298337542	9.33463601020782e-24	1.76132405900434e-21
TRINITY_DN44333_c0_g1_i1	ovary	soma	5.5711482976041	4.70849774053326	1.04412195425378e-23	1.95313812804766e-21
TRINITY_DN52383_c0_g1_i3	ovary	soma	17.3900777295169	7.69023827404389	1.17969620911465e-23	2.18788273859648e-21
TRINITY_DN41977_c0_g1_i1	ovary	soma	17.0516830871371	7.35198224975271	1.2396185502613e-23	2.27953245102712e-21
TRINITY_DN46466_c0_g1_i1	ovary	soma	7.49952574398153	6.51391503901135	1.27879023151361e-23	2.33180413727847e-21
TRINITY_DN49299_c0_g1_i1	ovary	soma	14.3190504579323	7.31548321392807	1.4731858440947e-23	2.66388830258425e-21
TRINITY_DN52307_c1_g1_i1	ovary	soma	6.96980336061906	6.13418329734258	1.55673801462498e-23	2.79170728754937e-21
TRINITY_DN48630_c0_g1_i1	ovary	soma	9.28294267084255	5.74975449796704	1.70068931398686e-23	3.01250872776826e-21
TRINITY_DN22863_c0_g1_i1	ovary	soma	13.4122544323202	3.72012302631494	1.70762972263927e-23	3.01250872776826e-21
TRINITY_DN48152_c2_g1_i1	ovary	soma	17.5357494288551	7.83585938325782	1.81435511991669e-23	3.17497514089293e-21
TRINITY_DN50308_c0_g1_i1	ovary	soma	6.95308964972925	6.23990382196163	1.90808939611835e-23	3.31229054450977e-21
TRINITY_DN48470_c3_g2_i1	ovary	soma	13.417993116863	3.72583068719686	2.1671127731101e-23	3.73207778283461e-21
TRINITY_DN47543_c1_g1_i2	ovary	soma	14.6091234382302	6.84551936697852	2.19537971139207e-23	3.73566266896481e-21
TRINITY_DN28781_c0_g1_i1	ovary	soma	11.5973307893667	3.77774115867385	2.20362607321764e-23	3.73566266896481e-21
TRINITY_DN23268_c0_g1_i1	ovary	soma	11.7028941995155	3.87820131574025	2.29581098367657e-23	3.86176763835642e-21
TRINITY_DN48485_c0_g1_i1	ovary	soma	10.2872932828376	4.09179784973858	2.45467030884327e-23	4.09722238704539e-21
TRINITY_DN48560_c0_g1_i1	ovary	soma	14.3830067983661	6.63962604619933	2.66931025832764e-23	4.42147811415661e-21
TRINITY_DN51001_c0_g1_i1	ovary	soma	5.78317252105751	5.40347349386822	2.88092473947272e-23	4.73584741831959e-21
TRINITY_DN30495_c0_g1_i1	ovary	soma	8.01443589693884	4.20103115843422	2.9862511738328e-23	4.86645487255066e-21
TRINITY_DN44865_c0_g1_i2	ovary	soma	5.8823814761963	4.99538253717553	3.00523043883031e-23	4.86645487255066e-21
TRINITY_DN52571_c0_g2_i2	ovary	soma	5.70628162734427	5.18674962132684	3.51011396314459e-23	5.64192317676107e-21
TRINITY_DN49257_c0_g1_i1	ovary	soma	13.3291555632035	3.63751079725495	4.84993733569459e-23	7.7381463417086e-21
TRINITY_DN43752_c0_g1_i2	ovary	soma	5.68062024592898	4.79672918300681	4.95817579868026e-23	7.8470255770422e-21
TRINITY_DN44443_c0_g1_i1	ovary	soma	5.61360685854394	5.33122268587752	4.99050430725758e-23	7.8470255770422e-21
TRINITY_DN37437_c0_g1_i1	ovary	soma	10.0349111181838	3.97364905338783	5.62507592730316e-23	8.78118867241375e-21
TRINITY_DN45293_c0_g1_i1	ovary	soma	6.11042779623885	4.5407086004589	5.84486365279238e-23	9.05912117156727e-21
TRINITY_DN43106_c0_g1_i1	ovary	soma	7.31002218658708	4.17368232620651	6.87549381160937e-23	1.05809461147597e-20
TRINITY_DN44742_c0_g1_i4	ovary	soma	12.2888595220913	5.22280009863342	7.63235490142525e-23	1.16629907750723e-20
TRINITY_DN37312_c0_g1_i1	ovary	soma	9.17187442689223	6.76292776123896	7.7510418736005e-23	1.17615285045634e-20
TRINITY_DN47207_c0_g1_i1	ovary	soma	10.6978257558313	6.56562049914329	7.82785247158198e-23	1.17955951931151e-20
TRINITY_DN45794_c0_g1_i1	ovary	soma	7.42715646823076	6.36888570396857	9.87922088054262e-23	1.47840837163375e-20
TRINITY_DN29668_c0_g1_i1	ovary	soma	5.50410608874656	5.12169485834471	1.11970200470619e-22	1.66413793151504e-20
TRINITY_DN30510_c0_g1_i1	ovary	soma	6.14000903283014	4.69438429598807	1.15222756389532e-22	1.70082897339895e-20
TRINITY_DN49364_c0_g2_i3	ovary	soma	14.9087950549267	7.14746977746624	1.30325442602291e-22	1.91076471555885e-20
TRINITY_DN53016_c5_g1_i7	ovary	soma	13.3677420158992	3.67586612737592	1.3435890493156e-22	1.95668045510732e-20
TRINITY_DN48875_c0_g1_i3	ovary	soma	8.48094645044411	4.38505886580076	1.36799772926519e-22	1.97894551515502e-20
TRINITY_DN32031_c0_g1_i1	ovary	soma	9.16043106030638	4.59123660439857	1.41221546169016e-22	2.02347955127569e-20
TRINITY_DN40000_c0_g1_i2	ovary	soma	9.36283888974357	4.26147310297178	1.41743348446428e-22	2.02347955127569e-20
TRINITY_DN40369_c0_g1_i1	ovary	soma	9.09539214076052	5.7301833967418	1.60053711528935e-22	2.26993822644861e-20
TRINITY_DN36484_c0_g1_i1	ovary	soma	10.5559556977274	4.35135941575992	2.25668573473001e-22	3.17972881544848e-20
TRINITY_DN40842_c0_g1_i2	ovary	soma	6.75706435764072	4.90017258208153	2.50553030142409e-22	3.5075807748775e-20
TRINITY_DN44866_c0_g1_i1	ovary	soma	5.93496723104776	5.89119535098594	2.67531238411465e-22	3.70408446748283e-20
TRINITY_DN41711_c0_g1_i1	ovary	soma	6.12984779527221	5.1259847377796	2.68003715099684e-22	3.70408446748283e-20
TRINITY_DN49701_c0_g1_i1	ovary	soma	5.95913122413955	5.69916636884315	2.70530863483308e-22	3.71534759919259e-20
TRINITY_DN35517_c0_g1_i1	ovary	soma	6.4758437929086	6.16605344689995	2.87759986053442e-22	3.92710939457462e-20
TRINITY_DN49454_c0_g1_i1	ovary	soma	14.3243367726152	8.28596764946587	2.99590317051058e-22	4.06300643105682e-20
TRINITY_DN21029_c0_g1_i1	ovary	soma	13.2525395396431	3.56136861982094	3.17693163587216e-22	4.28175401035963e-20
TRINITY_DN50012_c0_g1_i1	ovary	soma	6.02449691550125	5.65973246800405	3.33692650435283e-22	4.46962766777481e-20
TRINITY_DN26107_c0_g2_i1	ovary	soma	6.36998105301401	4.98305571458728	3.80093763109872e-22	5.05991077651602e-20
TRINITY_DN22030_c0_g1_i2	ovary	soma	5.55485850869478	4.72795623715106	3.85948383200083e-22	5.1065207116211e-20
TRINITY_DN46056_c0_g1_i1	ovary	soma	5.26305994390986	4.73880696369745	4.09920900981248e-22	5.39083250326794e-20
TRINITY_DN46177_c1_g1_i1	ovary	soma	5.99426854661149	4.56181091447482	5.02034714851849e-22	6.56244052865679e-20
TRINITY_DN52367_c0_g1_i2	ovary	soma	5.85383738103163	5.44616125561124	5.32756154540511e-22	6.92232083675123e-20
TRINITY_DN38839_c0_g1_i1	ovary	soma	9.35389558744431	5.59331658266175	6.43110851389235e-22	8.30646569303274e-20
TRINITY_DN51192_c1_g1_i1	ovary	soma	5.7984677519111	5.12812983710032	6.88842844414312e-22	8.84449756269003e-20
TRINITY_DN42508_c0_g1_i1	ovary	soma	-9.12159742529198	5.66173330214625	7.3602091667631e-22	9.3946575711525e-20
TRINITY_DN18121_c0_g1_i1	ovary	soma	9.96376794504478	3.91792162592482	8.35793614545447e-22	1.06057810772056e-19
TRINITY_DN42227_c0_g1_i1	ovary	soma	13.1293522929801	3.43899436075714	8.96728165452903e-22	1.13128514314898e-19
TRINITY_DN52500_c12_g3_i3	ovary	soma	13.1345519104758	3.4441577592072	9.14718603225702e-22	1.14731092320199e-19
TRINITY_DN31392_c0_g1_i1	ovary	soma	7.15975572888208	3.36982119280463	9.22429831388161e-22	1.15033361559148e-19
TRINITY_DN50277_c0_g1_i2	ovary	soma	5.78414676625394	4.70289901988193	9.6025191429155e-22	1.19065750218356e-19
TRINITY_DN32058_c0_g1_i1	ovary	soma	12.3361413100797	5.90686565277525	1.42472437661504e-21	1.75653944591874e-19
TRINITY_DN27352_c0_g1_i2	ovary	soma	6.20848633932673	4.16094606984873	1.75175380094132e-21	2.14753139698451e-19
TRINITY_DN50346_c1_g1_i1	ovary	soma	6.90734841685252	5.37914717903839	1.80510710390434e-21	2.20050668806855e-19
TRINITY_DN78850_c0_g1_i1	ovary	soma	13.0832042798345	3.39316908834646	1.93805973566842e-21	2.3493831399033e-19
TRINITY_DN36751_c0_g1_i1	ovary	soma	9.37606196089985	7.44517662265827	1.98832617829864e-21	2.39692720793901e-19
TRINITY_DN3577_c0_g1_i1	ovary	soma	7.31475975221854	5.69184240204639	1.99955239004392e-21	2.39714294539022e-19
TRINITY_DN41442_c0_g1_i1	ovary	soma	10.7424480692108	4.33982278869972	2.08200078369722e-21	2.48227115414538e-19
TRINITY_DN37470_c0_g1_i1	ovary	soma	8.56492077961746	4.55954635719328	2.51760412080652e-21	2.9852181320973e-19
TRINITY_DN48733_c0_g1_i1	ovary	soma	7.37484162318319	5.42591591648664	2.67091214001803e-21	3.14978926773104e-19
TRINITY_DN46060_c0_g1_i3	ovary	soma	15.5479710170462	7.79129134136307	2.69508520218589e-21	3.16111642174225e-19
TRINITY_DN5686_c0_g1_i1	ovary	soma	7.40697468848658	4.24983041093084	3.03000161942409e-21	3.52355831687832e-19
TRINITY_DN23621_c0_g1_i1	ovary	soma	11.5637931914191	3.8142467332719	3.03657037308745e-21	3.52355831687832e-19
TRINITY_DN47544_c2_g1_i1	ovary	soma	6.93419887039174	5.30415042229968	3.12199893285232e-21	3.60341781084907e-19
TRINITY_DN48235_c1_g1_i1	ovary	soma	5.69753124725777	4.14515376023308	3.61026440388407e-21	4.14492737036405e-19
TRINITY_DN46670_c0_g1_i4	ovary	soma	7.96122320340797	4.40298635689083	4.10477233874663e-21	4.68786605149806e-19
TRINITY_DN52412_c0_g1_i2	ovary	soma	6.04469070415012	4.97267409837187	4.32594771363938e-21	4.91459368786707e-19
TRINITY_DN11263_c0_g1_i1	ovary	soma	5.67612386800678	3.97442193116953	4.40840523942206e-21	4.98218673386558e-19
TRINITY_DN48516_c0_g1_i1	ovary	soma	10.2578742202222	3.76332924659215	5.11077138618831e-21	5.74604291755959e-19
TRINITY_DN45926_c0_g1_i1	ovary	soma	10.5562347000411	7.03774346582187	5.90851297066018e-21	6.59994673654034e-19
TRINITY_DN24031_c0_g1_i2	ovary	soma	11.2754918400463	6.87211169531169	5.93110103518764e-21	6.59994673654034e-19
TRINITY_DN37550_c0_g1_i1	ovary	soma	6.02460206866267	3.90251119894438	6.35116285296522e-21	7.03132054829043e-19
TRINITY_DN42590_c0_g1_i1	ovary	soma	5.5526205164016	5.71454418143843	8.67421136715863e-21	9.55440164751142e-19
TRINITY_DN51261_c0_g2_i1	ovary	soma	-8.39685619811168	4.71820605180678	8.93232746744613e-21	9.78901887455119e-19
TRINITY_DN49133_c0_g1_i1	ovary	soma	10.5046074966511	3.45597959561497	9.73933751317615e-21	1.06197932009251e-18
TRINITY_DN38447_c0_g1_i1	ovary	soma	13.1132562512559	6.88703095789092	1.15604310242865e-20	1.25424896397996e-18
TRINITY_DN53071_c0_g1_i5	ovary	soma	9.5713266142301	6.12596635552393	1.16753973677591e-20	1.26042013673136e-18
TRINITY_DN110409_c0_g1_i1	ovary	soma	12.9628604045515	3.27371938023072	1.18140314433029e-20	1.26450696758462e-18
TRINITY_DN49233_c0_g1_i2	ovary	soma	5.0057460775765	4.92003086193106	1.182980388127e-20	1.26450696758462e-18
TRINITY_DN45811_c0_g1_i1	ovary	soma	5.14508655011459	5.1337520616763	1.19449227187491e-20	1.27055332389283e-18
TRINITY_DN51597_c1_g1_i1	ovary	soma	6.71541849761066	3.81074296846818	1.25269712920553e-20	1.32596463446979e-18
TRINITY_DN52762_c0_g1_i1	ovary	soma	7.21354617389143	5.53803062035949	1.61884044482317e-20	1.70520479670961e-18
TRINITY_DN48695_c0_g1_i2	ovary	soma	8.01733455712862	6.2872189099592	1.94620755411268e-20	2.03850438773432e-18
TRINITY_DN45931_c1_g1_i1	ovary	soma	9.64437580949145	6.6712052554902	1.95404817110806e-20	2.03850438773432e-18
TRINITY_DN44706_c0_g1_i1	ovary	soma	7.53829540449737	6.36263589735968	2.04584779344799e-20	2.12405986937932e-18
TRINITY_DN54567_c0_g1_i1	ovary	soma	11.5408362333139	5.56075093022437	2.0613521872736e-20	2.12996576722142e-18
TRINITY_DN22729_c0_g1_i1	ovary	soma	9.533382105264	3.97107587175176	2.43281007079761e-20	2.50187420503494e-18
TRINITY_DN39356_c0_g1_i1	ovary	soma	12.889701069367	3.20113862314355	2.55780661423076e-20	2.61801159066949e-18
TRINITY_DN48877_c4_g1_i1	ovary	soma	8.68446955924137	3.92709735033108	2.78654664575273e-20	2.83874533644078e-18
TRINITY_DN50015_c1_g1_i2	ovary	soma	5.87721280837251	5.19206738723218	2.82627568329718e-20	2.86576430148904e-18
TRINITY_DN22863_c0_g1_i2	ovary	soma	9.02650944249409	3.60406086249796	5.17955065744911e-20	5.22749161469713e-18
TRINITY_DN35626_c0_g1_i1	ovary	soma	4.8223145388127	5.25656891625836	5.69396926214033e-20	5.72006662125847e-18
TRINITY_DN49227_c3_g1_i3	ovary	soma	9.17672595017021	4.58194661249706	6.87399779505046e-20	6.87368102095853e-18
TRINITY_DN36038_c0_g1_i1	ovary	soma	6.39939110829314	5.35198072925789	9.00491176627221e-20	8.96319176221746e-18
TRINITY_DN49227_c3_g1_i2	ovary	soma	13.0636709745563	3.3737720170184	9.78292272527484e-20	9.69313425642643e-18
TRINITY_DN43746_c0_g1_i1	ovary	soma	6.68823660947276	5.33481661695802	1.07204614567116e-19	1.05737860522357e-17
TRINITY_DN43176_c0_g1_i1	ovary	soma	6.91334238813087	5.1442077514506	1.14852206162472e-19	1.12768236267849e-17
TRINITY_DN3445_c0_g1_i1	ovary	soma	6.3579350821383	5.00546969951093	1.30873854042969e-19	1.27920349499027e-17
TRINITY_DN29919_c0_g1_i1	ovary	soma	10.980776551992	3.16334158122545	1.79398665915653e-19	1.74563751197478e-17
TRINITY_DN44925_c0_g1_i1	ovary	soma	7.83346711423815	4.8302141550081	1.87435660710284e-19	1.81569928649663e-17
TRINITY_DN37500_c0_g1_i1	ovary	soma	10.2539694079303	3.27538617011646	1.89654800454395e-19	1.82903089558218e-17
TRINITY_DN49481_c0_g1_i1	ovary	soma	10.0270477341086	6.3190842625986	2.09539472896385e-19	2.01185708954807e-17
TRINITY_DN45930_c0_g1_i1	ovary	soma	8.07580530197482	7.19764070776314	2.2315635789673e-19	2.13315850660843e-17
TRINITY_DN42276_c0_g1_i1	ovary	soma	11.0677363768428	3.24912664659593	2.2731353774448e-19	2.16336686645503e-17
TRINITY_DN35435_c0_g1_i2	ovary	soma	5.91262817494796	4.14326118063316	2.30567615481693e-19	2.18475401237434e-17
TRINITY_DN52380_c9_g2_i1	ovary	soma	5.52024538874556	5.45232335993322	2.36789183647511e-19	2.2339515199858e-17
TRINITY_DN16992_c0_g1_i1	ovary	soma	8.51657727395151	4.05892910654574	2.5364178082952e-19	2.38258571524665e-17
TRINITY_DN25205_c0_g1_i1	ovary	soma	12.7795287629947	3.09189321515983	2.595849556971e-19	2.42790256623766e-17
TRINITY_DN44310_c0_g1_i1	ovary	soma	5.04287908354938	4.91792059700628	2.71545741643988e-19	2.5288716943918e-17
TRINITY_DN45128_c0_g1_i1	ovary	soma	6.511017702927	3.76312484019819	2.73475897864908e-19	2.53596303750882e-17
TRINITY_DN21546_c0_g1_i1	ovary	soma	5.37075669423682	4.07832762060819	2.88005668165572e-19	2.65933403979776e-17
TRINITY_DN26812_c0_g1_i1	ovary	soma	12.8187659729494	3.13079734128264	3.23583449505152e-19	2.9751852842425e-17
TRINITY_DN33191_c0_g1_i1	ovary	soma	6.32654940488719	3.20627824776355	3.58376660412469e-19	3.28118782881442e-17
TRINITY_DN49507_c0_g1_i1	ovary	soma	6.16743183248024	6.2497186157018	3.7629708291882e-19	3.43078588330062e-17
TRINITY_DN50371_c0_g1_i1	ovary	soma	8.45893860379596	4.7131352612576	5.89754323306978e-19	5.35442638553896e-17
TRINITY_DN47245_c0_g1_i6	ovary	soma	9.95757844338651	2.91353066575354	6.28283128158415e-19	5.68046483246227e-17
TRINITY_DN50831_c0_g1_i2	ovary	soma	10.7067696133092	3.64727237022158	6.34663188723954e-19	5.71433881000875e-17
TRINITY_DN44474_c0_g1_i2	ovary	soma	7.03288290026319	5.3864557491686	6.88288017904367e-19	6.17155442169704e-17
TRINITY_DN32769_c0_g1_i2	ovary	soma	12.6224193178489	2.93623979617441	7.10866752296704e-19	6.34777681402723e-17
TRINITY_DN37397_c0_g1_i1	ovary	soma	6.33357183938657	5.34990666536129	7.30194150307484e-19	6.49364051947627e-17
TRINITY_DN40449_c0_g1_i2	ovary	soma	5.79678271847032	6.15145619143953	8.28660480448488e-19	7.33922602663336e-17
TRINITY_DN38759_c0_g1_i1	ovary	soma	12.6199615225971	2.93380301628844	8.61011399520482e-19	7.59475055211176e-17
TRINITY_DN50238_c0_g1_i1	ovary	soma	5.45241120817776	4.53148421031191	9.27026125601466e-19	8.14394327911992e-17
TRINITY_DN44927_c0_g1_i1	ovary	soma	4.96763610951992	5.68397761982576	1.00073966248343e-18	8.75606852267258e-17
TRINITY_DN50057_c0_g1_i2	ovary	soma	5.28550136723337	5.3487879842695	1.00695844369493e-18	8.77509689547644e-17
TRINITY_DN53736_c0_g1_i1	ovary	soma	-9.27112154226079	4.84937065944206	1.04691934353493e-18	9.08684113414578e-17
TRINITY_DN48538_c8_g1_i4	ovary	soma	5.14474038984928	4.22934396674938	1.10556107904301e-18	9.55759755145589e-17
TRINITY_DN47686_c0_g1_i2	ovary	soma	12.3132848820885	5.37909783633756	1.20185102142054e-18	1.03487957594461e-16
TRINITY_DN111352_c0_g1_i1	ovary	soma	8.23466591534284	5.34430454603045	1.34868845693881e-18	1.15672691016266e-16
TRINITY_DN44896_c0_g1_i1	ovary	soma	7.94395115748621	4.84692853174023	1.5372878071561e-18	1.31329165856221e-16
TRINITY_DN45663_c0_g1_i5	ovary	soma	6.02959217772653	5.56485089972036	1.60043688451756e-18	1.3618776453783e-16
TRINITY_DN23795_c0_g1_i1	ovary	soma	12.8389995960452	3.15086162947162	1.65931623413286e-18	1.40646495954879e-16
TRINITY_DN49604_c0_g1_i2	ovary	soma	13.0053861488947	3.31591385440276	2.04463288805222e-18	1.72632253065545e-16
TRINITY_DN21357_c0_g1_i1	ovary	soma	12.5118737108744	2.82681309152263	2.14591619624073e-18	1.8048153310941e-16
TRINITY_DN30609_c0_g1_i1	ovary	soma	6.23588638187163	2.93760653786698	2.26592492524865e-18	1.89839015262434e-16
TRINITY_DN9535_c0_g1_i1	ovary	soma	4.71482584921883	4.36970984485909	2.2774859174435e-18	1.90073718933102e-16
TRINITY_DN52903_c0_g1_i1	ovary	soma	6.01703480389725	6.84836891203111	2.35606310411686e-18	1.95878211862957e-16
TRINITY_DN52576_c1_g1_i1	ovary	soma	5.67564597462679	5.71718467556539	2.50909020536425e-18	2.07804383077095e-16
TRINITY_DN49716_c0_g1_i1	ovary	soma	4.91677906077017	5.32989913318643	2.63131716690193e-18	2.17098673781768e-16
TRINITY_DN47032_c0_g1_i5	ovary	soma	11.7590352499773	5.70252876412505	3.2583873985786e-18	2.67817227885443e-16
TRINITY_DN5556_c0_g1_i2	ovary	soma	11.9856450440271	5.09277248652783	3.33060860768028e-18	2.72720287464356e-16
TRINITY_DN28502_c0_g1_i2	ovary	soma	7.10325167163399	5.14001761431675	3.41659344684875e-18	2.787092526435e-16
TRINITY_DN49810_c0_g1_i1	ovary	soma	5.65515429917903	4.31021929001272	4.34515445253058e-18	3.53129237698356e-16
TRINITY_DN32958_c0_g1_i1	ovary	soma	9.76208791744587	2.71969025653442	4.40055835994177e-18	3.5629744721036e-16
TRINITY_DN48855_c1_g2_i3	ovary	soma	6.94994084859078	7.66529285407938	4.98364984524433e-18	4.02008245323259e-16
TRINITY_DN49265_c2_g1_i11	ovary	soma	-7.23308957987239	5.11729418443681	5.07306681807161e-18	4.07705469945689e-16
TRINITY_DN46709_c0_g1_i1	ovary	soma	-7.67600902984321	5.19699801944333	5.89487142687125e-18	4.72003007718374e-16
TRINITY_DN2368_c0_g1_i1	ovary	soma	12.4172565539656	2.73322365810317	6.27501148806037e-18	5.00593655439052e-16
TRINITY_DN52693_c0_g1_i2	ovary	soma	5.36861791333446	3.45979969196944	6.5832442886911e-18	5.23259405935195e-16
TRINITY_DN44212_c0_g1_i1	ovary	soma	6.20558380735958	4.4351853318037	8.70429493333173e-18	6.89322977220311e-16
TRINITY_DN22827_c0_g1_i1	ovary	soma	6.50309073217537	4.86740184891337	8.80028403669439e-18	6.94390412044479e-16
TRINITY_DN52556_c0_g1_i1	ovary	soma	5.53197334433704	3.46605042819974	9.781482950476e-18	7.69015936747749e-16
TRINITY_DN46969_c0_g1_i1	ovary	soma	6.5028245660318	4.23269578383576	1.02490964221483e-17	8.02870553300343e-16
TRINITY_DN46097_c0_g1_i1	ovary	soma	8.80428195800968	2.67708515169998	1.07934048025058e-17	8.41873420198249e-16
TRINITY_DN50199_c0_g1_i1	ovary	soma	7.42251499611956	5.83729054480694	1.08245856599526e-17	8.41873420198249e-16
TRINITY_DN47056_c0_g1_i1	ovary	soma	6.91492341520237	5.5354594291826	1.17316372861781e-17	9.0915999097421e-16
TRINITY_DN43503_c0_g1_i1	ovary	soma	6.67141459701967	5.56376300869018	1.26052772925036e-17	9.73387587081975e-16
TRINITY_DN45331_c2_g1_i1	ovary	soma	4.71175948494577	5.53288781958717	1.27338816848782e-17	9.7983155560345e-16
TRINITY_DN51261_c0_g1_i1	ovary	soma	-9.58126253205333	3.5259501875355	1.36043528252023e-17	1.04311255107444e-15
TRINITY_DN40731_c0_g1_i1	ovary	soma	13.6641695901988	6.74267302903267	1.57262039071988e-17	1.20155950205038e-15
TRINITY_DN51235_c0_g2_i1	ovary	soma	6.58614875087064	7.06382449644996	1.85255075937583e-17	1.41047364658583e-15
TRINITY_DN50472_c0_g1_i1	ovary	soma	6.71469534022817	7.1015089441296	1.90321989770186e-17	1.44398491469345e-15
TRINITY_DN50571_c0_g1_i1	ovary	soma	9.70877154861147	7.96094342606861	2.23179510413877e-17	1.68737707194102e-15
TRINITY_DN52314_c1_g1_i2	ovary	soma	8.60471670542253	6.5393105026723	2.2967254794255e-17	1.73043910340465e-15
TRINITY_DN52361_c0_g1_i3	ovary	soma	-6.49685198754627	4.85134225841453	2.63278646979582e-17	1.97677624941521e-15
TRINITY_DN49220_c0_g1_i1	ovary	soma	4.90037332762625	4.11122797062806	2.87797340043271e-17	2.15341878675826e-15
TRINITY_DN46128_c0_g1_i1	ovary	soma	4.83939649229456	4.98812864510168	2.89775969660268e-17	2.16077277170383e-15
TRINITY_DN51498_c5_g1_i1	ovary	soma	-7.46069615873507	4.57773073054208	3.12528822030772e-17	2.32245305111155e-15
TRINITY_DN64543_c0_g1_i1	ovary	soma	10.3270717862768	3.26833588652264	3.23367800229462e-17	2.39479791712598e-15
TRINITY_DN49598_c0_g1_i2	ovary	soma	5.24051415774893	5.50485145507788	3.50620392070405e-17	2.58779315902575e-15
TRINITY_DN33726_c0_g1_i1	ovary	soma	6.91085982510348	2.87415596240961	4.15936174283748e-17	3.05945730365527e-15
TRINITY_DN47410_c0_g1_i1	ovary	soma	6.03708028602538	3.53773899902285	4.19415751784073e-17	3.07462918850088e-15
TRINITY_DN49040_c0_g1_i1	ovary	soma	4.34199671206259	5.20551977019686	4.32954625346925e-17	3.1631927324589e-15
TRINITY_DN46170_c0_g1_i1	ovary	soma	12.2028043534175	2.52135843337864	4.53925311869451e-17	3.30527696048833e-15
TRINITY_DN43798_c0_g1_i1	ovary	soma	4.2778289757526	4.89124897226931	4.60134946559007e-17	3.339287025212e-15
TRINITY_DN44956_c1_g1_i2	ovary	soma	4.58942140302857	5.69285347309005	4.95739040556701e-17	3.58568048034662e-15
TRINITY_DN44272_c0_g1_i2	ovary	soma	9.47110103626511	7.66427107659112	5.04685516593971e-17	3.63826279886132e-15
TRINITY_DN40907_c0_g1_i1	ovary	soma	8.90452471525423	4.57403813481797	5.08422836276353e-17	3.65306858422536e-15
TRINITY_DN40191_c0_g1_i1	ovary	soma	4.28944486241449	4.96470648914124	5.40449563006391e-17	3.87036800913389e-15
TRINITY_DN48287_c1_g1_i1	ovary	soma	6.04252075138863	5.50439444986047	5.50852691877511e-17	3.93189228981911e-15
TRINITY_DN39664_c0_g1_i1	ovary	soma	8.73956865886165	2.89155166510072	5.64205864670788e-17	4.00530054218653e-15
TRINITY_DN33809_c0_g1_i3	ovary	soma	4.53771905711122	4.47067114047199	5.64828778242813e-17	4.00530054218653e-15
TRINITY_DN49604_c0_g1_i9	ovary	soma	9.07547433909559	5.15805550696558	6.03978933703776e-17	4.26897032001245e-15
TRINITY_DN36928_c0_g1_i1	ovary	soma	10.9723184854591	4.03919880918691	6.1867879302819e-17	4.3586724447788e-15
TRINITY_DN36453_c1_g1_i1	ovary	soma	5.53027627962898	2.77871016460618	6.29750903247184e-17	4.42231872154066e-15
TRINITY_DN49075_c0_g1_i2	ovary	soma	4.24910691264907	4.79788283937208	6.55272197094824e-17	4.58669400153567e-15
TRINITY_DN40410_c0_g1_i1	ovary	soma	12.2443706919444	2.5623967498574	7.06512559049729e-17	4.92945852695179e-15
TRINITY_DN49443_c9_g4_i1	ovary	soma	-8.31169446686584	4.24226871644267	7.17066797448201e-17	4.98706167879119e-15
TRINITY_DN47819_c0_g1_i1	ovary	soma	6.7228781695024	2.01766362459349	7.49322794853017e-17	5.19474611038838e-15
TRINITY_DN42321_c0_g1_i1	ovary	soma	5.03894496190666	4.0414409893132	7.68560752163424e-17	5.31114642076247e-15
TRINITY_DN33476_c0_g1_i4	ovary	soma	12.97352737138	3.28429371167089	8.04391357030538e-17	5.54110731943037e-15
TRINITY_DN93156_c0_g1_i1	ovary	soma	12.1252410869697	2.44482795726958	8.52929362595464e-17	5.85687159460727e-15
TRINITY_DN50059_c0_g1_i6	ovary	soma	-8.44595622507746	6.19482723646284	8.97416171869792e-17	6.14291278025319e-15
TRINITY_DN52003_c0_g1_i1	ovary	soma	9.04377469143309	3.24613684981349	9.03776312067019e-17	6.16699440111391e-15
TRINITY_DN47832_c4_g1_i4	ovary	soma	7.55084208826409	3.44307869396823	9.65502557950569e-17	6.56753605171455e-15
TRINITY_DN46564_c0_g1_i1	ovary	soma	9.65797235128798	2.68780104925891	1.21425635389728e-16	8.23379644475532e-15
TRINITY_DN50338_c2_g1_i1	ovary	soma	5.74110991462877	3.89819454323564	1.22074352989984e-16	8.2519980857622e-15
TRINITY_DN48757_c0_g1_i1	ovary	soma	9.54651947284643	3.34504944113943	1.32188330403602e-16	8.90793348269491e-15
TRINITY_DN46570_c1_g1_i1	ovary	soma	5.9258288360219	5.46822415175495	1.3588985963792e-16	9.12902187084589e-15
TRINITY_DN50415_c0_g1_i4	ovary	soma	-6.85259282339216	5.23451115401342	1.39838205035312e-16	9.36527534278161e-15
TRINITY_DN49730_c0_g1_i1	ovary	soma	7.2302337598507	6.75746543321182	1.54535884584274e-16	1.03177666449051e-14
TRINITY_DN52053_c0_g1_i2	ovary	soma	6.99216395333261	4.78274300818498	1.55347314371885e-16	1.03401269158145e-14
TRINITY_DN26168_c0_g1_i1	ovary	soma	6.83144083440208	3.62960099429193	1.60516624647591e-16	1.0651529780514e-14
TRINITY_DN37007_c0_g1_i1	ovary	soma	9.96292514521979	4.17946091973357	1.68938963390346e-16	1.11762395323388e-14
TRINITY_DN45223_c0_g1_i1	ovary	soma	12.0414298361802	2.36219547886956	1.70600987914259e-16	1.12518870417979e-14
TRINITY_DN25301_c0_g1_i1	ovary	soma	5.05401795114127	6.18512331016393	1.88271392101522e-16	1.23796998097301e-14
TRINITY_DN44881_c0_g2_i1	ovary	soma	6.6526927443419	4.86385999277611	1.91399029758718e-16	1.25473339780496e-14
TRINITY_DN51876_c0_g2_i6	ovary	soma	-6.9740437766845	3.95244174491568	2.07382503060127e-16	1.35461850548943e-14
TRINITY_DN26902_c0_g1_i1	ovary	soma	11.9986710665066	2.32006216323708	2.07884216935334e-16	1.35461850548943e-14
TRINITY_DN45020_c0_g1_i2	ovary	soma	5.36643065435081	4.29522272237518	2.0881621609444e-16	1.3566176865369e-14
TRINITY_DN47240_c0_g1_i1	ovary	soma	6.77181062801817	4.62769662668028	2.10780345797102e-16	1.36529036520935e-14
TRINITY_DN49057_c0_g1_i1	ovary	soma	9.78205121676248	7.52088846125731	2.33938057230387e-16	1.51078032852446e-14
TRINITY_DN50549_c0_g1_i1	ovary	soma	6.34737842802444	5.08638793269446	2.40740866307566e-16	1.55009972047711e-14
TRINITY_DN40510_c1_g1_i1	ovary	soma	11.9841707227279	2.30577990848009	2.43407144397582e-16	1.56263065866365e-14
TRINITY_DN30725_c0_g1_i1	ovary	soma	8.9159046158729	7.48843296345695	2.44357087610906e-16	1.56410160592007e-14
TRINITY_DN33034_c0_g1_i1	ovary	soma	5.87340153497479	3.9497507291188	2.5314037016429e-16	1.61555673299851e-14
TRINITY_DN41017_c0_g1_i1	ovary	soma	8.4875334097946	2.36543085682202	2.68858952089521e-16	1.71084175993857e-14
TRINITY_DN46892_c0_g1_i3	ovary	soma	-9.19195734042385	6.08123817951166	2.80249917317204e-16	1.77811197539942e-14
TRINITY_DN45151_c0_g1_i6	ovary	soma	4.3009181980163	4.66872351966484	2.83374354037305e-16	1.79269390911238e-14
TRINITY_DN45717_c0_g1_i2	ovary	soma	9.76777859136382	3.38440039419227	2.87825556816834e-16	1.81556010388618e-14
TRINITY_DN49455_c2_g1_i1	ovary	soma	7.63070592850312	4.32518561021754	2.89750155505759e-16	1.82240249980274e-14
TRINITY_DN46091_c0_g1_i1	ovary	soma	4.65071763272478	5.30890986702044	3.34948890127116e-16	2.10059421007754e-14
TRINITY_DN48253_c0_g1_i3	ovary	soma	-8.14338396916078	3.51784628481077	3.49416167351473e-16	2.18500905341775e-14
TRINITY_DN96311_c0_g1_i1	ovary	soma	7.60925445559979	6.74813767388555	3.50981830392238e-16	2.18849274071298e-14
TRINITY_DN27130_c0_g1_i1	ovary	soma	8.04203838415094	2.54692057234214	3.59513431135792e-16	2.23526703215345e-14
TRINITY_DN41578_c0_g1_i1	ovary	soma	9.31286008516216	6.37650462285482	3.64971936527565e-16	2.26272172877475e-14
TRINITY_DN46973_c0_g1_i1	ovary	soma	11.9219400177343	2.24450300845009	3.72683557532294e-16	2.30394886464195e-14
TRINITY_DN44702_c0_g1_i1	ovary	soma	6.99115899353814	5.40713240715806	3.97868149009782e-16	2.45265368334184e-14
TRINITY_DN51686_c0_g1_i2	ovary	soma	6.15358061445043	3.88959759980547	4.48364546694699e-16	2.75610829992302e-14
TRINITY_DN53135_c1_g1_i1	ovary	soma	-6.73534434608519	4.10186190114794	4.79886763982474e-16	2.94154318973325e-14
TRINITY_DN47269_c0_g1_i1	ovary	soma	6.17352667990838	3.07213077149134	4.87835554037436e-16	2.9818432921291e-14
TRINITY_DN45222_c0_g1_i1	ovary	soma	6.50929362254378	7.72100462377259	4.96890757145587e-16	3.02866082564666e-14
TRINITY_DN44208_c0_g1_i2	ovary	soma	5.94520992129144	2.34991021879881	5.19146789185857e-16	3.15545271107672e-14
TRINITY_DN50825_c0_g1_i1	ovary	soma	10.5840973631577	2.85348782739304	5.31392559799292e-16	3.22086233382258e-14
TRINITY_DN39276_c0_g1_i2	ovary	soma	12.0479587395117	2.36863537831253	6.14088057899386e-16	3.71172611931999e-14
TRINITY_DN22745_c0_g1_i2	ovary	soma	11.9571309406296	2.27914344782386	6.26868725020542e-16	3.77845124006132e-14
TRINITY_DN49544_c0_g1_i10	ovary	soma	-12.3429529704245	3.64815003692105	6.46341308348695e-16	3.8850304847253e-14
TRINITY_DN19915_c0_g1_i1	ovary	soma	6.08106782312844	6.09873235442902	6.73396046386225e-16	4.03646983716428e-14
TRINITY_DN42070_c0_g2_i1	ovary	soma	7.46003213335569	5.05313564148719	6.82528236817871e-16	4.0799394519865e-14
TRINITY_DN34564_c0_g1_i2	ovary	soma	7.12707599597723	5.96672964159737	7.07621485576869e-16	4.21831830097046e-14
TRINITY_DN52233_c2_g1_i2	ovary	soma	-7.76351613335409	4.08916337568219	7.16799939297166e-16	4.2613265432354e-14
TRINITY_DN39393_c0_g1_i1	ovary	soma	4.32929710302322	4.97130675461598	7.38500528140418e-16	4.37833960658987e-14
TRINITY_DN43400_c0_g1_i1	ovary	soma	-7.26819888698379	4.08114960242139	7.57937706161064e-16	4.48133250299426e-14
TRINITY_DN55208_c0_g1_i2	ovary	soma	11.8397737289931	2.16365847471774	8.0919185322134e-16	4.77137337582877e-14
TRINITY_DN40725_c0_g1_i1	ovary	soma	6.53378469428385	7.16006078820884	8.63338643857586e-16	5.07685236668449e-14
TRINITY_DN45993_c0_g1_i2	ovary	soma	-6.52710851541379	5.21477279395139	9.98717908395339e-16	5.85707564710012e-14
TRINITY_DN49958_c0_g1_i1	ovary	soma	-8.27065543436279	4.19547524660162	1.00482597568627e-15	5.87701316614998e-14
TRINITY_DN18582_c0_g1_i1	ovary	soma	4.30748925650027	4.80639912953547	1.01617819359532e-15	5.92743296312499e-14
TRINITY_DN112337_c0_g1_i1	ovary	soma	10.0770362860526	2.26366865745656	1.039879796746e-15	6.0494240508288e-14
TRINITY_DN52644_c0_g1_i1	ovary	soma	10.2944076898488	2.54694699768715	1.16927242010193e-15	6.78396851438285e-14
TRINITY_DN46957_c1_g1_i2	ovary	soma	-7.64792938577862	4.19296564568796	1.26281133238423e-15	7.3071314937081e-14
TRINITY_DN32648_c0_g1_i1	ovary	soma	11.8802603269878	2.20347917038328	1.44455869762202e-15	8.33656361162241e-14
TRINITY_DN48845_c1_g1_i6	ovary	soma	-8.37778509499744	5.09934830066517	1.46698171941985e-15	8.43990844299515e-14
TRINITY_DN52525_c5_g2_i1	ovary	soma	10.039892116824	2.98996441297337	1.47024535298962e-15	8.43990844299515e-14
TRINITY_DN48169_c0_g1_i1	ovary	soma	6.03444389206919	4.49843843680373	1.64581424965903e-15	9.42282939402406e-14
TRINITY_DN40710_c0_g2_i2	ovary	soma	8.30088957334688	3.4569278934984	1.77831865118429e-15	1.01546674768547e-13
TRINITY_DN31432_c0_g1_i1	ovary	soma	5.61590341850395	3.57805573878492	1.96172130660001e-15	1.11725434729432e-13
TRINITY_DN25331_c0_g1_i1	ovary	soma	11.6943428212688	2.02076144758442	2.02408552626321e-15	1.1484414874022e-13
TRINITY_DN44048_c0_g1_i1	ovary	soma	6.97713946288518	1.83967210231055	2.02706617666733e-15	1.1484414874022e-13
TRINITY_DN19607_c0_g1_i1	ovary	soma	11.8705871801233	2.19396135755189	2.10250215329206e-15	1.18807797459074e-13
TRINITY_DN44232_c0_g1_i1	ovary	soma	10.1236016679581	2.30855511123786	2.27827879210258e-15	1.28406159765802e-13
TRINITY_DN39612_c0_g3_i3	ovary	soma	-6.31086632291099	5.10362470065226	2.35005536350481e-15	1.32108423141686e-13
TRINITY_DN44845_c0_g1_i1	ovary	soma	4.14750021428244	4.07999755498744	2.36911063393037e-15	1.32835482288514e-13
TRINITY_DN28874_c0_g1_i1	ovary	soma	4.42272187853827	4.64142971636614	2.51599697451877e-15	1.40707779252791e-13
TRINITY_DN51394_c0_g1_i4	ovary	soma	4.16904922122423	5.20422213688831	2.52835438013539e-15	1.41035377106833e-13
TRINITY_DN49539_c1_g1_i1	ovary	soma	4.54776988269123	5.80016937858607	2.63487002574646e-15	1.4660011458634e-13
TRINITY_DN93681_c0_g1_i1	ovary	soma	10.1460768102002	2.40085761666385	2.64844751121715e-15	1.46978676587982e-13
TRINITY_DN36627_c0_g1_i1	ovary	soma	4.37360641528082	4.9910729868571	2.70629739734978e-15	1.49805987819114e-13
TRINITY_DN52359_c10_g1_i1	ovary	soma	4.21647654247479	5.37485112179309	2.73967965761541e-15	1.51267961553681e-13
TRINITY_DN49478_c0_g1_i1	ovary	soma	8.26694283207349	5.46140308569213	2.84481438700652e-15	1.56674181176788e-13
TRINITY_DN43913_c0_g1_i1	ovary	soma	4.1157192911359	4.61936896225812	2.96259674114368e-15	1.62747814395131e-13
TRINITY_DN39147_c0_g1_i1	ovary	soma	4.3344339944873	4.44538428017196	3.08255068806968e-15	1.68909766112182e-13
TRINITY_DN108697_c0_g1_i1	ovary	soma	7.01282528392629	6.49602784616943	3.21224521072883e-15	1.75573070094723e-13
TRINITY_DN45735_c0_g1_i10	ovary	soma	-6.46675524503157	4.79730353671649	3.38767167733056e-15	1.84696200317578e-13
TRINITY_DN47924_c0_g1_i1	ovary	soma	9.55647952144265	5.75220345153613	4.21868660008886e-15	2.29426768258968e-13
TRINITY_DN45547_c0_g1_i1	ovary	soma	3.9463096749834	4.76030969051729	4.47300854574214e-15	2.42649531085147e-13
TRINITY_DN46003_c0_g1_i1	ovary	soma	4.84338567380476	3.00308545750209	4.77011768779729e-15	2.58121655130956e-13
TRINITY_DN52454_c13_g1_i1	ovary	soma	4.32409493649537	4.47724496205079	5.0034738091834e-15	2.70075567625549e-13
TRINITY_DN48845_c1_g1_i7	ovary	soma	-7.87672019517067	4.98410803795841	5.01807246430025e-15	2.70191450131144e-13
TRINITY_DN50099_c0_g1_i1	ovary	soma	12.245524446492	2.5635182006235	5.07278634330608e-15	2.72050218321174e-13
TRINITY_DN36631_c0_g1_i1	ovary	soma	6.30852330904592	5.29442898571929	5.07766894419445e-15	2.72050218321174e-13
TRINITY_DN50217_c2_g1_i2	ovary	soma	-6.80015677997782	3.91609378853661	5.61079042837682e-15	2.99873254939282e-13
TRINITY_DN50443_c0_g1_i1	ovary	soma	-7.45012272717749	5.01947536168364	5.62895597928709e-15	3.00104952812163e-13
TRINITY_DN48707_c0_g1_i1	ovary	soma	9.47236040325306	4.89790383212597	5.71890565689657e-15	3.04153269237742e-13
TRINITY_DN37887_c0_g1_i2	ovary	soma	11.6047068695034	1.93280704978806	5.78258184025591e-15	3.06787881055533e-13
TRINITY_DN32196_c0_g1_i1	ovary	soma	6.07062216205651	3.72270289563034	5.97473192467937e-15	3.16209043984433e-13
TRINITY_DN39647_c0_g1_i1	ovary	soma	11.5912068258727	1.91957024066974	6.01065895444378e-15	3.17336468740816e-13
TRINITY_DN44662_c0_g1_i1	ovary	soma	-9.03724428560716	4.62168773418828	6.13947370455358e-15	3.23350582318224e-13
TRINITY_DN44891_c0_g1_i2	ovary	soma	4.24600684998531	4.02033549945895	6.39801143802742e-15	3.36151211122898e-13
TRINITY_DN39314_c0_g1_i2	ovary	soma	4.99150781372944	5.56370719206829	6.5650332686736e-15	3.44093374147219e-13
TRINITY_DN53014_c0_g1_i5	ovary	soma	5.8105367393782	4.02253938170581	6.66616937738474e-15	3.48088214204336e-13
TRINITY_DN93541_c0_g1_i1	ovary	soma	4.03798392329865	5.10215612627228	6.67333504350448e-15	3.48088214204336e-13
TRINITY_DN42929_c0_g1_i2	ovary	soma	7.2473307773812	5.06448080097596	6.79933785468574e-15	3.53810148942029e-13
TRINITY_DN36701_c1_g1_i1	ovary	soma	-8.47850923828733	3.84851306655185	7.10947237341373e-15	3.69063256054317e-13
TRINITY_DN79933_c1_g1_i2	ovary	soma	6.64668624477154	2.81349494318417	7.83208492046993e-15	4.05604798781091e-13
TRINITY_DN47782_c0_g1_i1	ovary	soma	4.2427654089692	4.9275276722755	8.33446875573578e-15	4.30374600123721e-13
TRINITY_DN32966_c0_g1_i1	ovary	soma	4.76232511728676	4.23592254743375	8.35004869588859e-15	4.30374600123721e-13
TRINITY_DN43330_c0_g1_i6	ovary	soma	5.74992228377711	2.18783333091947	9.24311185891419e-15	4.75275555039287e-13
TRINITY_DN52351_c0_g1_i8	ovary	soma	-5.6774293902832	4.8323044318593	9.7969056528459e-15	5.02560415510882e-13
TRINITY_DN43942_c0_g1_i1	ovary	soma	8.02591145576953	3.89215963395785	1.05465097791149e-14	5.39737537021261e-13
TRINITY_DN52394_c3_g2_i1	ovary	soma	-6.85541232924807	5.31543573051719	1.05953445370058e-14	5.40960896725854e-13
TRINITY_DN44709_c0_g1_i1	ovary	soma	6.99459280542454	5.63707494425038	1.06286455462745e-14	5.41387276311293e-13
TRINITY_DN44928_c0_g1_i2	ovary	soma	4.20768708593747	4.29856859769892	1.07928924466335e-14	5.48465979389929e-13
TRINITY_DN11585_c0_g1_i1	ovary	soma	4.91789527903828	5.05834690573734	1.11889039757219e-14	5.67261746189694e-13
TRINITY_DN43047_c0_g1_i1	ovary	soma	8.78366835284927	6.29654437724671	1.15613002152077e-14	5.847754157804e-13
TRINITY_DN93149_c0_g1_i1	ovary	soma	10.4196752579304	4.42269260552963	1.17333831949901e-14	5.91029179392813e-13
TRINITY_DN46770_c2_g2_i6	ovary	soma	11.3474162711905	1.68097081901206	1.17394154716025e-14	5.91029179392813e-13
TRINITY_DN45398_c0_g1_i1	ovary	soma	7.81545685047277	6.35615350192171	1.27470941227927e-14	6.40275915209443e-13
TRINITY_DN46964_c0_g2_i1	ovary	soma	5.57136125244792	5.56144497833914	1.28981744219887e-14	6.4636832975227e-13
TRINITY_DN50631_c3_g2_i1	ovary	soma	9.36341630188772	4.90650741452433	1.33436438409542e-14	6.67151446324575e-13
TRINITY_DN49188_c0_g2_i2	ovary	soma	4.29602152106646	4.47519231417769	1.38720414797368e-14	6.91975696709905e-13
TRINITY_DN43814_c0_g1_i1	ovary	soma	7.31889642219075	1.58078528922024	1.4057990774767e-14	6.99642985829518e-13
TRINITY_DN40325_c0_g1_i1	ovary	soma	4.27295448860631	5.18296723399895	1.41349412280671e-14	7.01862905509906e-13
TRINITY_DN45952_c0_g1_i1	ovary	soma	6.38340567266512	5.47972787222257	1.49403889559796e-14	7.40163241908222e-13
TRINITY_DN43079_c0_g1_i1	ovary	soma	11.480150551091	7.02995136614482	1.51354041826293e-14	7.4811648145529e-13
TRINITY_DN52478_c0_g2_i3	ovary	soma	8.41293845438658	4.22746781034904	1.72512347738486e-14	8.50760325813049e-13
TRINITY_DN47446_c0_g1_i1	ovary	soma	4.08828318761765	5.70008348555492	1.81252448468994e-14	8.91836027058663e-13
TRINITY_DN38960_c2_g1_i1	ovary	soma	5.34478529816239	3.06668075860797	1.84956564052286e-14	9.08002824291979e-13
TRINITY_DN22277_c0_g1_i2	ovary	soma	4.84623100146767	5.33999478313095	1.89064190569755e-14	9.26073108616953e-13
TRINITY_DN47867_c0_g3_i1	ovary	soma	4.0102128195838	4.51558762136463	1.94407459417165e-14	9.50100779705643e-13
TRINITY_DN43674_c0_g1_i1	ovary	soma	11.2391772550928	1.57531694668744	1.97731702163809e-14	9.64175327023032e-13
TRINITY_DN40450_c0_g1_i1	ovary	soma	8.70181950862524	3.34024443602894	1.98186022045603e-14	9.64223877212454e-13
TRINITY_DN35551_c0_g2_i1	ovary	soma	11.9559224212692	6.35016067180494	1.98981517521888e-14	9.65928400158264e-13
TRINITY_DN44213_c0_g1_i1	ovary	soma	3.92799400303054	5.17829927526482	2.0884340969345e-14	1.01153864887013e-12
TRINITY_DN43469_c0_g1_i1	ovary	soma	-6.73175557851656	4.09945365697148	2.10765217568506e-14	1.01857337550535e-12
TRINITY_DN39108_c0_g1_i2	ovary	soma	4.02126623637898	4.06912801207712	2.25625066194833e-14	1.08796406919148e-12
TRINITY_DN45702_c0_g1_i1	ovary	soma	6.6509207395787	2.83229351428839	2.32721163067532e-14	1.11969324110917e-12
TRINITY_DN63385_c0_g1_i1	ovary	soma	5.50687648392609	4.66566445808009	2.42187981073326e-14	1.16266305338719e-12
TRINITY_DN78693_c0_g1_i1	ovary	soma	-6.29760055402284	4.05922411620156	2.5789036171886e-14	1.23531191146524e-12
TRINITY_DN33694_c0_g1_i1	ovary	soma	5.42074450822055	3.19070702427319	2.64595490346719e-14	1.26463822577829e-12
TRINITY_DN37958_c0_g1_i1	ovary	soma	8.96919121480226	2.00855864908491	2.71005151629217e-14	1.29242654619832e-12
TRINITY_DN52336_c1_g1_i1	ovary	soma	-7.36253820426645	4.17796725075677	2.78467725381813e-14	1.32510332742543e-12
TRINITY_DN35595_c0_g1_i1	ovary	soma	7.03386434349275	7.08112850666242	2.80653011080042e-14	1.332579800312e-12
TRINITY_DN48737_c0_g1_i1	ovary	soma	8.58039144847767	6.31501832221562	2.92274015057886e-14	1.38472791544565e-12
TRINITY_DN46367_c0_g1_i5	ovary	soma	4.19943641763901	4.58958349549073	2.95079331227299e-14	1.39497307370396e-12
TRINITY_DN11715_c0_g1_i1	ovary	soma	12.1111284993137	8.0304867102672	3.03512761857826e-14	1.43172248251151e-12
TRINITY_DN5583_c0_g1_i1	ovary	soma	7.29429506877653	4.74768665073478	3.06148453421907e-14	1.44102283965335e-12
TRINITY_DN51093_c0_g1_i1	ovary	soma	4.49470462881745	4.05437608764703	3.12865836944258e-14	1.46945363546612e-12
TRINITY_DN50157_c1_g2_i3	ovary	soma	-8.32331639872213	3.90479355851544	3.21439912714055e-14	1.50646321079531e-12
TRINITY_DN48740_c9_g1_i1	ovary	soma	9.64125494307406	2.58511882104204	3.53939518341951e-14	1.65520120872888e-12
TRINITY_DN44504_c0_g1_i1	ovary	soma	6.28582500807568	1.31631702973838	3.58405727895205e-14	1.67248298701033e-12
TRINITY_DN36445_c0_g1_i1	ovary	soma	9.36768635600624	3.44010660472475	3.61581346518492e-14	1.68045555519401e-12
TRINITY_DN40049_c0_g1_i1	ovary	soma	4.42763488676342	4.10118305416789	3.61663092435412e-14	1.68045555519401e-12
TRINITY_DN52833_c0_g1_i1	ovary	soma	5.16473079164003	6.58939644499888	3.73410254232948e-14	1.73133100568392e-12
TRINITY_DN50346_c0_g1_i1	ovary	soma	11.0929946832082	1.43293411009627	3.74244554224548e-14	1.73149948446023e-12
TRINITY_DN44742_c0_g1_i1	ovary	soma	6.21126900041174	8.29773762928503	3.7903233281831e-14	1.74991969996266e-12
TRINITY_DN45165_c1_g1_i3	ovary	soma	9.45677017503105	6.36870105631449	3.8189782865504e-14	1.75940572908402e-12
TRINITY_DN30931_c0_g1_i1	ovary	soma	5.05216694721909	4.37078153525134	3.88131652354799e-14	1.78433659416246e-12
TRINITY_DN24019_c0_g1_i1	ovary	soma	6.14891685724709	5.42886034792891	3.91781316182958e-14	1.79730714161818e-12
TRINITY_DN51529_c0_g1_i6	ovary	soma	4.56959484673294	6.3328897705368	3.93502211511102e-14	1.80139335181e-12
TRINITY_DN41415_c0_g1_i1	ovary	soma	4.43344272384385	4.43878575273528	4.02447250995763e-14	1.8384637682857e-12
TRINITY_DN112219_c0_g1_i2	ovary	soma	10.0933726470117	3.10443136422053	4.12182284485629e-14	1.87897970400287e-12
TRINITY_DN51935_c0_g1_i2	ovary	soma	-7.3827014946826	4.19650879769313	4.47934840542426e-14	2.03768094442979e-12
TRINITY_DN50655_c0_g1_i1	ovary	soma	3.98615391591809	5.44293778353558	4.66552990536057e-14	2.11793584553178e-12
TRINITY_DN49698_c12_g1_i3	ovary	soma	12.1386192193712	2.45804040728278	4.79874826022802e-14	2.17386301667407e-12
TRINITY_DN50752_c7_g1_i1	ovary	soma	4.02275512146812	5.6572236445477	4.93066986683547e-14	2.22897094667631e-12
TRINITY_DN33861_c0_g1_i1	ovary	soma	8.80556802790306	3.60899864075011	5.13560367833204e-14	2.31678719784047e-12
TRINITY_DN43033_c0_g1_i1	ovary	soma	6.85527947687409	4.91697911404718	5.16314884815409e-14	2.32438105510572e-12
TRINITY_DN43682_c0_g1_i1	ovary	soma	11.1791432214983	4.94722502172183	5.60427379259258e-14	2.51774610818771e-12
TRINITY_DN38632_c0_g1_i1	ovary	soma	4.30165790279055	3.30144288773086	5.80387495051548e-14	2.60203063122387e-12
TRINITY_DN52846_c3_g1_i5	ovary	soma	-6.46064722000914	4.75386749959193	5.89056059930282e-14	2.63544895761385e-12
TRINITY_DN31871_c0_g1_i1	ovary	soma	-6.81935927832217	3.93971351926036	6.21233141258416e-14	2.77369093254452e-12
TRINITY_DN52027_c0_g1_i1	ovary	soma	4.19928407260197	4.36654916256365	6.23996952330952e-14	2.78031003462614e-12
TRINITY_DN48930_c0_g1_i1	ovary	soma	3.78301040914312	5.07306965011828	6.44617843148214e-14	2.86292372730452e-12
TRINITY_DN52299_c2_g1_i4	ovary	soma	10.8894677268321	1.23534551976483	6.45177060072774e-14	2.86292372730452e-12
TRINITY_DN45928_c0_g1_i1	ovary	soma	8.3234748400311	4.30389681853699	6.93588916025339e-14	3.07146650792527e-12
TRINITY_DN50520_c2_g1_i1	ovary	soma	4.41352974936518	6.01338437385528	7.02009493213734e-14	3.10242443854273e-12
TRINITY_DN35876_c0_g1_i2	ovary	soma	3.973865709376	5.68674977330819	7.23392279391766e-14	3.19042460782966e-12
TRINITY_DN32656_c0_g1_i1	ovary	soma	-7.41113146028147	5.57347825618647	7.48079366175804e-14	3.29261139282937e-12
TRINITY_DN52310_c6_g1_i1	ovary	soma	4.16634435023109	4.81514845095765	7.55659171120318e-14	3.31924055751817e-12
TRINITY_DN53059_c2_g1_i1	ovary	soma	6.26298222844228	2.77860333527796	7.61744141990999e-14	3.33920932061872e-12
TRINITY_DN22723_c0_g1_i2	ovary	soma	-6.08102339343335	5.70489299136836	7.92224933750851e-14	3.45964845160956e-12
TRINITY_DN49671_c1_g1_i4	ovary	soma	10.8450354515515	1.19232762608442	7.92407613461428e-14	3.45964845160956e-12
TRINITY_DN108420_c0_g1_i1	ovary	soma	10.8831392602316	1.22922464058825	8.27228978799071e-14	3.6044260262974e-12
TRINITY_DN117255_c0_g1_i1	ovary	soma	7.82305210165404	2.24018513712588	8.80805523835355e-14	3.83018017268605e-12
TRINITY_DN27493_c0_g1_i1	ovary	soma	4.09258476120566	4.00419525337398	8.88197928780326e-14	3.85305982850996e-12
TRINITY_DN50801_c1_g1_i2	ovary	soma	5.65070296144667	6.95389449622517	8.89618403651546e-14	3.85305982850996e-12
TRINITY_DN20931_c0_g1_i1	ovary	soma	7.88749654158388	5.31595746986242	9.13149161012291e-14	3.94709634358679e-12
TRINITY_DN41322_c2_g1_i1	ovary	soma	4.18865520652923	3.90424283119065	9.18350689895146e-14	3.96168819483793e-12
TRINITY_DN52476_c2_g1_i5	ovary	soma	-8.27660827900394	4.6075365113593	9.24462287282403e-14	3.98014031185334e-12
TRINITY_DN48287_c1_g1_i3	ovary	soma	10.7224246216246	1.07380895570729	9.43222256058529e-14	4.05286727410179e-12
TRINITY_DN51047_c0_g1_i1	ovary	soma	9.84691315841915	4.20692003696268	9.48242161176056e-14	4.06638471449787e-12
TRINITY_DN50036_c2_g1_i19	ovary	soma	-7.85012052627866	3.221639524473	9.62234525986856e-14	4.11824989731534e-12
TRINITY_DN30353_c1_g1_i1	ovary	soma	7.57404592442008	1.73136009709145	9.64818997741995e-14	4.12118256535503e-12
TRINITY_DN38885_c0_g1_i1	ovary	soma	10.7033473515743	1.0554043155927	9.84284214171e-14	4.19606741911523e-12
TRINITY_DN48115_c0_g1_i1	ovary	soma	6.1513893740553	7.50683017091386	9.87423484149819e-14	4.20119650638567e-12
TRINITY_DN50098_c0_g1_i1	ovary	soma	11.8645434356234	6.72183042477413	1.12675413654306e-13	4.78462583343404e-12
TRINITY_DN49493_c9_g1_i2	ovary	soma	-7.90253462797291	6.22457236333354	1.1705538214249e-13	4.96090768966774e-12
TRINITY_DN45892_c0_g1_i5	ovary	soma	-6.65137650673516	4.52975311755811	1.21051795109302e-13	5.12027856155313e-12
TRINITY_DN53006_c7_g6_i1	ovary	soma	3.90420827092189	5.40963571786393	1.21977957106258e-13	5.14941574172898e-12
TRINITY_DN52538_c0_g1_i1	ovary	soma	4.04399994205352	5.28352604160162	1.27074700584532e-13	5.35416296695877e-12
TRINITY_DN44633_c0_g1_i10	ovary	soma	10.7833363876319	1.13265455984738	1.28166952257925e-13	5.38971840512542e-12
TRINITY_DN50281_c11_g1_i5	ovary	soma	10.6864007416097	1.03906262353998	1.28674380021405e-13	5.4005906616721e-12
TRINITY_DN49797_c0_g1_i1	ovary	soma	6.40265280978256	2.45457477529432	1.31258384611563e-13	5.49840866348707e-12
TRINITY_DN47650_c0_g1_i1	ovary	soma	7.15399312045975	5.5999066885187	1.31619345997334e-13	5.50290595143769e-12
TRINITY_DN47208_c0_g1_i1	ovary	soma	-6.52074059873333	4.4811446416574	1.51365329851023e-13	6.30930631905299e-12
TRINITY_DN35553_c0_g1_i3	ovary	soma	4.34662706939112	3.36381356136158	1.51488482982009e-13	6.30930631905299e-12
TRINITY_DN46161_c0_g1_i1	ovary	soma	4.15499549979566	5.34658624379364	1.54607569745548e-13	6.42687673545716e-12
TRINITY_DN36449_c0_g1_i1	ovary	soma	4.25935779861462	5.84496444684342	1.5999010620615e-13	6.63790691121843e-12
TRINITY_DN47995_c0_g1_i1	ovary	soma	-7.23666365069315	3.96513098930842	1.6160464863308e-13	6.69209784482673e-12
TRINITY_DN47142_c0_g1_i6	ovary	soma	-6.4418089549691	5.60313223776782	1.64100329758819e-13	6.78250105797449e-12
TRINITY_DN41084_c0_g2_i1	ovary	soma	10.9810062451299	1.32410216750631	1.6659206426395e-13	6.87239772331454e-12
TRINITY_DN46945_c0_g1_i2	ovary	soma	6.11766454822447	2.80294168214467	1.74234518139479e-13	7.17311081287709e-12
TRINITY_DN34650_c0_g1_i1	ovary	soma	4.3253141380139	3.50431460926594	1.74779333339627e-13	7.17311081287709e-12
TRINITY_DN41962_c0_g1_i2	ovary	soma	3.72656719303923	5.3961396836535	1.74873294622424e-13	7.17311081287709e-12
TRINITY_DN44391_c0_g1_i1	ovary	soma	4.10903713764222	4.17490874765081	1.92108901842005e-13	7.8652284171126e-12
TRINITY_DN47193_c0_g1_i1	ovary	soma	4.36155271897131	5.36173131839563	1.9349410206686e-13	7.90342075914748e-12
TRINITY_DN40852_c0_g1_i1	ovary	soma	-5.86362294501867	4.38169215855995	1.93770212630373e-13	7.90342075914748e-12
TRINITY_DN126177_c0_g1_i1	ovary	soma	4.01783817465812	4.16814177023275	1.95500622249873e-13	7.95903940375235e-12
TRINITY_DN48823_c2_g1_i2	ovary	soma	8.87630487929673	3.04513559689842	2.02826543901265e-13	8.24182242717892e-12
TRINITY_DN31130_c0_g1_i1	ovary	soma	4.14672196319919	4.13660146051718	2.12371753683432e-13	8.61356015547066e-12
TRINITY_DN51941_c1_g1_i4	ovary	soma	-6.98458110279899	5.05664422406826	2.16220202514349e-13	8.75328763872922e-12
TRINITY_DN4434_c0_g1_i2	ovary	soma	-7.15583223449312	3.9675653169788	2.16723498029781e-13	8.75732436452182e-12
TRINITY_DN46395_c0_g1_i1	ovary	soma	5.49672653282567	6.18496245667597	2.24690077566082e-13	9.06236058198219e-12
TRINITY_DN34953_c0_g1_i1	ovary	soma	8.09660417451697	3.25689469172207	2.35720091083759e-13	9.48959231247957e-12
TRINITY_DN52536_c8_g1_i1	ovary	soma	-6.63505838691088	4.31045077682194	2.39372748220639e-13	9.61879493266602e-12
TRINITY_DN31886_c0_g1_i1	ovary	soma	7.54256382866552	1.44229202592815	2.45790484029365e-13	9.85842460804656e-12
TRINITY_DN34760_c0_g1_i2	ovary	soma	10.5637189579663	0.920934226540311	2.46406717072221e-13	9.86490655673454e-12
TRINITY_DN30392_c0_g1_i1	ovary	soma	4.42532330459398	4.17996693495455	2.51417513178585e-13	1.00469771979044e-11
TRINITY_DN52159_c10_g4_i1	ovary	soma	3.62908594170849	4.68394101916337	2.53893029304159e-13	1.01272515493951e-11
TRINITY_DN48139_c5_g1_i2	ovary	soma	4.42743349636723	6.20140831318842	2.6808582604764e-13	1.06737510814821e-11
TRINITY_DN49838_c4_g1_i7	ovary	soma	5.75908585695564	4.57271791373455	2.72056805596756e-13	1.08120157960513e-11
TRINITY_DN51368_c0_g1_i2	ovary	soma	5.03785844103901	4.60255964008174	2.79034511173272e-13	1.10629645290622e-11
TRINITY_DN48137_c1_g1_i1	ovary	soma	7.87912799019089	2.73194043868235	2.79390965571044e-13	1.10629645290622e-11
TRINITY_DN43054_c0_g1_i1	ovary	soma	10.3445403756779	0.710832322066141	3.23244101064952e-13	1.27760906175016e-11
TRINITY_DN52233_c3_g1_i3	ovary	soma	4.45638810677089	4.30893308683989	3.36480399620416e-13	1.32750694388425e-11
TRINITY_DN52515_c0_g2_i3	ovary	soma	6.40421149065724	2.46742949900596	3.37679435629386e-13	1.32981961410564e-11
TRINITY_DN5744_c0_g2_i1	ovary	soma	4.24334807495388	4.00551725974137	3.41427956310375e-13	1.34214587390921e-11
TRINITY_DN51970_c13_g1_i2	ovary	soma	4.29976801810822	6.1209166816204	3.57272054826281e-13	1.40188902670442e-11
TRINITY_DN5379_c0_g1_i1	ovary	soma	4.49105552845105	2.59919928385744	3.59126606269232e-13	1.40662242408593e-11
TRINITY_DN49274_c1_g1_i5	ovary	soma	7.20237284389413	1.11682634680275	3.65135469327545e-13	1.42758099980872e-11
TRINITY_DN41683_c0_g1_i1	ovary	soma	10.6011814646959	0.956942156333577	3.72566159475051e-13	1.45401314648366e-11
TRINITY_DN43585_c0_g1_i1	ovary	soma	4.57586377071999	5.00411530981777	3.73956455415609e-13	1.45681887361998e-11
TRINITY_DN48085_c1_g1_i3	ovary	soma	4.17404682780703	5.9461529834294	3.77333354388062e-13	1.46733986682196e-11
TRINITY_DN23306_c0_g1_i1	ovary	soma	10.3324792677017	0.69931136787645	3.79005063486587e-13	1.47120409169865e-11
TRINITY_DN53118_c0_g1_i2	ovary	soma	-7.11778503746815	3.66245985167372	3.93049801094777e-13	1.52299779177778e-11
TRINITY_DN23729_c0_g1_i1	ovary	soma	10.8564656614597	1.20336824299045	4.06101424641727e-13	1.57076556386824e-11
TRINITY_DN35885_c0_g1_i1	ovary	soma	5.61137374805762	3.36322797212236	4.11660910400493e-13	1.58943595992532e-11
TRINITY_DN124876_c0_g1_i1	ovary	soma	7.85706572968997	1.84388695974704	4.23185075970407e-13	1.63102894555628e-11
TRINITY_DN52819_c3_g1_i1	ovary	soma	-6.65321724772592	3.47471061230116	4.26010943226783e-13	1.63900912359538e-11
TRINITY_DN26745_c0_g1_i1	ovary	soma	5.22583498106818	6.45834695057918	4.42216690069923e-13	1.69834689519067e-11
TRINITY_DN47559_c0_g1_i2	ovary	soma	4.47948245185982	4.2365854116055	4.58759049825978e-13	1.75691414069946e-11
TRINITY_DN27300_c0_g1_i1	ovary	soma	7.87104295517245	5.4925973726413	4.59085818598365e-13	1.75691414069946e-11
TRINITY_DN109259_c0_g1_i1	ovary	soma	6.87468206852412	4.8595665904599	4.73186818165584e-13	1.8076902759463e-11
TRINITY_DN40144_c0_g1_i1	ovary	soma	6.03562861745378	3.97522576697447	4.81739225539412e-13	1.83712819946919e-11
TRINITY_DN52037_c0_g1_i1	ovary	soma	-7.41659306532135	5.07801329126379	4.83760386239598e-13	1.84159940719527e-11
TRINITY_DN39377_c0_g1_i2	ovary	soma	6.94019061429608	3.88426690441537	4.888038086217e-13	1.85754007763262e-11
TRINITY_DN52130_c12_g1_i4	ovary	soma	4.58724515317004	3.22066242679996	4.98340034091394e-13	1.89046860135475e-11
TRINITY_DN49556_c0_g1_i1	ovary	soma	4.08376324488903	4.61749411458644	5.0422863267722e-13	1.90946895296038e-11
TRINITY_DN45511_c0_g1_i1	ovary	soma	9.48631218238663	1.6871646623474	5.14880467821103e-13	1.94640962913765e-11
TRINITY_DN45825_c0_g1_i9	ovary	soma	7.74346523394867	2.82221040403841	5.26113394842594e-13	1.98541470516338e-11
TRINITY_DN44013_c0_g1_i6	ovary	soma	3.94468194208409	4.86966914589389	5.29693525189078e-13	1.99545482692323e-11
TRINITY_DN50752_c10_g2_i5	ovary	soma	4.09516860513275	5.452210956632	5.75153413509601e-13	2.16295561867328e-11
TRINITY_DN52853_c2_g1_i14	ovary	soma	8.29221620155026	3.33122102552865	5.8522996399985e-13	2.1970423856112e-11
TRINITY_DN52907_c0_g2_i6	ovary	soma	-7.70100785799094	4.67849227169831	5.89799940577366e-13	2.21037459595652e-11
TRINITY_DN39532_c0_g1_i1	ovary	soma	-7.58303942806576	3.3475179715928	6.31489331338964e-13	2.36253224150417e-11
TRINITY_DN45085_c0_g1_i3	ovary	soma	-5.4170035838695	4.9605132887506	6.41223110356851e-13	2.39481932386115e-11
TRINITY_DN49510_c0_g1_i2	ovary	soma	-6.94452704137999	5.50972778048174	6.43263367788683e-13	2.39831130887399e-11
TRINITY_DN37041_c0_g1_i1	ovary	soma	4.99765856764486	3.42931956060282	6.46432093472972e-13	2.40251056197614e-11
TRINITY_DN49698_c12_g1_i2	ovary	soma	11.879233996843	5.50877669292733	6.46604068479684e-13	2.40251056197614e-11
TRINITY_DN43018_c0_g1_i3	ovary	soma	6.03333803522668	1.56032619221529	6.72547777937904e-13	2.49463491170506e-11
TRINITY_DN39388_c0_g1_i1	ovary	soma	4.24880777136299	5.43898106824133	6.74270880878327e-13	2.4967583351841e-11
TRINITY_DN48025_c0_g1_i2	ovary	soma	6.3434664723292	8.7183987966825	6.96026638506707e-13	2.57292709181551e-11
TRINITY_DN52941_c1_g2_i10	ovary	soma	11.1858580012986	1.52337380230148	7.04256174586133e-13	2.5989208728477e-11
TRINITY_DN30548_c0_g1_i2	ovary	soma	4.08915274962022	4.35875271234478	7.44985728446707e-13	2.74455777955265e-11
TRINITY_DN41673_c0_g1_i3	ovary	soma	7.60476039632569	0.62665119349678	7.57461313485632e-13	2.78578865107199e-11
TRINITY_DN40182_c0_g1_i1	ovary	soma	10.0958972867764	0.4741563053415	7.80578073470761e-13	2.86594985046397e-11
TRINITY_DN50802_c3_g1_i4	ovary	soma	-8.4423521214481	4.20486067125183	8.03884162926538e-13	2.94653419786199e-11
TRINITY_DN41276_c0_g1_i1	ovary	soma	11.8827216584317	7.57399937749876	8.2113815989266e-13	3.00470100025478e-11
TRINITY_DN31612_c0_g1_i1	ovary	soma	3.79215857318002	4.1427722085612	8.63713211699838e-13	3.15517053546714e-11
TRINITY_DN44929_c0_g1_i4	ovary	soma	8.56726098869553	0.798627276960271	8.67893625513562e-13	3.16511324033929e-11
TRINITY_DN50671_c5_g1_i1	ovary	soma	3.8108746602904	4.5427588108254	9.2653669181915e-13	3.37245689475286e-11
TRINITY_DN31498_c0_g1_i1	ovary	soma	-6.98339284503825	5.41557875079477	9.27856936341516e-13	3.37245689475286e-11
TRINITY_DN38556_c0_g1_i1	ovary	soma	6.7218554540721	4.07319741946599	9.4602989177321e-13	3.43275963571687e-11
TRINITY_DN30151_c0_g1_i1	ovary	soma	5.02510961964379	2.85603117548306	9.56473618121637e-13	3.46486160928571e-11
TRINITY_DN51820_c0_g1_i1	ovary	soma	10.2122691567894	0.584704308088066	9.88046960835329e-13	3.57327183386097e-11
TRINITY_DN44836_c0_g1_i5	ovary	soma	-6.95172863723513	4.26543934715139	1.0207222269449e-12	3.68529976746713e-11
TRINITY_DN17930_c0_g1_i1	ovary	soma	10.5341512641408	0.892529345588867	1.02623964803296e-12	3.69906546888158e-11
TRINITY_DN5824_c0_g1_i1	ovary	soma	4.44580122083517	4.781820598917	1.03851168563389e-12	3.73709205084077e-11
TRINITY_DN12199_c0_g1_i1	ovary	soma	7.08261894474421	1.90586755840945	1.04234976600328e-12	3.74469330670616e-11
TRINITY_DN50294_c0_g1_i2	ovary	soma	-7.95527209948913	3.53066905871481	1.08255951302263e-12	3.88272047488895e-11
TRINITY_DN31703_c0_g1_i1	ovary	soma	5.58175919761628	3.30077516526255	1.10759568883472e-12	3.96596020660471e-11
TRINITY_DN44633_c0_g1_i3	ovary	soma	7.12125795057027	3.23747636118443	1.11810383653628e-12	3.99699096359156e-11
TRINITY_DN33557_c0_g1_i3	ovary	soma	-6.24140922008225	5.90786486774031	1.1730900328767e-12	4.18665799726833e-11
TRINITY_DN47603_c5_g1_i1	ovary	soma	6.78899595376156	5.37703118949638	1.19269109413332e-12	4.24962299697846e-11
TRINITY_DN46251_c0_g1_i3	ovary	soma	-7.15720460604604	4.05455424122976	1.2062456753551e-12	4.29087293598859e-11
TRINITY_DN48644_c0_g1_i3	ovary	soma	5.08693004117922	4.73645493523251	1.21402898851912e-12	4.31149182027437e-11
TRINITY_DN35520_c0_g1_i1	ovary	soma	7.24600691136979	2.65255579240522	1.22719408769092e-12	4.35112491973944e-11
TRINITY_DN51172_c1_g1_i1	ovary	soma	3.77882362637811	4.46442340642588	1.25501292830255e-12	4.44250008666185e-11
TRINITY_DN50338_c3_g1_i2	ovary	soma	-6.47320364511551	4.10095713955961	1.30713587483587e-12	4.61946927492893e-11
TRINITY_DN38571_c2_g1_i2	ovary	soma	4.78962828160994	5.08923468726711	1.34695690449671e-12	4.75245819035351e-11
TRINITY_DN44255_c0_g2_i2	ovary	soma	9.96816037152752	0.35335502004417	1.37268062925599e-12	4.83535665166001e-11
TRINITY_DN47524_c0_g1_i2	ovary	soma	-6.3701547230567	3.68039097258564	1.40798492501072e-12	4.95167988457175e-11
TRINITY_DN47140_c0_g1_i1	ovary	soma	8.30808655347494	1.42743195175399	1.45550048445903e-12	5.11050242917095e-11
TRINITY_DN35629_c1_g1_i1	ovary	soma	-7.79594136621671	4.52248542956631	1.48339032853042e-12	5.20001401272723e-11
TRINITY_DN45922_c0_g1_i2	ovary	soma	4.02420957684235	3.21880048039434	1.54158794766944e-12	5.39530917362566e-11
TRINITY_DN27729_c0_g1_i2	ovary	soma	3.47898759123192	5.01867727724668	1.55082635462473e-12	5.4189019434786e-11
TRINITY_DN43082_c0_g1_i1	ovary	soma	10.8489312624385	1.1961205326486	1.57175514752183e-12	5.48320175981931e-11
TRINITY_DN46124_c0_g1_i1	ovary	soma	5.247671527465	4.65455871159643	1.60824688200803e-12	5.60150065693293e-11
TRINITY_DN22503_c0_g1_i2	ovary	soma	-6.6685397262685	3.48962668432032	1.65148278545136e-12	5.74287258998544e-11
TRINITY_DN43817_c0_g1_i1	ovary	soma	10.1955319694705	0.568785919559066	1.6739035088153e-12	5.81152515804531e-11
TRINITY_DN44970_c0_g1_i1	ovary	soma	10.5302149008835	0.888699500709333	1.69113753307676e-12	5.86197976521287e-11
TRINITY_DN46951_c0_g1_i3	ovary	soma	-6.15319496279589	3.20976272003812	1.71477365059724e-12	5.93442957644489e-11
TRINITY_DN38451_c0_g1_i1	ovary	soma	6.66874886266894	5.46946224189916	1.74085545421427e-12	6.01509912436234e-11
TRINITY_DN50659_c0_g1_i1	ovary	soma	-6.88493189539501	4.60652319647309	1.76752763872552e-12	6.09754884462719e-11
TRINITY_DN50770_c0_g1_i9	ovary	soma	-5.75981386937632	5.45707936103716	1.80174436981165e-12	6.19924896548678e-11
TRINITY_DN50351_c4_g1_i6	ovary	soma	-9.28653987498875	4.65736098630215	1.80272182921893e-12	6.19924896548678e-11
TRINITY_DN53013_c5_g1_i7	ovary	soma	4.43844718479207	4.31431170467984	1.86218820104459e-12	6.3936110402637e-11
TRINITY_DN47543_c1_g1_i4	ovary	soma	9.41923099108569	2.37122059120602	1.87080439716499e-12	6.41304654250919e-11
TRINITY_DN42095_c0_g1_i3	ovary	soma	-6.52440720560119	4.05733028657638	1.89843588201293e-12	6.49737709705863e-11
TRINITY_DN49749_c5_g1_i3	ovary	soma	-6.94225359781618	3.49507314648595	1.90139382304817e-12	6.49737709705863e-11
TRINITY_DN30823_c0_g1_i1	ovary	soma	6.826147949964	3.35708125604322	1.9081724484737e-12	6.51028835840108e-11
TRINITY_DN49796_c0_g1_i1	ovary	soma	7.61919649914939	4.78211407165246	1.94857107712423e-12	6.63768348548175e-11
TRINITY_DN49273_c0_g1_i1	ovary	soma	3.48738364802365	4.95951137011654	1.96292655596529e-12	6.67610397145625e-11
TRINITY_DN49440_c0_g1_i1	ovary	soma	8.21638402074495	3.4154878835054	1.99234058703549e-12	6.76553965541205e-11
TRINITY_DN50464_c0_g1_i1	ovary	soma	6.58353697339899	4.98060825773749	2.02078567796802e-12	6.85141069159814e-11
TRINITY_DN38172_c0_g1_i5	ovary	soma	-6.01897288854819	4.80386589856966	2.025827333986e-12	6.85778897350423e-11
TRINITY_DN46918_c0_g1_i1	ovary	soma	4.57974548750421	3.04680131093967	2.04554839244911e-12	6.91376239373104e-11
TRINITY_DN30712_c0_g1_i3	ovary	soma	4.25816747327776	6.45440850387327	2.05621690765691e-12	6.93901254731684e-11
TRINITY_DN46479_c0_g1_i1	ovary	soma	6.54876603241414	3.13690707189707	2.07385849738106e-12	6.98767943084962e-11
TRINITY_DN43732_c0_g1_i1	ovary	soma	8.57842139897626	1.69468660203434	2.07711940863307e-12	6.98781613146184e-11
TRINITY_DN46562_c0_g1_i1	ovary	soma	4.10656427335846	4.06479172572044	2.10178665166217e-12	7.05985581337731e-11
TRINITY_DN21120_c0_g1_i2	ovary	soma	3.47511563703075	5.16174513112237	2.12917867375445e-12	7.13105747139906e-11
TRINITY_DN26119_c0_g1_i1	ovary	soma	-6.52439375024785	4.1542176591177	2.12955677287736e-12	7.13105747139906e-11
TRINITY_DN48906_c0_g1_i1	ovary	soma	3.92589185459764	4.02112018718392	2.13896996829758e-12	7.15154227150837e-11
TRINITY_DN38198_c0_g1_i1	ovary	soma	-5.56808984425446	5.89211912152569	2.14802636801918e-12	7.17077294763817e-11
TRINITY_DN46742_c0_g1_i1	ovary	soma	3.53967611255289	5.08641494844901	2.17898349626236e-12	7.26294360758785e-11
TRINITY_DN52301_c0_g2_i1	ovary	soma	6.38908743034622	5.30208161893373	2.22186558131453e-12	7.3945185964638e-11
TRINITY_DN32224_c0_g2_i1	ovary	soma	-7.18261502646207	4.29609779372147	2.23652310661322e-12	7.43190120833082e-11
TRINITY_DN52350_c3_g1_i4	ovary	soma	-6.57847529691818	4.10481401980344	2.26627038166475e-12	7.51923562870694e-11
TRINITY_DN47499_c0_g1_i1	ovary	soma	4.31075880395856	3.30095847240136	2.31680279062157e-12	7.67516087842708e-11
TRINITY_DN48729_c11_g1_i1	ovary	soma	3.99808612949181	3.26789331178949	2.4247075166067e-12	8.02038542726355e-11
TRINITY_DN46189_c1_g1_i4	ovary	soma	5.08422531664758	5.92402461287483	2.43816932168266e-12	8.0526386775026e-11
TRINITY_DN47326_c0_g1_i1	ovary	soma	8.99744033828387	3.05317543006566	2.46221272772071e-12	8.10815191329462e-11
TRINITY_DN47365_c0_g1_i2	ovary	soma	3.83917633862674	4.4817242327729	2.46468993210229e-12	8.10815191329462e-11
TRINITY_DN41640_c0_g1_i1	ovary	soma	-7.45950098642427	3.03887574817819	2.4661875030068e-12	8.10815191329462e-11
TRINITY_DN51818_c11_g1_i2	ovary	soma	7.07833311523219	4.27774600356301	2.50134211667184e-12	8.21128934790656e-11
TRINITY_DN888_c0_g1_i1	ovary	soma	5.22034839600696	3.52387381168472	2.51437740687657e-12	8.24161259090857e-11
TRINITY_DN47849_c0_g1_i1	ovary	soma	4.7359517634013	2.39323847116363	2.56423547725014e-12	8.39235982214944e-11
TRINITY_DN50739_c0_g1_i4	ovary	soma	-8.65891512022862	4.72435760127705	2.58577214714186e-12	8.45010087663122e-11
TRINITY_DN36354_c0_g1_i1	ovary	soma	7.47255623608081	0.549941262106259	2.68307592048793e-12	8.75489690205527e-11
TRINITY_DN50056_c0_g1_i1	ovary	soma	-8.11063119452636	5.77782385616838	2.75254088169313e-12	8.96807576454343e-11
TRINITY_DN4356_c0_g1_i1	ovary	soma	7.17822837165629	4.84939837068	2.76427937397793e-12	8.99281831123646e-11
TRINITY_DN22583_c0_g1_i1	ovary	soma	3.64642757544309	5.1521075972381	2.82316885154047e-12	9.17064983676296e-11
TRINITY_DN26803_c0_g1_i1	ovary	soma	6.90202301498205	4.70042559618549	2.83247967471341e-12	9.18714147408164e-11
TRINITY_DN43637_c1_g1_i1	ovary	soma	5.16461116262915	2.742862827393	2.88527205232537e-12	9.34440571095646e-11
TRINITY_DN49520_c0_g1_i8	ovary	soma	12.6744810803701	2.98777660145361	2.89034356084875e-12	9.34688001890568e-11
TRINITY_DN45793_c1_g1_i2	ovary	soma	5.31124261703206	1.31168125731076	2.91312594667545e-12	9.40653570192123e-11
TRINITY_DN63451_c0_g1_i1	ovary	soma	9.85784215800229	0.249488575755812	2.97912990537094e-12	9.60536995789658e-11
TRINITY_DN52295_c2_g1_i1	ovary	soma	-5.65044075205299	4.38626284921713	3.0337590765716e-12	9.76699379859453e-11
TRINITY_DN42623_c0_g1_i1	ovary	soma	-6.43112492357548	5.3298491443938	3.07076884647791e-12	9.871498251811e-11
TRINITY_DN48304_c6_g1_i1	ovary	soma	-6.60951114205769	2.69052863189658	3.09872690352263e-12	9.94663832537538e-11
TRINITY_DN47132_c0_g1_i3	ovary	soma	7.26510239619028	1.77261400582779	3.15260672922271e-12	1.0104640091197e-10
TRINITY_DN51509_c10_g1_i3	ovary	soma	9.57816079891292	2.98954228915446	3.19649467134891e-12	1.02301973264897e-10
TRINITY_DN50074_c0_g1_i3	ovary	soma	3.54248961464921	5.16871605244446	3.21577268488293e-12	1.02767380691126e-10
TRINITY_DN48995_c1_g1_i1	ovary	soma	4.16864409360791	4.27062352626801	3.31841210279527e-12	1.05891506203757e-10
TRINITY_DN50838_c0_g1_i1	ovary	soma	3.60357504962882	5.55273827075646	3.53754465631496e-12	1.12718328189983e-10
TRINITY_DN46963_c0_g1_i1	ovary	soma	5.51869580121705	1.39954398995183	3.55918898532021e-12	1.13241703508011e-10
TRINITY_DN52525_c5_g2_i2	ovary	soma	10.7413071081617	1.09200857098142	3.72107325573861e-12	1.18218987666577e-10
TRINITY_DN24578_c0_g1_i3	ovary	soma	10.0247186851682	0.406794570252653	3.76317093200242e-12	1.19381646277077e-10
TRINITY_DN45558_c0_g1_i3	ovary	soma	-5.53151674271111	4.08173408491504	3.7948752421329e-12	1.20211675735827e-10
TRINITY_DN44599_c0_g1_i1	ovary	soma	3.89991666171097	4.6084242527644	3.81170684470497e-12	1.20568843765675e-10
TRINITY_DN36338_c0_g1_i1	ovary	soma	9.94703366002176	0.333443548991901	3.90828169324764e-12	1.23443674616857e-10
TRINITY_DN49489_c2_g1_i5	ovary	soma	-6.73334389812681	4.70215549354665	3.92928955397821e-12	1.239268227206e-10
TRINITY_DN52744_c2_g1_i1	ovary	soma	-7.0124796504525	4.13592065035386	4.37130316830282e-12	1.37667499925984e-10
TRINITY_DN5694_c0_g1_i1	ovary	soma	3.8489631198548	5.79918171832415	4.5459426828284e-12	1.4296001489086e-10
TRINITY_DN52685_c0_g6_i1	ovary	soma	4.84161806918783	4.5865034739314	4.55919040715883e-12	1.43169135520896e-10
TRINITY_DN42274_c0_g1_i1	ovary	soma	3.47678036148339	4.68773246710096	4.80766192015868e-12	1.50753549140929e-10
TRINITY_DN42524_c0_g2_i9	ovary	soma	-8.35473950366615	5.31841739394283	4.90178676582459e-12	1.53483219381858e-10
TRINITY_DN49328_c2_g1_i6	ovary	soma	-6.73823680690536	7.0374578306081	4.93146966240155e-12	1.54190144386817e-10
TRINITY_DN52525_c6_g1_i3	ovary	soma	-5.5747878589069	3.90574192495899	5.10605220846826e-12	1.5941903146986e-10
TRINITY_DN52066_c2_g1_i8	ovary	soma	-11.3083861492407	2.61894276346209	5.25024552112699e-12	1.63685456268584e-10
TRINITY_DN49315_c0_g1_i4	ovary	soma	-5.92720656092521	3.29991612754357	5.33640444380024e-12	1.661329125194e-10
TRINITY_DN51447_c1_g1_i4	ovary	soma	-6.71831671716749	2.93552078951311	5.43634255863513e-12	1.6900171515734e-10
TRINITY_DN49398_c6_g3_i4	ovary	soma	4.05695622956386	4.51850746671372	5.45212675836405e-12	1.69249926365868e-10
TRINITY_DN49905_c0_g1_i2	ovary	soma	-7.03161852020036	5.96536583262226	5.54390385526306e-12	1.71853099650504e-10
TRINITY_DN44249_c0_g1_i2	ovary	soma	3.49377028838528	4.75866532862167	5.80819311745292e-12	1.79788848010857e-10
TRINITY_DN43018_c0_g1_i2	ovary	soma	9.69564816598477	0.0976076613299475	5.82686821308863e-12	1.79920291324002e-10
TRINITY_DN47400_c0_g1_i1	ovary	soma	-7.04270460236281	3.37491209294891	5.82902275684473e-12	1.79920291324002e-10
TRINITY_DN46219_c1_g1_i1	ovary	soma	3.60845462056497	5.59042233503529	6.18737591433903e-12	1.90710042564265e-10
TRINITY_DN3324_c0_g1_i1	ovary	soma	4.36066717992808	3.81213725562057	6.21420209827174e-12	1.91265207560849e-10
TRINITY_DN7658_c0_g1_i1	ovary	soma	3.7437253846206	3.92376231890827	6.2510442115823e-12	1.92126640718306e-10
TRINITY_DN46918_c1_g1_i4	ovary	soma	4.05202013707381	3.66184827504626	6.31865352426386e-12	1.93929933271572e-10
TRINITY_DN52766_c3_g1_i5	ovary	soma	-6.85544108416347	2.93145805179574	6.33423637200108e-12	1.94133608807982e-10
TRINITY_DN6204_c0_g1_i1	ovary	soma	6.59460681596556	1.70404986167389	6.40101959856007e-12	1.95903701366932e-10
TRINITY_DN37338_c0_g1_i1	ovary	soma	6.33626197428469	0.294852731084671	6.48776699784298e-12	1.98278952234077e-10
TRINITY_DN46396_c0_g1_i1	ovary	soma	-6.68424464855891	5.06363651190698	6.51580459484837e-12	1.98855757951638e-10
TRINITY_DN51751_c9_g1_i1	ovary	soma	5.90979765290928	4.28571512394648	6.5381178947483e-12	1.99256489042336e-10
TRINITY_DN51328_c4_g2_i2	ovary	soma	-7.09451143001545	5.41630434539975	6.84340646040142e-12	2.08267989879734e-10
TRINITY_DN52783_c3_g2_i1	ovary	soma	-8.13119600903818	5.24168970993724	6.96055354616313e-12	2.11536486552092e-10
TRINITY_DN27054_c0_g1_i1	ovary	soma	8.03379312759827	0.294766442193462	6.98092701242992e-12	2.11858930409394e-10
TRINITY_DN51703_c4_g1_i1	ovary	soma	3.58686866155868	4.7923834290548	7.29587279764498e-12	2.2107328383648e-10
TRINITY_DN50691_c11_g1_i1	ovary	soma	3.64549284471151	5.55063962741129	7.30492393708265e-12	2.2107328383648e-10
TRINITY_DN50513_c1_g2_i1	ovary	soma	5.42744894888783	2.33343902172455	7.33601353495265e-12	2.21704955006877e-10
TRINITY_DN36365_c0_g1_i1	ovary	soma	-7.97290322998297	2.4374273525558	7.58315607595047e-12	2.28855220712169e-10
TRINITY_DN110582_c0_g1_i1	ovary	soma	8.61559969934174	2.21815723919084	7.61741640812449e-12	2.29569886999852e-10
TRINITY_DN52907_c0_g1_i4	ovary	soma	-7.96607776624327	3.09579628633003	7.63729596994651e-12	2.29849771500512e-10
TRINITY_DN50785_c0_g1_i2	ovary	soma	-6.0848790277751	5.91837341421532	7.69624802196633e-12	2.31303165967656e-10
TRINITY_DN50697_c0_g1_i1	ovary	soma	3.72305017532038	4.31689625981249	7.77815265060673e-12	2.3344140299518e-10
TRINITY_DN48988_c9_g1_i1	ovary	soma	3.84420083829321	3.87403549214735	7.82147768968068e-12	2.34417464624836e-10
TRINITY_DN47040_c0_g1_i3	ovary	soma	5.79469043573645	4.37600785180578	7.90157868802448e-12	2.36491525450266e-10
TRINITY_DN48399_c0_g1_i1	ovary	soma	3.67505653830616	4.50989186981154	7.97538883310162e-12	2.3837184888357e-10
TRINITY_DN46674_c0_g1_i2	ovary	soma	7.91997810203879	2.0152078656032	8.00861175185943e-12	2.39035579647315e-10
TRINITY_DN25357_c0_g1_i1	ovary	soma	5.28668711247362	2.61262443733534	8.19948905167714e-12	2.44396583698272e-10
TRINITY_DN51903_c4_g1_i1	ovary	soma	-10.5133157020028	1.83209010912673	8.23136898030498e-12	2.45010254463152e-10
TRINITY_DN51945_c3_g1_i2	ovary	soma	3.73633621362163	5.35908788744143	8.28379041436313e-12	2.46232833152419e-10
TRINITY_DN49950_c0_g1_i3	ovary	soma	4.38050156780471	5.11164974928903	8.3411051335564e-12	2.47597319142326e-10
TRINITY_DN49863_c1_g1_i3	ovary	soma	4.81729922244169	7.45389340497954	8.37024498337358e-12	2.48122876904677e-10
TRINITY_DN63414_c0_g1_i1	ovary	soma	-8.18782299797041	3.76714382637908	8.52330301947647e-12	2.52315350913533e-10
TRINITY_DN48729_c12_g1_i1	ovary	soma	4.49740015611557	2.95092028552106	8.67530412128756e-12	2.56465155487492e-10
TRINITY_DN40881_c0_g1_i2	ovary	soma	6.98810639598478	1.4315604545921	8.74914707089055e-12	2.58296248015312e-10
TRINITY_DN37606_c0_g1_i1	ovary	soma	6.87583375480607	3.5298712267604	8.8329773637236e-12	2.60416814966628e-10
TRINITY_DN31245_c1_g1_i1	ovary	soma	5.52710672699522	3.13749782209564	8.86978122266309e-12	2.61147059363048e-10
TRINITY_DN29035_c0_g1_i1	ovary	soma	4.45040261866407	3.00209937315991	8.89616584323087e-12	2.61568973756459e-10
TRINITY_DN36417_c0_g1_i1	ovary	soma	-7.40493482982226	3.32919093683918	9.02498299164493e-12	2.64997436990126e-10
TRINITY_DN47306_c0_g1_i1	ovary	soma	8.13544059173602	2.42095675535877	9.33967553689256e-12	2.73867053344637e-10
TRINITY_DN52062_c0_g1_i1	ovary	soma	3.71943827182662	5.2409233123819	9.46656910843115e-12	2.77213337495071e-10
TRINITY_DN52149_c5_g1_i1	ovary	soma	4.56394016064151	2.34319732033967	9.88091470282795e-12	2.88956830372862e-10
TRINITY_DN41091_c0_g1_i2	ovary	soma	3.85662342619049	5.28370589465355	1.01201785102591e-11	2.9555552287229e-10
TRINITY_DN36850_c0_g1_i1	ovary	soma	9.74653311987854	0.145162331195977	1.06212663041844e-11	3.09772657976475e-10
TRINITY_DN39338_c0_g1_i1	ovary	soma	5.92866082987373	1.21322266164599	1.06683681057561e-11	3.10728751042687e-10
TRINITY_DN46656_c0_g1_i2	ovary	soma	3.70194055363717	3.93570266244519	1.06922514989625e-11	3.1100692396245e-10
TRINITY_DN44861_c0_g1_i16	ovary	soma	-6.81975154920577	3.56059729188007	1.07359548965225e-11	3.11860087415853e-10
TRINITY_DN51176_c0_g1_i2	ovary	soma	4.69316986599558	4.96002221415633	1.07896240371932e-11	3.13000069496064e-10
TRINITY_DN11302_c0_g1_i1	ovary	soma	9.60975902204196	0.0176294183601817	1.16136575702495e-11	3.36454947419017e-10
TRINITY_DN53183_c1_g1_i3	ovary	soma	-5.77618893683562	4.3007528509113	1.16687972012526e-11	3.3760164062664e-10
TRINITY_DN41631_c0_g1_i1	ovary	soma	-6.43662056021531	3.17338630718775	1.18394584340137e-11	3.42083100612068e-10
TRINITY_DN44711_c0_g1_i1	ovary	soma	3.39788617700577	4.71865927422626	1.19500785096845e-11	3.4482015103942e-10
TRINITY_DN32887_c0_g1_i1	ovary	soma	5.85447291433874	2.33759723841805	1.20998023884054e-11	3.4867677559895e-10
TRINITY_DN40845_c0_g1_i1	ovary	soma	8.68116883332321	5.5161646529776	1.2136258943739e-11	3.49263505066569e-10
TRINITY_DN37506_c0_g1_i1	ovary	soma	-8.34738278362681	1.5302238911039	1.26012047621903e-11	3.62163631966579e-10
TRINITY_DN52299_c2_g1_i2	ovary	soma	11.0645111923968	1.40528343925064	1.2835667016149e-11	3.68414204475418e-10
TRINITY_DN52385_c0_g1_i12	ovary	soma	-6.40045482632164	3.22791267999489	1.28798563204531e-11	3.69194190617586e-10
TRINITY_DN51794_c2_g1_i16	ovary	soma	3.73298328829239	3.50585563077364	1.33343202553036e-11	3.81716906622471e-10
TRINITY_DN51774_c12_g1_i1	ovary	soma	-6.98663540877627	6.57901137718324	1.33623770362017e-11	3.82016099220739e-10
TRINITY_DN39408_c0_g1_i2	ovary	soma	-8.926528670878	2.87418227831611	1.34096804105197e-11	3.82864020036667e-10
TRINITY_DN34279_c0_g1_i1	ovary	soma	3.79860743965932	3.52360454031699	1.43641474596131e-11	4.09576393858272e-10
TRINITY_DN38102_c0_g1_i1	ovary	soma	3.44340822984388	4.47539522967831	1.44960074444023e-11	4.12793786792764e-10
TRINITY_DN35406_c0_g1_i2	ovary	soma	-6.38821138436352	3.2097712190951	1.45435767116862e-11	4.13605597728543e-10
TRINITY_DN40527_c1_g1_i1	ovary	soma	-6.1601350985389	2.81326723452034	1.46476484847202e-11	4.16020058206732e-10
TRINITY_DN45567_c0_g1_i3	ovary	soma	-6.8544263480051	3.1824130699714	1.50104676012935e-11	4.25767498667278e-10
TRINITY_DN42537_c0_g1_i1	ovary	soma	5.9102128431752	2.05278881189434	1.50603526268367e-11	4.2662479327641e-10
TRINITY_DN49248_c0_g1_i1	ovary	soma	6.55018319502633	4.96617570658735	1.51054465111343e-11	4.27344307490357e-10
TRINITY_DN43688_c0_g1_i1	ovary	soma	6.56165381015452	4.59905543912863	1.52629291399244e-11	4.31237369019817e-10
TRINITY_DN50672_c0_g1_i3	ovary	soma	-5.91720604560792	4.86574869367728	1.53139452311557e-11	4.32116121678606e-10
TRINITY_DN45175_c0_g1_i7	ovary	soma	-5.34223963057438	3.65426789801237	1.57433895801023e-11	4.4365689675148e-10
TRINITY_DN42097_c0_g1_i2	ovary	soma	6.6818320713697	1.46108084272222	1.60139634131323e-11	4.50696487810061e-10
TRINITY_DN52122_c0_g1_i1	ovary	soma	3.7400932218285	5.31680527038683	1.6292775439043e-11	4.57949396699215e-10
TRINITY_DN46937_c0_g1_i1	ovary	soma	9.46257421454193	8.17127429990402	1.64567037715522e-11	4.61958622430674e-10
TRINITY_DN51041_c1_g1_i1	ovary	soma	5.80461922553845	2.72072549777615	1.65260947591783e-11	4.63307144934638e-10
TRINITY_DN48373_c0_g1_i1	ovary	soma	-5.05256295146038	5.55891118555642	1.66478052371334e-11	4.66117065600718e-10
TRINITY_DN39251_c0_g1_i1	ovary	soma	4.04375799967331	3.13765449759594	1.68038131239696e-11	4.69878789918836e-10
TRINITY_DN42303_c0_g1_i1	ovary	soma	3.58249748058324	5.4928482823448	1.74437588723085e-11	4.87145590437866e-10
TRINITY_DN52525_c0_g1_i2	ovary	soma	10.7549087516747	1.10523194076719	1.75404963072933e-11	4.89217518472953e-10
TRINITY_DN51658_c3_g1_i2	ovary	soma	4.40322959920283	2.40600098966629	1.75835631400358e-11	4.89789135527133e-10
TRINITY_DN50346_c1_g1_i7	ovary	soma	8.24481086860225	2.19108425762618	1.77652446241449e-11	4.94215439870922e-10
TRINITY_DN50425_c3_g1_i1	ovary	soma	-6.3665332033849	6.09163683393106	1.79927789578219e-11	4.99904366972826e-10
TRINITY_DN38652_c0_g1_i1	ovary	soma	7.35814918319252	0.90356458555955	1.80547340925814e-11	5.00984239226245e-10
TRINITY_DN6953_c0_g1_i1	ovary	soma	5.17897314510206	2.39671743298921	1.85546140513434e-11	5.14197407790677e-10
TRINITY_DN51588_c6_g2_i4	ovary	soma	-5.484431346343	3.8743310027278	1.90828678751823e-11	5.28162181152528e-10
TRINITY_DN47358_c0_g1_i2	ovary	soma	-5.98967724241663	4.39746276257224	1.92319646898462e-11	5.31610702936271e-10
TRINITY_DN51563_c4_g1_i1	ovary	soma	-6.42783904042686	3.41240664550449	1.92851819444945e-11	5.32403515284461e-10
TRINITY_DN46516_c0_g1_i2	ovary	soma	3.41707211146414	4.65796623891014	1.93937844495362e-11	5.34721383444074e-10
TRINITY_DN53118_c0_g2_i1	ovary	soma	-7.38468857167934	1.85304082523433	1.95007525911176e-11	5.36988363546523e-10
TRINITY_DN42555_c0_g1_i1	ovary	soma	5.14195577574312	2.11524081121546	1.95327346098326e-11	5.37187336246842e-10
TRINITY_DN37551_c0_g1_i1	ovary	soma	10.9942093654061	1.33698533671626	2.07433664326299e-11	5.69442756083007e-10
TRINITY_DN30572_c0_g1_i1	ovary	soma	-6.45581662138241	4.13557927838479	2.07580635080722e-11	5.69442756083007e-10
TRINITY_DN45053_c0_g1_i1	ovary	soma	5.34938443034792	3.93284204492307	2.08718566023789e-11	5.71841434867449e-10
TRINITY_DN4714_c0_g1_i1	ovary	soma	8.47900772229934	1.44343331244513	2.09009208016281e-11	5.71915612199908e-10
TRINITY_DN50466_c0_g1_i1	ovary	soma	10.3950009766546	0.759038038499106	2.12125958076945e-11	5.79712992986351e-10
TRINITY_DN32178_c0_g1_i1	ovary	soma	3.93388360509966	3.55251370171034	2.12583137615177e-11	5.80231635611538e-10
TRINITY_DN11293_c0_g1_i1	ovary	soma	4.65298171850711	2.30700335288968	2.13532804921908e-11	5.82091499246292e-10
TRINITY_DN51213_c0_g1_i1	ovary	soma	3.80157131839831	6.11630368690165	2.15466140925229e-11	5.86624817056027e-10
TRINITY_DN35593_c0_g1_i1	ovary	soma	4.90320365725986	2.69260702957057	2.15936466867634e-11	5.87168595809624e-10
TRINITY_DN50732_c1_g1_i1	ovary	soma	3.5485735483671	5.08969814655587	2.25861882570249e-11	6.13388859811243e-10
TRINITY_DN49821_c0_g1_i1	ovary	soma	8.13493602810746	6.05921615227808	2.26605746050471e-11	6.14639760443647e-10
TRINITY_DN44185_c0_g1_i1	ovary	soma	4.47657293601382	4.04982879011337	2.33061256349709e-11	6.31360324785559e-10
TRINITY_DN44945_c0_g1_i1	ovary	soma	3.76918959001397	5.03048558582489	2.33718202371638e-11	6.32350532825709e-10
TRINITY_DN19892_c0_g1_i1	ovary	soma	3.39909064819268	4.47571210350377	2.35159917905386e-11	6.35458911410831e-10
TRINITY_DN33069_c0_g1_i1	ovary	soma	4.14266332688452	3.05472196823545	2.37053238088397e-11	6.39778384736333e-10
TRINITY_DN52191_c8_g1_i2	ovary	soma	-5.73988858875543	3.77931357984425	2.39967131659749e-11	6.46381490406682e-10
TRINITY_DN83397_c0_g1_i1	ovary	soma	-8.08264962868547	1.26702860426488	2.40095617893813e-11	6.46381490406682e-10
TRINITY_DN38973_c0_g1_i1	ovary	soma	3.47427691265093	5.22463106724244	2.40691221139244e-11	6.47182008364369e-10
TRINITY_DN42035_c0_g1_i2	ovary	soma	5.94839234001207	4.33226791388239	2.45986871339486e-11	6.60602614009345e-10
TRINITY_DN51144_c0_g1_i1	ovary	soma	5.29395951153958	6.1631297117622	2.48608317422832e-11	6.66817290452166e-10
TRINITY_DN26057_c1_g1_i2	ovary	soma	4.30378823293467	5.79691812715687	2.58593207291625e-11	6.92742469755675e-10
TRINITY_DN41815_c0_g1_i5	ovary	soma	-6.58616779663235	2.18283103528981	2.59630370270189e-11	6.94288642563629e-10
TRINITY_DN48859_c0_g1_i1	ovary	soma	6.26980318011353	6.35938421029936	2.59810303590795e-11	6.94288642563629e-10
TRINITY_DN39004_c0_g1_i1	ovary	soma	3.29825913805767	4.64593301902783	2.61512117431477e-11	6.97265885094509e-10
TRINITY_DN36911_c0_g1_i1	ovary	soma	3.91403342139207	3.95908984403053	2.61567090864524e-11	6.97265885094509e-10
TRINITY_DN50397_c2_g1_i1	ovary	soma	-6.71539144462849	2.48638120326854	2.67772139693468e-11	7.12931001129885e-10
TRINITY_DN46750_c0_g1_i2	ovary	soma	-4.64486536251368	4.4586489523672	2.74277767525465e-11	7.29357019305767e-10
TRINITY_DN49110_c1_g1_i1	ovary	soma	-7.30389905221426	1.27721135675757	2.75261017142754e-11	7.31075741858092e-10
TRINITY_DN51446_c5_g1_i2	ovary	soma	11.001318228203	1.34388937902476	2.82454869907407e-11	7.49265063828952e-10
TRINITY_DN52401_c1_g1_i1	ovary	soma	-12.7809181681791	5.94205371471382	2.83380854718093e-11	7.50803561236618e-10
TRINITY_DN35443_c0_g1_i2	ovary	soma	3.60965494069511	4.30414375149111	2.87337550196035e-11	7.60358231915094e-10
TRINITY_DN52782_c1_g1_i1	ovary	soma	-7.78202742177157	0.97636485040711	2.98308805604999e-11	7.88429083169656e-10
TRINITY_DN51050_c0_g1_i5	ovary	soma	3.46453675735951	4.40484566975371	3.04173105582903e-11	8.02950391489468e-10
TRINITY_DN52374_c0_g1_i1	ovary	soma	5.10051687355851	6.37367443801358	3.05359977116526e-11	8.05104027150851e-10
TRINITY_DN36248_c0_g1_i1	ovary	soma	5.11413955470563	7.76899126258878	3.11355167615503e-11	8.19914536661261e-10
TRINITY_DN34603_c0_g1_i1	ovary	soma	4.53634014713657	3.16566939267335	3.12112549769459e-11	8.20912753629999e-10
TRINITY_DN51780_c0_g1_i5	ovary	soma	-11.2760035656882	2.58682663802826	3.15388685891837e-11	8.28525314184862e-10
TRINITY_DN49308_c1_g4_i2	ovary	soma	4.61059226535101	1.69556141022443	3.18989745013322e-11	8.36021461867942e-10
TRINITY_DN52864_c5_g2_i3	ovary	soma	3.46808618952123	4.2427624197847	3.19012751936336e-11	8.36021461867942e-10
TRINITY_DN45268_c0_g1_i1	ovary	soma	-5.96189772698249	3.01919816351875	3.31420539388724e-11	8.67490263473574e-10
TRINITY_DN5942_c0_g1_i1	ovary	soma	3.43684806085032	4.38912220965179	3.34536444375622e-11	8.74591121265857e-10
TRINITY_DN43652_c0_g1_i1	ovary	soma	3.86675129744875	3.79992981028909	3.43638921611785e-11	8.97306974735756e-10
TRINITY_DN46534_c0_g1_i1	ovary	soma	3.45822171171272	4.89481456792937	3.4503202157398e-11	8.99861759150697e-10
TRINITY_DN45018_c0_g1_i7	ovary	soma	3.5648989934021	4.78225794188057	3.47135121261301e-11	9.0425990351128e-10
TRINITY_DN52996_c1_g1_i1	ovary	soma	-12.8019142357043	4.10550338854564	3.54711477223474e-11	9.22887811063809e-10
TRINITY_DN40265_c0_g1_i1	ovary	soma	3.89702212776555	3.31777285157249	3.60555597393208e-11	9.36969569800625e-10
TRINITY_DN23881_c0_g1_i1	ovary	soma	4.19174041084	4.09402987386883	3.69296448426054e-11	9.58536319903942e-10
TRINITY_DN42396_c0_g1_i2	ovary	soma	3.27123139845213	5.07831857331083	3.69756473801135e-11	9.58583718639285e-10
TRINITY_DN52402_c4_g1_i4	ovary	soma	4.16974972671493	2.92763897192131	3.71193997272092e-11	9.61162117757414e-10
TRINITY_DN79022_c0_g1_i1	ovary	soma	9.36460974198459	-0.208884371304651	3.89425468168145e-11	1.00716844264369e-09
TRINITY_DN28784_c0_g1_i2	ovary	soma	-7.29597026252854	4.54999139420445	3.93031923889166e-11	1.01528568053226e-09
TRINITY_DN36492_c2_g1_i1	ovary	soma	4.31929837236215	2.71400327231072	4.00369912438202e-11	1.03301150178318e-09
TRINITY_DN33714_c0_g1_i1	ovary	soma	-10.4235697898421	1.74368819600213	4.03699097756416e-11	1.04036421879055e-09
TRINITY_DN52203_c6_g2_i3	ovary	soma	3.44085211121568	5.24718028447153	4.1039882766729e-11	1.0563753453799e-09
TRINITY_DN47818_c3_g1_i1	ovary	soma	4.18639722189549	4.80994478962817	4.11520306466568e-11	1.05800700592631e-09
TRINITY_DN50224_c0_g1_i1	ovary	soma	9.32433120902616	3.35237389624104	4.13982190468531e-11	1.06307686993807e-09
TRINITY_DN40656_c0_g1_i1	ovary	soma	-6.65955101438939	3.84754831703397	4.27717611626598e-11	1.09705017194865e-09
TRINITY_DN96931_c0_g1_i1	ovary	soma	6.06941171220193	0.050420753440993	4.31015158308757e-11	1.10420282410174e-09
TRINITY_DN9990_c0_g1_i1	ovary	soma	8.07088328766777	5.50573931394841	4.4407502598506e-11	1.13631886660965e-09
TRINITY_DN48066_c0_g1_i8	ovary	soma	5.04129794140819	1.6361065055852	4.54147099492944e-11	1.15992884376174e-09
TRINITY_DN47707_c0_g1_i2	ovary	soma	-10.2120920398691	1.53488527373184	4.54370946678409e-11	1.15992884376174e-09
TRINITY_DN51385_c1_g1_i3	ovary	soma	-6.11055359362393	3.16617735263609	4.65979106291834e-11	1.18816458606657e-09
TRINITY_DN41648_c0_g1_i2	ovary	soma	4.34754208757777	3.57083424359681	4.78435129143023e-11	1.21849341165193e-09
TRINITY_DN33639_c0_g1_i1	ovary	soma	5.2909147128575	5.2402555625449	4.90572376584538e-11	1.24794021096224e-09
TRINITY_DN47727_c0_g1_i4	ovary	soma	-5.89023586546104	3.42185789647383	4.96561674139498e-11	1.26169692823805e-09
TRINITY_DN42326_c0_g1_i1	ovary	soma	14.3429461462564	7.99987543101547	5.03660744945907e-11	1.27823795375219e-09
TRINITY_DN47430_c0_g1_i2	ovary	soma	-6.1477624228309	3.73427305505387	5.12997599860600e-11	1.30041295787093e-09
TRINITY_DN47283_c1_g1_i1	ovary	soma	-7.42552481579708	3.87474826582059	5.13880106130909e-11	1.30113003768198e-09
TRINITY_DN49328_c2_g1_i1	ovary	soma	-6.48532151765812	7.17680244922007	5.21264812461801e-11	1.31686220414874e-09
TRINITY_DN48589_c2_g1_i2	ovary	soma	-5.19152607679993	4.47905952558389	5.21307264557706e-11	1.31686220414874e-09
TRINITY_DN38661_c1_g1_i1	ovary	soma	4.30147668004277	2.4646484626155	5.22683355378479e-11	1.31880303818112e-09
TRINITY_DN49205_c0_g1_i3	ovary	soma	-11.7614877073388	3.06935404984085	5.27537711161375e-11	1.32950531875618e-09
TRINITY_DN44290_c1_g1_i2	ovary	soma	-7.55298674882608	6.55668101514057	5.29671896104759e-11	1.33333532176069e-09
TRINITY_DN39718_c0_g1_i2	ovary	soma	-6.66212101668302	3.97209877028593	5.57229967345941e-11	1.40108146714248e-09
TRINITY_DN52148_c0_g1_i4	ovary	soma	-5.39941656951291	3.25451655635601	5.69167587683843e-11	1.42944068115182e-09
TRINITY_DN44415_c0_g1_i1	ovary	soma	3.39153529585773	4.94057710757274	5.75228936200096e-11	1.44299337417409e-09
TRINITY_DN52444_c1_g1_i4	ovary	soma	-6.20736122048103	4.6916423774817	5.77079063069754e-11	1.4459628856294e-09
TRINITY_DN46832_c0_g1_i1	ovary	soma	-5.91527403031899	2.82238862128983	5.95132545887629e-11	1.48947879045163e-09
TRINITY_DN48197_c0_g1_i1	ovary	soma	3.7469694674247	3.65151552799959	6.09546723703089e-11	1.5237965849808e-09
TRINITY_DN14634_c0_g1_i1	ovary	soma	-6.85173337897519	4.56660847234744	6.15780282667245e-11	1.53760832607555e-09
TRINITY_DN49613_c1_g1_i4	ovary	soma	-8.85586349468553	3.30483693783355	6.16564732013101e-11	1.53779748505199e-09
TRINITY_DN33881_c0_g1_i1	ovary	soma	4.2404007409602	5.56312131355852	6.4077440038006e-11	1.59634485807657e-09
TRINITY_DN27582_c0_g1_i1	ovary	soma	3.92351371140539	4.11725039134047	6.45977695556111e-11	1.60746215778349e-09
TRINITY_DN48949_c1_g1_i1	ovary	soma	-6.53352987921086	2.7541579758364	6.51080950095026e-11	1.61830533059702e-09
TRINITY_DN42826_c0_g1_i1	ovary	soma	-5.98207482317285	4.83992704821685	6.63265548401486e-11	1.64670470649472e-09
TRINITY_DN46071_c0_g1_i1	ovary	soma	-5.40997872074018	3.30736480539247	6.64315075578024e-11	1.64742546571058e-09
TRINITY_DN47068_c1_g1_i1	ovary	soma	3.88379630910121	6.09026908894091	6.70449996870187e-11	1.66074137923358e-09
TRINITY_DN18764_c0_g1_i1	ovary	soma	-6.25325393955991	4.13745056579046	6.80970077417942e-11	1.68487681982804e-09
TRINITY_DN48388_c4_g1_i1	ovary	soma	3.29521677642043	4.93770385312721	6.83534144811992e-11	1.68929469342545e-09
TRINITY_DN47627_c0_g1_i1	ovary	soma	3.66109074977392	3.89215310268422	6.87015177442745e-11	1.6959661359875e-09
TRINITY_DN31778_c0_g1_i2	ovary	soma	-6.09028140723221	6.06796324400325	6.8930455519365e-11	1.69968403899398e-09
TRINITY_DN51006_c0_g2_i2	ovary	soma	-9.20400862071764	4.02625729243193	6.90980050969329e-11	1.70188151259744e-09
TRINITY_DN47681_c1_g1_i9	ovary	soma	4.26747291219222	4.43920123486124	7.02099563880133e-11	1.72730821277041e-09
TRINITY_DN48914_c0_g1_i1	ovary	soma	-7.39299315749779	4.63500407536998	7.11700240573007e-11	1.74806643348145e-09
TRINITY_DN52819_c5_g1_i1	ovary	soma	-5.49033209714491	3.38968472507434	7.12148360384167e-11	1.74806643348145e-09
TRINITY_DN42393_c1_g2_i1	ovary	soma	3.89904637385545	3.93182502597379	7.17750671707497e-11	1.75982732490181e-09
TRINITY_DN48427_c1_g2_i1	ovary	soma	3.18957107348261	5.15866527622435	7.1934842521279e-11	1.7617541172339e-09
TRINITY_DN123132_c0_g1_i1	ovary	soma	-6.2581804790691	2.99356178364333	7.57344206186487e-11	1.85271836866297e-09
TRINITY_DN45178_c2_g1_i1	ovary	soma	4.64784607696876	4.76749204646501	7.59479572597563e-11	1.85584991506695e-09
TRINITY_DN45981_c0_g1_i1	ovary	soma	7.21977718713591	7.60303257228066	7.71836568672398e-11	1.88366986168425e-09
TRINITY_DN43749_c0_g1_i1	ovary	soma	-8.02947798754017	3.9523280360513	7.72600662195944e-11	1.88366986168425e-09
TRINITY_DN63712_c0_g1_i1	ovary	soma	-6.24859688448753	2.79985498456213	7.81920096313201e-11	1.90425187092033e-09
TRINITY_DN42798_c0_g1_i3	ovary	soma	-7.43568255717113	3.63823270951712	7.86847807219887e-11	1.91410432386371e-09
TRINITY_DN49960_c0_g1_i1	ovary	soma	7.79783539274642	6.61224913827265	7.90693419646601e-11	1.92115654934404e-09
TRINITY_DN48988_c10_g1_i14	ovary	soma	-9.44125887304601	0.781017583898754	7.91517560769423e-11	1.92115654934404e-09
TRINITY_DN35739_c0_g1_i2	ovary	soma	-7.7667422896492	2.89170829946129	7.97180747176465e-11	1.93274022714884e-09
TRINITY_DN51511_c1_g1_i3	ovary	soma	-6.34520845414849	2.89397266078286	7.98546106794326e-11	1.93388972894309e-09
TRINITY_DN39482_c0_g1_i1	ovary	soma	6.41713521701861	1.00808876281087	7.99991696787353e-11	1.93523075012138e-09
TRINITY_DN31059_c0_g1_i1	ovary	soma	8.25079735879483	0.499577653686363	8.04930531346683e-11	1.9450097549768e-09
TRINITY_DN46724_c1_g1_i4	ovary	soma	3.290859769944	5.09831918230805	8.17720911434066e-11	1.97274870314898e-09
TRINITY_DN50227_c0_g1_i5	ovary	soma	3.57859657048046	6.00840724806379	8.18228412753622e-11	1.97274870314898e-09
TRINITY_DN48460_c1_g1_i17	ovary	soma	8.14675708275898	1.1227248790137	8.31810523937631e-11	2.00326931841539e-09
TRINITY_DN51826_c0_g1_i2	ovary	soma	3.33325350487296	4.3335448201313	8.34768887280923e-11	2.00816519790563e-09
TRINITY_DN51816_c2_g2_i1	ovary	soma	-5.23560708902661	3.70920822893202	8.36335771571007e-11	2.00970652351266e-09
TRINITY_DN52299_c2_g1_i8	ovary	soma	9.63993582705449	0.0456448018827098	8.39611672093344e-11	2.01534664521609e-09
TRINITY_DN53028_c11_g2_i4	ovary	soma	-7.89807749730855	7.72511108567304	8.58054196986143e-11	2.05733900777926e-09
TRINITY_DN49569_c6_g1_i1	ovary	soma	-4.95978390012409	4.08895006931097	8.61169674424625e-11	2.06252988579911e-09
TRINITY_DN51424_c0_g1_i10	ovary	soma	-9.58772504264465	5.50290445004031	8.65195432795078e-11	2.06988706683797e-09
TRINITY_DN46375_c4_g1_i1	ovary	soma	-7.56230950763635	2.40370106607988	8.67960337105256e-11	2.07421490692147e-09
TRINITY_DN46569_c0_g1_i1	ovary	soma	6.59200672384358	5.6644793621169	8.74424457316561e-11	2.08736372929726e-09
TRINITY_DN46222_c0_g1_i1	ovary	soma	5.90519380023325	1.90781368943591	8.76810181357608e-11	2.09075869508558e-09
TRINITY_DN52343_c12_g1_i1	ovary	soma	3.89015085255609	3.42798312311262	8.83558401642832e-11	2.10453718520832e-09
TRINITY_DN53191_c1_g1_i11	ovary	soma	-6.49053481581906	5.28285883796647	8.93583267771664e-11	2.12608150519488e-09
TRINITY_DN41814_c0_g1_i1	ovary	soma	5.94731276982656	3.55815409975179	8.99904960786e-11	2.13877740899183e-09
TRINITY_DN48208_c0_g2_i4	ovary	soma	-6.58966855171598	2.36700154907549	9.02966138048442e-11	2.14370483911522e-09
TRINITY_DN20122_c0_g1_i1	ovary	soma	3.67262252507342	3.6609041187801	9.36221459474505e-11	2.22022616930462e-09
TRINITY_DN46452_c0_g1_i3	ovary	soma	5.51160692843807	2.01362968374753	9.41924233099634e-11	2.23131156485032e-09
TRINITY_DN52350_c2_g1_i1	ovary	soma	4.35240465831414	3.18740387786153	9.58701024696678e-11	2.26857726661867e-09
TRINITY_DN33703_c0_g1_i1	ovary	soma	-6.93177545649958	1.4113717764449	9.70861375460836e-11	2.2948497806236e-09
TRINITY_DN50408_c0_g1_i1	ovary	soma	-6.54941138125606	2.62956417215884	9.7870198372624e-11	2.31086554351204e-09
TRINITY_DN28959_c0_g1_i1	ovary	soma	-6.47801350152835	3.66182838740388	9.82711498408428e-11	2.31587937482736e-09
TRINITY_DN41281_c0_g1_i1	ovary	soma	3.89441045113292	4.05268761165631	9.82960000099543e-11	2.31587937482736e-09
TRINITY_DN52174_c6_g1_i1	ovary	soma	-7.16882267969983	3.61213258849746	9.9989909665811e-11	2.35323324277487e-09
TRINITY_DN42694_c0_g1_i4	ovary	soma	3.49049981288098	4.05793857231502	1.00210467562965e-10	2.3558688360225e-09
TRINITY_DN52898_c15_g1_i1	ovary	soma	-7.17959940716168	3.10561967791267	1.01479843608182e-10	2.38312892473369e-09
TRINITY_DN45278_c0_g1_i1	ovary	soma	9.38227816830091	2.31332362974748	1.03055893945861e-10	2.41752415430405e-09
TRINITY_DN42572_c0_g1_i1	ovary	soma	4.53496663225305	2.72586474409851	1.05964729909833e-10	2.48307632215276e-09
TRINITY_DN46838_c0_g1_i1	ovary	soma	3.97451688038372	2.76285435416967	1.06884651804181e-10	2.50193102427069e-09
TRINITY_DN33785_c0_g1_i3	ovary	soma	3.88624741711396	2.87445021161665	1.07063877498915e-10	2.50342573044068e-09
TRINITY_DN50104_c0_g1_i7	ovary	soma	5.90638653065703	0.913395416211047	1.09963211651474e-10	2.56845180799283e-09
TRINITY_DN43890_c0_g1_i1	ovary	soma	-6.27826346425551	2.9293719009493	1.11729123479953e-10	2.60689274235646e-09
TRINITY_DN40011_c0_g1_i1	ovary	soma	-6.06137261754616	3.8747063116291	1.11866124163522e-10	2.60715338645228e-09
TRINITY_DN34150_c0_g1_i1	ovary	soma	9.17950058067245	-0.377948620196305	1.1205716776408e-10	2.60715338645228e-09
TRINITY_DN52464_c3_g1_i3	ovary	soma	-7.30978711429525	8.23592397988467	1.12100747018756e-10	2.60715338645228e-09
TRINITY_DN52353_c0_g1_i4	ovary	soma	4.7908711286411	3.02708857309855	1.13961867550952e-10	2.64400091574136e-09
TRINITY_DN35684_c0_g1_i1	ovary	soma	3.98030476213477	6.21266480763155	1.14111514122686e-10	2.64400091574136e-09
TRINITY_DN40895_c0_g1_i1	ovary	soma	-7.96288307083539	6.54455622395726	1.14160120337692e-10	2.64400091574136e-09
TRINITY_DN45172_c0_g1_i3	ovary	soma	3.45296651664486	5.61713750662027	1.14172489886615e-10	2.64400091574136e-09
TRINITY_DN40950_c0_g1_i1	ovary	soma	-6.13141486342453	3.31895796124788	1.14649274901402e-10	2.65221174422763e-09
TRINITY_DN46823_c0_g1_i1	ovary	soma	-7.5992792495189	0.798208220315949	1.14964662138779e-10	2.65667540335395e-09
TRINITY_DN53132_c5_g2_i6	ovary	soma	-6.4580847024485	2.54357873747466	1.15583728137695e-10	2.66813969878707e-09
TRINITY_DN51584_c0_g1_i1	ovary	soma	-5.85769871689263	4.67564423175866	1.16500878147808e-10	2.68645329960604e-09
TRINITY_DN49265_c2_g1_i4	ovary	soma	-6.78913766469002	0.779675003934315	1.17619905493915e-10	2.7093782689092e-09
TRINITY_DN9990_c0_g2_i1	ovary	soma	8.56017684178246	6.86470719386345	1.2003440722042e-10	2.76206426540393e-09
TRINITY_DN38350_c0_g1_i2	ovary	soma	7.96963517768124	1.51470667250711	1.21300029399018e-10	2.78823023085731e-09
TRINITY_DN51806_c0_g1_i1	ovary	soma	-7.82489437177005	3.4090753411152	1.21960485198473e-10	2.80009845728198e-09
TRINITY_DN44478_c0_g1_i3	ovary	soma	3.47444194917793	4.39798914077404	1.2207443387201e-10	2.80009845728198e-09
TRINITY_DN50929_c0_g1_i1	ovary	soma	9.24032375584827	-0.322619235419488	1.22412717022194e-10	2.80489286870602e-09
TRINITY_DN20513_c0_g1_i1	ovary	soma	3.79216429607436	3.15789135728912	1.22779890575117e-10	2.8091581202847e-09
TRINITY_DN43611_c0_g1_i1	ovary	soma	-6.31862583373986	3.89655027618223	1.22857784052269e-10	2.8091581202847e-09
TRINITY_DN51065_c4_g2_i1	ovary	soma	-8.01499638879172	1.20474401550241	1.24199784267613e-10	2.83685380928729e-09
TRINITY_DN37490_c0_g1_i1	ovary	soma	6.1300363206379	6.36368056422408	1.26540751453871e-10	2.88528892819285e-09
TRINITY_DN52491_c0_g1_i10	ovary	soma	-4.42284989675223	4.74399831800899	1.26586250962698e-10	2.88528892819285e-09
TRINITY_DN43319_c0_g1_i1	ovary	soma	8.10910999102044	6.15354599871672	1.27024714564857e-10	2.89224478629887e-09
TRINITY_DN46615_c0_g1_i1	ovary	soma	-4.85840204056033	4.25563341062094	1.28063206035745e-10	2.91283386558661e-09
TRINITY_DN39576_c0_g1_i2	ovary	soma	6.2044602919679	3.41157711000735	1.32011311312751e-10	2.99949051746114e-09
TRINITY_DN20731_c0_g1_i1	ovary	soma	-6.49385362453481	1.88032746978622	1.32284751105893e-10	3.00255942912842e-09
TRINITY_DN30571_c0_g1_i2	ovary	soma	-4.33465369428297	4.55865641933322	1.35003324904357e-10	3.06106284963389e-09
TRINITY_DN45786_c0_g1_i2	ovary	soma	3.61402577093881	4.79613052754143	1.36075507535582e-10	3.0821528580528e-09
TRINITY_DN47547_c0_g1_i1	ovary	soma	7.32624257374301	4.41713260903916	1.38707413957162e-10	3.13849027680547e-09
TRINITY_DN46388_c1_g1_i2	ovary	soma	9.17892439772226	1.46489755870492	1.39905378561867e-10	3.1622987598062e-09
TRINITY_DN43926_c0_g1_i2	ovary	soma	3.18754029966043	5.04304237431111	1.4141835869955e-10	3.19317061958537e-09
TRINITY_DN28662_c0_g1_i1	ovary	soma	-6.20463283278189	6.02562198899907	1.42248082142455e-10	3.20856666778495e-09
TRINITY_DN52975_c7_g2_i6	ovary	soma	-10.2246283780405	1.54683162649169	1.42925451250062e-10	3.22049778470934e-09
TRINITY_DN38956_c0_g1_i1	ovary	soma	-6.72567910166706	3.97224342610116	1.43127690624415e-10	3.22170929342238e-09
TRINITY_DN40644_c0_g2_i6	ovary	soma	-6.76080679254721	4.79477223584115	1.43339980129163e-10	3.22314427857275e-09
TRINITY_DN52947_c5_g1_i1	ovary	soma	-6.56796813262324	4.05038762665658	1.44826928633433e-10	3.25320861740876e-09
TRINITY_DN49723_c0_g1_i2	ovary	soma	6.60765237313369	4.51827830546777	1.45842610472483e-10	3.27263578556608e-09
TRINITY_DN50157_c2_g1_i6	ovary	soma	-7.40506849661065	2.99231130164054	1.47138521338057e-10	3.29646418785853e-09
TRINITY_DN43100_c0_g1_i2	ovary	soma	4.32500833707088	5.86165172276492	1.4720834130766e-10	3.29646418785853e-09
TRINITY_DN36264_c0_g1_i1	ovary	soma	4.14014111813477	2.5641048368847	1.47369756043644e-10	3.29667663545468e-09
TRINITY_DN53124_c0_g1_i11	ovary	soma	-5.79837984724957	4.95379686832593	1.47575794160767e-10	3.29788584705921e-09
TRINITY_DN30275_c0_g1_i2	ovary	soma	9.34431663115224	-0.227533199666618	1.48533255348868e-10	3.31586739487149e-09
TRINITY_DN49502_c1_g1_i1	ovary	soma	3.26774668306048	5.46686381777868	1.48904283076052e-10	3.32073385248432e-09
TRINITY_DN36765_c0_g1_i1	ovary	soma	3.25501595468993	5.14750282999259	1.51853219119075e-10	3.38302156228421e-09
TRINITY_DN79553_c0_g1_i1	ovary	soma	3.54681305441177	3.42768575403732	1.54166506813053e-10	3.4310349039348e-09
TRINITY_DN47654_c0_g1_i2	ovary	soma	-7.06541431319723	1.04018392288965	1.54917885092057e-10	3.44422457849647e-09
TRINITY_DN41673_c0_g1_i2	ovary	soma	9.54696134850208	-0.040616501020242	1.55442999845506e-10	3.4523619791685e-09
TRINITY_DN50437_c0_g1_i1	ovary	soma	6.38015746410086	5.78180206717949	1.56440903828878e-10	3.47097256869409e-09
TRINITY_DN44003_c0_g1_i2	ovary	soma	-6.15905156582549	6.37606281313657	1.5664787632413e-10	3.47201457442013e-09
TRINITY_DN26848_c0_g1_i1	ovary	soma	10.5509957646905	0.908618537916307	1.57354335048667e-10	3.4841139961439e-09
TRINITY_DN48663_c0_g1_i1	ovary	soma	-5.20709309426097	3.14528081515733	1.58116870472589e-10	3.49742912577441e-09
TRINITY_DN50401_c6_g1_i1	ovary	soma	3.15866709182404	5.04186336151707	1.58453955289448e-10	3.50131606499565e-09
TRINITY_DN39889_c0_g1_i1	ovary	soma	4.23740104882795	1.40608903550303	1.58878229719967e-10	3.50711974231288e-09
TRINITY_DN41017_c0_g1_i3	ovary	soma	9.89592605159725	0.285205129839577	1.59154671755727e-10	3.50965164880846e-09
TRINITY_DN45497_c0_g1_i2	ovary	soma	3.46811950227278	5.43294635104171	1.62270359717035e-10	3.5747254167512e-09
TRINITY_DN30998_c0_g1_i1	ovary	soma	-7.58750151179217	0.788545557730469	1.64313270861461e-10	3.61605848318747e-09
TRINITY_DN26164_c0_g1_i3	ovary	soma	-5.35217683195867	3.32889161637389	1.65411726121129e-10	3.63654411864475e-09
TRINITY_DN34468_c0_g1_i1	ovary	soma	3.74666510099792	3.272315832243	1.66591889435245e-10	3.6587828024852e-09
TRINITY_DN50244_c2_g1_i1	ovary	soma	11.2434765373269	7.10901414847598	1.69963765298423e-10	3.72906344106216e-09
TRINITY_DN50566_c0_g1_i1	ovary	soma	-5.99349431362403	2.73554816696404	1.71738442128372e-10	3.76100218297475e-09
TRINITY_DN51903_c7_g1_i2	ovary	soma	-9.25762300553865	0.6031162956608	1.71766125781279e-10	3.76100218297475e-09
TRINITY_DN40636_c1_g1_i2	ovary	soma	6.84701638950935	4.9052080013717	1.73448553065024e-10	3.79401225096568e-09
TRINITY_DN38940_c0_g1_i1	ovary	soma	3.22304366598871	4.18786361203203	1.74323894156272e-10	3.80931941520336e-09
TRINITY_DN40691_c0_g1_i1	ovary	soma	-6.60167473131218	2.37435846529601	1.74602184149749e-10	3.81156216686661e-09
TRINITY_DN50157_c2_g1_i2	ovary	soma	-7.26460308081582	3.199445737135	1.76455753422446e-10	3.84815416433532e-09
TRINITY_DN32643_c0_g1_i1	ovary	soma	-6.64131533080001	4.68322164166507	1.77447898872248e-10	3.86590557994871e-09
TRINITY_DN23446_c0_g1_i1	ovary	soma	8.61008833284289	5.14280822923493	1.79518336166411e-10	3.90708964541119e-09
TRINITY_DN49153_c0_g1_i1	ovary	soma	7.41259178272695	5.16759613071083	1.81842960147035e-10	3.95371782788628e-09
TRINITY_DN48055_c0_g1_i1	ovary	soma	3.36759702645321	3.9037505781087	1.83770713835549e-10	3.99163235186944e-09
TRINITY_DN52047_c1_g1_i2	ovary	soma	5.23931522412907	1.954536034567	1.86694006386537e-10	4.05107324458147e-09
TRINITY_DN52766_c3_g1_i9	ovary	soma	-6.22685120766883	3.12651854844559	1.89403094877699e-10	4.10349169475758e-09
TRINITY_DN34973_c0_g1_i1	ovary	soma	3.84669473443741	4.85716637281375	1.89487933920784e-10	4.10349169475758e-09
TRINITY_DN38590_c0_g1_i1	ovary	soma	3.22466106811192	5.28112022857258	1.91941595237748e-10	4.15248322538773e-09
TRINITY_DN50675_c1_g1_i1	ovary	soma	-5.78824416944144	2.91707307253222	1.92559841589575e-10	4.16170916598823e-09
TRINITY_DN52159_c10_g8_i1	ovary	soma	3.66757643695517	3.01849560366871	1.9358981387395e-10	4.17980633955308e-09
TRINITY_DN37718_c0_g1_i1	ovary	soma	-8.3425506115696	1.52557503139804	1.9531794221164e-10	4.21254280110009e-09
TRINITY_DN11495_c0_g1_i1	ovary	soma	6.55364657326165	4.79974611855176	1.95494290092068e-10	4.21254280110009e-09
TRINITY_DN46230_c0_g1_i1	ovary	soma	3.53220316316677	5.71821251393434	1.95807614463844e-10	4.21510855778863e-09
TRINITY_DN26182_c0_g1_i1	ovary	soma	-6.83164450538513	0.819263335394739	2.00113690134401e-10	4.30353514591315e-09
TRINITY_DN46608_c0_g1_i2	ovary	soma	-6.09265376673832	3.98440451355906	2.04511373961473e-10	4.39375475602971e-09
TRINITY_DN42637_c0_g1_i1	ovary	soma	5.83838925394996	6.16418365248979	2.05759004093619e-10	4.4161865774752e-09
TRINITY_DN51755_c0_g1_i3	ovary	soma	-5.12688274251879	3.70636645400382	2.06428544181003e-10	4.4261788341735e-09
TRINITY_DN44960_c1_g1_i1	ovary	soma	-5.68595887106717	2.81597882935076	2.07857748528245e-10	4.45242377622348e-09
TRINITY_DN53190_c11_g1_i1	ovary	soma	3.27978468869226	4.2330601284307	2.08266064766314e-10	4.45677055164127e-09
TRINITY_DN52438_c5_g1_i2	ovary	soma	-6.14734887254913	2.97609824636562	2.08534863457363e-10	4.45812611050377e-09
TRINITY_DN45432_c0_g1_i2	ovary	soma	-7.07208111889084	4.11771289891004	2.09764512809667e-10	4.48000016088283e-09
TRINITY_DN47710_c0_g1_i1	ovary	soma	-5.64787545940443	3.86408481864284	2.10965524687387e-10	4.50122017717955e-09
TRINITY_DN47892_c0_g1_i1	ovary	soma	4.92485351137726	6.92236569442864	2.11280491622287e-10	4.50351216867585e-09
TRINITY_DN52191_c9_g3_i1	ovary	soma	-6.21947705121702	2.30358309515271	2.11987951689633e-10	4.51415756988552e-09
TRINITY_DN26884_c0_g1_i1	ovary	soma	3.31002286045339	4.63595754585871	2.15424915953353e-10	4.58284828556059e-09
TRINITY_DN17475_c0_g1_i1	ovary	soma	6.97069798482283	0.153552915067471	2.19806107229179e-10	4.67147181269927e-09
TRINITY_DN45611_c0_g1_i4	ovary	soma	6.0508901164153	3.26922850520169	2.21129323003585e-10	4.69499528361525e-09
TRINITY_DN41115_c0_g1_i1	ovary	soma	-5.67523876032535	3.7522752709955	2.3755477350905e-10	5.03880843633712e-09
TRINITY_DN29658_c0_g1_i3	ovary	soma	3.11574865211266	4.74736506879439	2.39981209223624e-10	5.08530494037442e-09
TRINITY_DN46011_c0_g2_i4	ovary	soma	9.1835000137913	-0.374352284841356	2.41735691967805e-10	5.11748563903356e-09
TRINITY_DN41815_c0_g1_i6	ovary	soma	-6.71886141822881	1.57196944157891	2.4528363963633e-10	5.18361923722157e-09
TRINITY_DN25353_c0_g1_i2	ovary	soma	3.67724058907339	5.0800947877241	2.45337432905966e-10	5.18361923722157e-09
TRINITY_DN37743_c0_g1_i1	ovary	soma	5.69571965348421	2.26383039131294	2.53078027234847e-10	5.34196509043671e-09
TRINITY_DN33404_c0_g1_i2	ovary	soma	3.74849720098761	4.7055432497167	2.55732970838742e-10	5.3927597028473e-09
TRINITY_DN50958_c0_g1_i1	ovary	soma	3.55012770859232	5.14574993523334	2.59409950121979e-10	5.46498690067652e-09
TRINITY_DN21569_c0_g1_i1	ovary	soma	9.83742777841459	0.230244264510913	2.6088533754169e-10	5.49073805947346e-09
TRINITY_DN52401_c2_g2_i6	ovary	soma	-5.69440912515632	5.32445771207522	2.65851405404157e-10	5.58983492816358e-09
TRINITY_DN43745_c0_g1_i5	ovary	soma	-5.19408402141239	5.39874522793421	2.6630150984681e-10	5.59387847257109e-09
TRINITY_DN52378_c0_g2_i1	ovary	soma	3.83478080763235	4.17147298867561	2.72366524539146e-10	5.7157458568423e-09
TRINITY_DN47884_c1_g1_i1	ovary	soma	9.01604079966685	-0.525731550008625	2.74453122086569e-10	5.75396936826712e-09
TRINITY_DN47753_c0_g1_i1	ovary	soma	-5.92817823678114	3.55439083110931	2.75957518047467e-10	5.77992488813898e-09
TRINITY_DN53198_c11_g2_i3	ovary	soma	-4.84814719810436	3.36118237200482	2.78240604182629e-10	5.82212427209148e-09
TRINITY_DN47019_c1_g1_i6	ovary	soma	-6.48355600566558	4.2550012423418	2.79257075293081e-10	5.83776423582329e-09
TRINITY_DN47933_c0_g1_i3	ovary	soma	3.76223708710096	5.20561835829863	2.83154234295357e-10	5.91353583250717e-09
TRINITY_DN40854_c0_g1_i1	ovary	soma	-6.2906539968989	2.50945300715306	2.83582359120332e-10	5.91678231783854e-09
TRINITY_DN48031_c0_g2_i1	ovary	soma	5.88444896931107	1.83661043764866	2.84840225611536e-10	5.93731801685372e-09
TRINITY_DN40651_c0_g1_i5	ovary	soma	3.13194617270703	4.97463652493548	2.87718942619006e-10	5.99156750085394e-09
TRINITY_DN48992_c0_g1_i1	ovary	soma	-9.23969139962544	5.6710123342132	2.90325637176519e-10	6.04005369232337e-09
TRINITY_DN50998_c0_g1_i3	ovary	soma	3.46213920260935	5.26688423570949	2.91250453249754e-10	6.05349002400998e-09
TRINITY_DN41463_c0_g1_i1	ovary	soma	-6.05864358484804	3.53802505681384	2.98964784260752e-10	6.20788215662589e-09
TRINITY_DN44665_c1_g1_i2	ovary	soma	5.88284040904964	4.78766357021597	2.99558215104144e-10	6.21425784851321e-09
TRINITY_DN44941_c0_g1_i1	ovary	soma	3.23387799078647	4.15525330649998	3.00525985017712e-10	6.22837951184272e-09
TRINITY_DN51282_c5_g1_i1	ovary	soma	3.80776405449754	4.65421029691316	3.07632522846347e-10	6.36957835233099e-09
TRINITY_DN53197_c5_g2_i2	ovary	soma	-6.56895532817576	5.1397325601926	3.09282182531917e-10	6.39763019900864e-09
TRINITY_DN52740_c0_g1_i4	ovary	soma	-5.15979096824115	4.97623848572297	3.11849702407551e-10	6.44459685003947e-09
TRINITY_DN44224_c0_g1_i1	ovary	soma	3.07775124758792	5.13227632469694	3.15023092172099e-10	6.50398294675774e-09
TRINITY_DN52451_c4_g1_i13	ovary	soma	-6.60794154034849	3.2560879563133	3.2062931081555e-10	6.61319847017938e-09
TRINITY_DN42959_c0_g1_i1	ovary	soma	3.13191238385989	5.38128767266979	3.20922530489833e-10	6.61319847017938e-09
TRINITY_DN45652_c0_g1_i2	ovary	soma	-6.84264509510354	3.58030999732968	3.22394909475591e-10	6.637236376386e-09
TRINITY_DN53170_c11_g1_i1	ovary	soma	-6.05660926815858	2.14739594873799	3.25338480242385e-10	6.69148785097585e-09
TRINITY_DN32715_c0_g1_i1	ovary	soma	-5.81449590263745	2.87387193687704	3.28863670598348e-10	6.75758786772117e-09
TRINITY_DN52659_c1_g1_i3	ovary	soma	-5.02950815684473	3.34826478338276	3.33472324803421e-10	6.84580508600704e-09
TRINITY_DN48247_c1_g4_i1	ovary	soma	-6.01534016130018	3.07451283177076	3.35760051743935e-10	6.88625459621138e-09
TRINITY_DN51073_c0_g1_i5	ovary	soma	3.77508645035984	4.88085260400401	3.38389268814472e-10	6.93362487630333e-09
TRINITY_DN39649_c0_g1_i1	ovary	soma	8.42422311773524	2.09016286591475	3.58602844125868e-10	7.34087086291246e-09
TRINITY_DN48557_c4_g1_i4	ovary	soma	-9.86367181717322	1.19351857999565	3.62416168692269e-10	7.41194009844821e-09
TRINITY_DN52300_c1_g1_i1	ovary	soma	3.1215589680411	4.52006881998569	3.64513192072608e-10	7.44480497165063e-09
TRINITY_DN43034_c0_g1_i1	ovary	soma	5.82042180203422	5.18378962456819	3.64709326921269e-10	7.44480497165063e-09
TRINITY_DN51905_c2_g1_i2	ovary	soma	3.19372302411657	5.29189368583932	3.67280753794298e-10	7.49024913212638e-09
TRINITY_DN49285_c0_g1_i1	ovary	soma	-5.35259089559246	4.96509108701912	3.6841276454678e-10	7.50628035483623e-09
TRINITY_DN1216_c0_g1_i2	ovary	soma	3.13675363466119	4.6513151510628	3.72046964450602e-10	7.57321489832422e-09
TRINITY_DN47566_c0_g1_i2	ovary	soma	4.03621612496651	2.88280962980327	3.72433559326828e-10	7.57397919759404e-09
TRINITY_DN48227_c3_g1_i7	ovary	soma	-6.19618190702541	1.34830193972538	3.76416916878812e-10	7.64781898815856e-09
TRINITY_DN47980_c0_g1_i2	ovary	soma	-6.16095384841847	2.38484931896238	3.80221843118398e-10	7.71789875942575e-09
TRINITY_DN47774_c2_g1_i1	ovary	soma	-6.51609483440365	4.43739767177267	3.81287922993979e-10	7.73230527200594e-09
TRINITY_DN109383_c0_g1_i1	ovary	soma	3.15429558073428	4.17210267964992	3.82259509804706e-10	7.74477040453063e-09
TRINITY_DN50895_c0_g1_i2	ovary	soma	-8.22370013353712	9.67538159830774	3.85807853711187e-10	7.80936997917822e-09
TRINITY_DN48885_c0_g1_i3	ovary	soma	8.26010039396873	6.75695404946352	3.90037049237889e-10	7.88761782983499e-09
TRINITY_DN49685_c1_g6_i1	ovary	soma	3.46519577697029	4.95337466870781	3.91133039341808e-10	7.90241696524944e-09
TRINITY_DN39180_c0_g1_i2	ovary	soma	-5.92146508664643	1.53094257422009	3.98417856142146e-10	8.0421107538869e-09
TRINITY_DN22677_c0_g1_i1	ovary	soma	-11.7613061779102	3.0690920653196	3.99504378157994e-10	8.05654786398728e-09
TRINITY_DN1347_c0_g1_i1	ovary	soma	8.94087986089204	-0.593153849323351	4.0139322263506e-10	8.08712306217099e-09
TRINITY_DN52064_c3_g1_i2	ovary	soma	4.5352520467724	3.80398804156959	4.04510805198083e-10	8.13508528117466e-09
TRINITY_DN52605_c0_g1_i1	ovary	soma	-5.59711584578744	3.57084564217819	4.0452357336225e-10	8.13508528117466e-09
TRINITY_DN44137_c1_g1_i1	ovary	soma	-7.61845909876764	4.51015166834654	4.10208671274003e-10	8.23433184132946e-09
TRINITY_DN49021_c2_g1_i1	ovary	soma	-6.89697170339587	2.67519877222917	4.1021764691816e-10	8.23433184132946e-09
TRINITY_DN43842_c0_g1_i1	ovary	soma	-7.41136085038757	0.614932375300563	4.12120582598392e-10	8.26488403124077e-09
TRINITY_DN47408_c0_g1_i1	ovary	soma	-7.27445798829367	5.2051092820905	4.13857410224665e-10	8.29205165693906e-09
TRINITY_DN40704_c0_g1_i2	ovary	soma	-9.29336190005496	0.638677570659375	4.14828097845102e-10	8.30383292909674e-09
TRINITY_DN47861_c0_g1_i1	ovary	soma	3.48441143589516	4.64493333414129	4.1558469160631e-10	8.31131080476066e-09
TRINITY_DN48435_c0_g1_i1	ovary	soma	-7.72981689381454	2.19696991524015	4.1772377116802e-10	8.34639789187373e-09
TRINITY_DN42524_c0_g1_i1	ovary	soma	-11.2553808381805	2.56657038495277	4.19201432987032e-10	8.36821701415419e-09
TRINITY_DN45701_c0_g1_i3	ovary	soma	-4.57594634780624	3.66235694640013	4.21497168815541e-10	8.40631164166215e-09
TRINITY_DN50179_c0_g1_i1	ovary	soma	-6.28714756944444	2.83841640546721	4.26949984964156e-10	8.50724308883124e-09
TRINITY_DN44020_c0_g1_i2	ovary	soma	3.89157508848709	3.49044722044499	4.30406665249234e-10	8.56825158646159e-09
TRINITY_DN48863_c1_g1_i3	ovary	soma	-6.54540120874468	5.22985039033585	4.33981200985363e-10	8.63149228247606e-09
TRINITY_DN50892_c0_g2_i1	ovary	soma	-5.91950549339862	4.09231874232438	4.34807617576429e-10	8.64000960969867e-09
TRINITY_DN49401_c0_g1_i1	ovary	soma	6.15286240547363	3.94588803268084	4.36218787209561e-10	8.66012027782275e-09
TRINITY_DN51874_c0_g1_i1	ovary	soma	-7.54754705379315	0.745287814622602	4.40409640492838e-10	8.73532796074414e-09
TRINITY_DN50796_c1_g1_i1	ovary	soma	-6.78334330529076	4.03919183191959	4.41731844136403e-10	8.75355185928384e-09
TRINITY_DN63620_c0_g1_i1	ovary	soma	-6.09252017110647	1.69379358990177	4.44301732841063e-10	8.79644461762612e-09
TRINITY_DN41469_c0_g1_i1	ovary	soma	8.18161178630281	7.28573214223055	4.47692971947679e-10	8.85550574137893e-09
TRINITY_DN50705_c5_g2_i4	ovary	soma	-11.4354529947162	2.74531532375581	4.51462712969715e-10	8.92193935221298e-09
TRINITY_DN79457_c0_g1_i1	ovary	soma	-6.52877590836575	3.83601573923405	4.52117918030154e-10	8.92675769184378e-09
TRINITY_DN48167_c0_g1_i4	ovary	soma	3.82685996774496	6.21543836388628	4.58184557093145e-10	9.03831518578560e-09
TRINITY_DN53181_c20_g1_i3	ovary	soma	-6.33133002955599	3.15012640228786	4.59666421202744e-10	9.05931123858159e-09
TRINITY_DN2694_c0_g1_i1	ovary	soma	9.76405595388754	0.161603189604992	4.60535293821851e-10	9.0681990386936e-09
TRINITY_DN51154_c0_g1_i3	ovary	soma	4.67116296672202	2.24398949962701	4.62131379586337e-10	9.09137697701172e-09
TRINITY_DN49877_c0_g1_i2	ovary	soma	4.075545944862	5.34485718769236	4.68548993416916e-10	9.20927953637106e-09
TRINITY_DN53112_c0_g1_i1	ovary	soma	-7.60756678369565	0.807038047407802	4.79204815009914e-10	9.410194824344e-09
TRINITY_DN31367_c0_g1_i1	ovary	soma	5.0894600126501	6.10893411782174	4.90648218091865e-10	9.62619862963416e-09
TRINITY_DN44418_c0_g1_i1	ovary	soma	3.42539641651965	5.28187578658577	4.94539445773635e-10	9.69377726634337e-09
TRINITY_DN5731_c0_g1_i1	ovary	soma	9.42351953414923	-0.154615912828063	5.05366701187786e-10	9.89706863634817e-09
TRINITY_DN51909_c0_g1_i14	ovary	soma	-6.84850530369487	3.66970345394077	5.07239452202617e-10	9.9247870814649e-09
TRINITY_DN45113_c0_g1_i1	ovary	soma	3.45709723756823	5.8724349243438	5.1048649087493e-10	9.97932104999559e-09
TRINITY_DN51009_c0_g1_i1	ovary	soma	8.41526353800412	2.38865772763152	5.29910422408455e-10	1.03497086011171e-08
TRINITY_DN7175_c0_g1_i2	ovary	soma	8.92600027150823	-0.606467339819535	5.31802327644701e-10	1.03773189816208e-08
TRINITY_DN49051_c0_g1_i3	ovary	soma	-7.59443139406199	4.14157106951183	5.37478078086184e-10	1.04786494307207e-08
TRINITY_DN3813_c1_g1_i1	ovary	soma	5.60570715440214	0.228010329860124	5.41237221364911e-10	1.05424654096923e-08
TRINITY_DN20500_c0_g1_i1	ovary	soma	7.28922823163442	0.853574110675111	5.42933895633883e-10	1.05660292388876e-08
TRINITY_DN41988_c0_g1_i1	ovary	soma	-5.07782638366709	2.94429125747673	5.45602396819299e-10	1.0608446602672e-08
TRINITY_DN53149_c0_g1_i10	ovary	soma	-5.58299887643042	4.02711316618523	5.4670653825704e-10	1.06116396833839e-08
TRINITY_DN52983_c0_g1_i19	ovary	soma	-10.1409350515922	1.46600923185572	5.46744696346525e-10	1.06116396833839e-08
TRINITY_DN1125_c0_g1_i1	ovary	soma	3.62535583544888	6.08905268629665	5.51004489694866e-10	1.06847599838149e-08
TRINITY_DN46604_c0_g1_i1	ovary	soma	3.28951129841505	4.44894203756727	5.56151331001747e-10	1.07686755852809e-08
TRINITY_DN20775_c0_g1_i1	ovary	soma	4.83732850440717	3.83864831834179	5.56324500258073e-10	1.07686755852809e-08
TRINITY_DN48259_c0_g1_i3	ovary	soma	-4.88564682503124	3.2350985862137	5.57882401143839e-10	1.0789206971854e-08
TRINITY_DN31089_c0_g1_i1	ovary	soma	3.2237549177246	4.34455433069722	5.65540896375426e-10	1.09275796174981e-08
TRINITY_DN26877_c0_g1_i1	ovary	soma	3.96081499505671	1.76716989619853	5.81810903689941e-10	1.1231952668299e-08
TRINITY_DN46165_c0_g1_i1	ovary	soma	-6.47892694892665	2.42029213107643	5.831841623665e-10	1.12484561237251e-08
TRINITY_DN40602_c1_g1_i10	ovary	soma	8.86835755320971	-0.657869067623913	5.89482238125099e-10	1.1359835777155e-08
TRINITY_DN51023_c0_g1_i1	ovary	soma	-10.8876547084243	2.2023503166032	5.91186497092836e-10	1.13825694768567e-08
TRINITY_DN52616_c0_g1_i10	ovary	soma	-7.12221644607461	3.45149789886559	5.95645706380794e-10	1.14582590272667e-08
TRINITY_DN49313_c0_g1_i2	ovary	soma	-5.35895150790913	4.37626839729556	6.08289989958591e-10	1.16911288681235e-08
TRINITY_DN39434_c0_g1_i1	ovary	soma	6.19515305079187	4.07595540524752	6.12784147669547e-10	1.17670824958243e-08
TRINITY_DN44705_c1_g1_i1	ovary	soma	3.27319231599672	5.08460278922884	6.18467951332207e-10	1.18657259734373e-08
TRINITY_DN21214_c0_g1_i1	ovary	soma	3.54464487075923	3.42661716886187	6.22958954198185e-10	1.1941330695359e-08
TRINITY_DN35522_c0_g1_i1	ovary	soma	3.5018230562259	4.49295431095913	6.24962136701289e-10	1.19691556966295e-08
TRINITY_DN37503_c0_g1_i1	ovary	soma	-5.68721464490783	3.41282250678351	6.26362551065403e-10	1.19853977033229e-08
TRINITY_DN18107_c0_g1_i1	ovary	soma	8.58843201412902	0.917924663607282	6.40399500196385e-10	1.22431971407589e-08
TRINITY_DN42353_c1_g1_i2	ovary	soma	-6.64477874728592	3.2001850339358	6.60368966620985e-10	1.26138610974549e-08
TRINITY_DN53044_c1_g1_i3	ovary	soma	-6.53798314549954	2.13115806324607	6.67782366404952e-10	1.27430003362238e-08
TRINITY_DN26918_c0_g1_i1	ovary	soma	3.18007849860447	5.5016356360269	6.68304271285439e-10	1.27430003362238e-08
TRINITY_DN48521_c0_g2_i1	ovary	soma	4.8216137394032	3.58936444331403	6.70712309229182e-10	1.2777687794525e-08
TRINITY_DN45073_c0_g1_i1	ovary	soma	5.28429959941849	4.42344883839801	6.77847496125155e-10	1.29022919459822e-08
TRINITY_DN48375_c0_g2_i2	ovary	soma	-4.97626769289946	3.90810953977069	6.84732161355427e-10	1.30219133823413e-08
TRINITY_DN51992_c1_g1_i11	ovary	soma	5.1874299731059	1.5597671193482	6.86407192945946e-10	1.30423377230596e-08
TRINITY_DN35304_c0_g1_i1	ovary	soma	-5.8254062234899	2.73849224404307	6.92151098876814e-10	1.31399708613543e-08
TRINITY_DN50211_c0_g2_i2	ovary	soma	5.05142153007894	6.04561060181634	6.95369310168939e-10	1.31895268018845e-08
TRINITY_DN51956_c7_g2_i3	ovary	soma	4.60291379980739	6.65373067555139	6.97996675073457e-10	1.32277989977458e-08
TRINITY_DN50629_c1_g1_i1	ovary	soma	3.20379131290177	4.73030101372036	7.00136326185772e-10	1.32567697573343e-08
TRINITY_DN49265_c2_g1_i21	ovary	soma	-6.75017057431134	0.743888770277103	7.02982884334527e-10	1.3299063301809e-08
TRINITY_DN41163_c0_g1_i1	ovary	soma	-5.72281620476964	3.26319209230555	7.15489384908375e-10	1.35142617040475e-08
TRINITY_DN46348_c2_g1_i1	ovary	soma	-6.27434102722191	1.87082027266428	7.15603792707062e-10	1.35142617040475e-08
TRINITY_DN38036_c1_g1_i1	ovary	soma	3.89478121487593	6.32778548002132	7.20060643795418e-10	1.35866051388841e-08
TRINITY_DN78779_c0_g1_i1	ovary	soma	4.65227659206931	2.53014068110865	7.27618383226655e-10	1.37172817529411e-08
TRINITY_DN23705_c0_g1_i1	ovary	soma	3.06002736071936	5.39489708402048	7.4643166703088e-10	1.40597402282145e-08
TRINITY_DN43287_c1_g1_i1	ovary	soma	3.05654531476451	4.53745686124579	7.47146681442034e-10	1.40610024636693e-08
TRINITY_DN50907_c3_g1_i6	ovary	soma	-7.34194989206726	6.00372997852737	7.5921185264914e-10	1.42756828341713e-08
TRINITY_DN3786_c0_g1_i1	ovary	soma	6.11112816669471	5.01789288186042	7.6869987075827e-10	1.44415744550508e-08
TRINITY_DN51922_c6_g1_i4	ovary	soma	-6.93415605382685	4.74432700186817	7.80724337806752e-10	1.4654790143658e-08
TRINITY_DN48374_c0_g1_i1	ovary	soma	3.57412365665945	5.95215293005035	7.85188772127117e-10	1.47258523477842e-08
TRINITY_DN130297_c0_g1_i1	ovary	soma	9.37745916351254	-0.197174659236567	7.89860386397819e-10	1.48006740280192e-08
TRINITY_DN43009_c0_g1_i1	ovary	soma	4.05737955618424	4.49833394064322	8.20307169835305e-10	1.53579338034998e-08
TRINITY_DN51317_c4_g1_i2	ovary	soma	3.60339458012472	4.0105876376787	8.24258387286377e-10	1.5418605815282e-08
TRINITY_DN35883_c0_g1_i1	ovary	soma	4.32017624282864	1.21642372096467	8.25391354237334e-10	1.54265004268699e-08
TRINITY_DN31964_c0_g1_i2	ovary	soma	-4.98046837610058	3.54296351962637	8.26118345515765e-10	1.542680032646e-08
TRINITY_DN50048_c0_g1_i2	ovary	soma	4.13727286066812	2.68623109816268	8.292177366869e-10	1.54713634293801e-08
TRINITY_DN48201_c0_g1_i3	ovary	soma	5.17089961060295	2.25608117782745	8.34784384884418e-10	1.55618439584252e-08
TRINITY_DN50285_c15_g1_i2	ovary	soma	-7.07351048364401	2.99809129404225	8.37194335190553e-10	1.55933732869526e-08
TRINITY_DN41993_c1_g1_i1	ovary	soma	3.16503510318924	5.39448683710732	8.40514424407952e-10	1.56417860164907e-08
TRINITY_DN51914_c4_g1_i12	ovary	soma	-5.83681598922461	2.39845998021017	8.45696964251978e-10	1.5724745867441e-08
TRINITY_DN50798_c0_g1_i2	ovary	soma	-5.76507909630345	0.928891161774148	8.65729507446976e-10	1.60834457038458e-08
TRINITY_DN53192_c2_g1_i3	ovary	soma	-9.70675370007425	1.03791194307932	8.85622576590042e-10	1.64389429336418e-08
TRINITY_DN39922_c0_g1_i1	ovary	soma	5.31343094482276	1.29642489371144	8.86619459809217e-10	1.64433809046156e-08
TRINITY_DN36149_c0_g1_i1	ovary	soma	-6.97364415308607	1.4496515207061	8.94191954105208e-10	1.65696594467369e-08
TRINITY_DN43410_c1_g1_i1	ovary	soma	7.47888373679333	1.4485365584852	8.97242668294224e-10	1.66120039755259e-08
TRINITY_DN42558_c0_g1_i4	ovary	soma	-7.37631526423833	1.8445740368313	9.01652229737193e-10	1.66794132421717e-08
TRINITY_DN29420_c1_g1_i1	ovary	soma	8.84347060542935	6.52022053981411	9.58642544156538e-10	1.77185558480858e-08
TRINITY_DN50382_c14_g1_i11	ovary	soma	-4.98322920515718	4.11399191405843	9.85934886460127e-10	1.82074902989773e-08
TRINITY_DN34577_c0_g1_i1	ovary	soma	-6.92229005830093	3.25541129373089	1.00945107434687e-09	1.86259173998747e-08
TRINITY_DN45728_c2_g1_i1	ovary	soma	-6.88324995702617	6.94741869643901	1.01382549830788e-09	1.86907387321857e-08
TRINITY_DN44748_c1_g1_i1	ovary	soma	3.85100874038461	3.52648906393503	1.02719363175864e-09	1.89211159724369e-08
TRINITY_DN53290_c0_g1_i1	ovary	soma	3.24375950803997	4.22528823629046	1.03831513040511e-09	1.91097540412727e-08
TRINITY_DN45003_c0_g1_i1	ovary	soma	-8.45022821688131	2.41153503913794	1.05883607756767e-09	1.94709186840177e-08
TRINITY_DN36410_c2_g1_i1	ovary	soma	3.14605356924878	4.92664466471967	1.06776927824591e-09	1.96185652571195e-08
TRINITY_DN44820_c0_g1_i1	ovary	soma	-5.8600014296981	4.12597917398737	1.0827102595728e-09	1.98762520494672e-08
TRINITY_DN46642_c0_g1_i1	ovary	soma	3.38061288567592	3.84210180870127	1.09078572081396e-09	2.00075734200695e-08
TRINITY_DN47599_c0_g1_i3	ovary	soma	5.11405731943722	3.40096227072702	1.09563761876112e-09	2.00795951769404e-08
TRINITY_DN50918_c0_g1_i3	ovary	soma	-6.95031169464908	3.9229438398307	1.09763466911984e-09	2.00992191436552e-08
TRINITY_DN13552_c0_g1_i1	ovary	soma	4.62811178922241	5.23162581032751	1.10047286885702e-09	2.01341996469886e-08
TRINITY_DN49186_c3_g1_i1	ovary	soma	3.06164414848721	5.39378490857612	1.10493288572998e-09	2.01896035708191e-08
TRINITY_DN48138_c0_g1_i1	ovary	soma	3.51001997863957	5.87510813660175	1.1053619541054e-09	2.01896035708191e-08
TRINITY_DN50342_c0_g2_i1	ovary	soma	6.0358202327104	0.850216514385075	1.1087117785224e-09	2.02337568394933e-08
TRINITY_DN33105_c1_g1_i1	ovary	soma	4.99697694479286	1.2329908353077	1.13966114476235e-09	2.07810984707548e-08
TRINITY_DN51873_c1_g1_i2	ovary	soma	6.32797393991466	-0.0549906377629165	1.14860708849989e-09	2.09266374587398e-08
TRINITY_DN46296_c0_g1_i1	ovary	soma	3.93088401170309	4.15425886448077	1.17064592339948e-09	2.13062173156609e-08
TRINITY_DN30904_c0_g1_i1	ovary	soma	2.96568687120969	5.13925700854083	1.17196107709417e-09	2.13062173156609e-08
TRINITY_DN45289_c0_g1_i1	ovary	soma	3.41934702948186	3.76943324957987	1.17238690607397e-09	2.13062173156609e-08
TRINITY_DN42919_c0_g1_i3	ovary	soma	-6.43458579122932	2.6533394679734	1.17931374552136e-09	2.1414166497128e-08
TRINITY_DN50744_c1_g2_i1	ovary	soma	-7.62242337257915	3.95266990879526	1.18691557008296e-09	2.15341814006941e-08
TRINITY_DN125221_c0_g1_i1	ovary	soma	8.35082143140552	0.66667142259279	1.18862267349219e-09	2.15471373367645e-08
TRINITY_DN63360_c0_g1_i1	ovary	soma	3.01951675355834	5.19572990541787	1.1985065175031e-09	2.17081743934055e-08
TRINITY_DN53020_c5_g1_i2	ovary	soma	-8.03608999753966	5.50005054841062	1.20666212505159e-09	2.1837665931188e-08
TRINITY_DN52419_c1_g1_i2	ovary	soma	3.66061851316419	3.75543503884317	1.21301989782567e-09	2.19344323024327e-08
TRINITY_DN53194_c3_g1_i1	ovary	soma	-7.13342333731273	5.26813314240926	1.22767408650804e-09	2.21809325588159e-08
TRINITY_DN38125_c0_g1_i1	ovary	soma	-6.43519105679189	2.37037691430047	1.24032751824695e-09	2.23909041750754e-08
TRINITY_DN20283_c0_g1_i1	ovary	soma	-6.82462595583912	2.41628279599225	1.24811390636054e-09	2.25127378670968e-08
TRINITY_DN40506_c0_g1_i1	ovary	soma	-9.02931837086493	0.378999056323401	1.26471123281054e-09	2.27931636551128e-08
TRINITY_DN38092_c0_g1_i1	ovary	soma	7.82103795943155	4.75431272742026	1.28746448832919e-09	2.31839767072657e-08
TRINITY_DN40460_c0_g1_i3	ovary	soma	3.24638658160052	4.21980900681876	1.2923175684629e-09	2.32520720713736e-08
TRINITY_DN43997_c1_g1_i1	ovary	soma	3.70707687144432	2.19798317231847	1.29608101206405e-09	2.32911667658548e-08
TRINITY_DN51913_c0_g1_i1	ovary	soma	-5.19265405782416	3.35377242295692	1.29663714701842e-09	2.32911667658548e-08
TRINITY_DN23914_c0_g1_i1	ovary	soma	7.79072034642707	1.59197017507371	1.30061945902123e-09	2.33433760473959e-08
TRINITY_DN43562_c1_g1_i2	ovary	soma	-6.33884822429846	3.24168060396703	1.30691014254363e-09	2.34368951926068e-08
TRINITY_DN52888_c0_g3_i17	ovary	soma	3.24901854610981	5.26156949360786	1.30975468568141e-09	2.34685110855499e-08
TRINITY_DN44218_c0_g1_i3	ovary	soma	-8.99945465015659	0.351692483235326	1.31594311956255e-09	2.35524876846671e-08
TRINITY_DN43059_c0_g1_i2	ovary	soma	4.45532648999745	2.0973802916939	1.31661217390208e-09	2.35524876846671e-08
TRINITY_DN43108_c0_g1_i1	ovary	soma	-6.77477178294729	2.3611616610057	1.32720386359839e-09	2.37224025010062e-08
TRINITY_DN50342_c0_g1_i1	ovary	soma	5.67157253791503	-0.631603194793273	1.33259519157341e-09	2.37991630139518e-08
TRINITY_DN10112_c0_g1_i1	ovary	soma	6.37716884005665	-0.45457412238786	1.38928130319121e-09	2.47911307548898e-08
TRINITY_DN48881_c4_g1_i2	ovary	soma	3.99552199841141	5.4516734728715	1.43770124591336e-09	2.56340832662892e-08
TRINITY_DN32450_c0_g1_i1	ovary	soma	-7.83262107466723	1.79179342935408	1.4473089585238e-09	2.57842012241444e-08
TRINITY_DN44321_c0_g1_i2	ovary	soma	6.16128937124651	1.45864679699595	1.4508393014098e-09	2.5809157032396e-08
TRINITY_DN51283_c7_g3_i3	ovary	soma	-6.11665345854396	4.23222626256601	1.45108860221776e-09	2.5809157032396e-08
TRINITY_DN42709_c0_g1_i3	ovary	soma	4.51283918205536	3.23567890042084	1.4650118289861e-09	2.60354559190576e-08
TRINITY_DN52676_c2_g1_i2	ovary	soma	5.1420208918935	7.90928247652457	1.49152233581056e-09	2.64848962068358e-08
TRINITY_DN52859_c4_g1_i1	ovary	soma	4.69914224925231	-0.132457945876016	1.50719723901265e-09	2.67413515039538e-08
TRINITY_DN50203_c2_g1_i9	ovary	soma	5.22086175965441	0.386828355184214	1.5200798055139e-09	2.69478853756913e-08
TRINITY_DN42418_c0_g1_i1	ovary	soma	4.09518854599232	3.18777607255758	1.53339479218896e-09	2.71617417107822e-08
TRINITY_DN45984_c0_g1_i1	ovary	soma	-5.37770317397899	3.31229885698581	1.5362934174263e-09	2.7174027635834e-08
TRINITY_DN38942_c0_g1_i6	ovary	soma	3.39553272451591	3.96528440139194	1.53659301853396e-09	2.7174027635834e-08
TRINITY_DN47623_c1_g1_i1	ovary	soma	-5.66987460266645	4.73411344562073	1.57473569684718e-09	2.7825887529224e-08
TRINITY_DN51607_c4_g3_i1	ovary	soma	3.35497938417251	3.62196578922826	1.57878635197304e-09	2.78747640776754e-08
TRINITY_DN46277_c0_g1_i1	ovary	soma	-5.41647735573159	5.77734470391487	1.59736404347563e-09	2.81798393328274e-08
TRINITY_DN44740_c0_g1_i1	ovary	soma	3.19717729678894	5.87273145230435	1.60629109677636e-09	2.8314305856174e-08
TRINITY_DN35852_c0_g1_i1	ovary	soma	-8.0061430930255	1.96224825129676	1.62175770240625e-09	2.85637340783386e-08
TRINITY_DN41897_c0_g2_i3	ovary	soma	3.69545999251491	3.80940296448226	1.62491227784157e-09	2.85960839552995e-08
TRINITY_DN94023_c0_g1_i1	ovary	soma	-4.24110582948202	4.89019059151753	1.6406022716628e-09	2.88488076927157e-08
TRINITY_DN44568_c0_g1_i2	ovary	soma	2.96406360819518	4.68622572488481	1.65617289703343e-09	2.90986508898689e-08
TRINITY_DN51706_c0_g1_i2	ovary	soma	-4.07819767153074	5.04018885817158	1.65749262638269e-09	2.90986508898689e-08
TRINITY_DN1020_c0_g1_i2	ovary	soma	3.90718442017539	2.3159558342269	1.66086715169618e-09	2.91343220086138e-08
TRINITY_DN52884_c11_g1_i1	ovary	soma	-6.55726312979864	1.70717958589333	1.66444973787145e-09	2.91735822795417e-08
TRINITY_DN30898_c0_g1_i1	ovary	soma	7.22681121180549	-0.384862393237819	1.66981234277073e-09	2.92439532088637e-08
TRINITY_DN50867_c4_g1_i5	ovary	soma	-7.48762112480417	8.02168806774963	1.69226081962845e-09	2.96131996170304e-08
TRINITY_DN49308_c1_g2_i1	ovary	soma	3.05789160813888	4.8077768235805	1.6966449782574e-09	2.96509094650029e-08
TRINITY_DN42133_c0_g1_i1	ovary	soma	3.26135388686396	5.47758224669097	1.69714869604745e-09	2.96509094650029e-08
TRINITY_DN47297_c0_g1_i1	ovary	soma	-7.09861956566694	4.45436227472267	1.7008479942599e-09	2.96916336503987e-08
TRINITY_DN37458_c0_g1_i1	ovary	soma	-5.65700155061282	1.27440301219458	1.70545915823758e-09	2.97481979699334e-08
TRINITY_DN51455_c0_g1_i3	ovary	soma	-7.47541054549363	0.677963681746261	1.71320000709788e-09	2.98592184369614e-08
TRINITY_DN42076_c0_g1_i1	ovary	soma	-7.56469032384665	4.60722239478659	1.72085285346403e-09	2.99685281439133e-08
TRINITY_DN53083_c3_g1_i5	ovary	soma	-7.0779251103861	1.92861119366487	1.72533417687525e-09	3.00224749831725e-08
TRINITY_DN52814_c8_g5_i1	ovary	soma	3.80179999528241	3.05711131469658	1.73015792296253e-09	3.00822890788172e-08
TRINITY_DN52435_c0_g1_i1	ovary	soma	-6.04595327338335	1.64814972886407	1.7418450414166e-09	3.02612454393106e-08
TRINITY_DN35629_c1_g1_i2	ovary	soma	-10.0017147663041	1.32781903701141	1.74672278429441e-09	3.03217101571236e-08
TRINITY_DN50017_c3_g2_i17	ovary	soma	-6.76902377313467	0.000201813994252008	1.75869402690096e-09	3.05051172579729e-08
TRINITY_DN52219_c0_g1_i1	ovary	soma	-5.61686365980247	2.68015936244416	1.76084038539741e-09	3.0517951695478e-08
TRINITY_DN39668_c0_g1_i1	ovary	soma	-5.77142442514426	1.56694129795524	1.79478967051073e-09	3.10662542282733e-08
TRINITY_DN52336_c3_g2_i1	ovary	soma	-6.76485023969623	3.94824663950417	1.79664406834624e-09	3.10662542282733e-08
TRINITY_DN49882_c0_g1_i2	ovary	soma	-6.14592846946878	3.33637119825137	1.79677169715116e-09	3.10662542282733e-08
TRINITY_DN8574_c0_g1_i1	ovary	soma	4.44555218390312	1.31398580248319	1.80977841169675e-09	3.12662275122673e-08
TRINITY_DN50930_c8_g1_i1	ovary	soma	-6.54902644816833	2.32605041096092	1.81152756531425e-09	3.12715486394223e-08
TRINITY_DN51384_c1_g1_i1	ovary	soma	6.79294361331891	6.18761315176529	1.83045920113838e-09	3.15732386371238e-08
TRINITY_DN45034_c0_g1_i1	ovary	soma	-5.32072239359225	3.5383510396879	1.83479008832972e-09	3.16228039131586e-08
TRINITY_DN48686_c1_g1_i1	ovary	soma	3.25103686216498	3.83814188845338	1.84446878914963e-09	3.17178230530987e-08
TRINITY_DN53035_c1_g1_i1	ovary	soma	8.67787960171676	-0.826261354859298	1.8444956407558e-09	3.17178230530987e-08
TRINITY_DN3493_c0_g1_i2	ovary	soma	3.21622627582591	3.76781882827252	1.84468835858844e-09	3.17178230530987e-08
TRINITY_DN124415_c0_g1_i1	ovary	soma	-4.95157272173342	2.85752767736708	1.8462283992323e-09	3.17191686737465e-08
TRINITY_DN52002_c1_g1_i1	ovary	soma	-8.27078414409602	3.63885121860668	1.87436568761387e-09	3.21771052654537e-08
TRINITY_DN48905_c1_g1_i2	ovary	soma	5.66145691690209	4.48925729670556	1.88961786778165e-09	3.24132949509834e-08
TRINITY_DN52929_c5_g1_i1	ovary	soma	2.93237618064296	4.92694327741308	1.89661940995165e-09	3.24977814958563e-08
TRINITY_DN79001_c0_g1_i1	ovary	soma	5.36553154892928	3.87599931987691	1.89753855731831e-09	3.24977814958563e-08
TRINITY_DN38779_c0_g2_i1	ovary	soma	4.9725948851086	6.26518126054264	1.92586367762457e-09	3.29568737703277e-08
TRINITY_DN51951_c0_g1_i2	ovary	soma	4.35967048554505	5.50764857796363	1.92882802282845e-09	3.29815912272298e-08
TRINITY_DN45480_c0_g1_i1	ovary	soma	-6.73089930200147	4.40221861968782	1.94417469696417e-09	3.32178320861618e-08
TRINITY_DN51656_c6_g1_i4	ovary	soma	-5.64022876955434	1.25844635376176	1.94720139088636e-09	3.32312377125117e-08
TRINITY_DN7312_c0_g1_i1	ovary	soma	3.85255870744625	1.37985136954946	1.94802223007119e-09	3.32312377125117e-08
TRINITY_DN49085_c0_g1_i8	ovary	soma	-9.3798206693834	0.718652285622804	1.97435075923586e-09	3.36499961662884e-08
TRINITY_DN49896_c0_g1_i1	ovary	soma	3.1102197754526	5.08191370848247	1.97726090843402e-09	3.36499961662884e-08
TRINITY_DN48076_c0_g1_i1	ovary	soma	3.67342490978492	1.81513942089621	1.97741366885079e-09	3.36499961662884e-08
TRINITY_DN53074_c4_g1_i1	ovary	soma	3.81910490671578	4.26538050953517	1.97877298991585e-09	3.36499961662884e-08
TRINITY_DN53204_c13_g1_i7	ovary	soma	-9.57474943135727	0.912050231752859	1.99098353178455e-09	3.38311289398535e-08
TRINITY_DN46076_c0_g1_i1	ovary	soma	-8.63613369083919	3.76649940160366	2.00500243697535e-09	3.40426822221659e-08
TRINITY_DN36473_c0_g1_i1	ovary	soma	4.00203260295468	6.95460440419682	2.00738165330442e-09	3.40564304105181e-08
TRINITY_DN43315_c1_g1_i1	ovary	soma	3.58736901059822	5.67999994764371	2.01152147890519e-09	3.41000035709092e-08
TRINITY_DN45508_c1_g1_i1	ovary	soma	-5.31072899643289	3.62144555571295	2.02451112740232e-09	3.42934168255292e-08
TRINITY_DN50251_c0_g1_i2	ovary	soma	3.04979144605532	5.18969934183767	2.03014370069469e-09	3.43620032460016e-08
TRINITY_DN45735_c0_g1_i4	ovary	soma	-9.60749779329995	0.94221932514379	2.0397774487945e-09	3.44981534383412e-08
TRINITY_DN47592_c0_g1_i1	ovary	soma	-7.07454118267984	4.64423513093549	2.0468856399499e-09	3.45914108265365e-08
TRINITY_DN41426_c0_g1_i2	ovary	soma	3.09536387907042	4.64167823952975	2.06005239455338e-09	3.47868302796994e-08
TRINITY_DN48578_c0_g1_i1	ovary	soma	-6.99461472308678	1.84259264550283	2.07509763057839e-09	3.501364190196e-08
TRINITY_DN45644_c0_g1_i1	ovary	soma	-3.78916337212121	4.5887472587838	2.08449700195766e-09	3.51449109910484e-08
TRINITY_DN47532_c0_g1_i3	ovary	soma	5.2801499573765	4.96417939148108	2.08898726954341e-09	3.51932723306076e-08
TRINITY_DN19845_c0_g1_i1	ovary	soma	-8.9822319867634	0.337099530748475	2.10903137968107e-09	3.55033917049648e-08
TRINITY_DN54419_c0_g1_i1	ovary	soma	-7.22365387595648	0.42960586617461	2.12254677835162e-09	3.57032112739937e-08
TRINITY_DN43702_c0_g1_i1	ovary	soma	3.37276325013241	5.73653723503487	2.14182624170068e-09	3.59996031128296e-08
TRINITY_DN52926_c24_g1_i1	ovary	soma	-6.49002854554901	0.483481872163291	2.2108024064688e-09	3.71301868560113e-08
TRINITY_DN50041_c8_g1_i2	ovary	soma	-12.2384273085952	3.54376651054672	2.24040668658447e-09	3.75816348658728e-08
TRINITY_DN50984_c9_g1_i1	ovary	soma	-4.08589469447627	4.79877117475183	2.24114638999214e-09	3.75816348658728e-08
TRINITY_DN116554_c0_g1_i1	ovary	soma	9.28078653003816	-0.285585205658783	2.25180960472149e-09	3.77312869597309e-08
TRINITY_DN52984_c1_g1_i8	ovary	soma	-10.3307879405574	1.65268077438939	2.29779112719552e-09	3.84720444976971e-08
TRINITY_DN50104_c0_g1_i11	ovary	soma	5.08992294700656	0.785682178308696	2.31981061647794e-09	3.88107714471509e-08
TRINITY_DN53114_c0_g2_i8	ovary	soma	-5.68185701409118	1.08731500156548	2.32936240900076e-09	3.89405507803602e-08
TRINITY_DN52099_c0_g1_i2	ovary	soma	-7.39067010101807	3.15965511292586	2.33560071406607e-09	3.90147805192608e-08
TRINITY_DN37898_c1_g1_i1	ovary	soma	-5.34489103070968	1.81384378639453	2.34892678030165e-09	3.92072016967427e-08
TRINITY_DN50584_c0_g1_i1	ovary	soma	-4.69161933035822	4.91815797969121	2.37640338681045e-09	3.96353398081475e-08
TRINITY_DN43037_c0_g1_i2	ovary	soma	3.46762811424843	2.96639348900059	2.37876446462011e-09	3.96442474022978e-08
TRINITY_DN49947_c4_g1_i3	ovary	soma	3.34838695079524	4.96642399100971	2.38250940751169e-09	3.96761869789687e-08
TRINITY_DN42973_c0_g1_i1	ovary	soma	-5.53325188131755	2.09893640849487	2.39122441888131e-09	3.97907811850502e-08
TRINITY_DN49665_c2_g1_i1	ovary	soma	-7.74463292716098	3.5024702563002	2.39387435442956e-09	3.98043521967563e-08
TRINITY_DN46305_c0_g1_i1	ovary	soma	-4.19623358705849	4.22614521128685	2.40038133995699e-09	3.98819867501736e-08
TRINITY_DN42093_c0_g1_i1	ovary	soma	3.49087507222236	5.94533716963177	2.41680167887539e-09	4.01240854092709e-08
TRINITY_DN51903_c6_g1_i5	ovary	soma	-9.21998601463806	0.566579233108804	2.42669236374637e-09	4.02574905205906e-08
TRINITY_DN50351_c4_g1_i2	ovary	soma	-8.68446671665	1.8638058858629	2.46653074750531e-09	4.08841377487416e-08
TRINITY_DN50597_c0_g1_i4	ovary	soma	-7.05597468410659	1.90762426582584	2.47010516758998e-09	4.08841377487416e-08
TRINITY_DN47484_c0_g1_i4	ovary	soma	-6.5696656620504	1.42175119331662	2.47036209477991e-09	4.08841377487416e-08
TRINITY_DN35504_c0_g1_i1	ovary	soma	-5.47076456368082	1.08875106828547	2.4730834452687e-09	4.08841377487416e-08
TRINITY_DN36076_c0_g1_i4	ovary	soma	-4.80022099274956	3.85129387116409	2.47476389253534e-09	4.08841377487416e-08
TRINITY_DN31978_c0_g1_i1	ovary	soma	7.66814822792781	1.30816058206339	2.47577109552728e-09	4.08841377487416e-08
TRINITY_DN49272_c0_g1_i2	ovary	soma	-5.91179765088566	4.04996657071053	2.53136449384373e-09	4.17704016364373e-08
TRINITY_DN49643_c0_g1_i1	ovary	soma	8.04688438567658	7.4473829637431	2.54158413899165e-09	4.19071688692855e-08
TRINITY_DN51154_c0_g1_i2	ovary	soma	4.50545316644873	2.58738590540581	2.55386764430979e-09	4.20777327364299e-08
TRINITY_DN36120_c0_g1_i1	ovary	soma	8.21860754064052	2.52245618821859	2.55751650582669e-09	4.21058806221042e-08
TRINITY_DN39308_c1_g1_i1	ovary	soma	7.0648502490008	0.188729242330588	2.57252028990954e-09	4.23207867860099e-08
TRINITY_DN22528_c0_g1_i1	ovary	soma	-6.95012280619726	3.99307058778557	2.5986920633469e-09	4.27189538504276e-08
TRINITY_DN47214_c0_g1_i2	ovary	soma	3.16575535292796	4.62973681375819	2.60774456401039e-09	4.28353136218482e-08
TRINITY_DN49573_c0_g1_i1	ovary	soma	3.55943067567068	3.56745598496076	2.62185547936736e-09	4.30345249975736e-08
TRINITY_DN49115_c0_g1_i1	ovary	soma	3.16578258855275	5.09941809925918	2.6401157115648e-09	4.33014896638282e-08
TRINITY_DN45462_c0_g1_i1	ovary	soma	3.68668824002729	2.88009073809708	2.66703760894914e-09	4.37100068554286e-08
TRINITY_DN47972_c9_g1_i5	ovary	soma	-6.88600646769223	3.94548004538703	2.67947377573431e-09	4.38565944214058e-08
TRINITY_DN42636_c0_g1_i1	ovary	soma	-5.64643513980384	4.24304980596897	2.68002415792359e-09	4.38565944214058e-08
TRINITY_DN45881_c0_g1_i1	ovary	soma	4.58084801971782	4.81279670605237	2.69245194272339e-09	4.40211050957811e-08
TRINITY_DN22641_c0_g1_i1	ovary	soma	-5.5806875780805	4.58415191057098	2.69413464063769e-09	4.40211050957811e-08
TRINITY_DN49431_c4_g1_i3	ovary	soma	-7.33068136573227	2.70620954117365	2.7401740585996e-09	4.47396816384896e-08
TRINITY_DN32200_c0_g1_i1	ovary	soma	4.25393021277968	0.934704633382977	2.74324078252851e-09	4.47560764963054e-08
TRINITY_DN52715_c5_g1_i2	ovary	soma	3.30791379247502	5.11388764558522	2.75687064246144e-09	4.49446551996775e-08
TRINITY_DN53034_c0_g1_i2	ovary	soma	-6.1813310644511	3.08267245446759	2.77856608792724e-09	4.52643434999498e-08
TRINITY_DN47017_c1_g1_i1	ovary	soma	3.84647872258668	4.36182686133796	2.80081960531183e-09	4.55926366209012e-08
TRINITY_DN39524_c0_g1_i1	ovary	soma	3.31197063255692	5.32125336570968	2.80477401078834e-09	4.56227820540451e-08
TRINITY_DN52253_c9_g1_i1	ovary	soma	3.36199151423891	3.8364935834779	2.81628826636175e-09	4.57757596193136e-08
TRINITY_DN52475_c7_g1_i6	ovary	soma	4.71701624922016	4.26034267928726	2.84239623800446e-09	4.61655359045349e-08
TRINITY_DN52489_c0_g1_i12	ovary	soma	-7.10810081305966	6.84026997457389	2.89593047213625e-09	4.6972483960279e-08
TRINITY_DN49283_c1_g1_i1	ovary	soma	-5.82223148029288	1.61202715230288	2.89640921419666e-09	4.6972483960279e-08
TRINITY_DN52371_c2_g1_i1	ovary	soma	6.47757201375287	0.988734815799943	2.92657542882106e-09	4.74262585735535e-08
TRINITY_DN41582_c1_g1_i1	ovary	soma	4.38465324787568	0.866127200102451	2.95112218150671e-09	4.77883583705329e-08
TRINITY_DN34658_c0_g1_i4	ovary	soma	2.9587511448136	4.88291185298983	2.98222731323842e-09	4.82560406189115e-08
TRINITY_DN46880_c0_g1_i1	ovary	soma	3.5391092556789	2.67265588439537	2.99258458610829e-09	4.83875506214336e-08
TRINITY_DN50631_c2_g1_i2	ovary	soma	-5.02007219796681	4.18713223393147	3.03237048985625e-09	4.89943464329046e-08
TRINITY_DN42839_c0_g1_i2	ovary	soma	3.12695945910989	5.51893922467592	3.04655802816618e-09	4.91869513788526e-08
TRINITY_DN53037_c1_g2_i5	ovary	soma	-6.11578235807985	5.93056237069058	3.05794430425886e-09	4.93009958770063e-08
TRINITY_DN53147_c12_g2_i3	ovary	soma	-4.01448760920036	4.32895222892764	3.05816583485186e-09	4.93009958770063e-08
TRINITY_DN52926_c19_g1_i7	ovary	soma	-5.13705315208102	5.50933250938919	3.12682751688721e-09	5.03704753444213e-08
TRINITY_DN50118_c2_g2_i3	ovary	soma	-5.9252134617126	0.795474135961068	3.14281993071842e-09	5.05905413031595e-08
TRINITY_DN11290_c0_g1_i1	ovary	soma	6.52356196797382	5.30157729258097	3.15004431892137e-09	5.06692451269644e-08
TRINITY_DN47676_c2_g1_i3	ovary	soma	-5.13936326687382	2.13793560858202	3.16355103100579e-09	5.08488102383664e-08
TRINITY_DN41725_c0_g1_i2	ovary	soma	3.92005343742085	1.08488360729548	3.16973150046667e-09	5.09104395474657e-08
TRINITY_DN49729_c0_g1_i3	ovary	soma	-6.41393770290298	0.420471081707874	3.17578472022616e-09	5.09699353877127e-08
TRINITY_DN29928_c0_g1_i2	ovary	soma	-7.24836675772269	0.457413037728637	3.19899296129539e-09	5.1304470263968e-08
TRINITY_DN52947_c5_g1_i6	ovary	soma	-6.01235512344974	5.1403034910889	3.20360595237911e-09	5.13405063225068e-08
TRINITY_DN47449_c0_g1_i1	ovary	soma	3.11421416820849	4.70735544657568	3.25434984943087e-09	5.21152305408122e-08
TRINITY_DN39792_c0_g1_i4	ovary	soma	-5.82100265567294	7.25224788019196	3.30162754165393e-09	5.28333451521745e-08
TRINITY_DN49740_c0_g1_i1	ovary	soma	4.05873102739208	6.71339212093551	3.32018069551785e-09	5.30910839440249e-08
TRINITY_DN22081_c0_g1_i1	ovary	soma	-7.65615611646159	3.2330318179025	3.34221397458475e-09	5.34040508354304e-08
TRINITY_DN50331_c1_g1_i19	ovary	soma	-7.31505226766935	2.44778078837209	3.36047905087339e-09	5.36563906732168e-08
TRINITY_DN48967_c8_g1_i1	ovary	soma	-10.6658988597162	1.98303495793257	3.43248776161965e-09	5.47658470142536e-08
TRINITY_DN23782_c0_g1_i3	ovary	soma	-6.84836502449402	1.69505338191377	3.4514513898157e-09	5.5027952760919e-08
TRINITY_DN52461_c3_g1_i1	ovary	soma	-6.10805787355112	0.123586746551032	3.47029363192718e-09	5.52877397350865e-08
TRINITY_DN52217_c2_g2_i1	ovary	soma	-6.15697310486269	0.169646916478293	3.47471256660379e-09	5.53120361103437e-08
TRINITY_DN22783_c0_g1_i1	ovary	soma	-5.68528397971172	3.57196918909268	3.47691678208714e-09	5.53120361103437e-08
TRINITY_DN53127_c3_g4_i1	ovary	soma	-5.3979164420611	1.50150015139413	3.47971396151777e-09	5.5315980403644e-08
TRINITY_DN45058_c1_g1_i1	ovary	soma	-7.0095715124603	2.39137893861833	3.49805639911136e-09	5.55668563721211e-08
TRINITY_DN48229_c0_g1_i3	ovary	soma	3.32939250341428	5.20510432322681	3.569470535021e-09	5.66597960054284e-08
TRINITY_DN40876_c0_g1_i1	ovary	soma	-6.63002144624823	2.01503508610075	3.58184539167715e-09	5.68146660482474e-08
TRINITY_DN26700_c0_g1_i1	ovary	soma	8.94167579214675	3.57335272836449	3.60145796065478e-09	5.7052267690835e-08
TRINITY_DN48248_c0_g1_i2	ovary	soma	-7.91276852187971	2.37312703295994	3.60208335575114e-09	5.7052267690835e-08
TRINITY_DN80788_c0_g1_i1	ovary	soma	-6.33218568463908	0.332235502331379	3.63304617460489e-09	5.75007067416131e-08
TRINITY_DN47563_c0_g1_i1	ovary	soma	-5.25081135479958	4.07513972011613	3.66295201128724e-09	5.79317752863861e-08
TRINITY_DN50436_c0_g1_i3	ovary	soma	-5.31467459601996	5.04591489798705	3.70575996930194e-09	5.85660239939394e-08
TRINITY_DN52430_c0_g1_i3	ovary	soma	6.21064541790804	5.5630617897154	3.70845278435286e-09	5.85660239939394e-08
TRINITY_DN41958_c0_g1_i2	ovary	soma	-5.94017106003253	2.91881244628088	3.72359309151194e-09	5.87623610856129e-08
TRINITY_DN46005_c0_g1_i6	ovary	soma	-5.80425564022589	2.71318421295888	3.74516496375275e-09	5.9059836154412e-08
TRINITY_DN51482_c0_g1_i4	ovary	soma	-7.74254093029018	4.17857757597397	3.7529300582939e-09	5.91393096114157e-08
TRINITY_DN52451_c4_g1_i14	ovary	soma	-9.70200048040252	1.03549720962483	3.76702969314848e-09	5.93184160461748e-08
TRINITY_DN40479_c0_g1_i1	ovary	soma	3.97415626546613	5.65896329305192	3.81608720787684e-09	6.00377519231064e-08
TRINITY_DN32285_c0_g1_i1	ovary	soma	5.93992217501867	0.0454739538730443	3.81824497229766e-09	6.00377519231064e-08
TRINITY_DN42919_c0_g1_i1	ovary	soma	-7.76116403463172	3.12914569768823	3.82330983236822e-09	6.00738595601434e-08
TRINITY_DN51065_c4_g4_i2	ovary	soma	-4.30414551890941	4.61319168307702	3.82902201763183e-09	6.01200786979689e-08
TRINITY_DN53047_c1_g1_i4	ovary	soma	7.30334317282681	0.334093873440976	3.99676189959856e-09	6.27084139258055e-08
TRINITY_DN53088_c5_g1_i17	ovary	soma	-6.06599950196863	0.572473017194888	3.99967575033996e-09	6.27087890943835e-08
TRINITY_DN40836_c1_g1_i2	ovary	soma	4.04045536573013	3.40643801085895	4.03798281796767e-09	6.32636744888667e-08
TRINITY_DN42470_c1_g1_i1	ovary	soma	-6.4628045147554	4.45855362024287	4.04736167638919e-09	6.33357608475324e-08
TRINITY_DN51564_c2_g1_i3	ovary	soma	-11.95186069653	3.25847521315019	4.04842159986762e-09	6.33357608475324e-08
TRINITY_DN51851_c3_g1_i5	ovary	soma	-5.5292799802708	3.42218768264324	4.06788287450384e-09	6.35943735546534e-08
TRINITY_DN42206_c0_g1_i2	ovary	soma	-5.88838886250807	1.49546891048366	4.10696218789862e-09	6.4159087483954e-08
TRINITY_DN44909_c0_g2_i1	ovary	soma	4.44509544658915	2.37166853885478	4.14668038515285e-09	6.47329623578645e-08
TRINITY_DN50814_c7_g1_i3	ovary	soma	-5.75409906590514	4.48899622434479	4.16289976118695e-09	6.49045950305075e-08
TRINITY_DN44749_c0_g1_i1	ovary	soma	4.18064998966787	6.68974348007998	4.16650118662141e-09	6.49045950305075e-08
TRINITY_DN52454_c8_g1_i1	ovary	soma	-6.32791087383097	4.04560480718584	4.16907963049832e-09	6.49045950305075e-08
TRINITY_DN46566_c0_g1_i2	ovary	soma	3.08779795564716	4.98744879669197	4.16963940607989e-09	6.49045950305075e-08
TRINITY_DN19467_c0_g1_i1	ovary	soma	-8.89452909709043	0.253304406563162	4.21872578021727e-09	6.56215990716376e-08
TRINITY_DN40765_c0_g1_i1	ovary	soma	6.22724724966439	0.863678202246951	4.22928693434718e-09	6.57387515676214e-08
TRINITY_DN52480_c0_g1_i1	ovary	soma	-7.97321309704482	1.9348059569978	4.24989862260244e-09	6.60118469662493e-08
TRINITY_DN53147_c12_g2_i1	ovary	soma	-3.99511990629198	3.78177390384278	4.28845279540068e-09	6.6563045212732e-08
TRINITY_DN47732_c0_g1_i1	ovary	soma	-9.38027458189353	0.722014420473962	4.30874956824485e-09	6.68302765413473e-08
TRINITY_DN52112_c1_g1_i6	ovary	soma	-5.66577467425508	2.32523479173338	4.32803601934917e-09	6.70814668456126e-08
TRINITY_DN43581_c0_g1_i1	ovary	soma	3.47112513796983	4.04775471723208	4.37379910930484e-09	6.77164416175062e-08
TRINITY_DN37548_c0_g1_i1	ovary	soma	3.35740155075243	4.78957913587512	4.37524545590782e-09	6.77164416175062e-08
TRINITY_DN52336_c3_g2_i4	ovary	soma	-5.30095261782241	1.10731315348185	4.38049817843308e-09	6.77494155194721e-08
TRINITY_DN17664_c0_g1_i1	ovary	soma	3.91822816973918	0.537731360249448	4.39551615866051e-09	6.79332657598108e-08
TRINITY_DN11333_c0_g1_i1	ovary	soma	-8.57612469065372	-0.0530088703856532	4.43474333549867e-09	6.84907442256125e-08
TRINITY_DN23961_c0_g1_i1	ovary	soma	-6.08588684304629	0.100707706967566	4.4586004742093e-09	6.88102216855388e-08
TRINITY_DN47940_c0_g1_i4	ovary	soma	-9.26290142315533	0.607577290338891	4.4759584616292e-09	6.90290139722046e-08
TRINITY_DN52181_c7_g1_i6	ovary	soma	-4.08976688584932	3.82795951430567	4.52096081872884e-09	6.96735289812479e-08
TRINITY_DN10998_c0_g1_i1	ovary	soma	-4.00163297341008	5.05792831477074	4.53141416782185e-09	6.97850646043765e-08
TRINITY_DN9158_c0_g1_i3	ovary	soma	-6.30115881488842	0.307885707928347	4.55622857792677e-09	7.01174495832858e-08
TRINITY_DN27696_c0_g1_i1	ovary	soma	8.79272368155257	-0.725136115372873	4.56484541256837e-09	7.02002697429632e-08
TRINITY_DN28626_c0_g1_i1	ovary	soma	-6.53120647890007	0.523890984548317	4.57790806406712e-09	7.03512939675584e-08
TRINITY_DN19164_c0_g1_i1	ovary	soma	-7.78516486015978	0.979966733094092	4.58155925836267e-09	7.03521538162348e-08
TRINITY_DN41209_c0_g1_i1	ovary	soma	3.20951120997764	3.87994132995069	4.58444838454104e-09	7.03521538162348e-08
TRINITY_DN52785_c7_g2_i3	ovary	soma	2.82680879942926	5.02906374762518	4.59447598958617e-09	7.04562081258164e-08
TRINITY_DN30137_c0_g1_i1	ovary	soma	-5.53989347022653	3.87271270351095	4.60056692773993e-09	7.04997893820825e-08
TRINITY_DN53136_c2_g1_i2	ovary	soma	-5.79975635092127	4.53468841385536	4.61500133177596e-09	7.0671075439807e-08
TRINITY_DN42871_c0_g1_i1	ovary	soma	8.96331772279652	4.43682038849575	4.66764843695908e-09	7.14268712507582e-08
TRINITY_DN25384_c0_g1_i1	ovary	soma	9.12764791959044	-0.424910237849871	4.6897791676351e-09	7.17149528953588e-08
TRINITY_DN47743_c0_g1_i1	ovary	soma	4.27929923610802	6.81314764304434	4.74629538114819e-09	7.25280728700947e-08
TRINITY_DN47433_c0_g1_i1	ovary	soma	6.39461886930485	4.8555965018723	4.76542164853287e-09	7.276909525089e-08
TRINITY_DN48981_c0_g1_i11	ovary	soma	-6.73024131049189	2.80783017860574	4.771670016287e-09	7.28132684130883e-08
TRINITY_DN45103_c0_g1_i3	ovary	soma	3.02394709471359	5.25643043609855	4.80273052100521e-09	7.32357340655601e-08
TRINITY_DN46731_c0_g1_i1	ovary	soma	-4.58656446143543	3.82559821973072	4.80890132869127e-09	7.32783356258932e-08
TRINITY_DN36152_c0_g1_i1	ovary	soma	-5.13628602571643	4.4245779430493	4.8264381627877e-09	7.34939520661967e-08
TRINITY_DN49292_c0_g1_i1	ovary	soma	3.74039266812435	2.38650913386535	4.83533482508699e-09	7.35777912830032e-08
TRINITY_DN52595_c0_g1_i2	ovary	soma	2.84429902477723	5.14075057889495	4.88305729455298e-09	7.42412812360139e-08
TRINITY_DN45214_c0_g1_i2	ovary	soma	8.67306658437047	4.45644669723422	4.88578043250969e-09	7.42412812360139e-08
TRINITY_DN35563_c0_g1_i1	ovary	soma	-5.86252223586528	0.373457963718246	4.8909635847084e-09	7.42680327673812e-08
TRINITY_DN93544_c0_g1_i1	ovary	soma	8.50365412051734	-0.978127897250126	4.91025552338084e-09	7.45088353859027e-08
TRINITY_DN52065_c1_g1_i1	ovary	soma	3.20068542125413	5.88700760985579	4.92354522517113e-09	7.46582864018088e-08
TRINITY_DN40522_c0_g1_i2	ovary	soma	7.1877678935809	-0.479501159469432	4.94046436584358e-09	7.48625253313128e-08
TRINITY_DN46835_c0_g1_i2	ovary	soma	-6.56621009354102	3.12111497112926	4.98198996140536e-09	7.5439078975949e-08
TRINITY_DN35503_c0_g1_i1	ovary	soma	3.77159305360174	5.94927910034345	5.0094303755989e-09	7.58016943654955e-08
TRINITY_DN52451_c4_g1_i5	ovary	soma	-7.05817904816418	2.65796247967513	5.03688140711524e-09	7.61639649149782e-08
TRINITY_DN53136_c2_g1_i7	ovary	soma	-7.31174730920649	0.522992660000248	5.04607970359795e-09	7.62395643518171e-08
TRINITY_DN52766_c3_g1_i6	ovary	soma	-6.12114991020051	3.50171339028332	5.04890796689069e-09	7.62395643518171e-08
TRINITY_DN95435_c0_g1_i1	ovary	soma	4.4212925447751	0.18966468027129	5.07561982213981e-09	7.65896206680193e-08
TRINITY_DN45892_c0_g1_i17	ovary	soma	-6.05161364218431	1.20424299731454	5.10350554790847e-09	7.69568915108172e-08
TRINITY_DN49889_c1_g1_i1	ovary	soma	7.11877343824605	-0.461975909983588	5.12488487786124e-09	7.72256090032715e-08
TRINITY_DN52882_c2_g1_i2	ovary	soma	3.5006606922372	3.84558370008922	5.15455701040465e-09	7.76188289859616e-08
TRINITY_DN44668_c0_g1_i1	ovary	soma	3.93216073321718	0.482408607740118	5.23226675995446e-09	7.87343664523245e-08
TRINITY_DN36706_c0_g1_i3	ovary	soma	-6.35394084503048	0.846636580677014	5.27776782025086e-09	7.93640221286371e-08
TRINITY_DN45793_c0_g1_i1	ovary	soma	4.81767260535626	0.976841689538248	5.29510608498586e-09	7.95696031427343e-08
TRINITY_DN44768_c0_g1_i4	ovary	soma	-5.72104178314577	1.67280841053091	5.30645629702224e-09	7.96849793696093e-08
TRINITY_DN52299_c2_g1_i1	ovary	soma	8.88466912599625	1.21475404018069	5.31577087738412e-09	7.97696488716169e-08
TRINITY_DN33003_c0_g1_i1	ovary	soma	-6.34648463334889	2.57212828713011	5.32021855078138e-09	7.97812179221874e-08
TRINITY_DN41088_c1_g1_i1	ovary	soma	5.81848855089644	0.0926270291302377	5.34061412175945e-09	8.00317581685486e-08
TRINITY_DN83211_c0_g1_i1	ovary	soma	3.76548061892702	2.18501080420124	5.37129544615891e-09	8.04359833583176e-08
TRINITY_DN49749_c5_g1_i2	ovary	soma	-7.0228764981349	1.50531638641126	5.40584529560151e-09	8.08975428063842e-08
TRINITY_DN52416_c1_g1_i5	ovary	soma	3.28747034735046	4.19858554674202	5.41600914540483e-09	8.09937852833491e-08
TRINITY_DN8253_c0_g1_i1	ovary	soma	3.54389541170489	3.74937266462967	5.50061939218947e-09	8.22024381481537e-08
TRINITY_DN41826_c1_g1_i1	ovary	soma	-5.5471906335868	2.46472446275819	5.5247429467989e-09	8.25061233328212e-08
TRINITY_DN41776_c0_g1_i1	ovary	soma	-5.37063074368155	2.12186475194888	5.56336577699804e-09	8.30257730365064e-08
TRINITY_DN38821_c0_g1_i3	ovary	soma	-8.15502117211834	4.87997873583422	5.60549870834934e-09	8.3593329081931e-08
TRINITY_DN2731_c0_g1_i1	ovary	soma	-6.53443715846128	1.02332209962596	5.60910120942401e-09	8.3593329081931e-08
TRINITY_DN47110_c1_g1_i3	ovary	soma	3.80055079216743	5.17407775777744	5.66449705375306e-09	8.43609619556538e-08
TRINITY_DN45292_c0_g1_i1	ovary	soma	3.8259481999838	5.8718682098307	5.68725976318896e-09	8.45856372093288e-08
TRINITY_DN37216_c0_g1_i2	ovary	soma	-7.49607764830221	1.46597351182815	5.68737935796169e-09	8.45856372093288e-08
TRINITY_DN44267_c0_g1_i1	ovary	soma	3.24946232014088	3.75272799670196	5.69915682610325e-09	8.47027424449414e-08
TRINITY_DN51363_c0_g1_i5	ovary	soma	-5.14836757342993	4.9803587754837	5.74753319972208e-09	8.53632600279051e-08
TRINITY_DN46270_c0_g1_i4	ovary	soma	-5.68907434416544	3.89171854056422	5.77827261918092e-09	8.57611064046558e-08
TRINITY_DN49494_c0_g1_i2	ovary	soma	6.86338916054886	-0.0775655216103354	5.78824091348774e-09	8.58503346423584e-08
TRINITY_DN34237_c0_g1_i2	ovary	soma	7.05614859320144	0.560851238286585	5.79572281611098e-09	8.59025883789564e-08
TRINITY_DN51306_c1_g1_i4	ovary	soma	-5.55598656854974	1.65605493573993	5.81880041782209e-09	8.61857680998782e-08
TRINITY_DN43612_c0_g1_i1	ovary	soma	-5.85308986594493	0.727674759536423	5.86137204692611e-09	8.67571023507842e-08
TRINITY_DN49327_c0_g1_i1	ovary	soma	-5.51105111391227	6.06382669791998	5.86807398914537e-09	8.6797094403862e-08
TRINITY_DN23194_c0_g1_i1	ovary	soma	2.91841336386663	4.10464594140428	5.87935069968231e-09	8.69046531555902e-08
TRINITY_DN98648_c0_g1_i1	ovary	soma	-5.96993095400393	1.57712037011209	5.88563501461821e-09	8.69383214310418e-08
TRINITY_DN51265_c0_g1_i1	ovary	soma	3.23056852746156	3.38763924522601	5.90394840338082e-09	8.71495077584765e-08
TRINITY_DN49122_c0_g1_i4	ovary	soma	-7.18057815387808	1.15546957112176	6.00121440714919e-09	8.85250519515502e-08
TRINITY_DN41351_c0_g1_i1	ovary	soma	-8.90817320572247	2.08391344807149	6.01180928268847e-09	8.86210934952833e-08
TRINITY_DN53132_c5_g3_i2	ovary	soma	-5.77684724279096	1.39380987918703	6.01732895548906e-09	8.86422410082533e-08
TRINITY_DN39901_c0_g1_i1	ovary	soma	8.55113965646093	-0.936916255851875	6.09122387255825e-09	8.96699232093903e-08
TRINITY_DN52637_c0_g1_i7	ovary	soma	-3.93864536926155	5.01664778570161	6.10323863070212e-09	8.97858813882071e-08
TRINITY_DN52544_c4_g1_i3	ovary	soma	-12.0762881391667	3.38229632917215	6.11419909290624e-09	8.9886183006079e-08
TRINITY_DN35677_c0_g1_i1	ovary	soma	7.25614879119943	5.07539674124952	6.16216158350875e-09	9.05299554506137e-08
TRINITY_DN47840_c0_g1_i1	ovary	soma	2.85962589270861	4.45669358757015	6.20501287854544e-09	9.10978176262229e-08
TRINITY_DN35664_c0_g1_i1	ovary	soma	3.89020031989842	4.64735772732954	6.22190823163156e-09	9.12841019054586e-08
TRINITY_DN46375_c2_g1_i1	ovary	soma	-5.39886919727468	2.15194334596884	6.30023111809826e-09	9.23707533997393e-08
TRINITY_DN53132_c5_g2_i4	ovary	soma	-6.02120707154678	2.24479920737609	6.30954939974927e-09	9.24449104828895e-08
TRINITY_DN2817_c0_g1_i1	ovary	soma	3.73964029747247	2.6369678438024	6.31916773449934e-09	9.25233607765865e-08
TRINITY_DN52217_c2_g2_i9	ovary	soma	-5.91777172644132	2.47602154289431	6.36936836913608e-09	9.31954984773323e-08
TRINITY_DN93130_c0_g1_i1	ovary	soma	4.6520763470034	2.44831627722849	6.44195509137209e-09	9.41940589809184e-08
TRINITY_DN49557_c0_g1_i3	ovary	soma	9.55759458401199	5.19321950986127	6.46910782056704e-09	9.45273876084069e-08
TRINITY_DN42027_c0_g1_i1	ovary	soma	3.40589700144662	3.14891634707736	6.52333461986148e-09	9.52556109800634e-08
TRINITY_DN44085_c0_g1_i1	ovary	soma	-5.98482397604837	6.33720152443369	6.52945634545097e-09	9.52808831472365e-08
TRINITY_DN30143_c0_g1_i1	ovary	soma	-4.84746214685569	3.35524965853915	6.54789802654515e-09	9.54857790846796e-08
TRINITY_DN23989_c0_g1_i1	ovary	soma	3.53328883395144	5.50947119414238	6.58799840356808e-09	9.5930125912129e-08
TRINITY_DN39792_c0_g1_i5	ovary	soma	-7.81768262757709	1.7761987883343	6.59057336409607e-09	9.5930125912129e-08
TRINITY_DN42659_c0_g1_i4	ovary	soma	-7.31930945512157	4.44160191572204	6.5916317680531e-09	9.5930125912129e-08
TRINITY_DN50372_c4_g1_i9	ovary	soma	-5.32856806648588	1.43673431772976	6.60956670467207e-09	9.61266675098387e-08
TRINITY_DN48494_c0_g1_i1	ovary	soma	-7.86442590351988	4.98142803676542	6.6146863000284e-09	9.61366899024221e-08
TRINITY_DN36557_c0_g1_i2	ovary	soma	3.81789968961022	4.99110241765892	6.63561565423194e-09	9.63763213394771e-08
TRINITY_DN51216_c1_g1_i1	ovary	soma	2.91812077800989	4.99133897754514	6.64781083312775e-09	9.64367603066455e-08
TRINITY_DN50351_c6_g1_i1	ovary	soma	6.12160943509511	0.305063004396032	6.64866553383758e-09	9.64367603066455e-08
TRINITY_DN42211_c0_g1_i1	ovary	soma	2.89394061825059	4.87311334289931	6.68501755089622e-09	9.68992624160969e-08
TRINITY_DN33701_c0_g2_i1	ovary	soma	-5.25318008328867	2.46120430459766	6.69026359699561e-09	9.69105672838503e-08
TRINITY_DN35246_c0_g1_i1	ovary	soma	2.92284540745344	4.34185449416241	6.70849790271649e-09	9.7109870574413e-08
TRINITY_DN46013_c0_g1_i1	ovary	soma	3.0877403757742	5.63903927003426	6.71719137398227e-09	9.71708904160275e-08
TRINITY_DN48998_c0_g1_i1	ovary	soma	-5.93362524116836	2.77163290168216	6.733382192162e-09	9.73402133162713e-08
TRINITY_DN52006_c0_g1_i4	ovary	soma	-7.07495025660872	2.21002734149668	6.77680339396697e-09	9.79027009625096e-08
TRINITY_DN25881_c0_g1_i1	ovary	soma	3.28998133993268	4.46879354185076	6.8145332582996e-09	9.83822735674271e-08
TRINITY_DN49744_c1_g1_i3	ovary	soma	-8.76171979802244	0.121244664374394	6.877769971286e-09	9.9229209180143e-08
TRINITY_DN50676_c0_g1_i3	ovary	soma	-5.68726829204559	2.5966093511653	6.90057243050144e-09	9.94920406441534e-08
TRINITY_DN49836_c0_g1_i1	ovary	soma	3.89832015243631	5.59526175912895	6.92689791198812e-09	9.98052840585858e-08
TRINITY_DN35504_c0_g1_i2	ovary	soma	-9.85295328432064	1.18244104025521	6.95078957533833e-09	1.00083067681e-07
TRINITY_DN38202_c1_g1_i1	ovary	soma	8.42700516097164	-1.04420324119729	7.0055552209535e-09	1.00804736564635e-07
TRINITY_DN47074_c1_g1_i5	ovary	soma	-7.653558086108	3.41753227892769	7.01101530248171e-09	1.00816448673658e-07
TRINITY_DN39730_c0_g1_i2	ovary	soma	6.57874544424601	6.20168369949084	7.0316000939451e-09	1.01045490356632e-07
TRINITY_DN51807_c0_g1_i2	ovary	soma	2.90101115514958	5.10304002263477	7.07864781529296e-09	1.01654254761113e-07
TRINITY_DN44836_c0_g1_i1	ovary	soma	-8.44245814192154	-0.180595328572516	7.09640057020027e-09	1.01841796278291e-07
TRINITY_DN51345_c5_g1_i1	ovary	soma	-3.90739306501681	4.92121995062914	7.10135453411996e-09	1.01845533401103e-07
TRINITY_DN51269_c0_g1_i1	ovary	soma	2.98986528784116	4.60580572395509	7.13329278966816e-09	1.0223601072854e-07
TRINITY_DN52013_c0_g1_i2	ovary	soma	-9.03888776950213	0.388847667933696	7.15658336005841e-09	1.02502113749114e-07
TRINITY_DN48818_c0_g1_i1	ovary	soma	5.68548422176006	3.49116143081766	7.16699660543185e-09	1.02542172879903e-07
TRINITY_DN35717_c0_g1_i1	ovary	soma	4.61485681331005	0.00666957223997538	7.16883157098546e-09	1.02542172879903e-07
TRINITY_DN46154_c0_g1_i2	ovary	soma	-8.49360227425515	-0.129663910138051	7.17461656280788e-09	1.02557315412627e-07
TRINITY_DN52259_c7_g1_i1	ovary	soma	2.85509376745715	4.6961156128176	7.29913714747003e-09	1.04268582595755e-07
TRINITY_DN50329_c0_g1_i1	ovary	soma	-5.69508495473474	4.2711296470658	7.39180097725198e-09	1.05522821977231e-07
TRINITY_DN52837_c11_g1_i11	ovary	soma	3.53102397792977	2.55322099016662	7.39955085049659e-09	1.05555459727187e-07
TRINITY_DN45095_c0_g1_i1	ovary	soma	2.96564803505476	4.02359556043431	7.40381629129352e-09	1.05555459727187e-07
TRINITY_DN31617_c0_g1_i1	ovary	soma	5.30018645990015	6.85490428853049	7.4283598277363e-09	1.05835837099179e-07
TRINITY_DN40604_c1_g1_i5	ovary	soma	-5.47264136716306	4.91322783383716	7.52909845235829e-09	1.07200726586432e-07
TRINITY_DN52894_c0_g1_i8	ovary	soma	-6.43551893360028	1.29916579107445	7.55532574847826e-09	1.07503615354905e-07
TRINITY_DN30505_c0_g1_i1	ovary	soma	-7.36765086738471	2.20395013478746	7.56457284479985e-09	1.07564656723009e-07
TRINITY_DN42301_c1_g2_i1	ovary	soma	8.57719883282954	-0.914328475003668	7.63026057886918e-09	1.08427651801495e-07
TRINITY_DN44805_c0_g1_i2	ovary	soma	5.84658111012933	3.73678396172959	7.67334582529481e-09	1.08968541271644e-07
TRINITY_DN42167_c0_g1_i1	ovary	soma	4.17558427988313	2.80303199410887	7.69648742766255e-09	1.09225690446599e-07
TRINITY_DN21636_c0_g1_i1	ovary	soma	3.87643947659599	2.91586551142687	7.70747050751579e-09	1.09310067021297e-07
TRINITY_DN47002_c0_g1_i2	ovary	soma	-7.35601821433252	4.32777959378178	7.72521613991068e-09	1.09490179634175e-07
TRINITY_DN88860_c0_g1_i1	ovary	soma	-6.2599177446967	0.269530699543984	7.80824402374383e-09	1.10594704354581e-07
TRINITY_DN32069_c0_g1_i1	ovary	soma	3.15104163987178	4.07868304746379	7.82709473616469e-09	1.1078938596219e-07
TRINITY_DN1069_c0_g1_i1	ovary	soma	-5.16403727613116	0.0706341224489151	7.8430401191591e-09	1.10942716783333e-07
TRINITY_DN52975_c7_g2_i5	ovary	soma	-5.19642059713804	2.03974203501772	7.90159843102699e-09	1.11698230850068e-07
TRINITY_DN46913_c0_g1_i2	ovary	soma	3.87695775600067	4.21704416968282	7.90824350898316e-09	1.11719385352491e-07
TRINITY_DN109079_c0_g1_i1	ovary	soma	6.26538208591903	-0.158852501553623	8.00862561777047e-09	1.13063869407938e-07
TRINITY_DN50044_c0_g2_i1	ovary	soma	3.35879109530538	5.41931648887591	8.02755186998214e-09	1.13257378430912e-07
TRINITY_DN130319_c0_g1_i1	ovary	soma	-6.64807987894378	2.72623302299406	8.0615518570414e-09	1.13621660189616e-07
TRINITY_DN49935_c3_g1_i3	ovary	soma	-5.88705871038228	1.49318764976032	8.06675894658681e-09	1.13621660189616e-07
TRINITY_DN50906_c4_g1_i1	ovary	soma	3.82555380086798	2.44835975723746	8.0690805268537e-09	1.13621660189616e-07
TRINITY_DN45300_c0_g1_i1	ovary	soma	6.23405310330255	4.58586309306014	8.10868829601138e-09	1.14105335496207e-07
TRINITY_DN24194_c0_g1_i3	ovary	soma	2.98121705249156	4.48880296379433	8.14068205173444e-09	1.14481309034728e-07
TRINITY_DN47064_c0_g2_i4	ovary	soma	-9.36887423891945	0.708474786117127	8.18355730945619e-09	1.15009721540084e-07
TRINITY_DN41653_c0_g1_i1	ovary	soma	3.47627140092179	3.69074801773796	8.2017535914045e-09	1.15128396810217e-07
TRINITY_DN48461_c0_g1_i6	ovary	soma	-5.03009510436488	3.51568123981537	8.20261309132200e-09	1.15128396810217e-07
TRINITY_DN33219_c0_g1_i1	ovary	soma	-8.59103308578741	5.49293353442639	8.27205771381354e-09	1.16028041585029e-07
TRINITY_DN2123_c0_g1_i1	ovary	soma	8.87475096292194	-0.652260346471565	8.43367096926581e-09	1.18218492481976e-07
TRINITY_DN36429_c0_g1_i1	ovary	soma	2.84172664592023	4.87227251091957	8.51830462507299e-09	1.19327754718824e-07
TRINITY_DN50906_c7_g1_i1	ovary	soma	-5.1564161596829	3.65964153536851	8.5242826855276e-09	1.1933445806017e-07
TRINITY_DN41974_c0_g1_i1	ovary	soma	4.51427481122301	5.08252388208162	8.53510045536969e-09	1.19408861883344e-07
TRINITY_DN52209_c6_g2_i1	ovary	soma	-5.11053785138231	3.53484851241045	8.65034608145543e-09	1.20943208519009e-07
TRINITY_DN40642_c0_g1_i1	ovary	soma	6.52704710761011	4.83568987755082	8.74865317185115e-09	1.22238908677397e-07
TRINITY_DN50235_c0_g1_i10	ovary	soma	-7.72716759280487	3.30604662115651	8.85759600233564e-09	1.23681451515239e-07
TRINITY_DN41284_c0_g1_i1	ovary	soma	-6.29667137602722	4.14101587964683	8.90516125803421e-09	1.24265655394266e-07
TRINITY_DN32902_c0_g1_i1	ovary	soma	-6.89321588453159	2.03519976462442	8.9976769794553e-09	1.25459036319172e-07
TRINITY_DN47347_c0_g1_i1	ovary	soma	-4.11259226936156	4.50490040738464	9.00224524397212e-09	1.25459036319172e-07
TRINITY_DN48359_c0_g1_i1	ovary	soma	3.27824233289478	6.20614591415551	9.01255223397788e-09	1.25503783855991e-07
TRINITY_DN40569_c0_g1_i1	ovary	soma	2.94967325011904	5.37371221927402	9.01702378134891e-09	1.25503783855991e-07
TRINITY_DN44847_c1_g1_i1	ovary	soma	-6.38729912198552	0.39006201462879	9.05576500792329e-09	1.25962208273671e-07
TRINITY_DN64828_c0_g1_i1	ovary	soma	6.75648260238396	-0.861285769185964	9.09672835346228e-09	1.26450934363727e-07
TRINITY_DN45329_c0_g1_i1	ovary	soma	-4.72944685261963	2.79351860622613	9.1377535127617e-09	1.26833376246432e-07
TRINITY_DN35961_c0_g3_i1	ovary	soma	-6.75775607079518	2.69094668890279	9.13820667025428e-09	1.26833376246432e-07
TRINITY_DN40560_c0_g1_i1	ovary	soma	2.92772831935887	5.30899872857009	9.14177613942665e-09	1.26833376246432e-07
TRINITY_DN48213_c0_g1_i1	ovary	soma	-5.94531781281996	1.10549928676726	9.20442649017817e-09	1.27544801038529e-07
TRINITY_DN44198_c0_g1_i1	ovary	soma	-6.09468921963838	2.92299221404338	9.20480936570055e-09	1.27544801038529e-07
TRINITY_DN43062_c0_g1_i5	ovary	soma	3.63812929642578	2.4724762137554	9.2236798728091e-09	1.27724715737131e-07
TRINITY_DN53127_c3_g1_i16	ovary	soma	-5.68262302552851	1.9111150359973	9.24215613454258e-09	1.27836926953804e-07
TRINITY_DN45153_c0_g1_i2	ovary	soma	-5.32350276364061	5.11397303124281	9.24995940638598e-09	1.27836926953804e-07
TRINITY_DN51022_c0_g1_i4	ovary	soma	-7.67145938414324	5.95812434737832	9.25400776986987e-09	1.27836926953804e-07
TRINITY_DN50331_c1_g1_i6	ovary	soma	-6.2693646501845	2.7142030931852	9.25534873701214e-09	1.27836926953804e-07
TRINITY_DN47437_c1_g1_i1	ovary	soma	-5.61432375401666	3.68494407520788	9.36690060973684e-09	1.29295404790509e-07
TRINITY_DN48778_c2_g1_i8	ovary	soma	-5.58620231018305	2.57493703088034	9.43945358493877e-09	1.30214051709845e-07
TRINITY_DN51820_c6_g3_i9	ovary	soma	-4.68835138077131	5.62515578626864	9.49724504542307e-09	1.30928030648434e-07
TRINITY_DN51337_c9_g1_i8	ovary	soma	-4.68938432028505	2.82272411042231	9.51449680693552e-09	1.3108258172298e-07
TRINITY_DN35156_c0_g1_i1	ovary	soma	-4.84248123741837	3.03407660410313	9.53011499586342e-09	1.3121444498429e-07
TRINITY_DN51437_c0_g1_i1	ovary	soma	2.87768438105481	5.28097246590064	9.58715176772915e-09	1.31916047056408e-07
TRINITY_DN47643_c0_g1_i4	ovary	soma	2.85383142404047	4.71981875653487	9.59576657732372e-09	1.3195091188932e-07
TRINITY_DN51424_c0_g1_i9	ovary	soma	-7.43268208308696	3.0081222078302	9.66119592637645e-09	1.3276649170769e-07
TRINITY_DN48380_c0_g1_i1	ovary	soma	3.1140618800296	5.07929388479324	9.71672141066824e-09	1.3344502398107e-07
TRINITY_DN48760_c0_g1_i1	ovary	soma	-4.70088104675945	2.92739959459164	9.86475742498225e-09	1.35392391755022e-07
TRINITY_DN48821_c0_g1_i2	ovary	soma	-8.38933119750918	2.34570324721288	9.92229325139603e-09	1.36095980570191e-07
TRINITY_DN50091_c1_g1_i1	ovary	soma	6.07670644054598	5.41469722248356	1.01004326802965e-08	1.38451856430672e-07
TRINITY_DN52601_c12_g1_i1	ovary	soma	-7.60686188241502	6.92960877263485	1.01433966701342e-08	1.38928329535599e-07
TRINITY_DN63651_c0_g1_i2	ovary	soma	-5.15242813399153	1.72881047470008	1.01479977102136e-08	1.38928329535599e-07
TRINITY_DN50066_c0_g1_i3	ovary	soma	-5.38696769937594	3.20197006097326	1.01578197308316e-08	1.38975113707008e-07
TRINITY_DN39352_c1_g1_i1	ovary	soma	3.16985860607147	4.16915522363636	1.01952244151769e-08	1.39386499723764e-07
TRINITY_DN48486_c0_g2_i1	ovary	soma	-5.56515484372651	0.975702825595457	1.02007355897201e-08	1.39386499723764e-07
TRINITY_DN50014_c1_g2_i3	ovary	soma	-6.74378196528281	1.23207421472041	1.02458444910853e-08	1.39914776344908e-07
TRINITY_DN34869_c0_g1_i1	ovary	soma	-5.58793906241282	0.75533768162261	1.02578068576902e-08	1.39990032078629e-07
TRINITY_DN47295_c2_g1_i1	ovary	soma	-6.24250457614439	1.39760538950301	1.04033218238343e-08	1.41819999145068e-07
TRINITY_DN51648_c7_g3_i1	ovary	soma	-9.34589135634868	0.686248976448315	1.0404969751553e-08	1.41819999145068e-07
TRINITY_DN36017_c0_g1_i1	ovary	soma	3.14759434289993	5.54064643992291	1.04685365406492e-08	1.42560787895276e-07
TRINITY_DN52038_c2_g1_i11	ovary	soma	-6.31312536341503	5.90000627738977	1.04724593716333e-08	1.42560787895276e-07
TRINITY_DN52866_c4_g1_i3	ovary	soma	3.22092182273784	4.84517670772154	1.04883940617642e-08	1.42688189809543e-07
TRINITY_DN32826_c0_g1_i1	ovary	soma	3.0318710835046	4.07247800813384	1.05126187805955e-08	1.4292814218054e-07
TRINITY_DN50374_c3_g1_i4	ovary	soma	-6.2699866193312	0.282301863662372	1.0592274242827e-08	1.43920951030121e-07
TRINITY_DN37595_c0_g1_i3	ovary	soma	-6.06060289363311	0.556821040218467	1.0643901710503e-08	1.44531929421905e-07
TRINITY_DN40295_c0_g1_i1	ovary	soma	3.1107950629368	3.9672483299481	1.07041962637594e-08	1.45259759053981e-07
TRINITY_DN51066_c0_g1_i3	ovary	soma	-5.13029257108366	1.37528033410703	1.0770821061765e-08	1.46072528887024e-07
TRINITY_DN50867_c2_g1_i1	ovary	soma	-5.82132407832494	2.4774202016724	1.07863330891867e-08	1.46191531356817e-07
TRINITY_DN50590_c6_g1_i2	ovary	soma	-7.3704772368618	2.9558240119991	1.08229801505557e-08	1.46596658106684e-07
TRINITY_DN47624_c1_g1_i1	ovary	soma	-7.22431611161148	1.20038081676306	1.08948862405667e-08	1.47478563028107e-07
TRINITY_DN45131_c0_g1_i4	ovary	soma	3.30375819512721	5.23399552508119	1.10020923179383e-08	1.48836908483132e-07
TRINITY_DN52945_c1_g1_i7	ovary	soma	-6.20508472869296	1.80417214808637	1.11137445150243e-08	1.50253671172282e-07
TRINITY_DN40878_c0_g1_i1	ovary	soma	-7.03752175648487	0.250553897449688	1.11269385991859e-08	1.50338381484268e-07
TRINITY_DN53013_c5_g1_i3	ovary	soma	4.68862181912166	2.3385238479894	1.11351419018708e-08	1.50355596844241e-07
TRINITY_DN43863_c0_g1_i1	ovary	soma	3.50344329291796	2.3229953983629	1.11671691002679e-08	1.50694280041488e-07
TRINITY_DN42182_c0_g1_i2	ovary	soma	5.6763327893102	2.28368677513699	1.12060535783829e-08	1.51069694299362e-07
TRINITY_DN44968_c0_g1_i3	ovary	soma	-5.64916845881564	1.2631891825271	1.1208913213603e-08	1.51069694299362e-07
TRINITY_DN32073_c0_g1_i1	ovary	soma	-5.73396758480871	0.614447090347498	1.12185734883317e-08	1.5110603732049e-07
TRINITY_DN44381_c0_g1_i1	ovary	soma	-5.77291414549217	0.652994138907076	1.12517543635261e-08	1.51458944127887e-07
TRINITY_DN48937_c0_g1_i1	ovary	soma	-5.14348114944287	3.3373533587871	1.12610080855611e-08	1.51489531586231e-07
TRINITY_DN30946_c0_g1_i1	ovary	soma	-4.09328261169365	5.48606741386527	1.12774322683091e-08	1.5161648252171e-07
TRINITY_DN46445_c0_g1_i1	ovary	soma	-4.82804884887823	3.4360961548938	1.14043553453318e-08	1.53191565226171e-07
TRINITY_DN47647_c8_g2_i1	ovary	soma	-6.17729377985866	2.91510445015809	1.14157365887943e-08	1.53191565226171e-07
TRINITY_DN32862_c0_g1_i1	ovary	soma	-6.94834397422938	0.172896298251606	1.14157685133286e-08	1.53191565226171e-07
TRINITY_DN47664_c0_g1_i2	ovary	soma	-6.20789194701135	1.35756095887433	1.15024766613446e-08	1.54259728723435e-07
TRINITY_DN53033_c1_g1_i1	ovary	soma	-6.91106917776557	1.38878905259638	1.15175961579753e-08	1.5436709019883e-07
TRINITY_DN40738_c0_g1_i1	ovary	soma	6.6404688465344	0.173152985968463	1.15361840105886e-08	1.54520775830717e-07
TRINITY_DN37335_c0_g1_i1	ovary	soma	3.17186903374681	4.18206552066437	1.17014053615987e-08	1.56637134448692e-07
TRINITY_DN50573_c1_g1_i1	ovary	soma	-5.76904167155601	1.17022890583268	1.17256362000346e-08	1.56864722505888e-07
TRINITY_DN52570_c0_g1_i1	ovary	soma	-5.52576010632698	0.0562105468540684	1.18844709906288e-08	1.58891642652899e-07
TRINITY_DN17337_c0_g1_i1	ovary	soma	5.00670580625776	0.883522302675494	1.19308417113537e-08	1.5941338318637e-07
TRINITY_DN32575_c1_g1_i1	ovary	soma	-5.88513510873998	-0.0856494418276873	1.21315530382809e-08	1.61995427309327e-07
TRINITY_DN46943_c1_g1_i1	ovary	soma	-5.15200018421735	0.583456049498962	1.21456543972699e-08	1.62083982021132e-07
TRINITY_DN46372_c0_g1_i3	ovary	soma	4.92201870978107	2.84012022857597	1.22886057509666e-08	1.63868181231723e-07
TRINITY_DN33669_c0_g1_i1	ovary	soma	3.01132715152375	4.80153831246734	1.22944559217128e-08	1.63868181231723e-07
TRINITY_DN49947_c3_g1_i1	ovary	soma	-5.0492548263452	2.8735334202883	1.23073241591637e-08	1.63938997501346e-07
TRINITY_DN44773_c0_g1_i1	ovary	soma	2.88834672714458	5.6088440854394	1.26002037964121e-08	1.67737314219844e-07
TRINITY_DN49651_c0_g1_i12	ovary	soma	2.96782749219112	4.46968277518775	1.26294876999011e-08	1.68024067198132e-07
TRINITY_DN80477_c0_g1_i1	ovary	soma	-5.71801870712729	-0.247152248286109	1.26943272054414e-08	1.68783214479702e-07
TRINITY_DN49138_c1_g1_i8	ovary	soma	-6.08391528855843	0.952572248434298	1.27206443774686e-08	1.69029554407037e-07
TRINITY_DN52610_c0_g1_i2	ovary	soma	-4.40637492761137	3.35620369592709	1.27970616049461e-08	1.69940905609379e-07
TRINITY_DN43207_c0_g1_i2	ovary	soma	3.4324944459406	3.00218742020447	1.28663975335776e-08	1.70757162129114e-07
TRINITY_DN48944_c1_g1_i1	ovary	soma	3.66854464514685	2.75460655553704	1.28898043103857e-08	1.709632418894e-07
TRINITY_DN32286_c1_g1_i1	ovary	soma	4.86442377589414	2.00594036277757	1.29296467573413e-08	1.71386930352809e-07
TRINITY_DN20893_c0_g1_i1	ovary	soma	-6.13288843329517	0.633211392743684	1.293989934353e-08	1.71418117127751e-07
TRINITY_DN50551_c0_g1_i2	ovary	soma	-6.53049760898427	4.10190924582717	1.29767103193219e-08	1.71800876887715e-07
TRINITY_DN41571_c0_g1_i2	ovary	soma	10.2439360221518	6.39070455377463	1.30456819869721e-08	1.72605390515445e-07
TRINITY_DN51966_c2_g1_i2	ovary	soma	-5.65386334685085	2.00115992531566	1.30533870609635e-08	1.72605390515445e-07
TRINITY_DN10196_c0_g1_i1	ovary	soma	2.86136813807047	5.49788891808355	1.30740500757378e-08	1.72773332882726e-07
TRINITY_DN47168_c0_g1_i1	ovary	soma	2.86632692352417	5.44758081158396	1.30961667580426e-08	1.72960269313917e-07
TRINITY_DN44861_c0_g1_i1	ovary	soma	2.78288450165377	4.67629344546693	1.31651815212562e-08	1.7376598164826e-07
TRINITY_DN9979_c0_g1_i1	ovary	soma	-6.05605664942896	2.79968618566444	1.31739030008915e-08	1.73775392836684e-07
TRINITY_DN34112_c0_g1_i1	ovary	soma	-4.85823794577592	0.843424932386549	1.31925496476916e-08	1.73915634754107e-07
TRINITY_DN53123_c0_g1_i2	ovary	soma	-5.3709771505228	2.12515957189732	1.32338793619026e-08	1.7435455268605e-07
TRINITY_DN43210_c0_g1_i1	ovary	soma	3.51546858796765	3.97871191252138	1.33451151140517e-08	1.75713381589689e-07
TRINITY_DN32966_c0_g1_i3	ovary	soma	5.45702859816681	3.08721096791061	1.33573090242363e-08	1.75767282302549e-07
TRINITY_DN46428_c5_g1_i1	ovary	soma	5.53940429897629	-0.732809035022456	1.33714225266998e-08	1.75788398035295e-07
TRINITY_DN47745_c1_g1_i1	ovary	soma	-5.84195395115962	4.08063643786328	1.33751161415859e-08	1.75788398035295e-07
TRINITY_DN52125_c3_g2_i4	ovary	soma	-5.09630961329681	0.0035162257839803	1.34594630971632e-08	1.76789884833743e-07
TRINITY_DN49086_c0_g1_i2	ovary	soma	4.03565757106746	3.92465904489599	1.35179306544857e-08	1.77356125889658e-07
TRINITY_DN51918_c2_g3_i3	ovary	soma	-6.84329916266902	1.318068451233	1.3523257664163e-08	1.77356125889658e-07
TRINITY_DN36834_c0_g1_i1	ovary	soma	3.46829407152262	3.67582606429678	1.35270928774314e-08	1.77356125889658e-07
TRINITY_DN45940_c0_g1_i2	ovary	soma	-6.36475569910098	1.75439354989415	1.35871107760275e-08	1.7795149710751e-07
TRINITY_DN50746_c0_g1_i3	ovary	soma	-6.49203972008759	4.81172681064771	1.35889041295518e-08	1.7795149710751e-07
TRINITY_DN38515_c0_g1_i1	ovary	soma	2.77377917344435	5.29084813647113	1.36859968516821e-08	1.79114864707268e-07
TRINITY_DN46567_c0_g1_i1	ovary	soma	3.01928000709473	4.79369829265943	1.37132052737899e-08	1.79362773499679e-07
TRINITY_DN53060_c1_g2_i4	ovary	soma	-5.85553788942641	3.66487895145835	1.38229647998827e-08	1.80689465778707e-07
TRINITY_DN42868_c0_g2_i1	ovary	soma	-8.51591698641151	-0.108214093206994	1.39666811319583e-08	1.82458166094138e-07
TRINITY_DN47940_c0_g1_i3	ovary	soma	-5.39937035456605	1.02381525028293	1.40280713699246e-08	1.8304567191816e-07
TRINITY_DN45250_c0_g1_i1	ovary	soma	-5.52439444990445	1.14435957077124	1.40285244665606e-08	1.8304567191816e-07
TRINITY_DN44571_c0_g1_i2	ovary	soma	2.83566573272591	5.38548438247806	1.40635424261143e-08	1.83392311961691e-07
TRINITY_DN49898_c0_g1_i1	ovary	soma	2.98469240141981	5.01770577926042	1.41113810585377e-08	1.839056201737e-07
TRINITY_DN33579_c0_g1_i1	ovary	soma	3.68732635638465	6.42527306198275	1.41710517813092e-08	1.84564807242023e-07
TRINITY_DN17089_c0_g1_i1	ovary	soma	-9.27532016752416	3.22510518349028	1.4178972932967e-08	1.84564807242023e-07
TRINITY_DN50409_c0_g1_i5	ovary	soma	-6.172662626893	0.672619794707309	1.44206856980815e-08	1.87598596500402e-07
TRINITY_DN37625_c0_g1_i1	ovary	soma	5.05758493341539	4.75757064070229	1.45057474815548e-08	1.88485492836189e-07
TRINITY_DN124150_c0_g1_i1	ovary	soma	-4.8577908803867	0.98032152441971	1.45062340677651e-08	1.88485492836189e-07
TRINITY_DN53035_c0_g1_i3	ovary	soma	7.67828350567775	5.27998962686161	1.46015483474745e-08	1.89610411485248e-07
TRINITY_DN20531_c0_g1_i1	ovary	soma	-7.19997062165823	0.407149783230815	1.46202255385505e-08	1.89739398302038e-07
TRINITY_DN52896_c0_g1_i7	ovary	soma	4.84207256577034	2.71582068308429	1.47113682453997e-08	1.90808116889975e-07
TRINITY_DN50631_c2_g1_i9	ovary	soma	-5.76160015297751	4.54204736127559	1.47203850483516e-08	1.9081101264288e-07
TRINITY_DN46137_c0_g1_i1	ovary	soma	3.44553481952872	3.22855723012264	1.47431507129925e-08	1.90992016311178e-07
TRINITY_DN42756_c0_g1_i1	ovary	soma	3.3534240841851	4.09486468214591	1.4824389674693e-08	1.91929851760838e-07
TRINITY_DN48750_c0_g1_i5	ovary	soma	3.05984939067647	5.33489379319785	1.4930968613488e-08	1.93194447193844e-07
TRINITY_DN51095_c1_g1_i1	ovary	soma	-5.54547337208472	2.00835827977335	1.51546450002579e-08	1.95971777032536e-07
TRINITY_DN46424_c0_g1_i6	ovary	soma	-5.16568579630982	0.35601976149588	1.53609338188882e-08	1.98521085727251e-07
TRINITY_DN53061_c9_g1_i1	ovary	soma	-6.22729923023433	2.56146060212498	1.5376001789826e-08	1.98539852718971e-07
TRINITY_DN26429_c0_g1_i1	ovary	soma	2.94820405569504	4.57923832652521	1.53806853965893e-08	1.98539852718971e-07
TRINITY_DN44930_c0_g1_i1	ovary	soma	-6.98323990967987	0.208741045726186	1.54645445414192e-08	1.99503657553065e-07
TRINITY_DN33276_c0_g1_i1	ovary	soma	4.09500653575822	4.60947453897473	1.55244089773874e-08	2.00156952109525e-07
TRINITY_DN28823_c0_g1_i1	ovary	soma	-10.6583231267144	4.60308363859745	1.57126790130715e-08	2.02388718524145e-07
TRINITY_DN48056_c8_g1_i1	ovary	soma	-4.50717660836896	6.08417740794552	1.57161616071332e-08	2.02388718524145e-07
TRINITY_DN52451_c4_g1_i12	ovary	soma	-7.0825095395556	1.56037860817747	1.58103409554543e-08	2.03480776033453e-07
TRINITY_DN38110_c0_g1_i1	ovary	soma	3.12208782736252	6.0915879030244	1.58212920965953e-08	2.03501017903984e-07
TRINITY_DN20964_c0_g1_i1	ovary	soma	3.07727500097275	4.74136433534157	1.59163306506614e-08	2.04602167528851e-07
TRINITY_DN51811_c3_g1_i2	ovary	soma	2.93338124660383	5.53122514366795	1.6077852212426e-08	2.06556136860529e-07
TRINITY_DN26456_c0_g1_i1	ovary	soma	3.61483400858462	1.55414186734087	1.61579827349638e-08	2.07397562681691e-07
TRINITY_DN52416_c1_g2_i1	ovary	soma	8.76025199757025	-0.753602019330922	1.61624627169335e-08	2.07397562681691e-07
TRINITY_DN52859_c5_g1_i1	ovary	soma	5.18126749858904	0.509744776176531	1.617236415364e-08	2.07401967949075e-07
TRINITY_DN48593_c2_g1_i1	ovary	soma	3.09616644287323	5.97247386168613	1.62459641656463e-08	2.082097422819e-07
TRINITY_DN44010_c0_g1_i2	ovary	soma	-5.78555707919761	3.83226035439532	1.62545418418147e-08	2.082097422819e-07
TRINITY_DN51196_c2_g1_i1	ovary	soma	3.32459473037362	5.71517869335885	1.62907777616019e-08	2.08550788583481e-07
TRINITY_DN24123_c0_g1_i1	ovary	soma	-6.35474988218068	0.847086991147206	1.6311521253581e-08	2.08689098296547e-07
TRINITY_DN47315_c0_g1_i2	ovary	soma	2.7609449054047	5.22535997518886	1.63208166187032e-08	2.08689098296547e-07
TRINITY_DN26978_c0_g1_i1	ovary	soma	-5.91477693414563	0.421925993718894	1.64500317882383e-08	2.10184659330098e-07
TRINITY_DN49984_c2_g1_i5	ovary	soma	-6.09858127748699	4.16274986839524	1.64571517674472e-08	2.10184659330098e-07
TRINITY_DN33146_c0_g1_i2	ovary	soma	-6.03408718409387	0.542293041869831	1.64829011632521e-08	2.10389689612592e-07
TRINITY_DN37983_c0_g1_i1	ovary	soma	8.28872745627131	-1.16228469126273	1.65402007295333e-08	2.10996952163517e-07
TRINITY_DN47436_c0_g1_i1	ovary	soma	2.88255456061059	4.5642829426599	1.6697864834731e-08	2.12883060545728e-07
TRINITY_DN46365_c0_g1_i1	ovary	soma	3.36969050646432	6.12437098240879	1.67562531680177e-08	2.13389417965667e-07
TRINITY_DN47287_c0_g1_i2	ovary	soma	-6.13100906070724	1.53357214240953	1.67640534726123e-08	2.13389417965667e-07
TRINITY_DN16512_c0_g1_i1	ovary	soma	-10.698918813779	2.01504496325129	1.67670840882742e-08	2.13389417965667e-07
TRINITY_DN41454_c0_g1_i1	ovary	soma	3.22484580699597	4.17690779955872	1.68792470604958e-08	2.1469096246524e-07
TRINITY_DN51471_c0_g1_i1	ovary	soma	-7.2059021887117	3.93713580683871	1.70822543208924e-08	2.171457741705e-07
TRINITY_DN44247_c0_g1_i2	ovary	soma	9.45282653929137	-0.127540507266779	1.7101012420664e-08	2.17256948779853e-07
TRINITY_DN7664_c0_g1_i1	ovary	soma	-6.60038750943927	1.74440008605549	1.71655819540092e-08	2.17949656418985e-07
TRINITY_DN48411_c0_g1_i4	ovary	soma	-8.31660573239696	1.49442379291218	1.72366786919334e-08	2.18724380664481e-07
TRINITY_DN51818_c11_g3_i1	ovary	soma	-8.28380161818763	-0.330864100532392	1.73436634208916e-08	2.19953332887158e-07
TRINITY_DN37464_c0_g1_i3	ovary	soma	8.27857411410433	-1.17091808843855	1.73814787604271e-08	2.20304151648661e-07
TRINITY_DN51588_c6_g1_i5	ovary	soma	-7.90550495629054	7.02454343915802	1.7402987480431e-08	2.20412251269019e-07
TRINITY_DN46400_c0_g1_i2	ovary	soma	-5.31302893637482	5.47120371157524	1.74103229953038e-08	2.20412251269019e-07
TRINITY_DN49377_c0_g2_i2	ovary	soma	-5.80120727582247	-0.168596768295199	1.74682674629094e-08	2.2101687211526e-07
TRINITY_DN37270_c0_g1_i1	ovary	soma	-4.41910134348692	5.18941106385722	1.76142152079463e-08	2.22733598949433e-07
TRINITY_DN38095_c0_g1_i1	ovary	soma	-4.97870276306141	4.74866160080665	1.76922888334259e-08	2.23590550609498e-07
TRINITY_DN52084_c0_g1_i3	ovary	soma	3.04007833381612	4.18793842419767	1.77316191835903e-08	2.23957162202984e-07
TRINITY_DN31932_c0_g1_i1	ovary	soma	-6.89231338517763	1.36831743391016	1.77421828381481e-08	2.2396022420301e-07
TRINITY_DN50711_c6_g1_i3	ovary	soma	-4.6283859524869	2.65547292423909	1.77558413320295e-08	2.24002326199831e-07
TRINITY_DN46452_c0_g1_i2	ovary	soma	8.91608636205148	2.68320396987739	1.77739127614204e-08	2.24100019180745e-07
TRINITY_DN22530_c0_g1_i1	ovary	soma	-5.67773846809102	1.28798459720803	1.79202007827705e-08	2.25813261780102e-07
TRINITY_DN22174_c0_g1_i1	ovary	soma	-7.75474727806178	5.26499233284839	1.79761333565619e-08	2.26386603426603e-07
TRINITY_DN51445_c0_g1_i2	ovary	soma	-6.79027292303074	4.41293552316704	1.7996676055403e-08	2.2651384786902e-07
TRINITY_DN51614_c0_g1_i4	ovary	soma	-6.38000354972563	3.95565860064423	1.8132590080255e-08	2.28036262859889e-07
TRINITY_DN51832_c4_g1_i1	ovary	soma	-5.71448096272963	3.86982231819755	1.81386510759099e-08	2.28036262859889e-07
TRINITY_DN43883_c0_g1_i1	ovary	soma	-9.25294629646065	3.20897771269437	1.82253350432007e-08	2.28993367169897e-07
TRINITY_DN45339_c1_g1_i1	ovary	soma	5.88705231803513	5.72688085582724	1.82722404085805e-08	2.29449852213998e-07
TRINITY_DN48035_c0_g1_i1	ovary	soma	3.20482750219079	5.85609867292274	1.83591063818223e-08	2.30407316008769e-07
TRINITY_DN5641_c0_g1_i2	ovary	soma	-5.83106300211401	2.38519707683752	1.84059195855899e-08	2.30861300050702e-07
TRINITY_DN43563_c0_g1_i2	ovary	soma	-5.36563414870903	0.788356093056617	1.84377161282749e-08	2.31126517774372e-07
TRINITY_DN49398_c6_g1_i4	ovary	soma	-6.04362897366163	0.0580053309956491	1.84935427868377e-08	2.31692485526323e-07
TRINITY_DN51481_c2_g1_i6	ovary	soma	3.19280228478328	2.86535253849738	1.86155188160242e-08	2.33086060466769e-07
TRINITY_DN19672_c0_g1_i1	ovary	soma	-6.55014292391448	-0.20235887400036	1.86792531811129e-08	2.33749201140121e-07
TRINITY_DN48774_c3_g1_i5	ovary	soma	-9.92321839131029	3.86358861205412	1.87564458027113e-08	2.34579894797137e-07
TRINITY_DN9602_c0_g1_i1	ovary	soma	-6.51504131581318	1.65371600103087	1.8817983907889e-08	2.35213958996131e-07
TRINITY_DN51182_c0_g1_i2	ovary	soma	-5.86110564440428	2.92224058732272	1.88754694817324e-08	2.35796667981641e-07
TRINITY_DN52421_c1_g1_i3	ovary	soma	-4.39821249428196	4.38613148745677	1.89592390686162e-08	2.3670686337739e-07
TRINITY_DN169_c0_g1_i1	ovary	soma	8.65499390039529	-0.846262697040297	1.90298519684223e-08	2.37451844659456e-07
TRINITY_DN51922_c6_g1_i1	ovary	soma	-5.61553344925946	2.36951320575981	1.91209794327511e-08	2.38451800408774e-07
TRINITY_DN43114_c0_g1_i4	ovary	soma	-4.72252536879968	3.72909477806458	1.94355188865882e-08	2.42145819367254e-07
TRINITY_DN51096_c1_g1_i1	ovary	soma	-10.04538233497	5.61225196650819	1.94395141406405e-08	2.42145819367254e-07
TRINITY_DN41619_c0_g1_i1	ovary	soma	-5.38397014284454	2.38310845627735	1.95087315743035e-08	2.42868598067017e-07
TRINITY_DN41699_c0_g1_i1	ovary	soma	3.21553915063387	3.56599648570749	1.95322477419837e-08	2.43021928757628e-07
TRINITY_DN39173_c0_g1_i2	ovary	soma	4.07776131808836	5.8905750773353	1.97738044153452e-08	2.45886408027837e-07
TRINITY_DN28252_c0_g1_i1	ovary	soma	-4.93651462489417	0.913037309633344	1.98479543095804e-08	2.46667102270094e-07
TRINITY_DN40661_c0_g1_i2	ovary	soma	-6.42915537854874	1.81368243573263	2.01115123712922e-08	2.49799488806336e-07
TRINITY_DN52267_c2_g1_i1	ovary	soma	-5.94818177570941	2.04118374911866	2.01802844949048e-08	2.50510293624107e-07
TRINITY_DN93679_c0_g1_i1	ovary	soma	9.24838118989343	-0.315410520562779	2.01997737552649e-08	2.5060885689851e-07
TRINITY_DN52724_c9_g1_i8	ovary	soma	2.88390875697754	4.33099507738228	2.063795518419e-08	2.55898851166707e-07
TRINITY_DN50631_c2_g1_i11	ovary	soma	-5.45329859829427	5.34777247305014	2.06961990384788e-08	2.56474484829213e-07
TRINITY_DN53088_c5_g1_i6	ovary	soma	-5.08775218665856	1.85284825020163	2.07771215752258e-08	2.57330343071247e-07
TRINITY_DN124608_c0_g1_i1	ovary	soma	8.23952424702891	-1.20392944589302	2.08385890381381e-08	2.57944405897638e-07
TRINITY_DN51025_c0_g1_i1	ovary	soma	3.42800352028955	6.27935779650686	2.08781343630869e-08	2.58266174573462e-07
TRINITY_DN64410_c0_g1_i1	ovary	soma	-8.96929080347629	0.323723278309418	2.08883882380029e-08	2.58266174573462e-07
TRINITY_DN46479_c0_g4_i1	ovary	soma	5.18222632653544	-0.683383782105813	2.09178961667829e-08	2.58483729455024e-07
TRINITY_DN43668_c0_g1_i2	ovary	soma	2.89776710738099	4.98583195442149	2.10123982058316e-08	2.59483482287121e-07
TRINITY_DN51930_c0_g1_i5	ovary	soma	-4.50051722118147	3.25524202401163	2.10227181833614e-08	2.59483482287121e-07
TRINITY_DN50315_c2_g1_i12	ovary	soma	3.16866294511883	3.146473713821	2.10457371689277e-08	2.59619926565413e-07
TRINITY_DN51496_c0_g1_i6	ovary	soma	-6.20739728150556	1.07113670628879	2.132492587039e-08	2.62914526398633e-07
TRINITY_DN53013_c4_g2_i3	ovary	soma	5.05103398319542	2.27750753142084	2.13447754021874e-08	2.63009813431042e-07
TRINITY_DN39535_c0_g1_i1	ovary	soma	3.56212470355766	2.82687278588515	2.141919881452e-08	2.63777068715249e-07
TRINITY_DN38466_c0_g1_i1	ovary	soma	3.06246510420423	3.62634338667494	2.14635406854717e-08	2.64173210059018e-07
TRINITY_DN52217_c1_g1_i1	ovary	soma	-4.99615880880684	3.24724562835135	2.14978906894624e-08	2.64310064260393e-07
TRINITY_DN45015_c0_g1_i2	ovary	soma	3.68196357633657	6.05147880171963	2.14990213106407e-08	2.64310064260393e-07
TRINITY_DN48577_c0_g1_i2	ovary	soma	3.13499343376556	5.82487615823887	2.1538655509876e-08	2.64647387264326e-07
TRINITY_DN45491_c0_g2_i1	ovary	soma	-5.22462910531086	1.33249818237174	2.17159120792222e-08	2.66674349862503e-07
TRINITY_DN39167_c0_g1_i1	ovary	soma	3.25604571210886	6.06526621007926	2.19425622820795e-08	2.69305236967671e-07
TRINITY_DN47974_c0_g1_i1	ovary	soma	5.31048770873689	2.34622069518055	2.20662619646649e-08	2.70670332601053e-07
TRINITY_DN50687_c0_g1_i2	ovary	soma	-5.81281088324138	1.90772467620429	2.21434971111448e-08	2.71464262042221e-07
TRINITY_DN6998_c0_g1_i1	ovary	soma	-4.47106681471629	5.60638051237445	2.22598776688946e-08	2.72722481685801e-07
TRINITY_DN53059_c6_g1_i1	ovary	soma	3.69596740854123	1.53255027741431	2.22748994290342e-08	2.72722481685801e-07
TRINITY_DN52232_c0_g1_i1	ovary	soma	3.34903681013677	4.16482363640105	2.22909146404297e-08	2.72722481685801e-07
TRINITY_DN48892_c0_g1_i3	ovary	soma	-9.15016703962662	0.499392390004424	2.22964045583027e-08	2.72722481685801e-07
TRINITY_DN43094_c0_g1_i1	ovary	soma	5.20595593690403	2.29740822175208	2.23362248880162e-08	2.73055630335247e-07
TRINITY_DN50855_c9_g1_i5	ovary	soma	-4.89022133931803	1.47631144067869	2.24552138997091e-08	2.74355679284791e-07
TRINITY_DN47647_c7_g1_i1	ovary	soma	-5.98012672446435	0.847851529235516	2.25801741427602e-08	2.75727179923328e-07
TRINITY_DN52244_c0_g1_i12	ovary	soma	-6.3477615475065	1.94338522639594	2.26669041905237e-08	2.76630570320683e-07
TRINITY_DN44746_c0_g1_i1	ovary	soma	-6.34654336188227	3.65839660922568	2.27937384710625e-08	2.78022108534898e-07
TRINITY_DN47830_c0_g1_i2	ovary	soma	3.11786084946073	5.87047615310347	2.28702411941834e-08	2.78798518917183e-07
TRINITY_DN51581_c2_g1_i4	ovary	soma	-10.9725767239688	7.04221793833908	2.28987947267308e-08	2.7898986343365e-07
TRINITY_DN53162_c1_g1_i1	ovary	soma	-5.32248350720092	5.17130801380827	2.31471676571791e-08	2.8185768293666e-07
TRINITY_DN38131_c0_g1_i1	ovary	soma	5.07643820430923	1.62747572808234	2.32170353585454e-08	2.82549887966952e-07
TRINITY_DN43981_c0_g1_i1	ovary	soma	7.40639485278483	0.870178551438904	2.3237180252884e-08	2.82636532683481e-07
TRINITY_DN39760_c1_g1_i2	ovary	soma	-6.6317608321204	3.07992560639693	2.33149740214053e-08	2.83423877473655e-07
TRINITY_DN48712_c0_g1_i1	ovary	soma	3.31678019735378	2.59481147702054	2.34180011765804e-08	2.84516913510984e-07
TRINITY_DN48997_c0_g2_i1	ovary	soma	-8.15440825664464	1.33649170144087	2.34402369141031e-08	2.84627700503147e-07
TRINITY_DN46015_c0_g1_i4	ovary	soma	8.42368789041907	-1.0471868404741	2.35177529931701e-08	2.85409240603355e-07
TRINITY_DN40430_c1_g1_i2	ovary	soma	3.2827038131905	4.62833748635011	2.35795703188104e-08	2.85999494884219e-07
TRINITY_DN37595_c0_g1_i2	ovary	soma	-5.23013957889504	1.90095071538795	2.35986283709391e-08	2.8607074693911e-07
TRINITY_DN48137_c1_g1_i3	ovary	soma	7.84762156795043	0.823117360909563	2.37027785869809e-08	2.8717286016689e-07
TRINITY_DN46102_c0_g1_i7	ovary	soma	-4.48275887133966	4.36571143001503	2.3726996487473e-08	2.87305857579061e-07
TRINITY_DN52593_c8_g3_i2	ovary	soma	6.6665177295985	1.74766299041859	2.3748659035917e-08	2.8735196000085e-07
TRINITY_DN48862_c4_g1_i1	ovary	soma	-6.50343542331712	-0.253706760075787	2.37572891027939e-08	2.8735196000085e-07
TRINITY_DN44346_c0_g1_i1	ovary	soma	4.55574311087744	1.27196605685799	2.38023949965401e-08	2.87737141520849e-07
TRINITY_DN47602_c0_g1_i2	ovary	soma	2.88718520918464	4.1870020581357	2.38911117394902e-08	2.88591622371451e-07
TRINITY_DN52435_c6_g2_i8	ovary	soma	-7.21758766737439	4.04684824579234	2.389967949682e-08	2.88591622371451e-07
TRINITY_DN53204_c13_g1_i6	ovary	soma	-4.78826013556652	6.09913267922911	2.40185919121923e-08	2.89866199055984e-07
TRINITY_DN35160_c0_g1_i1	ovary	soma	7.00694607354971	-0.557933414837589	2.40566453347892e-08	2.90164061767421e-07
TRINITY_DN30288_c0_g1_i1	ovary	soma	-6.70047044140414	1.54380726891123	2.41787173380703e-08	2.91474437510438e-07
TRINITY_DN32946_c0_g1_i1	ovary	soma	3.0864616904527	5.43083364292379	2.42622196109422e-08	2.92318658155377e-07
TRINITY_DN52752_c0_g1_i4	ovary	soma	3.25025280483815	4.88457515439902	2.44478759299537e-08	2.94392042066629e-07
TRINITY_DN38522_c0_g1_i2	ovary	soma	3.48144543887393	5.90356649514513	2.44784279650328e-08	2.94596455026759e-07
TRINITY_DN40675_c0_g1_i6	ovary	soma	-7.02056456530439	0.996406904544308	2.45299444884595e-08	2.9505280790193e-07
TRINITY_DN40771_c0_g1_i1	ovary	soma	2.92340084092361	4.56784107799539	2.47058087617889e-08	2.97003514859865e-07
TRINITY_DN49709_c0_g1_i2	ovary	soma	-6.35513626307335	3.59904164586113	2.47972256279464e-08	2.97937430177635e-07
TRINITY_DN50242_c0_g1_i2	ovary	soma	-4.9244444230262	4.32013985326615	2.48687711253776e-08	2.98631690453551e-07
TRINITY_DN52125_c2_g1_i8	ovary	soma	-4.89019756304703	2.62688721888501	2.51344269117925e-08	3.016548282959e-07
TRINITY_DN53107_c6_g3_i2	ovary	soma	6.90872186915918	-0.665132804208307	2.5309491428551e-08	3.03587979274809e-07
TRINITY_DN37351_c0_g1_i2	ovary	soma	-7.05293417429911	0.264538437641017	2.53522922340091e-08	3.03933364191029e-07
TRINITY_DN42767_c0_g1_i1	ovary	soma	3.22728489109784	2.59356846171164	2.53695236439368e-08	3.03972000855762e-07
TRINITY_DN51199_c5_g1_i34	ovary	soma	-8.93867000039603	5.14942685226579	2.54132111327929e-08	3.04327410800482e-07
TRINITY_DN29603_c0_g1_i2	ovary	soma	6.74007709162632	-0.796116771032703	2.54997268042818e-08	3.05195020367408e-07
TRINITY_DN48795_c0_g1_i1	ovary	soma	-4.91989671648445	0.121464842197677	2.56893714834518e-08	3.07295298687663e-07
TRINITY_DN51648_c8_g1_i1	ovary	soma	3.03116563249071	3.5238860470343	2.57479103400416e-08	3.07825843784332e-07
TRINITY_DN47806_c10_g8_i2	ovary	soma	7.87117800882302	2.56411509269696	2.57883094503971e-08	3.08139056588197e-07
TRINITY_DN53065_c0_g1_i14	ovary	soma	-8.39750032725355	-0.221600885959705	2.5906730499366e-08	3.09383679199639e-07
TRINITY_DN26509_c0_g1_i1	ovary	soma	-6.88855100697348	0.870055530396593	2.60714029509557e-08	3.11178972845318e-07
TRINITY_DN16015_c0_g1_i1	ovary	soma	-5.95428752598388	0.457051425709835	2.6097973298824e-08	3.11324861248588e-07
TRINITY_DN52945_c1_g1_i5	ovary	soma	-7.52562092383426	0.723239719478856	2.61222386605992e-08	3.11443108074914e-07
TRINITY_DN46306_c0_g1_i2	ovary	soma	3.74413055354441	4.0555956237026	2.64155567729599e-08	3.14767252288005e-07
TRINITY_DN30282_c0_g1_i1	ovary	soma	-4.84667093139781	2.75665029921375	2.66560802474526e-08	3.1745899302386e-07
TRINITY_DN51331_c4_g1_i4	ovary	soma	-6.904838608158	0.129017336943587	2.67671818375256e-08	3.18607283978315e-07
TRINITY_DN53120_c8_g2_i3	ovary	soma	-4.49642860618768	0.883689102569988	2.67881016530954e-08	3.18681479040853e-07
TRINITY_DN11584_c0_g1_i1	ovary	soma	-6.96458303044143	0.191050923035135	2.68252933940863e-08	3.18949063757961e-07
TRINITY_DN50372_c0_g1_i3	ovary	soma	-5.74204102530542	-0.21850883757153	2.68651057271823e-08	3.1924749680949e-07
TRINITY_DN54249_c0_g1_i1	ovary	soma	-5.41517003242643	0.826936506116797	2.69960436495524e-08	3.20627887877197e-07
TRINITY_DN49014_c0_g1_i1	ovary	soma	-7.30619963669343	3.84523073679621	2.72873793206541e-08	3.23910746104417e-07
TRINITY_DN47654_c0_g1_i5	ovary	soma	-7.4861265425411	0.691519879389414	2.7359882478582e-08	3.24474185866794e-07
TRINITY_DN34712_c0_g1_i1	ovary	soma	2.95928665871112	3.89032971313642	2.73750925743377e-08	3.24474185866794e-07
TRINITY_DN49689_c0_g2_i1	ovary	soma	4.10744813290406	2.07545652257695	2.73797057155676e-08	3.24474185866794e-07
TRINITY_DN29954_c0_g1_i1	ovary	soma	-6.45357730142317	-0.300199496470108	2.74870534394225e-08	3.25568543985824e-07
TRINITY_DN53013_c5_g1_i10	ovary	soma	7.86578145489754	4.46338933868284	2.76437203474807e-08	3.27132344421274e-07
TRINITY_DN40527_c0_g1_i1	ovary	soma	-6.46195000001729	3.2042445236077	2.76492335899634e-08	3.27132344421274e-07
TRINITY_DN47615_c0_g1_i2	ovary	soma	-6.68964965217145	5.84572106319014	2.76934440245542e-08	3.27476862064743e-07
TRINITY_DN52442_c2_g1_i1	ovary	soma	3.35270537595359	3.02394902814908	2.7787128402331e-08	3.28322542227597e-07
TRINITY_DN45305_c0_g1_i4	ovary	soma	-7.5943475820649	6.4584527372786	2.77952214420985e-08	3.28322542227597e-07
TRINITY_DN43799_c0_g1_i1	ovary	soma	3.58423064187028	2.28570918585146	2.78417604467016e-08	3.28693340551131e-07
TRINITY_DN38373_c0_g1_i2	ovary	soma	3.51140661151674	2.14593915992611	2.79000730926169e-08	3.29202656898692e-07
TRINITY_DN52486_c2_g1_i1	ovary	soma	-5.74085059714752	2.57462150085782	2.80869050975992e-08	3.31125549199142e-07
TRINITY_DN51832_c5_g1_i1	ovary	soma	-5.76415916521495	1.72229093344901	2.80935589693359e-08	3.31125549199142e-07
TRINITY_DN35860_c0_g1_i2	ovary	soma	-8.12664661051293	4.75392614108928	2.81312343952985e-08	3.31257136299161e-07
TRINITY_DN47634_c0_g1_i1	ovary	soma	3.86596441228501	5.4862222190063	2.81352551822366e-08	3.31257136299161e-07
TRINITY_DN50874_c0_g2_i8	ovary	soma	-6.0560093634921	0.559742523469954	2.81706300302748e-08	3.31493764114389e-07
TRINITY_DN47943_c1_g1_i5	ovary	soma	2.82932702048972	5.11168276983844	2.82217447621236e-08	3.31915251812097e-07
TRINITY_DN50517_c3_g1_i5	ovary	soma	3.32609649021356	3.23084189125819	2.82777804707758e-08	3.32394126996405e-07
TRINITY_DN51792_c1_g1_i1	ovary	soma	3.38172630671838	4.34806867176975	2.8463069132425e-08	3.34390978399832e-07
TRINITY_DN32599_c0_g1_i1	ovary	soma	-4.58816647459164	2.42012019677827	2.85067183744733e-08	3.3472255519897e-07
TRINITY_DN93919_c0_g1_i1	ovary	soma	-5.92754902332889	0.435462822063593	2.8580853083068e-08	3.35411536532987e-07
TRINITY_DN53165_c2_g2_i7	ovary	soma	-8.56218130281078	3.69723296375772	2.8597756019648e-08	3.35428490740726e-07
TRINITY_DN35586_c0_g1_i1	ovary	soma	2.83238673986773	5.07284902116797	2.92497952531364e-08	3.42798138620209e-07
TRINITY_DN48750_c0_g1_i1	ovary	soma	3.41098517286564	3.1980474149983	2.92576686817193e-08	3.42798138620209e-07
TRINITY_DN52216_c5_g2_i1	ovary	soma	-7.80295814761625	3.37491929278173	2.9308038459399e-08	3.43202982477333e-07
TRINITY_DN47226_c0_g1_i3	ovary	soma	-4.20606626293062	4.95683632329727	2.94876858465933e-08	3.45120439689983e-07
TRINITY_DN124160_c0_g1_i1	ovary	soma	-6.48393340786557	-0.270649660019794	2.9700627798428e-08	3.47425295201126e-07
TRINITY_DN43933_c1_g1_i1	ovary	soma	-4.63003168795026	0.765375257373433	2.99417554686958e-08	3.50057193919844e-07
TRINITY_DN42329_c0_g2_i3	ovary	soma	-3.76740795513132	5.46853271976099	2.99950436640104e-08	3.50491358355068e-07
TRINITY_DN10078_c0_g1_i1	ovary	soma	4.26802614219368	2.59232955364299	3.00358081564296e-08	3.50778795041101e-07
TRINITY_DN52875_c3_g1_i10	ovary	soma	-4.73774084921663	0.998377726954189	3.01369454307661e-08	3.51770618021622e-07
TRINITY_DN49204_c0_g1_i4	ovary	soma	-7.5436034518373	5.85848277869061	3.05597560087992e-08	3.56514056792975e-07
TRINITY_DN31435_c0_g1_i1	ovary	soma	3.26609891509113	4.49895602239552	3.08110256483381e-08	3.59210082372623e-07
TRINITY_DN43261_c0_g1_i2	ovary	soma	-4.70339326287497	5.73940056517819	3.08239630110984e-08	3.59210082372623e-07
TRINITY_DN49154_c0_g1_i1	ovary	soma	-6.85174616553487	1.32605164670479	3.08486894771712e-08	3.59305267292076e-07
TRINITY_DN52451_c2_g1_i2	ovary	soma	-7.82734671968808	3.60201872651294	3.09301758273983e-08	3.6006109725253e-07
TRINITY_DN38177_c0_g1_i1	ovary	soma	3.59558021073602	4.50599565024658	3.12111294451117e-08	3.63136888916611e-07
TRINITY_DN30074_c0_g1_i1	ovary	soma	8.551711843209	-0.936598483859479	3.12723181179742e-08	3.63653821458694e-07
TRINITY_DN47109_c0_g1_i1	ovary	soma	7.64269473173696	3.74359053477402	3.13763706299469e-08	3.646683804495e-07
TRINITY_DN35725_c0_g1_i1	ovary	soma	-5.73092654166946	1.68621607217344	3.15985257249827e-08	3.67053752519486e-07
TRINITY_DN43193_c0_g1_i5	ovary	soma	3.72248523231366	3.90916298131629	3.20838239723225e-08	3.72491651351218e-07
TRINITY_DN45756_c0_g1_i6	ovary	soma	-3.80786583134123	5.59220730233783	3.21914329175954e-08	3.73541124534173e-07
TRINITY_DN45789_c0_g1_i2	ovary	soma	-3.94054965798525	5.03528576320905	3.22777444329211e-08	3.74342478059837e-07
TRINITY_DN48234_c0_g1_i4	ovary	soma	-4.0515182338595	5.98354062983358	3.26199138359122e-08	3.78108712780693e-07
TRINITY_DN48397_c0_g1_i1	ovary	soma	2.73224034333159	4.97998615863949	3.27684115444001e-08	3.79627208810431e-07
TRINITY_DN49211_c1_g1_i2	ovary	soma	5.24236143358941	4.57073659317595	3.2923405629665e-08	3.81219305633992e-07
TRINITY_DN39946_c0_g1_i3	ovary	soma	3.65620995721078	2.24592167072598	3.30011856122797e-08	3.8191612085379e-07
TRINITY_DN42917_c1_g2_i1	ovary	soma	-4.49850240539247	0.886025479454251	3.32048122262281e-08	3.84067814763818e-07
TRINITY_DN109418_c0_g1_i1	ovary	soma	8.19150783985993	-1.2444115757517	3.32849301629865e-08	3.84789397765927e-07
TRINITY_DN42862_c0_g1_i4	ovary	soma	-7.93310944922578	1.89531966161625	3.33209607638404e-08	3.8500081342629e-07
TRINITY_DN50245_c5_g1_i1	ovary	soma	-9.76946894154787	1.0997370843615	3.38105520160105e-08	3.9044979680437e-07
TRINITY_DN51869_c8_g1_i1	ovary	soma	8.28072257001818	-1.16912812469074	3.41544539816306e-08	3.9421143454649e-07
TRINITY_DN50656_c4_g1_i2	ovary	soma	-8.89048103166299	6.30422861487889	3.42841520298892e-08	3.95498040880684e-07
TRINITY_DN48228_c0_g1_i2	ovary	soma	-13.9373683068463	5.23887351973035	3.43503548727546e-08	3.96051195740649e-07
TRINITY_DN41678_c0_g1_i1	ovary	soma	2.77493984781608	4.27749267923012	3.45341693481663e-08	3.97959076306883e-07
TRINITY_DN23295_c0_g1_i1	ovary	soma	5.39349842901103	-0.856616598311021	3.46121899588443e-08	3.98646449000511e-07
TRINITY_DN52453_c1_g1_i2	ovary	soma	-6.82075616340268	4.06639683544136	3.48709783744775e-08	4.01413983951081e-07
TRINITY_DN50003_c7_g1_i5	ovary	soma	2.96496112968158	3.94522812238611	3.49092010794492e-08	4.0164090891992e-07
TRINITY_DN43314_c0_g1_i1	ovary	soma	-5.94034537624184	3.79089920000147	3.49317299412115e-08	4.01687126653073e-07
TRINITY_DN49431_c4_g1_i5	ovary	soma	-8.61698859144294	-0.0116590699946679	3.49929184173902e-08	4.02177614798172e-07
TRINITY_DN40537_c1_g1_i1	ovary	soma	3.69270004821402	1.83148560523244	3.50607782620274e-08	4.02733438146157e-07
TRINITY_DN44104_c0_g1_i3	ovary	soma	-7.28915447228352	5.09791369997635	3.50783998385288e-08	4.02733438146157e-07
TRINITY_DN52051_c0_g1_i5	ovary	soma	-4.76887203637163	3.95769690851798	3.51862271998354e-08	4.03757770496684e-07
TRINITY_DN34639_c0_g1_i1	ovary	soma	2.78623390142154	4.11923483167935	3.54279544668622e-08	4.06316693433637e-07
TRINITY_DN53192_c2_g3_i2	ovary	soma	-3.57277409674804	4.46672633279053	3.54615196051572e-08	4.06486800798893e-07
TRINITY_DN51433_c0_g1_i6	ovary	soma	-4.06015053881068	3.64491677341458	3.55250675995468e-08	4.0700023328541e-07
TRINITY_DN3011_c0_g1_i1	ovary	soma	8.55956320715728	-0.929716251788415	3.56170922784439e-08	4.07839200712376e-07
TRINITY_DN51835_c2_g1_i15	ovary	soma	-7.84724644790982	5.09021071395759	3.56553153580679e-08	4.08061544279914e-07
TRINITY_DN52336_c3_g2_i3	ovary	soma	-4.65623822215999	1.81232020102509	3.56881454535103e-08	4.08221965311397e-07
TRINITY_DN51916_c5_g3_i2	ovary	soma	-5.46695517609775	0.882501835384529	3.58314601515618e-08	4.09645339214299e-07
TRINITY_DN37439_c0_g1_i1	ovary	soma	-5.41444112644998	0.592477071820181	3.58514786964516e-08	4.09658365578885e-07
TRINITY_DN51802_c3_g2_i14	ovary	soma	-5.8432389356323	0.355679764477777	3.6202732335906e-08	4.13454257345697e-07
TRINITY_DN53065_c0_g1_i2	ovary	soma	-10.4344780054391	1.75417354093428	3.66646433853141e-08	4.18509256611221e-07
TRINITY_DN49065_c0_g2_i3	ovary	soma	-6.3866599692	5.224005893092	3.67175836744919e-08	4.18893190406309e-07
TRINITY_DN52808_c6_g1_i1	ovary	soma	-4.07832453432498	3.32769829579344	3.7302751075036e-08	4.25345452221338e-07
TRINITY_DN26630_c0_g1_i3	ovary	soma	4.65276805478099	2.08211510029878	3.73834507173012e-08	4.26041752686302e-07
TRINITY_DN93971_c0_g1_i1	ovary	soma	7.42774347174554	0.429165746981408	3.74809267430437e-08	4.26928414381788e-07
TRINITY_DN53071_c0_g1_i3	ovary	soma	6.99617434180918	2.74571192728643	3.75557126168499e-08	4.27555827950171e-07
TRINITY_DN49071_c1_g1_i3	ovary	soma	3.83382454625834	2.06385145147987	3.7627986253385e-08	4.28153997751548e-07
TRINITY_DN50517_c2_g1_i5	ovary	soma	3.14922638958362	6.28389733839875	3.7753348214646e-08	4.29355295025997e-07
TRINITY_DN41966_c0_g1_i2	ovary	soma	2.76886082049761	4.99733112323946	3.78131334674009e-08	4.29809944006879e-07
TRINITY_DN42319_c1_g1_i13	ovary	soma	-5.1538968487738	1.51251754691199	3.81524469102208e-08	4.33439762044441e-07
TRINITY_DN50812_c0_g3_i4	ovary	soma	-7.35307960843776	2.48907341816929	3.81954742378827e-08	4.33701515168925e-07
TRINITY_DN49048_c1_g1_i1	ovary	soma	-4.69278521812327	1.9139436982626	3.83084109130971e-08	4.34585488418353e-07
TRINITY_DN42966_c0_g1_i1	ovary	soma	2.80673035810937	5.1243221680257	3.83133803098903e-08	4.34585488418353e-07
TRINITY_DN52350_c3_g1_i1	ovary	soma	-9.51940356901042	0.858167662166259	3.8525354791688e-08	4.36761584965955e-07
TRINITY_DN44353_c0_g1_i1	ovary	soma	3.11831903835808	4.74207143872582	3.88939042491963e-08	4.40709570915566e-07
TRINITY_DN36896_c1_g1_i1	ovary	soma	-9.06193467316627	0.415601222810309	3.92412721203649e-08	4.44413551012421e-07
TRINITY_DN41420_c0_g1_i1	ovary	soma	-6.36055909278036	5.99383604034608	3.92863977455494e-08	4.44598363888115e-07
TRINITY_DN7308_c0_g1_i1	ovary	soma	2.99060696023276	4.41642907134929	3.93064115454317e-08	4.44598363888115e-07
TRINITY_DN53047_c1_g2_i1	ovary	soma	2.97254205828587	4.80783489221915	3.93190589566935e-08	4.44598363888115e-07
TRINITY_DN53070_c1_g1_i10	ovary	soma	-5.3724185602892	0.271761340546393	3.9589652028006e-08	4.47424926747761e-07
TRINITY_DN23963_c0_g1_i1	ovary	soma	-5.61970365494908	2.54084265612482	4.00788433484501e-08	4.52717762528901e-07
TRINITY_DN40690_c0_g1_i1	ovary	soma	-5.45837511529212	0.639129358341669	4.0188818132707e-08	4.53723810958173e-07
TRINITY_DN53013_c5_g3_i1	ovary	soma	-4.78013527289028	0.42868362759471	4.02163558868453e-08	4.53798599266072e-07
TRINITY_DN11243_c0_g1_i1	ovary	soma	8.10966100067699	-1.31287678626367	4.03070936130553e-08	4.54586083321043e-07
TRINITY_DN49983_c4_g1_i2	ovary	soma	-5.88600149412735	2.79409452677775	4.03523802453133e-08	4.54860415035352e-07
TRINITY_DN48961_c0_g1_i1	ovary	soma	4.98463907605951	5.10733063450578	4.043813693731e-08	4.55590411943245e-07
TRINITY_DN45444_c0_g1_i1	ovary	soma	8.02869660053009	4.21929151056074	4.04596500489203e-08	4.55596235812932e-07
TRINITY_DN49356_c0_g2_i1	ovary	soma	-4.52463352289036	4.37894610346451	4.12379761931566e-08	4.64119733099225e-07
TRINITY_DN52905_c3_g1_i1	ovary	soma	-7.4303645310644	2.26125678266023	4.1374024100857e-08	4.65150254469681e-07
TRINITY_DN44495_c0_g1_i2	ovary	soma	-5.10457061762736	3.11826666965884	4.13896394659987e-08	4.65150254469681e-07
TRINITY_DN52226_c1_g1_i3	ovary	soma	2.96141489280277	5.12599891725296	4.13938495497928e-08	4.65150254469681e-07
TRINITY_DN42576_c0_g1_i2	ovary	soma	6.30299093165781	-0.0223348337333388	4.17976876850774e-08	4.69445147556157e-07
TRINITY_DN23143_c0_g1_i1	ovary	soma	-5.8134853913069	0.681656652943287	4.21849838968573e-08	4.73549904592813e-07
TRINITY_DN37770_c0_g1_i1	ovary	soma	3.02641889353924	5.03215999669985	4.22078196840976e-08	4.73561261285022e-07
TRINITY_DN43045_c0_g1_i1	ovary	soma	-6.19297561004698	1.79105719747242	4.22723825090301e-08	4.74040531298937e-07
TRINITY_DN108690_c0_g1_i1	ovary	soma	-7.48652609397896	2.32519200626504	4.23376860894916e-08	4.74527608706548e-07
TRINITY_DN45777_c0_g1_i2	ovary	soma	-7.71384924510262	4.15839795612397	4.27542312569472e-08	4.78881424288337e-07
TRINITY_DN41446_c0_g1_i2	ovary	soma	5.49230331765588	6.50468966316098	4.27702751403658e-08	4.78881424288337e-07
TRINITY_DN40863_c0_g1_i2	ovary	soma	3.27462506693755	1.07755306720401	4.28077161999487e-08	4.78954024861485e-07
TRINITY_DN37427_c0_g1_i1	ovary	soma	2.92751451210572	3.74323020708983	4.28209045684723e-08	4.78954024861485e-07
TRINITY_DN41779_c0_g1_i2	ovary	soma	8.15068799787035	4.24908163485932	4.29004587017509e-08	4.79596627186652e-07
TRINITY_DN52783_c3_g1_i1	ovary	soma	-4.60567317845328	2.11403700747916	4.30716809403797e-08	4.81262824266375e-07
TRINITY_DN47653_c0_g1_i2	ovary	soma	-4.97221720283749	4.24844524463976	4.31387205499244e-08	4.81763817402372e-07
TRINITY_DN36896_c1_g1_i2	ovary	soma	-5.64321700096718	1.05153947400105	4.32634343647829e-08	4.82908056729127e-07
TRINITY_DN51231_c1_g1_i4	ovary	soma	-7.71079593184059	5.84634542593044	4.33045001540004e-08	4.83117917142238e-07
TRINITY_DN50961_c0_g1_i4	ovary	soma	-3.96268419520227	4.05729453055148	4.3394721775134e-08	4.83875677183265e-07
TRINITY_DN40349_c0_g1_i1	ovary	soma	2.98199521461894	5.97013412486341	4.37956948234535e-08	4.88095933217317e-07
TRINITY_DN74071_c0_g1_i1	ovary	soma	5.58602978406859	0.347613944692978	4.38507454056086e-08	4.88458585501181e-07
TRINITY_DN42125_c0_g1_i5	ovary	soma	-7.07254181027712	1.9208223825079	4.40904314783737e-08	4.90721933000431e-07
TRINITY_DN49804_c3_g3_i1	ovary	soma	3.3586989364259	1.15744999142193	4.40991644477092e-08	4.90721933000431e-07
TRINITY_DN52438_c5_g1_i1	ovary	soma	-5.68048520468859	3.68923209179427	4.42270427547281e-08	4.91611122130422e-07
TRINITY_DN52632_c1_g4_i1	ovary	soma	-4.99120977819005	1.10724094234892	4.42462495573035e-08	4.91611122130422e-07
TRINITY_DN47887_c1_g1_i3	ovary	soma	3.25374221006627	4.46425932003589	4.42470400258405e-08	4.91611122130422e-07
TRINITY_DN53123_c3_g3_i15	ovary	soma	-3.96840165310574	3.88006904523703	4.43156020562979e-08	4.9212090533245e-07
TRINITY_DN42837_c0_g1_i1	ovary	soma	2.82089756697	4.2783598718121	4.44557556233552e-08	4.93424778143828e-07
TRINITY_DN11955_c0_g1_i1	ovary	soma	5.20209152349479	1.09205991205562	4.46497345359463e-08	4.95324432359662e-07
TRINITY_DN32292_c0_g1_i1	ovary	soma	-10.009579703621	1.33660203903055	4.50641519800537e-08	4.99666343288291e-07
TRINITY_DN39181_c0_g1_i1	ovary	soma	2.66095980706259	5.24526482568053	4.51033943840769e-08	4.9984604430035e-07
TRINITY_DN52891_c1_g1_i4	ovary	soma	-4.60529882257318	0.441267745092947	4.51351311008741e-08	4.99942424582882e-07
TRINITY_DN49397_c0_g1_i2	ovary	soma	3.55922412020937	6.67165349881451	4.53348903450731e-08	5.0189887020293e-07
TRINITY_DN21745_c0_g1_i3	ovary	soma	5.61886537109033	4.95196778323503	4.53602862975583e-08	5.01923943075328e-07
TRINITY_DN47219_c0_g1_i2	ovary	soma	-5.81319292248116	0.978249437852481	4.57100895227639e-08	5.0530273985792e-07
TRINITY_DN42515_c0_g1_i2	ovary	soma	8.49702950064524	-0.983759127767323	4.57122115462048e-08	5.0530273985792e-07
TRINITY_DN42925_c0_g1_i2	ovary	soma	4.88134064801264	2.53356053853262	4.60325020890463e-08	5.08584146043898e-07
TRINITY_DN36559_c0_g1_i1	ovary	soma	4.21821946983736	3.89611657766299	4.63942434508707e-08	5.1231994332847e-07
TRINITY_DN48087_c0_g1_i1	ovary	soma	-5.28435499231947	0.706805520234556	4.66271123621795e-08	5.14629558060495e-07
TRINITY_DN51802_c3_g2_i6	ovary	soma	-6.65278599027449	2.58953988360342	4.68867674848519e-08	5.17232317058363e-07
TRINITY_DN52622_c1_g1_i4	ovary	soma	8.14288002308027	-1.28526106395279	4.70382401967695e-08	5.18639620950051e-07
TRINITY_DN51588_c6_g2_i5	ovary	soma	-5.30745999689038	2.44500189638731	4.71163126667872e-08	5.19236601603157e-07
TRINITY_DN46861_c1_g2_i5	ovary	soma	2.79189573464687	5.25374675627715	4.72912652647747e-08	5.20900083746368e-07
TRINITY_DN46192_c0_g1_i1	ovary	soma	3.66489936907065	2.31355617533585	4.74411504616818e-08	5.22285907594132e-07
TRINITY_DN52399_c0_g1_i1	ovary	soma	-5.54583486749828	2.11462396715345	4.78745091417249e-08	5.26789540500146e-07
TRINITY_DN49128_c0_g1_i2	ovary	soma	-6.0632644604446	2.96816948581131	4.81783458989882e-08	5.29809248774478e-07
TRINITY_DN31306_c0_g1_i1	ovary	soma	2.98852463346883	5.36856737187965	4.81977721130384e-08	5.29809248774478e-07
TRINITY_DN21865_c1_g1_i3	ovary	soma	-5.12899013801169	0.938011761878326	4.86773462978712e-08	5.34809993578484e-07
TRINITY_DN49419_c0_g1_i3	ovary	soma	3.66164336033147	5.44998158936993	4.88600733771838e-08	5.36545917111088e-07
TRINITY_DN64822_c0_g1_i1	ovary	soma	-6.22553689657668	2.87406534192503	4.91096186149376e-08	5.39013461975483e-07
TRINITY_DN44849_c0_g1_i1	ovary	soma	-5.26165734864485	1.61636346213202	4.92907305099788e-08	5.40727786317508e-07
TRINITY_DN50005_c8_g1_i3	ovary	soma	4.47310059521644	5.30848124295873	4.9409631353172e-08	5.4161736255498e-07
TRINITY_DN40641_c0_g1_i1	ovary	soma	2.80826259761579	5.35490503072625	4.94340485938036e-08	5.4161736255498e-07
TRINITY_DN21011_c0_g1_i1	ovary	soma	3.06688870500063	5.60749754447987	4.94467023928022e-08	5.4161736255498e-07
TRINITY_DN37690_c0_g1_i2	ovary	soma	3.60708779650831	3.3276055742102	4.9484625922118e-08	5.41759282484379e-07
TRINITY_DN46717_c1_g1_i5	ovary	soma	-5.95679609915044	2.29890922723144	4.99174657254796e-08	5.46222435086829e-07
TRINITY_DN52906_c0_g1_i17	ovary	soma	-7.39657366533348	3.72343435969543	5.00558124787506e-08	5.47460219242142e-07
TRINITY_DN46411_c0_g1_i2	ovary	soma	-4.84151690277749	3.00219050704981	5.05527203229673e-08	5.52533521052143e-07
TRINITY_DN49032_c0_g1_i12	ovary	soma	-4.26633286207977	4.50649731811361	5.05706056873384e-08	5.52533521052143e-07
TRINITY_DN47067_c1_g1_i1	ovary	soma	-4.69193030001584	0.827619946483676	5.06377068806991e-08	5.52988224259834e-07
TRINITY_DN50246_c0_g1_i3	ovary	soma	-8.90585262570865	6.31193801804134	5.09593401023246e-08	5.56220684547455e-07
TRINITY_DN51210_c1_g1_i1	ovary	soma	-5.60528023145872	2.06541779861425	5.10116694100369e-08	5.56511922839814e-07
TRINITY_DN37929_c0_g1_i4	ovary	soma	3.48922719116699	6.68132021339965	5.10451283001326e-08	5.56597105017376e-07
TRINITY_DN53034_c0_g2_i4	ovary	soma	-5.82143661564294	2.38218719268075	5.10978654363633e-08	5.56892306430762e-07
TRINITY_DN4557_c1_g1_i1	ovary	soma	-8.95157544366876	0.309512697100453	5.12250668708899e-08	5.57998356441486e-07
TRINITY_DN51869_c8_g1_i13	ovary	soma	-5.73836234795465	-0.223038817057217	5.18905897290579e-08	5.64964328414866e-07
TRINITY_DN48380_c1_g1_i1	ovary	soma	4.04023312888948	4.05223789917734	5.19598264891809e-08	5.65434440816819e-07
TRINITY_DN30745_c0_g1_i1	ovary	soma	-8.20771696361821	5.44539858140973	5.20058973322001e-08	5.65652113389178e-07
TRINITY_DN52170_c3_g1_i6	ovary	soma	-9.00354208798552	0.353942065442882	5.21242107382775e-08	5.66654934273489e-07
TRINITY_DN53197_c5_g1_i1	ovary	soma	-6.56122361523006	0.553861105740854	5.21632170853902e-08	5.66795016292379e-07
TRINITY_DN47113_c0_g1_i1	ovary	soma	4.77359388898539	0.358261824364865	5.22445981133592e-08	5.67395162393284e-07
TRINITY_DN41597_c0_g1_i2	ovary	soma	6.52722681125914	-1.05435266102145	5.23431154548485e-08	5.68180721488123e-07
[truncated: 19,700 more rows]
