# Supplementary material for: Germline-related molecular phenotype in Metazoa: conservation and innovation highlighted by comparative transcriptomics
Source: EvoDevo. 2023 Jan 30;14:2. doi: 10.1186/s13227-022-00207-3 (PMC9885605; doi:10.1186/s13227-022-00207-3)
Supplement: Supplementary file 1 — Additional file 1: Zipped directory comprehending more detailed information on the species-specific transcriptomic analyses (transcriptomic statistics, read counts, fasta of upregulated transcripts, GO/IPR enrichment analyses, ratios bootstrap iterations) and extensive results of the comparative analyses (co-upregulated transcripts, co-enriched GO/IPR, comparisons of different cut-off iterations) [file 13227_2022_207_MOESM1_ESM.zip › SUPPLEMENTARY_MATERIAL/Xenopus_tropicalis/salmon.isoform.counts.matrix.ovary_vs_soma.DESeq2.DE_results]

sampleA	sampleB	baseMeanA	baseMeanB	baseMean	log2FoldChange	lfcSE	stat	pvalue	padj
TRINITY_DN49328_c2_g1_i6	ovary	soma	56.9133068085018	6400.88007617509	4286.22448638623	-6.81324952510193	0.219915661964717	-30.9811928092463	9.66092929324441e-211	2.08009468612845e-206
TRINITY_DN52903_c0_g1_i1	ovary	soma	10419.7241918765	168.721993685612	3585.72272641592	5.94617214808718	0.19762638353158	30.0879469726116	6.96668422066255e-199	7.49998389775427e-195
TRINITY_DN52464_c3_g1_i3	ovary	soma	88.2062393131165	14705.8496047695	9833.30181628405	-7.3817670409865	0.253016191752612	-29.1750776495919	4.01708640882145e-187	2.88306291561115e-183
TRINITY_DN49850_c0_g1_i1	ovary	soma	6538.90583431592	44.6183246763493	2209.38082788954	7.19540015171554	0.254311455455624	28.2936533032862	4.13668020176796e-176	2.22667153560665e-172
TRINITY_DN46026_c0_g1_i2	ovary	soma	3448.98008586601	71.5038303352571	1197.32924884551	5.59064872085958	0.207768564934264	26.9080586017832	1.76760824939634e-159	7.6116746435505e-156
TRINITY_DN38920_c0_g1_i1	ovary	soma	3632.0905631663	71.4081903017202	1258.30231458991	5.67558686748755	0.211586516679506	26.8239534189434	1.69848138062531e-158	6.09500043437394e-155
TRINITY_DN47203_c0_g1_i1	ovary	soma	3863.53472806351	70.2802986860585	1334.69844181187	5.77661363227274	0.217665704101621	26.5389242467699	3.44740117042207e-155	1.06037135143368e-151
TRINITY_DN30712_c0_g1_i3	ovary	soma	7394.79708715596	405.961299065819	2735.5732284292	4.18754056790877	0.158494695091393	26.4206985949536	7.9254622363248e-154	2.13303909262886e-150
TRINITY_DN52826_c3_g1_i5	ovary	soma	9572.60569320241	14.802538461545	3200.73692337517	9.36541281095904	0.370661317786957	25.2667660787359	7.41068202718828e-141	1.77288216363768e-137
TRINITY_DN49328_c2_g1_i1	ovary	soma	74.8408183084577	7048.8899062896	4724.20687696255	-6.55833600114184	0.264870929238337	-24.7604975751812	2.38978180912505e-135	5.14543921322715e-132
TRINITY_DN48219_c1_g1_i1	ovary	soma	8790.98170865856	1333.57190670934	3819.37517402574	2.7198544125761	0.111013927075021	24.500118897137	1.47283761587094e-132	2.8828787915743e-129
TRINITY_DN50895_c0_g1_i2	ovary	soma	127.11544553051	40014.0794414319	26718.4247761314	-8.29822272154101	0.342737354734131	-24.2116087053835	1.67893001331772e-129	3.01242017639532e-126
TRINITY_DN43694_c0_g1_i1	ovary	soma	6698.40874606222	31.0463983927229	2253.50051428255	7.74879317022703	0.321006362204368	24.1390641513011	9.72729918856399e-129	1.61106522176132e-125
TRINITY_DN42863_c0_g1_i1	ovary	soma	6355.46497787326	20.0451244636677	2131.85174226686	8.31942716390702	0.355538949457571	23.399481763108	4.3258105509911e-121	6.65278764095639e-118
TRINITY_DN41106_c0_g1_i1	ovary	soma	380.244307027056	8264.63171491179	5636.50257895021	-4.44179411486839	0.194716818580678	-22.811558586697	3.52088306101557e-115	5.05387554578174e-112
TRINITY_DN51529_c0_g1_i6	ovary	soma	6926.23158306279	306.248854496005	2512.90976401827	4.49993090775325	0.197540266449281	22.7798159263322	7.26955270225629e-115	9.78254620201751e-112
TRINITY_DN49863_c1_g1_i3	ovary	soma	15245.5106099864	568.94259621475	5461.13193413864	4.74533143748525	0.208374361038498	22.7731061241672	8.4723996429782e-115	1.07305433360567e-111
TRINITY_DN44956_c1_g1_i2	ovary	soma	4446.44738477493	193.532599819432	1611.17086147126	4.51515345463184	0.199107324023665	22.676983264037	7.55975347818805e-114	9.04272511882595e-111
TRINITY_DN45644_c0_g1_i1	ovary	soma	77.9149057956861	1135.04782330806	782.670184137271	-3.86328758507443	0.173290107035068	-22.2937572789001	4.24802160980028e-110	4.81390280424262e-107
TRINITY_DN50059_c0_g1_i6	ovary	soma	9.60361980725355	3579.15047373547	2389.30152242607	-8.53520169812771	0.383769627346942	-22.2404304299245	1.39610684568127e-109	1.50297882471817e-106
TRINITY_DN50227_c0_g1_i5	ovary	soma	5135.23200880489	451.024437802656	2012.42696147007	3.5076301998899	0.159717789876166	21.9614246015392	6.73540609753213e-107	6.90571565171259e-104
TRINITY_DN48855_c1_g2_i3	ovary	soma	18635.8941229335	157.809441376653	6317.17100189559	6.88063543579614	0.317019075442609	21.7041685147485	1.87381572780998e-104	1.83386938343076e-101
TRINITY_DN36924_c0_g1_i1	ovary	soma	6129.14369570973	915.27486731698	2653.2311434479	2.74161352584061	0.128830506354366	21.2807789352269	1.71076657768976e-100	1.60150066018427e-97
TRINITY_DN38110_c0_g1_i1	ovary	soma	5164.69459544026	622.430715620804	2136.51867556062	3.05025912153433	0.14452604967489	21.1052549239106	7.11699470498445e-99	6.38483387470917e-96
TRINITY_DN35876_c0_g1_i2	ovary	soma	4254.07022037544	284.085490345796	1607.41373368901	3.90363757301371	0.185151573565265	21.0834696019351	1.12803376965101e-98	9.71507803774238e-96
TRINITY_DN43224_c0_g1_i2	ovary	soma	9065.2452948223	36.3529724615161	3045.98374658178	7.95553257527003	0.377989184105627	21.0469847016757	2.43698855678452e-98	2.0181077160049e-95
TRINITY_DN35605_c0_g1_i1	ovary	soma	5830.95139704567	825.641947072067	2494.0784303966	2.82127247961238	0.134191051227575	21.0242967306945	3.93178221812431e-98	3.13537788660869e-95
TRINITY_DN45547_c0_g1_i1	ovary	soma	2228.82052966841	151.693461416637	844.069150833895	3.87152544261432	0.184253812927761	21.0119149291754	5.10347302228112e-98	3.92438848724053e-95
TRINITY_DN24091_c0_g1_i1	ovary	soma	4279.20286595427	45.901125452409	1457.00170561969	6.51837204602645	0.311078224954001	20.9541251143192	1.72061673878437e-97	1.27746893112987e-94
TRINITY_DN53006_c6_g1_i2	ovary	soma	2658.94926809754	48.0806450743152	918.370186082057	5.78962296663582	0.276676787479094	20.9255825882151	3.13213864786129e-97	2.24793590757005e-94
TRINITY_DN27729_c0_g1_i2	ovary	soma	2555.78690720258	240.907466245603	1012.53394656459	3.4121767076371	0.163591227029098	20.8579443384833	1.29102458766741e-96	8.96679045066676e-94
TRINITY_DN26990_c0_g1_i1	ovary	soma	4931.48217964834	65.442867330482	1687.45597143643	6.24870807574162	0.2997218183121	20.848359024817	1.57739968857077e-96	1.06134352170679e-93
TRINITY_DN42508_c0_g1_i1	ovary	soma	4.12787037125327	2473.71544219487	1650.51958492033	-9.23279514714284	0.445205998490854	-20.7382541529986	1.56503469310087e-95	1.02111399930772e-92
TRINITY_DN44866_c0_g1_i1	ovary	soma	5351.02851636715	91.9002228685847	1844.94298736811	5.87008840539262	0.28315814721574	20.7307769990463	1.82814558660425e-95	1.15770007721106e-92
TRINITY_DN49075_c0_g1_i2	ovary	soma	2341.01425200345	129.189647212358	866.464515476054	4.18312870459332	0.201988025689129	20.7097855940797	2.82711949731464e-95	1.73916313990519e-92
TRINITY_DN35626_c0_g1_i1	ovary	soma	3321.00990014894	123.490794883497	1189.33049663865	4.75592308673663	0.232058951867238	20.4944607758873	2.41244218629076e-93	1.44284146425074e-90
TRINITY_DN8670_c0_g1_i1	ovary	soma	14685.3130558031	3.23012089165446	4897.25776586215	12.1684508226782	0.596151510086731	20.4116749128218	1.31693603536304e-92	7.66349993983826e-90
TRINITY_DN50838_c0_g1_i1	ovary	soma	3749.32214100291	323.619433659886	1465.52033610756	3.53080148356614	0.174055201219988	20.2855269984352	1.7260336753297e-91	9.77979764829575e-89
TRINITY_DN41962_c0_g1_i2	ovary	soma	3406.48504065855	269.951684614754	1315.46280329602	3.65606421226929	0.180283199618106	20.2795613790632	1.94861088984876e-91	1.07578310434189e-88
TRINITY_DN52361_c0_g1_i3	ovary	soma	14.6688754318865	1405.7542475498	942.059123510494	-6.58133886191347	0.32483345613415	-20.2606558457313	2.86126021777667e-91	1.54014484372374e-88
TRINITY_DN44783_c0_g1_i1	ovary	soma	8829.80256319091	12.8082838951413	2951.80637699373	9.44968222238171	0.467869501262283	20.1972605542508	1.03480864907444e-90	5.43425976176139e-88
TRINITY_DN47446_c0_g1_i1	ovary	soma	4334.74809296317	267.132870075827	1623.00461103828	4.01811463905878	0.199017795753656	20.1897253652251	1.20532550282643e-90	6.17901509556094e-88
TRINITY_DN49273_c0_g1_i1	ovary	soma	2454.73911033898	229.553423885122	971.281986036409	3.4122814078152	0.169276846085985	20.1579925826472	2.28985309998064e-90	1.14657737431821e-87
TRINITY_DN52159_c10_g4_i1	ovary	soma	2056.1001131792	174.674284657996	801.816227498396	3.56279122344219	0.177600132876924	20.0607463841887	1.62624643286406e-89	7.95788907863545e-87
TRINITY_DN46115_c0_g1_i2	ovary	soma	5271.4026903207	34.6863953196812	1780.25849365335	7.24591932839688	0.362477671143733	19.9899742942336	6.73304758748432e-89	3.22153883569166e-86
TRINITY_DN44333_c0_g1_i1	ovary	soma	2333.69128041629	51.4413376369057	812.191318563369	5.50482298263587	0.276325301827369	19.9215306967255	2.64772037665538e-88	1.23930581369059e-85
TRINITY_DN44740_c0_g1_i1	ovary	soma	4480.47891193637	512.823950314457	1835.37560418843	3.1261265471077	0.157111903555366	19.8974519203508	4.28147942105184e-88	1.9613730513759e-85
TRINITY_DN51213_c0_g1_i1	ovary	soma	5649.27526591988	425.548557137962	2166.7907933986	3.73015935262482	0.187824969549897	19.859762850295	9.0738016373136e-88	4.07016714693748e-85
TRINITY_DN44845_c0_g1_i1	ovary	soma	1410.89012925359	83.4983359417612	525.962267045705	4.07942882341682	0.206206109366883	19.7832587790048	4.14985235068295e-87	1.82347899923581e-84
TRINITY_DN42959_c0_g1_i1	ovary	soma	3157.52018426237	377.970083655749	1304.48678385796	3.06033334197243	0.154874398429925	19.7600983312752	6.56767021894309e-87	2.82817014968127e-84
TRINITY_DN46466_c0_g1_i1	ovary	soma	8414.13169377742	49.0236034971168	2837.39296692388	7.43678236518638	0.376926003039681	19.7300857601047	1.18968355361246e-86	5.02256403780979e-84
TRINITY_DN38198_c0_g1_i1	ovary	soma	57.5971984757485	2869.26891937224	1932.04501240675	-5.63930574494905	0.287501615265266	-19.6148663016933	1.15440067144296e-85	4.72130437513043e-83
TRINITY_DN43475_c0_g1_i1	ovary	soma	4321.68644503294	71.0095167750501	1487.90182619435	5.94138558757324	0.302915151749066	19.6140257536377	1.17364093626445e-85	4.72130437513043e-83
TRINITY_DN40191_c0_g1_i1	ovary	soma	2635.26481698729	141.586003034091	972.812274351825	4.22358355637626	0.215339820888466	19.613574205413	1.18410866312314e-85	4.72130437513043e-83
TRINITY_DN43670_c0_g1_i2	ovary	soma	9918.82711233388	28.0261280145854	3324.95978945435	8.49954849013196	0.434305204547782	19.5704504600217	2.76229271036062e-85	1.08136226085045e-82
TRINITY_DN52351_c0_g1_i8	ovary	soma	25.5277029859185	1377.69169613601	926.970365085979	-5.75442430147675	0.294423607752784	-19.5447109197456	4.57576299657306e-85	1.75929916212883e-82
TRINITY_DN50308_c0_g1_i1	ovary	soma	6920.58463575003	58.9422141057255	2346.15635465383	6.88845354423844	0.355743439507496	19.3635434395503	1.56725003336032e-83	5.92008078390895e-81
TRINITY_DN44927_c0_g1_i1	ovary	soma	4495.92067654309	151.048798629394	1599.33942460063	4.89833190736031	0.253249288830574	19.3419374639876	2.38349499517543e-83	8.8024749309113e-81
TRINITY_DN42590_c0_g1_i1	ovary	soma	4688.11473223938	104.456160847084	1632.34235131118	5.47804486552983	0.283230106437531	19.3413226243237	2.41208499802037e-83	8.8024749309113e-81
TRINITY_DN35517_c0_g1_i1	ovary	soma	6535.75977383557	77.4858579310135	2230.2438298992	6.41285429392026	0.332066238902066	19.3119731627146	4.25982808877552e-83	1.5286393096571e-80
TRINITY_DN29668_c0_g1_i1	ovary	soma	3096.61401733791	71.3615958904023	1079.77906970624	5.42862971698435	0.281843977065018	19.2611166416092	1.13895729601367e-82	4.02014582630663e-80
TRINITY_DN43798_c0_g1_i1	ovary	soma	2504.25653027956	135.41239656137	925.027107800766	4.21101799143734	0.219398974061384	19.1934260834747	4.20014765480241e-82	1.45860288960565e-79
TRINITY_DN51994_c2_g1_i24	ovary	soma	2629.13892844787	14466.589793673	10520.7728385979	-2.45991301426184	0.128517335409842	-19.1407097448541	1.15683498939992e-81	3.95362129472534e-79
TRINITY_DN49233_c0_g1_i2	ovary	soma	2650.38478882514	86.7570663573856	941.299640513302	4.94372250372072	0.25839271921424	19.1325921208397	1.35182274427178e-81	4.54782742295558e-79
TRINITY_DN53147_c12_g2_i1	ovary	soma	38.7039593117101	650.189958501048	446.361292104602	-4.07162765834907	0.213065703353241	-19.109728099218	2.09557875851978e-81	6.94152403841376e-79
TRINITY_DN48930_c0_g1_i1	ovary	soma	2733.07705827295	208.276530315333	1049.87670630121	3.71093786523592	0.195690510864022	18.9633000029036	3.42936568010143e-80	1.118752613004e-77
TRINITY_DN46056_c0_g1_i1	ovary	soma	2354.54764177214	64.5577222964486	827.887695455011	5.19537640029771	0.274090250902733	18.9549842914384	4.01673856822746e-80	1.29081191212695e-77
TRINITY_DN48693_c1_g1_i1	ovary	soma	6792.04457383107	9.08831146268436	2270.07373225215	9.56394387427443	0.506070276009352	18.8984501316526	1.17452262712192e-79	3.71891863008266e-77
TRINITY_DN44742_c0_g1_i1	ovary	soma	28572.1923355484	405.090191094714	9794.12423924595	6.14076813713862	0.325260209142744	18.8795553975791	1.67994196424542e-79	5.24214933799537e-77
TRINITY_DN48427_c1_g2_i1	ovary	soma	2725.21875710283	313.804455967255	1117.60922301245	3.11978597150814	0.165384584143982	18.8638257166224	2.26241722364068e-79	6.95887217745821e-77
TRINITY_DN4390_c0_g1_i1	ovary	soma	22020.2066853753	1.87196808489562	7341.31687384835	13.4969594540702	0.716228258458305	18.8444944676194	3.26065432474352e-79	9.88804905155672e-77
TRINITY_DN23705_c0_g1_i1	ovary	soma	3158.59307736104	397.391402255171	1317.7919606238	2.98820524077254	0.158663567310224	18.8335941982819	4.00624314263042e-79	1.19803362644411e-76
TRINITY_DN49040_c0_g1_i1	ovary	soma	3124.85788031307	162.004010245822	1149.6219669349	4.27417432992589	0.227842104387187	18.7593699655377	1.62311979326503e-78	4.78731400942321e-76
TRINITY_DN9535_c0_g1_i1	ovary	soma	1785.03450798664	71.0519668946184	642.379480591959	4.6417513498758	0.248738739616942	18.6611516847922	1.02498146342048e-77	2.98228052552789e-75
TRINITY_DN50752_c7_g1_i1	ovary	soma	4179.38734457987	270.385821877513	1573.38632944496	3.95161134276326	0.211814883385925	18.6559663777896	1.12941659943971e-77	3.24232917367151e-75
TRINITY_DN41661_c0_g1_i1	ovary	soma	4060.78416136583	10.8527510834079	1360.82988784422	8.57618200962694	0.4603880730377	18.6281585294775	1.89947981986924e-77	5.3812763160006e-75
TRINITY_DN46325_c0_g1_i2	ovary	soma	25389.7238531632	1.86609221688334	8464.48534586565	13.703925987373	0.736129971505094	18.6161771940272	2.37580954974296e-77	6.64331888513192e-75
TRINITY_DN32817_c0_g1_i1	ovary	soma	6792.07529840706	1055.60103378558	2967.75912199274	2.68418702242176	0.144316763902769	18.5992739154697	3.2568909339525e-77	8.9902716280681e-75
TRINITY_DN25301_c0_g1_i1	ovary	soma	6401.97551898915	201.605356032542	2268.39541035141	4.98475023305098	0.268780612081505	18.5457953773072	8.8186432137275e-77	2.40347097512363e-74
TRINITY_DN49758_c8_g1_i1	ovary	soma	115.158410454934	1041.45861309724	732.691878883139	-3.17752916481536	0.171393030955758	-18.5394303787975	9.92674893237154e-77	2.67166039078614e-74
TRINITY_DN52785_c7_g2_i3	ovary	soma	2370.09468723816	350.739579410209	1023.85794868619	2.75802234881673	0.14900788880655	18.5092371343998	1.73946610302739e-76	4.62375860052874e-74
TRINITY_DN22723_c0_g1_i2	ovary	soma	35.4652275133872	2526.94199372287	1696.44973831971	-6.15489595250013	0.332680597418442	-18.5009164954654	2.02992600923598e-76	5.33004108595851e-74
TRINITY_DN48402_c0_g1_i1	ovary	soma	2726.51759543203	7.39209561143495	913.7672622183	8.5362967907801	0.461462956862891	18.4983359202034	2.12947977186563e-76	5.52407577928179e-74
TRINITY_DN21120_c0_g1_i2	ovary	soma	2821.03824214089	266.94609665183	1118.31014514818	3.40788032246718	0.184637303328803	18.4571603951473	4.56730909773216e-76	1.17069919265799e-73
TRINITY_DN39792_c0_g1_i4	ovary	soma	124.660920803263	7382.49313828788	4963.21573245968	-5.88860931297974	0.319794397760896	-18.4137350566802	1.01943295963823e-75	2.58228365340833e-73
TRINITY_DN44224_c0_g1_i1	ovary	soma	2637.70023149989	328.011416704314	1097.90768830284	3.00792967973306	0.163561399602968	18.3902172947563	1.57348107265507e-75	3.93937453201586e-73
TRINITY_DN44443_c0_g1_i1	ovary	soma	3600.99811323679	77.1929868500338	1251.79469564562	5.54538328364658	0.302028402630927	18.3604695298241	2.72243105388788e-75	6.73754747370805e-73
TRINITY_DN36621_c1_g1_i1	ovary	soma	4295.91021391636	694.102108465289	1894.70481028231	2.62897264750759	0.14334468872909	18.3402166541108	3.95218933497389e-75	9.66983961037759e-73
TRINITY_DN49265_c2_g1_i11	ovary	soma	10.6214161947155	1694.80341454872	1133.40941509739	-7.32112068055327	0.399211118062628	-18.3389699066566	4.04386982693262e-75	9.78298440940295e-73
TRINITY_DN41910_c0_g1_i1	ovary	soma	2328.59242046039	478.618019667417	1095.27615326507	2.28066202311535	0.12485757978657	18.2661078887953	1.54054229989662e-74	3.68549069545269e-72
TRINITY_DN51261_c0_g2_i1	ovary	soma	3.49222538445584	1284.44211137559	857.458816045211	-8.51192524948131	0.466455693053739	-18.2480895318404	2.14272526539713e-74	5.06978216365557e-72
TRINITY_DN42396_c0_g1_i2	ovary	soma	2601.37658998956	282.85330220399	1055.69439813251	3.19857703367602	0.175509318849344	18.2245424610282	3.2962118973508e-74	7.71421069150652e-72
TRINITY_DN45222_c0_g1_i1	ovary	soma	19236.0202149395	222.050894666114	6560.04066809057	6.43680183626542	0.353383183308527	18.2147938563496	3.93898125328977e-74	9.1193769209228e-72
TRINITY_DN36716_c0_g1_i1	ovary	soma	363.47550991298	2226.03453249325	1605.18152496649	-2.61404639800657	0.143922363702871	-18.162892345232	1.01531809900783e-73	2.32561850954656e-71
TRINITY_DN51001_c0_g1_i1	ovary	soma	3799.14447743045	72.7575086916603	1314.88649827126	5.72014595842005	0.316936388763239	18.0482461504071	8.14358613897298e-73	1.84567950692871e-70
TRINITY_DN52307_c1_g1_i1	ovary	soma	6437.66331438779	54.1840640416782	2182.01048082371	6.90617281332022	0.384900752309592	17.942736593472	5.4694022491343e-72	1.22668437318865e-69
TRINITY_DN50346_c1_g1_i2	ovary	soma	5895.92333936684	53.2355780823233	2000.79816517716	6.78726169050005	0.379192268772343	17.8992617979111	1.1949532380614e-71	2.65242661532989e-69
TRINITY_DN50415_c0_g1_i4	ovary	soma	15.0027801521017	1828.72683449847	1224.15214971635	-6.93103992701601	0.387414764777351	-17.890489875881	1.39873280285001e-71	3.07307305899628e-69
TRINITY_DN1115_c0_g1_i3	ovary	soma	2443.87263869909	427.468666953442	1099.60332420199	2.51572027211114	0.141109352061222	17.8281611768699	4.27243382237508e-71	9.29189622520786e-69
TRINITY_DN49987_c0_g1_i1	ovary	soma	2640.82797582069	36.0270572170138	904.294030084906	6.2054371462038	0.348098093063519	17.8266910099719	4.38625107942668e-71	9.44403719911358e-69
TRINITY_DN43757_c0_g1_i1	ovary	soma	4021.27688476839	62.3561130511009	1381.9963702902	6.01899372278512	0.338713528774689	17.7701603610552	1.2034624464546e-70	2.56551979550634e-68
TRINITY_DN46169_c0_g1_i7	ovary	soma	5653.64213576064	1077.42166851295	2602.82849092885	2.39273372753049	0.135035454873481	17.7192999406884	2.97592678422177e-70	6.28183133245872e-68
TRINITY_DN39108_c0_g1_i2	ovary	soma	1385.14809539849	89.64640271326	521.480300275003	3.95081938787236	0.223712404151761	17.6602607390166	8.484682712872e-70	1.77362818923152e-67
TRINITY_DN22030_c0_g1_i2	ovary	soma	2362.76183763241	52.5057516326352	822.591113632559	5.48203604273337	0.310494818823083	17.6558052192716	9.18148492545738e-70	1.90083223009637e-67
TRINITY_DN53135_c1_g1_i1	ovary	soma	7.35051994275971	833.572068027988	558.164885332912	-6.82814402605939	0.386888627633861	-17.6488620712866	1.03827165701019e-69	2.12905019496061e-67
TRINITY_DN44668_c1_g1_i1	ovary	soma	3343.42341064304	9.60786591422274	1120.87971415716	8.39284180932534	0.47653337555849	17.6122853923696	1.9827539761635e-69	4.02742225101664e-67
TRINITY_DN45993_c0_g1_i2	ovary	soma	18.5754166706397	1800.98800225474	1206.85047372671	-6.60197285555796	0.374973185008641	-17.6065199313008	2.19534328971233e-69	4.41756414680337e-67
TRINITY_DN49790_c2_g1_i9	ovary	soma	4006.56552216662	15.8914489531833	1346.11614002433	8.0187929782466	0.455478731512106	17.6051973966505	2.24722794140987e-69	4.48009859319407e-67
TRINITY_DN52571_c0_g2_i2	ovary	soma	3262.93326285654	65.7702466050452	1131.49125202221	5.63995202338538	0.322172560452315	17.5059974551127	1.28948268544177e-68	2.54714235782081e-66
TRINITY_DN49196_c4_g4_i2	ovary	soma	424.097755140412	4118.20015713243	2886.83268980175	-3.27979232607522	0.187673875122133	-17.4760196321455	2.18209702061825e-68	4.2711573591756e-66
TRINITY_DN51876_c0_g2_i6	ovary	soma	5.60440725053179	753.135320871872	503.958349664758	-7.07499019185299	0.405531616837389	-17.4462110920686	3.67838143243581e-68	7.13506582178157e-66
TRINITY_DN46709_c0_g1_i1	ovary	soma	8.20749406205723	1784.27473925493	1192.25232419064	-7.7638665719181	0.446320627590693	-17.3952671957571	8.96079114679513e-68	1.72263209090755e-65
TRINITY_DN45008_c0_g1_i2	ovary	soma	6944.16371066077	925.845572362197	2931.95161846172	2.90690509462887	0.167311807098269	17.3741778601526	1.29448233450306e-67	2.46650434904296e-65
TRINITY_DN38940_c0_g1_i1	ovary	soma	1393.68328997254	156.544518622131	568.924109072268	3.14911146508575	0.181598102396439	17.3411033679805	2.30273846218933e-67	4.34914577450864e-65
TRINITY_DN52595_c0_g1_i2	ovary	soma	2566.69780347999	375.387275984225	1105.82411848281	2.77398033831472	0.160351559493804	17.2993661369531	4.75592697763981e-67	8.90433597874458e-65
TRINITY_DN30904_c0_g1_i1	ovary	soma	2609.24476917828	351.12150135486	1103.829257296	2.89468570714586	0.167877160177518	17.2428798776733	1.2657143394723e-66	2.34931857268777e-64
TRINITY_DN45701_c0_g1_i3	ovary	soma	23.9707549725578	604.368135387235	410.902341915676	-4.65393665988148	0.270431505982219	-17.209299053297	2.26152516469309e-66	4.16178618128264e-64
TRINITY_DN39612_c0_g3_i3	ovary	soma	19.8428846013045	1673.68210770937	1122.40236667335	-6.39508955834418	0.371986824309101	-17.191709868278	3.06362265843353e-66	5.59007283548578e-64
TRINITY_DN43913_c0_g1_i1	ovary	soma	2047.71571462216	123.684015714733	765.027915350542	4.03992651081959	0.23516717427754	17.178955877795	3.817198834258e-66	6.90656370591673e-64
TRINITY_DN10196_c0_g1_i1	ovary	soma	3295.10322198274	476.503413655767	1416.03668309809	2.78806371848825	0.162395132364313	17.1683946304104	4.57910316323598e-66	8.21605585063615e-64
TRINITY_DN45331_c2_g1_i1	ovary	soma	3998.74365219072	160.785643781849	1440.10497991814	4.64113555450492	0.270545804570228	17.154712718157	5.79559387700255e-66	1.03128042781605e-63
TRINITY_DN48359_c0_g1_i1	ovary	soma	5700.58337142275	616.938287529405	2311.48664882719	3.20828369140268	0.188015816601087	17.0639031832609	2.75515339576755e-65	4.86239407903862e-63
TRINITY_DN46479_c0_g3_i2	ovary	soma	1376.92531316471	9.95902205005633	465.614452421608	7.12061661876179	0.418954837533978	16.9961436909874	8.77029738723267e-65	1.53522986215046e-62
TRINITY_DN45811_c0_g1_i1	ovary	soma	3089.99389940011	91.8185684172248	1091.21034541152	5.07638880541121	0.298875726914528	16.984948419257	1.06146903026439e-64	1.84310400730828e-62
TRINITY_DN46219_c1_g1_i1	ovary	soma	3854.87137326492	331.149862984847	1505.72369974487	3.53738504229653	0.208735489256757	16.9467350994892	2.03442240159021e-64	3.5042518982911e-62
TRINITY_DN11263_c0_g1_i1	ovary	soma	1401.15720580926	28.7158824024323	486.196323538042	5.60916263732403	0.331159443720887	16.9379516232417	2.36207270745302e-64	4.03633233842626e-62
TRINITY_DN49701_c0_g1_i1	ovary	soma	4687.5034593878	79.3942223432537	1615.43063469144	5.89433164317424	0.348509439561555	16.9129755870878	3.61010194761145e-64	6.12040197118285e-62
TRINITY_DN47066_c4_g1_i2	ovary	soma	3445.72274144303	13.4038762993804	1157.5101646806	8.04050351275856	0.476951951344019	16.8580996263899	9.14835046286634e-64	1.53885260793731e-61
TRINITY_DN50517_c2_g1_i5	ovary	soma	5925.96185817978	701.679477594314	2443.10693778947	3.08020717172086	0.182996285524664	16.8320748308616	1.42036330904106e-63	2.37068545790411e-61
TRINITY_DN39004_c0_g1_i1	ovary	soma	1933.20520933791	206.579701035372	782.121537136217	3.22812016940145	0.191890543432554	16.8227162821918	1.66353520533594e-63	2.75519819277601e-61
TRINITY_DN52367_c0_g1_i2	ovary	soma	3921.51169577463	70.6994306228138	1354.30351900675	5.77916130011797	0.343653441981313	16.8168293813633	1.83732164127029e-63	3.01979940902219e-61
TRINITY_DN46750_c0_g1_i2	ovary	soma	39.9913315121214	1052.23498448892	714.820433496656	-4.71822668836313	0.28077858862168	-16.8040829306983	2.27808574103718e-63	3.71586849168723e-61
TRINITY_DN40449_c0_g1_i2	ovary	soma	6392.5269619395	120.185401971397	2210.96592196076	5.7275063828139	0.341220601531179	16.7853475350332	3.12395215906526e-63	5.05727924337098e-61
TRINITY_DN53028_c11_g2_i4	ovary	soma	41.1500458980012	10285.2022207838	6870.51816248851	-7.96577558613139	0.474693189283205	-16.7808929345707	3.36734494092621e-63	5.4106196957524e-61
TRINITY_DN44025_c0_g1_i2	ovary	soma	2100.33189065029	27821.41558957	19247.7210232634	-3.72750711423482	0.222338091519157	-16.7650405234933	4.39714321329915e-63	7.012954853744e-61
TRINITY_DN45794_c0_g1_i1	ovary	soma	7610.99629621118	46.6796708448086	2568.11854596693	7.36366538138199	0.441614690407669	16.6744121998848	2.01180653169937e-62	3.185015178972e-60
TRINITY_DN33809_c0_g1_i3	ovary	soma	1897.82262689134	85.278392358018	689.459803869125	4.46192690980428	0.267610202135557	16.6732317161216	2.05194180083723e-62	3.22484371633769e-60
TRINITY_DN47840_c0_g1_i1	ovary	soma	1598.71825739677	231.405974316298	687.17673534312	2.79046439409725	0.167619320069425	16.6476298373092	3.14826247148863e-62	4.91197386040737e-60
TRINITY_DN43400_c0_g1_i1	ovary	soma	4.93659781010148	823.072995200189	550.360862736826	-7.37033044013353	0.442739433107356	-16.6471063767802	3.17591622501484e-62	4.91947138422983e-60
TRINITY_DN30571_c0_g1_i2	ovary	soma	52.9462587054129	1123.07409082	766.364813448469	-4.40720532091175	0.265639036015929	-16.5909551058884	8.10215895512214e-62	1.24605417473382e-59
TRINITY_DN38632_c0_g1_i1	ovary	soma	828.456763126278	44.0162734640703	305.496436684806	4.23530452254811	0.255308884143309	16.5889429847289	8.37819059006494e-62	1.27593774523992e-59
TRINITY_DN43752_c0_g1_i2	ovary	soma	2479.66283520174	50.9758458974013	860.538175665515	5.61310968202458	0.338369886636283	16.5886797369122	8.41499047067341e-62	1.27593774523992e-59
TRINITY_DN78693_c0_g1_i1	ovary	soma	9.65186648770287	807.213587135518	541.359680252913	-6.38425531694874	0.386478272612355	-16.5190536425117	2.67563456567103e-61	4.0286075408016e-59
TRINITY_DN44773_c0_g1_i1	ovary	soma	3579.16708848591	507.569163881945	1531.43513874993	2.81929802009935	0.170716283891736	16.5145231364529	2.88431750393011e-61	4.3126555678555e-59
TRINITY_DN45772_c0_g1_i2	ovary	soma	1206.39669562056	22907.1892915126	15673.5917595486	-4.24698409369713	0.257517339230288	-16.4920315905377	4.18633458370187e-61	6.21627378770242e-59
TRINITY_DN47867_c0_g3_i1	ovary	soma	1888.89460884293	122.78432691928	711.487754227163	3.93585351873979	0.23914049389028	16.4583314800111	7.30874587003261e-61	1.07783977621693e-58
TRINITY_DN52698_c2_g1_i6	ovary	soma	3098.28483258408	566.946482568382	1410.72593257361	2.4475723860949	0.148788778932177	16.4499796534427	8.38964198962294e-61	1.22882572570457e-58
TRINITY_DN44316_c0_g1_i1	ovary	soma	3918.05019496617	35.2008323184981	1329.48395320105	6.79897313353864	0.414017553712196	16.4219441242941	1.33228696306465e-60	1.93820747309088e-58
TRINITY_DN48235_c1_g1_i1	ovary	soma	1581.63848782005	31.6987864010861	548.345353540742	5.62581702776589	0.343147829831099	16.3947329363411	2.0855521697741e-60	3.01369287029571e-58
TRINITY_DN48855_c1_g3_i1	ovary	soma	14088.5329563703	1.56566894109773	4697.22143141748	13.1126814649678	0.800378024037586	16.3831103193209	2.52494631118779e-60	3.62430793507895e-58
TRINITY_DN109383_c0_g1_i1	ovary	soma	1365.54565014433	161.399549712127	562.78158318953	3.08763586015302	0.188920095234113	16.3436073665258	4.83082470154186e-60	6.88824414893363e-58
TRINITY_DN52300_c1_g1_i1	ovary	soma	1732.3923717131	209.019973663086	716.810773013091	3.05023929695228	0.186683056653427	16.3391330291692	5.19868543617158e-60	7.36400632409278e-58
TRINITY_DN46892_c0_g1_i3	ovary	soma	5.25442030350019	3296.38424606597	2199.34097081181	-9.28984718096193	0.569850859046542	-16.302243005311	9.51357784827892e-60	1.3388029062176e-57
TRINITY_DN41538_c0_g1_i2	ovary	soma	10661.3806661424	1703.10308023281	4689.19560886934	2.64734239628057	0.162480071979711	16.2933359397523	1.10058613936609e-59	1.53874806277216e-57
TRINITY_DN45293_c0_g1_i1	ovary	soma	2104.09051562731	31.5758781988979	722.414090675034	6.03712406384221	0.370874380322902	16.2780833191713	1.41223318921211e-59	1.96172856754361e-57
TRINITY_DN46185_c0_g1_i2	ovary	soma	6111.1919603071	9.45709520255479	2043.36871690407	9.40388558385244	0.577923780585067	16.271843969342	1.56376753274044e-59	2.15829991970733e-57
TRINITY_DN38515_c0_g1_i1	ovary	soma	2817.63407197638	432.837649186182	1227.76979011625	2.70191916080617	0.16614934417544	16.261991127411	1.83670749965903e-59	2.51886300478717e-57
TRINITY_DN49616_c0_g1_i1	ovary	soma	3787.09000670633	619.291262956428	1675.22417753973	2.61102425653861	0.160637204431197	16.2541689254618	2.08678813263319e-59	2.84371109390666e-57
TRINITY_DN52181_c7_g1_i6	ovary	soma	37.4487515649317	672.747560273606	460.981290704048	-4.1656118477319	0.256352228630856	-16.249563617917	2.24959952706983e-59	3.04629732184531e-57
TRINITY_DN44908_c0_g1_i1	ovary	soma	2139.23950875749	365.632852089417	956.835070978774	2.54891771098406	0.156923782043074	16.2430300735704	2.502517632396e-59	3.36760669644489e-57
TRINITY_DN49186_c3_g1_i1	ovary	soma	3156.45716918229	396.545580343835	1316.51610995665	2.99127825741137	0.18423876913431	16.2358784281214	2.81193597737569e-59	3.76048407011652e-57
TRINITY_DN50012_c0_g1_i1	ovary	soma	4558.55652457551	74.0483188189783	1568.88438740449	5.95763423301332	0.367127112418767	16.2277152285546	3.21194210033891e-59	4.26890897298748e-57
TRINITY_DN47852_c0_g1_i6	ovary	soma	6066.19399545939	862.187639053989	2596.85642452246	2.81272854190474	0.173344056829329	16.2262761894057	3.28811703988545e-59	4.34334036722537e-57
TRINITY_DN44865_c0_g1_i2	ovary	soma	2868.2023950457	51.2659814672232	990.244785993381	5.81741013119037	0.358561145130113	16.2243182514362	3.39465783260591e-59	4.4567303532828e-57
TRINITY_DN36751_c0_g1_i1	ovary	soma	16194.3014337396	25.6300232329527	5415.1871600685	9.31684043633113	0.574622014511057	16.2138591997015	4.02481644795803e-59	5.25201957218087e-57
TRINITY_DN12101_c0_g1_i2	ovary	soma	6942.87713251545	939.130819921331	2940.37959078604	2.88533353717874	0.177962790914856	16.2131281620504	4.07298739020065e-59	5.28286093363917e-57
TRINITY_DN51235_c0_g2_i1	ovary	soma	12205.4339522646	133.738758583584	4157.63715647724	6.51352727958441	0.40209253419033	16.1990754011395	5.1190959604584e-59	6.59995539668441e-57
TRINITY_DN41075_c0_g1_i1	ovary	soma	1989.69258593077	11.2543666900681	670.733773103636	7.49538311127751	0.463305277341971	16.1780654739771	7.20220078068764e-59	9.23039196482057e-57
TRINITY_DN42008_c0_g1_i3	ovary	soma	3256.7723301082	518.371722380844	1431.17192495663	2.65140253530577	0.164659777556437	16.102308497271	2.4576156991787e-58	3.13106056917258e-56
TRINITY_DN46194_c0_g1_i1	ovary	soma	2712.9071189822	546.467335509968	1268.61393000071	2.3141787889732	0.143788313236929	16.0943454782725	2.79511664367273e-58	3.54009743852456e-56
TRINITY_DN42530_c0_g2_i1	ovary	soma	4989.43080494876	813.880217353997	2205.73041321892	2.61597715248543	0.162573580843825	16.0910348342419	2.94867280308737e-58	3.71274117679966e-56
TRINITY_DN51970_c13_g1_i2	ovary	soma	5883.79878022489	313.612315822686	2170.34113729009	4.22933121460678	0.264740466200882	15.9753862917111	1.89675692626532e-57	2.37436473136154e-55
TRINITY_DN45085_c0_g1_i3	ovary	soma	33.3208811936784	1502.05758670581	1012.47868486843	-5.49323243394391	0.344128815093667	-15.9627214955793	2.32373856967055e-57	2.89204711812581e-55
TRINITY_DN50217_c2_g1_i2	ovary	soma	6.12747664961415	733.954019675704	491.345172000341	-6.8987666520453	0.432481423645904	-15.9515906923524	2.77731733516416e-57	3.43669077835745e-55
TRINITY_DN40852_c0_g1_i1	ovary	soma	16.3184947632158	1010.26755068024	678.951198707901	-5.94809775784369	0.37367600654063	-15.9177941685612	4.76895517797322e-57	5.8674499392538e-55
TRINITY_DN45961_c0_g1_i1	ovary	soma	1504.01688414999	280.802550183468	688.540661505643	2.42054375602968	0.152358258447224	15.8871844604875	7.77417780570922e-57	9.51055808720029e-55
TRINITY_DN93541_c0_g1_i1	ovary	soma	2847.05685007226	181.934576557935	1070.30866772938	3.96616881519821	0.249828972242986	15.8755358899714	9.36079870084116e-57	1.13868563179554e-54
TRINITY_DN43915_c0_g1_i5	ovary	soma	9679.45520367126	1162.65356569338	4001.58744501934	3.05744346105679	0.192614737590431	15.8733620246548	9.69078474255347e-57	1.17220385557258e-54
TRINITY_DN48373_c0_g1_i1	ovary	soma	64.8474030146796	2273.69253337255	1537.41082325326	-5.13051041692943	0.323380471704462	-15.8652450158407	1.10286252858683e-56	1.32657726832419e-54
TRINITY_DN13943_c0_g1_i1	ovary	soma	7297.38913547345	1506.00718651859	3436.46783617021	2.27653656456241	0.144622826152698	15.7411981574662	7.89347884009162e-56	9.44191627255626e-54
TRINITY_DN53147_c12_g2_i3	ovary	soma	55.8472637405906	950.734747635343	652.438919670425	-4.08947800175832	0.260081412243903	-15.7238380339277	1.03838335104168e-55	1.23521723377228e-53
TRINITY_DN50598_c0_g1_i1	ovary	soma	7081.754392467	1361.93011143599	3268.538205113	2.37918981456522	0.151514281383488	15.7027429549258	1.44841517596632e-55	1.71350698646873e-53
TRINITY_DN38353_c0_g1_i1	ovary	soma	6146.60194287673	1.9272354576374	2050.15213793067	11.6526328068584	0.742691262236272	15.6897400028268	1.77782244909054e-55	2.09171011756112e-53
TRINITY_DN51498_c5_g1_i1	ovary	soma	6.19180555687991	1167.14049265844	780.157596957918	-7.56101456746699	0.48259474132364	-15.6674201354308	2.52627361278817e-55	2.95615201939903e-53
TRINITY_DN43287_c1_g1_i1	ovary	soma	1740.68171678688	219.219917702447	726.373850730591	2.98430479571041	0.1904891775219	15.6665320021517	2.56181485476112e-55	2.98153706150604e-53
TRINITY_DN45735_c0_g1_i10	ovary	soma	14.4957929798358	1354.55032181264	907.865478868372	-6.54925849839855	0.418089411244969	-15.6647318067598	2.6353898692992e-55	3.0506763051549e-53
TRINITY_DN48139_c5_g1_i2	ovary	soma	6272.69770744448	306.166226278789	2295.01005333402	4.35964515051487	0.278422786708847	15.658363318782	2.91297497905573e-55	3.35397135155342e-53
TRINITY_DN19892_c0_g1_i1	ovary	soma	1738.0595197607	172.490169430907	694.34661954084	3.32416680576549	0.212339807946358	15.6549393065536	3.07406379777875e-55	3.52062061861565e-53
TRINITY_DN45151_c0_g1_i6	ovary	soma	2149.65250182613	114.042113273013	792.578909457387	4.23168464087596	0.271360452789516	15.5943307043282	7.95527782632929e-55	9.06270300945481e-53
TRINITY_DN35934_c0_g1_i2	ovary	soma	2289.73751689911	430.295174789916	1050.10928882631	2.41186617331426	0.154802503481292	15.5802788654883	9.91213833699482e-55	1.12325395017808e-52
TRINITY_DN43926_c0_g1_i2	ovary	soma	2513.9491475944	289.479024323914	1030.96906541408	3.11521624813732	0.199970272377491	15.5783967841811	1.02083040532647e-54	1.15075913387876e-52
TRINITY_DN21546_c0_g1_i1	ovary	soma	1494.71197662149	38.1025059694923	523.638996186825	5.31584543330651	0.341494067247103	15.5664356811798	1.23077195843716e-54	1.38019536651617e-52
TRINITY_DN49493_c9_g1_i2	ovary	soma	14.4475462993865	3636.37801316077	2429.06785754031	-7.97726825603997	0.512746741378363	-15.5579111718887	1.4061350074004e-54	1.568678385717e-52
TRINITY_DN43429_c0_g1_i4	ovary	soma	2914.26228445329	535.43556637213	1328.37780573252	2.44281125193604	0.157059057705697	15.5534566908804	1.50745281288811e-54	1.67303951104608e-52
TRINITY_DN50020_c1_g1_i1	ovary	soma	2977.77823998748	24.2519561754839	1008.76071744615	6.95980610949619	0.447504066926791	15.5524980081014	1.53019145186955e-54	1.6895667769335e-52
TRINITY_DN52148_c0_g1_i4	ovary	soma	10.2071003404181	460.069300564132	310.115233822894	-5.48659128516718	0.352789826577192	-15.5520110610862	1.54187165693565e-54	1.69377748191232e-52
TRINITY_DN44423_c0_g1_i4	ovary	soma	780.345992772042	11567.9490370831	7972.08135564611	-3.88987474575854	0.250284915718782	-15.5417865858491	1.80869979772134e-54	1.9768078855197e-52
TRINITY_DN44213_c0_g1_i1	ovary	soma	2974.18232185392	205.927075969491	1128.67882459763	3.85828762938318	0.248313665069892	15.5379593317879	1.92000458209426e-54	2.08785952813492e-52
TRINITY_DN40349_c0_g1_i1	ovary	soma	4654.89813672501	618.696403376691	1964.09698115946	2.90917695599078	0.187269046331546	15.5347453996231	2.01872382277531e-54	2.18417802151634e-52
TRINITY_DN50074_c0_g1_i3	ovary	soma	2855.90301710895	256.765017644728	1123.14435079947	3.46901239748429	0.223357909390443	15.5311822489359	2.13408794025035e-54	2.29745237207651e-52
TRINITY_DN37312_c0_g1_i1	ovary	soma	10082.5486283018	18.6138898040664	3373.25880263663	9.11788275173467	0.587203449297571	15.5276382702481	2.25534198190531e-54	2.41590886628871e-52
TRINITY_DN53006_c7_g6_i1	ovary	soma	3489.1988024863	244.519586473094	1326.07932514416	3.83152517592426	0.246968974009819	15.5141964341316	2.78094346236307e-54	2.96418285584848e-52
TRINITY_DN44891_c0_g1_i2	ovary	soma	1362.71885203502	75.5829097813849	504.62822386593	4.186984264503	0.270647587702169	15.4702441653037	5.50976718508464e-54	5.84388163852499e-52
TRINITY_DN52693_c0_g1_i2	ovary	soma	970.467823374297	24.8034112223256	340.024881939649	5.3164704967683	0.344219600748982	15.4449964069457	8.15321714057624e-54	8.60524109086995e-52
TRINITY_DN49716_c0_g1_i1	ovary	soma	3511.82311827175	121.492410045212	1251.60264612073	4.84703707955297	0.314754635647252	15.3994144346299	1.65158147785918e-53	1.73464394145298e-51
TRINITY_DN50858_c0_g1_i14	ovary	soma	2756.47267512305	13.5997773923054	927.890743302553	7.72172012109078	0.502048264044499	15.3804338628415	2.21458709076012e-53	2.31467352675516e-51
TRINITY_DN47142_c0_g1_i6	ovary	soma	25.6847032111528	2358.59034939435	1580.95513399995	-6.51959535396575	0.42403417429116	-15.3751649023673	2.4023100231275e-53	2.49875058492551e-51
TRINITY_DN52061_c0_g1_i1	ovary	soma	1954.39994327944	12.0746178066135	659.516392964222	7.39890848856505	0.481251288880124	15.3743141255421	2.4340733594597e-53	2.51961699531379e-51
TRINITY_DN52491_c0_g1_i10	ovary	soma	56.7080599028181	1277.13854735317	870.328384869721	-4.4940970798321	0.292761468607527	-15.3507123092651	3.50318628589621e-53	3.60895234074791e-51
TRINITY_DN48663_c0_g1_i1	ovary	soma	10.8105808735827	425.143913108274	287.032802363377	-5.29300551898144	0.345229895637855	-15.3318284014829	4.686081508385e-53	4.80457242652559e-51
TRINITY_DN49507_c0_g1_i1	ovary	soma	6894.87208771817	100.949538527493	2365.59038825772	6.09764758827258	0.398109211788074	15.3165197079603	5.93092670841386e-53	6.05207502174686e-51
TRINITY_DN44310_c0_g1_i1	ovary	soma	2653.35920673108	83.9066614338466	940.390843199591	4.9711841954938	0.324611277808975	15.314268281274	6.13989560020461e-53	6.23575906452856e-51
TRINITY_DN49719_c1_g1_i1	ovary	soma	185.54971385581	3294.45938489401	2258.15616121461	-4.1499289452115	0.271497214782397	-15.2853462918124	9.57526430000968e-53	9.67910871565768e-51
TRINITY_DN39073_c0_g1_i1	ovary	soma	2109.85971542148	5305.00935627482	4239.95947599038	-1.33055302286381	0.0870975583766832	-15.2765823481454	1.09536568389396e-52	1.10207095980938e-50
TRINITY_DN49454_c0_g1_i1	ovary	soma	29143.2304115707	1.51340784966743	9715.41907575667	14.4292116678553	0.945084490658707	15.2676420050004	1.25634495563873e-52	1.25815642976082e-50
TRINITY_DN48538_c8_g1_i4	ovary	soma	1647.16675451415	48.9591698449139	581.695031401325	5.08177659723574	0.333156013651448	15.25344399922	1.56173675147365e-52	1.55674787018422e-50
TRINITY_DN48259_c0_g1_i3	ovary	soma	14.4475462993865	451.27750531312	305.667518975209	-4.96651969109904	0.32585765987129	-15.2413777631029	1.87866620780435e-52	1.86403512074818e-50
TRINITY_DN52525_c6_g1_i3	ovary	soma	14.2867240312221	722.575012841357	486.478916571312	-5.65729426221664	0.37129719597623	-15.2365660810938	2.0222287283615e-52	1.99727553900695e-50
TRINITY_DN49320_c1_g1_i2	ovary	soma	2485.52649554897	33.7215227487015	850.989847015458	6.23306762586734	0.409413321175895	15.2243889084143	2.43624316377991e-52	2.39519413512992e-50
TRINITY_DN33557_c0_g1_i3	ovary	soma	36.4631196311026	2926.62912686973	1963.24045779019	-6.32508690883886	0.415958653344408	-15.2060471827756	3.22433204190711e-52	3.15559514519554e-50
TRINITY_DN52479_c0_g1_i1	ovary	soma	2129.46360055328	5.23971641542184	713.314344461374	8.69476276682833	0.573234051306534	15.1679104669566	5.76841378216659e-52	5.61989670334067e-50
TRINITY_DN41988_c0_g1_i1	ovary	soma	10.3196759281332	368.525970270595	249.123872156441	-5.16460256081862	0.340828984337096	-15.1530615005166	7.23178425956634e-52	7.01385346363617e-50
TRINITY_DN49502_c1_g1_i1	ovary	soma	3409.38301770589	371.718839940544	1384.27356586233	3.19754843787864	0.21175897342996	15.0999430441433	1.62073333618391e-51	1.56188047682608e-49
TRINITY_DN53198_c11_g2_i3	ovary	soma	16.1614945379815	492.833355501133	333.942735180082	-4.92909194047744	0.32643483745027	-15.0997729867859	1.6249186141333e-51	1.56188047682608e-49
TRINITY_DN23194_c0_g1_i1	ovary	soma	1263.81460743604	175.491354017966	538.26577182399	2.85063508950226	0.188909030966525	15.0899884188565	1.88475389425368e-51	1.80358382654115e-49
TRINITY_DN48815_c4_g1_i1	ovary	soma	38.7200415385265	452.657947149363	314.678645279084	-3.54680079000479	0.23516619909212	-15.0821028009022	2.12395147728076e-51	2.0234866928023e-49
TRINITY_DN50401_c6_g1_i1	ovary	soma	2502.56725064129	294.740321350927	1030.68263111438	3.08815061533136	0.204934154738505	15.0689894482051	2.59044988853735e-51	2.45704742511443e-49
TRINITY_DN52280_c8_g1_i1	ovary	soma	4370.94302376662	15.4900927158762	1467.30773639946	8.19192394502682	0.545471031517916	15.0180733195504	5.59092786601339e-51	5.27974859136554e-49
TRINITY_DN38538_c0_g1_i1	ovary	soma	3308.25416388567	939.705909461932	1729.22199426984	1.8144333445677	0.120848210734253	15.014151500825	5.93160383830651e-51	5.57700271801648e-49
TRINITY_DN52359_c10_g1_i1	ovary	soma	3485.87122141294	197.046939183295	1293.32169992651	4.1453201323014	0.27626568551816	15.004831760146	6.82638149364287e-51	6.39038347563585e-49
TRINITY_DN44571_c0_g1_i2	ovary	soma	3039.49978325665	446.300591152424	1310.70032185383	2.76421322025961	0.184235519653268	15.0036932371231	6.94451858716308e-51	6.47283245455447e-49
TRINITY_DN21780_c0_g1_i1	ovary	soma	1233.01560786471	11357.6017913612	7982.73973019573	-3.20340768657762	0.213558293360258	-15.0001558645802	7.32471170281762e-51	6.79777446867958e-49
TRINITY_DN50277_c0_g1_i2	ovary	soma	2340.43896564844	44.2524105231797	809.647928898265	5.71538422034875	0.381083096257683	14.9977374396163	7.59649882505479e-51	7.01975176833711e-49
TRINITY_DN51774_c12_g1_i1	ovary	soma	34.765253619324	4673.425226329	3127.20523542577	-7.0697136027697	0.472199666705316	-14.9718733435313	1.12118010251326e-50	1.03162943535099e-48
TRINITY_DN37550_c0_g1_i1	ovary	soma	1343.66414478027	21.6919488101876	462.349347466883	5.9631182717924	0.398713807682458	14.9558860438099	1.42571419779521e-50	1.30625754862675e-48
TRINITY_DN49585_c0_g1_i2	ovary	soma	1431.93918086613	7.50549994361931	482.31672691779	7.55957485694483	0.505795262267647	14.9459186767641	1.65591685871222e-50	1.51074346970055e-48
TRINITY_DN50472_c0_g1_i1	ovary	soma	12588.3040876803	126.140240394695	4280.19485615657	6.64775480514947	0.445905431728316	14.9084409655719	2.90455455383101e-50	2.63873266238546e-48
TRINITY_DN45922_c0_g1_i2	ovary	soma	767.684367704376	49.3916930230178	288.822584583471	3.95906397939797	0.265619696671193	14.905009037409	3.05771238557407e-50	2.76620190646199e-48
TRINITY_DN52363_c1_g1_i1	ovary	soma	1011.51214371535	7719.63375484931	5483.59321780466	-2.9319382147491	0.196759224562687	-14.9011474367495	3.23967695171709e-50	2.91855583462011e-48
TRINITY_DN40736_c0_g1_i2	ovary	soma	19979.0878599682	1.10712103570273	6660.43403401321	14.3307365061167	0.964487878312982	14.8583894399824	6.13831876185492e-50	5.50683921922909e-48
TRINITY_DN44419_c0_g1_i1	ovary	soma	9068.6317946498	3275.62006325959	5206.623973723	1.46912749511223	0.0988802900298152	14.8576373984062	6.20760341485827e-50	5.54588834544869e-48
TRINITY_DN44568_c0_g1_i2	ovary	soma	1904.68382999884	256.227484808746	805.712933205445	2.89289616777923	0.194872028064676	14.8451073071355	7.48349677254631e-50	6.65814747973944e-48
TRINITY_DN46660_c0_g1_i2	ovary	soma	5967.80741010637	966.326907609461	2633.48707510843	2.625866731457	0.177052986976112	14.8309654431941	9.23944918388858e-50	8.18660824602078e-48
TRINITY_DN50867_c4_g1_i5	ovary	soma	67.4137092745459	12635.2390123754	8445.96391134177	-7.55080579504264	0.509930819864106	-14.8075101580541	1.31003688032538e-49	1.15600016681499e-47
TRINITY_DN52655_c11_g3_i1	ovary	soma	3411.79773389365	44733.6568180235	30959.7037899802	-3.71275143815788	0.250841422999476	-14.8011895075465	1.43914839529337e-49	1.26474710608414e-47
TRINITY_DN39511_c1_g2_i1	ovary	soma	28.7021058769756	443.062679219383	304.942488105247	-3.94664877343409	0.266706378962074	-14.7977292061519	1.51511881427632e-49	1.326098503666e-47
TRINITY_DN49220_c0_g1_i1	ovary	soma	1502.63078465595	52.5268070026162	535.894799553726	4.82478416416614	0.326151036388511	14.7930977549275	1.62308447060683e-49	1.41484339014719e-47
TRINITY_DN53203_c25_g1_i7	ovary	soma	730.463943535259	14578.27639759	9962.33891290512	-4.31870589805691	0.291969105003145	-14.7916537196988	1.65828807900178e-49	1.43970163826562e-47
TRINITY_DN52659_c1_g1_i3	ovary	soma	14.1940527132535	489.062196800422	330.772815438032	-5.1103690153667	0.34572175501395	-14.7817397697767	1.92138221478058e-49	1.66141688620243e-47
TRINITY_DN50655_c0_g1_i1	ovary	soma	3598.35665776341	238.372300428722	1358.36708620695	3.91673840549024	0.26512021345852	14.773443165257	2.17320941115662e-49	1.87165487326453e-47
TRINITY_DN34002_c0_g1_i2	ovary	soma	4660.09492991945	1283.71009291423	2409.17170524931	1.86085969750578	0.126238541419495	14.7408206446404	3.52475412886229e-49	3.02356498599737e-47
TRINITY_DN47030_c3_g1_i1	ovary	soma	4739.16934415612	656.939665421463	2017.68289166635	2.85267819280617	0.193707878235191	14.7267019741065	4.34393850457842e-49	3.71148174373325e-47
TRINITY_DN45175_c0_g1_i7	ovary	soma	14.1618882596206	607.700246226536	409.854126904231	-5.42487496937027	0.369162655893002	-14.6950805634647	6.93159997435356e-49	5.89898336157338e-47
TRINITY_DN5379_c0_g1_i1	ovary	soma	512.412747998313	23.8024772954765	186.672567529755	4.42535784340303	0.301245088823927	14.6902240321321	7.44671903256745e-49	6.31241368071692e-47
TRINITY_DN38856_c0_g1_i1	ovary	soma	3817.07963301627	13.3146950738835	1281.23634105468	8.21445112213988	0.559481580501832	14.682254802333	8.37582237928613e-49	7.07215026072195e-47
TRINITY_DN1216_c0_g1_i2	ovary	soma	1902.08997538337	226.722137975533	785.178083778145	3.06241935945261	0.208784046555924	14.667880089355	1.03529322672088e-48	8.70738221270596e-47
TRINITY_DN22443_c0_g1_i1	ovary	soma	3532.01678387519	978.962696744772	1829.98072578824	1.85134355669442	0.126284300832279	14.6601243740759	1.16060173753362e-48	9.72331362289349e-47
TRINITY_DN46494_c0_g1_i1	ovary	soma	1842.29700768708	353.872793855245	850.014198465857	2.3797250596297	0.162342168937708	14.6586994322025	1.18521446182069e-48	9.89102813079893e-47
TRINITY_DN52929_c5_g1_i1	ovary	soma	2243.60565449839	308.510774753758	953.542401335303	2.86319457979893	0.195526486902838	14.6435126266127	1.48209164104829e-48	1.23208166499655e-46
TRINITY_DN46177_c1_g1_i1	ovary	soma	2125.91707251271	35.2982237911855	732.171173365026	5.93525661988743	0.405679737123372	14.6303994919087	1.79728726845942e-48	1.48836123758461e-46
TRINITY_DN40651_c0_g1_i5	ovary	soma	2382.66284693276	284.777567541901	984.072660672187	3.06002072921968	0.209216729731073	14.626080491522	1.91506273691591e-48	1.57981669687879e-46
TRINITY_DN63360_c0_g1_i1	ovary	soma	2735.5981458402	353.747166610716	1147.69749302054	2.94686583186882	0.201595122119428	14.6177437275643	2.16455490856e-48	1.77881800519868e-46
TRINITY_DN50520_c2_g1_i1	ovary	soma	5492.65613356941	271.516450269101	2011.89634470254	4.34022366641386	0.29701222215422	14.6129463458923	2.32252599146203e-48	1.90138049894178e-46
TRINITY_DN51192_c1_g1_i1	ovary	soma	3139.39889198552	59.5448622779004	1086.16287218044	5.73336213510421	0.392362628186614	14.6124062875257	2.34101290427682e-48	1.90925563795394e-46
TRINITY_DN45930_c0_g1_i1	ovary	soma	13581.2757531492	53.3345588788816	4562.64829030234	8.0103379098772	0.548402305685069	14.60668167664	2.54620981719816e-48	2.06877145562617e-46
TRINITY_DN48645_c0_g1_i1	ovary	soma	1170.0783160308	254.000932822073	559.360060558316	2.2016653946345	0.150824335821705	14.5975474225669	2.9113157894393e-48	2.3565240700157e-46
TRINITY_DN48729_c11_g1_i1	ovary	soma	792.347452485137	52.1394389665536	298.875443472748	3.93961113280736	0.270328603656747	14.5734157596202	4.14629997457322e-48	3.34359493455191e-46
TRINITY_DN50785_c0_g1_i2	ovary	soma	41.0374703102861	2925.51844340055	1964.0247857038	-6.1558117029917	0.423116362331125	-14.5487441541536	5.94850732818239e-48	4.77900415235429e-46
TRINITY_DN49026_c7_g2_i1	ovary	soma	46.4810552926535	653.298950499282	451.026318763739	-3.81312198701632	0.262232967276959	-14.5409710556685	6.664056711713e-48	5.33397044832314e-46
TRINITY_DN51794_c2_g1_i16	ovary	soma	914.45050516949	72.3538568558276	353.052739627048	3.67165375426976	0.252565600858281	14.5374260857083	7.01822968490428e-48	5.596648272062e-46
TRINITY_DN47315_c0_g1_i2	ovary	soma	2687.40393636405	416.528772002889	1173.48716012328	2.6901883227814	0.185101876589425	14.5335551013808	7.42640216179975e-48	5.90029021939891e-46
TRINITY_DN38102_c0_g1_i1	ovary	soma	1745.01260013108	168.560753459932	694.044702350315	3.37504317897322	0.232941254132518	14.4888168973847	1.42577456999828e-47	1.12861589215562e-45
TRINITY_DN49823_c1_g1_i11	ovary	soma	12388.4817416601	2225.44038042735	5613.1208341716	2.47665478325503	0.1710551871501	14.4786885713192	1.6521941125598e-47	1.30305463141117e-45
TRINITY_DN46003_c0_g1_i1	ovary	soma	690.858585466732	25.3188914264554	247.165456106548	4.78472216347296	0.330692969771902	14.4687749690393	1.90840829125204e-47	1.49963280726086e-45
TRINITY_DN48025_c0_g1_i2	ovary	soma	38340.9572479749	495.221995049818	13110.4670793582	6.27359778822019	0.433737161627453	14.4640541397943	2.04395426285366e-47	1.60030469940008e-45
TRINITY_DN46951_c0_g1_i3	ovary	soma	5.87398306348119	448.119419960162	300.704274327935	-6.25155545540708	0.432267124870975	-14.4622505291678	2.09823335283943e-47	1.63685008405745e-45
TRINITY_DN41711_c0_g1_i1	ovary	soma	3158.0623638761	47.2781830172017	1084.2062433035	6.06140077002785	0.419267609915513	14.4571167118044	2.26071431237828e-47	1.75723609602226e-45
TRINITY_DN50770_c0_g1_i9	ovary	soma	37.2756691128809	2123.53409671891	1428.11462085023	-5.83228121044136	0.403823913682855	-14.442634556362	2.78971386135677e-47	2.16062335067887e-45
TRINITY_DN52958_c0_g1_i8	ovary	soma	6551.90439209164	1.16525799514531	2184.74496936064	12.3411167638737	0.855210055172007	14.4305094277587	3.32615286620439e-47	2.56686012051063e-45
TRINITY_DN45926_c0_g1_i1	ovary	soma	12222.5449440073	8.70987575739873	4079.98823184069	10.524076530185	0.729864771293282	14.4192142765527	3.91777158270786e-47	3.01262642668868e-45
TRINITY_DN44941_c0_g1_i1	ovary	soma	1365.20936325883	151.903489854365	556.338780989187	3.16133184741082	0.21953874391834	14.3998812737432	5.18324808592927e-47	3.97154856007626e-45
TRINITY_DN51995_c8_g2_i1	ovary	soma	1451.82043412929	332.871754572044	705.854647757791	2.12218763876327	0.147483474161353	14.3893249791602	6.03823657618903e-47	4.61025786247964e-45
TRINITY_DN29658_c0_g1_i3	ovary	soma	2028.72901008506	246.289216209947	840.435814168317	3.04771779763285	0.211811943779909	14.3887910343701	6.08503045828836e-47	4.62956857941366e-45
TRINITY_DN51816_c2_g2_i1	ovary	soma	15.7150142300513	629.525951097239	424.922305474843	-5.31973178123691	0.369872767897645	-14.3825992150605	6.65475548221431e-47	5.04519508054775e-45
TRINITY_DN47168_c0_g1_i1	ovary	soma	3189.1561054507	458.460149413715	1368.69213475938	2.79565922844356	0.194681414898134	14.3601752119295	9.19942799834295e-47	6.94992576253762e-45
TRINITY_DN31392_c0_g1_i1	ovary	soma	943.671064347521	6.91592010200313	319.167634850509	7.12698940390071	0.496334980093561	14.3592325541054	9.32540708203132e-47	7.02046642948309e-45
TRINITY_DN36453_c1_g1_i1	ovary	soma	605.5808995444	13.6476908471058	210.958760412871	5.46890132374992	0.381563412532671	14.3328766441454	1.36353496972601e-46	1.02293628687006e-44
TRINITY_DN42274_c0_g1_i1	ovary	soma	2031.8857426391	191.838863333939	805.187823102327	3.40806442935799	0.2378699241277	14.3274289166897	1.4748022008527e-46	1.10256827036665e-44
TRINITY_DN46832_c0_g1_i1	ovary	soma	5.23833807668375	341.2672685441	229.257625054962	-6.01470481353616	0.419954923804887	-14.3222628729807	1.58864883025003e-46	1.18357086381015e-44
TRINITY_DN52556_c0_g1_i1	ovary	soma	980.263635848252	22.3134292471071	341.630164780822	5.47813938851362	0.382584186538901	14.3187815421028	1.67025970218647e-46	1.24008143613024e-44
TRINITY_DN46071_c0_g1_i1	ovary	soma	10.5570872874497	475.943961978237	320.815003747975	-5.49592433474161	0.384012135781819	-14.3118506490747	1.84536408595e-46	1.3653791798828e-44
TRINITY_DN31612_c0_g1_i1	ovary	soma	1434.76662479799	108.309117550845	550.46161996656	3.72299785305353	0.26028341271098	14.3036308548312	2.07684995079916e-46	1.53139233872112e-44
TRINITY_DN43469_c0_g1_i1	ovary	soma	7.36660216957615	833.3010634228	557.989576338392	-6.82481087573391	0.477855016528469	-14.282178986662	2.82624320439097e-46	2.0768546905714e-44
TRINITY_DN52394_c3_g2_i1	ovary	soma	15.779343137317	1947.23823008081	1303.41860109965	-6.94532512966162	0.486324598391517	-14.2812540279327	2.86400926393178e-46	2.09744841706514e-44
TRINITY_DN46274_c1_g1_i2	ovary	soma	494.026496006541	7873.75194527442	5413.84346218513	-3.99428332691246	0.279752136083599	-14.2779368294755	3.00362776898417e-46	2.19224099979655e-44
TRINITY_DN50527_c1_g2_i2	ovary	soma	1914.98424747978	3.14475454421301	640.424585522734	9.13278806075211	0.639693092246311	14.2768277029253	3.05180487591883e-46	2.21987874268271e-44
TRINITY_DN27352_c0_g1_i2	ovary	soma	1616.05375449235	23.2332077685341	554.173390009805	6.15745274346648	0.431298128369639	14.2765579965358	3.06363587135273e-46	2.22098127764632e-44
TRINITY_DN35553_c0_g1_i3	ovary	soma	866.667583559801	44.4391700974278	318.515307918219	4.26795997030293	0.29902826708447	14.2727642838438	3.23496977822032e-46	2.3373199427806e-44
TRINITY_DN49446_c0_g1_i3	ovary	soma	6863.6361893924	842.166522107387	2849.32307786906	3.02804066433398	0.212367453925073	14.2584968099788	3.96912088361611e-46	2.85816527575714e-44
TRINITY_DN9449_c0_g1_i1	ovary	soma	15.8436720445828	246.646936584743	169.712515071356	-3.95965945534185	0.277794306541759	-14.2539258800347	4.23772394897384e-46	3.04141447817853e-44
TRINITY_DN30510_c0_g1_i1	ovary	soma	2342.02663823779	35.0024329420518	804.010501373964	6.0783550616632	0.426664957841587	14.2462017326485	4.73334786017352e-46	3.38583763380053e-44
TRINITY_DN49358_c3_g1_i5	ovary	soma	4224.60460575223	728.317546376405	1893.74656616835	2.53807259420353	0.178225572587175	14.2407879933284	5.11470508271484e-46	3.64651374622295e-44
TRINITY_DN51805_c2_g1_i8	ovary	soma	463.964250880932	4696.21373085983	3285.4639042002	-3.33913416141175	0.234588847357025	-14.2339851149439	5.63754205881213e-46	4.00274604324732e-44
TRINITY_DN52412_c0_g1_i2	ovary	soma	2835.68403708265	44.630126593827	974.9814300901	5.97254584152355	0.41960270329484	14.2338116380696	5.65154798730754e-46	4.00274604324732e-44
TRINITY_DN18582_c0_g1_i1	ovary	soma	2364.80651437083	125.302319669509	871.803717903283	4.24192595219337	0.298284458743658	14.2210759825031	6.78023542789999e-46	4.78640160649556e-44
TRINITY_DN46349_c0_g1_i1	ovary	soma	2266.36656864934	399.160244761994	1021.56235272444	2.50231361845986	0.176000168248833	14.2176774224558	7.11762378804005e-46	5.00815548301602e-44
TRINITY_DN44003_c0_g1_i2	ovary	soma	53.5459171956474	4018.46357414981	2696.82435516509	-6.22962151653089	0.438188555581737	-14.216759970512	7.21153231297796e-46	5.05770365572406e-44
TRINITY_DN7658_c0_g1_i1	ovary	soma	1224.4046182546	95.800448334745	472.001838308028	3.674072852537	0.258470874659163	14.2146493580055	7.43227746786838e-46	5.19559630391799e-44
TRINITY_DN26968_c0_g1_i1	ovary	soma	2496.90233652642	447.64014707801	1130.72754356081	2.48030356324328	0.174830842463261	14.1868764589663	1.10470728333668e-45	7.69755744903624e-44
TRINITY_DN49443_c9_g4_i1	ovary	soma	2.68349794560763	924.079221171815	616.947313429746	-8.44436673811398	0.595467823528273	-14.1810630305418	1.200146668553e-45	8.33559932923052e-44
TRINITY_DN46311_c0_g1_i2	ovary	soma	3970.63261843047	578.652809348278	1709.31274570901	2.77779942628177	0.195950345531879	14.1760373973408	1.28923752449717e-45	8.92558621863295e-44
TRINITY_DN53192_c2_g4_i1	ovary	soma	157.7972534161	1430.55774217121	1006.30424591951	-3.18054718062212	0.224378001514209	-14.1749510164022	1.30934479753357e-45	9.0357380883639e-44
TRINITY_DN48055_c0_g1_i1	ovary	soma	1161.61047835185	118.16672161331	465.981307192823	3.29596459133115	0.232680962615529	14.1651665623253	1.50509638068811e-45	1.03534281701584e-43
TRINITY_DN49315_c0_g1_i4	ovary	soma	7.31835548912683	476.607352578955	320.177686882345	-6.02099801461479	0.425088680973493	-14.1640986554291	1.52815038338044e-45	1.04785369122816e-43
TRINITY_DN51742_c0_g1_i1	ovary	soma	2849.78556671048	1.9272354576374	951.213345875252	10.5436983674754	0.744834365252391	14.1557624880837	1.72061302875019e-45	1.17607997212763e-43
TRINITY_DN48234_c0_g1_i4	ovary	soma	172.377279572948	3011.59192434161	2065.18704275205	-4.12641863639727	0.291612433939988	-14.1503521665556	1.85824366874238e-45	1.26613431745861e-43
TRINITY_DN47116_c0_g1_i1	ovary	soma	8903.16302257716	1.51340784966743	2968.72994609216	12.7282756984429	0.900847331606581	14.1292261761414	2.50885964212264e-45	1.70089381784208e-43
TRINITY_DN49539_c1_g1_i1	ovary	soma	4780.63865242516	215.124938105652	1736.96284287882	4.47761240737123	0.316906341729426	14.1291347561426	2.51211849925122e-45	1.70089381784208e-43
TRINITY_DN34279_c0_g1_i1	ovary	soma	931.461329740909	69.8876154101752	357.07885352042	3.71966647537414	0.263377295921808	14.1229579503255	2.74234461382553e-45	1.85095366395854e-43
TRINITY_DN53130_c5_g1_i2	ovary	soma	2389.19634952827	2.17826722869351	797.850961328551	10.0747850252909	0.713501151057403	14.1202085103298	2.85146384146505e-45	1.91858962408075e-43
TRINITY_DN47207_c0_g1_i1	ovary	soma	8825.21932967312	5.48487231846568	2945.39635810335	10.6615893552446	0.755309552784696	14.1155229878096	3.04746685214331e-45	2.04408127082547e-43
TRINITY_DN52648_c0_g2_i2	ovary	soma	36.004379139286	473.523067414179	327.683504655882	-3.71298892300802	0.263058323023346	-14.114698521356	3.08331704027625e-45	2.06170494391888e-43
TRINITY_DN50443_c0_g1_i1	ovary	soma	8.46098764819019	1576.97085522669	1054.13423270052	-7.53938806148538	0.53424375608902	-14.1122623812736	3.19171794867842e-45	2.12758139792554e-43
TRINITY_DN44711_c0_g1_i1	ovary	soma	2059.77753296704	204.94008496033	823.219234295899	3.32922427173435	0.236172186005263	14.096597605529	3.98525691106922e-45	2.64835081951331e-43
TRINITY_DN30609_c0_g1_i1	ovary	soma	688.933980169331	9.4363246225958	235.935543138174	6.17825144653063	0.438487673087304	14.0899090800679	4.38125315207173e-45	2.9025465113002e-43
TRINITY_DN45975_c0_g1_i1	ovary	soma	1331.00778163318	14755.5766320132	10280.7203485532	-3.47061921753188	0.246406781264586	-14.0849176297839	4.70206724078532e-45	3.10552790678984e-43
TRINITY_DN53192_c2_g3_i2	ovary	soma	82.8392434219012	1035.80443810214	718.149373208728	-3.64472494562937	0.258874997095943	-14.0790921738903	5.1061513451723e-45	3.36209616553225e-43
TRINITY_DN48085_c1_g1_i3	ovary	soma	5166.52732347479	301.500425121945	1923.17605790623	4.10264615642351	0.291414560883936	14.0783842234208	5.15755586850862e-45	3.38558949405058e-43
TRINITY_DN51413_c0_g2_i3	ovary	soma	10123.3393068241	1235.16513609486	4197.88985967128	3.0341760518128	0.215624798366938	14.0715542683055	5.68070123665573e-45	3.71766499472446e-43
TRINITY_DN31871_c0_g1_i1	ovary	soma	6.19180555687991	743.762694186606	497.905731310031	-6.91318185076825	0.491387098673672	-14.0687084976956	5.91395795048701e-45	3.8585887464223e-43
TRINITY_DN46742_c0_g1_i1	ovary	soma	2701.12907410179	243.575869805121	1062.76027123734	3.47224643793065	0.247150128962149	14.0491386855089	7.79766281154107e-45	5.07225009049217e-43
TRINITY_DN46682_c1_g1_i1	ovary	soma	9542.93830435901	884.109686884994	3770.38589270966	3.43131614424659	0.244318302983499	14.0444498113526	8.3312891391732e-45	5.40304176070898e-43
TRINITY_DN5694_c0_g1_i1	ovary	soma	4551.7540919896	331.098833103972	1737.98391939918	3.77772440361003	0.269515499127	14.0167241433114	1.2317020707867e-44	7.96389708291543e-43
TRINITY_DN51588_c6_g2_i4	ovary	soma	14.8902045643866	706.398601924602	475.89580280453	-5.56675782621851	0.397348215795681	-14.0097717944227	1.35840768929659e-44	8.7568490892949e-43
TRINITY_DN48593_c2_g1_i1	ovary	soma	4729.63734798455	582.4855863499	1964.86950689478	3.02334853616604	0.216084127033163	13.9915345827417	1.75581951246819e-44	1.12849402755082e-42
TRINITY_DN35597_c0_g1_i1	ovary	soma	5665.19567528817	1.30876130202934	1889.27106596407	12.1121587005878	0.86652439702827	13.9778622992338	2.1278378646953e-44	1.3635261031177e-42
TRINITY_DN34650_c0_g1_i1	ovary	soma	956.324251274231	49.6887139535281	351.900559727096	4.2513571459436	0.305017226922493	13.938088641216	3.71763280306328e-44	2.37520331996307e-42
TRINITY_DN124415_c0_g1_i1	ovary	soma	10.5570872874497	346.297209878008	234.383835681155	-5.03864388092631	0.361677271276289	-13.9313257455906	4.08698095809489e-44	2.603455236945e-42
TRINITY_DN27493_c0_g1_i1	ovary	soma	1333.61469048763	81.8171628978698	499.083005427791	4.0209124333354	0.289861168434177	13.8718561546421	9.38172087649791e-44	5.95863811775447e-42
TRINITY_DN51394_c0_g1_i4	ovary	soma	3093.51178856488	180.353990103289	1151.40658959048	4.10394840460194	0.296166190632641	13.856910526605	1.15541210838313e-43	7.31681708988154e-42
TRINITY_DN48875_c0_g1_i3	ovary	soma	1930.08972520099	5.67417790874012	647.146027006158	8.45560250412227	0.610484684832081	13.8506382128948	1.2608681034823e-43	7.96121734195815e-42
TRINITY_DN50425_c3_g1_i1	ovary	soma	38.116561005362	3309.45099413625	2219.00618309262	-6.44010021020302	0.465175514762345	-13.8444522676419	1.37424266058756e-43	8.65170138161131e-42
TRINITY_DN38447_c0_g1_i1	ovary	soma	11028.404493331	1.02175468826128	3676.81600090252	13.1291228579302	0.948466788408562	13.8424697821625	1.41268054865319e-43	8.86776235949033e-42
TRINITY_DN52808_c6_g1_i1	ovary	soma	26.5899240108997	475.179614784515	325.649717859977	-4.1562896443078	0.300325920565623	-13.8392638120612	1.47711620427818e-43	9.24528749834695e-42
TRINITY_DN48126_c0_g1_i2	ovary	soma	1955.59831797226	24855.5355780015	17222.2231579917	-3.66787266484052	0.265044091072356	-13.8387264171802	1.48819967571741e-43	9.28766006315121e-42
TRINITY_DN32656_c0_g1_i1	ovary	soma	12.8101871519435	2320.04821222078	1550.96887053117	-7.49814732291636	0.542147764963107	-13.8304495701953	1.66973689092352e-43	1.03904927741255e-41
TRINITY_DN39283_c0_g1_i1	ovary	soma	4411.69295146185	1116.88461037169	2215.15405740174	1.98056313793579	0.143378421718511	13.8135370315635	2.11201436878215e-43	1.31048361309073e-41
TRINITY_DN52288_c0_g1_i1	ovary	soma	1682.24203830846	15586.4562651738	10951.718189552	-3.21186174238819	0.232701685062608	-13.8024859662019	2.46213180160367e-43	1.52333792587151e-41
TRINITY_DN45892_c0_g1_i5	ovary	soma	10.4445116997346	1123.79467885623	752.67795647073	-6.74391869607975	0.489351944513517	-13.7813260408807	3.30151603250405e-43	2.03681781363452e-41
TRINITY_DN52159_c10_g8_i1	ovary	soma	646.766137883868	53.2990079697505	251.12138460779	3.59537880959953	0.26099780736271	13.7755134647664	3.57829850544514e-43	2.2012670034497e-41
TRINITY_DN52295_c2_g1_i1	ovary	soma	19.0180749356399	1009.08138542588	679.060281929134	-5.72873365285777	0.415935569544204	-13.7731275522685	3.69848459949999e-43	2.26871999748816e-41
TRINITY_DN47208_c0_g1_i1	ovary	soma	11.1123211401649	1081.38434419743	724.627003178339	-6.60373116097363	0.479666822529393	-13.767329427019	4.00755532814469e-43	2.45132595938305e-41
TRINITY_DN46516_c0_g1_i2	ovary	soma	1978.56036052086	193.875250177137	788.770286958378	3.34768909491672	0.243493847016047	13.7485572466893	5.19552883156485e-43	3.16897822301481e-41
TRINITY_DN36449_c0_g1_i1	ovary	soma	4845.08255989179	265.190185665837	1791.82097707449	4.19010586804186	0.304813385037053	13.7464628317832	5.3481044146543e-43	3.25282587999779e-41
TRINITY_DN46274_c1_g1_i1	ovary	soma	1249.36785519175	17844.3084135302	12312.6615607507	-3.83616309467222	0.279257639910417	-13.7370032057237	6.09467305848577e-43	3.69646213020443e-41
TRINITY_DN51998_c0_g1_i1	ovary	soma	6045.82516170372	784.066404827052	2537.98599045261	2.94864605080248	0.214769541498983	13.7293492839926	6.77391596018684e-43	4.09688720614559e-41
TRINITY_DN41474_c0_g1_i1	ovary	soma	4024.48871403366	2.22465245211154	1342.97933964596	10.6796378352264	0.780032627244915	13.6912706753652	1.14489434860512e-42	6.9049636470075e-41
TRINITY_DN79553_c0_g1_i1	ovary	soma	850.657679093931	76.3195344187193	334.432249310457	3.47779104165767	0.254068326618072	13.6884084999924	1.19089125622355e-42	7.16231274797464e-41
TRINITY_DN37349_c0_g1_i2	ovary	soma	5354.1454403817	1033.01020615657	2473.38861756495	2.37333504739595	0.173419402746613	13.6855219762444	1.2391410449497e-42	7.43173978796991e-41
TRINITY_DN52846_c3_g1_i5	ovary	soma	14.0010659914562	1315.44414861004	881.629787737177	-6.55075874238115	0.478915081402305	-13.6783304530731	1.36797627200489e-42	8.18163808681593e-41
TRINITY_DN51687_c5_g4_i1	ovary	soma	1451.21377737574	4.85993935481773	486.977885361791	8.30862846880333	0.607745716107622	13.6712250676433	1.5083422866158e-42	8.99615450779078e-41
TRINITY_DN41401_c0_g1_i1	ovary	soma	950.638638834521	11901.8385555363	8251.43858330238	-3.64614524404662	0.266786442105993	-13.6669060663811	1.60057127071792e-42	9.51986188669267e-41
TRINITY_DN45558_c0_g1_i3	ovary	soma	16.6845639370639	820.373002601539	552.476856380047	-5.6170489118447	0.411740291214869	-13.6422133847314	2.24637496958205e-42	1.33241596336284e-40
TRINITY_DN52833_c0_g1_i1	ovary	soma	8493.21439792249	249.496676768938	2997.40258382012	5.09346940846339	0.37359509241378	13.6336625183022	2.52579130460968e-42	1.49403331262503e-40
TRINITY_DN48845_c1_g1_i7	ovary	soma	6.09531219598127	1540.26967528475	1028.87822092183	-7.97557992381436	0.585125088357183	-13.6305553846732	2.63566816740563e-42	1.55475537842221e-40
TRINITY_DN43974_c0_g1_i1	ovary	soma	2043.96920159647	26578.6788726936	18400.4423156612	-3.7008080810081	0.271929328881882	-13.6094480732367	3.51891180790787e-42	2.07010082338974e-40
TRINITY_DN50700_c0_g1_i2	ovary	soma	5659.8769260774	1603.207161331	2955.43041624647	1.81945504604407	0.133695562202591	13.6089412099335	3.54339975884734e-42	2.07882670865782e-40
TRINITY_DN39103_c0_g1_i1	ovary	soma	3517.61078245804	1.4221656342137	1173.48503790882	11.1317235488159	0.818224224821738	13.6047347550008	3.75327612120051e-42	2.19597250449914e-40
TRINITY_DN48845_c1_g1_i6	ovary	soma	4.6348575435192	1670.06299216764	1114.92028062627	-8.48535751712069	0.624331068024473	-13.5911184813697	4.52117981398668e-42	2.6380900426815e-40
TRINITY_DN43956_c0_g1_i3	ovary	soma	4475.0545854012	707.777858003966	1963.53676713638	2.65832981010828	0.195843897613788	13.5737178564053	5.73382663608048e-42	3.33662219733646e-40
TRINITY_DN46061_c0_g1_i1	ovary	soma	4784.5090589348	2.22599380743001	1596.32034884989	11.233629310307	0.82831982122501	13.5619467534816	6.73252243466709e-42	3.90722211700316e-40
TRINITY_DN47635_c1_g1_i9	ovary	soma	83.2979839137178	455.855122451338	331.669409605465	-2.45029454407909	0.18072841434657	-13.5578821567058	7.11611576762592e-42	4.11873894066542e-40
TRINITY_DN42303_c0_g1_i1	ovary	soma	3590.07589906314	313.865630186459	1405.93571981202	3.51066728886366	0.2591757615774	13.5455077569637	8.42294534596251e-42	4.86204922905949e-40
TRINITY_DN44928_c0_g1_i2	ovary	soma	1651.14591456857	93.5794830179307	612.768293534811	4.14063519324559	0.305893002269761	13.5362207128689	9.55813612506979e-42	5.50257296547801e-40
TRINITY_DN46957_c1_g1_i2	ovary	soma	4.12787037125327	894.374520160247	597.625636897249	-7.76214759506581	0.573751815785105	-13.5287547359555	1.05800676808632e-41	6.07465165964442e-40
TRINITY_DN50980_c0_g1_i7	ovary	soma	179.699457105005	1535.79300850818	1083.76182470712	-3.09527623269079	0.229216437808938	-13.5037271422516	1.48660894140417e-41	8.51281306313116e-40
TRINITY_DN51050_c0_g1_i5	ovary	soma	1666.25218634489	157.870923997013	660.664678112971	3.39052658223657	0.251120605277811	13.501586532438	1.53044479217466e-41	8.74058536347815e-40
TRINITY_DN39181_c0_g1_i1	ovary	soma	2684.11680965273	445.502803696686	1191.7074723487	2.59258167334645	0.192094429312751	13.4963917622277	1.64224345602835e-41	9.35427086025036e-40
TRINITY_DN39393_c0_g1_i1	ovary	soma	2655.25467556268	139.048763037389	977.784067212487	4.26215474261302	0.315951983799696	13.4898812514344	1.79389247120889e-41	1.01911078621632e-39
TRINITY_DN52819_c3_g1_i1	ovary	soma	4.98484449055079	538.116741820675	360.406109377301	-6.7542932445135	0.500754407524838	-13.4882352367083	1.83438950699193e-41	1.03937474934324e-39
TRINITY_DN43106_c0_g1_i1	ovary	soma	1655.81373062082	10.8085158120524	559.143587414975	7.25899349167737	0.539675134984573	13.4506724900062	3.05084995481076e-41	1.72409056107691e-39
TRINITY_DN37515_c0_g1_i2	ovary	soma	1638.72502531316	2.37403162700785	547.824362855725	9.35041073238816	0.695887824180839	13.4366637947645	3.68687523741771e-41	2.0780657260953e-39
TRINITY_DN53736_c0_g1_i1	ovary	soma	2.06393518562664	1405.11873294889	937.433800361138	-9.41618215042162	0.701575730252619	-13.4214764627492	4.52605069731611e-41	2.54439680323533e-39
TRINITY_DN30607_c0_g1_i2	ovary	soma	2983.69694415358	776.767569416299	1512.41069432873	1.94099871913573	0.144626237115741	13.4207925051828	4.56801906283504e-41	2.56130256359118e-39
TRINITY_DN52524_c6_g2_i1	ovary	soma	1688.73335019918	333.788348228063	785.436682218437	2.34143464793482	0.174655577755323	13.4060112939248	5.57580121970274e-41	3.11824872886804e-39
TRINITY_DN44706_c0_g1_i1	ovary	soma	7596.15915555016	43.3100459514412	2560.92641581768	7.47479113414885	0.557624795710582	13.4046964762816	5.67549984829192e-41	3.16578205268325e-39
TRINITY_DN51706_c0_g1_i2	ovary	soma	88.081403541515	1562.4863366577	1071.01802561897	-4.14901164517994	0.309825525493204	-13.3914455194588	6.78472793387888e-41	3.77472809158517e-39
TRINITY_DN46060_c0_g1_i3	ovary	soma	20653.4782980673	0.400410945952419	6884.75970665306	15.6576935700083	1.1701746931389	13.3806462076255	7.84622303107216e-41	4.35404711551584e-39
TRINITY_DN24031_c0_g1_i2	ovary	soma	10924.1164294513	4.73011207930434	3644.52555120329	11.2552802229481	0.841213280583158	13.379817559639	7.93418812584699e-41	4.39154253310055e-39
TRINITY_DN52233_c2_g1_i2	ovary	soma	3.50830761127227	831.763712719403	555.678577683359	-7.88473579311684	0.589493472823775	-13.3754420644347	8.41518916263864e-41	4.64583174001981e-39
TRINITY_DN49569_c6_g1_i1	ovary	soma	24.8116468650389	819.27065057198	554.450982669666	-5.04204989148667	0.377022329188813	-13.3733455584314	8.65582801583859e-41	4.76646120227675e-39
TRINITY_DN26107_c0_g2_i1	ovary	soma	2868.97290205524	36.7435305461212	980.819987715828	6.30369020679228	0.471869714276298	13.3589633241459	1.05016492345295e-40	5.76813800175138e-39
TRINITY_DN40527_c1_g1_i1	ovary	soma	4.41352841101911	339.12163867405	227.552268586373	-6.26637738330427	0.469691968842755	-13.3414616365351	1.32829361550361e-40	7.27722387669419e-39
TRINITY_DN44861_c0_g1_i1	ovary	soma	1843.45875006079	280.993470518282	801.815230365786	2.71534663269718	0.203660536548337	13.3327088237967	1.49373729122904e-40	8.16285726331281e-39
TRINITY_DN47516_c0_g1_i1	ovary	soma	1828.98921379147	346.4577052185	840.634874742824	2.39816151195117	0.179978232477361	13.3247308796237	1.66231134143586e-40	9.04864565063112e-39
TRINITY_DN39147_c0_g1_i1	ovary	soma	1836.44322535845	95.6765808213337	675.932129000371	4.25915960883014	0.319645269639499	13.3246445775146	1.66423467449256e-40	9.04864565063112e-39
TRINITY_DN48152_c2_g1_i1	ovary	soma	21302.4362348962	0	7100.81207829874	16.4236698271474	1.23414006645457	13.3077843217012	2.08575811984621e-40	1.12875333319039e-38
TRINITY_DN51613_c0_g1_i1	ovary	soma	18781.1443067851	0	6260.38143559504	16.2419377568607	1.22048642352177	13.3077578282221	2.08649773168815e-40	1.12875333319039e-38
TRINITY_DN46615_c0_g1_i1	ovary	soma	30.0377247578363	914.140724850816	619.439724819823	-4.92994634583287	0.370815666222209	-13.2948707266284	2.47901307338355e-40	1.3377350998251e-38
TRINITY_DN36248_c0_g1_i1	ovary	soma	19216.1343455783	583.413228215412	6794.32026733637	5.04200266214858	0.379349721701158	13.2911726929394	2.60463799286742e-40	1.40201151561071e-38
TRINITY_DN52864_c5_g2_i3	ovary	soma	1488.82191133119	141.080088282219	590.327362631876	3.39492413594283	0.255511336652288	13.2867847682344	2.76193436820152e-40	1.4829727900685e-38
TRINITY_DN44249_c0_g1_i2	ovary	soma	2139.5549490856	199.42658992803	846.136042980553	3.42729713471586	0.257998173935712	13.2841914438118	2.85930309243266e-40	1.53143420107382e-38
TRINITY_DN38163_c0_g1_i1	ovary	soma	1344.71395738882	224.807644828832	598.109749015493	2.58209735255086	0.194693721752947	13.2623555053684	3.82683941065042e-40	2.04455780026586e-38
TRINITY_DN26918_c0_g1_i1	ovary	soma	3452.86975082285	400.888547539845	1418.21561530085	3.1086286592903	0.234635472991362	13.2487582532107	4.58730549461843e-40	2.44478402486706e-38
TRINITY_DN50057_c0_g1_i2	ovary	soma	3601.85617787628	97.3130920412211	1265.49412065291	5.21256570616103	0.393576773677649	13.2440887135029	4.88171268876548e-40	2.59526310868665e-38
TRINITY_DN4434_c0_g1_i2	ovary	soma	4.92051558328504	759.228368832413	507.79241774937	-7.25989089673418	0.548440750824271	-13.2373294395485	5.34145734469162e-40	2.83268271154077e-38
TRINITY_DN51597_c1_g1_i1	ovary	soma	1277.52157724677	12.9100731859118	434.447241206198	6.67188123047854	0.504049400020855	13.2365621905363	5.39629107450474e-40	2.85473078931601e-38
TRINITY_DN51826_c0_g1_i2	ovary	soma	1559.5143091761	163.01639775869	628.515701564494	3.26155942801333	0.246521723134237	13.2303124712354	5.86430613943379e-40	3.09471508549384e-38
TRINITY_DN36473_c0_g1_i1	ovary	soma	10267.9454604404	673.984837113512	3871.9717115558	3.92943480197066	0.297095125177645	13.2261840365812	6.19538556615186e-40	3.26143879278278e-38
TRINITY_DN52380_c9_g2_i1	ovary	soma	3899.96727135117	89.9577914401622	1359.9609514105	5.45032146542263	0.412199147149124	13.2225442558978	6.50265599664595e-40	3.41484600643375e-38
TRINITY_DN34108_c0_g1_i1	ovary	soma	2690.17757522979	48600.983555028	33297.381561762	-4.175230605769	0.315923899623806	-13.2159377962248	7.09959179874956e-40	3.71925330946172e-38
TRINITY_DN48056_c8_g1_i1	ovary	soma	135.701268950302	3243.68415841182	2207.68986192464	-4.57898780147697	0.346551270662853	-13.2130169158482	7.38059140240865e-40	3.8570755700306e-38
TRINITY_DN48304_c6_g1_i1	ovary	soma	2.92090930492416	311.872811780499	208.888844288641	-6.73517203851401	0.510003189205965	-13.206137100829	8.08692235147105e-40	4.21596913194972e-38
TRINITY_DN53190_c11_g1_i1	ovary	soma	1448.03331850901	156.718941071379	587.157066883923	3.21334261013942	0.243374445486341	13.203286827087	8.39888300351956e-40	4.36802777654057e-38
TRINITY_DN39588_c0_g2_i1	ovary	soma	1908.36363195197	23879.4098560457	16555.7277813478	-3.64536357337756	0.27639967749772	-13.188740328424	1.01873274774691e-39	5.28538187752741e-38
TRINITY_DN52383_c0_g1_i3	ovary	soma	19216.0192820406	0	6405.3397606802	16.2749616845924	1.23465660908961	13.1817718098905	1.11735439999306e-39	5.78311480438716e-38
TRINITY_DN30495_c0_g1_i1	ovary	soma	1693.45785107284	7.05775848289416	569.191122679542	7.98407183890955	0.605807413035367	13.1792243988989	1.15572863927831e-39	5.96738449215858e-38
TRINITY_DN52536_c8_g1_i1	ovary	soma	9.16096154225338	962.777907282288	644.90559203561	-6.71962980255548	0.509913676844439	-13.1779752293356	1.17502219137621e-39	6.05248870873711e-38
TRINITY_DN51447_c1_g1_i3	ovary	soma	1130.61913788127	28091.0339302662	19104.2289994712	-4.63491227573485	0.35231434006569	-13.1556163023925	1.57989997841077e-39	8.118574328201e-38
TRINITY_DN123132_c0_g1_i1	ovary	soma	4.6348575435192	385.562893445159	258.586881477946	-6.36418519894667	0.483853338906812	-13.153128618117	1.63276101352495e-39	8.37023271004895e-38
TRINITY_DN48253_c0_g1_i3	ovary	soma	1.7782771458608	557.538444069201	372.285055094754	-8.30445589196844	0.631663627043357	-13.1469591352589	1.77156849649323e-39	9.06024733919141e-38
TRINITY_DN50346_c1_g1_i1	ovary	soma	3815.05600396013	33.0410992045436	1293.71273412307	6.8404856859684	0.520550831624082	13.1408601627368	1.92031348608808e-39	9.79769423435131e-38
TRINITY_DN47524_c0_g1_i2	ovary	soma	7.03269744936099	622.192354081688	417.139135204246	-6.46612721339354	0.492099592362305	-13.1398751670432	1.94547423053438e-39	9.90260181031577e-38
TRINITY_DN47410_c0_g1_i1	ovary	soma	1043.28451503662	16.5667187129155	358.805984154151	5.97971451101303	0.455263605688675	13.1346201108422	2.08535321311428e-39	1.05895613281989e-37
TRINITY_DN126177_c0_g1_i1	ovary	soma	1483.60585968954	96.3502581483621	558.768791995422	3.94563342260464	0.300682119137555	13.1222748925739	2.4545453013305e-39	1.24350152665758e-37
TRINITY_DN49905_c0_g1_i2	ovary	soma	22.0676420550956	3030.17604794298	2027.47324598036	-7.10203857238101	0.541548967065481	-13.1143054539743	2.72668771455085e-39	1.37812941741771e-37
TRINITY_DN40983_c0_g1_i2	ovary	soma	12391.0314681032	0.657318585020808	4130.78203509107	14.2181220743666	1.08515510211905	13.1023869736243	3.19062904075081e-39	1.60883920085259e-37
TRINITY_DN50161_c0_g1_i2	ovary	soma	4544.18512266962	739.102547145488	2007.46340565353	2.62088061276882	0.200108111564079	13.0973232033603	3.41075924123205e-39	1.71581909399456e-37
TRINITY_DN45931_c1_g1_i1	ovary	soma	9485.46713795974	12.4578861745986	3170.12763676965	9.59233597909539	0.733196233886066	13.0829040518312	4.12378851223267e-39	2.06968043023034e-37
TRINITY_DN40000_c0_g1_i2	ovary	soma	1775.91414903898	2.4874359591922	593.629673652454	9.32673257856109	0.714146206256286	13.0599763701804	5.5745086357064e-39	2.79127314966034e-37
TRINITY_DN50711_c6_g1_i3	ovary	soma	11.4301436335637	299.340758543141	203.370553573282	-4.71328785705182	0.36112211767638	-13.0517839432799	6.20765901231367e-39	3.10109295113981e-37
TRINITY_DN45095_c0_g1_i1	ovary	soma	1201.78477033462	161.757610901417	508.433330712485	2.89687548431945	0.221999278864607	13.0490310560252	6.43607376225635e-39	3.20775704109124e-37
TRINITY_DN41977_c0_g1_i1	ovary	soma	15218.8162520637	0	5072.93875068789	15.9385093710186	1.22148969046519	13.0484190701181	6.48797647229706e-39	3.22615753868425e-37
TRINITY_DN40725_c0_g1_i1	ovary	soma	13042.0689247546	148.659966435681	4446.46295254197	6.45991109449857	0.49541831658001	13.0393061344459	7.31194438491574e-39	3.62749941363182e-37
TRINITY_DN45756_c0_g1_i6	ovary	soma	154.349452669164	2282.72091176308	1573.26375873178	-3.88557028961698	0.298006997731206	-13.0385203005255	7.38769093275562e-39	3.65665226375083e-37
TRINITY_DN45268_c0_g1_i1	ovary	soma	5.85790083666475	391.075132860294	262.669388852418	-6.05946652716769	0.464853300590942	-13.0352231972208	7.71409484277484e-39	3.80945357935287e-37
TRINITY_DN48630_c0_g1_i1	ovary	soma	4989.88363769746	8.28510501014823	1668.81794923925	9.23602981676824	0.70868000169408	13.032722518894	7.97118043456378e-39	3.92740242417832e-37
TRINITY_DN48699_c5_g2_i2	ovary	soma	1058.16245941712	178.109924895354	471.460769735943	2.57020067509628	0.197280212325931	13.0281726930119	8.46097175247378e-39	4.15920508681536e-37
TRINITY_DN33191_c0_g1_i1	ovary	soma	830.053667911683	10.7356208352738	283.84163652741	6.26662001853411	0.481062534911471	13.0266224529153	8.63459890978687e-39	4.23488722384103e-37
TRINITY_DN48647_c0_g1_i1	ovary	soma	3554.48950958853	45984.1438739206	31840.9257524766	-3.69342071824504	0.283968820161115	-13.0064304811687	1.12474345112155e-38	5.50382982865865e-37
TRINITY_DN27009_c0_g1_i3	ovary	soma	1841.86581555087	8.00828312036983	619.294127263869	7.84994037394544	0.604080215019682	12.9948642229405	1.30839768780932e-38	6.38800694245407e-37
TRINITY_DN53200_c8_g2_i4	ovary	soma	65.8368569914387	684.421796153534	478.226816432835	-3.3803385595092	0.260202298396538	-12.9911940837574	1.37268502400084e-38	6.68671521533077e-37
TRINITY_DN52454_c13_g1_i1	ovary	soma	1884.37059054438	98.3060420374808	693.660891539781	4.25339749410942	0.327563393318917	12.9849597997304	1.48916345882619e-38	7.23773779503085e-37
TRINITY_DN36765_c0_g1_i1	ovary	soma	2726.69067788408	299.439321568784	1108.52310700722	3.18276525750972	0.245270957633237	12.9765272179881	1.66249225854115e-38	8.06196414834449e-37
TRINITY_DN28874_c0_g1_i1	ovary	soma	2118.08726198584	103.281041698624	774.883115127695	4.34809271790495	0.335418073052894	12.9632034384124	1.97810810500241e-38	9.57093159748468e-37
TRINITY_DN48760_c0_g1_i1	ovary	soma	13.1440918721587	362.256491604717	245.885691693865	-4.78436462608329	0.369878453517519	-12.9349643932603	2.85755441385374e-38	1.37950681804226e-36
TRINITY_DN40369_c0_g1_i1	ovary	soma	4917.9216862217	9.67349348621743	1645.75622439804	9.05193502682735	0.700193028171992	12.9277708612144	3.13785105792479e-38	1.51143335857223e-36
TRINITY_DN51755_c0_g1_i3	ovary	soma	16.9380575231968	627.894477789114	424.242337700475	-5.2102067558422	0.403505380647917	-12.9123600470359	3.8336824549459e-38	1.84247805663929e-36
TRINITY_DN49299_c0_g1_i1	ovary	soma	14868.3325556803	0.657318585020808	4956.54906428345	14.4798361989674	1.12143774006771	12.9118502807771	3.85915015842654e-38	1.85058712830917e-36
TRINITY_DN49364_c0_g2_i3	ovary	soma	13208.6747706006	0.400410945952419	4403.15853083083	15.0127960331823	1.16295407352739	12.9091908054861	3.99476916118903e-38	1.91136388465691e-36
TRINITY_DN36627_c0_g1_i1	ovary	soma	2697.03972062494	136.457311458238	989.984781180471	4.30609286441691	0.333795633829629	12.9003870272754	4.47842287611445e-38	2.13802489901597e-36
TRINITY_DN46128_c0_g1_i1	ovary	soma	2765.17380565329	100.865912708166	988.968543689873	4.77108023574932	0.370336440610607	12.8830968615533	5.60409068006362e-38	2.66950611576216e-36
TRINITY_DN26164_c0_g1_i3	ovary	soma	11.1605678206143	484.293762479483	326.582697593193	-5.43779424730185	0.42244977871511	-12.8720489896835	6.46636710948392e-38	3.07345144005074e-36
TRINITY_DN40842_c0_g1_i2	ovary	soma	2723.96895950917	26.8592050934471	925.895789898689	6.69550946530443	0.520294219313681	12.8686985493256	6.75304248891969e-38	3.20263783764163e-36
TRINITY_DN50691_c11_g1_i1	ovary	soma	3762.5173593108	316.531797736115	1465.19365159434	3.57585976684572	0.277996888965324	12.862948863042	7.27474852334332e-38	3.44247495507923e-36
TRINITY_DN49510_c0_g1_i2	ovary	soma	17.0506331109119	2215.86213970736	1482.92497084188	-7.0224500218347	0.546122317067799	-12.8587494089953	7.6809288681421e-38	3.62671226885894e-36
TRINITY_DN52819_c5_g1_i1	ovary	soma	10.605333967899	506.746840659881	341.36633842922	-5.57839486898371	0.43404265875327	-12.8521811312439	8.36188333759098e-38	3.93959978428165e-36
TRINITY_DN50015_c1_g1_i2	ovary	soma	3290.35405250877	58.423063235115	1135.733392993	5.81117685308337	0.452527865801163	12.8415889766151	9.58859781540707e-38	4.50768776339584e-36
TRINITY_DN48823_c1_g1_i1	ovary	soma	6268.39740044372	1097.78425918235	2821.32197293614	2.51412767703775	0.195872940233115	12.8355028216026	1.03727327672385e-37	4.86569301114188e-36
TRINITY_DN52065_c1_g1_i1	ovary	soma	4521.59550173564	517.103357541334	1851.93407227277	3.12986159163591	0.243854847552266	12.8349369432366	1.04488012121449e-37	4.89072041084112e-36
TRINITY_DN51337_c9_g1_i8	ovary	soma	12.3675288869434	336.619797926877	228.535708246899	-4.77171435066754	0.3724411214588	-12.8119965163283	1.4047309372185e-37	6.56079431870966e-36
TRINITY_DN23898_c0_g1_i1	ovary	soma	788.493774024859	14034.5643088563	9619.20746391249	-4.15368016307654	0.324927834190857	-12.7833928829771	2.03016062230462e-37	9.46133947161054e-36
TRINITY_DN50794_c0_g1_i6	ovary	soma	195.410649292126	1209.28508996471	871.326943073849	-2.6291724031435	0.205699683011904	-12.7816064888702	2.07733866999734e-37	9.66029781937642e-36
TRINITY_DN47676_c2_g1_i3	ovary	soma	5.54007834326603	210.274920221634	142.029972928845	-5.23607663638007	0.409690125307385	-12.7805780831342	2.10499111096781e-37	9.76432633922231e-36
TRINITY_DN50620_c0_g1_i5	ovary	soma	2929.14405087672	665.30128543806	1419.91554058428	2.13576966704286	0.167112396556947	12.7804382621912	2.10877885269536e-37	9.76432633922231e-36
TRINITY_DN35435_c0_g1_i2	ovary	soma	1585.29391763796	27.8749472190855	547.014604025378	5.85070332901222	0.457955365613279	12.7757064734401	2.241035596067e-37	1.03544500898967e-35
TRINITY_DN50984_c9_g1_i1	ovary	soma	73.9317754657808	1322.07685279318	906.028493684046	-4.16071581421634	0.32595720375664	-12.7646076425503	2.58449638937552e-37	1.19158012333285e-35
TRINITY_DN43152_c0_g1_i1	ovary	soma	2543.88273490548	420.287930394138	1128.15286523125	2.59811699370645	0.203558885746379	12.7634663757373	2.62265244111106e-37	1.20658824165731e-35
TRINITY_DN36274_c0_g1_i1	ovary	soma	18.7484991226905	212.169373993935	147.695749036854	-3.49704267086667	0.274323072197349	-12.7478984645917	3.20262705057792e-37	1.47027213275039e-35
TRINITY_DN22503_c0_g1_i2	ovary	soma	4.98484449055079	542.777886714613	363.513539306592	-6.76794590658877	0.532069095233905	-12.7200507738821	4.57562782154881e-37	2.09612431118654e-35
TRINITY_DN47727_c0_g1_i4	ovary	soma	8.17532960842435	516.335253202381	346.948612004396	-5.97903487842084	0.470247418146771	-12.7146575349292	4.9025262998825e-37	2.24111027097177e-35
TRINITY_DN48695_c0_g1_i2	ovary	soma	7228.92581471526	29.6444541110772	2429.4049076458	7.95267933821486	0.625912215344712	12.7057423441321	5.49455441204827e-37	2.50642481029261e-35
TRINITY_DN52766_c3_g1_i9	ovary	soma	5.20617362305088	421.783528661601	282.924410315418	-6.3288255987094	0.498368273316854	-12.6990940988044	5.98181106928265e-37	2.72292545735148e-35
TRINITY_DN51481_c2_g1_i6	ovary	soma	552.52812122694	63.1808261870508	226.296591200347	3.1211499615473	0.245796292671368	12.6981165078853	6.05699301847641e-37	2.75133157554464e-35
TRINITY_DN50571_c0_g1_i1	ovary	soma	23189.1383036313	29.3056714319484	7749.24988216507	9.64196680487719	0.759937061375843	12.6878491587457	6.90562238387527e-37	3.13020959046776e-35
TRINITY_DN47782_c0_g1_i1	ovary	soma	2558.55161033736	141.792179602175	947.378656513905	4.17146434737423	0.328995669279971	12.679389842741	7.69283646468203e-37	3.47971558657708e-35
TRINITY_DN51172_c1_g1_i1	ovary	soma	1791.26612208301	136.828957097725	688.308012092822	3.70712702252161	0.292408157732992	12.6779192867345	7.83851046655733e-37	3.53817544770327e-35
TRINITY_DN34639_c0_g1_i1	ovary	soma	1251.41109205253	190.511397509924	544.144629024126	2.71815157373948	0.214499908392061	12.6720407207413	8.44874341688249e-37	3.80564632863801e-35
TRINITY_DN44290_c1_g1_i2	ovary	soma	23.1459453068932	4609.24254597162	3080.54367908338	-7.63732437412337	0.602809834380372	-12.6695417668057	8.72224172864041e-37	3.9206385523874e-35
TRINITY_DN47543_c1_g1_i2	ovary	soma	10711.4776920709	0.400410945952419	3570.75950465427	14.7104683638454	1.16204740197093	12.6590949206506	9.96414742841006e-37	4.46954288085619e-35
TRINITY_DN53071_c0_g1_i5	ovary	soma	6497.65170386351	8.94193856909954	2171.84519366724	9.5280004939434	0.752892598753184	12.6551921346047	1.04719067986148e-36	4.68753898713045e-35
TRINITY_DN49188_c0_g2_i2	ovary	soma	1877.60444092014	99.8544704866531	692.437793964481	4.22497623494287	0.33408342947365	12.6464704986995	1.17014542312959e-36	5.22705417124549e-35
TRINITY_DN5942_c0_g1_i1	ovary	soma	1645.77430257933	158.96398122935	654.567421679343	3.36703894345099	0.266292017650611	12.6441602461728	1.2050515977307e-36	5.37183560056722e-35
TRINITY_DN52576_c1_g1_i1	ovary	soma	4695.50659593948	97.0179616934201	1629.84750644211	5.59958003730119	0.442981598613608	12.6406605936366	1.25990949320187e-36	5.60477506159701e-35
TRINITY_DN42444_c0_g1_i1	ovary	soma	1081.35744545956	191.114938172932	487.862440601808	2.50016568326575	0.197910246893144	12.6328258516884	1.39188365064011e-36	6.17910244988295e-35
TRINITY_DN50338_c3_g1_i2	ovary	soma	8.82705682203822	830.670266112347	556.722529682244	-6.55803958526301	0.519273752088045	-12.6292529882216	1.45654381231899e-36	6.45284872902059e-35
TRINITY_DN45728_c2_g1_i1	ovary	soma	48.3075791189636	6024.56067912658	4032.47631245737	-6.96227475709509	0.551499124976834	-12.6242716294202	1.55170529837013e-36	6.86032172057642e-35
TRINITY_DN31778_c0_g1_i2	ovary	soma	45.6317252592161	3264.20840113731	2191.34950917795	-6.16161635751948	0.48844005137947	-12.6148876205332	1.74806823904671e-36	7.71263468338415e-35
TRINITY_DN47995_c0_g1_i1	ovary	soma	4.65093977033564	761.275723662922	509.067462365393	-7.34698246033359	0.582859205714596	-12.6050723541821	1.97990824787297e-36	8.71766962882474e-35
TRINITY_DN37193_c0_g1_i2	ovary	soma	2457.44474648707	521.60282783427	1166.8834673852	2.23268083535259	0.177228746536972	12.5977352939571	2.17294391712391e-36	9.54809295501935e-35
TRINITY_DN49958_c0_g1_i1	ovary	soma	2.63525126515832	896.163669193971	598.3208632177	-8.40649529403082	0.667528061274266	-12.5934710190061	2.29361326790362e-36	1.0057797814915e-34
TRINITY_DN40325_c0_g1_i1	ovary	soma	3062.37774086079	165.508141798856	1131.13134148617	4.20331907594162	0.333806733163819	12.5920739707752	2.33457699049034e-36	1.02166213785056e-34
TRINITY_DN41322_c2_g1_i1	ovary	soma	1253.7544810697	72.1609372834298	466.025451878855	4.12657621591344	0.328049019907124	12.5791450835054	2.74989667200539e-36	1.20097414289956e-34
TRINITY_DN52147_c0_g1_i1	ovary	soma	10923.8951427666	0	3641.29838092221	15.460141477648	1.22930082011889	12.5763696115917	2.84820937992003e-36	1.24139263479875e-34
TRINITY_DN52336_c1_g1_i1	ovary	soma	4.96876226373435	885.396255478263	591.920424406754	-7.47367882024927	0.594469223473034	-12.5720197533292	3.00936220850749e-36	1.30898136790656e-34
TRINITY_DN40867_c0_g1_i1	ovary	soma	10209.6244135253	0	3403.20813784177	15.3625839916114	1.22214688451993	12.5701617262199	3.08093024955977e-36	1.33740945974337e-34
TRINITY_DN46586_c0_g1_i1	ovary	soma	1433.95948546933	420.503963047521	758.322470521459	1.76949749831619	0.140842283935167	12.5636807986636	3.34406210335448e-36	1.44871229672687e-34
TRINITY_DN47651_c0_g1_i1	ovary	soma	779.551113627272	144.192743954264	355.9788671786	2.43859377495017	0.194132288931916	12.561505292947	3.4373035242742e-36	1.48611610805518e-34
TRINITY_DN50238_c0_g1_i1	ovary	soma	2052.73431167653	49.4798399950543	717.231330555548	5.38504142771886	0.428699750407973	12.5613355794917	3.44468509664671e-36	1.48632294220241e-34
TRINITY_DN45113_c0_g1_i1	ovary	soma	4613.57183215457	440.824617397098	1831.74035564959	3.38553680805676	0.269589110182197	12.5581363645168	3.58681770113082e-36	1.54455543846095e-34
TRINITY_DN46305_c0_g1_i1	ovary	soma	46.0544792544698	891.372747539555	609.599991444527	-4.27319968241545	0.340406364142798	-12.5532308809094	3.81615345813243e-36	1.64003193826446e-34
TRINITY_DN42321_c0_g1_i1	ovary	soma	1443.64798427614	45.8381056488138	511.774731857924	4.97553432053281	0.396451510196931	12.5501711875465	3.96651585127452e-36	1.70125603174884e-34
TRINITY_DN44979_c0_g1_i1	ovary	soma	2512.11736184752	648.311512690348	1269.58012907607	1.95429455800422	0.155753533555753	12.5473529453165	4.11021508271767e-36	1.75938451184879e-34
TRINITY_DN48397_c0_g1_i1	ovary	soma	2257.03699252051	356.019995165933	989.692327617459	2.6611151438856	0.212158942469154	12.54302605827	4.34096915497892e-36	1.85447235864784e-34
TRINITY_DN46091_c0_g1_i1	ovary	soma	3418.06071838856	142.396552493533	1234.28460779187	4.58107059893985	0.365699432306813	12.5268736952713	5.32194785442583e-36	2.26904671789391e-34
TRINITY_DN26651_c0_g1_i1	ovary	soma	4898.84995445248	0.758971181180614	1633.45596560495	12.3556361545156	0.986412056964885	12.5258365074459	5.39198361363719e-36	2.29436362026131e-34
TRINITY_DN32599_c0_g1_i1	ovary	soma	9.92144230065227	254.567987535746	173.019139124048	-4.67622386515824	0.373510757499511	-12.519649759122	5.82917993109676e-36	2.47550440032434e-34
TRINITY_DN49749_c5_g1_i3	ovary	soma	4.16003482488615	547.402336912738	366.321569550121	-7.0497049672506	0.563302846145698	-12.5149464723762	6.18495581642131e-36	2.6214229071529e-34
TRINITY_DN41993_c1_g1_i1	ovary	soma	3197.47870549831	374.364269562636	1315.40241487453	3.09338637461197	0.247479296089695	12.4995764231155	7.50500960704675e-36	3.17466329762915e-34
TRINITY_DN50873_c17_g3_i1	ovary	soma	119.334527506637	606.453206106209	444.080313239685	-2.34789249644398	0.187938820510328	-12.4928553348825	8.16690560843116e-36	3.44787538539473e-34
TRINITY_DN49598_c0_g1_i2	ovary	soma	4010.77568824725	110.77742488435	1410.77684600532	5.17048780509058	0.413969933668299	12.4900080526948	8.46450742444812e-36	3.56652268798028e-34
TRINITY_DN52762_c0_g1_i1	ovary	soma	4267.64932642674	29.5369922971748	1442.2411036737	7.14716462140539	0.572326938348805	12.4879053256262	8.69118214936091e-36	3.65487974331816e-34
TRINITY_DN39090_c0_g1_i1	ovary	soma	10300.8033344016	0	3433.60111146721	15.3754101286615	1.2317685439766	12.4823857565188	9.3152997397275e-36	3.90970211883183e-34
TRINITY_DN47698_c0_g1_i1	ovary	soma	2114.4662305543	1.15938212713303	705.594998269522	10.7108929149576	0.858337050707447	12.4786561481059	9.76203372940188e-36	4.08922856474226e-34
TRINITY_DN50315_c2_g1_i12	ovary	soma	669.815589829863	77.9236129446134	275.22093857303	3.09058282749969	0.247674658657845	12.4783974438388	9.79379943388534e-36	4.09456884681525e-34
TRINITY_DN35246_c0_g1_i1	ovary	soma	1490.3022702534	206.682954356203	634.556059655269	2.85261819689038	0.228737914689148	12.4711209366714	1.07305861383745e-35	4.47752422762289e-34
TRINITY_DN52191_c8_g1_i2	ovary	soma	11.6514727660637	665.926897377222	447.835089173503	-5.83201321359673	0.467875541038002	-12.4648815808113	1.16044038336551e-35	4.83277406078198e-34
TRINITY_DN33135_c0_g1_i1	ovary	soma	1644.49695663007	352.441729602891	783.126805278617	2.22424814409874	0.17848645087972	12.4617198287932	1.20738390757314e-35	5.01856813010757e-34
TRINITY_DN52637_c0_g1_i7	ovary	soma	94.8851277725158	1533.72965687694	1054.11481384213	-4.01415490997122	0.3222777240732	-12.455576697133	1.30405416404838e-35	5.40994030946547e-34
TRINITY_DN51935_c0_g1_i2	ovary	soma	4.95268003691791	896.473879720484	599.300146492628	-7.49435201315691	0.601903329070786	-12.451089155341	1.37949666357031e-35	5.71191205064085e-34
TRINITY_DN42852_c0_g1_i1	ovary	soma	11865.8380187762	0	3955.27933959205	15.5794654346713	1.25266468361618	12.4370596843975	1.64446609075207e-35	6.79596917466082e-34
TRINITY_DN44960_c1_g1_i1	ovary	soma	6.14355887643059	340.099802238591	228.781054451204	-5.78490386276114	0.465181252015639	-12.4358061243763	1.67047015364806e-35	6.89020936363914e-34
TRINITY_DN47324_c0_g1_i1	ovary	soma	11227.5574313561	0	3742.51914378537	15.4996972934676	1.24702710389182	12.4293186933106	1.81171837604331e-35	7.45852932210106e-34
TRINITY_DN3577_c0_g1_i1	ovary	soma	4752.12729933724	31.7356900663363	1605.19955982331	7.24768987596293	0.58312920020469	12.428960637572	1.81985084612375e-35	7.47771155875774e-34
TRINITY_DN43037_c0_g1_i2	ovary	soma	611.35680113679	58.1104509297403	242.525900998757	3.40955163960504	0.274644228493707	12.4144303279367	2.18234652642268e-35	8.95011486864892e-34
TRINITY_DN50671_c5_g1_i1	ovary	soma	1894.66668839239	141.823197318381	726.104361009717	3.74160809099506	0.301425121067088	12.4130599259585	2.22003178336379e-35	9.08735823718743e-34
TRINITY_DN51807_c0_g1_i2	ovary	soma	2522.22399855156	353.884584861688	1076.66438942498	2.82881755184117	0.227930012051799	12.4109042349293	2.28062471765528e-35	9.31767187776773e-34
TRINITY_DN47068_c1_g1_i1	ovary	soma	5586.06298811991	396.956147144037	2126.65842746933	3.81255571599247	0.307370013904615	12.4037984953718	2.49223103181678e-35	1.01629216564483e-33
TRINITY_DN49852_c0_g1_i1	ovary	soma	2108.46820577431	603.982609677082	1105.47780837616	1.80290614055464	0.145465554200626	12.3940416716666	2.81490742049665e-35	1.14570456844449e-33
TRINITY_DN42623_c0_g1_i1	ovary	soma	21.4963259755639	1945.43332751138	1304.12099366611	-6.50109411546903	0.524844487196693	-12.3867055367063	3.08456744739571e-35	1.25309097565806e-33
TRINITY_DN45172_c0_g1_i3	ovary	soma	3862.29322037826	370.952856350331	1534.73297769297	3.38338845764496	0.273174779564964	12.3854349330237	3.13381311278645e-35	1.270699249179e-33
TRINITY_DN53118_c0_g1_i2	ovary	soma	4.09570591762039	616.036500506815	412.05623564375	-7.23018964217639	0.583857821967361	-12.3834765419664	3.21124994549168e-35	1.29965080030792e-33
TRINITY_DN38314_c0_g1_i1	ovary	soma	8994.26500500488	0	2998.08833500163	15.1797313758253	1.22606566368529	12.380846985143	3.31822344546254e-35	1.34042530964829e-33
TRINITY_DN63712_c0_g1_i1	ovary	soma	4.07962369080396	335.715362321997	225.170116111599	-6.35706588766088	0.513507510591235	-12.3796940775834	3.36623459110433e-35	1.35727335170538e-33
TRINITY_DN22583_c0_g1_i1	ovary	soma	2849.28398969134	239.176079740254	1109.21204972395	3.57452647661341	0.288749625022293	12.3793285492143	3.38160011335506e-35	1.36092022505884e-33
TRINITY_DN38172_c0_g1_i5	ovary	soma	19.9110355515004	1356.43808227833	910.929066702722	-6.0930612164568	0.492519062424365	-12.3712190680792	3.74100038904697e-35	1.50275148090616e-33
TRINITY_DN49594_c0_g1_i1	ovary	soma	1050.51322719561	232.905605601569	505.44147946625	2.1690267648954	0.175477097085948	12.3607399536192	4.26215223218166e-35	1.70890874694792e-33
TRINITY_DN10998_c0_g1_i1	ovary	soma	93.4530155307566	1582.79599579259	1086.34833570531	-4.08096765230124	0.330435882118423	-12.3502557474636	4.85568223774691e-35	1.94326569258232e-33
TRINITY_DN48388_c4_g1_i1	ovary	soma	2373.00621611448	252.982719622645	959.657218453257	3.22740790049948	0.261335027835613	12.3496950532387	4.88964155023453e-35	1.95322582964935e-33
TRINITY_DN30946_c0_g1_i1	ovary	soma	118.686622335953	2123.82672140823	1455.44668838414	-4.16192805609174	0.3370289892996	-12.3488726140172	4.93988121635459e-35	1.96964041609872e-33
TRINITY_DN52037_c0_g1_i1	ovary	soma	9.00013927408899	1638.7265440136	1095.48440910043	-7.50491397771959	0.608194868243776	-12.3396535708872	5.53937075662025e-35	2.20458764807376e-33
TRINITY_DN48115_c0_g1_i1	ovary	soma	16502.7561305802	243.55826547198	5663.29088717471	6.08149470139751	0.492862903288522	12.3391203939677	5.57617271882293e-35	2.21513975662318e-33
TRINITY_DN46805_c0_g1_i2	ovary	soma	1941.26637524842	23051.551864271	16014.7900345968	-3.56976790642585	0.289340164568694	-12.3376162163561	5.68131150536431e-35	2.25274987149169e-33
TRINITY_DN40895_c0_g1_i1	ovary	soma	17.2237155629627	4530.64738494789	3026.17282848625	-8.03843774301624	0.651668789547711	-12.3351583994	5.85736230552036e-35	2.31828801103233e-33
TRINITY_DN50675_c1_g1_i1	ovary	soma	6.15964110324703	363.488709710913	244.379020175025	-5.88451841190887	0.477132678852248	-12.3330861052406	6.01000263402647e-35	2.37433700391237e-33
TRINITY_DN45128_c0_g1_i1	ovary	soma	1232.46578416511	13.8244862860648	420.038252245747	6.44412237121001	0.522988626634098	12.321725641882	6.91975277839417e-35	2.72873987310632e-33
TRINITY_DN51345_c5_g1_i1	ovary	soma	90.5481884526488	1436.46695298209	987.827364805607	-3.98644965794309	0.323719744107294	-12.3145088630177	7.56744549368345e-35	2.97869595840034e-33
TRINITY_DN33762_c0_g1_i1	ovary	soma	4280.62495194488	0.76484704919289	1427.38488201442	12.1598488817427	0.987581314714243	12.312757137635	7.73353528643218e-35	3.03851730387174e-33
TRINITY_DN36429_c0_g1_i1	ovary	soma	2129.17412047058	312.527517869344	918.07638540309	2.77358882550052	0.225349887435972	12.3079219477692	8.2110161658575e-35	3.22024388100324e-33
TRINITY_DN51447_c1_g1_i4	ovary	soma	3.25481402513931	371.300700537884	248.618738366969	-6.83933767179116	0.556128401277574	-12.2981269362964	9.26988442312028e-35	3.62890693662187e-33
TRINITY_DN46670_c0_g1_i4	ovary	soma	1947.96293404483	8.36172590287661	654.895461950195	7.92437856220656	0.644470443271823	12.2959534373312	9.52264838280875e-35	3.72109151234583e-33
TRINITY_DN51941_c1_g1_i4	ovary	soma	12.1140353008104	1628.73870533929	1089.86381532647	-7.07261965380995	0.576610680781106	-12.2658491934784	1.38156233418863e-34	5.38884395243034e-33
TRINITY_DN47544_c2_g1_i1	ovary	soma	3615.59819189593	31.3449838863199	1226.09605322286	6.87248735109503	0.560341992591322	12.2648087096114	1.39942382898237e-34	5.44864275982268e-33
TRINITY_DN51511_c1_g1_i3	ovary	soma	4.06354146398752	359.737197395065	241.179312084706	-6.45598507942179	0.526509830521563	-12.2618509763179	1.45146057062638e-34	5.6410464884759e-33
TRINITY_DN53183_c1_g1_i3	ovary	soma	16.4793170313802	952.784772170558	640.682953790832	-5.85463891440266	0.477621318244214	-12.2579095420718	1.52380302427954e-34	5.9115320568942e-33
TRINITY_DN39697_c0_g1_i3	ovary	soma	3082.29036452248	684.904972956436	1484.03343681178	2.16869689363783	0.177028213323778	12.2505721145779	1.6681493665784e-34	6.4598784193884e-33
TRINITY_DN52766_c3_g1_i5	ovary	soma	2.90482707810772	368.891036876249	246.895633610202	-6.98013459546345	0.569920961364869	-12.2475484648734	1.73151262703745e-34	6.69321335237763e-33
TRINITY_DN42767_c0_g1_i1	ovary	soma	458.717474663292	51.1811643471727	187.026601119212	3.15496557826908	0.257774616056572	12.2392407232863	1.91818632910752e-34	7.40151789462617e-33
TRINITY_DN51811_c3_g1_i2	ovary	soma	3404.09911157915	468.470336549368	1447.01326155929	2.85916928548706	0.233634535132901	12.2377853251046	1.95288821194973e-34	7.52193847790512e-33
TRINITY_DN45417_c0_g1_i3	ovary	soma	2553.86612394811	30533.5079946674	21206.9607044276	-3.57961715029266	0.292611734776854	-12.2333342270858	2.06293590678892e-34	7.93162018019147e-33
TRINITY_DN41631_c0_g1_i1	ovary	soma	4.66702199715207	438.353974350709	293.791656899523	-6.54621343180514	0.535328710973436	-12.2283996684982	2.19214896306835e-34	8.41339738392595e-33
TRINITY_DN46367_c0_g1_i5	ovary	soma	2011.1479599543	115.087546908587	747.107684590492	4.12623341796839	0.337465474000944	12.2271276200446	2.22674151887957e-34	8.53095580836227e-33
TRINITY_DN38590_c0_g1_i1	ovary	soma	2979.24901735619	335.538510619508	1216.7753461984	3.15426002406183	0.258346118395521	12.2094345510264	2.76806219401425e-34	1.05859941561849e-32
TRINITY_DN51913_c0_g1_i1	ovary	soma	12.7657625144243	491.199959571606	331.721893885879	-5.27173431296043	0.431892788196703	-12.2061179464739	2.88320932598195e-34	1.10068049641343e-32
TRINITY_DN48560_c0_g1_i1	ovary	soma	9298.46252783714	0.455678318694199	3099.79129482484	14.5063728197467	1.1885303301791	12.2053030128064	2.91222317269606e-34	1.10978897577556e-32
TRINITY_DN38973_c0_g1_i1	ovary	soma	2950.66395493241	277.751814425348	1168.7225279277	3.40469680830819	0.278992554395352	12.2035400395793	2.97598599459066e-34	1.13208400087511e-32
TRINITY_DN46656_c0_g1_i2	ovary	soma	1232.88615599508	98.9662442290707	476.939548151073	3.63218789609912	0.29782623656983	12.1956612618563	3.27831894607321e-34	1.24489391936336e-32
TRINITY_DN41776_c0_g1_i1	ovary	soma	4.65093977033564	208.003411369784	140.219254169968	-5.47608500918877	0.44986131748441	-12.1728292617169	4.33781569425636e-34	1.64432235410271e-32
TRINITY_DN48949_c1_g1_i1	ovary	soma	3.27089625195575	325.588508257327	218.149304255537	-6.65324504914321	0.546572293742273	-12.1726716215155	4.34620313347518e-34	1.64460632103434e-32
TRINITY_DN50566_c0_g1_i1	ovary	soma	4.66702199715207	321.263352717824	215.7312424776	-6.09823400876684	0.501010186088799	-12.1718762973134	4.38876563289192e-34	1.6577984709087e-32
TRINITY_DN44415_c0_g1_i1	ovary	soma	2394.09710907436	239.418110925256	957.644443641622	3.31686602523569	0.272619732245109	12.1666395822498	4.67953920951296e-34	1.76453868161162e-32
TRINITY_DN51433_c0_g1_i6	ovary	soma	33.5904570066278	592.186584457402	405.987875307144	-4.13763762575991	0.34012383919483	-12.1650915018332	4.76910648442057e-34	1.79516838664439e-32
TRINITY_DN33069_c0_g1_i1	ovary	soma	689.549720886382	40.7646763776868	257.026357880585	4.07371604226538	0.334948430235533	12.1622186418392	4.93985777188164e-34	1.8561968182615e-32
TRINITY_DN31498_c0_g1_i1	ovary	soma	15.4776028707347	2089.57383167957	1398.20842207662	-7.07523827044748	0.581831398659536	-12.16028953877	5.05791024654795e-34	1.89724504387498e-32
TRINITY_DN44836_c0_g1_i5	ovary	soma	7.14527303707606	933.421190711833	624.662551486914	-7.03697348546163	0.578984746546354	-12.1539876955951	5.4634330803522e-34	2.04579439396632e-32
TRINITY_DN40020_c0_g1_i1	ovary	soma	3378.56426209736	623.283650338608	1541.71052092486	2.43591760578411	0.200446929582812	12.1524316229436	5.56844031136045e-34	2.08149458930385e-32
TRINITY_DN23130_c0_g1_i1	ovary	soma	3171.80849640378	1042.6996172624	1752.40257697619	1.60441626175292	0.132028847255303	12.1520129510067	5.59703388491902e-34	2.08855695972602e-32
TRINITY_DN44272_c0_g1_i2	ovary	soma	18867.5612050734	28.2587623655133	6308.02624326813	9.4063144727274	0.7745602642811	12.1440705216885	6.1679528107181e-34	2.29761577798566e-32
TRINITY_DN44208_c0_g1_i2	ovary	soma	454.375919245399	7.58198414173701	156.513295842958	5.89672021993996	0.485611207316173	12.1428833006745	6.25812399924346e-34	2.32717906438188e-32
TRINITY_DN50615_c1_g1_i1	ovary	soma	3139.58885071948	959.726551789798	1686.34731809969	1.71151787066758	0.140971878974368	12.1408459837495	6.41592304272481e-34	2.38174550056738e-32
TRINITY_DN49730_c0_g1_i1	ovary	soma	9913.42620520181	68.8271694559284	3350.36018137122	7.16130113797996	0.590227358560214	12.1331229976344	7.05082475849673e-34	2.61293128872966e-32
TRINITY_DN52610_c0_g1_i2	ovary	soma	21.830230695779	488.007319258154	332.614956404029	-4.48314408147953	0.370036484768524	-12.1154109554466	8.75243343594507e-34	3.237949214937e-32
TRINITY_DN32769_c0_g1_i3	ovary	soma	6983.03325657122	0	2327.67775219041	14.8145808477493	1.2233478570113	12.1098678211953	9.36449444851144e-34	3.4584379068765e-32
TRINITY_DN39588_c0_g1_i1	ovary	soma	420.872077581072	5998.1377876416	4139.04921762142	-3.83289931912116	0.316859633137414	-12.0965213560635	1.10181991350483e-33	4.06220625987541e-32
TRINITY_DN5686_c0_g1_i1	ovary	soma	1746.70346787954	11.0975834157772	589.632878237033	7.36253121252834	0.609474452653026	12.0801309726428	1.34505312839328e-33	4.95048528332233e-32
TRINITY_DN43830_c0_g1_i2	ovary	soma	3209.99703040227	842.533554727753	1631.68804661926	1.92854325554098	0.159749966313704	12.0722607963113	1.48011289909524e-33	5.43827829870641e-32
TRINITY_DN36038_c0_g1_i1	ovary	soma	3704.84401644155	45.4974100751394	1265.27961219728	6.32931589150166	0.524606233646087	12.0648888357884	1.61880812148859e-33	5.93774406537835e-32
TRINITY_DN28593_c0_g1_i1	ovary	soma	2741.48359503247	36606.8326055491	25318.3829353769	-3.73905961943989	0.310095798553761	-12.0577564639002	1.76526261259846e-33	6.4639233523567e-32
TRINITY_DN35406_c0_g1_i2	ovary	soma	4.95268003691791	449.271319242416	301.165106173917	-6.49615931727097	0.538781542437102	-12.0571304055564	1.77872953211216e-33	6.50217751373631e-32
TRINITY_DN35859_c0_g1_i1	ovary	soma	41.8178553384315	555.609324736285	384.345501603667	-3.7350029671293	0.309932527235586	-12.0510196217328	1.91565463151866e-33	6.98264327029024e-32
TRINITY_DN49481_c0_g1_i1	ovary	soma	7439.41935882846	7.64627035841322	2484.9039665151	9.99245731065901	0.829182357669489	12.0509767462298	1.91665142015769e-33	6.98264327029024e-32
TRINITY_DN48375_c0_g2_i2	ovary	soma	21.6694084276146	718.845281101846	486.453323543769	-5.05237023478314	0.419352842137985	-12.0480171519159	1.9867171066288e-33	7.22567669304471e-32
TRINITY_DN49776_c0_g2_i1	ovary	soma	10327.6461590685	0	3442.54871968949	15.3791615957045	1.27651753314412	12.0477480303971	1.99321311198523e-33	7.23707782700741e-32
TRINITY_DN51385_c1_g1_i3	ovary	soma	5.85790083666475	434.074825474007	291.335850594893	-6.20902322407801	0.515553897033502	-12.0434027553758	2.10106683120032e-33	7.61583669066903e-32
TRINITY_DN44681_c0_g1_i1	ovary	soma	1084.4590813024	306.865242240988	566.06318859479	1.82379562017936	0.151456230895473	12.0417338355531	2.14401458974503e-33	7.75845010618492e-32
TRINITY_DN34658_c0_g1_i4	ovary	soma	2184.2746035143	294.687627863828	924.549953080653	2.8879752184786	0.239850168054873	12.0407471126637	2.16981577524504e-33	7.83864151959746e-32
TRINITY_DN47339_c0_g1_i1	ovary	soma	6452.17151578406	62418.4361413031	43763.0145994634	-3.27409672427608	0.272030040880739	-12.0357910239461	2.3041485064297e-33	8.30998684957085e-32
TRINITY_DN51498_c6_g2_i2	ovary	soma	1182.30333880914	187.874139239251	519.350539095879	2.64812499842428	0.220030559082659	12.0352600541703	2.31902125713053e-33	8.34963991426043e-32
TRINITY_DN45329_c0_g1_i1	ovary	soma	11.7801305805953	331.574751019178	224.976544206317	-4.81344793202058	0.400130156759268	-12.0297054613569	2.48044066725265e-33	8.91592120310799e-32
TRINITY_DN32031_c0_g1_i1	ovary	soma	2234.90184533776	4.12505458571383	747.71731816973	9.13924130677065	0.759743168182384	12.0293826776165	2.49015671927999e-33	8.93592738713623e-32
TRINITY_DN40355_c0_g1_i1	ovary	soma	3382.02288315055	915.427115234636	1737.62570453994	1.88697850083342	0.156866832972504	12.0291744601242	2.49644428144382e-33	8.94358433007768e-32
TRINITY_DN51930_c0_g1_i5	ovary	soma	18.9537460283741	454.361548727008	309.22561449413	-4.5810221825239	0.380924550514678	-12.0260617918545	2.59233950196318e-33	9.2717046207258e-32
TRINITY_DN52259_c7_g1_i1	ovary	soma	1888.13095186414	274.642874213575	812.472233430432	2.78714725297151	0.231865164439238	12.0205519432476	2.77114192856651e-33	9.89476896583178e-32
TRINITY_DN26519_c0_g1_i2	ovary	soma	11176.5797154401	0	3725.52657181337	15.4931278006778	1.29026596970478	12.0077008651346	3.23720172646191e-33	1.15397666179555e-31
TRINITY_DN42329_c0_g2_i3	ovary	soma	146.157246778827	2093.33260459887	1444.27415199219	-3.84008793566039	0.319829109443509	-12.0066867657606	3.2771334902669e-33	1.16628035006507e-31
TRINITY_DN47667_c0_g1_i2	ovary	soma	518.113648609744	97.4919287773685	237.699168721494	2.41623661543457	0.201432382854155	11.9952739534637	3.76170480792326e-33	1.33652254487452e-31
TRINITY_DN26564_c0_g1_i1	ovary	soma	6859.72915056365	0	2286.57638352122	14.7888774402682	1.23471158683822	11.9775967099643	4.65626823129055e-33	1.65163280540225e-31
TRINITY_DN46251_c0_g1_i3	ovary	soma	5.27050253031663	804.471540388899	538.071194436038	-7.25345255916139	0.606641396942394	-11.9567385208467	5.98674095712482e-33	2.12007433466866e-31
TRINITY_DN42197_c0_g1_i1	ovary	soma	5171.40391201055	73446.2856047855	50687.9917071938	-3.82807311815373	0.320360897532565	-11.9492520705171	6.55121505921016e-33	2.31616110738677e-31
TRINITY_DN48399_c0_g1_i1	ovary	soma	1831.18548060201	149.895760152523	710.325666969019	3.605493973294	0.301793066756297	11.9469078996619	6.73860154773924e-33	2.37850540859629e-31
TRINITY_DN45696_c0_g1_i1	ovary	soma	3261.16262979653	42518.5872918784	29432.7790711844	-3.70461340639112	0.310172288638802	-11.9437278637911	7.00134004938024e-33	2.46719889694281e-31
TRINITY_DN41678_c0_g1_i1	ovary	soma	1395.24247191864	213.857237835367	607.652315863125	2.70476364161488	0.226488850013012	11.9421492115814	7.13552410634836e-33	2.51037531917952e-31
TRINITY_DN49804_c3_g2_i1	ovary	soma	466.985475589685	60.3658742586848	195.905741369018	2.94745512240021	0.246832708326545	11.941104330877	7.22573957512104e-33	2.53796735386511e-31
TRINITY_DN42095_c0_g1_i3	ovary	soma	8.28790519613942	811.93083252591	544.04985674932	-6.6172864977046	0.554208540446778	-11.9400659043797	7.31651995537339e-33	2.56566760845512e-31
TRINITY_DN50397_c2_g1_i1	ovary	soma	2.3174287717596	271.00241947028	181.440755904106	-6.85138329113383	0.573833250269969	-11.9396763570436	7.35086598449883e-33	2.57352025223161e-31
TRINITY_DN38839_c0_g1_i1	ovary	soma	4474.61669146678	7.46705157817033	1496.51693154104	9.30781930379596	0.779796085643082	11.9362221421258	7.6625114231317e-33	2.6782716469391e-31
TRINITY_DN23960_c0_g1_i1	ovary	soma	1347.14857784632	287.763687009766	640.891983955283	2.22351157187142	0.18633687818064	11.9327510130114	7.98889807180036e-33	2.78782762372664e-31
TRINITY_DN53192_c2_g2_i1	ovary	soma	249.760677828596	1426.87580525177	1034.50409611071	-2.51437239757606	0.21081738515959	-11.9267791680115	8.58305000629166e-33	2.9903179560755e-31
TRINITY_DN38623_c0_g1_i1	ovary	soma	1598.56507921446	16243.4324059266	11361.8099636892	-3.34499040866344	0.28095766060255	-11.9056743335977	1.10565864803724e-32	3.84587016977219e-31
TRINITY_DN51563_c4_g1_i1	ovary	soma	5.62048947734823	516.094505320105	345.936500039186	-6.52559706121007	0.548707083341088	-11.892678733935	1.2919534659837e-32	4.48662098001532e-31
TRINITY_DN40265_c0_g1_i1	ovary	soma	814.692314439042	57.0038263209076	309.566655693619	3.82273956989946	0.321552962151011	11.8883668317886	1.36040688434264e-32	4.71673440044789e-31
TRINITY_DN40049_c0_g1_i1	ovary	soma	1458.44104965709	70.6117184953936	533.221495549291	4.35633053268348	0.366529319986302	11.8853534905374	1.41037134525416e-32	4.8821069830655e-31
TRINITY_DN20513_c0_g1_i1	ovary	soma	720.835009305137	54.448303286852	276.577205292947	3.71915800124598	0.312962639725829	11.8837123961638	1.43834460486683e-32	4.97094665929176e-31
TRINITY_DN47269_c0_g1_i1	ovary	soma	755.998496551942	10.6061171304349	259.070243604271	6.09893149633872	0.513286310287274	11.8821238246648	1.46594720952612e-32	5.05822265517739e-31
TRINITY_DN48589_c2_g1_i2	ovary	soma	27.8612139844946	1078.43876466614	728.246247772257	-5.27337974389222	0.444259342077629	-11.8700480652374	1.69370295610973e-32	5.83473893567978e-31
TRINITY_DN43630_c0_g1_i1	ovary	soma	4739.19436211388	1.17113386315758	1580.51220994673	11.8838813229643	1.00119110528408	11.8697432091073	1.69988596870765e-32	5.84668447160455e-31
TRINITY_DN48733_c0_g1_i1	ovary	soma	3950.92682978465	25.4088647798799	1333.9148531148	7.30760198596216	0.615811785088924	11.8666160065562	1.76461979346982e-32	6.05302915974954e-31
TRINITY_DN52385_c0_g1_i12	ovary	soma	5.01700894418367	455.004102532262	305.008404669569	-6.50529258698907	0.548203086067125	-11.8665741808548	1.76550197962134e-32	6.05302915974954e-31
TRINITY_DN50801_c1_g1_i2	ovary	soma	11109.2871152344	233.54677491772	3858.79355502329	5.57636829033263	0.470163430845363	11.8604891926754	1.89862583672435e-32	6.49909584904799e-31
TRINITY_DN46724_c1_g1_i4	ovary	soma	2649.10952857606	284.569089157626	1072.74923563044	3.22297414880263	0.271860420064983	11.8552533246003	2.02112060816665e-32	6.90742028800575e-31
TRINITY_DN34173_c0_g1_i1	ovary	soma	11.7962128074117	236.928516232268	161.88441509065	-4.33122112697497	0.36539225573952	-11.8536204830313	2.06090329291253e-32	7.03222009503957e-31
TRINITY_DN2148_c0_g1_i3	ovary	soma	2812.03284094623	489.697577456011	1263.80933195275	2.51944367662388	0.212613456611129	11.8498787272527	2.15502451887817e-32	7.34174571455155e-31
TRINITY_DN43997_c1_g1_i1	ovary	soma	365.345664321714	29.1548784084444	141.218473712867	3.63603679158695	0.306912238256647	11.8471547835327	2.22621654303109e-32	7.57230148309675e-31
TRINITY_DN44391_c0_g1_i1	ovary	soma	1499.55907933401	91.8209415770555	561.066987496039	4.04114352644556	0.341181260953768	11.8445647194942	2.29607397932385e-32	7.79759761022426e-31
TRINITY_DN48292_c0_g1_i2	ovary	soma	4163.63460751051	1.05772953097323	1388.58335552415	12.0650478236787	1.01878508075814	11.8425839282024	2.35096360790752e-32	7.97143266800896e-31
TRINITY_DN51703_c4_g1_i1	ovary	soma	2211.57517349296	192.801742395236	865.726219427811	3.51971874629889	0.297261781554939	11.8404684513686	2.41102495985253e-32	8.16222930984037e-31
TRINITY_DN53123_c3_g1_i1	ovary	soma	134.035567392156	1025.53893024199	728.37114262538	-2.93412168020734	0.247841181810046	-11.8387172736133	2.46189419871225e-32	8.3213569846897e-31
TRINITY_DN22863_c0_g1_i2	ovary	soma	1122.50208120444	1.98537241707998	375.490942012866	9.01200237952435	0.761477126903884	11.8348957061476	2.5766358399065e-32	8.69554016755906e-31
TRINITY_DN39294_c0_g1_i1	ovary	soma	985.776959891007	204.187360950341	464.717227263897	2.27431312650327	0.192187015152359	11.8338542523296	2.6088156735379e-32	8.79036154412276e-31
TRINITY_DN52395_c1_g1_i1	ovary	soma	5566.89635109999	0	1855.63211703333	14.4876007712534	1.22436017815751	11.8327931843187	2.64201199239854e-32	8.88830628255202e-31
TRINITY_DN47316_c1_g1_i1	ovary	soma	23.9546727457414	351.910869830865	242.592137469157	-3.8713716712472	0.32727453241974	-11.8291259714705	2.76000662767591e-32	9.27078045249456e-31
TRINITY_DN52328_c0_g1_i12	ovary	soma	11.478390314013	241.059008562426	164.532135812955	-4.39633505977473	0.372015641702193	-11.8176080974952	3.16569883126613e-32	1.06088828229943e-30
TRINITY_DN47358_c0_g1_i2	ovary	soma	15.0793692432538	1021.10384134538	685.762350644671	-6.07787805955723	0.514309877388101	-11.8175409938138	3.16822797602774e-32	1.06088828229943e-30
TRINITY_DN52308_c3_g1_i8	ovary	soma	14.3832173921207	172.628714291516	119.880215325051	-3.58221541831962	0.30319244945489	-11.8149888783843	3.26592130921151e-32	1.09190297684213e-30
TRINITY_DN49227_c3_g1_i3	ovary	soma	2221.88561722504	3.69620959105474	743.092678802383	9.14084126227533	0.774548223838321	11.8015134254357	3.83354058847581e-32	1.27968933969725e-30
TRINITY_DN42937_c0_g1_i1	ovary	soma	1973.11468983831	329.253116837972	877.20697450475	2.58196495607393	0.218925118900563	11.7938268986241	4.20012550322182e-32	1.39989012708775e-30
TRINITY_DN41853_c0_g1_i1	ovary	soma	1840.06619425762	439.971806013921	906.669935428487	2.06169672128462	0.174921924953908	11.7863825351103	4.58828752220172e-32	1.52689982442852e-30
TRINITY_DN42068_c0_g1_i1	ovary	soma	4930.71549468172	872.101279516347	2224.97268457147	2.49942042921506	0.21207571153597	11.7855100478639	4.63605111833431e-32	1.54041383686506e-30
TRINITY_DN45654_c0_g1_i1	ovary	soma	1220.85029789561	19022.9749116152	13088.9333737087	-3.96175696074768	0.336216746075287	-11.7833421654153	4.7568781643103e-32	1.57812548159885e-30
TRINITY_DN52350_c3_g1_i4	ovary	soma	8.19141183524079	840.026629422266	562.748223559924	-6.6777746785735	0.566829237703604	-11.7809284249824	4.89508987060889e-32	1.62147969237046e-30
TRINITY_DN32715_c0_g1_i1	ovary	soma	5.85790083666475	352.790130589799	237.146054005421	-5.91104407939627	0.501889671270333	-11.7775766622868	5.0936490611562e-32	1.68465987612525e-30
TRINITY_DN26119_c0_g1_i1	ovary	soma	8.8592212756711	868.45280827078	581.921612605744	-6.61664936115388	0.561896119750419	-11.7755740404345	5.21608015546657e-32	1.72250646974464e-30
TRINITY_DN51671_c2_g1_i2	ovary	soma	5013.67287207701	680.045805091654	2124.58816075344	2.87973153009202	0.244710130828975	11.7679293470062	5.7109077305686e-32	1.8830253345616e-30
TRINITY_DN53204_c13_g1_i4	ovary	soma	11.1284033669814	248.668344937024	169.488364413676	-4.4774256875492	0.380501694777032	-11.7671635869399	5.76297172729903e-32	1.89728660948739e-30
TRINITY_DN52979_c0_g2_i1	ovary	soma	1143.92037821121	230.754208028615	535.142931422813	2.31239588034126	0.196585794559073	11.7627821762391	6.07005496144307e-32	1.99533363931039e-30
TRINITY_DN21214_c0_g1_i1	ovary	soma	850.03811633395	76.2081045633342	334.151441820206	3.46970422370625	0.295128038498485	11.7566065269805	6.53066794771699e-32	2.14347273753498e-30
TRINITY_DN40673_c0_g1_i1	ovary	soma	34.7529934354377	427.424426443951	296.533948774447	-3.62339026385625	0.308321513741441	-11.7519864893205	6.89779694011329e-32	2.26052459539694e-30
TRINITY_DN46680_c0_g1_i3	ovary	soma	9917.68571892757	2527.39415782696	4990.82467819383	1.97305560518338	0.167899929261275	11.7513784184688	6.94761858945961e-32	2.27339173023792e-30
TRINITY_DN52130_c12_g1_i4	ovary	soma	797.447900551237	34.4825713886554	288.804347776182	4.52095893030427	0.385071789624809	11.7405612462788	7.89606998977938e-32	2.57982219954385e-30
TRINITY_DN28662_c0_g1_i1	ovary	soma	40.6553189096217	3180.33617806185	2133.77589167778	-6.2889556657446	0.53584489128125	-11.7365225797099	8.28223163326114e-32	2.70188983781433e-30
TRINITY_DN50251_c0_g1_i2	ovary	soma	2727.98757874565	346.299719732449	1140.19567273685	2.97521181650794	0.253512216369465	11.7359701994475	8.33648554602055e-32	2.71547458837169e-30
TRINITY_DN49057_c0_g1_i1	ovary	soma	17065.1227950237	19.7849034414298	5701.56420063553	9.72356122074319	0.829587809771039	11.7209547997419	9.95436913784583e-32	3.23757585962173e-30
TRINITY_DN41640_c0_g1_i1	ovary	soma	2.01568850517732	399.081938236444	266.726521659355	-7.60682122890244	0.649044242651106	-11.7200349822554	1.00630435288112e-31	3.26798476951484e-30
TRINITY_DN43225_c0_g1_i2	ovary	soma	3484.81138255325	580.128473603326	1548.35610991997	2.58978774109816	0.220991633732053	11.718940203131	1.01939255537667e-31	3.30550317918903e-30
TRINITY_DN40569_c0_g1_i1	ovary	soma	3066.0812691266	415.583362083948	1299.0826644315	2.87925573914996	0.245877481554767	11.7101237614094	1.13114390126257e-31	3.66235478768188e-30
TRINITY_DN35684_c0_g1_i1	ovary	soma	6134.74557256242	406.421188701178	2315.86264998826	3.91271435493661	0.334302297229279	11.7041204543477	1.21411624144978e-31	3.92509561481308e-30
TRINITY_DN42694_c0_g1_i4	ovary	soma	1313.14842108342	122.254113458598	519.218882666872	3.41931035791736	0.292257374321121	11.6996546823156	1.27973195871976e-31	4.13102081007425e-30
TRINITY_DN94023_c0_g1_i1	ovary	soma	70.8500438926923	1416.99559029392	968.28040816018	-4.32083486466142	0.369341028942085	-11.6987676052068	1.29317897069723e-31	4.16817910450331e-30
TRINITY_DN50056_c0_g1_i1	ovary	soma	9.1287970886205	2695.6693583533	1800.15583793174	-8.20661779260414	0.701606952827963	-11.6968877795834	1.32214023401808e-31	4.25515715674788e-30
TRINITY_DN51406_c0_g2_i1	ovary	soma	1011.12314228392	277.943485658489	522.336704533632	1.86235177295887	0.159228642147535	11.696085251002	1.334699565884e-31	4.28916661985798e-30
TRINITY_DN37470_c0_g1_i1	ovary	soma	2176.03285929843	6.3093343770303	729.550509350829	8.53239828404926	0.729605425354715	11.6945378797054	1.35925078040756e-31	4.36155418076828e-30
TRINITY_DN22729_c0_g1_i1	ovary	soma	1452.30434081142	1.96607988705015	485.41216686184	9.55676200030932	0.818777887037888	11.6719835154355	1.77241912822401e-31	5.67886253717131e-30
TRINITY_DN39905_c0_g1_i1	ovary	soma	3828.34895438167	48579.0255819524	33662.1333727622	-3.66552488077994	0.314152996683058	-11.6679608963845	1.85823854026242e-31	5.94498276528829e-30
TRINITY_DN24085_c0_g1_i1	ovary	soma	5744.27341397776	0	1914.75780465925	14.5328518807706	1.24695269902583	11.6546937924143	2.17159650243889e-31	6.93718758071391e-30
TRINITY_DN49308_c1_g2_i1	ovary	soma	2098.80407910272	264.252031865998	875.769380944907	2.98584510760201	0.256197834150837	11.6544510124317	2.17779445033354e-31	6.94668034224169e-30
TRINITY_DN45663_c0_g1_i5	ovary	soma	4272.19007277465	69.2663945127282	1470.24095393337	5.96118959801949	0.511507610748574	11.6541562095146	2.18534410985821e-31	6.96045030020076e-30
TRINITY_DN33603_c0_g1_i1	ovary	soma	2825.0871412557	561.832041957198	1316.25040839003	2.33188263517495	0.200147923074996	11.6507960679721	2.27325229789891e-31	7.22974818701054e-30
TRINITY_DN42839_c0_g1_i2	ovary	soma	3471.83496298002	416.66628119562	1435.05584179042	3.05656497926601	0.262429116128002	11.6472022021183	2.37116311722233e-31	7.53001667801093e-30
TRINITY_DN49810_c0_g1_i1	ovary	soma	1772.7626784055	37.1726991114548	615.70269220947	5.58967646458555	0.480022469733654	11.6446141941794	2.44425254030571e-31	7.75069240726395e-30
TRINITY_DN3445_c0_g1_i1	ovary	soma	2922.60037379751	37.0124657593837	998.875101772093	6.29374873838032	0.540537338571418	11.6435041379639	2.4762836358644e-31	7.84071514173477e-30
TRINITY_DN52907_c0_g2_i6	ovary	soma	5.63657170416467	1244.4274799112	831.497177175525	-7.79168919219718	0.66935153290118	-11.6406533924342	2.56046500673116e-31	8.0953556622509e-30
TRINITY_DN37434_c0_g1_i2	ovary	soma	2397.0314219757	26405.5742199879	18402.7266206505	-3.46151025336627	0.297481656723773	-11.6360460389007	2.70256443574722e-31	8.5320989539697e-30
TRINITY_DN40909_c1_g1_i2	ovary	soma	1107.00919016198	203.20897446327	504.475713029508	2.44917142918035	0.210485518741438	11.6358191472019	2.70976097815885e-31	8.54229335589138e-30
TRINITY_DN46838_c0_g1_i1	ovary	soma	554.605904706645	36.8049248642605	209.405251478389	3.89802105908972	0.335026908847537	11.6349491821376	2.7375312534393e-31	8.61722009032186e-30
TRINITY_DN48135_c0_g1_i1	ovary	soma	572.340429484804	83.9704372037844	246.760434630791	2.77095616199688	0.238188673067078	11.6334506016436	2.78603174157433e-31	8.75708750771342e-30
TRINITY_DN52038_c1_g1_i3	ovary	soma	4710.15100389593	0	1570.05033463198	14.2465011033562	1.22579463944467	11.6222576318415	3.17630111717641e-31	9.96923314197162e-30
TRINITY_DN47582_c0_g2_i2	ovary	soma	1958.54295358986	19727.7059597716	13804.6516243777	-3.33235155668243	0.286802385418957	-11.6189813129154	3.30048067092818e-31	1.03439081987998e-29
TRINITY_DN20122_c0_g1_i1	ovary	soma	1014.01412106795	83.1202987493876	393.418239522241	3.59933601297309	0.309869896157261	11.615636296423	3.43223626902033e-31	1.07329274928247e-29
TRINITY_DN52086_c2_g1_i3	ovary	soma	68.1221213095654	445.480896541177	319.69463813064	-2.70798788052405	0.233134147246239	-11.6155780374114	3.43457667667837e-31	1.07329274928247e-29
TRINITY_DN3493_c0_g1_i2	ovary	soma	1039.99594844766	117.693287287936	425.12750767451	3.14941119116264	0.271159298334975	11.6146162440354	3.47344405363406e-31	1.08386556404051e-29
TRINITY_DN52191_c9_g3_i1	ovary	soma	2.90482707810772	237.516835993588	159.312833021761	-6.34491472354054	0.546866732987658	-11.6023051701771	4.01125669188828e-31	1.24987507717868e-29
TRINITY_DN44870_c1_g2_i1	ovary	soma	6148.24109125925	1213.87252521711	2858.66204723116	2.3415723696944	0.201849327032882	11.6005953753462	4.09221319150054e-31	1.2732578356387e-29
TRINITY_DN31964_c0_g1_i2	ovary	soma	16.7810572979625	561.505057677538	379.930390884346	-5.06413746135311	0.436763525778828	-11.5946894886033	4.38452911984642e-31	1.36224093043886e-29
TRINITY_DN51634_c6_g1_i3	ovary	soma	3541.17680312979	39125.9167317043	27264.3367555128	-3.4658386164339	0.298938026822114	-11.5938365328687	4.42842566273461e-31	1.37389672830459e-29
TRINITY_DN36701_c1_g1_i1	ovary	soma	1.76219491904436	699.661130337926	467.028151864966	-8.63496838934111	0.744802798835548	-11.5936304251828	4.4390980766658e-31	1.37522619695959e-29
TRINITY_DN51905_c2_g1_i2	ovary	soma	2991.72753372066	343.913936484536	1226.51846889658	3.12219698047771	0.269309541566529	11.5933396281335	4.45419920987831e-31	1.37792188488348e-29
TRINITY_DN46833_c1_g1_i1	ovary	soma	3129.67108222921	858.692431709883	1615.68531521633	1.86532680545171	0.161018218314602	11.5845699013212	4.93437057511377e-31	1.52427450290925e-29
TRINITY_DN41333_c0_g1_i1	ovary	soma	4014.17077444827	22479.401369411	16324.3245044234	-2.48537929010402	0.21462137411183	-11.5802971646663	5.18659494954014e-31	1.59989363694196e-29
TRINITY_DN44662_c0_g1_i1	ovary	soma	2.09609963925951	1202.06536098417	802.075607202534	-9.17981090055162	0.793338100746021	-11.5711206759379	5.77237200329546e-31	1.77803922178762e-29
TRINITY_DN51093_c0_g1_i1	ovary	soma	1415.44536971813	66.2372444342153	515.973286195519	4.43199034124972	0.383250759963524	11.5642049651031	6.25681286887778e-31	1.92450625542582e-29
TRINITY_DN39532_c0_g1_i1	ovary	soma	2.33351099857604	492.898546998149	329.376868331625	-7.71827030170576	0.668133105204354	-11.5519950165395	7.21264603320457e-31	2.21534210757386e-29
TRINITY_DN48988_c9_g1_i1	ovary	soma	1195.23677362249	87.3672553235658	456.65709475654	3.78173061004053	0.327553562024259	11.5453808124378	7.78957030245446e-31	2.38913444703913e-29
TRINITY_DN48485_c0_g1_i1	ovary	soma	1579.80431990788	1.015878820249	527.278692516127	10.3159946462043	0.894761787657125	11.529319634018	9.38827030426374e-31	2.87537479261881e-29
TRINITY_DN35156_c0_g1_i1	ovary	soma	12.8423516055764	392.683294401393	266.069646802788	-4.92928583559209	0.427916777211736	-11.5192628522556	1.05509757002052e-30	3.22689002558407e-29
TRINITY_DN46798_c0_g1_i2	ovary	soma	3277.9439835596	0.969493596830976	1093.29432358442	11.7437849135385	1.01951106826845	11.5190362116267	1.05787623086508e-30	3.23079902507179e-29
TRINITY_DN11789_c0_g1_i1	ovary	soma	394.490428463689	2970.67570051687	2111.94727649914	-2.91305754398081	0.252894181296362	-11.5188792760995	1.05980454787554e-30	3.23210364310316e-29
TRINITY_DN52476_c2_g1_i5	ovary	soma	3.57263651853803	1193.74385205683	797.020113544068	-8.39270652695887	0.729265831247606	-11.5084324087979	1.19633208878078e-30	3.64331346584708e-29
TRINITY_DN47643_c0_g1_i4	ovary	soma	1918.95749979108	279.221922499222	825.800448263175	2.78617695734542	0.242226291184534	11.5023721979991	1.28338934052894e-30	3.90291749871874e-29
TRINITY_DN37427_c0_g1_i1	ovary	soma	983.361449648157	135.256497485945	417.958148206683	2.85235893817254	0.247990637595877	11.5018815461119	1.29070693078468e-30	3.91963482746472e-29
TRINITY_DN52336_c3_g2_i3	ovary	soma	6.17572333006347	166.225145437589	112.875338068414	-4.75107282564255	0.413074419609666	-11.5017357650277	1.29288908197134e-30	3.92073166534155e-29
TRINITY_DN52971_c0_g2_i3	ovary	soma	23.0494519459945	368.26901751809	253.195828994058	-3.9963415478992	0.347526454801844	-11.4993880111311	1.32854049545826e-30	4.02317938223794e-29
TRINITY_DN34538_c0_g1_i1	ovary	soma	764.523019052301	150.078512244751	354.893347847268	2.35146712935846	0.204500971198394	11.4985621612389	1.34131190316414e-30	4.05614980154876e-29
TRINITY_DN30725_c0_g1_i1	ovary	soma	16662.6702773006	36.6252681305685	5578.64027118724	8.84271209686153	0.769237117824534	11.4954308521532	1.39085296451083e-30	4.2000638399555e-29
TRINITY_DN11604_c0_g1_i1	ovary	soma	852.855682247212	153.612611920894	386.693635363	2.4720773981934	0.21506038155102	11.4948061579949	1.40095155391224e-30	4.2246341606841e-29
TRINITY_DN17314_c0_g1_i1	ovary	soma	1528.74509189312	246.435683623419	673.872153046652	2.62654165614934	0.228701296268868	11.4845945300699	1.57673462305842e-30	4.74806617749243e-29
TRINITY_DN52538_c0_g1_i1	ovary	soma	3233.23932083751	206.274147117	1215.26253835717	3.97490854368105	0.346325553133738	11.4773758612784	1.71403972483395e-30	5.15432811667594e-29
TRINITY_DN50338_c2_g1_i1	ovary	soma	1332.10072723415	25.6033042916922	461.102445272512	5.66940801725802	0.494098036195223	11.4742573375013	1.77696770032007e-30	5.33610760886908e-29
TRINITY_DN21222_c0_g1_i2	ovary	soma	2307.4951221674	649.882758574448	1202.42021310543	1.8255097504484	0.159113947097076	11.4729713124057	1.80358107085287e-30	5.40848245634165e-29
TRINITY_DN45920_c0_g2_i1	ovary	soma	5093.9050584119	56492.251947997	39359.4696514686	-3.47119480019398	0.302577106641249	-11.4720999176901	1.82183843696115e-30	5.45563329432693e-29
TRINITY_DN46731_c0_g1_i1	ovary	soma	26.7829107326969	675.534665011536	459.284080251923	-4.65921792114903	0.40615280632761	-11.4715886448679	1.83263583648311e-30	5.48034474934969e-29
TRINITY_DN32141_c0_g1_i1	ovary	soma	2225.55345545939	543.374805120597	1104.10102190019	2.03423544726003	0.177330162211874	11.4714576577758	1.83541231479563e-30	5.4810350277205e-29
TRINITY_DN38796_c0_g2_i1	ovary	soma	3785.93288043064	700.78090905512	1729.16489951363	2.43188544942817	0.211996803488095	11.4713307437427	1.83810644051499e-30	5.48147780758009e-29
TRINITY_DN49490_c0_g1_i2	ovary	soma	3033.88693786517	1.17113386315758	1012.07640186383	11.2388587339029	0.980387702826219	11.4636879894597	2.00779275926012e-30	5.9792234992572e-29
TRINITY_DN26884_c0_g1_i1	ovary	soma	1924.59327744015	202.867151620074	776.775860226766	3.23880655786512	0.282672482178588	11.4578063379332	2.14888644885211e-30	6.39056272517056e-29
TRINITY_DN37408_c0_g1_i2	ovary	soma	77.581001075471	744.491306649088	522.187871457882	-3.26320554352249	0.284906003431916	-11.4536215601448	2.2552240583993e-30	6.69754885536487e-29
TRINITY_DN47647_c7_g1_i6	ovary	soma	478.431701450065	2501.83313835666	1827.36599272113	-2.38595872024952	0.208400745493796	-11.4488972416874	2.38155877011457e-30	7.06299474921995e-29
TRINITY_DN47430_c0_g1_i2	ovary	soma	8.5896454627217	644.407229705245	432.468034957737	-6.23300259952627	0.544683295632241	-11.4433518514485	2.53883622058146e-30	7.51907601999165e-29
TRINITY_DN48686_c1_g1_i1	ovary	soma	1096.32265100491	120.720035561998	445.920907376301	3.18271423456275	0.278152404917117	11.4423394452086	2.56864308253464e-30	7.5969030508315e-29
TRINITY_DN53565_c0_g1_i1	ovary	soma	4212.95184134108	0.256907639068388	1404.48855220641	13.3642176848604	1.16897213098464	11.4324519213332	2.87863738287185e-30	8.50204958718981e-29
TRINITY_DN43890_c0_g1_i1	ovary	soma	4.41352841101911	366.861746915468	246.045674080652	-6.38202182836425	0.558279476712956	-11.431589543539	2.90737349558813e-30	8.57515873061754e-29
TRINITY_DN45914_c0_g1_i2	ovary	soma	6463.00934854815	67254.8304320239	46990.8900708653	-3.3793558212403	0.295748960018614	-11.426433489496	3.08522064322619e-30	9.08726206146418e-29
TRINITY_DN48877_c4_g1_i1	ovary	soma	1401.72390579077	3.78879316182694	469.767164038141	8.68452247569356	0.760449218478095	11.4202530092333	3.31268146534533e-30	9.74389953966533e-29
TRINITY_DN49395_c4_g1_i1	ovary	soma	7.35051994275971	145.864165159599	99.6929500873191	-4.31574407433465	0.378029185202643	-11.4164309086908	3.46159618526316e-30	1.01680255750206e-28
TRINITY_DN43330_c0_g1_i6	ovary	soma	403.747089311745	7.59540080375456	139.645963639751	5.69017935194909	0.498473552374861	11.4152081386055	3.51062561094987e-30	1.02979945544089e-28
TRINITY_DN50659_c0_g1_i1	ovary	soma	9.49486626246854	1190.8849561641	797.08825953022	-6.97402308609313	0.611204872917775	-11.4102871150233	3.71501035290509e-30	1.08827058378775e-28
TRINITY_DN49489_c2_g1_i5	ovary	soma	11.3053078619622	1262.60151741954	845.502780900344	-6.8077774906993	0.596905230520852	-11.4051228613945	3.94220314693347e-30	1.15325510810631e-28
TRINITY_DN44861_c0_g1_i16	ovary	soma	4.74743313123427	573.530455850969	383.936114944391	-6.92255661924354	0.607404934101058	-11.396938402367	4.33082578523263e-30	1.26522401603587e-28
TRINITY_DN45567_c0_g1_i3	ovary	soma	3.4761431576394	441.761785791224	295.666571580029	-6.97706592208481	0.612197825919078	-11.3967505709618	4.34017711917554e-30	1.26623785302126e-28
TRINITY_DN35629_c1_g1_i1	ovary	soma	4.66702199715207	1114.62900401969	744.641676678842	-7.89716033153721	0.693114931298588	-11.3937241501081	4.49364235186637e-30	1.30923698887733e-28
TRINITY_DN50672_c0_g1_i3	ovary	soma	22.3249576841586	1413.80365173416	949.977420384159	-5.98762859713947	0.525782217907403	-11.3880393691708	4.79661234304453e-30	1.39561973456881e-28
TRINITY_DN48167_c0_g1_i4	ovary	soma	6066.70018857656	447.472868413681	2320.54864180131	3.7579639189179	0.330105675069144	11.3841239419188	5.016989478693e-30	1.45777058658217e-28
TRINITY_DN33674_c0_g1_i1	ovary	soma	5741.94283562681	0	1913.98094520894	14.5322620393349	1.276560475932	11.3839197698214	5.02875287646621e-30	1.45921938252283e-28
TRINITY_DN37898_c1_g1_i1	ovary	soma	3.82613010467099	167.620587062526	113.022434743241	-5.45876174968384	0.479582118948908	-11.3823296032131	5.12131221765492e-30	1.48407770334224e-28
TRINITY_DN33785_c0_g1_i3	ovary	soma	597.310516452719	42.1747279245488	227.219990767272	3.81824584191929	0.335509944111	11.3804252569517	5.23438633805052e-30	1.51480607855599e-28
TRINITY_DN50036_c2_g1_i19	ovary	soma	1.74611269222792	454.890914380647	303.842647151174	-8.01382192049961	0.704210769344467	-11.379862775969	5.26825622264731e-30	1.52256140576938e-28
TRINITY_DN35489_c0_g1_i3	ovary	soma	87.7919234588191	630.034150352545	449.28674138797	-2.84152350986985	0.249711728744914	-11.3792152421184	5.30751697865534e-30	1.53185185076981e-28
TRINITY_DN50940_c0_g1_i8	ovary	soma	210.807841028779	911.189816523893	677.729158025522	-2.1104270840352	0.185582336655791	-11.3719178347749	5.77055465183061e-30	1.66326388498748e-28
TRINITY_DN42057_c0_g1_i2	ovary	soma	1516.67692110747	296.853029617078	703.460993447208	2.35374782469115	0.207012655668433	11.3700672893211	5.89421321642703e-30	1.69663509041297e-28
TRINITY_DN52744_c2_g1_i1	ovary	soma	6.24005223732922	853.812586207149	571.288408217209	-7.10215042578596	0.624822307297965	-11.3666723208061	6.12795137240419e-30	1.76156102802716e-28
TRINITY_DN44212_c0_g1_i1	ovary	soma	1957.13838970371	27.4807999131413	670.699996509998	6.1421493791793	0.5404298080975	11.3653045911768	6.22469619313624e-30	1.78698578312555e-28
TRINITY_DN52723_c0_g1_i2	ovary	soma	3251.35773335908	513.703089642947	1426.25463754832	2.66094320216832	0.234177406523107	11.3629373630703	6.39573462195163e-30	1.83364263841865e-28
TRINITY_DN44469_c0_g1_i2	ovary	soma	2012.52770700758	645.661633633832	1101.28365809175	1.64046006920848	0.144389312417138	11.361367692293	6.511710875356e-30	1.86441019757035e-28
TRINITY_DN52125_c2_g1_i8	ovary	soma	9.31796176748771	294.400931985046	199.37327524586	-4.97889060898941	0.438539710253592	-11.3533403990035	7.13824734716663e-30	2.04108371357031e-28
TRINITY_DN46880_c0_g1_i1	ovary	soma	502.15660692235	45.0324758549938	197.407186210779	3.46555108757528	0.30540352680039	11.3474494675379	7.63576340220343e-30	2.18044591263716e-28
TRINITY_DN45255_c0_g1_i2	ovary	soma	4082.80832107105	0.400410945952419	1361.20304765432	13.3189484510115	1.17434474861016	11.3416000427255	8.16380013869673e-30	2.32814279187125e-28
TRINITY_DN50157_c1_g2_i3	ovary	soma	2.06393518562664	727.968332719619	486.000200208289	-8.46721206350794	0.74677006487294	-11.338446011422	8.46339605197682e-30	2.41038862956499e-28
TRINITY_DN44013_c0_g1_i6	ovary	soma	2410.21914443029	163.295300216074	912.269914954145	3.87699815371158	0.341999375865388	11.3362725996248	8.67616923229683e-30	2.46772258574086e-28
TRINITY_DN47365_c0_g1_i2	ovary	soma	1819.42843051155	133.595029015099	695.539496180581	3.7706394500273	0.332671737368802	11.3344147592771	8.86225102378704e-30	2.51732357246911e-28
TRINITY_DN44336_c1_g1_i2	ovary	soma	110.953950992529	578.207869694805	422.456563460713	-2.38079697936168	0.210149860911015	-11.3290438025548	9.4227774436585e-30	2.67301477127024e-28
TRINITY_DN43746_c0_g1_i1	ovary	soma	3682.09983033997	37.7112225223485	1252.50742512822	6.61777064877191	0.584565685524645	11.3208332487606	1.03483596229238e-29	2.93171751369963e-28
TRINITY_DN96311_c0_g1_i1	ovary	soma	9922.80880278614	52.7742609531338	3342.78577489747	7.54381334126625	0.666536315727356	11.3179329666893	1.06964273301525e-29	3.0263439795731e-28
TRINITY_DN1125_c0_g1_i1	ovary	soma	5455.48048339526	465.749826122089	2128.99337854648	3.55263471115615	0.314235758153531	11.3056347629934	1.23061021775064e-29	3.47720060346314e-28
TRINITY_DN34640_c0_g1_i3	ovary	soma	2609.1159631312	487.409879949754	1194.64524101024	2.42159330977248	0.214205813702156	11.3049840614485	1.23976671702328e-29	3.49848193764461e-28
TRINITY_DN36417_c0_g1_i1	ovary	soma	2.60308681152544	486.464925412139	325.177645878601	-7.53451820806224	0.666861441658555	-11.2984763211427	1.33514392002788e-29	3.76269420708381e-28
TRINITY_DN51658_c3_g1_i2	ovary	soma	444.556380458767	22.2712549657084	163.032963463395	4.3574320347774	0.385696907534296	11.2975550222423	1.3492221693887e-29	3.79739902341281e-28
TRINITY_DN53134_c11_g1_i1	ovary	soma	3179.34579886012	1069.99235188326	1773.11016754221	1.57015976314835	0.13904109428429	11.2927747816622	1.42466782885135e-29	4.00450692206246e-28
TRINITY_DN51328_c4_g2_i2	ovary	soma	14.3671351653043	2091.37147980446	1399.03669825807	-7.18488872770257	0.63652005421794	-11.2877649024433	1.50823275221342e-29	4.23386693453808e-28
TRINITY_DN45165_c1_g1_i5	ovary	soma	3987.08726686153	0	1329.02908895384	14.0060614568216	1.24140078590811	11.2824654340587	1.60192528815302e-29	4.49102257541963e-28
TRINITY_DN44704_c1_g1_i4	ovary	soma	2509.51730302383	759.299382429043	1342.70535596064	1.72331423639875	0.152749374155777	11.2819724854734	1.61092862162995e-29	4.51039065699797e-28
TRINITY_DN21452_c0_g1_i1	ovary	soma	4074.71757399708	0	1358.23919133236	14.0374260307622	1.24436720250318	11.280774680114	1.63301541733544e-29	4.56629285073367e-28
TRINITY_DN30572_c0_g1_i1	ovary	soma	9.2092082227027	850.377938632819	569.988361829447	-6.53433940230351	0.579335396472086	-11.2790266952355	1.66578747591749e-29	4.65188977224117e-28
TRINITY_DN47781_c0_g1_i2	ovary	soma	93.2714949377495	624.449630872698	447.390252227715	-2.74224630914894	0.24324043804698	-11.2738092858528	1.76753750131519e-29	4.92964377471728e-28
TRINITY_DN50985_c0_g1_i3	ovary	soma	129.834929972681	773.410375303408	558.885226859832	-2.57375847682017	0.228362961279449	-11.2704725074512	1.83582047306105e-29	5.11346062166591e-28
TRINITY_DN31130_c0_g1_i1	ovary	soma	1467.92286168057	87.4669531356947	547.618922650654	4.08191638441614	0.362195602726534	11.2699225327097	1.84732360033371e-29	5.13885328666475e-28
TRINITY_DN4163_c0_g1_i1	ovary	soma	3555.56111104211	0.400410945952419	1185.45397764467	13.119463235966	1.16420148194961	11.2690659128829	1.86538305062767e-29	5.17592225108224e-28
TRINITY_DN47819_c0_g1_i1	ovary	soma	363.953360619447	3.48702853072285	123.642472560298	6.70132787377502	0.59466596468617	11.2690624177753	1.86545709295426e-29	5.17592225108224e-28
TRINITY_DN52783_c3_g1_i1	ovary	soma	7.90575379547495	205.54407269876	139.664633064331	-4.69579633811138	0.416854221257486	-11.26484055732	1.95705861274701e-29	5.42309253424143e-28
TRINITY_DN49504_c0_g1_i1	ovary	soma	5642.43188138194	957.334541948466	2519.03365509296	2.56081597440238	0.227334424762065	11.2645323165755	1.96391871548372e-29	5.43510718034446e-28
TRINITY_DN32224_c0_g2_i1	ovary	soma	6.12747664961415	961.412322899595	642.984040816268	-7.29011124901117	0.647248661025806	-11.2632311011	1.99314207748541e-29	5.50890142109607e-28
TRINITY_DN46370_c0_g1_i4	ovary	soma	4487.12866392997	47606.4802757322	33233.3630717982	-3.40728206121972	0.302701902351278	-11.2562294282038	2.1579564039902e-29	5.95678965824525e-28
TRINITY_DN50961_c0_g1_i4	ovary	soma	47.7324409965019	788.179995385006	541.364143922171	-4.04328556789888	0.359299860802217	-11.2532344400895	2.23252117226707e-29	6.15472642254574e-28
TRINITY_DN36057_c0_g1_i1	ovary	soma	3458.08947627488	682.506491131136	1607.70081951238	2.33913856651143	0.207915526406738	11.2504275507326	2.30472146364899e-29	6.34564678181924e-28
TRINITY_DN43745_c0_g1_i5	ovary	soma	52.7532719836156	2037.06221841842	1375.62590294015	-5.27076582710572	0.468638762679419	-11.2469694076742	2.39686632447257e-29	6.5909232225056e-28
TRINITY_DN45984_c0_g1_i1	ovary	soma	10.8105808735827	476.520779646029	321.284046721881	-5.46213003402082	0.485700585534249	-11.2458790388583	2.42667113053176e-29	6.66436940197441e-28
TRINITY_DN40731_c0_g1_i1	ovary	soma	9968.07137799134	0.800821891904839	3323.22434059172	13.8681432088238	1.23337909027235	11.2440232838401	2.47824538820638e-29	6.79733776477344e-28
TRINITY_DN46918_c1_g1_i4	ovary	soma	1044.94033857617	65.7883509431837	392.172346820846	3.97687016071387	0.353810048422109	11.240127798658	2.59007122368786e-29	7.09501571465945e-28
TRINITY_DN46396_c0_g1_i1	ovary	soma	14.9062867912031	1634.70242187497	1094.77037684705	-6.77543609368676	0.603045775271603	-11.2353595224761	2.73378714664717e-29	7.47918310730117e-28
TRINITY_DN53290_c0_g1_i1	ovary	soma	1433.52223735746	158.764566687327	583.683790244037	3.1751799459071	0.282667901847564	11.2328988369518	2.81101951887073e-29	7.68071843411241e-28
TRINITY_DN37086_c0_g1_i6	ovary	soma	4444.23841308285	0.251031771056113	1481.58015887499	13.4413165947143	1.19690058025585	11.2301028309645	2.90140680186343e-29	7.9176412992296e-28
TRINITY_DN38960_c2_g1_i1	ovary	soma	738.652179150115	19.1174815775609	258.962380768412	5.28888672184773	0.47101556853329	11.2286877020158	2.94824731125708e-29	8.03528010869319e-28
TRINITY_DN47753_c0_g1_i1	ovary	soma	8.71448123432315	566.992075358163	380.89954398355	-6.0196755437745	0.536196517741099	-11.2266218533726	3.01797683326039e-29	8.21492530934631e-28
TRINITY_DN40616_c0_g1_i1	ovary	soma	1325.48919566985	227.767550734159	593.674765712723	2.53939053185854	0.226210649937083	11.2257779753731	3.04692915647591e-29	8.28326157425287e-28
TRINITY_DN36976_c0_g1_i4	ovary	soma	1115.57590336713	4853.40910244626	3607.46470275321	-2.12134443830902	0.189155868985197	-11.2147957644128	3.44981850779273e-29	9.36671403421e-28
TRINITY_DN39428_c0_g1_i1	ovary	soma	3494.59637472096	0.455678318694199	1165.16924378612	13.0945096971674	1.16765297635028	11.2143847207898	3.46588288357948e-29	9.39847913933877e-28
TRINITY_DN35427_c0_g1_i3	ovary	soma	1943.98903591098	397.58395625229	913.05231613852	2.28643945102238	0.204032808736001	11.2062342580443	3.80019554878726e-29	1.02920767749608e-27
TRINITY_DN47767_c1_g1_i4	ovary	soma	1688.77554090396	381.865875087241	817.502430359482	2.14583211999103	0.191614862975331	11.1986726221091	4.13888341958974e-29	1.11952636818074e-27
TRINITY_DN52027_c0_g1_i1	ovary	soma	1732.1998825813	98.8837945409504	643.322490554399	4.13324667309197	0.369089756836206	11.1984865375883	4.14758521980346e-29	1.12047248892834e-27
TRINITY_DN25489_c0_g1_i1	ovary	soma	5437.42907841135	679.773338870947	2265.65858538441	3.00101120679115	0.268055877620886	11.1954687710132	4.29126488222709e-29	1.15783488946405e-27
TRINITY_DN47800_c0_g2_i2	ovary	soma	18.7967458031398	381.463993118558	260.574910680085	-4.34234559136275	0.387903064153915	-11.194409100207	4.34287984335577e-29	1.17029469220642e-27
TRINITY_DN44169_c0_g1_i1	ovary	soma	3213.40949047519	37784.4941431964	26260.799258956	-3.55559866519325	0.317744865947257	-11.1901057931915	4.55889372025698e-29	1.22696925863566e-27
TRINITY_DN30143_c0_g1_i1	ovary	soma	16.0167544966335	491.149260240139	332.771758325637	-4.93401223621184	0.440989059937631	-11.1885139212062	4.6414741389554e-29	1.24763520207052e-27
TRINITY_DN112748_c0_g1_i1	ovary	soma	1427.78917229239	267.809957265095	654.469695607528	2.41071771705566	0.215475157734405	11.1879148501523	4.6729346318247e-29	1.25452563039673e-27
TRINITY_DN38866_c0_g1_i1	ovary	soma	329.043366958775	3488.82978013323	2435.56764240841	-3.40665726899278	0.304585506082396	-11.1845678831192	4.85263501017642e-29	1.30114675472115e-27
TRINITY_DN42211_c0_g1_i1	ovary	soma	2146.47904122272	304.058435698606	918.198637539979	2.8234846846795	0.252451451741415	11.1842679659913	4.86906856994035e-29	1.3039292957635e-27
TRINITY_DN42973_c0_g1_i1	ovary	soma	4.09570591762039	205.518222786847	138.377383830438	-5.64178282854918	0.506191903587264	-11.1455414212815	7.5285005964862e-29	2.01361672475707e-27
TRINITY_DN39251_c0_g1_i1	ovary	soma	727.333817049171	46.1552359980658	273.214763015101	3.98008565651671	0.357365780630873	11.137288101537	8.25962224637132e-29	2.20642588817147e-27
TRINITY_DN47499_c0_g1_i1	ovary	soma	828.460585169208	44.0791541241066	305.53963113914	4.2501067302036	0.381619869372238	11.137016364465	8.28485584701497e-29	2.21042417896009e-27
TRINITY_DN52201_c3_g1_i5	ovary	soma	4138.71832560872	1441.52916556341	2340.59221891185	1.52065038721496	0.136596551082197	11.1324215374948	8.72330005389867e-29	2.32452194876847e-27
TRINITY_DN32058_c0_g1_i1	ovary	soma	5598.29267988861	1.16826427645679	1866.87640281384	12.4560697533984	1.11951907079928	11.1262684828632	9.34668151018559e-29	2.48755747337214e-27
TRINITY_DN44034_c0_g1_i1	ovary	soma	3297.01685874135	0.256907639068388	1099.17689133983	13.0105448222279	1.16948782464675	11.1249938203998	9.48124441777573e-29	2.52025522912505e-27
TRINITY_DN34712_c0_g1_i1	ovary	soma	1094.14231818863	147.554460029399	463.083746082477	2.89081934762597	0.259965047887089	11.1200308315353	1.00237347209744e-28	2.66117179133538e-27
TRINITY_DN52219_c0_g1_i1	ovary	soma	5.87398306348119	307.279079644751	206.810714117661	-5.71292126676618	0.513842827909922	-11.118032512011	1.02507621128196e-28	2.71809309176256e-27
TRINITY_DN48556_c1_g1_i3	ovary	soma	2505.54166854723	644.725746787898	1264.99772070768	1.95776993157923	0.176124674114804	11.1158186177996	1.05082409220511e-28	2.78293893348933e-27
TRINITY_DN50512_c0_g1_i1	ovary	soma	3186.24140035399	0	1062.08046678466	13.6825836458967	1.23097468594733	11.1152437187341	1.0576145310516e-28	2.79748138428402e-27
TRINITY_DN12797_c0_g1_i1	ovary	soma	1523.12460241577	296.69895268503	705.507502595276	2.36259091106113	0.212575039704585	11.1141501577251	1.07065154703352e-28	2.82849060848819e-27
TRINITY_DN52314_c1_g1_i2	ovary	soma	8600.09711047283	23.6710716071276	2882.47975122903	8.5337865449474	0.768043296653217	11.111074834106	1.10817519758538e-28	2.92403433568759e-27
TRINITY_DN50348_c0_g1_i1	ovary	soma	929.662354270205	167.31497384073	421.430767317222	2.46875744101009	0.222198360343298	11.1106015237729	1.11406502010509e-28	2.93597722740301e-27
TRINITY_DN49654_c2_g1_i6	ovary	soma	2638.5540293988	23464.5082429619	16522.5235051075	-3.15266208031631	0.283760117619635	-11.1103072086483	1.11774309448205e-28	2.94206926250525e-27
TRINITY_DN51648_c8_g1_i1	ovary	soma	855.180755104832	110.198819445703	358.526131332079	2.96259268931983	0.266661472835992	11.1099389717312	1.12236194399877e-28	2.95061966010225e-27
TRINITY_DN125825_c0_g1_i1	ovary	soma	64.4085667926094	340.166464553811	248.247165300077	-2.39928053245709	0.215985064314971	-11.1085483622063	1.13997597581838e-28	2.99327106528605e-27
TRINITY_DN40656_c0_g1_i1	ovary	soma	6.49354582346219	695.215529086283	465.641534665343	-6.74640602849671	0.607558662409742	-11.1041228541432	1.1978767560879e-28	3.14147191660519e-27
TRINITY_DN40806_c0_g1_i2	ovary	soma	1544.44625782909	0.90835035607692	515.420986180415	10.6645831838141	0.960822324748771	11.0994331721035	1.2624196828728e-28	3.3057870804517e-27
TRINITY_DN48247_c1_g4_i1	ovary	soma	5.89006529029763	406.148203042232	272.728823791587	-6.11042222688117	0.550520753439124	-11.0993494590515	1.2636026042505e-28	3.3057870804517e-27
TRINITY_DN44735_c1_g1_i3	ovary	soma	1865.24311624141	301.954053906484	823.050408018126	2.62912136773302	0.236882064697099	11.0988620902764	1.27051131994015e-28	3.31982757641159e-27
TRINITY_DN48076_c0_g1_i1	ovary	soma	277.951974490375	22.8042260792643	107.853475549635	3.61424473282764	0.325683296255354	11.0974212505939	1.29115591628168e-28	3.36968218587404e-27
TRINITY_DN38218_c0_g1_i1	ovary	soma	3094.18992072156	34505.7855840341	24035.2536962633	-3.47917138516969	0.31359102281518	-11.0946141057749	1.33233766140364e-28	3.4729494173949e-27
TRINITY_DN50408_c0_g1_i1	ovary	soma	2.90482707810772	299.427162708234	200.586384164858	-6.67510561456306	0.602104067471411	-11.0862988230519	1.46212866873246e-28	3.8066617129962e-27
TRINITY_DN47980_c0_g1_i2	ovary	soma	3.25481402513931	251.708934411568	168.890894282758	-6.28192859851944	0.566750857271319	-11.084109565823	1.49833745834329e-28	3.89622026758327e-27
TRINITY_DN47400_c0_g1_i1	ovary	soma	3.52438983808871	505.193752799444	337.970631812326	-7.1620505475658	0.646200504933287	-11.0833255203123	1.5115202046157e-28	3.9257589295031e-27
TRINITY_DN45770_c0_g1_i1	ovary	soma	3115.53991854558	0.400410945952419	1038.7802468125	12.9288664245077	1.16711239628446	11.0776532454519	1.6103819405105e-28	4.17748597122067e-27
TRINITY_DN51945_c3_g1_i2	ovary	soma	3313.77686835703	260.980816059842	1278.5795001589	3.66279066062685	0.330684796722031	11.0763805803438	1.63342952182838e-28	4.23217461305499e-27
TRINITY_DN36484_c0_g1_i1	ovary	soma	1894.62370363251	1.01000295223673	632.214569845661	10.5929912293009	0.956844060529717	11.0707602902781	1.73918752596382e-28	4.50077483431815e-27
TRINITY_DN47832_c4_g1_i4	ovary	soma	995.528347727443	5.48715896513886	335.500888552573	7.51712397014338	0.67909795567794	11.0692778667535	1.76819691235686e-28	4.57035386794185e-27
TRINITY_DN37437_c0_g1_i1	ovary	soma	1452.20035159721	1.50753198165515	485.071805186841	10.1110524787181	0.914034905859356	11.0619981949288	1.91776813269509e-28	4.95101506775275e-27
TRINITY_DN41115_c0_g1_i1	ovary	soma	11.9853774862789	652.398043688255	438.927154954263	-5.76495611757091	0.521188629211639	-11.0611701684496	1.9355568121356e-28	4.99095493677744e-27
TRINITY_DN46445_c0_g1_i1	ovary	soma	17.1915511093298	516.71281855855	350.20572940881	-4.9084588080908	0.443841551430113	-11.0590340004786	1.98220801985689e-28	5.10513407602137e-27
TRINITY_DN52489_c0_g1_i12	ovary	soma	38.4022190451278	5626.75617102804	3763.97152036707	-7.1947581885422	0.650739766924312	-11.0562755716434	2.04410220711377e-28	5.25825144819194e-27
TRINITY_DN41163_c0_g1_i1	ovary	soma	8.27182296932298	462.521842286689	311.105169180901	-5.80846843437162	0.5256070472854	-11.0509713756134	2.16855613228707e-28	5.57174010552183e-27
TRINITY_DN50732_c1_g1_i1	ovary	soma	2702.76752376943	242.615758063436	1062.6663466321	3.47796690384233	0.314747558350638	11.0500202831368	2.19165359561305e-28	5.62437348833666e-27
TRINITY_DN42826_c0_g1_i1	ovary	soma	20.7481054010514	1383.32648743691	929.133693424956	-6.05855803718101	0.548343177674805	-11.0488436509263	2.22056630120405e-28	5.69178726562196e-27
TRINITY_DN51740_c1_g1_i1	ovary	soma	4253.94970423677	0	1417.98323474559	14.0995264229493	1.27665005222232	11.0441592027554	2.33947466472846e-28	5.98944459051943e-27
TRINITY_DN52310_c6_g1_i1	ovary	soma	2360.67849576703	137.438216581483	878.518309643331	4.09894597315505	0.371171381189348	11.0432705237693	2.36273517389322e-28	6.04181128611579e-27
TRINITY_DN37929_c0_g1_i4	ovary	soma	8123.24489748839	758.004007484403	3213.0843041524	3.42053766388422	0.309759485462795	11.0425598711651	2.38150093884619e-28	6.08257375021322e-27
TRINITY_DN40950_c0_g1_i1	ovary	soma	6.41313468937999	485.047089842271	325.502438124641	-6.23548962369436	0.564741012359275	-11.0413260011785	2.41443484073491e-28	6.15938347818286e-27
TRINITY_DN46534_c0_g1_i1	ovary	soma	2339.09823307955	224.151162825291	929.133519576712	3.38573060231772	0.306697989495806	11.0392983269426	2.46954064550358e-28	6.29250646607544e-27
TRINITY_DN46013_c0_g1_i1	ovary	soma	3747.94001178434	464.763811722971	1559.15587841009	3.01453630084905	0.273132447533673	11.0369028948031	2.53625040376538e-28	6.45484721554048e-27
TRINITY_DN38962_c0_g1_i1	ovary	soma	3168.81849386102	0	1056.27283128701	13.6746718085884	1.24050151409361	11.0235027150128	2.94376430590666e-28	7.48313922909992e-27
TRINITY_DN47602_c0_g1_i2	ovary	soma	1330.66320483927	189.061021694656	569.59508274286	2.8188535004065	0.255927057864167	11.0142847885299	3.26116274783671e-28	8.28019989665946e-27
TRINITY_DN48301_c0_g1_i2	ovary	soma	1933.83162212865	529.323312328064	997.49274892826	1.86840876251455	0.16972029865231	11.0087525025052	3.46771930848964e-28	8.79428320743115e-27
TRINITY_DN41668_c1_g1_i1	ovary	soma	7.87358934184207	150.972514667324	103.272872892164	-4.25087427118381	0.386620054418503	-10.9949657877353	4.04066724938651e-28	1.02352478290048e-26
TRINITY_DN53170_c11_g1_i1	ovary	soma	2.9369915317406	212.453686986031	142.614788501267	-6.1816405763265	0.562277445890596	-10.9939330156402	4.08718734100856e-28	1.03409201691252e-26
TRINITY_DN52605_c0_g1_i1	ovary	soma	11.1766500474307	574.232833453137	386.547438984568	-5.68276843608499	0.517291138806957	-10.9856288070028	4.48107100303632e-28	1.13241713340816e-26
TRINITY_DN49556_c0_g1_i1	ovary	soma	2041.95654107913	125.557703975091	764.357316343104	4.01488702087486	0.365742748793256	10.9773523442959	4.91106902169463e-28	1.23962751589809e-26
TRINITY_DN42048_c0_g1_i1	ovary	soma	2102.37512751107	630.259967782118	1120.9650210251	1.74050600633981	0.158627807749219	10.9722628777134	5.19555732574736e-28	1.30990099274785e-26
TRINITY_DN43176_c0_g1_i1	ovary	soma	3237.19793079964	28.4878048760343	1098.05784685057	6.84460990611442	0.623837482453852	10.9717836754395	5.22317103926117e-28	1.31532275609745e-26
TRINITY_DN33726_c0_g1_i1	ovary	soma	667.523327248421	5.65941989140409	226.280722343743	6.8739489805799	0.626835582963545	10.9661116366134	5.56128854512535e-28	1.39883298674175e-26
TRINITY_DN48904_c4_g1_i3	ovary	soma	785.615701247262	8318.70662121164	5807.67631455685	-3.40448284619691	0.310482351394913	-10.9651412742189	5.62126958289202e-28	1.41227019123977e-26
TRINITY_DN47710_c0_g1_i1	ovary	soma	13.2888319135067	704.149474050776	473.862593338353	-5.72881474629205	0.52246473820126	-10.9649787390728	5.63137892432833e-28	1.41316106782883e-26
TRINITY_DN47347_c0_g1_i1	ovary	soma	59.069913312097	1080.30567921439	739.893757246962	-4.19142502244404	0.382259732710681	-10.9648614901753	5.63868275152871e-28	1.41334666266781e-26
TRINITY_DN50294_c0_g1_i2	ovary	soma	2.01568850517732	560.892965572958	374.600539883697	-8.10340999703648	0.739173478352679	-10.9627986316497	5.76873291379299e-28	1.4442626554288e-26
TRINITY_DN48197_c0_g1_i1	ovary	soma	1015.79463214655	78.775095203277	391.114940851033	3.67606644678919	0.335392096602808	10.9605040906573	5.91688656652378e-28	1.47963396822095e-26
TRINITY_DN35437_c0_g1_i1	ovary	soma	38.8808638066909	252.978369537067	181.612534293608	-2.70343379984103	0.246671378614692	-10.9596573993446	5.97250366844016e-28	1.49180947198591e-26
TRINITY_DN52799_c12_g1_i1	ovary	soma	2864.15334769833	0	954.717782566111	13.528836501363	1.23461906519232	10.95790343984	6.08937202932852e-28	1.51810046957397e-26
TRINITY_DN51437_c0_g1_i1	ovary	soma	2842.44189679849	407.392129654727	1219.07538536931	2.80637027837015	0.256105537976792	10.9578664348307	6.09186199299574e-28	1.51810046957397e-26
TRINITY_DN38661_c1_g1_i1	ovary	soma	461.718795102298	24.2455475488971	170.069963400031	4.22769556433457	0.385872397592664	10.9562010413541	6.20497328949235e-28	1.54450034561919e-26
TRINITY_DN37397_c0_g1_i1	ovary	soma	3703.6412267756	48.6107548931382	1266.95424552062	6.26174278981454	0.571585362590413	10.9550439875445	6.28478278639522e-28	1.56255956320872e-26
TRINITY_DN42598_c0_g1_i1	ovary	soma	3044.95706830055	0.400410945952419	1015.25263006415	12.8958041904744	1.1772717102746	10.9539744121316	6.35946356751422e-28	1.57930346103978e-26
TRINITY_DN53123_c3_g3_i15	ovary	soma	42.1479380157166	698.181741947297	479.503807303437	-4.04798822231769	0.369705018699221	-10.9492379534371	6.7008971525625e-28	1.66217761050488e-26
TRINITY_DN40011_c0_g1_i1	ovary	soma	10.0661823420002	710.195533086043	476.819082838029	-6.14350985011036	0.561107597220659	-10.9488980019894	6.72609086762026e-28	1.66650704799461e-26
TRINITY_DN45498_c0_g1_i1	ovary	soma	1580.34649952162	284.742920034639	716.610779863632	2.46800198432878	0.225458586516183	10.9465867876876	6.8998828343891e-28	1.70760203801416e-26
TRINITY_DN1413_c0_g1_i1	ovary	soma	1385.92386432861	0.9636177288187	462.617033262082	10.5036357914296	0.960175313677554	10.9392895670269	7.47836069362939e-28	1.84864046032761e-26
TRINITY_DN48906_c0_g1_i1	ovary	soma	1333.66055500279	92.3482961919522	506.1190491289	3.86130875915804	0.35301100401328	10.938210750543	7.56786923715117e-28	1.86862147414108e-26
TRINITY_DN50889_c0_g1_i4	ovary	soma	3380.74970860166	710.422023477869	1600.53125185246	2.24950531409328	0.205683652837908	10.9367238623773	7.69297908018297e-28	1.89733714290286e-26
TRINITY_DN48929_c1_g1_i7	ovary	soma	1911.38262272799	34601.1309064797	23704.5481452291	-4.17816673240331	0.382079254000603	-10.9353404788544	7.81122106177914e-28	1.92429520230168e-26
TRINITY_DN51914_c4_g1_i12	ovary	soma	4.11178814443683	254.512166037717	171.045373406624	-5.94872944248355	0.544222425431767	-10.9306951799423	8.22161360103537e-28	2.02308071364449e-26
TRINITY_DN48367_c1_g1_i2	ovary	soma	1968.66726063091	19809.2623263243	13862.3973044265	-3.33085961656331	0.304890119917064	-10.9247869936532	8.77460350225672e-28	2.15668936081152e-26
TRINITY_DN41815_c0_g1_i5	ovary	soma	2.06393518562664	218.701852041754	146.489213089711	-6.73471930405847	0.616633636036701	-10.9217514427929	9.0729108673586e-28	2.22746686299998e-26
TRINITY_DN49990_c2_g1_i1	ovary	soma	6239.71599289159	62188.5547790982	43538.9418503626	-3.31709807001875	0.303742246132083	-10.9207662492109	9.1718724298021e-28	2.2491980100919e-26
TRINITY_DN43377_c1_g1_i2	ovary	soma	31.7478509535012	518.027866097662	355.934527716275	-4.02604441308602	0.368803825734292	-10.9164930842844	9.61364669778163e-28	2.3548512747433e-26
TRINITY_DN46918_c0_g1_i1	ovary	soma	705.914874219855	30.5020880759227	255.639683457233	4.5076758060109	0.413078661778851	10.9123908424594	1.00575851811958e-27	2.46079393791281e-26
TRINITY_DN45854_c0_g1_i1	ovary	soma	2728.44061261924	0.400410945952419	909.747144837048	12.7374610659531	1.16748491011202	10.9101719051178	1.03061275347865e-27	2.51874270092495e-26
TRINITY_DN49782_c1_g1_i1	ovary	soma	141.072086884447	608.238983437988	452.516684586808	-2.11047122504439	0.1934591472387	-10.9091312308969	1.04247821288546e-27	2.54485242648945e-26
TRINITY_DN30548_c0_g1_i2	ovary	soma	1704.94850157074	105.132482104097	638.404488592977	4.01693174320636	0.368263917567445	10.9077527055598	1.05840459115719e-27	2.58080512482508e-26
TRINITY_DN52149_c5_g1_i1	ovary	soma	430.17236901155	19.0226501407681	156.072556431029	4.50628391812518	0.413146334664852	10.9072344107342	1.06445477452884e-27	2.5926216912195e-26
TRINITY_DN43145_c0_g1_i1	ovary	soma	2480.18640219082	538.46915860716	1185.70823980171	2.20035645212232	0.201892933187282	10.898630365042	1.17005229757146e-27	2.84659842022724e-26
TRINITY_DN52438_c5_g1_i2	ovary	soma	5.00092671736723	380.840259087717	255.560481630934	-6.25161788899945	0.573877794666043	-10.893639633918	1.23599800476751e-27	3.00364255537802e-26
TRINITY_DN38466_c0_g1_i1	ovary	soma	924.467646775944	115.597187406289	385.220673862841	2.98852523333006	0.274351869852243	10.8930375978104	1.24419819193378e-27	3.02016136082595e-26
TRINITY_DN32826_c0_g1_i1	ovary	soma	1254.78389181851	160.570262507827	525.30813894472	2.96003104301877	0.271738778167121	10.8929283593022	1.24569187584452e-27	3.020381957073e-26
TRINITY_DN41958_c0_g1_i2	ovary	soma	5.49183166281672	364.291896939976	244.691875180923	-6.04279985293156	0.554754545006792	-10.8927451019939	1.24820165872e-27	3.02306298244098e-26
TRINITY_DN38793_c0_g1_i1	ovary	soma	2315.09293148808	389.061686432476	1031.07210145101	2.57368334696189	0.236333083687833	10.890067978639	1.28544286756183e-27	3.10976071701951e-26
TRINITY_DN50478_c0_g1_i2	ovary	soma	1672.48156650852	0.758971181180614	557.999836290294	10.8063618518561	0.992588884071472	10.8870470194365	1.32879184237738e-27	3.21102325008163e-26
TRINITY_DN36076_c0_g1_i4	ovary	soma	23.576343388007	692.190153981235	469.318883783492	-4.87676816411192	0.448064283162371	-10.8840814753017	1.37275514503674e-27	3.31354159504327e-26
TRINITY_DN35705_c1_g1_i3	ovary	soma	1326.72291103669	267.393056725544	620.503008162593	2.3119296885908	0.212417447325593	10.8838973337585	1.37553206693915e-27	3.31652642029864e-26
TRINITY_DN40568_c0_g1_i1	ovary	soma	1696.68208875454	0.76484704919289	566.070594284307	10.8260814587369	0.994865400158417	10.8819559480238	1.40515001347583e-27	3.38414820359598e-26
TRINITY_DN11282_c0_g1_i1	ovary	soma	3283.69665642931	637.732086985731	1519.72027680026	2.36450640857876	0.217380515475991	10.8772693053988	1.47928181291507e-27	3.55870577808651e-26
TRINITY_DN49285_c0_g1_i1	ovary	soma	34.7775138032104	1506.10460400517	1015.66224060452	-5.4348495455167	0.499998135653992	-10.8697396209447	1.60658691282504e-27	3.86064986830757e-26
TRINITY_DN46340_c0_g1_i2	ovary	soma	5875.47136295436	780.724317851895	2478.97333288605	2.9127331050074	0.268088303121095	10.8648272643649	1.69543721573426e-27	4.06961635362032e-26
TRINITY_DN40560_c0_g1_i1	ovary	soma	2917.70402922456	403.362708130352	1241.47648182842	2.85613141992667	0.262915170079124	10.8633192183894	1.72367859655716e-27	4.1327977575136e-26
TRINITY_DN39314_c0_g1_i2	ovary	soma	4136.2010600844	135.759533529145	1469.2400423809	4.92168216994127	0.453160988140023	10.8607808234819	1.77227279703189e-27	4.24458349197927e-26
TRINITY_DN53132_c5_g2_i6	ovary	soma	2.9369915317406	281.532705441966	188.667467471891	-6.5818190830201	0.606585177365785	-10.8506098213658	1.98099204377488e-27	4.73919329939078e-26
TRINITY_DN41463_c0_g1_i1	ovary	soma	7.90575379547495	559.214460799006	375.444891797829	-6.14496844221393	0.566496382452514	-10.847321593848	2.05354951409541e-27	4.90732237380559e-26
TRINITY_DN42601_c0_g1_i2	ovary	soma	1421.25884591727	441.369067687461	767.998993764064	1.68385129629777	0.155238589718855	10.846860302888	2.06393687621072e-27	4.92667681615222e-26
TRINITY_DN42524_c0_g2_i9	ovary	soma	5.50791388963316	1962.27950948233	1310.02231095143	-8.47207068606263	0.781206070211908	-10.8448602860504	2.10957933663742e-27	5.03005013257369e-26
TRINITY_DN49774_c1_g1_i2	ovary	soma	3445.17291774344	721.234430225457	1629.21392606478	2.2579762556369	0.208223461148075	10.844005008788	2.12940189124121e-27	5.07169824339762e-26
TRINITY_DN52975_c0_g1_i1	ovary	soma	13.8923124466712	305.752946898087	208.466068747615	-4.4660394663103	0.412120618369461	-10.8367290236048	2.30568016634366e-27	5.48548062558513e-26
TRINITY_DN35304_c0_g1_i1	ovary	soma	5.28658475713307	322.966937886771	217.073486843558	-5.93075404276905	0.547329225358626	-10.8358073495583	2.32901839023217e-27	5.53124836441971e-26
TRINITY_DN51686_c0_g1_i2	ovary	soma	1335.77367915652	19.533336462851	458.28011736074	6.09338435438076	0.562339940886402	10.83576660903	2.33005539293515e-27	5.53124836441971e-26
TRINITY_DN52215_c8_g1_i2	ovary	soma	1389.43519992771	574.671245484468	846.259230298883	1.27508282378684	0.11769177343337	10.8340862457028	2.37322836035524e-27	5.62753081793047e-26
TRINITY_DN22955_c0_g1_i1	ovary	soma	590.463955694391	134.36755093384	286.399685854024	2.13020029450366	0.19663763775164	10.833125940997	2.3982563677485e-27	5.68062242618184e-26
TRINITY_DN53124_c0_g1_i11	ovary	soma	25.6081141200007	1493.46006270988	1004.17607984659	-5.86703411050386	0.541746164173211	-10.8298581485258	2.48540042911276e-27	5.88056666365131e-26
TRINITY_DN44478_c0_g1_i3	ovary	soma	1656.52849509661	156.255364505248	656.346408035702	3.39922989264407	0.313882479741073	10.8296260926961	2.49170687286709e-27	5.88901654003308e-26
TRINITY_DN31089_c0_g1_i1	ovary	soma	1556.33737588721	175.002804391945	635.447661557033	3.15567477766332	0.291400282713264	10.8293470009035	2.4993126077775e-27	5.9005153243484e-26
TRINITY_DN51858_c0_g1_i6	ovary	soma	4988.08957478988	832.521430596654	2217.7108119944	2.58208760600995	0.238442690592765	10.8289652309782	2.50975379851215e-27	5.91867568847373e-26
TRINITY_DN18121_c0_g1_i1	ovary	soma	1396.50626603893	1.56279935439693	466.543954915907	10.0441230862778	0.927558942063027	10.8285550715928	2.52101962925132e-27	5.93873891000111e-26
TRINITY_DN41415_c0_g1_i1	ovary	soma	1844.429887878	89.7791613278474	674.662736844564	4.3670796240739	0.403357865621162	10.8268116139218	2.56946941436578e-27	6.0462563891486e-26
TRINITY_DN31098_c0_g1_i1	ovary	soma	2561.44641116432	0.256907639068388	853.986742147487	12.646343061433	1.16817495147467	10.8257269559398	2.60007624639894e-27	6.11159843463053e-26
TRINITY_DN46375_c2_g1_i1	ovary	soma	4.66702199715207	213.04208398901	143.583729991724	-5.50327071297176	0.508380181614259	-10.8251086726025	2.6176844363183e-27	6.14627738259207e-26
TRINITY_DN49857_c0_g1_i2	ovary	soma	3600.57853546192	1017.30909186399	1878.39890639663	1.82167199215271	0.168366208760717	10.8197007318831	2.77682601976344e-27	6.51283671367392e-26
TRINITY_DN40692_c0_g1_i1	ovary	soma	849.43766378862	171.614026771991	397.555239110867	2.30558258442769	0.213134892063395	10.8174807142414	2.8448998267667e-27	6.66523810338562e-26
TRINITY_DN45964_c0_g1_i1	ovary	soma	342.582664470581	1337.29350336248	1005.72322373185	-1.96473880393389	0.181632432371867	-10.817114423218	2.85628960544135e-27	6.68464907551714e-26
TRINITY_DN50802_c3_g1_i4	ovary	soma	2.34959322539248	894.397337108988	597.048089147789	-8.5735356623147	0.793224437651466	-10.8084613324556	3.13890685171069e-27	7.33808940544873e-26
TRINITY_DN48775_c0_g1_i1	ovary	soma	1438.81487809026	246.960834995967	644.245516027397	2.54366646205542	0.23538029403328	10.8066245413721	3.20237577209402e-27	7.47834628513625e-26
TRINITY_DN51265_c0_g1_i1	ovary	soma	800.360371715204	89.3389376894068	326.346082364673	3.16681990735023	0.29312885745586	10.8035078321386	3.31299601152247e-27	7.72829004594695e-26
TRINITY_DN41481_c0_g1_i1	ovary	soma	1501.56618146568	247.812724719395	665.730543634822	2.5978039067067	0.240531108782196	10.8002824244204	3.4314644386215e-27	7.99598060908653e-26
TRINITY_DN39718_c0_g1_i2	ovary	soma	7.06486190299387	759.870811650256	508.935495067836	-6.75067276574584	0.625210836990766	-10.7974340275959	3.53957258354438e-27	8.23897700500476e-26
TRINITY_DN46161_c0_g1_i1	ovary	soma	3404.45103599382	201.259058095196	1268.98971739474	4.08233458127937	0.378164613242088	10.7951258217437	3.62965024838837e-27	8.43952478380669e-26
TRINITY_DN41931_c0_g1_i2	ovary	soma	2377.42148086824	706.517679255747	1263.48561312658	1.74984390222947	0.162111961151188	10.7940456077608	3.67258281009072e-27	8.53013813204567e-26
TRINITY_DN47812_c0_g1_i5	ovary	soma	23.7815902936906	425.575420005559	291.644143434936	-4.1645602157911	0.386226594104345	-10.7826863280833	4.15569133889448e-27	9.64183084242857e-26
TRINITY_DN35443_c0_g1_i2	ovary	soma	1580.11737807071	135.18783821197	616.831018164882	3.54101815197714	0.32861220793827	10.7756743859082	4.48483432574124e-27	1.03942914819736e-25
TRINITY_DN45165_c1_g1_i4	ovary	soma	2717.24088208168	0.455678318694199	906.050746239689	12.7315241540217	1.18157492850081	10.7750459551267	4.5155657357933e-27	1.04542629954156e-25
TRINITY_DN52783_c3_g2_i1	ovary	soma	6.14355887643059	1858.70754263584	1241.18621471604	-8.23971399694923	0.764754498110564	-10.774325639544	4.55104738989524e-27	1.05250914448802e-25
TRINITY_DN51706_c0_g1_i6	ovary	soma	481.089884972803	4847.54414091914	3392.05938893703	-3.33292776165861	0.309432971825774	-10.771081510781	4.71430547263079e-27	1.08909561299585e-25
TRINITY_DN34940_c0_g1_i1	ovary	soma	514.187203101244	68.6771768523197	217.180518935295	2.88985330141669	0.268330422927378	10.7697564439006	4.78264682475728e-27	1.10369955824061e-25
TRINITY_DN26876_c0_g1_i1	ovary	soma	514.609957096498	103.688717600412	240.662464099107	2.30455534712526	0.214085568574198	10.7646459426178	5.05555024384202e-27	1.16542882548354e-25
TRINITY_DN43672_c0_g1_i2	ovary	soma	2752.55005165748	35202.8132428829	24386.0588458078	-3.67681879237929	0.341648932178556	-10.761979465101	5.20401510739725e-27	1.19837058050663e-25
TRINITY_DN46230_c0_g1_i1	ovary	soma	4177.25972630952	380.085511079361	1645.81024948941	3.46066312686221	0.321868671302232	10.7517861644033	5.81249842012941e-27	1.33706093465605e-25
TRINITY_DN49327_c0_g1_i1	ovary	soma	67.3739007350529	3222.29817004809	2170.65674694375	-5.57984699102156	0.519003898483439	-10.7510695147497	5.85784070915468e-27	1.34605302357321e-25
TRINITY_DN50382_c14_g1_i11	ovary	soma	24.8920579991211	834.329278335057	564.516871556412	-5.06518848706245	0.471172346840696	-10.7501820109468	5.91447928467725e-27	1.35761890701904e-25
TRINITY_DN52837_c11_g1_i11	ovary	soma	461.497465969798	41.5341806143159	181.521942399477	3.45474832848709	0.321478724628852	10.7464291221001	6.1600446075158e-27	1.41248051591504e-25
TRINITY_DN32178_c0_g1_i1	ovary	soma	959.404542969678	66.2188831756718	363.94743644034	3.86719475545506	0.359950881238159	10.7436735316571	6.34676459438112e-27	1.45374668597468e-25
TRINITY_DN52203_c6_g2_i3	ovary	soma	2985.50197559995	289.480090616066	1188.15405227736	3.36952591025664	0.313655118854309	10.7427735359924	6.40895611948832e-27	1.46643181943361e-25
TRINITY_DN11715_c0_g1_i1	ovary	soma	24366.0255529214	5.8548607190439	8125.91175811981	12.0674042186357	1.12343892319102	10.7414866705521	6.4989321982825e-27	1.48544064926986e-25
TRINITY_DN37503_c0_g1_i1	ovary	soma	9.36620844793703	515.018259782747	346.467576004477	-5.77827572319421	0.538510208639693	-10.7301136180695	7.35057418168063e-27	1.67831614746305e-25
TRINITY_DN45034_c0_g1_i1	ovary	soma	13.2245030062409	557.706718459331	376.212646641634	-5.39973730758759	0.503521364788937	-10.723948744163	7.85754603747311e-27	1.79216974293256e-25
TRINITY_DN52601_c12_g1_i1	ovary	soma	28.7947771949442	5912.33857054623	3951.1573060958	-7.68107465004041	0.716411482455408	-10.7215962308624	8.0600160476714e-27	1.83640429124246e-25
TRINITY_DN50199_c0_g1_i1	ovary	soma	5263.00220953685	31.8367621714167	1775.55857795989	7.35843436790988	0.686399475368491	10.7203379838826	8.17042213619264e-27	1.85959153292139e-25
TRINITY_DN53030_c3_g3_i3	ovary	soma	1368.05909362573	466.31804648558	766.898395532295	1.55180633899379	0.144780649645585	10.7183269504076	8.35000376086753e-27	1.89845756045659e-25
TRINITY_DN40460_c0_g1_i3	ovary	soma	1428.65840659558	157.522215963248	581.234279507358	3.17387243477065	0.296302849013713	10.7115825761897	8.98131738641648e-27	2.03983907855415e-25
TRINITY_DN53181_c20_g1_i3	ovary	soma	4.92051558328504	429.699105216811	288.106242005635	-6.43870198308065	0.601337608475515	-10.7072996804636	9.40655910772553e-27	2.13416885298671e-25
TRINITY_DN32143_c0_g1_i1	ovary	soma	2002.20500309161	0.507939410124501	667.740293970621	11.6022096012705	1.08371141937422	10.7059955204405	9.53996842345255e-27	2.16215852763534e-25
TRINITY_DN36050_c0_g1_i2	ovary	soma	644.685326416329	112.046717587338	289.592920530335	2.5197837026744	0.235581702535486	10.6960076931053	1.06258281379914e-26	2.40572771439635e-25
TRINITY_DN20256_c0_g1_i1	ovary	soma	2268.94051899507	0	756.313506331688	13.1927489222723	1.23374563433142	10.6932487176918	1.09468037914796e-26	2.47579445834399e-25
TRINITY_DN41084_c0_g1_i1	ovary	soma	2260.73605292084	0.455678318694199	753.882469852743	12.4661786201339	1.16618229070583	10.6897341174584	1.1369644653873e-26	2.56872842646946e-25
TRINITY_DN111352_c0_g1_i1	ovary	soma	3756.85706129396	12.5290049514424	1260.63835706561	8.17965045409557	0.765542129180693	10.6847815976499	1.1993100597854e-26	2.70458437920113e-25
TRINITY_DN52632_c1_g3_i1	ovary	soma	1248.73523819278	348.728407922554	648.730684679297	1.84037897284845	0.17224338551663	10.6847584731825	1.1996089741011e-26	2.70458437920113e-25
TRINITY_DN52444_c1_g1_i4	ovary	soma	15.9041789089185	1256.28027574041	842.82157679658	-6.30000668135416	0.589922541741528	-10.6793794703212	1.27118510676906e-26	2.86295884245236e-25
TRINITY_DN49300_c0_g1_i1	ovary	soma	3292.38741135095	855.560309147788	1667.83600988218	1.94643622431225	0.182306360446969	10.6767323945258	1.30794731516362e-26	2.94267645170197e-25
TRINITY_DN50179_c0_g1_i1	ovary	soma	4.07962369080396	346.537763638558	232.38505032264	-6.40108622854365	0.599672374078646	-10.6743056796279	1.34257432045334e-26	3.01742877804602e-25
TRINITY_DN48729_c12_g1_i1	ovary	soma	656.25256600538	30.2660736915557	238.928237796164	4.42764624428811	0.414826645522735	10.6734856405107	1.35447977562167e-26	3.03929087794734e-25
TRINITY_DN44925_c0_g1_i1	ovary	soma	2617.27550697791	11.9992015745929	880.424636709032	7.77368886095773	0.728320750430945	10.6734414148685	1.3551248166966e-26	3.03929087794734e-25
TRINITY_DN51607_c4_g3_i1	ovary	soma	955.510907737356	97.7106003477206	383.644036144266	3.28527770326178	0.307876618977227	10.6707606253945	1.39479881859805e-26	3.12501699929601e-25
TRINITY_DN50629_c1_g1_i1	ovary	soma	2028.69987361926	230.366519360591	829.810970780146	3.13277147563993	0.293593768117204	10.6704290616595	1.39978509390484e-26	3.1329285713997e-25
TRINITY_DN50761_c3_g1_i1	ovary	soma	2250.72352741241	0.256907639068388	750.412447563517	12.459776529592	1.16782747457762	10.6691928395489	1.41853250061431e-26	3.17159120152924e-25
TRINITY_DN35799_c2_g1_i1	ovary	soma	4102.37001549807	12844.683102167	9930.57873994405	-1.64649680154615	0.154352845736848	-10.6670971544848	1.45088409708045e-26	3.24055866122813e-25
TRINITY_DN48943_c2_g1_i2	ovary	soma	6045.57137165249	1000.31492676657	2682.06707506187	2.59665913957508	0.243460113248826	10.6656450000136	1.47372934873897e-26	3.28817270546101e-25
TRINITY_DN48030_c0_g1_i1	ovary	soma	2497.7140919531	817.242270849555	1377.39954455074	1.60995932154338	0.151027719461128	10.6600253734068	1.56554726665966e-26	3.48942010335913e-25
TRINITY_DN32589_c1_g1_i2	ovary	soma	2720.75777606646	30329.1801354919	21126.3726823501	-3.47860846153929	0.326345968867867	-10.6592659122066	1.57838328449345e-26	3.51439198535972e-25
TRINITY_DN49048_c1_g1_i1	ovary	soma	6.47746359664575	179.057077791358	121.530539726454	-4.78694294398546	0.449465676562545	-10.6502969939671	1.73809642768351e-26	3.86600766368322e-25
TRINITY_DN31432_c0_g1_i1	ovary	soma	1060.28084549142	23.095717024273	368.824093179987	5.55878409994712	0.522053944553752	10.6479113086651	1.78321186729651e-26	3.96226364445419e-25
TRINITY_DN14634_c0_g1_i1	ovary	soma	9.38229067475346	1145.75018948325	766.960889880416	-6.93241800238278	0.651575191098041	-10.6394750707132	1.9522607862827e-26	4.33341515355183e-25
TRINITY_DN52401_c2_g2_i6	ovary	soma	35.6099675547352	1934.27996096764	1301.38996316334	-5.76412432383459	0.541800409919964	-10.6388334491775	1.96574965288119e-26	4.35886259280998e-25
TRINITY_DN45020_c0_g1_i2	ovary	soma	1739.10024840575	44.7550933370239	609.536811693265	5.3008747616826	0.498563908286423	10.632287403037	2.10875895363722e-26	4.67116142291799e-25
TRINITY_DN30282_c0_g1_i1	ovary	soma	10.5731695142661	323.015406351863	218.867994072664	-4.93174419172592	0.463863944714199	-10.6318765403604	2.11807130931795e-26	4.68696745744345e-25
TRINITY_DN28772_c0_g1_i1	ovary	soma	603.130196860083	90.558294558171	261.415595325475	2.72545093497828	0.256421486794079	10.6287931212526	2.18927147947441e-26	4.83954868835354e-25
TRINITY_DN18764_c0_g1_i1	ovary	soma	10.4927583801839	858.218120544263	575.642999822903	-6.35065696597041	0.597710060020554	-10.6249792177699	2.28062960916559e-26	5.03633190922507e-25
TRINITY_DN47830_c0_g1_i2	ovary	soma	4426.48969065317	534.269550506459	1831.6762638887	3.0483292625447	0.286978700710656	10.6221446225661	2.35096841995666e-26	5.18634232070561e-25
TRINITY_DN51065_c4_g4_i2	ovary	soma	56.0724149160207	1170.79043938117	799.217764559454	-4.38305793474091	0.412648553785278	-10.6217697712365	2.36042970853898e-26	5.20188455010776e-25
TRINITY_DN51254_c4_g1_i1	ovary	soma	9.49486626246854	271.42329777817	184.113820606269	-4.84245163993048	0.456009028121766	-10.6192012466855	2.42628285454651e-26	5.33743467092964e-25
TRINITY_DN19915_c0_g1_i1	ovary	soma	6193.16340930346	96.6160111152848	2128.79847717801	6.0078713376259	0.565756739242688	10.6191776799123	2.42689542651996e-26	5.33743467092964e-25
TRINITY_DN40691_c0_g1_i1	ovary	soma	2.3174287717596	250.966830140304	168.083696350789	-6.74152935908171	0.634940046730213	-10.6175841227828	2.46867448046275e-26	5.42377859580036e-25
TRINITY_DN40854_c0_g1_i1	ovary	soma	3.22264957150643	275.796151707147	184.938317661933	-6.41414205555442	0.604137641699211	-10.6170210442671	2.48360681948436e-26	5.45102328545544e-25
TRINITY_DN44474_c0_g1_i2	ovary	soma	3830.39154541991	31.1289676467528	1297.54982690447	6.96081425598983	0.655848525010074	10.6134480608658	2.58046802685827e-26	5.65784695379688e-25
TRINITY_DN29160_c0_g1_i1	ovary	soma	1096.93456967903	372.883109979846	614.23359654624	1.55501931226954	0.146518035480963	10.6131597189725	2.58844615127698e-26	5.66956603083873e-25
TRINITY_DN52975_c7_g2_i5	ovary	soma	4.96876226373435	196.908142755536	132.928349258269	-5.30044144776275	0.49958518224664	-10.6096850669722	2.68653061039687e-26	5.87842383866412e-25
TRINITY_DN47272_c0_g1_i4	ovary	soma	3210.74142893385	647.434730121809	1501.87029639249	2.30731650031829	0.217501228044564	10.608291829256	2.72688670682636e-26	5.96066981570338e-25
TRINITY_DN16992_c0_g1_i1	ovary	soma	1536.08191177435	4.12599987706854	514.777970509495	8.48289887587354	0.799877999143366	10.605240905436	2.81736974060106e-26	6.152209724633e-25
TRINITY_DN45508_c1_g1_i1	ovary	soma	14.1297238059877	590.701083938878	398.510630561248	-5.38786584001929	0.50829858147382	-10.599804989416	2.98602215159767e-26	6.51388479696549e-25
TRINITY_DN40907_c0_g1_i1	ovary	soma	2203.5133617599	4.45518077223536	737.474574434789	8.86267076640846	0.83612925112086	10.5996420464034	2.99122911635138e-26	6.51863907936859e-25
TRINITY_DN50697_c0_g1_i1	ovary	soma	1609.57693671825	128.388621975572	622.11806022313	3.65706086880289	0.345029979619954	10.5992553830571	3.00362128063095e-26	6.53902626827755e-25
TRINITY_DN49947_c3_g1_i1	ovary	soma	9.98577120791802	351.452881424482	237.630511352294	-5.13659736072133	0.484660968747342	-10.5983309817529	3.03345405433376e-26	6.59730295392526e-25
TRINITY_DN39167_c0_g1_i1	ovary	soma	5156.17389498283	565.685878996459	2095.84855099192	3.18725641546622	0.300760304136059	10.5973307369192	3.06606542587209e-26	6.66149895907689e-25
TRINITY_DN51329_c8_g1_i3	ovary	soma	2014.02414815661	436.163521270196	962.117063565666	2.2036456044839	0.208021865019551	10.593336446997	3.19979422818594e-26	6.94503725071284e-25
TRINITY_DN52740_c0_g1_i4	ovary	soma	40.3734829127859	1522.25659222897	1028.29555579024	-5.23681946613828	0.49451133230398	-10.5898876811162	3.31989961227959e-26	7.19846511097603e-25
TRINITY_DN37111_c0_g1_i1	ovary	soma	3383.33080544325	533.142745889779	1483.2054324076	2.66303353874111	0.251474538221095	10.5896746349715	3.32746393104729e-26	7.20760823937416e-25
TRINITY_DN43942_c0_g1_i1	ovary	soma	1366.94018777934	5.17951846602249	459.099741570461	7.97589037195238	0.753379809097685	10.5868119581078	3.43077743615244e-26	7.42392653043198e-25
TRINITY_DN49313_c0_g1_i2	ovary	soma	23.0494519459945	1001.52893965125	675.369110416162	-5.43977248507084	0.513886406294102	-10.5855543529548	3.47716357687766e-26	7.51674788893102e-25
TRINITY_DN46005_c0_g1_i1	ovary	soma	3838.42948260774	37829.2356752636	26498.9669443783	-3.30089666469622	0.311834194451622	-10.5854223925026	3.48206676727728e-26	7.51979734867071e-25
TRINITY_DN28088_c0_g1_i8	ovary	soma	12.3514466601269	167.703300528131	115.919349238796	-3.76903385407365	0.356114141566805	-10.5837803505666	3.54365562619948e-26	7.64513519916844e-25
TRINITY_DN50752_c10_g2_i5	ovary	soma	3652.26323397978	224.582540475993	1367.14277164392	4.02433367756964	0.380346577132555	10.580701706084	3.6620524268635e-26	7.89265773801782e-25
TRINITY_DN31535_c0_g1_i1	ovary	soma	2067.80891658921	12355.2464621233	8926.10061361191	-2.57899377879772	0.243784181690832	-10.5790037766618	3.72901955659946e-26	8.02895200731431e-25
TRINITY_DN40710_c0_g2_i2	ovary	soma	1008.78660329751	2.9953753693167	338.259118012048	8.25410211357237	0.780280625946165	10.5783763419263	3.75407185506956e-26	8.07481729385641e-25
TRINITY_DN53204_c13_g1_i6	ovary	soma	113.383955352003	3306.34941917273	2242.02759789916	-4.86567761176013	0.459996903229379	-10.577631235343	3.78403935768364e-26	8.13115283535793e-25
TRINITY_DN45349_c0_g1_i2	ovary	soma	27.6720493056273	213.304454793191	151.426986297336	-2.94663199432992	0.278600726659262	-10.5765409504253	3.82831747118829e-26	8.2180960590384e-25
TRINITY_DN42741_c0_g1_i1	ovary	soma	2114.06114689606	0	704.687048965352	13.0907479522647	1.23791652541164	10.5748228443042	3.89913690792639e-26	8.36178453830309e-25
TRINITY_DN33701_c0_g2_i1	ovary	soma	6.49354582346219	264.71054568411	178.638212397228	-5.34957987576213	0.505952096617423	-10.5732932258352	3.96327885440381e-26	8.49088129494214e-25
TRINITY_DN26877_c0_g1_i1	ovary	soma	275.196503551642	18.3310216390283	103.952848943233	3.88950938644179	0.367877023365134	10.5728521745194	3.98196710009587e-26	8.52243873083143e-25
TRINITY_DN51584_c0_g1_i1	ovary	soma	20.1446248678868	1241.42183902407	834.329434305341	-5.94373540959939	0.562270948133219	-10.5709452521654	4.06377773568498e-26	8.68889755978483e-25
TRINITY_DN49282_c0_g1_i1	ovary	soma	5781.09213183391	65042.4901849521	45288.6908339127	-3.49195581108761	0.330385519280015	-10.5693367514938	4.13407937293014e-26	8.8304427558094e-25
TRINITY_DN46143_c0_g1_i4	ovary	soma	2108.59606953375	555.93439746688	1073.48828815584	1.92643333975873	0.182293186449845	10.5677747878348	4.20350045343557e-26	8.96982837095355e-25
TRINITY_DN38468_c0_g1_i1	ovary	soma	1060.06095623656	148.445367038435	452.317230104476	2.82685564434871	0.267547728544681	10.5657994546443	4.29295056983239e-26	9.15163551673873e-25
TRINITY_DN50892_c0_g2_i1	ovary	soma	12.82626937876	821.950940720231	552.24271693974	-6.00096436165724	0.568532436647492	-10.5551837939865	4.80697902936811e-26	1.0237296288954e-24
TRINITY_DN36771_c0_g1_i2	ovary	soma	5693.14588678025	769.011541176164	2410.38965637753	2.88736170887619	0.273701742516921	10.5492996950784	5.11771107345729e-26	1.0888284300653e-24
TRINITY_DN51852_c0_g1_i12	ovary	soma	12219.0690019745	1198.90818476074	4872.295123832	3.34830604067216	0.317408544999098	10.5488843744949	5.14038115161162e-26	1.09257202937167e-24
TRINITY_DN53192_c2_g1_i1	ovary	soma	12.9710094201079	311.631363705645	212.077912277132	-4.58623047528768	0.434941784184695	-10.5444697245739	5.38759178047058e-26	1.14398657421412e-24
TRINITY_DN36264_c0_g1_i1	ovary	soma	488.759815519154	29.2582684238864	182.425450788976	4.08430391910185	0.387478118385755	10.5407343674455	5.60594184614353e-26	1.18917767378637e-24
TRINITY_DN38457_c0_g1_i5	ovary	soma	540.087825291775	81.0610499025894	234.069975032318	2.74459034216709	0.260574590008824	10.532839530033	6.09671216417412e-26	1.291244262828e-24
TRINITY_DN48208_c0_g2_i4	ovary	soma	2.34959322539248	249.086820780578	166.841078262183	-6.72789802450118	0.638756667797092	-10.5328028084685	6.0990916134693e-26	1.291244262828e-24
TRINITY_DN50679_c0_g1_i4	ovary	soma	21.2267501626145	413.229166017166	282.561694065649	-4.28639840228153	0.407221881596081	-10.5259530393633	6.55942503488459e-26	1.38733772520727e-24
TRINITY_DN63651_c0_g1_i2	ovary	soma	4.11178814443683	158.01096660032	106.711240448359	-5.26191161822483	0.500147467206005	-10.5207203139899	6.93414204636011e-26	1.46515223160137e-24
TRINITY_DN50855_c9_g1_i5	ovary	soma	4.12787037125327	131.796994044279	89.2406194866037	-4.99702585323338	0.475106886646317	-10.5176876902509	7.16094119778454e-26	1.51159044048528e-24
TRINITY_DN45497_c0_g1_i2	ovary	soma	3410.80957156198	322.193639853561	1351.73228375637	3.40051004006776	0.323351312764587	10.5164565778135	7.25509626103774e-26	1.52996550045449e-24
TRINITY_DN51667_c9_g1_i3	ovary	soma	4227.99333951248	51677.1568053492	35860.7689834036	-3.6114643270828	0.343415470697202	-10.5163122667444	7.26621316015949e-26	1.53081052398624e-24
TRINITY_DN53059_c2_g1_i1	ovary	soma	615.614917432768	8.32274477885318	210.753468996825	6.2155386475988	0.591075655734872	10.51563972783	7.31824481284257e-26	1.54026519125428e-24
TRINITY_DN52552_c14_g1_i1	ovary	soma	40.8927302689382	561.255581832244	387.801297977809	-3.77822447878477	0.359448002772195	-10.5111850661173	7.67233180993204e-26	1.61321265819968e-24
TRINITY_DN51216_c1_g1_i1	ovary	soma	2343.23965527978	325.216457852732	997.890856995083	2.84927800507478	0.271166964434692	10.5074672757972	7.9808081984422e-26	1.67643689093326e-24
TRINITY_DN44085_c0_g1_i1	ovary	soma	59.0614751711407	3922.16445598738	2634.46346238197	-6.05374848018185	0.576207256568669	-10.5061996550202	8.08877193455266e-26	1.69745953725978e-24
TRINITY_DN52898_c15_g1_i1	ovary	soma	2.60308681152544	416.595197614767	278.59782734702	-7.31108010014058	0.695936098340183	-10.5053899597644	8.15849034740378e-26	1.71042313213195e-24
TRINITY_DN52402_c4_g1_i4	ovary	soma	634.042417841674	36.4831480684883	235.669571326217	4.09871812675655	0.390197422288131	10.5042163085587	8.26060563808527e-26	1.73014688709741e-24
TRINITY_DN47943_c1_g1_i5	ovary	soma	2510.49211465141	369.919999835989	1083.4440381078	2.75836016800935	0.262742446522931	10.4983424053205	8.79102261782961e-26	1.83914346451415e-24
TRINITY_DN51047_c5_g1_i1	ovary	soma	1943.83714937377	0.969493596830976	648.592045522476	10.9896612373108	1.04680722795209	10.4982664848526	8.79809469346326e-26	1.83914346451415e-24
TRINITY_DN33694_c0_g1_i1	ovary	soma	807.273643546087	19.6558435330596	282.195110204069	5.35725177485321	0.510507025940614	10.4939824578955	9.20642790300553e-26	1.9226343276393e-24
TRINITY_DN47849_c0_g1_i1	ovary	soma	450.098692734771	17.711019252038	161.840243746282	4.68602439147679	0.446637232715985	10.4917907604371	9.42253725604431e-26	1.96585900833227e-24
TRINITY_DN53120_c8_g3_i1	ovary	soma	5.57224279689891	118.194249151315	80.6535803665093	-4.40178450974459	0.419686389865532	-10.4882708041948	9.78018659585312e-26	2.03850142880265e-24
TRINITY_DN32966_c0_g1_i1	ovary	soma	1623.90153182133	63.4301765632974	583.58729498264	4.68910836511737	0.447326574257776	10.4825168790782	1.03940126509899e-25	2.16434706371822e-24
TRINITY_DN48121_c2_g1_i3	ovary	soma	404.946406292214	55.493859597168	171.97804182885	2.86795445431044	0.273995320969343	10.467165804745	1.22248400207329e-25	2.54312106750144e-24
TRINITY_DN50907_c3_g1_i6	ovary	soma	18.3058408576903	3109.18342234435	2078.89089518213	-7.4090962361282	0.707877744166318	-10.4666325466328	1.22938798425153e-25	2.55501473831271e-24
TRINITY_DN43611_c0_g1_i1	ovary	soma	8.47706987500663	726.181099641053	486.946423052371	-6.41795259123572	0.613422197656859	-10.4625372471862	1.2837129070241e-25	2.66534451312787e-24
TRINITY_DN52039_c0_g1_i1	ovary	soma	1365.58307651854	378.601798338227	707.595557731664	1.84916888443688	0.176800166503387	10.4590901751297	1.33127818761993e-25	2.76144033310643e-24
TRINITY_DN47193_c0_g1_i1	ovary	soma	3488.32798007293	177.060235694089	1280.81615048703	4.29442972654592	0.410668565120529	10.4571669012103	1.35857187147457e-25	2.81534273000182e-24
TRINITY_DN46277_c0_g1_i1	ovary	soma	58.9450775404955	2658.89402871648	1792.24437832449	-5.49490033558914	0.525500190598454	-10.4565144483228	1.36795640626869e-25	2.83206436378569e-24
TRINITY_DN47436_c0_g1_i1	ovary	soma	1728.76305037316	245.995006882482	740.251021379373	2.80982889206843	0.268825935451851	10.4522239915043	1.43128863554402e-25	2.96033387242059e-24
TRINITY_DN52947_c5_g1_i1	ovary	soma	8.01832938319002	800.610615039186	536.413186487187	-6.64684783195354	0.636024040606137	-10.450623573315	1.45564962223718e-25	3.0078303278684e-24
TRINITY_DN39879_c0_g1_i1	ovary	soma	1943.80830937307	0	647.936103124356	12.9696172894656	1.24151655303694	10.4465923210931	1.51884822884196e-25	3.13540951248287e-24
TRINITY_DN53143_c4_g2_i2	ovary	soma	27.623802625178	351.663881213648	243.650521684158	-3.66747025681686	0.351177289120826	-10.4433582991611	1.57150816846454e-25	3.2410098060546e-24
TRINITY_DN50739_c0_g1_i4	ovary	soma	2.90482707810772	1296.99099628963	865.628939885793	-8.79649972144519	0.842326418088269	-10.4431008366205	1.5757773977836e-25	3.24670460781614e-24
TRINITY_DN51588_c6_g1_i5	ovary	soma	24.9847293170897	6312.12972020276	4216.41472324087	-7.98012765722982	0.764231752387833	-10.4420257759456	1.59372854589109e-25	3.28055156038059e-24
TRINITY_DN28959_c0_g1_i1	ovary	soma	6.41313468937999	616.989272451609	413.463893197533	-6.58385773333235	0.630694929507188	-10.4390529007056	1.64443100871444e-25	3.38168520044227e-24
TRINITY_DN38838_c0_g1_i4	ovary	soma	710.170756583095	107.120291882329	308.137113449251	2.72943194366862	0.261651229669173	10.431565512303	1.77932226309307e-25	3.65559042429931e-24
TRINITY_DN22827_c0_g1_i1	ovary	soma	2655.02123447885	30.3068818568517	905.211666064184	6.43982111551752	0.617705899384917	10.425383862984	1.89891002259209e-25	3.89756260213826e-24
TRINITY_DN49969_c0_g1_i1	ovary	soma	5089.75122779524	667.588041856566	2141.64243716946	2.93115993344246	0.2812271068012	10.4227503770272	1.95224475980355e-25	4.00321732603145e-24
TRINITY_DN46969_c0_g1_i1	ovary	soma	1704.44851266179	20.1214217857215	581.563785411076	6.43745502728202	0.617834338598129	10.4193869215633	2.02252703604463e-25	4.14339006784747e-24
TRINITY_DN53149_c0_g1_i10	ovary	soma	15.4776028707347	789.390414631396	531.419477377842	-5.67011321072922	0.544219300679012	-10.4188021329907	2.03500004728185e-25	4.16497965950813e-24
TRINITY_DN52062_c0_g1_i1	ovary	soma	3056.36427967653	242.816639744352	1180.66585305508	3.65011676256059	0.350507609267968	10.4138017721893	2.14481369862953e-25	4.38556350856529e-24
TRINITY_DN53134_c11_g2_i3	ovary	soma	906.089832925128	204.100268584418	438.096790031321	2.14494156389885	0.206035183273829	10.4105596423701	2.21913220084389e-25	4.53321967897246e-24
TRINITY_DN44599_c0_g1_i1	ovary	soma	2001.49723687914	139.767221469092	760.343893272441	3.83149806758305	0.368283463061172	10.4036657951884	2.38574627180927e-25	4.86895762827729e-24
TRINITY_DN41192_c1_g1_i3	ovary	soma	3330.12643705368	792.999943313591	1638.70877456029	2.06959305870425	0.198945233056453	10.4028280894621	2.40681894799776e-25	4.90731238346021e-24
TRINITY_DN35520_c0_g1_i1	ovary	soma	572.142032609884	3.59155071358346	193.10837801235	7.17969427618421	0.690352504076554	10.4000408976398	2.47826806024664e-25	5.04821093710221e-24
TRINITY_DN40706_c0_g1_i1	ovary	soma	202.784895547563	1742.83896796244	1229.48761049081	-3.10278258607492	0.298522020065992	-10.3938147858875	2.64555435655821e-25	5.38387815227361e-24
TRINITY_DN50371_c0_g1_i1	ovary	soma	2423.95539893937	7.34763468336302	812.883556102032	8.40742595098539	0.808966195251133	10.3928025674489	2.67378907335155e-25	5.43619948426178e-24
TRINITY_DN50584_c0_g1_i1	ovary	soma	53.1155191145336	1450.64873899072	984.804332365328	-4.7705383776332	0.459031319053433	-10.3926206766687	2.67889427427863e-25	5.44144081315974e-24
TRINITY_DN36492_c2_g1_i1	ovary	soma	549.872965692035	29.0042303715188	202.627142145024	4.26032697892996	0.410012861045088	10.3907154718775	2.73295235161347e-25	5.54601292013097e-24
TRINITY_DN53088_c5_g1_i6	ovary	soma	4.71526867760139	171.97138496558	116.21934620292	-5.19004955700051	0.499680774017682	-10.386730542522	2.84954001238571e-25	5.77716064093001e-24
TRINITY_DN44691_c0_g1_i6	ovary	soma	4413.66803737244	692.884911045205	1933.14595315428	2.67026924837137	0.257142517086683	10.3843941430784	2.92017451524504e-25	5.91479562443471e-24
TRINITY_DN46993_c0_g1_i2	ovary	soma	4284.57368388841	601.98209363438	1829.51262371906	2.82872392560185	0.272558135163582	10.3784241255691	3.10864032010734e-25	6.29061416656307e-24
TRINITY_DN52368_c5_g1_i11	ovary	soma	8.20749406205723	213.07875549464	144.788335017112	-4.6946900050454	0.452506792368516	-10.3748498016403	3.22719466560717e-25	6.52438763804581e-24
TRINITY_DN29035_c0_g1_i1	ovary	soma	677.247314961801	32.3437703100548	247.311618527303	4.38240322263531	0.422640203631784	10.3691110901825	3.42697685684169e-25	6.92178599480848e-24
TRINITY_DN37444_c0_g1_i3	ovary	soma	1777.65802779847	0	592.552675932823	12.8407087184184	1.23842296099175	10.3685970971786	3.44545750080052e-25	6.95259095124048e-24
TRINITY_DN46677_c2_g2_i1	ovary	soma	2970.87911291578	589.426089005611	1383.24376364233	2.33138608918021	0.224903833860762	10.3661464954109	3.53493590026728e-25	7.12647049331974e-24
TRINITY_DN50389_c1_g1_i1	ovary	soma	6.68271050232939	222.756720611999	150.732050575442	-5.05023207998856	0.48731826730627	-10.3633137085226	3.64124145159668e-25	7.33391671602695e-24
TRINITY_DN20731_c0_g1_i1	ovary	soma	1.74611269222792	176.795098230181	118.445436384196	-6.65434301516208	0.642594174687644	-10.3554362571006	3.95379951617493e-25	7.95600536287499e-24
TRINITY_DN51904_c0_g1_i3	ovary	soma	2033.45653894654	344.654708692572	907.588652110562	2.56459992941355	0.247709370157264	10.3532616783344	4.0446686700181e-25	8.13125687527168e-24
TRINITY_DN26745_c0_g1_i1	ovary	soma	7773.87806369911	219.280618261975	2737.47976674102	5.15269972321038	0.497860787131737	10.3496797827681	4.19887811709627e-25	8.43339969582087e-24
TRINITY_DN6998_c0_g1_i1	ovary	soma	99.6448210876365	2323.85905961775	1582.45431344104	-4.54341228207461	0.439386639746037	-10.3403514606195	4.62836937924183e-25	9.28736450181322e-24
TRINITY_DN53191_c1_g1_i11	ovary	soma	19.8750490549374	1901.8146916901	1274.50147747838	-6.57916176263753	0.6362669174627	-10.3402543524876	4.63306191802635e-25	9.28812440940646e-24
TRINITY_DN49041_c0_g1_i3	ovary	soma	125.860237783732	4311.76567861845	2916.46386500688	-5.09818121819997	0.493205350869933	-10.336832739563	4.80144781521009e-25	9.61674166598032e-24
TRINITY_DN48915_c2_g1_i3	ovary	soma	12.5245291121777	208.774858989643	143.358082363821	-4.05726450630412	0.39254500305842	-10.3357945578033	4.85372822245545e-25	9.71241843472939e-24
TRINITY_DN33034_c0_g1_i1	ovary	soma	1384.30640945091	25.1888772748781	478.228054666889	5.80982155451169	0.562137728535091	10.3352279336451	4.8824996264584e-25	9.76091916966349e-24
TRINITY_DN48778_c2_g1_i8	ovary	soma	5.54007834326603	285.807962308954	192.385334320391	-5.68524756521109	0.550501750911533	-10.3273923394382	5.29813093661613e-25	1.05820090163527e-23
TRINITY_DN48914_c0_g1_i1	ovary	soma	6.73095718277871	1202.5396195932	803.93673212306	-7.48075028096749	0.724658810819635	-10.3231343761712	5.53849987540321e-25	1.10518480831609e-23
TRINITY_DN48215_c1_g1_i3	ovary	soma	1244.19766806526	275.990276314898	598.726073565018	2.16785503753434	0.210034614085869	10.3214179575565	5.63842250829988e-25	1.12408217616856e-23
TRINITY_DN52544_c4_g1_i1	ovary	soma	1696.08163620921	0	565.360545403068	12.7729361850389	1.23825197547985	10.3152964323671	6.00955693038782e-25	1.19696364725421e-23
TRINITY_DN52177_c0_g1_i1	ovary	soma	1944.22932702558	0.455678318694199	648.380227887656	12.2485788967861	1.18743965127905	10.3151169691803	6.02079499109037e-25	1.19809368718269e-23
TRINITY_DN49672_c11_g3_i2	ovary	soma	79.8739094794578	645.259915385436	456.797913416777	-3.01313245303007	0.292152092891751	-10.3135747658207	6.11823074490157e-25	1.21635850571076e-23
TRINITY_DN45103_c0_g1_i3	ovary	soma	2857.92620146743	367.621093318195	1197.72279603461	2.95627716626605	0.28665677757405	10.3129505301942	6.15811242544735e-25	1.22315792096224e-23
TRINITY_DN48516_c0_g1_i1	ovary	soma	1256.14403106714	0.969493596830976	419.361006086934	10.3601111618815	1.00575774609492	10.3008017607688	6.98764549011153e-25	1.386645115646e-23
TRINITY_DN43503_c0_g1_i1	ovary	soma	4317.9311974012	44.8938275226453	1469.23961748216	6.60074684368773	0.640924097251576	10.2987964908687	7.13483209871178e-25	1.41454944675289e-23
TRINITY_DN51461_c2_g1_i3	ovary	soma	113.383955352003	677.017259570713	489.13949149781	-2.57600902948864	0.250152580513262	-10.2977511733167	7.21277211521224e-25	1.42868625954586e-23
TRINITY_DN63414_c0_g1_i1	ovary	soma	2.0478529588102	659.505696519822	440.353081999485	-8.32976397691913	0.808942120130785	-10.2971075057538	7.2611837121488e-25	1.43658150902535e-23
TRINITY_DN30151_c0_g1_i1	ovary	soma	629.903081341631	20.4886048009204	223.626763647824	4.97881244775597	0.483518613410149	10.2970440220316	7.26597586423579e-25	1.43658150902535e-23
TRINITY_DN48461_c0_g1_i6	ovary	soma	15.9401654054814	547.842337092701	370.541613196961	-5.1051451569662	0.496164480129945	-10.2892193242635	7.88127526541082e-25	1.55680493339046e-23
TRINITY_DN49397_c0_g1_i2	ovary	soma	8110.45232778112	722.013704402339	3184.82657886193	3.4884559204556	0.339096997789925	10.2874868936963	8.02433605061988e-25	1.58361117787256e-23
TRINITY_DN44096_c0_g1_i1	ovary	soma	13479.5668486434	1621.64778126077	5574.28747038833	3.05442002675271	0.296925171713001	10.286834252318	8.0788945775213e-25	1.59291830722171e-23
TRINITY_DN49896_c0_g1_i1	ovary	soma	2556.93415545967	311.023294087723	1059.66024787837	3.04013435994981	0.29573440416508	10.2799482141171	8.67742131730381e-25	1.70936466955964e-23
TRINITY_DN46365_c0_g1_i1	ovary	soma	5440.60730334533	551.069992243228	2180.9157626106	3.3008567130173	0.321493240426803	10.2672662997057	9.89693855180164e-25	1.94781520986144e-23
TRINITY_DN42661_c0_g1_i1	ovary	soma	2907.93641092875	601.785388522962	1370.50239599156	2.27047484607334	0.221163540003896	10.2660449639816	1.00229885507603e-24	1.97082161174813e-23
TRINITY_DN41826_c1_g1_i1	ovary	soma	5.28658475713307	265.236434834058	178.586484808416	-5.64805687431914	0.550183282065504	-10.2657733494103	1.00512364658144e-24	1.97457274037819e-23
TRINITY_DN79933_c1_g1_i2	ovary	soma	634.596211816748	6.86199408457982	216.106733328636	6.62175465398259	0.645045222143424	10.2655665473796	1.00727967536564e-24	1.97636207561086e-23
TRINITY_DN51851_c3_g1_i5	ovary	soma	10.5088406070004	514.548749733061	346.53544669104	-5.61286208550681	0.546768947769261	-10.265509971637	1.00787030747328e-24	1.97636207561086e-23
TRINITY_DN36911_c0_g1_i1	ovary	soma	1274.54939327356	88.2725770864952	483.698182482185	3.84564590002801	0.374656723569841	10.2644518517793	1.01898016526287e-24	1.996329566722e-23
TRINITY_DN39664_c0_g1_i1	ovary	soma	680.558813808346	1.47743300695548	227.837893274086	8.76025077763024	0.853516636797833	10.2637141444558	1.02679751223907e-24	2.00981611236541e-23
TRINITY_DN37077_c0_g1_i3	ovary	soma	23.0816163996274	496.621180958586	338.774659438933	-4.42822178096376	0.431486082041164	-10.2627221717462	1.03740300438545e-24	2.02873061647803e-23
TRINITY_DN20700_c0_g1_i1	ovary	soma	1269.52091820059	352.531114833153	658.194382622299	1.84520894855472	0.17982103382875	10.2613632524879	1.05210801528702e-24	2.05562047886976e-23
TRINITY_DN41426_c0_g1_i2	ovary	soma	1882.12672287594	230.662244219339	781.150403771539	3.02575006200599	0.294956933001576	10.2582774753419	1.08627086652465e-24	2.12044406411082e-23
TRINITY_DN10740_c0_g1_i1	ovary	soma	540.398797754409	111.101310402584	254.200472853193	2.27541377361045	0.221924759634489	10.2530865747385	1.146236291777e-24	2.23547224621835e-23
TRINITY_DN53143_c4_g2_i6	ovary	soma	6.44529914301287	122.315231938568	83.6919210067163	-4.25010066092581	0.414668519002997	-10.2493931083664	1.19088906033894e-24	2.32041313976637e-23
TRINITY_DN44892_c0_g1_i2	ovary	soma	339.92671488058	56.148308595488	150.741110690519	2.60264578360455	0.253933819550685	10.2493074306121	1.19194507109824e-24	2.32041313976637e-23
TRINITY_DN38125_c0_g1_i1	ovary	soma	2.60308681152544	249.879153008995	167.453797609839	-6.56824017945246	0.64110573876073	-10.2451745201174	1.24400174330125e-24	2.4193825239389e-23
TRINITY_DN46608_c0_g1_i2	ovary	soma	10.605333967899	771.269522042295	517.714792684163	-6.18462704714576	0.603667151323781	-10.2450945584558	1.24503080977395e-24	2.4193825239389e-23
TRINITY_DN41578_c0_g1_i1	ovary	soma	7711.06099153879	13.0832292220785	2579.07581666098	9.25183380383335	0.903811602689057	10.2364627498772	1.36122393312625e-24	2.64278742147351e-23
TRINITY_DN5744_c0_g2_i1	ovary	soma	1353.10967384209	74.7948688109492	500.899803821331	4.17972266682796	0.40847489947225	10.2325079759568	1.41798760837854e-24	2.75051272036022e-23
TRINITY_DN46439_c1_g1_i1	ovary	soma	2437.20189191554	0	812.400630638515	13.2959478694249	1.29950422928055	10.2315541341377	1.43202560398121e-24	2.77524241938069e-23
TRINITY_DN48436_c0_g1_i1	ovary	soma	3447.43654144908	717.422857294111	1627.4274186791	2.26440917960715	0.221385658386134	10.2283462990075	1.48025414094326e-24	2.86612876876344e-23
TRINITY_DN53123_c0_g1_i2	ovary	soma	4.68310422396851	208.247765533163	140.392878430098	-5.47513895263931	0.53540845262717	-10.2260973389075	1.51502249391696e-24	2.93081305629165e-23
TRINITY_DN35595_c0_g1_i1	ovary	soma	12439.3462466103	100.569257523054	4213.49492055215	6.95777726964781	0.680411918830767	10.2258309666359	1.51919375883441e-24	2.93624423891057e-23
TRINITY_DN53127_c3_g4_i1	ovary	soma	2.92090930492416	134.605846896864	90.710867699551	-5.52381428479771	0.540300677758295	-10.223593106927	1.55468991061143e-24	3.00215501931613e-23
TRINITY_DN49797_c0_g1_i1	ovary	soma	492.678616941794	5.73217817357202	168.047657762979	6.33651184966613	0.61984134226879	10.2227964118572	1.56752412753874e-24	3.02422598477031e-23
TRINITY_DN51820_c6_g3_i9	ovary	soma	87.4457585547176	2366.73501188367	1606.97192744069	-4.75875869854788	0.465522281397439	-10.2224080107674	1.57381900881787e-24	3.0336523794859e-23
TRINITY_DN42834_c0_g1_i1	ovary	soma	1916.86825018259	430.197894421051	925.754679674897	2.15303994488187	0.210621590041395	10.2223136026022	1.57535287731225e-24	3.03389291604741e-23
TRINITY_DN30392_c0_g1_i1	ovary	soma	1542.95890064357	74.582263093506	564.041142276859	4.35786951919166	0.426409468306711	10.2199173402432	1.61478516904742e-24	3.10705446601965e-23
TRINITY_DN51424_c0_g1_i10	ovary	soma	2.60308681152544	2199.52816810643	1467.21980767479	-9.71573023454244	0.951056273683354	-10.2157259285135	1.68612285188801e-24	3.2414206360715e-23
TRINITY_DN48712_c0_g1_i1	ovary	soma	464.188608001266	48.8886841895508	187.321992126789	3.25511096818252	0.318751034253683	10.2120797060439	1.75071510138565e-24	3.36203722949605e-23
TRINITY_DN43095_c0_g1_i1	ovary	soma	1647.10004344159	0.256907639068388	549.204619573243	12.0093109160337	1.17599883583754	10.2120091874757	1.75198818981681e-24	3.36203722949605e-23
TRINITY_DN50676_c0_g1_i3	ovary	soma	5.22225584986732	291.933927511445	196.363370290919	-5.79454853981505	0.56758424597413	-10.2091426619321	1.8045219785956e-24	3.45976515771522e-23
TRINITY_DN79457_c0_g1_i1	ovary	soma	7.01661522254455	688.825107443989	461.555610036841	-6.6167860730765	0.648356700452746	-10.2054718775267	1.87407945001541e-24	3.5899292382813e-23
TRINITY_DN48992_c0_g1_i1	ovary	soma	3.79396565103812	2467.78735637325	1646.45622613251	-9.34343296534108	0.915860440808902	-10.2018086479298	1.94614069553239e-24	3.72465380582293e-23
TRINITY_DN49031_c1_g1_i2	ovary	soma	341.399429716929	2061.26886062818	1487.97905032443	-2.59318774238571	0.254256809012294	-10.199088679117	2.00141601966106e-24	3.82704159141406e-23
TRINITY_DN50461_c1_g1_i1	ovary	soma	6284.11509330416	2575.63354581131	3811.79406164226	1.28649715263225	0.126140737263727	10.198903070802	2.0052441477714e-24	3.83095933856841e-23
TRINITY_DN43259_c0_g1_i1	ovary	soma	1638.1963975284	0.251031771056113	546.232820356838	12.0014907291903	1.17714393662581	10.1954318038554	2.07818948474992e-24	3.96679945001335e-23
TRINITY_DN49901_c0_g1_i3	ovary	soma	1468.62521773993	411.073277065301	763.590590623509	1.83450012579644	0.180023590963059	10.1903318114173	2.19015396421032e-24	4.17681178063884e-23
TRINITY_DN46523_c0_g1_i1	ovary	soma	99.3790673176171	522.130982094059	381.213677168578	-2.39614930266514	0.23517321297309	-10.188870034868	2.22333335946594e-24	4.23633544802312e-23
TRINITY_DN52420_c10_g1_i1	ovary	soma	17.6862780977093	319.141973653958	218.656741801875	-4.17828830608231	0.410117227331317	-10.1880341220264	2.24253018765885e-24	4.26913505486143e-23
TRINITY_DN48287_c1_g1_i1	ovary	soma	4100.69796149915	66.0214126217637	1410.91359558089	5.96961057957606	0.586096052243224	10.1853792680022	2.3045946826713e-24	4.38341237743778e-23
TRINITY_DN48080_c1_g1_i1	ovary	soma	2242.34821281888	481.549573983239	1068.48245359512	2.21563710149519	0.217548248659723	10.1845779736006	2.32365925989856e-24	4.41577295012144e-23
TRINITY_DN40295_c0_g1_i1	ovary	soma	1177.79952124544	142.721797624965	487.747705498456	3.03598181605874	0.298109582951074	10.1841134592342	2.33478253950884e-24	4.43299848837433e-23
TRINITY_DN39388_c0_g1_i1	ovary	soma	3655.84669080457	201.385948188616	1352.87286239393	4.17908664725261	0.410362914823501	10.183879917731	2.34039484369474e-24	4.43973932859837e-23
TRINITY_DN51490_c0_g1_i1	ovary	soma	1493.95834589385	233.209163561309	653.45889100549	2.67557012267997	0.262836454861965	10.1796005583971	2.44563189002471e-24	4.63529051268681e-23
TRINITY_DN18932_c0_g1_i5	ovary	soma	1371.58809956184	0.507939410124501	457.534659460696	11.0566366738503	1.08623464153541	10.1788658279408	2.46416589985869e-24	4.6663109929514e-23
TRINITY_DN42967_c0_g1_i2	ovary	soma	8.2396585156901	217.624072885229	147.829268095383	-4.7278139060797	0.46447835805485	-10.1787603751419	2.46683740227815e-24	4.667265035892e-23
TRINITY_DN41063_c0_g1_i7	ovary	soma	19459.5338621007	4398.11132932471	9418.5855069167	2.14521166702395	0.210815019225239	10.1758009220964	2.54299250466495e-24	4.80712656873933e-23
TRINITY_DN49077_c0_g2_i3	ovary	soma	3420.78323081856	28499.8828132757	20140.1829524567	-3.05854373471474	0.300604171812632	-10.1746549832354	2.57310224781507e-24	4.85977758751809e-23
TRINITY_DN42353_c1_g1_i2	ovary	soma	4.16003482488615	443.276768089178	296.904523667747	-6.74481246242152	0.663017107692245	-10.1729086386596	2.61966824151864e-24	4.94338973778597e-23
TRINITY_DN22002_c0_g1_i3	ovary	soma	2388.29336266126	473.279695228034	1111.61758437244	2.33746927647446	0.229831577138518	10.1703573789849	2.68920161710119e-24	5.07015761977283e-23
TRINITY_DN41867_c0_g1_i1	ovary	soma	3668.39574028452	41104.9098380224	28626.0718054431	-3.48606994199826	0.342905586664646	-10.1662675604278	2.80450117661845e-24	5.28291468361959e-23
TRINITY_DN51744_c1_g1_i3	ovary	soma	10034.8410041381	68772.2882615939	49193.1391757753	-2.77679632406058	0.273198417980886	-10.1640278321628	2.86970466512774e-24	5.40101496021551e-23
TRINITY_DN46570_c1_g1_i1	ovary	soma	3990.35513512565	68.6573649236991	1375.88995499102	5.85911860372577	0.576511320917688	10.1630590608338	2.89837091601737e-24	5.45020298626812e-23
TRINITY_DN41209_c0_g1_i1	ovary	soma	1123.45475462954	127.58792848631	459.54353720072	3.14419911666886	0.309405734984979	10.1620582980516	2.92828167303417e-24	5.50164334224248e-23
TRINITY_DN11293_c0_g1_i1	ovary	soma	420.557283075507	17.765341333425	152.029321914119	4.60747096582874	0.453456517691648	10.1607779049762	2.96699624509166e-24	5.56952015283944e-23
TRINITY_DN31408_c0_g1_i2	ovary	soma	2714.98857627228	769.475712552417	1417.98000045904	1.81814904134995	0.179013042224745	10.1565171942462	3.09951234497816e-24	5.81320560102132e-23
TRINITY_DN46165_c0_g1_i1	ovary	soma	2.65133349197475	258.176555098722	173.001481229806	-6.607689930789	0.650889574224142	-10.1517833323192	3.25362806930757e-24	6.09694220715938e-23
TRINITY_DN43114_c0_g1_i4	ovary	soma	22.6190538648807	635.168566306927	430.985395492912	-4.80839641319028	0.473754279104435	-10.149557746011	3.32868419158182e-24	6.23216515903896e-23
TRINITY_DN52112_c1_g1_i6	ovary	soma	4.39744618420267	240.5858999575	161.856415366401	-5.77247404943483	0.568857254033423	-10.1474913231847	3.39990698648011e-24	6.35998239147725e-23
TRINITY_DN52695_c2_g1_i7	ovary	soma	21958.4591818607	381701.177030549	261786.937747653	-4.11959406552192	0.40602001064684	-10.1462833296293	3.44223955096001e-24	6.43358157740625e-23
TRINITY_DN52926_c19_g1_i7	ovary	soma	59.2950644875271	2191.86428657894	1481.00787921513	-5.20833917114832	0.513395689992191	-10.1448829288527	3.49196859536838e-24	6.52086520614715e-23
TRINITY_DN34468_c0_g1_i1	ovary	soma	780.456186194468	60.8005951213562	300.685792145727	3.68364087327729	0.363237346844643	10.1411402359262	3.62839342273577e-24	6.76975206108526e-23
TRINITY_DN45483_c0_g1_i1	ovary	soma	2546.2259756901	22901.821211359	16116.6227994694	-3.16902183479058	0.312670371275012	-10.1353442024836	3.85015204289888e-24	7.17728343165851e-23
TRINITY_DN38956_c0_g1_i1	ovary	soma	6.73095718277871	765.053762670364	512.279494174502	-6.82654742649521	0.673629889628646	-10.1339734646551	3.90452968950431e-24	7.2723554277437e-23
TRINITY_DN49682_c2_g2_i3	ovary	soma	145.381477848708	1080.1453604461	768.557399580302	-2.8938431134391	0.285700047236465	-10.1289556702241	4.11015607382564e-24	7.6487269166413e-23
TRINITY_DN45018_c0_g1_i7	ovary	soma	2187.66968971532	194.038236773951	858.582054421073	3.49350526818147	0.344924175970427	10.1283282285234	4.13661131140404e-24	7.6913107207116e-23
TRINITY_DN46097_c0_g1_i1	ovary	soma	586.617921319974	1.22052536788709	196.352990685249	8.85650217259887	0.874490691984225	10.1276117101983	4.16702867893916e-24	7.74118157776005e-23
TRINITY_DN26168_c0_g1_i1	ovary	soma	1127.50985795257	10.5983894603658	382.902212291101	6.78255044771205	0.669783391582201	10.126483476531	4.21537369179995e-24	7.824242323978e-23
TRINITY_DN44826_c2_g1_i1	ovary	soma	2183.15187562499	25129.9247235168	17481.0004408862	-3.52489285611854	0.348153069493926	-10.1245491278945	4.29955704213069e-24	7.97362296934677e-23
TRINITY_DN44896_c0_g1_i1	ovary	soma	2652.53533935306	11.4632241797255	891.820595904172	7.88309362013881	0.778709939076311	10.1232734097237	4.35598571217417e-24	8.07131913673167e-23
TRINITY_DN43944_c0_g1_i3	ovary	soma	3365.51269331062	1231.02361480668	1942.519974308	1.44998905271065	0.143324478051402	10.1168277214352	4.65250911184697e-24	8.61334253544085e-23
TRINITY_DN46624_c0_g1_i1	ovary	soma	2108.81501650096	500.912908467001	1036.88027781165	2.07429174165061	0.205062449506553	10.1154148243232	4.72013201908263e-24	8.73102770643196e-23
TRINITY_DN28502_c0_g1_i2	ovary	soma	3230.6042178049	25.1231995214303	1093.61687228259	7.03201289091227	0.695393402371131	10.1122801380265	4.87365741786302e-24	9.00727191965739e-23
TRINITY_DN42027_c0_g1_i1	ovary	soma	689.875187465641	68.4758577077194	275.608967627027	3.34168089499639	0.330527362432604	10.1101490369887	4.98084480500793e-24	9.19747594310685e-23
TRINITY_DN47056_c0_g1_i1	ovary	soma	4247.75963502263	37.474276866495	1440.90272958521	6.842122852485	0.676873042954404	10.1084286391738	5.06907581647794e-24	9.35237972618565e-23
TRINITY_DN52174_c6_g1_i1	ovary	soma	3.82613010467099	593.83775249518	397.167211698344	-7.27984264727314	0.720184919427995	-10.1082964262222	5.07592009478565e-24	9.35698934596145e-23
TRINITY_DN32146_c0_g1_i3	ovary	soma	2746.53500236303	30958.7947038223	21554.7081366692	-3.49464996409685	0.345828552288777	-10.1051516451386	5.2414416569237e-24	9.65384776007051e-23
TRINITY_DN41966_c0_g1_i2	ovary	soma	2299.89398839379	353.885002577603	1002.55466451633	2.69925238095672	0.267143260252606	10.1041380508883	5.29592168256014e-24	9.74585382454721e-23
TRINITY_DN49882_c0_g1_i2	ovary	soma	6.46138136982931	486.169095041878	326.266523817862	-6.23512845526234	0.617168644856753	-10.1027952525189	5.36896079277555e-24	9.87182705629806e-23
TRINITY_DN46642_c0_g1_i1	ovary	soma	1114.66224442642	112.699833522308	446.687303823679	3.31002539940694	0.327648019786609	10.1023818229169	5.39164878913282e-24	9.90363424197598e-23
TRINITY_DN52216_c1_g1_i1	ovary	soma	908.168262227379	137.551708086709	394.423892800266	2.71878174136113	0.269124690553807	10.1023125591576	5.39545908960932e-24	9.90363424197598e-23
TRINITY_DN28784_c0_g1_i2	ovary	soma	6.87569722412666	1136.74572831002	760.122384614722	-7.37570808049619	0.73016214239775	-10.1014660336612	5.44224374438687e-24	9.98100085693303e-23
TRINITY_DN50351_c4_g1_i6	ovary	soma	1.7782771458608	1239.50984565448	826.932656151606	-9.45161109916461	0.935909643844714	-10.0988499919046	5.58937809765318e-24	1.02421191336656e-22
TRINITY_DN45071_c0_g1_i5	ovary	soma	6.15964110324703	122.862038089941	83.9612390943766	-4.31352566274637	0.427163921471729	-10.0980570828285	5.63474690832033e-24	1.03164741227079e-22
TRINITY_DN52478_c0_g2_i3	ovary	soma	1731.03590627485	5.2737669627877	580.52781340014	8.38533475920539	0.830431472061628	10.0975637861941	5.66315629262091e-24	1.03509456694547e-22
TRINITY_DN46562_c0_g1_i1	ovary	soma	1396.17206485361	84.3434343346224	521.619644507618	4.04096691694851	0.400192287456733	10.0975632055013	5.66318981868825e-24	1.03509456694547e-22
TRINITY_DN47032_c0_g1_i5	ovary	soma	4854.22237841154	1.45814047692565	1619.04621978846	11.8158297266743	1.17061632838313	10.0936826526198	5.89167941455768e-24	1.07594359181375e-22
TRINITY_DN24194_c0_g1_i3	ovary	soma	1666.82876434499	221.107412960885	703.01453008892	2.91210393866316	0.288684805447207	10.0874860183651	6.27561406038256e-24	1.14508683333981e-22
TRINITY_DN52558_c4_g1_i1	ovary	soma	3788.76414640543	742.371026380243	1757.83539972197	2.34928804426507	0.232902497268284	10.0870023800513	6.30660163039871e-24	1.14976663593662e-22
TRINITY_DN49308_c1_g4_i2	ovary	soma	273.381445854122	11.3857221969638	98.7176300826832	4.53636980987138	0.449729169859264	10.0868925431076	6.31366016905046e-24	1.15007967089531e-22
TRINITY_DN23694_c0_g1_i1	ovary	soma	1504.94518543987	0.400410945952419	501.915335777259	11.8791021735653	1.17778572378405	10.0859621013231	6.37376863411289e-24	1.16004744261272e-22
TRINITY_DN50219_c0_g1_i1	ovary	soma	57.9272811530336	861.568727595998	593.688245448343	-3.89332708783459	0.386074655347581	-10.0843892079097	6.47667238873691e-24	1.17778068582681e-22
TRINITY_DN47283_c1_g1_i1	ovary	soma	3.89045901193675	711.02433737286	475.313044585886	-7.52493670170895	0.746336844452455	-10.0824939270278	6.60285574722745e-24	1.19971381513548e-22
TRINITY_DN48353_c1_g2_i1	ovary	soma	6.22397001051278	210.122581838047	142.156377895536	-5.08139107310651	0.504234840624731	-10.0774295302777	6.9521026725781e-24	1.26210558721146e-22
TRINITY_DN50336_c0_g1_i1	ovary	soma	271.663675572597	1044.88264172179	787.142986338723	-1.9427740661344	0.192890986339711	-10.0718758455249	7.35614848421574e-24	1.33433220736014e-22
TRINITY_DN50031_c0_g1_i3	ovary	soma	9881.02261431135	95050.2854667228	66660.5311825857	-3.26595203662446	0.324468373761737	-10.0655481419052	7.84491022104051e-24	1.42169636222312e-22
TRINITY_DN22277_c0_g1_i2	ovary	soma	3522.01428461791	128.198545794203	1259.47045873544	4.77930084230978	0.474821338890831	10.0654718961749	7.85099147593374e-24	1.42169636222312e-22
TRINITY_DN46005_c0_g1_i6	ovary	soma	5.23833807668375	317.24573268128	213.243267813081	-5.91267334184601	0.587514418979755	-10.0638778399918	7.97920579411e-24	1.44369983153767e-22
TRINITY_DN63620_c0_g1_i1	ovary	soma	2.03177073199376	155.129954874411	104.097226826939	-6.23666024118656	0.619742353276459	-10.0633113231886	8.02526997824465e-24	1.45081517969425e-22
TRINITY_DN51417_c5_g2_i2	ovary	soma	2528.24430976658	613.461506263985	1251.72244076485	2.04065229301975	0.20287970724353	10.0584347283695	8.43284065495865e-24	1.52305252368254e-22
TRINITY_DN27130_c0_g1_i1	ovary	soma	533.791882288136	2.16485056667596	179.373861140496	8.08282555767509	0.803592564136694	10.0583628052339	8.43900265084424e-24	1.52305252368254e-22
TRINITY_DN52451_c4_g1_i13	ovary	soma	4.41352841101911	463.939927501889	310.764461138265	-6.71707450705139	0.66788047937053	-10.0573002423759	8.53055875009542e-24	1.53828693842801e-22
TRINITY_DN43863_c0_g1_i1	ovary	soma	391.600889557302	35.9878167236373	154.525507668192	3.43495266740952	0.341761085409425	10.0507425042102	9.11778082444495e-24	1.64280283624372e-22
TRINITY_DN49190_c0_g1_i3	ovary	soma	132.248852105339	843.05522147988	606.1197650217	-2.67357144612162	0.266128245886636	-10.0461769370415	9.55007619176863e-24	1.7192532649245e-22
TRINITY_DN108697_c0_g1_i1	ovary	soma	8277.27538425162	68.0371681436808	2804.44990684633	6.93595271149976	0.690437295685328	10.0457387728673	9.59261664460642e-24	1.72546891374286e-22
TRINITY_DN38545_c0_g1_i1	ovary	soma	862.352782442418	247.29019447523	452.311057130959	1.79669273423666	0.178923384551712	10.0416876124841	9.99493157166435e-24	1.79633448805931e-22
TRINITY_DN51565_c12_g1_i6	ovary	soma	45.4349164944888	600.774065159007	415.661015604168	-3.72387963885304	0.370890770238747	-10.040367508892	1.01296047716084e-23	1.81902018630109e-22
TRINITY_DN53197_c5_g2_i2	ovary	soma	17.1471264718105	1703.76093366397	1141.55633126659	-6.63626272175453	0.661180669469944	-10.0369884181198	1.04825727680867e-23	1.88083561891397e-22
TRINITY_DN40362_c1_g1_i3	ovary	soma	4186.78531714798	620.512832488687	1809.27032737512	2.75276097580349	0.274295135485048	10.0357630146655	1.06135611326221e-23	1.90275257907149e-22
TRINITY_DN38036_c1_g1_i1	ovary	soma	6588.53533225422	467.435611410099	2507.80218502481	3.81990297903477	0.381016330970987	10.0255623408584	1.17687736737757e-23	2.10809871855296e-22
TRINITY_DN42798_c0_g1_i3	ovary	soma	3.19048511787356	606.383911873224	405.319436288107	-7.56268898113565	0.754394704193495	-10.0248436781124	1.18547044666891e-23	2.12172603385107e-22
TRINITY_DN52724_c9_g1_i8	ovary	soma	1470.66845460071	209.909508338354	630.162490425806	2.8140012235438	0.280833579204072	10.0201736256723	1.24284418165123e-23	2.22256462418045e-22
TRINITY_DN48863_c1_g1_i3	ovary	soma	18.4789233097411	1812.49456651096	1214.48935211055	-6.61630939156794	0.660307427744515	-10.020043866791	1.24447698584855e-23	2.22363767488009e-22
TRINITY_DN45160_c0_g1_i2	ovary	soma	7.63617798252555	152.265299931326	104.055592615059	-4.31862624762361	0.431007153138645	-10.0198482001397	1.24694314973559e-23	2.22619676260009e-22
TRINITY_DN48374_c0_g1_i1	ovary	soma	4933.16252355566	436.897311923712	1935.65238246769	3.50024252949617	0.349372734636603	10.0186482300541	1.26217366470247e-23	2.25152122408524e-22
TRINITY_DN51581_c2_g1_i4	ovary	soma	2.95307375855703	6381.11991963217	4255.06430434097	-11.0795432831877	1.10605305502394	-10.017189711526	1.28093401384043e-23	2.28309521953628e-22
TRINITY_DN44267_c0_g1_i1	ovary	soma	1032.78331851548	113.640821237027	420.021653663179	3.17849940210608	0.317444371591186	10.0127760532464	1.33940374504351e-23	2.38533515587525e-22
TRINITY_DN17662_c0_g1_i1	ovary	soma	1623.37831418969	350.160169612829	774.566217805117	2.21449031029505	0.221184814062243	10.0119455292798	1.35069790573435e-23	2.40346087672449e-22
TRINITY_DN32027_c0_g1_i1	ovary	soma	48.721894973261	262.21532896909	191.05085097048	-2.43257453232316	0.243026750559027	-10.0094928921511	1.3846043441573e-23	2.46176020925275e-22
TRINITY_DN41477_c0_g1_i3	ovary	soma	18.3341832683931	13298.8053204928	8871.98160808465	-9.50191949768585	0.949845591820458	-10.0036464658162	1.46886534934262e-23	2.60941747827525e-22
TRINITY_DN52233_c3_g1_i3	ovary	soma	1689.10626940379	79.9922429866732	616.363585125714	4.38850388153788	0.438777027156321	10.001671942534	1.49845466364303e-23	2.65978791120348e-22
TRINITY_DN52454_c12_g4_i1	ovary	soma	113.649709122023	992.589311915426	699.609444317625	-3.12495157598339	0.312465980512854	-10.0009337683878	1.50966754366531e-23	2.67748368061431e-22
TRINITY_DN50157_c2_g1_i2	ovary	soma	2.66741571879119	444.330052375273	297.109173489779	-7.38859666796229	0.739214190573794	-9.99520404529451	1.59957468933188e-23	2.83460433218146e-22
TRINITY_DN51395_c5_g3_i1	ovary	soma	4.96876226373435	128.355580920883	87.2266413684999	-4.68000388324027	0.468614969057927	-9.98688516640569	1.73962364670302e-23	3.08024973167456e-22
TRINITY_DN42641_c0_g2_i1	ovary	soma	647.80304448598	104.094106855527	285.330419399011	2.64303011589889	0.264672754097677	9.98603020136892	1.75468761299377e-23	3.10436967915932e-22
TRINITY_DN51909_c0_g1_i14	ovary	soma	5.00092671736723	614.477619612091	411.318721980516	-6.94354414028724	0.695582754896601	-9.98234083781937	1.82118718235676e-23	3.21937448467352e-22
TRINITY_DN26429_c0_g1_i1	ovary	soma	1763.72511275721	239.384489549606	747.498030618807	2.87806920998634	0.288333883152233	9.98172389079499	1.83254845199299e-23	3.23680071532905e-22
TRINITY_DN44549_c0_g1_i1	ovary	soma	3842.13092517336	1196.46350135531	2078.352642628	1.68171127395532	0.168525692385283	9.97896077537302	1.88429922819383e-23	3.32547923624929e-22
TRINITY_DN49292_c0_g1_i1	ovary	soma	417.801812136773	32.6665903111398	161.044997586351	3.67135193978253	0.368028309083028	9.97573243463254	1.94659878084696e-23	3.43261411551318e-22
TRINITY_DN47685_c1_g1_i3	ovary	soma	2487.25126409381	557.719208699292	1200.89656049747	2.15451955999286	0.215983812176392	9.9753751833646	1.95361702803774e-23	3.44217088630774e-22
TRINITY_DN45919_c0_g1_i2	ovary	soma	1388.62488437867	0	462.874961459558	12.484383999262	1.25162287800029	9.97455720784536	1.96978076639154e-23	3.46781272945022e-22
TRINITY_DN36878_c1_g1_i1	ovary	soma	53.895904142679	638.209610808621	443.438375253307	-3.56617645241371	0.357686691075171	-9.9701122278107	2.05995938423075e-23	3.62360992662354e-22
TRINITY_DN12020_c0_g1_i1	ovary	soma	284.216547095477	34.300346327101	117.605746583226	3.03018561797673	0.303934680323372	9.96985804565888	2.06523797995976e-23	3.62992970991948e-22
TRINITY_DN53034_c0_g1_i2	ovary	soma	5.22225584986732	408.519287351114	274.086943517365	-6.28426629067513	0.630508701849322	-9.96697788982607	2.12599397721473e-23	3.73366854187686e-22
TRINITY_DN43239_c3_g1_i5	ovary	soma	11.6997194465131	332.784546843816	225.756271044715	-4.82602995473903	0.484237137710192	-9.96625326500119	2.14155631362895e-23	3.75793390291321e-22
TRINITY_DN52527_c1_g1_i1	ovary	soma	417.697674690014	3194.04542363977	2268.59617398985	-2.93448348272036	0.294452053199161	-9.96591278898481	2.14890741551391e-23	3.76776266803176e-22
TRINITY_DN51066_c0_g1_i3	ovary	soma	3.23873179832287	122.780673496619	82.9333595971871	-5.2503518860144	0.526997176762004	-9.96277042369337	2.21794355962087e-23	3.88564221173286e-22
TRINITY_DN50359_c1_g1_i1	ovary	soma	4885.09429326365	31097.124102561	22359.7808327952	-2.67031398632917	0.268161387831341	-9.95786159940618	2.330207344317e-23	4.07899953906418e-22
TRINITY_DN47627_c0_g1_i1	ovary	soma	1192.83655155136	98.740712718699	463.439325662919	3.59498778599306	0.361052184850371	9.95697557538091	2.35106175193034e-23	4.11216170437141e-22
TRINITY_DN49021_c2_g1_i1	ovary	soma	2.38175767902535	308.179815754473	206.247129729324	-7.02959212468102	0.70618362211504	-9.95434035078185	2.41418567656498e-23	4.21914219173056e-22
TRINITY_DN54567_c0_g1_i1	ovary	soma	4385.37195744136	1.71217852929324	1462.93210483331	11.5769897091965	1.16357999088637	9.94945753611456	2.53561576798707e-23	4.42776505275991e-22
TRINITY_DN50285_c15_g1_i2	ovary	soma	2.587004584709	386.951642368372	258.830096440485	-7.2080913535014	0.724480130024576	-9.94932925663108	2.53888615210361e-23	4.42988312325307e-22
TRINITY_DN44197_c0_g1_i2	ovary	soma	9400.41708071834	1183.2415983714	3922.30009248705	2.99061903991951	0.300854829720968	9.9404056191925	2.77694075319694e-23	4.84132075765857e-22
TRINITY_DN52059_c0_g1_i3	ovary	soma	517.665580191621	93656.207880274	62610.0271135799	-7.49922148369916	0.7547739222396	-9.93571884604482	2.91068897772249e-23	5.0703919400763e-22
TRINITY_DN52217_c1_g1_i1	ovary	soma	13.4297499119245	455.716933989036	308.287872629999	-5.08333166031422	0.511774181310729	-9.9327630153109	2.99830024870101e-23	5.21878760345849e-22
TRINITY_DN50631_c2_g1_i2	ovary	soma	25.6402785736336	876.631746246891	592.967923689139	-5.09618753993305	0.513110477774044	-9.93194986397693	3.02285678861595e-23	5.25728025167124e-22
TRINITY_DN41442_c0_g1_i1	ovary	soma	1877.14505460577	1.25650021059904	626.552685008991	10.8495027412059	1.09242523625743	9.9315746113441	3.03425618031317e-23	5.27284663586141e-22
TRINITY_DN40641_c0_g1_i1	ovary	soma	2963.39531906046	443.900471861572	1283.73208759454	2.73707567923616	0.275626926869572	9.93036388107087	3.07132663836453e-23	5.33296240730861e-22
TRINITY_DN52343_c12_g1_i1	ovary	soma	880.547487590035	61.8471221436958	334.747243959142	3.82484886904987	0.385171649640349	9.93024505469521	3.07498897200836e-23	5.33501914232973e-22
TRINITY_DN48231_c0_g1_i1	ovary	soma	3590.50024116858	1043.46667010407	1892.47786045891	1.78446600385271	0.179761170776179	9.92687128231134	3.18079525784005e-23	5.51414675495605e-22
TRINITY_DN47226_c0_g1_i3	ovary	soma	75.8793130207623	1472.80021175969	1007.15991218005	-4.27881103101794	0.431054876154968	-9.92637194870676	3.19675832242877e-23	5.53736149961495e-22
TRINITY_DN48937_c0_g1_i1	ovary	soma	13.0353383273737	485.913898842721	328.287712004272	-5.22257451407435	0.526139790723777	-9.92621087808239	3.20192444763173e-23	5.5418517107684e-22
TRINITY_DN47559_c0_g1_i2	ovary	soma	1608.55611234295	74.9255071321548	586.135708869087	4.41119988077506	0.444483299567288	9.9243321066718	3.26279753044321e-23	5.64267418698577e-22
TRINITY_DN25357_c0_g1_i1	ovary	soma	535.397871037042	14.3855818975212	188.056344944028	5.23624760185172	0.527717944378605	9.92243613776953	3.32538932355376e-23	5.74630477732231e-22
TRINITY_DN43079_c0_g1_i1	ovary	soma	12187.0672127372	4.31660804200889	4065.23347627375	11.4480968862565	1.15421637103412	9.91850156829745	3.45910008306469e-23	5.97256486675749e-22
TRINITY_DN52421_c1_g1_i7	ovary	soma	7.73267134342418	237.707433417613	161.049179392883	-4.95131106334991	0.499208839271947	-9.91831609105915	3.46553298636434e-23	5.97738654241133e-22
TRINITY_DN43108_c0_g1_i1	ovary	soma	2.01568850517732	248.413126984733	166.280647491548	-6.92452179462238	0.698158858129083	-9.91826102898503	3.46744498233791e-23	5.97738654241133e-22
TRINITY_DN28781_c0_g1_i1	ovary	soma	1270.81211244393	0.256907639068388	423.775309240689	11.6351358333204	1.17321737152033	9.91728908534894	3.50136757058586e-23	6.03103561298273e-22
TRINITY_DN32465_c0_g1_i2	ovary	soma	23.4476855734754	249.793253902979	174.344731126478	-3.40894149647383	0.343981599285763	-9.91024375592209	3.75728364603832e-23	6.46667259655084e-22
TRINITY_DN52122_c0_g1_i1	ovary	soma	3233.60206555842	252.824310032895	1246.41689520807	3.67350285233454	0.370717577571652	9.90916825794301	3.79794660950789e-23	6.53143677710178e-22
TRINITY_DN48185_c0_g1_i1	ovary	soma	533.694594872141	71.8926764212488	225.826649238213	2.88233748365461	0.290964407281749	9.90615144505824	3.91434767658131e-23	6.72624260370887e-22
TRINITY_DN45789_c0_g1_i2	ovary	soma	96.6143641828311	1554.09634730253	1068.26901959597	-4.00828290537575	0.404646710795887	-9.90563570254156	3.93459769044597e-23	6.75564775701692e-22
TRINITY_DN50703_c4_g1_i1	ovary	soma	1739.39752080685	433.586555094163	868.856876998393	2.00193472711566	0.202107790410845	9.90528233991437	3.94853189538064e-23	6.77417053700722e-22
TRINITY_DN51058_c0_g1_i2	ovary	soma	1138.27680824373	295.831543250022	576.646631581258	1.94669493171348	0.196545947425179	9.90452846886881	3.97842293024239e-23	6.82001784323637e-22
TRINITY_DN48577_c0_g1_i2	ovary	soma	4287.31431135308	513.176714521807	1771.22258013223	3.06083216629077	0.309071134720698	9.90332587692729	4.02657018356146e-23	6.89706305666363e-22
TRINITY_DN53186_c2_g1_i1	ovary	soma	16.2258234452472	211.868301127852	146.654141900317	-3.70460757509353	0.374153712563264	-9.90129845221606	4.1090501703059e-23	7.03274715555297e-22
TRINITY_DN39180_c0_g1_i2	ovary	soma	2.06393518562664	138.024464782049	92.7042882499084	-6.0693836620229	0.613142557479844	-9.89881323353162	4.21243916922586e-23	7.20397361021462e-22
TRINITY_DN22783_c0_g1_i1	ovary	soma	10.4284294729182	575.19770868271	386.941282279446	-5.78082370563617	0.584265026317083	-9.89418062908132	4.41208519760357e-23	7.53941320552401e-22
TRINITY_DN40644_c0_g2_i6	ovary	soma	11.7318839001459	1359.16510425713	910.020697471471	-6.85536354696262	0.692976116665367	-9.8926404274233	4.48051461262586e-23	7.65027439527735e-22
TRINITY_DN36410_c2_g1_i1	ovary	soma	2306.54850471797	274.695726537001	951.979985930657	3.07430852046851	0.310876634202937	9.88915917836922	4.63907830839887e-23	7.91473811871126e-22
TRINITY_DN50157_c2_g1_i6	ovary	soma	2.06393518562664	384.324113944066	256.904054357919	-7.54649388955646	0.76318008809783	-9.88822167565395	4.68272094277213e-23	7.98287130790393e-22
TRINITY_DN30999_c0_g1_i1	ovary	soma	9554.01245796221	1228.86411791142	4003.91356459502	2.95921008222142	0.299344533888862	9.88563259792172	4.80537041032294e-23	8.18547708106512e-22
TRINITY_DN45702_c0_g1_i1	ovary	soma	644.133914606544	6.96665296205111	219.355740176882	6.62904286097496	0.670616293517028	9.88500119227515	4.83576047012163e-23	8.23073191163548e-22
TRINITY_DN95317_c0_g1_i2	ovary	soma	2039.67812679177	17964.9502425045	12656.5262039336	-3.13872355531501	0.317563011728589	-9.88378192482184	4.89498428652166e-23	8.32495313373601e-22
TRINITY_DN52837_c11_g1_i17	ovary	soma	625.239881387409	86.713562121469	266.222335210116	2.84618950259178	0.288046280023063	9.88101461460951	5.03207936032654e-23	8.55135759330629e-22
TRINITY_DN42763_c0_g1_i2	ovary	soma	8948.53499714968	1514.19222769109	3992.30648417728	2.56268161499071	0.259413124487348	9.87876623457308	5.14625965234595e-23	8.73849499800163e-22
TRINITY_DN19258_c0_g1_i1	ovary	soma	774.255296674087	188.302805649814	383.620302657905	2.04360910795208	0.206937619397749	9.87548379989873	5.31757316006792e-23	9.02227483919798e-22
TRINITY_DN38942_c0_g1_i6	ovary	soma	1217.51283880365	120.977749178742	486.489445720379	3.32212345573009	0.336634252347079	9.86864358741751	5.69292049912001e-23	9.65151742256323e-22
TRINITY_DN48655_c5_g1_i1	ovary	soma	2139.47086414114	22035.8630002495	15403.7322882134	-3.36447633863613	0.340991871028829	-9.86673473618285	5.80226870433073e-23	9.82916187828048e-22
TRINITY_DN52059_c0_g1_i5	ovary	soma	234.431637042139	45314.677559144	30287.9289184433	-7.59469459264474	0.770235655281411	-9.86022205096434	6.19123192337972e-23	1.04798281872868e-21
TRINITY_DN30551_c0_g1_i1	ovary	soma	841.34433342447	252.628317699035	448.866989607513	1.74131578832743	0.176608341197728	9.8597596043206	6.21981266123733e-23	1.05199360886961e-21
TRINITY_DN45652_c0_g1_i2	ovary	soma	4.71526867760139	582.706372561327	390.042671266752	-6.9500411817835	0.705102975661126	-9.85677471473856	6.4074570371431e-23	1.0828803568817e-21
TRINITY_DN45289_c0_g1_i1	ovary	soma	1068.07610939936	104.138584252415	425.451092634731	3.35257996015805	0.34038394502128	9.84940685127926	6.89496756438917e-23	1.16435722846167e-21
TRINITY_DN48998_c0_g1_i1	ovary	soma	5.06525562463299	330.113960054364	221.76439191112	-6.03429526689309	0.612760134123392	-9.84772822325604	7.01107461266841e-23	1.18303642229909e-21
TRINITY_DN47774_c2_g1_i1	ovary	soma	10.7944986467662	1055.46760074456	707.243233378631	-6.60955682104823	0.671609064866824	-9.84137523867232	7.46828900173911e-23	1.25919914249369e-21
TRINITY_DN44721_c2_g1_i2	ovary	soma	2791.23619239963	594.198376495493	1326.5443151302	2.22964923575852	0.226747788099824	9.8331686251199	8.10283853695778e-23	1.36511906525225e-21
TRINITY_DN50403_c0_g1_i1	ovary	soma	533.994101205986	1379.54577998824	1097.69522039415	-1.36820219625538	0.139152530740894	-9.83239175723662	8.16560369246459e-23	1.37461777249769e-21
TRINITY_DN53037_c1_g2_i5	ovary	soma	40.5787298184695	2973.43262106925	1995.81465731899	-6.19515082444903	0.630225982329209	-9.83004667873704	8.3580026124302e-23	1.40549355240576e-21
TRINITY_DN52907_c0_g1_i4	ovary	soma	1.47653687927852	413.798919965293	276.358125603288	-8.13789880476029	0.827863756009716	-9.8299976846248	8.36206976281539e-23	1.40549355240576e-21
TRINITY_DN5641_c0_g1_i2	ovary	soma	4.04745923717108	251.393052741812	168.944521573598	-5.94431348015396	0.605275785994296	-9.8208347627671	9.15820025642487e-23	1.53810616007086e-21
TRINITY_DN46861_c1_g2_i5	ovary	soma	2757.66643371784	416.895051446099	1197.15217887001	2.72274330286533	0.277352281674942	9.81691330037948	9.52143450440695e-23	1.59786442957433e-21
TRINITY_DN52217_c2_g1_i5	ovary	soma	7.06486190299387	116.40478922796	79.9581467863048	-4.04672682499588	0.412247317677289	-9.81625992813297	9.58332538528973e-23	1.60699827780898e-21
TRINITY_DN50893_c8_g1_i5	ovary	soma	18.3824299488425	489.464973159003	332.437458755616	-4.73339467019827	0.482225257987034	-9.81573360540466	9.63347094256429e-23	1.61414990555916e-21
TRINITY_DN46348_c2_g1_i1	ovary	soma	2.03177073199376	175.17559289365	117.460985506431	-6.42140383226195	0.65422963832855	-9.81521388830317	9.68324200654643e-23	1.62122771106494e-21
TRINITY_DN47976_c1_g1_i6	ovary	soma	1151.57407829819	445.106506438679	680.595697058517	1.37315010972308	0.139909289404056	9.81457425430446	9.74484653937276e-23	1.63027421009507e-21
TRINITY_DN46922_c1_g1_i4	ovary	soma	1489.14276181242	282.910211701124	684.987728404891	2.39814083822346	0.244352157164368	9.81428142911916	9.77317847714465e-23	1.63374461018169e-21
TRINITY_DN43562_c1_g1_i2	ovary	soma	5.25442030350019	458.780645701067	307.605237235211	-6.44526336536105	0.657002410467513	-9.810106116315	1.01861385682165e-22	1.70145655168557e-21
TRINITY_DN43424_c0_g1_i2	ovary	soma	3820.40721408963	654.436568247592	1709.7601168616	2.5428586424504	0.259280464726268	9.80736688024297	1.04663988593314e-22	1.7469149910098e-21
TRINITY_DN40756_c0_g1_i1	ovary	soma	3512.54984646633	36457.4174954441	25475.7949457848	-3.37560183566161	0.344229266703344	-9.80626042634166	1.05817561103585e-22	1.76480085834338e-21
TRINITY_DN46102_c0_g1_i7	ovary	soma	41.6371288005206	981.26754639455	668.05740719654	-4.55838111452696	0.465158737553035	-9.79962483023817	1.13004580103508e-22	1.88320558375281e-21
TRINITY_DN44056_c0_g1_i1	ovary	soma	1888.81643164158	340.515459051543	856.615783248223	2.46738657431469	0.251807156643491	9.79871504529167	1.14026911920116e-22	1.89877296253056e-21
TRINITY_DN42254_c0_g1_i2	ovary	soma	3180.63778715856	968.676520382455	1705.99694264116	1.71453966984285	0.175010824695171	9.7967635592209	1.16250793495364e-22	1.93430899130501e-21
TRINITY_DN39032_c0_g1_i2	ovary	soma	2726.95822088919	0.400410945952419	909.253014260364	12.7366654601286	1.30032573248387	9.79498070518003	1.18320006275285e-22	1.96721857537696e-21
TRINITY_DN51509_c10_g2_i2	ovary	soma	471.564442366894	108.183808319209	229.310686335104	2.13210322394124	0.217702055279299	9.79367521912401	1.19858259732893e-22	1.99125631968281e-21
TRINITY_DN43702_c0_g1_i1	ovary	soma	4156.25445351196	421.588328584725	1666.4770368938	3.30051255505794	0.337021227234185	9.79318893988991	1.20436288479521e-22	1.9993166748285e-21
TRINITY_DN37848_c0_g1_i1	ovary	soma	2301.57974245423	677.951091964002	1219.16064212741	1.76123815219306	0.17987927732225	9.79122319375252	1.22801181856139e-22	2.037004812438e-21
TRINITY_DN23268_c0_g1_i1	ovary	soma	1360.08836510044	0.251031771056113	453.530142880851	11.7330947471486	1.19852579942882	9.78960549096249	1.24781795182289e-22	2.06826545963809e-21
TRINITY_DN49257_c0_g1_i1	ovary	soma	1152.09029766651	0	384.03009922217	12.2149857569274	1.24882016547596	9.78122078311563	1.3556540712721e-22	2.24527598527382e-21
TRINITY_DN48470_c3_g2_i1	ovary	soma	1224.4620971311	0	408.154032377032	12.3028818396937	1.25809543766481	9.77897341598303	1.38609263478727e-22	2.29392471326708e-21
TRINITY_DN51285_c0_g1_i1	ovary	soma	2509.78752465932	623.416761223491	1252.2070157021	2.0072206310883	0.205266489011761	9.77860848476489	1.39109874198243e-22	2.30044139889582e-21
TRINITY_DN50066_c0_g1_i3	ovary	soma	9.93752452746871	443.967060124678	299.290548258941	-5.47974125140699	0.56039433094592	-9.77836667647483	1.3944257093379e-22	2.30417344188445e-21
TRINITY_DN46604_c0_g1_i1	ovary	soma	1689.307546034	180.799790629732	683.635709097821	3.22207868854542	0.329549382576613	9.77722568724994	1.41023080447748e-22	2.32850302539913e-21
TRINITY_DN50906_c7_g1_i1	ovary	soma	16.0650011770829	607.378070823204	410.273714274497	-5.23935948769115	0.535986249299581	-9.77517519253128	1.43908140566804e-22	2.37431890769645e-21
TRINITY_DN22863_c0_g1_i1	ovary	soma	1221.9967520976	0	407.332250699202	12.2999667078504	1.25838964564968	9.77437056190984	1.45056154905399e-22	2.39142731337531e-21
TRINITY_DN46063_c0_g1_i3	ovary	soma	1149.5131711004	313.757212625525	592.34253211715	1.87581785324039	0.192013576599524	9.76919385837341	1.52661914425313e-22	2.51489187413268e-21
TRINITY_DN44695_c0_g1_i1	ovary	soma	7698.0563777874	1053.68381601816	3268.47466994124	2.86783028442719	0.293621195799876	9.76710920550104	1.5583505836179e-22	2.56520232537285e-21
TRINITY_DN53143_c4_g3_i1	ovary	soma	13.8279835394055	216.384421020958	148.865608527107	-3.9672604159993	0.406265440335715	-9.76519295542583	1.58809412048601e-22	2.61216611980018e-21
TRINITY_DN53147_c12_g3_i1	ovary	soma	144.126270101929	1415.6097950165	991.781953378311	-3.29482045401659	0.337484673163471	-9.76287433480169	1.62483528455746e-22	2.6705594283822e-21
TRINITY_DN32643_c0_g1_i1	ovary	soma	11.8766239414939	1257.07196950445	842.006854316799	-6.72790497764365	0.689186276760933	-9.76209945628016	1.6373007100511e-22	2.68899478170178e-21
TRINITY_DN47623_c1_g1_i1	ovary	soma	23.8420971580263	1281.35687962232	862.185285467557	-5.74718382624936	0.588790730572288	-9.76099576272756	1.65521935777261e-22	2.71635121891784e-21
TRINITY_DN48757_c0_g1_i1	ovary	soma	939.067577202539	1.02175468826128	313.703695526354	9.58197482807818	0.982365413564607	9.75398227153485	1.77370756252332e-22	2.9085832085826e-21
TRINITY_DN43749_c0_g1_i1	ovary	soma	2.61916903834188	756.012208657269	504.88119545096	-8.16798684724125	0.837641905173882	-9.75116788784069	1.82358130752267e-22	2.98809201919868e-21
TRINITY_DN23621_c0_g1_i1	ovary	soma	1304.93933891117	0.455678318694199	435.283565182852	11.673360592339	1.1971812445308	9.75070453673372	1.83192439079415e-22	2.99948015651626e-21
TRINITY_DN52217_c2_g2_i9	ovary	soma	4.09570591762039	268.088078321531	180.090620853561	-6.02845037235321	0.618286516156481	-9.7502536685233	1.84007897237199e-22	3.01054258010193e-21
TRINITY_DN42093_c0_g1_i1	ovary	soma	4868.88643662051	455.03015614323	1926.31558296899	3.41992776874162	0.350769557258489	9.74978500264037	1.84859353428918e-22	3.022176718814e-21
TRINITY_DN34603_c0_g1_i1	ovary	soma	763.453947996557	34.1779231509822	277.26993143284	4.46149630638697	0.457745113769868	9.74668253614607	1.9059499685615e-22	3.11358184924868e-21
TRINITY_DN109012_c0_g1_i2	ovary	soma	7.65226020934199	133.824289665372	91.7669465133622	-4.12336719321825	0.423089311883394	-9.74585525420854	1.92153942722059e-22	3.13666909836895e-21
TRINITY_DN41619_c0_g1_i1	ovary	soma	5.60440725053179	250.831045721757	169.088832898015	-5.48372939636706	0.562829197593909	-9.74315017737169	1.97340073865531e-22	3.21888570484753e-21
TRINITY_DN52003_c0_g1_i1	ovary	soma	870.287820936243	1.67620368658129	291.213409436469	9.07971780073127	0.932032118738	9.74185075620085	1.99880326267771e-22	3.25785261534548e-21
TRINITY_DN50313_c1_g1_i1	ovary	soma	5564.20297513578	782.474094179696	2376.38372116506	2.82833983317145	0.290397330091666	9.7395517798964	2.04454150269434e-22	3.32988071819303e-21
TRINITY_DN48995_c1_g1_i1	ovary	soma	1615.01367166985	93.3803187232893	600.591436372143	4.10103340762988	0.421122671288155	9.73833442660638	2.06917874398013e-22	3.36745937540712e-21
TRINITY_DN51269_c0_g1_i1	ovary	soma	1807.00724479103	239.325358552244	761.885987298507	2.91931852267019	0.299778373510578	9.73825592714803	2.07077749176295e-22	3.3675158742559e-21
TRINITY_DN11585_c0_g1_i1	ovary	soma	2906.48360036215	100.836895059548	1036.05246349375	4.84770517227078	0.497962606445035	9.73507871781507	2.13652212975176e-22	3.47180814910831e-21
TRINITY_DN20771_c0_g1_i1	ovary	soma	2261.21469768241	527.781069182591	1105.59227868253	2.09585298484714	0.215428466423055	9.72876528179585	2.27335544142752e-22	3.69137375636319e-21
TRINITY_DN44768_c0_g1_i4	ovary	soma	2.63525126515832	151.890408163823	102.138689197601	-5.8526586716095	0.601619490172979	-9.72817331753454	2.28662159023046e-22	3.71011676407325e-21
TRINITY_DN39814_c1_g1_i1	ovary	soma	51.3533241954893	646.081412732407	447.838716553434	-3.65299947004006	0.37553914359326	-9.72734675561959	2.30527343845409e-22	3.73594444511441e-21
TRINITY_DN44048_c0_g1_i1	ovary	soma	320.776954142575	2.58455404265821	108.648687409297	6.97339836381591	0.716888360407538	9.72731424995052	2.3060100169788e-22	3.73594444511441e-21
TRINITY_DN51806_c0_g1_i1	ovary	soma	2.06393518562664	513.600795858336	343.088508967433	-7.96420887917073	0.818827533577072	-9.72635695868562	2.32780699307811e-22	3.76789226876397e-21
TRINITY_DN46274_c1_g2_i1	ovary	soma	9.70011316815218	199.427057825399	136.18474293965	-4.35788616361335	0.448052034362822	-9.7262947813879	2.32922976625556e-22	3.76789226876397e-21
TRINITY_DN45432_c0_g1_i2	ovary	soma	5.84181860984831	850.134453625804	568.703575287152	-7.18237697585161	0.738894936609555	-9.72043063227391	2.4673577883825e-22	3.98833938000478e-21
TRINITY_DN39668_c0_g1_i1	ovary	soma	2.36567545220891	141.780796720381	95.3090896309906	-5.90805962544274	0.607893306558815	-9.71890883103699	2.50450893087223e-22	4.04535497303901e-21
TRINITY_DN43062_c0_g1_i5	ovary	soma	440.339660812476	36.7377690608835	171.271732978081	3.55972807450785	0.3662717912996	9.71881580581808	2.50679779045123e-22	4.04601673359861e-21
TRINITY_DN42036_c0_g1_i6	ovary	soma	5135.11640522934	1229.43640164582	2531.32973617366	2.06244301772024	0.212282468439961	9.71555980518266	2.58822847651324e-22	4.17431815189563e-21
TRINITY_DN42837_c0_g1_i1	ovary	soma	1404.45326825154	209.458774616186	607.790272494636	2.75170115570975	0.283235857889141	9.71522877158713	2.59665262683016e-22	4.18477003804492e-21
TRINITY_DN36208_c2_g1_i1	ovary	soma	18.7645813495069	175.650756461457	123.355364757474	-3.22496005652092	0.331952323661401	-9.71513023602286	2.59916539901053e-22	4.18568662723229e-21
TRINITY_DN46774_c0_g1_i1	ovary	soma	28.7380923735386	611.551261595657	417.280205188284	-4.41411114615893	0.454476996622466	-9.71250729731813	2.6669452705825e-22	4.29162919438803e-21
TRINITY_DN44137_c1_g1_i1	ovary	soma	5.23833807668375	1101.96299175245	736.388107193859	-7.71428350043404	0.794466222792743	-9.71002073985782	2.73281503459851e-22	4.3943420843869e-21
TRINITY_DN52515_c0_g2_i3	ovary	soma	495.725950128512	5.83096118303103	169.129290831525	6.34315738298231	0.653312713211491	9.70922079841556	2.75434614078368e-22	4.42565871322488e-21
TRINITY_DN37316_c0_g1_i2	ovary	soma	2952.1966790431	488.221265160673	1309.54640312148	2.59524921122542	0.26731884520628	9.70844090405509	2.7754992733001e-22	4.45586352668611e-21
TRINITY_DN49539_c3_g1_i1	ovary	soma	5671.92028003017	1451.80263951056	2858.50851968377	1.96485863292337	0.202387995208737	9.70837539497771	2.7772833834066e-22	4.45586352668611e-21
TRINITY_DN42919_c0_g1_i3	ovary	soma	3.23873179832287	305.336754877612	204.637413851182	-6.55895950026379	0.675639200506188	-9.70778411813558	2.79343798327119e-22	4.47844476677676e-21
TRINITY_DN53020_c5_g1_i2	ovary	soma	7.85750711502563	2204.31051802395	1472.15951438764	-8.13011087903561	0.837493025041524	-9.7076759279667	2.79640395544283e-22	4.47986410451188e-21
TRINITY_DN51942_c0_g1_i3	ovary	soma	693.637782718142	143.890471985254	327.139575562884	2.26123918562664	0.232969496776136	9.70615989182265	2.83829454022401e-22	4.54359254613853e-21
TRINITY_DN50520_c1_g1_i1	ovary	soma	302.852470630453	45.5265523576838	131.301858448607	2.73503174190584	0.281787322093542	9.70601417262457	2.84235357102909e-22	4.54670986165136e-21
TRINITY_DN50754_c0_g3_i1	ovary	soma	2933.48640034971	727.503563627644	1462.83117586833	2.01031664628511	0.207128532058659	9.70564811281425	2.85257558457344e-22	4.55967371280257e-21
TRINITY_DN52209_c6_g2_i1	ovary	soma	15.1919448309689	559.129003146812	377.816650374864	-5.19989637372878	0.535770175023802	-9.70546069216669	2.85782327448847e-22	4.56467306550528e-21
TRINITY_DN49604_c0_g1_i9	ovary	soma	3305.67336350918	5.95898683794073	1105.86377906169	9.03872333133982	0.931451244253571	9.70391460326311	2.90147912292901e-22	4.63096716054741e-21
TRINITY_DN50796_c1_g1_i1	ovary	soma	6.85961499731022	795.027665326031	532.304981883124	-6.86306235148992	0.707680714872122	-9.6979643605663	3.07573706670132e-22	4.90545887282563e-21
TRINITY_DN52421_c1_g1_i3	ovary	soma	44.9279293222229	997.311314990333	679.850186434296	-4.47201824998349	0.461163561624042	-9.69724978754773	3.09734846987058e-22	4.9362701631964e-21
TRINITY_DN42166_c0_g1_i1	ovary	soma	463.022249529526	91.9265481948297	215.625115306395	2.3275580229722	0.240116821378813	9.69344009139703	3.2151297823694e-22	5.12018930060618e-21
TRINITY_DN51922_c6_g1_i1	ovary	soma	4.73135090441783	247.054056641117	166.279821395551	-5.71420099746614	0.589807135870872	-9.68825341359919	3.38263639395552e-22	5.38296705086891e-21
TRINITY_DN52961_c0_g1_i10	ovary	soma	3311.42077445831	1001.18717770101	1771.26504328678	1.72726611498572	0.178288718073761	9.68802812453401	3.39010474433309e-22	5.39086744831873e-21
TRINITY_DN43637_c1_g1_i1	ovary	soma	583.357051319167	16.7217003666027	205.600150684124	5.09067862229449	0.525586852792532	9.68570388556498	3.46811246070025e-22	5.51084349751565e-21
TRINITY_DN51306_c1_g1_i4	ovary	soma	2.92090930492416	150.281610868239	101.161377013801	-5.67867207079426	0.586436522124396	-9.68335336657237	3.54880860944835e-22	5.63491136947141e-21
TRINITY_DN49272_c0_g1_i2	ovary	soma	12.4923646585448	797.965659865833	536.14122813007	-5.99537235659656	0.619400696373098	-9.67931161799215	3.69193410125321e-22	5.85785063626255e-21
TRINITY_DN27602_c0_g1_i1	ovary	soma	1203.38455487531	353.128469417459	636.547164570075	1.76689136237276	0.18258108309678	9.67729697077209	3.76539501367716e-22	5.97000883943174e-21
TRINITY_DN45462_c0_g1_i1	ovary	soma	589.050953667282	47.9320102948415	228.304991418988	3.61941200701134	0.374021165444283	9.67702456814713	3.7754381217198e-22	5.9815274612766e-21
TRINITY_DN51977_c4_g2_i1	ovary	soma	2278.21549600268	372.512775151992	1007.74701543555	2.61441287305235	0.270221299751526	9.67508066705457	3.8478807543152e-22	6.09181768537946e-21
TRINITY_DN33003_c0_g1_i1	ovary	soma	3.28697847877219	286.819555019826	192.308696172808	-6.46189122754123	0.668592149817957	-9.66492237352871	4.24941955969299e-22	6.72257549887948e-21
TRINITY_DN51518_c0_g1_i3	ovary	soma	5636.86237010777	710.666693395783	2352.73191896645	2.98779299459827	0.30915883147661	9.66426538853156	4.2767718650515e-22	6.76087922367282e-21
TRINITY_DN38722_c0_g1_i1	ovary	soma	45.3422451765202	284.322876689285	204.66266618503	-2.64588970658535	0.273915081648874	-9.65952546554941	4.4793400224994e-22	7.07591122703114e-21
TRINITY_DN30065_c0_g1_i1	ovary	soma	1829.17902429289	857.553594505993	1181.42873776829	1.09265976882247	0.113141648930933	9.65744957004721	4.57101957078825e-22	7.21544152336084e-21
TRINITY_DN34564_c0_g1_i2	ovary	soma	5741.18121145587	43.5493507472571	1942.75997098346	7.05376751458374	0.730650497993122	9.65409252981874	4.72322428523318e-22	7.45023751541067e-21
TRINITY_DN31996_c0_g1_i1	ovary	soma	987.906663861541	224.607660536646	479.040661644944	2.13628341650412	0.221329892870895	9.65203293958235	4.81907519437935e-22	7.59586442241447e-21
TRINITY_DN51932_c10_g1_i2	ovary	soma	3515.39510896775	1116.09075087748	1915.8588702409	1.6543459319383	0.171419621381387	9.65085512735785	4.87475172610301e-22	7.67800142024315e-21
TRINITY_DN44820_c0_g1_i1	ovary	soma	13.6510790444246	849.475510364738	570.8673665913	-5.95611634235077	0.617329067224095	-9.64820329801294	5.00244746450057e-22	7.87336961682469e-21
TRINITY_DN46395_c0_g1_i1	ovary	soma	6484.61169654577	150.192606736949	2261.66563667322	5.42886301171536	0.562721240785242	9.64751748865872	5.03600702595286e-22	7.92039936273127e-21
TRINITY_DN47563_c0_g1_i1	ovary	soma	20.0963781874375	815.78000391577	550.552128672993	-5.34053542911711	0.553599559514835	-9.64692860990978	5.0650010797218e-22	7.96018527353942e-21
TRINITY_DN49455_c2_g1_i1	ovary	soma	1840.79227662965	9.69503388226787	620.060781464728	7.57882408007916	0.785713917474847	9.64578062259127	5.1219991440413e-22	8.04389231001847e-21
TRINITY_DN30659_c0_g1_i1	ovary	soma	2556.80470359004	623.889513795938	1268.19457706064	2.03641940034251	0.21117340350684	9.64335170303091	5.24469659923969e-22	8.2305803555561e-21
TRINITY_DN38800_c0_g1_i1	ovary	soma	4792.85459123999	1302.21384156724	2465.76075812482	1.87890685250486	0.194882786058795	9.64121506318162	5.35503126900081e-22	8.3976094867339e-21
TRINITY_DN53127_c3_g1_i16	ovary	soma	3.22264957150643	179.635233236342	120.831038681397	-5.80126091953409	0.601779133470931	-9.64018291241452	5.40915057805797e-22	8.47630430103102e-21
TRINITY_DN52452_c0_g1_i2	ovary	soma	6595.07891399322	1060.28231077081	2905.21451184494	2.63617898133467	0.273460947311544	9.64005649527487	5.415816168874e-22	8.48057730414735e-21
TRINITY_DN42966_c0_g1_i1	ovary	soma	2525.18312828578	378.707879186154	1094.19962888603	2.73599079366825	0.283853512391489	9.63874207726832	5.48560486130935e-22	8.58361615325957e-21
TRINITY_DN53178_c6_g1_i8	ovary	soma	30.6373832480708	412.384999875444	285.135794332986	-3.7471100589486	0.388859318632367	-9.63615857819052	5.62537882144919e-22	8.79593546874528e-21
TRINITY_DN50918_c0_g1_i3	ovary	soma	5.54007834326603	732.109412513038	489.919634456447	-7.04437167403509	0.731088215606323	-9.6354605691365	5.66374384820168e-22	8.84949700984255e-21
TRINITY_DN36152_c0_g1_i1	ovary	soma	27.877296211311	1030.26687191669	696.137013348231	-5.20831940877581	0.540564211401951	-9.63496898040671	5.69091856231738e-22	8.88550888798081e-21
TRINITY_DN52081_c1_g1_i4	ovary	soma	1162.10202911984	332.824295654628	609.2502068097	1.80469378897865	0.187328584927394	9.6338409307801	5.75376512764483e-22	8.97712441763194e-21
TRINITY_DN35135_c0_g1_i2	ovary	soma	3025.69249804209	30357.8006170172	21247.0979106922	-3.32670158503851	0.34537422917641	-9.63216506619924	5.84840200749562e-22	9.11817115303318e-21
TRINITY_DN37595_c0_g1_i2	ovary	soma	4.41352841101911	178.100473165986	120.20482491433	-5.33523016521277	0.553958038232428	-9.63110885119829	5.90883658828557e-22	9.20572797267558e-21
TRINITY_DN35359_c0_g1_i1	ovary	soma	838.571986203824	144.453767730226	375.826507221425	2.527783543492	0.262549184325697	9.62784763542147	6.09936394435867e-22	9.49569089558832e-21
TRINITY_DN47214_c0_g1_i2	ovary	soma	1881.79520032101	219.417427037007	773.543351465009	3.09635752545034	0.321614639907222	9.62753911433745	6.11770012334985e-22	9.51735558929521e-21
TRINITY_DN43231_c0_g1_i1	ovary	soma	2197.94782076121	455.393423107934	1036.24488899236	2.26845371930523	0.235688993238231	9.62477580364693	6.2843817608061e-22	9.76960459869431e-21
TRINITY_DN49090_c0_g1_i1	ovary	soma	3669.39601456752	509.842751641393	1563.02717261677	2.8457593602519	0.295703077934129	9.62370557700391	6.35013777091024e-22	9.8647053640309e-21
TRINITY_DN33930_c1_g1_i1	ovary	soma	1747.63176916942	289.130543266634	775.297618567563	2.5914680755403	0.269302304641978	9.6228960200898	6.40032978160676e-22	9.9355083293277e-21
TRINITY_DN42764_c0_g1_i8	ovary	soma	2920.19265587307	31784.7970855889	22163.2622756836	-3.44418102118093	0.357918421771108	-9.6228101480161	6.40567676942354e-22	9.93664456213676e-21
TRINITY_DN37007_c0_g1_i1	ovary	soma	1677.35765745429	1.71504811599404	560.262584562092	9.996886576463	1.0395895038599	9.61618652299341	6.83170972659561e-22	1.05898878418524e-20
TRINITY_DN47019_c1_g1_i6	ovary	soma	9.84485320950013	930.439130497219	623.574371401313	-6.56645040325225	0.683357264268133	-9.6091030952672	7.31836674173477e-22	1.13298019042386e-20
TRINITY_DN37270_c0_g1_i1	ovary	soma	77.7494674294955	1737.17851909215	1184.03550187127	-4.48285778038916	0.466522795959256	-9.60908624233801	7.31956455751981e-22	1.13298019042386e-20
TRINITY_DN42803_c0_g1_i1	ovary	soma	946.667768688502	146.883147515233	413.478021239656	2.68880541762304	0.279855737039462	9.60782668265933	7.40963851950163e-22	1.14609861324274e-20
TRINITY_DN53132_c5_g2_i4	ovary	soma	3.23873179832287	226.899335036237	152.345800623599	-6.13732056395856	0.639171597970576	-9.601991990015	7.84140722576864e-22	1.21201248369005e-20
TRINITY_DN49622_c0_g1_i7	ovary	soma	172.300690481796	4767.00912501014	3235.43964683402	-4.78993751061069	0.498996280467947	-9.59914471931294	8.06105297337326e-22	1.24506837567934e-20
TRINITY_DN46109_c0_g1_i6	ovary	soma	10.0179356615509	305.810313367617	207.212854132262	-4.93042894882923	0.513690254093515	-9.59805818689265	8.14646625469962e-22	1.25735888838665e-20
TRINITY_DN43652_c0_g1_i1	ovary	soma	1138.33031684475	81.9809510987587	434.097406347423	3.80121995275575	0.396121651948225	9.59609234703631	8.30328459775097e-22	1.28064484723622e-20
TRINITY_DN41220_c0_g1_i1	ovary	soma	17.1149620181776	270.892919148376	186.300266771643	-3.98365003715627	0.415147561132976	-9.59574476671505	8.33132075973248e-22	1.2840491573214e-20
TRINITY_DN47408_c0_g1_i1	ovary	soma	11.0518142758292	1790.54671005449	1197.38174479494	-7.34359920923697	0.765629815610086	-9.59157945460273	8.67467454783459e-22	1.33601157145513e-20
TRINITY_DN42227_c0_g1_i1	ovary	soma	1003.70288328077	0	334.567627760257	12.0160615986422	1.25324310758224	9.58797341548813	8.98320912321035e-22	1.38254092660359e-20
TRINITY_DN50879_c0_g1_i2	ovary	soma	1249.08378526217	287.052612984689	607.729670410517	2.12684131288918	0.222029989378985	9.5790722633367	9.7920533039296e-22	1.50538289591746e-20
TRINITY_DN52837_c11_g1_i18	ovary	soma	312.085405165832	38.7421104373188	129.85654201349	2.98858090723164	0.311991782044052	9.57903726710873	9.7953714977491e-22	1.50538289591746e-20
TRINITY_DN51095_c1_g1_i1	ovary	soma	3.81004787785455	192.425666489797	129.55379361915	-5.65676933935145	0.590805321978393	-9.57467566542728	1.0217750093626e-21	1.56917530146834e-20
TRINITY_DN42555_c0_g1_i1	ovary	soma	376.072012018284	10.7430249346684	132.51935396254	5.06536191511193	0.52922083596708	9.57135768446391	1.05510872956639e-21	1.61921212090477e-20
TRINITY_DN49992_c4_g1_i4	ovary	soma	766.767680775839	2332.7445726429	1810.75227535388	-1.60575471005222	0.167910074597351	-9.56318263750897	1.14189990764816e-21	1.75115718743395e-20
TRINITY_DN21029_c0_g1_i1	ovary	soma	1091.46884649418	0	363.822948831392	12.1370058138661	1.26986770126091	9.5576931374936	1.2041064381422e-21	1.84523955299927e-20
TRINITY_DN47444_c0_g1_i1	ovary	soma	74.5551602686918	409.30227504968	297.719903456017	-2.45909091532413	0.25730762779824	-9.55700744811323	1.21210846213126e-21	1.85618117341026e-20
TRINITY_DN47388_c0_g1_i1	ovary	soma	1409.93283973047	391.661117113257	731.085024652327	1.84362097286639	0.192912847936493	9.5567557712554	1.21505872260705e-21	1.85937664224963e-20
TRINITY_DN41017_c0_g1_i1	ovary	soma	471.358401406115	1.22052536788709	157.933150713963	8.54190671801132	0.894016815356235	9.55452578887754	1.24151180364341e-21	1.89850785825613e-20
TRINITY_DN50372_c4_g1_i9	ovary	soma	2.9369915317406	128.788536324535	86.8380213936037	-5.45373627976258	0.570998686763843	-9.55122385774971	1.28173063769831e-21	1.95861904615205e-20
TRINITY_DN52500_c12_g3_i3	ovary	soma	1007.76180864673	0	335.920602882244	12.0218818041927	1.25901471530672	9.54864280618354	1.31406414967852e-21	2.00660391537079e-20
TRINITY_DN52492_c10_g2_i2	ovary	soma	951.120311583918	12260.1090056579	8490.44610763327	-3.68816344638277	0.386505691999975	-9.54232634272048	1.39663584891066e-21	2.1311811809281e-20
TRINITY_DN25473_c0_g1_i1	ovary	soma	389.952064281069	41.2499044436897	157.483957722816	3.26274098047583	0.341943361241516	9.54175851997708	1.40430544496801e-21	2.14136689345653e-20
TRINITY_DN46505_c0_g1_i3	ovary	soma	7.28619103549395	270.250220281073	182.59554386588	-5.21037974006278	0.546178410076176	-9.539702858881	1.43242141953024e-21	2.1826939549827e-20
TRINITY_DN52616_c0_g1_i10	ovary	soma	3.50830761127227	534.365818428583	357.413314822813	-7.24785267982402	0.759845287642788	-9.53859002311971	1.44787366499028e-21	2.20467948238372e-20
TRINITY_DN3324_c0_g1_i1	ovary	soma	1186.85937332877	60.0021354782466	435.621214761753	4.2902545611546	0.450066402432146	9.53249240105501	1.53551569495824e-21	2.33647974757215e-20
TRINITY_DN46411_c0_g1_i2	ovary	soma	12.5888580194435	384.760606978428	260.703357325433	-4.93093058071115	0.517397484343176	-9.53025619552605	1.56895549413627e-21	2.38567660623221e-20
TRINITY_DN34577_c0_g1_i1	ovary	soma	3.52438983808871	464.946349763933	311.139029788651	-7.04258601640259	0.73916239205349	-9.52779266385206	1.60662914666678e-21	2.4412372728922e-20
TRINITY_DN49051_c0_g1_i3	ovary	soma	4.14395259806971	855.398185927647	571.646774817788	-7.69387859405906	0.808325222601768	-9.51829582812554	1.7604218207474e-21	2.67303541766659e-20
TRINITY_DN32196_c0_g1_i1	ovary	soma	1187.8725536182	18.7455046803152	408.454520992944	6.00650966108378	0.631131855977392	9.51704402843348	1.78175072771189e-21	2.70351479340131e-20
TRINITY_DN50867_c2_g1_i1	ovary	soma	4.39744618420267	267.003812970581	179.468357375121	-5.92571117902049	0.622935561006736	-9.51255884227232	1.86029225301657e-21	2.82070088026055e-20
TRINITY_DN49408_c0_g1_i1	ovary	soma	2798.63813524322	592.221834862105	1327.69393498914	2.23932288888633	0.235421080567126	9.51198968032871	1.87050080422172e-21	2.83418387161843e-20
TRINITY_DN52336_c3_g2_i1	ovary	soma	6.44529914301287	745.32155379225	499.029468909171	-6.85385165780309	0.720634046004193	-9.51086296270162	1.89087346102071e-21	2.86303772779443e-20
TRINITY_DN39980_c0_g1_i1	ovary	soma	1600.06375429622	291.725884666078	727.838507876126	2.45118177215516	0.257728158608043	9.51072550781288	1.89337381591717e-21	2.86480896911543e-20
TRINITY_DN52880_c2_g1_i1	ovary	soma	9.03230372772187	167.118927101342	114.423385976802	-4.20949919665437	0.442630907987138	-9.51017906950296	1.9033461182743e-21	2.87787537026432e-20
TRINITY_DN1020_c0_g1_i2	ovary	soma	403.422416787583	28.1178806767776	153.219392713713	3.83961696117972	0.403928427359706	9.50568640656842	1.98732991774462e-21	3.00275090940066e-20
TRINITY_DN47437_c1_g1_i1	ovary	soma	11.840637444931	619.83045308632	417.167181205857	-5.70580613328	0.60035215134191	-9.5040987535838	2.01787703499965e-21	3.04676791308397e-20
TRINITY_DN7312_c0_g1_i1	ovary	soma	207.275013049734	15.0758690439424	79.1422503792063	3.80602859698514	0.400506244349374	9.50304433622018	2.03842068797803e-21	3.07562970097092e-20
TRINITY_DN53143_c4_g1_i1	ovary	soma	29.5751622230896	335.271596350781	233.372784974884	-3.49866800768306	0.368245253399634	-9.50091813915703	2.08047759648392e-21	3.13688817436242e-20
TRINITY_DN20089_c0_g1_i1	ovary	soma	1302.69705935292	275.082963436234	617.620995408462	2.24114020199328	0.235926389277869	9.49931971939651	2.11265906445365e-21	3.18318140775029e-20
TRINITY_DN51036_c0_g1_i1	ovary	soma	35.6260497815516	544.088770485509	374.601196917523	-3.93133934216579	0.414030824461886	-9.49528177588064	2.19616610822829e-21	3.30668898435408e-20
TRINITY_DN78850_c0_g1_i1	ovary	soma	972.550074719478	0	324.183358239826	11.9705713335168	1.26086350378554	9.49394704309947	2.22448083169142e-21	3.34698090755751e-20
TRINITY_DN45340_c0_g1_i4	ovary	soma	1910.03156744286	15337.4496684608	10861.6436347881	-3.00535849274127	0.316666994835968	-9.49059593121799	2.29717204357374e-21	3.45210521481721e-20
TRINITY_DN51116_c1_g1_i1	ovary	soma	645.149477061268	8340.39213075257	5775.3112461888	-3.69226120446312	0.389044902978107	-9.49057853270706	2.29755551197486e-21	3.45210521481721e-20
TRINITY_DN31206_c0_g1_i2	ovary	soma	5080.97241765365	851.206727416658	2261.12862416232	2.57736779939918	0.271573922351881	9.49048339059472	2.29965359289849e-21	3.45284808289381e-20
TRINITY_DN52442_c2_g1_i1	ovary	soma	629.340203403056	64.3194517540932	252.659702303747	3.2848651621098	0.346126102561283	9.49037110406375	2.30213218231876e-21	3.4541608374568e-20
TRINITY_DN49513_c5_g2_i2	ovary	soma	2926.92326369841	489.842474203849	1302.2027373687	2.5786518390758	0.271781531776334	9.48795829584893	2.35603512930648e-21	3.53257607027143e-20
TRINITY_DN52253_c9_g1_i1	ovary	soma	1109.44222250929	113.233092704838	445.302802639656	3.29487180844094	0.347314671772137	9.48670492849957	2.38452659734852e-21	3.57280738813576e-20
TRINITY_DN44881_c0_g2_i1	ovary	soma	2656.03282665809	27.1907482374092	903.471441044303	6.59211243275518	0.694943531707988	9.48582457707536	2.40474220351019e-21	3.60059140360068e-20
TRINITY_DN50048_c0_g1_i2	ovary	soma	532.78634608456	31.6236187975026	198.677861226522	4.07358083033723	0.429650219067652	9.48115618136298	2.51481004936064e-21	3.76254510647643e-20
TRINITY_DN49350_c4_g1_i6	ovary	soma	23.4637678002919	365.829068141403	251.707301361033	-3.9600823351464	0.417682172538995	-9.48109015779621	2.51640191042035e-21	3.76254510647643e-20
TRINITY_DN47078_c2_g1_i1	ovary	soma	6.77920386322803	242.452975756625	163.89505179216	-5.15991297644043	0.544291031957406	-9.48006245461018	2.5413092459229e-21	3.7971498524612e-20
TRINITY_DN26456_c0_g1_i1	ovary	soma	229.624491101665	19.6222920316315	89.6230250549761	3.55817040829074	0.375424800480085	9.47771805096688	2.59904443180361e-21	3.88072300008069e-20
TRINITY_DN47240_c0_g1_i1	ovary	soma	2253.99139567654	21.2562737043091	765.501314361718	6.71223233919842	0.708221752118607	9.47758568431306	2.60234262128684e-21	3.88295488419452e-20
TRINITY_DN49283_c1_g1_i1	ovary	soma	2.33351099857604	146.313694391179	98.3202999269779	-5.9580779220038	0.629578863919366	-9.46359267036463	2.97540573188045e-21	4.43652775714113e-20
TRINITY_DN53120_c8_g1_i1	ovary	soma	15.3688493259497	341.032151603464	232.477717510959	-4.47546498836032	0.47307406556224	-9.46038963907545	3.06797829260789e-21	4.57139381440418e-20
TRINITY_DN32069_c0_g1_i1	ovary	soma	1278.83664603534	151.035213349193	526.969024244575	3.0782557359614	0.325424264362233	9.45920778831343	3.1028503740518e-21	4.62015708186095e-20
TRINITY_DN48450_c0_g1_i3	ovary	soma	42.3248425106975	460.045144652479	320.805043938552	-3.44351743944678	0.364043560416389	-9.45908076359907	3.10662166297631e-21	4.62257574468162e-20
TRINITY_DN48138_c0_g1_i1	ovary	soma	4651.78315017809	430.184420345855	1837.3839969566	3.43717334012393	0.363378217617693	9.4589416026586	3.11075847405361e-21	4.62553457906411e-20
TRINITY_DN49835_c16_g2_i1	ovary	soma	95.9955954779463	461.997905906589	339.997135763708	-2.26549062566639	0.239585750125969	-9.45586548647091	3.20360588388262e-21	4.76030629992248e-20
TRINITY_DN51025_c0_g1_i1	ovary	soma	6096.82006081122	597.145457371156	2430.37032518451	3.35303339899222	0.354630106215066	9.45501619921339	3.22971957365243e-21	4.79579945795244e-20
TRINITY_DN41688_c0_g1_i2	ovary	soma	4.69918645078495	166.199482891506	112.366050744599	-5.15039485489754	0.544766900223152	-9.45430945380087	3.25161084710626e-21	4.82497816326981e-20
TRINITY_DN42572_c0_g1_i1	ovary	soma	561.838438908568	25.0484946320802	203.978476057576	4.46505756843698	0.472312873402113	9.45360124587492	3.27369464076954e-21	4.85440215636426e-20
TRINITY_DN52590_c2_g1_i6	ovary	soma	7711.01433296853	2327.06899069965	4121.71743812261	1.72919850399488	0.182996264949765	9.44936501556232	3.40892352189523e-21	5.05144751203897e-20
TRINITY_DN51431_c0_g1_i11	ovary	soma	0	125423.872834963	83615.9152233084	-30	3.17524842949936	-9.44807962781361	3.45103773740053e-21	5.11033655598148e-20
TRINITY_DN50549_c0_g1_i1	ovary	soma	3079.07168522646	40.108531964689	1053.09624971861	6.27128997844706	0.663925762231512	9.44576989657505	3.52801057915544e-21	5.22072823228836e-20
TRINITY_DN1185_c0_g1_i1	ovary	soma	3989.25196214863	765.564176337043	1840.12677160757	2.38145231209516	0.252127785361129	9.44541796011948	3.53988716733322e-21	5.23470539834146e-20
TRINITY_DN41322_c1_g1_i4	ovary	soma	1266.33887122367	506.565619737748	759.823370233056	1.32378186147465	0.140229248185384	9.44012663980489	3.72329126425545e-21	5.50204005357225e-20
TRINITY_DN44945_c0_g1_i1	ovary	soma	2649.61904614617	204.017620449314	1019.2180956816	3.69706120803598	0.391635489257293	9.44005665841769	3.72577882964486e-21	5.50204005357225e-20
TRINITY_DN37500_c0_g1_i1	ovary	soma	894.751566554437	0.712585957762587	298.725579489987	10.4258045017989	1.1044569988222	9.43975592795108	3.73648734920309e-21	5.51407190649018e-20
TRINITY_DN53044_c1_g1_i3	ovary	soma	2.03177073199376	211.747813818	141.842466122664	-6.68823932647893	0.708605015707278	-9.43860003559701	3.77793091599431e-21	5.57141305152558e-20
TRINITY_DN41091_c0_g1_i2	ovary	soma	3183.28227061977	230.897400294804	1215.02569040313	3.78488540867728	0.401051960191917	9.4373941143838	3.82165286801064e-21	5.63203339501281e-20
TRINITY_DN44705_c1_g1_i1	ovary	soma	2619.93945001122	284.289809383923	1062.83968959302	3.20407393545913	0.339649897940559	9.43346061602488	3.96777411923201e-21	5.84337514098388e-20
TRINITY_DN52764_c2_g2_i1	ovary	soma	327.059842907231	62.056473611275	150.39093004326	2.40040851626059	0.254509209464011	9.4315192810342	4.04191388037552e-21	5.94849266974472e-20
TRINITY_DN51966_c2_g1_i2	ovary	soma	3.49222538445584	191.982137930274	129.152167081668	-5.7705111205911	0.611932082611665	-9.42998624285744	4.10142760108205e-21	6.03195612560777e-20
TRINITY_DN32477_c0_g1_i1	ovary	soma	4451.86391899168	923.55648395846	2099.65896230287	2.26766754552354	0.240589708281194	9.42545531861718	4.28243486407328e-21	6.29386382650933e-20
TRINITY_DN49710_c3_g1_i12	ovary	soma	11.7318839001459	152.578196536958	105.62942565802	-3.69372789759766	0.391970582530164	-9.42348243012194	4.36369875492662e-21	6.40892209361017e-20
TRINITY_DN45027_c0_g1_i1	ovary	soma	1629.41232546624	13843.2583589287	9771.97634777454	-3.08668656686401	0.327671530448366	-9.42006332573468	4.50816052594565e-21	6.61657834247688e-20
TRINITY_DN39889_c0_g1_i1	ovary	soma	216.943755819349	11.9326427311118	80.269680427191	4.17429038811513	0.4431381575518	9.41983965266449	4.51777416622439e-21	6.62617136055704e-20
TRINITY_DN50930_c8_g1_i1	ovary	soma	2.34959322539248	240.668157885596	161.228636332195	-6.68298617507681	0.709596080077535	-9.41801450530363	4.59698197145954e-21	6.73775485551363e-20
TRINITY_DN48591_c4_g3_i3	ovary	soma	56.4101416791659	874.383147123744	601.725478642218	-3.9539633849213	0.419847994699113	-9.41760693118217	4.61485663696104e-21	6.75935226193253e-20
TRINITY_DN51261_c0_g1_i1	ovary	soma	0.57131607953168	560.655351273452	373.960672875479	-9.90180097987261	1.05162580329585	-9.41570751577213	4.69906871093171e-21	6.87801824711561e-20
TRINITY_DN51922_c6_g1_i4	ovary	soma	10.130511249266	1297.32936918386	868.263083205661	-7.00444636566368	0.744179147666157	-9.4123120590392	4.85341301334162e-21	7.09910567868604e-20
TRINITY_DN30137_c0_g1_i1	ovary	soma	14.3188884848549	710.324140711564	478.322389969328	-5.63105426114212	0.598369484419152	-9.4106641594671	4.93011693097341e-21	7.20640513515197e-20
TRINITY_DN47067_c0_g1_i1	ovary	soma	7.73267134342418	253.728136957433	171.72964841943	-5.04173646292853	0.535906275172338	-9.40786980206044	5.06293412394668e-21	7.3955247369536e-20
TRINITY_DN22641_c0_g1_i1	ovary	soma	23.0371917621082	1155.98283560205	778.334287655405	-5.65053413733213	0.60068993686898	-9.4067401341611	5.11762684150451e-21	7.47034735758872e-20
TRINITY_DN51032_c0_g1_i2	ovary	soma	4111.84785724607	1976.84643609259	2688.51357647708	1.05673846349018	0.112422741090842	9.39968598200507	5.47261532306672e-21	7.9831219865142e-20
TRINITY_DN51461_c2_g3_i1	ovary	soma	415.021026775171	71.428737673911	185.959500707664	2.52625012308638	0.268764470661605	9.39949434859315	5.48259127161838e-21	7.99225949012968e-20
TRINITY_DN52758_c0_g1_i14	ovary	soma	13.1119274185258	405.567205015754	274.748779150011	-4.94631597756065	0.526338486751636	-9.39759508769246	5.58243958095159e-21	8.13230761958516e-20
TRINITY_DN52087_c0_g1_i3	ovary	soma	12.8905982860257	177.253721077813	122.466013480551	-3.78469509267034	0.402750211043192	-9.39712752196288	5.60729513689314e-21	8.16299334634525e-20
TRINITY_DN43604_c0_g1_i1	ovary	soma	2286.58366410035	564.304969017256	1138.39786737829	2.01826169631113	0.214813593241969	9.3954096007217	5.6995624438768e-21	8.29170803912915e-20
TRINITY_DN49940_c0_g1_i1	ovary	soma	11.7318839001459	315.951494788017	214.544957825394	-4.74830645374879	0.505478282348455	-9.39369033163627	5.79340524591856e-21	8.4225393889178e-20
TRINITY_DN110409_c0_g1_i1	ovary	soma	893.458138378358	0	297.819379459453	11.8482059880726	1.26146443732379	9.39242172629827	5.86362774826244e-21	8.51887780349788e-20
TRINITY_DN39386_c0_g1_i1	ovary	soma	19.6537199224373	124.930677083853	89.8383580300481	-2.66659859113041	0.283916134819479	-9.39220517645431	5.87569849927111e-21	8.5306584212951e-20
TRINITY_DN36999_c0_g1_i2	ovary	soma	3290.70101146797	36002.6336239624	25098.6560864642	-3.45161097436517	0.367606845469681	-9.38940886684288	6.0337935278959e-21	8.75428628363386e-20
TRINITY_DN41276_c0_g1_i1	ovary	soma	17758.5412389693	4.9435040816555	5922.80941571088	11.8394423910479	1.26126412177895	9.38696517772103	6.17539241638645e-21	8.9536952267486e-20
TRINITY_DN53061_c9_g1_i1	ovary	soma	3.4761431576394	283.555977841044	190.196032946576	-6.34255718933684	0.675783042129887	-9.38549326326213	6.2622628621541e-21	9.07353847140241e-20
TRINITY_DN42636_c0_g1_i1	ovary	soma	17.2397977897791	919.416436437433	618.690890221548	-5.73580493564821	0.611421956772255	-9.38109086878067	6.52936456301183e-21	9.45418617392117e-20
TRINITY_DN35544_c2_g1_i2	ovary	soma	2051.91173594361	370.826398142221	931.18817740935	2.46909290402738	0.26321020646477	9.38068829925049	6.55434427669348e-21	9.48397759553007e-20
TRINITY_DN50513_c1_g2_i1	ovary	soma	443.400694060721	10.3367381207037	154.69139010071	5.35653322338935	0.571199157239169	9.37769805067568	6.7428733470704e-21	9.75022203060931e-20
TRINITY_DN51363_c0_g1_i5	ovary	soma	40.6231544559888	1519.88975878358	1026.80089067439	-5.22492057929759	0.557282077445366	-9.37571974905263	6.87053885047243e-21	9.92815919392764e-20
TRINITY_DN42076_c0_g1_i1	ovary	soma	5.84181860984831	1179.28852581286	788.139623411859	-7.6562196043042	0.81664519808892	-9.37520923679093	6.90386987704873e-21	9.96963261721906e-20
TRINITY_DN44800_c0_g1_i4	ovary	soma	5167.74877865774	2116.20357754208	3133.3853112473	1.28772151256589	0.137370941970228	9.37404587969539	6.98042334660707e-21	1.00734246029354e-19
TRINITY_DN43668_c0_g1_i2	ovary	soma	2324.96533305318	326.999317559595	992.987989390791	2.82788645090633	0.301701260650182	9.37313435420218	7.04099136777774e-21	1.01540244567731e-19
TRINITY_DN42879_c0_g1_i1	ovary	soma	21.5284904291968	540.090117172717	367.236241591543	-4.65103151537501	0.496265187688247	-9.37206886713315	7.11244875352852e-21	1.02502097799346e-19
TRINITY_DN46430_c2_g1_i2	ovary	soma	1152.68916210165	234.246747456955	540.394219005186	2.29750108033085	0.245223298549798	9.36901629624029	7.32116576391656e-21	1.05439478302935e-19
TRINITY_DN43261_c0_g1_i2	ovary	soma	93.7823041529454	2568.8919970448	1743.85543274752	-4.77597819352635	0.509800859696081	-9.36832118402773	7.36953376093784e-21	1.0606512794569e-19
TRINITY_DN83211_c0_g1_i1	ovary	soma	363.804798535169	27.9998051372887	139.934802936582	3.69893229683652	0.39490742323849	9.36658082165927	7.49202392729299e-21	1.07697906832009e-19
TRINITY_DN35885_c0_g1_i1	ovary	soma	914.897779532516	19.1166894496334	317.710386143928	5.54498213431228	0.591997256985071	9.36656727524686	7.4929852043263e-21	1.07697906832009e-19
TRINITY_DN25204_c0_g1_i1	ovary	soma	100.706248057521	1011.66991659605	708.015360416539	-3.32965469473764	0.355566280358466	-9.36437136665724	7.650434129047e-21	1.09887589881595e-19
TRINITY_DN52435_c0_g1_i1	ovary	soma	2.03177073199376	150.078774893057	100.729773506036	-6.19127438946803	0.661337906725952	-9.36174129216156	7.8433242753178e-21	1.12583076647912e-19
TRINITY_DN53014_c0_g1_i5	ovary	soma	1449.537700209	27.6406117805797	501.606307923386	5.74092777624135	0.613293634014631	9.3608142296556	7.91245530997526e-21	1.13499717041357e-19
TRINITY_DN45305_c0_g1_i4	ovary	soma	20.8890233994693	4322.06998314778	2888.34299656501	-7.69171622763707	0.821993350642572	-9.35739470595993	8.17269961916426e-21	1.17154724034771e-19
TRINITY_DN53016_c5_g1_i7	ovary	soma	1186.39284051854	0	395.464280172846	12.2573022145073	1.30992431329091	9.3572598738269	8.18313272420309e-21	1.17226234653903e-19
TRINITY_DN39356_c0_g1_i1	ovary	soma	850.009773923247	0	283.336591307749	11.7762810357039	1.2587778621455	9.35532899794728	8.33399388997376e-21	1.19307993646958e-19
TRINITY_DN35739_c0_g1_i2	ovary	soma	1.44437242564564	359.53225520137	240.169627609462	-7.94389056595258	0.849527006081843	-9.35095707267871	8.68581598319485e-21	1.24261995969547e-19
TRINITY_DN36017_c0_g1_i1	ovary	soma	3537.00004025555	417.58484222065	1457.38990823228	3.08052138174377	0.329484241284581	9.34952570032955	8.80416400891879e-21	1.25871484247032e-19
TRINITY_DN51708_c8_g1_i12	ovary	soma	131.967810163599	966.83741539363	688.54754698362	-2.87143558371364	0.307156729024651	-9.34843782466246	8.89517649697525e-21	1.27088284775298e-19
TRINITY_DN40249_c1_g1_i1	ovary	soma	5771.15381325135	46384.3556014967	32846.6216720816	-3.00670788334456	0.321676226737332	-9.34700059696894	9.01684399010659e-21	1.2874115911869e-19
TRINITY_DN44742_c0_g1_i4	ovary	soma	3487.32870096991	0.502063542112225	1162.77760935138	12.4211561809979	1.32908444753842	9.34564858087306	9.13279959476293e-21	1.30310343323287e-19
TRINITY_DN41670_c0_g1_i1	ovary	soma	426.209937006488	61.9248110025213	183.353186337177	2.77242716324841	0.296660946788772	9.34544028547996	9.15079465578205e-21	1.30480635585194e-19
TRINITY_DN51688_c1_g2_i6	ovary	soma	545.918177772833	14934.4548451116	10138.2759559986	-4.77377050954971	0.51096193199023	-9.34271265758598	9.38970112467875e-21	1.33798580354373e-19
TRINITY_DN52814_c8_g5_i1	ovary	soma	671.370303910486	50.2070637443587	257.261477133068	3.72683693178987	0.398984597567935	9.34080401726612	9.56053223190687e-21	1.36142737754753e-19
TRINITY_DN44962_c0_g1_i1	ovary	soma	1559.44998026884	250.683438168544	686.938952201976	2.64165764346387	0.282825119240086	9.34025114375149	9.6105882594083e-21	1.36765086459564e-19
TRINITY_DN41421_c0_g1_i1	ovary	soma	4.66702199715207	196.866155064962	132.799777375692	-5.39896877756477	0.57811055558368	-9.33899013851043	9.72572882212534e-21	1.38312197667887e-19
TRINITY_DN42133_c0_g1_i1	ovary	soma	3429.58288751754	377.051130430121	1394.56171612593	3.18749438911742	0.341321008006139	9.33869968255832	9.75244262596992e-21	1.3860055589423e-19
TRINITY_DN49898_c0_g1_i1	ovary	soma	2405.46500950084	317.949692839646	1013.78813172671	2.91481981924367	0.312274487756901	9.33415931663556	1.01795858269711e-20	1.44575634855221e-19
TRINITY_DN52766_c3_g1_i6	ovary	soma	7.46309553047478	547.149562042965	367.254073205468	-6.20260877460191	0.664625793979884	-9.33248277569805	1.03419428108167e-20	1.46784687316872e-19
TRINITY_DN53200_c8_g1_i3	ovary	soma	57.355965073502	566.910177877211	397.058773609308	-3.30505029878545	0.354282172306863	-9.32886427015236	1.07011392647199e-20	1.51782759887143e-19
TRINITY_DN47592_c0_g1_i1	ovary	soma	8.44490542137375	1208.75314146168	808.65039611491	-7.15982678150687	0.767915375362438	-9.32371848672466	1.12332824769085e-20	1.59142794543253e-19
TRINITY_DN52485_c0_g1_i1	ovary	soma	3679.74418113891	1054.92825908542	1929.86689976991	1.80118292554494	0.193183196597345	9.32370391043468	1.12348264226346e-20	1.59142794543253e-19
TRINITY_DN48137_c1_g1_i1	ovary	soma	609.149565787457	2.63982141539999	204.809736206086	7.8883848407989	0.846315506492783	9.32085585137056	1.15405591490232e-20	1.63366061168717e-19
TRINITY_DN45398_c0_g1_i1	ovary	soma	7562.10831704918	35.7965449485314	2544.56713564875	7.73871248984293	0.830475825858834	9.31840789205389	1.1809906730665e-20	1.67069055070926e-19
TRINITY_DN51588_c6_g2_i5	ovary	soma	6.15964110324703	260.958592830153	176.025608921184	-5.40500639998403	0.580109041443728	-9.31722489022495	1.19422904388815e-20	1.68830896545999e-19
TRINITY_DN53065_c0_g1_i28	ovary	soma	5.01700894418367	172.760027738807	116.845688140599	-5.11110542009785	0.548711365896215	-9.31474311954489	1.22247995821717e-20	1.72711390947335e-19
TRINITY_DN30287_c0_g1_i1	ovary	soma	831.00475322659	176.274660239661	394.518024568637	2.24023412282859	0.24062264620648	9.31015495900676	1.27645983529612e-20	1.80219388286956e-19
TRINITY_DN47301_c3_g1_i4	ovary	soma	98.0717908474593	1312.01811283275	907.369338837652	-3.74208487659552	0.402070159532956	-9.30704452412564	1.31438796362889e-20	1.85452734239145e-19
TRINITY_DN49651_c0_g1_i12	ovary	soma	1636.63195366173	220.868533043773	692.78967324976	2.89512021476827	0.311115898499583	9.30560035257134	1.33237470906012e-20	1.87867451609518e-19
TRINITY_DN117255_c0_g1_i1	ovary	soma	430.742891035986	1.81082484414157	144.788180241423	7.83261627220868	0.841848122782846	9.30407286092992	1.35166406866268e-20	1.90462559308744e-19
TRINITY_DN52053_c0_g1_i2	ovary	soma	2520.01755725732	21.1598587866649	854.11242494355	6.92133637889849	0.74414876347114	9.30101173132825	1.391155405098e-20	1.95899064925866e-19
TRINITY_DN35586_c0_g1_i1	ovary	soma	2441.76968902907	361.403981710617	1054.85921748343	2.75851502063017	0.296589250941905	9.30079229732605	1.39402972983821e-20	1.96175517079388e-19
TRINITY_DN53086_c14_g2_i9	ovary	soma	18.6841702154247	408.548955140037	278.594026831833	-4.446776000645	0.478121488437595	-9.30051484440948	1.3976724413627e-20	1.96559669072373e-19
TRINITY_DN51283_c7_g3_i3	ovary	soma	12.464022247842	915.243483473449	614.316996398247	-6.20001134165705	0.666849326830041	-9.29746959651238	1.43827770416231e-20	2.02138102143072e-19
TRINITY_DN52454_c8_g1_i1	ovary	soma	9.36620844793703	796.416648428045	534.066501768009	-6.41017169464204	0.689529993492181	-9.29643634815245	1.45231832490179e-20	2.03978250837967e-19
TRINITY_DN47566_c0_g1_i2	ovary	soma	607.159985760245	39.0410779750113	228.414047236756	3.97471669315625	0.427573815631344	9.2959777887411	1.45859294479183e-20	2.04725975842979e-19
TRINITY_DN42319_c1_g1_i13	ovary	soma	3.49222538445584	135.230893583402	91.3180041837536	-5.27145690920801	0.5673586541891	-9.29122499548768	1.52522661035319e-20	2.13939114967521e-19
TRINITY_DN43047_c0_g1_i1	ovary	soma	7288.02148714787	17.7369797780076	2441.1651489013	8.71069180248498	0.937981390287452	9.28663605982153	1.59241619730114e-20	2.23218184531842e-19
TRINITY_DN29919_c0_g1_i1	ovary	soma	827.941337813056	0.256907639068388	276.151717697064	11.0169803503633	1.1867919603731	9.28299206450623	1.64784793208469e-20	2.30838086048898e-19
TRINITY_DN52343_c11_g3_i3	ovary	soma	969.205765596755	7301.33995429762	5190.628558064	-2.91304944049206	0.313809771283438	-9.28285129101653	1.65002720218315e-20	2.30993079910308e-19
TRINITY_DN44849_c0_g1_i1	ovary	soma	3.4761431576394	145.918391946095	98.4376423499434	-5.37714690582023	0.579311348451086	-9.28196369740934	1.66383353750591e-20	2.32774528239374e-19
TRINITY_DN49528_c7_g1_i4	ovary	soma	566.827105442048	172.628603017575	304.028103825733	1.71250283020028	0.184503425619892	9.28168582478424	1.66817922025122e-20	2.33230953189799e-19
TRINITY_DN45825_c0_g1_i9	ovary	soma	645.021613301833	2.93136254186185	216.961446128519	7.71322195285142	0.831261761871589	9.27893271005882	1.71184655087399e-20	2.39180844171758e-19
TRINITY_DN50098_c0_g1_i1	ovary	soma	9818.54530172201	2.92983431047953	3274.80165678099	11.8516325191702	1.27747218403982	9.2774094553599	1.73649068012992e-20	2.42453526986134e-19
TRINITY_DN9979_c0_g1_i1	ovary	soma	4.69918645078495	334.329269628509	224.452575235934	-6.15517301976634	0.663462685297787	-9.27734619619741	1.73752167637176e-20	2.42453526986134e-19
TRINITY_DN36259_c0_g1_i1	ovary	soma	4.06354146398752	148.798026155101	100.55319792473	-5.18101094617747	0.558515091699493	-9.27640277438571	1.75296955619564e-20	2.444506963371e-19
TRINITY_DN44504_c0_g1_i1	ovary	soma	219.976446656892	2.78619430898482	75.1829450916207	6.27062655950392	0.676063973086637	9.27519703627269	1.77291051081661e-20	2.4707143176953e-19
TRINITY_DN37363_c0_g1_i1	ovary	soma	5088.03713132409	784.097778725263	2218.74422959154	2.69607319881675	0.290696423771197	9.27453170507109	1.78400986820235e-20	2.48457415732631e-19
TRINITY_DN44495_c0_g1_i2	ovary	soma	11.3658147262979	418.889374668137	283.048188020858	-5.19964798264418	0.560655144851042	-9.2742357408058	1.78896933155605e-20	2.48987063204482e-19
TRINITY_DN46102_c0_g1_i2	ovary	soma	1280.11543186224	23720.7702703349	16240.551990844	-4.21185826941764	0.454270514502198	-9.27169634602657	1.83208599296277e-20	2.54823278517322e-19
TRINITY_DN51983_c2_g1_i4	ovary	soma	214.86294435181	8778.60617644041	5924.02509907754	-5.3524374625859	0.577468617247426	-9.26879366726271	1.88263044089532e-20	2.61684415900046e-19
TRINITY_DN49305_c1_g1_i3	ovary	soma	7795.27998201396	50589.9197888441	36325.0398532341	-2.69817000936448	0.291196633364732	-9.26580083769358	1.93618828603072e-20	2.68955290235661e-19
TRINITY_DN37041_c0_g1_i1	ovary	soma	938.883028621698	31.0940360093537	333.690366880135	4.93304444822897	0.532424590259706	9.26524532952681	1.94629379404767e-20	2.70184730365186e-19
TRINITY_DN124788_c0_g1_i1	ovary	soma	1017.95664880326	322.092861000589	554.047456934814	1.66153241899058	0.179341474267684	9.26463009058677	1.95754676179283e-20	2.71571774021658e-19
TRINITY_DN51788_c1_g1_i3	ovary	soma	688.570144928221	101.092598697793	296.918447441269	2.75886881857479	0.297805567302873	9.26399342887027	1.96925928849542e-20	2.73020745271056e-19
TRINITY_DN47120_c0_g1_i8	ovary	soma	10851.3058891048	3116.96966814242	5695.08174179655	1.79941239006329	0.194245471699107	9.26360019784988	1.9765280604118e-20	2.73852160030415e-19
TRINITY_DN44702_c0_g1_i1	ovary	soma	3886.2195507133	32.6426488856416	1317.16828282819	6.9163614195247	0.746884229665269	9.26028579104476	2.03885750642893e-20	2.82306372803353e-19
TRINITY_DN53120_c8_g2_i3	ovary	soma	3.52438983808871	85.999188562971	58.5075889880102	-4.61218582037628	0.498370925197526	-9.25452426533162	2.15186521653517e-20	2.97762274917858e-19
TRINITY_DN53194_c3_g1_i1	ovary	soma	12.6049402462599	1894.42280159225	1267.15018114359	-7.23111326067137	0.781372102225096	-9.25437859897927	2.15480118801475e-20	2.97977035190402e-19
TRINITY_DN46270_c0_g1_i4	ovary	soma	12.9993518308108	719.406072697523	483.937165741952	-5.78583410414847	0.625285765108424	-9.25310382388957	2.18066443165828e-20	3.01359986380196e-19
TRINITY_DN49830_c0_g1_i1	ovary	soma	3369.5783204748	499.667179199371	1456.30422629118	2.75400734250353	0.297647032542759	9.25259465540917	2.19108024933329e-20	3.02605188251411e-19
TRINITY_DN47297_c0_g1_i1	ovary	soma	7.23794435504464	1062.39064613659	710.673078876073	-7.19414691774126	0.777575186043067	-9.25202738831073	2.20274249788953e-20	3.04020825141407e-19
TRINITY_DN52820_c10_g1_i9	ovary	soma	39.8465914707735	217.807852898133	158.487432422346	-2.45174398146649	0.265122990868687	-9.24757213032806	2.29649586827998e-20	3.1675754349735e-19
TRINITY_DN52926_c19_g1_i1	ovary	soma	53.0550122501979	4162.92938286958	2792.97125932978	-6.2940435276914	0.680623545719409	-9.24746663155575	2.29876307200501e-20	3.1686727082804e-19
TRINITY_DN50115_c12_g1_i1	ovary	soma	2811.88095440902	24350.803249064	17171.162484179	-3.11433026144504	0.336788016680377	-9.24715282967043	2.30551986789137e-20	3.17595318461735e-19
TRINITY_DN50282_c0_g1_i10	ovary	soma	4308.81624860666	31619.4140184299	22515.8814284888	-2.87541208936896	0.311038146804169	-9.24456411187189	2.36201459802257e-20	3.25169669501432e-19
TRINITY_DN50436_c0_g1_i3	ovary	soma	37.859245376299	1602.53046121074	1080.97338926593	-5.40233252979921	0.584488122027443	-9.24284399665791	2.4003080865744e-20	3.30230245444303e-19
TRINITY_DN51501_c6_g1_i1	ovary	soma	32.4478248475644	635.690616192804	434.609685744391	-4.2904712198788	0.464221343779399	-9.24229632560293	2.41262877128519e-20	3.31713346580724e-19
TRINITY_DN43207_c0_g1_i2	ovary	soma	624.4526463285	60.9581705235746	248.78966245855	3.36685020989992	0.364465690964609	9.2377699557648	2.51687926271333e-20	3.45825956639954e-19
TRINITY_DN46835_c0_g1_i2	ovary	soma	4.14395259806971	420.854034334147	281.950673755455	-6.67065290961199	0.722228611181913	-9.23620693826515	2.55390301102458e-20	3.50689322260014e-19
TRINITY_DN51193_c0_g1_i1	ovary	soma	894.406989760528	119.955833035086	378.106218610233	2.88753652431222	0.312667046545598	9.23518022194614	2.57851569519788e-20	3.53843348841973e-19
TRINITY_DN52450_c0_g1_i3	ovary	soma	3746.62176677539	615.098536208642	1658.93961306422	2.60845583194069	0.282555442245933	9.23166020518663	2.66469200714535e-20	3.65436201311124e-19
TRINITY_DN13225_c0_g1_i1	ovary	soma	5.27050253031663	109.320520991705	74.6371815045758	-4.37601322332045	0.474048954003485	-9.23114202945435	2.67761602348512e-20	3.66974860608899e-19
TRINITY_DN53136_c2_g1_i2	ovary	soma	19.0502393892728	1115.73148356676	750.171068840932	-5.87257573292608	0.636387251360455	-9.22799085049522	2.7575558080908e-20	3.77690420508925e-19
TRINITY_DN49356_c0_g2_i1	ovary	soma	40.9409769493875	990.053547162573	673.682690424844	-4.5962153200116	0.498119220779144	-9.22713906285796	2.7795662616216e-20	3.80463071703589e-19
TRINITY_DN45165_c1_g1_i3	ovary	soma	7683.38993741315	11.7862196560738	2568.98745890843	9.39642933484088	1.0184878384394	9.22586306895798	2.81286370635217e-20	3.84776165574769e-19
TRINITY_DN52500_c12_g1_i4	ovary	soma	52.290709448869	469.915758346963	330.707408714265	-3.16861845724892	0.343591616298408	-9.22204823093526	2.91478295106582e-20	3.98464709329513e-19
TRINITY_DN53137_c6_g1_i2	ovary	soma	0	26868.278407414	17912.1856049427	-29.7547216916034	3.22676151857927	-9.22123358676481	2.93701596822498e-20	4.01249307181802e-19
TRINITY_DN50003_c7_g1_i5	ovary	soma	1140.65156765944	152.912511353662	482.158863455588	2.89993270031023	0.314505761351339	9.22060278911925	2.95434660122987e-20	4.03188496553542e-19
TRINITY_DN20283_c0_g1_i1	ovary	soma	2.0478529588102	259.289257191503	173.542122447272	-6.9782942400693	0.756817218962797	-9.22058069666136	2.95495540179968e-20	4.03188496553542e-19
TRINITY_DN47852_c0_g1_i4	ovary	soma	685.641591537437	88.9494475708989	287.846828893078	2.93894114434583	0.318831550602475	9.21784917079975	3.0311914938175e-20	4.13328588051834e-19
TRINITY_DN45825_c0_g1_i4	ovary	soma	3697.01217310684	32204.4564239151	22701.975006979	-3.12280537895333	0.338944658550704	-9.21331934335876	3.16192611918259e-20	4.30882476405825e-19
TRINITY_DN93346_c0_g1_i1	ovary	soma	574.121734618499	122.561916072994	273.081855588162	2.21759162041255	0.240775886159813	9.21018983994371	3.25548656781983e-20	4.43351557822446e-19
TRINITY_DN22528_c0_g1_i1	ovary	soma	5.80965415621543	769.731601815771	515.090952595919	-7.04696681327937	0.765258607773159	-9.20860836023194	3.30380264104889e-20	4.49647121772589e-19
TRINITY_DN44418_c0_g1_i1	ovary	soma	3054.60893478825	297.065612077562	1216.24671964779	3.35825019035927	0.364771065647336	9.20645990492585	3.370577946977e-20	4.58445443944168e-19
TRINITY_DN51022_c0_g1_i4	ovary	soma	14.0010659914562	3059.42508634304	2044.28374622585	-7.77060100392539	0.844115233662792	-9.20561635904511	3.39715911407964e-20	4.61769147002833e-19
TRINITY_DN46606_c1_g1_i1	ovary	soma	2890.28388539487	850.614444206043	1530.50425793565	1.76351205902879	0.191779478109154	9.19552016939508	3.73184607811519e-20	5.06942447368443e-19
TRINITY_DN33579_c0_g1_i1	ovary	soma	6925.57474216115	563.297028919511	2684.05626666672	3.61895048238487	0.393592467431532	9.19466397820332	3.76168436499419e-20	5.10673556511286e-19
TRINITY_DN36999_c0_g1_i3	ovary	soma	2921.15232756149	28868.7279153672	20219.5360527653	-3.30487205067024	0.359507750333187	-9.19276996840077	3.82853115398258e-20	5.19420946921228e-19
TRINITY_DN51832_c5_g1_i1	ovary	soma	2.68349794560763	157.379603358134	105.814234887292	-5.89245363851964	0.641117258891598	-9.19091407507398	3.89517140541426e-20	5.28129316939386e-19
TRINITY_DN50070_c0_g1_i2	ovary	soma	2192.24086417411	513.088558243743	1072.80599355387	2.09338453462616	0.227825042743969	9.1885620185254	3.98127723629916e-20	5.3946431828041e-19
TRINITY_DN48737_c0_g1_i1	ovary	soma	7368.94883015391	20.0507657231111	2469.68345386671	8.5177130105123	0.92730227056182	9.18547627986688	4.09710151873877e-20	5.54750936333544e-19
TRINITY_DN43555_c0_g1_i1	ovary	soma	2749.80078492696	453.121077014719	1218.68097965213	2.59826560102532	0.282868460451759	9.18541995412187	4.09924638756522e-20	5.54750936333544e-19
TRINITY_DN51182_c0_g1_i2	ovary	soma	5.89006529029763	363.699624191572	244.42977122448	-5.95165071389109	0.647959388644236	-9.18522181821314	4.10680017191942e-20	5.55424086065307e-19
TRINITY_DN44198_c0_g1_i1	ovary	soma	4.98484449055079	368.565847074997	247.372179546848	-6.20541643302744	0.675656884263971	-9.1842717473194	4.14321253049848e-20	5.5999691772858e-19
TRINITY_DN52708_c5_g2_i8	ovary	soma	0	13001.5501034032	8667.70006893547	-29.3395879663989	3.19501695807275	-9.18292088943924	4.19553552980617e-20	5.66400312018226e-19
TRINITY_DN42487_c0_g1_i2	ovary	soma	2916.52446828128	794.385890429552	1501.76541638013	1.87425524047743	0.204102475744061	9.18291281693072	4.19585015869709e-20	5.66400312018226e-19
TRINITY_DN48834_c7_g1_i1	ovary	soma	0	14538.9770497894	9692.65136652627	-29.0496515123687	3.16515785392678	-9.17794715240789	4.39387566595053e-20	5.9276025666404e-19
TRINITY_DN47245_c0_g1_i6	ovary	soma	693.493042676795	0.507939410124501	231.502973832348	10.0735324651763	1.09789036908558	9.17535370454745	4.50094381024413e-20	6.06824177697973e-19
TRINITY_DN49226_c0_g1_i3	ovary	soma	3312.47455734234	522.529904079047	1452.51145516681	2.66138335748618	0.290096915847833	9.1741180691565	4.55285902104295e-20	6.13439346571188e-19
TRINITY_DN51854_c0_g1_i4	ovary	soma	148.045071524569	1605.41178732653	1119.62288205921	-3.43805154996682	0.374913927801448	-9.17024227434832	4.71957118223991e-20	6.35503984520372e-19
TRINITY_DN49554_c0_g1_i1	ovary	soma	3224.68183982842	777.150676273889	1592.99439745873	2.05275565913701	0.22387504812764	9.16920253643745	4.76531142181272e-20	6.4126200139406e-19
TRINITY_DN49740_c0_g1_i1	ovary	soma	8709.85938857075	552.656944501627	3271.724425858	3.98009779823793	0.434098985147652	9.16864110355881	4.79019193455549e-20	6.44207511198715e-19
TRINITY_DN25994_c0_g1_i1	ovary	soma	519.196567959568	83.0521869137398	228.433647262349	2.63752919851176	0.287746070336665	9.16616930832742	4.90126822241689e-20	6.58734120454794e-19
TRINITY_DN47491_c0_g1_i1	ovary	soma	4957.48217495505	40470.1833316006	28632.6162793854	-3.0291621603599	0.330541130806545	-9.16425182236326	4.98918545241038e-20	6.70131952438227e-19
TRINITY_DN45793_c1_g1_i2	ovary	soma	213.358859116925	5.64600322938653	74.883621858566	5.27915775296357	0.576160914700737	9.16264470266195	5.06407175349316e-20	6.79766389803374e-19
TRINITY_DN44093_c1_g1_i1	ovary	soma	297.810941318496	7290.57093860146	4959.65093950714	-4.61345538335292	0.503783240732846	-9.15761980617258	5.3054562602262e-20	7.11724478124177e-19
TRINITY_DN124150_c0_g1_i1	ovary	soma	2.92090930492416	92.6389472765284	62.732934619327	-4.97910874121174	0.543874598263496	-9.15488378591173	5.44163486212063e-20	7.29538232978327e-19
TRINITY_DN49133_c0_g1_i1	ovary	soma	1017.7482256772	0.507939410124501	339.588034832481	10.6311241279055	1.16133762492506	9.15420623575464	5.47588851516014e-20	7.33673650403939e-19
TRINITY_DN42470_c1_g1_i1	ovary	soma	11.3658147262979	1062.60823918299	712.194097697427	-6.54584257572983	0.71551935105095	-9.14837951778011	5.77939433524807e-20	7.73856588508869e-19
TRINITY_DN42393_c1_g2_i1	ovary	soma	1248.70768983718	88.0088458391116	474.908460505133	3.83253131060859	0.418972226890878	9.14745910259769	5.82883479674119e-20	7.79991560028804e-19
TRINITY_DN51722_c0_g1_i1	ovary	soma	5267.70998236114	993.947133452652	2418.53474975548	2.40426413263553	0.262883652550948	9.14573465982096	5.92259190335048e-20	7.92045504789064e-19
TRINITY_DN48169_c0_g1_i1	ovary	soma	2038.10206856376	33.0863020790899	701.424890907312	5.96307189241177	0.652322508421221	9.14129409215673	6.17094040865357e-20	8.24745611041092e-19
TRINITY_DN48116_c0_g1_i5	ovary	soma	5.85790083666475	236.145158210177	159.382739085673	-5.32894306353172	0.582975421989593	-9.14093950195185	6.19120976654762e-20	8.26941299525663e-19
TRINITY_DN32334_c0_g1_i1	ovary	soma	3645.39388919643	1049.40637324871	1914.73554523128	1.79718388778615	0.196710135064701	9.13620382190793	6.46830657582971e-20	8.6341667008177e-19
TRINITY_DN41221_c0_g1_i11	ovary	soma	457.965432045849	1143.41652520768	914.932827487069	-1.32151043347728	0.144676398004106	-9.13425031109619	6.58615096397201e-20	8.78602332126898e-19
TRINITY_DN49767_c0_g1_i1	ovary	soma	94.7962784974773	580.937996441391	418.890757126753	-2.61375842507999	0.286154135153597	-9.1340927981943	6.59574477005252e-20	8.79337341448921e-19
TRINITY_DN48989_c0_g1_i7	ovary	soma	1925.20296218153	573.559853244262	1024.10755622335	1.74786107908548	0.191368463574762	9.13348545750663	6.63286620177783e-20	8.83739122465833e-19
TRINITY_DN81570_c0_g1_i1	ovary	soma	1898.1665578627	738.655254264009	1125.15902213024	1.35922169481351	0.148862127692888	9.13074208920128	6.80313388986016e-20	9.05864414239821e-19
TRINITY_DN43018_c0_g1_i3	ovary	soma	260.864560827804	3.95145230413013	89.5891551453549	5.99808386455004	0.657007555476348	9.12939861125534	6.88808586806302e-20	9.16609251083219e-19
TRINITY_DN52007_c1_g1_i1	ovary	soma	322.405081093965	1765.05219488539	1284.16982362158	-2.45307600667473	0.268716936187504	-9.12884778115748	6.92321875047372e-20	9.20715397878009e-19
TRINITY_DN40450_c0_g1_i1	ovary	soma	927.745689523766	2.22298752611854	310.730554858668	8.69740021629677	0.952807832941601	9.12817875294466	6.96612878747023e-20	9.25850116808775e-19
TRINITY_DN50744_c1_g2_i1	ovary	soma	3.54047206490515	759.415404493378	507.457093683887	-7.74635807745705	0.848716895537682	-9.12714017852744	7.0332620452115e-20	9.34195959873219e-19
TRINITY_DN46964_c0_g2_i1	ovary	soma	4213.03066436497	93.991865798843	1467.00479865422	5.49569951873291	0.602224936126658	9.12565918322764	7.13010075625608e-20	9.46474718760478e-19
TRINITY_DN5824_c0_g1_i1	ovary	soma	2342.05895092397	111.914347404632	855.295881911078	4.37906214526191	0.479928992571254	9.12439592740745	7.2137426409014e-20	9.56426427340312e-19
TRINITY_DN48754_c0_g1_i1	ovary	soma	4310.06013845719	548.553397103029	1802.38897755442	2.97361123170362	0.325896891319401	9.1243927478562	7.21395438205688e-20	9.56426427340312e-19
TRINITY_DN49398_c6_g3_i4	ovary	soma	1900.90976861755	120.21913217204	713.782677653877	3.98481833722021	0.436760327204198	9.12358126189697	7.26819636148937e-20	9.63024836056786e-19
TRINITY_DN48853_c0_g1_i2	ovary	soma	1846.29398631106	370.425736778768	862.3818199562	2.31873682286674	0.254156363117812	9.12326881932881	7.28918820582499e-20	9.65212246369113e-19
TRINITY_DN45213_c1_g1_i3	ovary	soma	722.819327411778	5680.82300200664	4028.15511047502	-2.97422274179038	0.326131132543449	-9.1197142652247	7.5322654892871e-20	9.96786774737803e-19
TRINITY_DN44354_c0_g1_i2	ovary	soma	798.983504417209	275.954209401248	450.297307739902	1.53649314138216	0.168488064188998	9.11929962978644	7.56113690431242e-20	9.99992866626233e-19
TRINITY_DN2817_c0_g1_i1	ovary	soma	498.030324661289	38.8891050515838	191.936178254819	3.66540321608776	0.401978454889237	9.11840714721325	7.6236528329177e-20	1.00764192231769e-18
TRINITY_DN45786_c0_g1_i2	ovary	soma	2220.3824742778	189.442181829945	866.422279312564	3.5450551652472	0.388837808585621	9.11705365829051	7.71943711235013e-20	1.01967607647859e-18
TRINITY_DN43789_c0_g1_i2	ovary	soma	904.496898415205	160.792199728844	408.693765957631	2.4834166895092	0.272423269112984	9.11602264224805	7.79319773246538e-20	1.02878810777261e-18
TRINITY_DN50331_c1_g1_i6	ovary	soma	3.76180119740524	318.391360555852	213.514840769703	-6.39290678057205	0.701312634925107	-9.11563040819127	7.82144136063952e-20	1.03188390892114e-18
TRINITY_DN44448_c0_g1_i1	ovary	soma	5.93831197074694	151.916594516628	103.257167001335	-4.68275264030632	0.513766713024582	-9.11455047902698	7.89972769423985e-20	1.04157401705253e-18
TRINITY_DN48927_c1_g1_i5	ovary	soma	0	33227.6329253758	22151.7552835839	-30	3.29148136688729	-9.11443713514641	7.90798900267309e-20	1.04202516044403e-18
TRINITY_DN30931_c0_g1_i1	ovary	soma	1814.35379445831	57.7349045039238	643.274534488719	4.98137717441879	0.546585176722311	9.1136338608567	7.96678255191044e-20	1.04913024541397e-18
TRINITY_DN47449_c0_g1_i1	ovary	soma	1972.14658000893	239.727020401521	817.200206937325	3.04132104027094	0.33385228758659	9.1097804428916	8.25488558829651e-20	1.0864055110123e-18
TRINITY_DN12199_c0_g1_i1	ovary	soma	338.3926991248	2.4351748677619	114.421016286775	7.07484080768229	0.777062825824299	9.10459305549379	8.65904416384669e-20	1.13889969390216e-18
TRINITY_DN41699_c0_g1_i1	ovary	soma	900.552930802247	102.172080431784	368.299030555272	3.14621891370128	0.345618884539783	9.10314526907492	8.77529341220538e-20	1.15348499669227e-18
TRINITY_DN44246_c1_g1_i3	ovary	soma	10.5249228338168	121.950369282679	84.808553799725	-3.53277431821037	0.388241773441865	-9.09941835184656	9.08168806389187e-20	1.19303127335971e-18
TRINITY_DN52947_c5_g1_i6	ovary	soma	25.3262781231649	1703.65665349578	1144.21319503824	-6.07381607892042	0.66761605938064	-9.09776808627883	9.2207134749427e-20	1.21055598676214e-18
TRINITY_DN50958_c0_g1_i1	ovary	soma	2811.70499220168	250.898911752562	1104.50093856894	3.48205733715705	0.382789068832321	9.09654329414079	9.32525307399453e-20	1.22353457608882e-18
TRINITY_DN52038_c2_g1_i11	ovary	soma	34.6243356209061	2924.3441285116	1961.10419754804	-6.39988824275182	0.703585358930494	-9.09610775937715	9.36270886937234e-20	1.2277008810381e-18
TRINITY_DN48354_c3_g1_i5	ovary	soma	0	26115.4567510016	17410.3045006677	-30	3.29929816142477	-9.0928429417985	9.64825675326806e-20	1.26437380495809e-18
TRINITY_DN50656_c4_g1_i2	ovary	soma	7.63617798252555	3901.20169419244	2603.34652212247	-8.99681822713373	0.989626723719197	-9.09112295727227	9.80213457014222e-20	1.28375766076479e-18
TRINITY_DN45491_c0_g2_i1	ovary	soma	2.92090930492416	118.936961953394	80.264944403904	-5.34971433458766	0.588559933337535	-9.08949799598343	9.94973830284019e-20	1.30229675014257e-18
TRINITY_DN51006_c0_g2_i2	ovary	soma	1.1587143858798	788.688582959235	526.178626768116	-9.40047584309687	1.03429376806212	-9.08878708677693	1.00150026303916e-19	1.31004265877862e-18
TRINITY_DN52875_c3_g1_i10	ovary	soma	3.23873179832287	93.8476319462852	63.6446652302978	-4.85311563423024	0.534115192010387	-9.08627147631452	1.02493614364357e-19	1.33988464534243e-18
TRINITY_DN51946_c3_g5_i1	ovary	soma	4718.29208335054	1111.65031194782	2313.86423574873	2.08425132583092	0.229495110079839	9.08189863002235	1.06697119641788e-19	1.39399009891222e-18
TRINITY_DN51729_c1_g1_i1	ovary	soma	2430.42075058468	12120.7572224892	8890.6450651877	-2.31806733918823	0.255251948306327	-9.0814873483603	1.07101131976694e-19	1.39841993486367e-18
TRINITY_DN22279_c0_g1_i1	ovary	soma	1064.31827847744	167.395052328203	466.369461044615	2.66458127774661	0.293543962853122	9.07728182125777	1.11320088172604e-19	1.45262595057233e-18
TRINITY_DN52669_c1_g1_i1	ovary	soma	4952.71260362133	1010.38995821743	2324.4975066854	2.2921455897343	0.25252140215195	9.07703493724087	1.11572801831845e-19	1.45504179057629e-18
TRINITY_DN52336_c3_g2_i4	ovary	soma	2.34959322539248	101.969207465013	68.7626693851395	-5.43721197615548	0.599171234778357	-9.07455441876611	1.14143568745559e-19	1.48766657303912e-18
TRINITY_DN45480_c0_g1_i1	ovary	soma	9.09663263498762	1036.14753856505	693.797236588364	-6.83100241453218	0.753179626419757	-9.06955283297211	1.19506451129861e-19	1.5566203262414e-18
TRINITY_DN50242_c0_g1_i2	ovary	soma	30.0216425310198	954.182736706495	646.129038648003	-4.99155567414287	0.550475877543477	-9.06771009915623	1.21544440502899e-19	1.58220879592982e-18
TRINITY_DN44745_c0_g1_i3	ovary	soma	5808.10227944223	1192.63646359375	2731.12506887657	2.28372052714708	0.252089066309252	9.05918118775334	1.31433455292788e-19	1.70990557456738e-18
TRINITY_DN50511_c1_g1_i1	ovary	soma	5401.4261391497	1644.05662824448	2896.51313187956	1.71724510416236	0.189571279901916	9.05857208460512	1.32169364128169e-19	1.71844117092006e-18
TRINITY_DN45153_c0_g1_i2	ovary	soma	39.6413445650898	1666.88427929406	1124.46996771774	-5.39421032813536	0.595502548756536	-9.05824893512038	1.32561439936053e-19	1.72249871047867e-18
TRINITY_DN32769_c0_g1_i2	ovary	soma	705.703571338504	0	235.234523779501	11.5078684547707	1.27054719451208	9.05741125121291	1.33583157649924e-19	1.73472796583867e-18
TRINITY_DN46375_c4_g1_i1	ovary	soma	1.19087883951268	256.915678197697	171.674078411635	-7.766364695321	0.857593690644633	-9.05599560729418	1.35327526985384e-19	1.75632126794594e-18
TRINITY_DN49032_c0_g1_i12	ovary	soma	53.3889169704131	1084.06373486679	740.505462234665	-4.3429142399988	0.479596051726291	-9.05535861766713	1.36119756451177e-19	1.76553884105439e-18
TRINITY_DN53058_c1_g1_i1	ovary	soma	1934.98110431848	456.966318884099	949.637914028893	2.07964359797649	0.229745850072889	9.05193106781559	1.40461965269644e-19	1.82076253715876e-18
TRINITY_DN52486_c2_g1_i1	ovary	soma	4.98484449055079	288.140162713479	193.75505663917	-5.84930839729867	0.646225499342039	-9.05149735387136	1.41021083570567e-19	1.82691031910823e-18
TRINITY_DN35504_c0_g1_i1	ovary	soma	2.03177073199376	100.766284940378	67.8547802042502	-5.61408264561611	0.620249980337553	-9.05132256926604	1.41247026776641e-19	1.82873706165235e-18
TRINITY_DN43707_c0_g1_i2	ovary	soma	2528.01886212605	555.330597094279	1212.89335210487	2.18574920382474	0.241497245837096	9.05082456012419	1.4189276439304e-19	1.83599345561691e-18
TRINITY_DN42276_c0_g1_i1	ovary	soma	880.459432370092	0.256907639068388	293.657749216076	11.1056992185426	1.22709705230183	9.05038374732477	1.42466772486822e-19	1.84231356060887e-18
TRINITY_DN51483_c9_g1_i2	ovary	soma	0	18693.516374192	12462.3442494613	-29.8525271006082	3.30045956505126	-9.04496071296199	1.49718998925453e-19	1.93493383305158e-18
TRINITY_DN51340_c11_g1_i1	ovary	soma	1546.05750849857	257.699997320075	687.152501046239	2.58421740128709	0.285726008828217	9.04438980506238	1.5050337927948e-19	1.94390417472495e-18
TRINITY_DN48035_c0_g1_i1	ovary	soma	4432.0764275667	505.349804132698	1814.2586786107	3.13238433847066	0.346367171858485	9.04353701207705	1.51682615844897e-19	1.95796067251587e-18
TRINITY_DN49002_c0_g1_i2	ovary	soma	2766.40334961975	483.170784951069	1244.2483065073	2.51512810605122	0.278170267882492	9.04168560212081	1.54274252834655e-19	1.9902210531953e-18
TRINITY_DN47647_c8_g2_i1	ovary	soma	4.65093977033564	366.33634664102	245.774544350792	-6.29284313689221	0.696020831901618	-9.0411706783249	1.55002797348026e-19	1.99842229323374e-18
TRINITY_DN51266_c1_g1_i2	ovary	soma	2171.84130584245	543.692042505779	1086.408463618	2.00027662123238	0.221294219307943	9.03899174360666	1.58123500156775e-19	2.03743691315112e-18
TRINITY_DN50711_c6_g1_i2	ovary	soma	32.0817556737164	487.882989669923	335.949245004521	-3.92344180666805	0.434159825834668	-9.03686055964592	1.61235852139041e-19	2.07629732799384e-18
TRINITY_DN52084_c0_g1_i3	ovary	soma	1362.91948284268	173.263076672696	569.81521206269	2.97049946969508	0.328767603692437	9.03525601772489	1.63618976975427e-19	2.1057263558027e-18
TRINITY_DN50831_c0_g1_i2	ovary	soma	1157.54773094296	0.502063542112225	386.183952675727	10.8215327324414	1.19866140245981	9.02801467556576	1.7481439292124e-19	2.24846397490276e-18
TRINITY_DN50538_c1_g1_i9	ovary	soma	0	46146.3354894348	30764.2236596232	-29.7499110394702	3.29606987721251	-9.02587388852013	1.78266786200624e-19	2.29149980518545e-18
TRINITY_DN42917_c1_g2_i1	ovary	soma	3.52438983808871	86.2045547452473	58.6444997761945	-4.6131728331733	0.511133133494325	-9.02538405529626	1.79066150615191e-19	2.30040172368477e-18
TRINITY_DN888_c0_g1_i1	ovary	soma	1011.3957460847	27.9167756179736	355.743099106883	5.15116940797807	0.570779152317794	9.02480300315881	1.80018969975882e-19	2.31126323348283e-18
TRINITY_DN47924_c0_g1_i1	ovary	soma	5000.69421857104	7.18784512776063	1671.68996960885	9.49320498515931	1.05196621435449	9.02424893083142	1.80932213083753e-19	2.32160398087383e-18
TRINITY_DN52399_c0_g1_i1	ovary	soma	4.12787037125327	207.561412531532	139.750231811439	-5.65316898286573	0.626500165085847	-9.02341180084301	1.82320692934655e-19	2.33802670612034e-18
TRINITY_DN42792_c0_g1_i2	ovary	soma	1050.14636396667	305.975699388871	554.03258758147	1.78073260055959	0.197347709253439	9.02332541530912	1.82464571558992e-19	2.33847898228372e-18
TRINITY_DN42070_c0_g2_i1	ovary	soma	3049.20927685341	18.3951069597724	1028.66649692432	7.39024853314236	0.819151389758233	9.02183482264926	1.84964958665784e-19	2.36911393517727e-18
TRINITY_DN53123_c3_g3_i11	ovary	soma	23.5564391182605	325.203963020584	224.654788386476	-3.78283651899176	0.419303166075443	-9.02172181144737	1.85155903642891e-19	2.37014967974737e-18
TRINITY_DN52694_c1_g1_i1	ovary	soma	85.708084003446	785.119604593701	551.982431063616	-3.19351193185996	0.354104799090416	-9.01855027117138	1.90594735259658e-19	2.43832159529156e-18
TRINITY_DN46199_c0_g1_i1	ovary	soma	375.797820107308	83.6162246051862	181.01008977256	2.17736505003159	0.24146352099271	9.01736643729851	1.92665083424814e-19	2.46334436533234e-18
TRINITY_DN52426_c2_g1_i9	ovary	soma	0	14889.1141868609	9926.07612457396	-29.5330451790738	3.27614695690378	-9.01456667468448	1.9765028932973e-19	2.52558360804654e-18
TRINITY_DN48824_c0_g1_i1	ovary	soma	3108.12124765263	593.872735129978	1431.95557263753	2.38521144560543	0.264618290992079	9.01378146107379	1.99071168533088e-19	2.54223091914942e-18
TRINITY_DN51053_c0_g1_i1	ovary	soma	5976.8183696867	700.888080955984	2459.53151053289	3.09196288428483	0.343038600984253	9.01345468239819	1.99665459127219e-19	2.5483088325241e-18
TRINITY_DN50749_c4_g1_i2	ovary	soma	2550.06848448669	809.474354634142	1389.67239791832	1.65659789620696	0.183842938399215	9.01094113612162	2.04295661036494e-19	2.6058589323322e-18
TRINITY_DN43291_c0_g1_i1	ovary	soma	1230.37350656878	365.025564633511	653.474878611935	1.75521630214688	0.194804942243102	9.01012203251237	2.058273302821e-19	2.62384147324091e-18
TRINITY_DN52888_c0_g3_i17	ovary	soma	2952.56850772751	326.120229412682	1201.60298885096	3.18069286986754	0.353024595774198	9.00983361482829	2.06369348779584e-19	2.62919434826818e-18
TRINITY_DN38821_c0_g1_i3	ovary	soma	4.66702199715207	1424.15560312879	950.992742751578	-8.25190466901441	0.915892888537609	-9.00968308880539	2.06652789668514e-19	2.6312485005043e-18
TRINITY_DN36445_c0_g1_i1	ovary	soma	1002.41089498233	1.27866232732967	334.989406545664	9.38758617866832	1.04203468203601	9.00889993443033	2.08133689882147e-19	2.64853810688683e-18
TRINITY_DN32958_c0_g1_i1	ovary	soma	605.6482564395	0.507939410124501	202.221378419916	9.87802822210165	1.09653476526925	9.00840405153603	2.0907679295125e-19	2.65896776670607e-18
TRINITY_DN52926_c19_g1_i5	ovary	soma	79.7896763024455	6394.77233823255	4289.77811758918	-6.3246306789727	0.702488609570141	-9.00317897373852	2.19274478071648e-19	2.78701227116921e-18
TRINITY_DN49611_c0_g1_i3	ovary	soma	26628.3813899928	1400.51940497285	9809.80673331284	4.24850571216291	0.472028339888355	9.0005310129637	2.24628547257964e-19	2.85337890915117e-18
TRINITY_DN50246_c0_g1_i3	ovary	soma	7.53968462162691	3925.81465881191	2619.72300074848	-9.02212811609578	1.00245327058569	-9.00004856168963	2.25617862370841e-19	2.86425601102983e-18
TRINITY_DN49205_c0_g1_i4	ovary	soma	3.44397870400652	271.519377724339	182.160911384228	-6.28530726870138	0.698371964348976	-8.99994213622329	2.25836677477619e-19	2.86534443298209e-18
TRINITY_DN43737_c1_g1_i1	ovary	soma	2002.28620828079	366.90716421605	912.03351223763	2.44613887986121	0.271831126318536	8.99874459922883	2.28313363830334e-19	2.89506185902881e-18
TRINITY_DN42220_c0_g1_i1	ovary	soma	17.3041266970449	406.461374566622	276.742291943429	-4.55128600773532	0.505937513366123	-8.99574727609054	2.3463054202791e-19	2.973413890761e-18
TRINITY_DN51625_c0_g2_i2	ovary	soma	9.90536007383583	425.29713945291	286.833212993219	-5.42333450306302	0.603219370972197	-8.99065044002538	2.45771563197059e-19	3.11276913364463e-18
TRINITY_DN37754_c0_g1_i2	ovary	soma	7.93791824910783	126.205529601143	86.7829924837983	-3.99168287300843	0.444210013592222	-8.98602631833674	2.56330625177386e-19	3.24459417442346e-18
TRINITY_DN37458_c0_g1_i1	ovary	soma	2.06393518562664	115.237654010089	77.5130810686017	-5.80245363361652	0.645985620872088	-8.98232630284114	2.65101274212758e-19	3.35364014986774e-18
TRINITY_DN48209_c0_g1_i2	ovary	soma	10.3035937013167	267.338290962807	181.66005854231	-4.69726705138932	0.522973260889077	-8.98184936530744	2.66253183014102e-19	3.36623445888234e-18
TRINITY_DN53015_c2_g1_i6	ovary	soma	4.47785731828487	143.528855287261	97.1785226309358	-5.01682159565084	0.55875957002853	-8.97849784549495	2.74488505499029e-19	3.46831690839178e-18
TRINITY_DN48696_c0_g1_i9	ovary	soma	4169.8042748649	976.595397620735	2040.99835670212	2.09474261970146	0.233361155158547	8.97639805681573	2.79775795337035e-19	3.53305140727373e-18
TRINITY_DN46126_c0_g1_i3	ovary	soma	1086.6715785723	168.621190915797	474.637986801298	2.68132260793324	0.298769942686264	8.97453935233663	2.84539912614868e-19	3.59110718552798e-18
TRINITY_DN50859_c0_g1_i14	ovary	soma	37.3200937504002	324.638587252771	228.865756085314	-3.11714199234039	0.347363988531322	-8.97370509107715	2.86704217277228e-19	3.61630257890802e-18
TRINITY_DN35522_c0_g1_i1	ovary	soma	1775.3713236027	164.166298212536	701.234640009257	3.43126352640479	0.382500069560015	8.97062196708024	2.9484475290505e-19	3.71680466908585e-18
TRINITY_DN41815_c0_g1_i6	ovary	soma	1.19087883951268	142.520218451127	95.4104385805891	-6.92291447448023	0.77177452434438	-8.97012567285921	2.96176313403086e-19	3.73140561959148e-18
TRINITY_DN50707_c0_g1_i1	ovary	soma	1524.7167428706	304.925183687157	711.522370081637	2.31737620766637	0.258388665191252	8.96856758771175	3.00395390759563e-19	3.78234687628313e-18
TRINITY_DN47754_c0_g1_i3	ovary	soma	1045.05753026191	4928.84790240524	3634.2511116908	-2.23761478194139	0.249506636384418	-8.96815737796199	3.01516021178576e-19	3.79423813675975e-18
TRINITY_DN51308_c0_g1_i2	ovary	soma	827.07830771809	216.516884539372	420.037358932278	1.93479426089343	0.21574210377202	8.96808841234796	3.01704829860743e-19	3.79439643208625e-18
TRINITY_DN50814_c7_g1_i3	ovary	soma	19.0180749356399	1093.72074178395	735.486519501182	-5.84444550376525	0.651832103562352	-8.9661823525177	3.06969571398972e-19	3.85807017792373e-18
TRINITY_DN47745_c1_g1_i1	ovary	soma	13.445832138741	813.318756380606	546.694448299985	-5.91862984847087	0.660110033399034	-8.966126174442	3.0712611049005e-19	3.85807017792373e-18
TRINITY_DN21357_c0_g1_i1	ovary	soma	653.778931063483	0	217.926310354494	11.397608010347	1.27197721022997	8.96054419739673	3.23079918073594e-19	4.05611295396067e-18
TRINITY_DN48494_c0_g1_i1	ovary	soma	6.20788778369635	1527.70393760959	1020.53858766762	-7.94530035613775	0.887384267380665	-8.95361868380907	3.44015640318402e-19	4.31643400448456e-18
TRINITY_DN51656_c6_g1_i4	ovary	soma	2.06393518562664	113.905403255879	76.6249138991282	-5.78392437946373	0.646241956202177	-8.95009109816173	3.55189108347768e-19	4.45403418278147e-18
TRINITY_DN33219_c0_g1_i1	ovary	soma	5.36699589121527	2209.94885003672	1475.08823198822	-8.68955416270965	0.97108561399918	-8.94828842837434	3.61036648590835e-19	4.52472647311366e-18
TRINITY_DN40716_c0_g1_i1	ovary	soma	2124.46252560336	350.632723337935	941.909324093077	2.59601674114659	0.290126339067354	8.94788370298195	3.62362523109978e-19	4.53870127113492e-18
TRINITY_DN52391_c2_g2_i3	ovary	soma	0	34832.0001793872	23221.3334529248	-30	3.35318355552018	-8.94672167606586	3.66196098468917e-19	4.58405127682224e-18
TRINITY_DN47686_c0_g1_i2	ovary	soma	3853.51976749745	0.800821891904839	1285.04047042709	12.4726400460536	1.39486114503387	8.94185065693457	3.82706557970831e-19	4.78794590335269e-18
TRINITY_DN37451_c0_g1_i2	ovary	soma	1671.66216699598	483.83731155551	879.778930035666	1.7914193745883	0.200381828453886	8.9400290855244	3.89067954195303e-19	4.86470506491235e-18
TRINITY_DN50631_c3_g2_i1	ovary	soma	2777.36025864488	4.02888179360253	928.47267407736	9.33903114029743	1.04493932106568	8.93739086282352	3.98466929497175e-19	4.97933340627027e-18
TRINITY_DN45364_c0_g1_i1	ovary	soma	6207.15985919689	1477.93302574794	3054.34197023092	2.0696853345088	0.231577841691182	8.93732025220619	3.98721546044432e-19	4.97962506257695e-18
TRINITY_DN48823_c2_g1_i2	ovary	soma	760.470149662008	1.55391720507318	254.525994690718	8.90736610720709	0.99667720497734	8.93706213277909	3.99653673637892e-19	4.98603481846553e-18
TRINITY_DN49478_c0_g1_i1	ovary	soma	4074.41439385286	14.0614542537543	1367.51243412012	8.19810731154694	0.917322585997946	8.93699494232806	3.99896666467534e-19	4.98603481846553e-18
TRINITY_DN46564_c0_g1_i1	ovary	soma	591.868519580544	0.712585957762587	197.764563832023	9.82976686377996	1.09989732685085	8.93698586569333	3.99929503111327e-19	4.98603481846553e-18
TRINITY_DN48981_c0_g1_i11	ovary	soma	2.90482707810772	339.977283468407	227.619798004974	-6.86231005932601	0.768088440046947	-8.93427071875548	4.09872655619909e-19	5.10704175240293e-18
TRINITY_DN50000_c0_g1_i4	ovary	soma	3710.12648269065	586.068775041572	1627.42134425793	2.66012217498451	0.297756363170505	8.93388858817178	4.11291522082336e-19	5.12075708364347e-18
TRINITY_DN38759_c0_g1_i1	ovary	soma	705.766312135577	0	235.255437378526	11.5079853324041	1.28813335529115	8.93384623970319	4.11449062036283e-19	5.12075708364347e-18
TRINITY_DN48227_c3_g1_i7	ovary	soma	1.46045465246208	121.409837682349	81.4267100057203	-6.37068619295018	0.713169414280428	-8.93292121813448	4.14905133340018e-19	5.16078707449101e-18
TRINITY_DN49976_c1_g2_i1	ovary	soma	4237.46591933991	1190.21782937951	2205.96719269964	1.83072339864953	0.204980696506641	8.93119903410134	4.21416141326121e-19	5.23874765524983e-18
TRINITY_DN47972_c9_g1_i5	ovary	soma	5.98655865119626	746.864930491564	499.905473211441	-6.97003782073655	0.780575853179463	-8.92935362059434	4.28505091297863e-19	5.32379868478608e-18
TRINITY_DN27582_c0_g1_i1	ovary	soma	1422.34255932219	98.0699207873033	539.494133632266	3.85274279039067	0.431599730367837	8.92665708365275	4.39075862086707e-19	5.45198522871331e-18
TRINITY_DN35645_c0_g1_i1	ovary	soma	751.33911864065	192.785581270208	378.970093727022	1.95578903559001	0.219168402308259	8.92368158453429	4.510393257786e-19	5.59730704515218e-18
TRINITY_DN46095_c0_g1_i5	ovary	soma	1591.5706021944	405.500697687431	800.857332523088	1.97069196311081	0.220938069234926	8.91965775719416	4.67731366637717e-19	5.80110832665708e-18
TRINITY_DN47861_c0_g1_i1	ovary	soma	1976.83638603112	184.180949779257	781.73276186321	3.41785502525868	0.383278805316738	8.91741201925891	4.77311185828318e-19	5.916515337979e-18
TRINITY_DN25205_c0_g1_i1	ovary	soma	788.842172861699	0	262.9473909539	11.6685283020364	1.30858956971462	8.9168739932576	4.79634914730506e-19	5.94189835964472e-18
TRINITY_DN36895_c1_g1_i1	ovary	soma	910.041592856497	175.399618484475	420.280276608482	2.37213798007693	0.266155465445398	8.91260292591504	4.98482462694399e-19	6.17183778279074e-18
TRINITY_DN46975_c0_g1_i2	ovary	soma	2289.62047344592	743.794023753041	1259.069506984	1.62014771210312	0.181785538691033	8.9124125261513	4.99339489621146e-19	6.17889571898443e-18
TRINITY_DN49527_c0_g1_i5	ovary	soma	5418.58170376247	1098.78968336634	2538.72035683171	2.3006654161416	0.2581482264315	8.91218757511813	5.00353914529862e-19	6.18789209290205e-18
TRINITY_DN48786_c0_g1_i1	ovary	soma	3527.21058022236	751.501956525679	1676.73816442457	2.22908134738958	0.250148007341821	8.91104978639146	5.05516086734272e-19	6.24814400888382e-18
TRINITY_DN46086_c0_g1_i1	ovary	soma	44.9922582294886	248.929592410519	180.950481016842	-2.47392844081895	0.27769774491708	-8.9087091490702	5.1630161652685e-19	6.37779122515182e-18
TRINITY_DN46805_c0_g1_i5	ovary	soma	12.0014597130953	285.700479542632	194.467472932787	-4.57105680485566	0.513158959637953	-8.90768195508204	5.21106345186144e-19	6.43096437437192e-18
TRINITY_DN41295_c1_g1_i1	ovary	soma	934.899252469247	192.31626063278	439.843924578269	2.27747959955412	0.255676493341831	8.90766127846257	5.21203512762018e-19	6.43096437437192e-18
TRINITY_DN35551_c0_g2_i1	ovary	soma	7594.54308765776	2.16785684798744	2532.95960045125	11.9558045010924	1.34243626692694	8.90604998959185	5.28830893882363e-19	6.52133904706825e-18
TRINITY_DN30353_c1_g1_i1	ovary	soma	299.633643101876	1.41041389818915	100.818156966085	7.58509515843331	0.851721964007097	8.90560004199928	5.30980441075124e-19	6.54409838396593e-18
TRINITY_DN53134_c10_g1_i1	ovary	soma	2329.46071247592	642.752122358596	1204.98831906437	1.85674949997687	0.208503458734633	8.90512565712397	5.33256080322456e-19	6.56838482003592e-18
TRINITY_DN39048_c0_g1_i2	ovary	soma	1720.71479046907	280.815844285862	760.782159680265	2.61968362543329	0.294249221114086	8.90294157964004	5.43858074113723e-19	6.69514476486139e-18
TRINITY_DN53163_c13_g4_i6	ovary	soma	27.3381445854122	460.085444785578	315.836344718856	-4.07118381591021	0.457392156169686	-8.9008605875608	5.54153273725568e-19	6.81798522090583e-18
TRINITY_DN45988_c0_g1_i1	ovary	soma	1342.50081429637	245.194323474252	610.96315374829	2.4484446838885	0.275157856092355	8.89832737709185	5.66945813416261e-19	6.97139366571417e-18
TRINITY_DN52798_c0_g1_i1	ovary	soma	23.688918975722	675.752368877638	458.397885576999	-4.83667275182826	0.543677553976786	-8.89621562716709	5.77832620590997e-19	7.10120670887258e-18
TRINITY_DN47320_c1_g1_i1	ovary	soma	1928.54662548171	392.275241013167	904.365702502682	2.29367914239023	0.257838023859007	8.89581415518632	5.7992558793236e-19	7.12286242656683e-18
TRINITY_DN41284_c0_g1_i1	ovary	soma	10.2231825672345	851.356306162477	570.978598297396	-6.37928770538662	0.717197037832878	-8.89474909804791	5.85514333493004e-19	7.18740542442296e-18
TRINITY_DN50877_c0_g1_i1	ovary	soma	1564.69343203354	340.258004144267	748.403146774025	2.19978801637426	0.247364193560038	8.89291204484837	5.95279317751651e-19	7.30311053590359e-18
TRINITY_DN52590_c0_g1_i1	ovary	soma	5888.55594314217	1146.10324321776	2726.92080985923	2.36006773832358	0.26550253994476	8.88905898532877	6.16286080038119e-19	7.55652368411203e-18
TRINITY_DN45717_c0_g1_i2	ovary	soma	964.213922842889	1.25650021059904	322.242307754696	9.88230469933895	1.11180782578294	8.8885007554069	6.19389650427062e-19	7.59025530070864e-18
TRINITY_DN26812_c0_g1_i1	ovary	soma	807.305162177174	0	269.101720725725	11.701924016571	1.31745921811796	8.88219070134681	6.55563248787353e-19	8.02897173472155e-18
TRINITY_DN53114_c0_g2_i8	ovary	soma	1.74611269222792	100.581466130293	67.6363483176046	-5.84261978339808	0.65794626174019	-8.88008660151825	6.68083288710194e-19	8.17765849301829e-18
TRINITY_DN50494_c0_g1_i1	ovary	soma	52.4676139438498	509.387253981097	357.080707302015	-3.2791738784212	0.369407922319726	-8.87683690655407	6.87885510488083e-19	8.41526302631757e-18
TRINITY_DN52197_c2_g1_i26	ovary	soma	25.7168676647857	212.263962530191	150.081597575056	-3.04499299895795	0.343093445023774	-8.8751127225615	6.98626201128124e-19	8.54180621038594e-18
TRINITY_DN46566_c0_g1_i2	ovary	soma	2386.78624943854	296.108532438215	993.001104771656	3.01435499239264	0.339650214180867	8.87488029313437	7.00086717934219e-19	8.55480540513148e-18
TRINITY_DN130319_c0_g1_i1	ovary	soma	2.90482707810772	319.574341254216	214.017836528847	-6.77456354380571	0.763562168994793	-8.87231429069386	7.16412513663634e-19	8.74933512858293e-18
TRINITY_DN53131_c10_g1_i8	ovary	soma	145.063655355309	886.378909579936	639.273824838393	-2.61165482393227	0.294402621741366	-8.87103113581176	7.24716860423428e-19	8.84573623683494e-18
TRINITY_DN49983_c4_g1_i2	ovary	soma	5.25442030350019	333.173771729358	223.867321254072	-5.9859772055363	0.675155204633968	-8.8660757770231	7.57689204064344e-19	9.24294971824895e-18
TRINITY_DN46945_c0_g1_i2	ovary	soma	621.585542089698	9.24342981098227	213.357467237221	6.05258533308399	0.682704336785068	8.86560258513413	7.60914209272079e-19	9.27703501689532e-18
TRINITY_DN52853_c2_g1_i14	ovary	soma	929.057931449393	3.08962386608191	311.745726393852	8.29545579403411	0.935801539189355	8.8645460032264	7.68164284841439e-19	9.36012745722752e-18
TRINITY_DN52692_c4_g1_i2	ovary	soma	11.8605417146775	294.067117159402	199.998258677827	-4.6334659593411	0.523026315229922	-8.85895379337506	8.07688370331819e-19	9.8361641977457e-18
TRINITY_DN64543_c0_g1_i1	ovary	soma	889.872447620837	0.502063542112225	296.958858235021	10.4407043048975	1.17869323738983	8.85786392396555	8.15621901930075e-19	9.92716516136599e-18
TRINITY_DN47002_c0_g1_i2	ovary	soma	5.55616057008247	972.314192122437	650.061514938319	-7.45046717573134	0.841311112893632	-8.85578124613851	8.30997099268415e-19	1.01085867482193e-17
TRINITY_DN36631_c0_g1_i1	ovary	soma	3558.35797863053	47.4075837400665	1217.72438203689	6.2335056577921	0.703902345911507	8.85563983981345	8.32051337004169e-19	1.01156958424826e-17
TRINITY_DN47892_c0_g1_i1	ovary	soma	10605.4065338223	367.335509394886	3780.02585087071	4.85145909967135	0.547947168835881	8.85388113233311	8.45274073602574e-19	1.02706524146371e-17
TRINITY_DN47095_c1_g1_i2	ovary	soma	623.656179073538	209.520372279206	347.56564121065	1.57295772323667	0.177707842528197	8.85136919597171	8.6452055824617e-19	1.04985855271282e-17
TRINITY_DN49934_c0_g1_i11	ovary	soma	20.5750229490006	265.815070182095	184.068387771063	-3.69253510928853	0.417174316838883	-8.85130018853635	8.65055357621434e-19	1.0499158345517e-17
TRINITY_DN45654_c0_g1_i2	ovary	soma	5909.68252613351	35492.6356095301	25631.6512483979	-2.58633910958677	0.292209056199405	-8.85098888866003	8.67471959118543e-19	1.05225570432571e-17
TRINITY_DN31703_c0_g1_i1	ovary	soma	876.995549396339	19.0643641568816	305.041425903368	5.52048545937249	0.623720404062404	8.85089765128184	8.68181491847903e-19	1.05252340658655e-17
TRINITY_DN50925_c3_g1_i2	ovary	soma	12.0175419399118	155.449414419706	107.638790259775	-3.69627936057381	0.417778444109956	-8.84746308165429	8.95312393672602e-19	1.08480422893443e-17
TRINITY_DN50998_c0_g1_i3	ovary	soma	3036.45691793541	289.441763191296	1205.11348143933	3.39359464554026	0.383594609439879	8.84682569052666	9.00438713085935e-19	1.0904019084057e-17
TRINITY_DN42206_c0_g1_i2	ovary	soma	2.0478529588102	134.116697086996	90.0937490442671	-6.03436365136716	0.682221686805657	-8.84516538842624	9.13928464276157e-19	1.10611544487521e-17
TRINITY_DN2368_c0_g1_i1	ovary	soma	612.101993723469	0	204.033997907823	11.3025790237046	1.27936861730626	8.83449763485869	1.00549089191176e-18	1.21624856144675e-17
TRINITY_DN52676_c2_g1_i2	ovary	soma	21216.7203585744	634.316979261874	7495.11810569937	5.06464827080979	0.573486890191271	8.83132353578408	1.03444296425853e-18	1.25056661782428e-17
TRINITY_DN51703_c3_g1_i2	ovary	soma	1252.54449201554	292.240539314882	612.341856881768	2.10356217681877	0.238203322470079	8.83095229321581	1.03788252139499e-18	1.25402068283701e-17
TRINITY_DN23963_c0_g1_i1	ovary	soma	5.33483143758239	281.270831784658	189.2921650023	-5.72290163073376	0.648178468242888	-8.8292066323148	1.05420807618603e-18	1.27303163703653e-17
TRINITY_DN39352_c1_g1_i1	ovary	soma	1368.05750551553	158.94456340551	561.982210775518	3.09933079450978	0.351158379245405	8.82601976113984	1.08466870866187e-18	1.30908082770172e-17
TRINITY_DN51368_c0_g1_i2	ovary	soma	2129.10899750822	67.6399304922158	754.796286164218	4.96931260116906	0.56306848404837	8.82541421150145	1.09055415507884e-18	1.31544658336148e-17
TRINITY_DN49573_c0_g1_i1	ovary	soma	940.186483048926	83.1186001107579	368.80789442348	3.49062881300436	0.395604358882596	8.82353476302387	1.10902244157808e-18	1.33697436671991e-17
TRINITY_DN53034_c0_g2_i4	ovary	soma	4.11178814443683	249.617072872263	167.781977962987	-5.92682015905463	0.671845125162808	-8.82170598114913	1.12728925641651e-18	1.35823530945181e-17
TRINITY_DN51096_c1_g1_i1	ovary	soma	2.01568850517732	2369.05345443871	1580.0408657942	-10.190609935351	1.15521227448678	-8.82141763934971	1.13019635490957e-18	1.36097638241375e-17
TRINITY_DN53023_c2_g1_i1	ovary	soma	55.7951950172112	7352.43157934546	4920.21945123604	-7.04152788638515	0.798257711779667	-8.8211210270509	1.13319456326153e-18	1.36382404368832e-17
TRINITY_DN48555_c0_g1_i4	ovary	soma	93.6498242954839	427.673937500589	316.332566432221	-2.19470220587129	0.248837451780051	-8.81982270020672	1.1464109854223e-18	1.37895949313561e-17
TRINITY_DN46479_c0_g1_i1	ovary	soma	796.92180316432	8.61836015272364	271.386174489923	6.49300557243387	0.73624875197372	8.81903779806425	1.15447467410121e-18	1.38788354037259e-17
TRINITY_DN51210_c1_g1_i1	ovary	soma	3.79396565103812	200.707070514899	135.069368893612	-5.71876679184698	0.648477733460063	-8.81875582887561	1.15738513833239e-18	1.39060599405328e-17
TRINITY_DN39817_c0_g1_i1	ovary	soma	86.7419626177243	946.078705675674	659.633124656358	-3.44584806096215	0.390792562788684	-8.81758863672501	1.16951008342077e-18	1.40439049671683e-17
TRINITY_DN46717_c1_g1_i5	ovary	soma	3.50830761127227	235.315713448255	158.046578169261	-6.0685040617703	0.688376555864772	-8.81567509827053	1.18966014625705e-18	1.42779111533225e-17
TRINITY_DN41554_c0_g1_i2	ovary	soma	3.77788342422168	149.918837242043	101.205185969436	-5.29842713580392	0.601183841641436	-8.81332259585922	1.2149029890485e-18	1.45727444329823e-17
TRINITY_DN52010_c0_g1_i1	ovary	soma	157.422746101296	680.031618843783	505.828661262954	-2.11097225348222	0.239659209597597	-8.80822505017301	1.27142978515263e-18	1.52422910379295e-17
TRINITY_DN6233_c0_g1_i1	ovary	soma	695.529429506815	108.102192648501	303.911271601272	2.69041788745006	0.305486138264086	8.80700480466401	1.28534185492866e-18	1.54004983185693e-17
TRINITY_DN53060_c1_g2_i4	ovary	soma	9.95360675428515	616.927809128778	414.603075003947	-5.95248819846484	0.67594641495441	-8.80615395950626	1.29513122689297e-18	1.55091604261582e-17
TRINITY_DN31420_c0_g1_i1	ovary	soma	13.2566674598738	340.310768620829	231.292734900511	-4.6802873903068	0.531510287469082	-8.80563838678109	1.30109892069172e-18	1.5571962680052e-17
TRINITY_DN42530_c0_g1_i5	ovary	soma	887.070169879296	183.28429541997	417.879586906412	2.27868280137115	0.258828503325942	8.80383254583679	1.32221624548011e-18	1.58159099896846e-17
TRINITY_DN52992_c0_g1_i5	ovary	soma	9.4787840356521	277.348767351614	188.05877291296	-4.87404581245431	0.553668055749307	-8.80319130179548	1.32979603446408e-18	1.58977448184597e-17
TRINITY_DN5161_c0_g1_i1	ovary	soma	14.0010659914562	172.73932708807	119.826573389199	-3.62734076054577	0.412111589915143	-8.80184117435927	1.34589570896964e-18	1.60812877413015e-17
TRINITY_DN48983_c0_g1_i1	ovary	soma	623.878302261134	107.582195060379	279.680897460631	2.52826098493339	0.287263509903732	8.80119088491491	1.35371865913501e-18	1.6165788380386e-17
TRINITY_DN39381_c0_g1_i2	ovary	soma	17.8432783229437	537.605447172303	364.351390889183	-4.91408011580779	0.558378839606631	-8.80062023709509	1.3606205055642e-18	1.62392018322078e-17
TRINITY_DN25906_c0_g1_i1	ovary	soma	386.081509538879	47.5201852034074	160.373959981898	3.02140195763559	0.343331306214056	8.80025183532737	1.36509468229311e-18	1.62835754041291e-17
TRINITY_DN49115_c0_g1_i1	ovary	soma	2606.60107977217	306.258516882691	1073.03937117918	3.09376936560889	0.351566087651681	8.79996528184506	1.36858486880225e-18	1.63161687764016e-17
TRINITY_DN53023_c1_g1_i1	ovary	soma	40.6514968666916	8326.86631095836	5564.79470626113	-7.67782342804674	0.872493607973621	-8.7998620939798	1.36984384126215e-18	1.63221404240262e-17
TRINITY_DN41482_c0_g1_i2	ovary	soma	5191.42305528429	34728.6852007922	24882.9311522895	-2.74189952453803	0.311609049812348	-8.79916525591669	1.37837580184363e-18	1.64147175826854e-17
TRINITY_DN48554_c4_g2_i5	ovary	soma	29.482490905121	4106.36418145819	2747.4036179405	-7.12211699486483	0.809427706422909	-8.79895380198868	1.38097516903612e-18	1.64365817382624e-17
TRINITY_DN51482_c0_g1_i4	ovary	soma	3.79396565103812	887.571681971064	592.979109864389	-7.86700806301235	0.894273093637459	-8.79709802182828	1.40399662136327e-18	1.67013542842942e-17
TRINITY_DN49600_c2_g1_i1	ovary	soma	3.52438983808871	135.031743478749	91.1959589318621	-5.26080204698071	0.598104971201651	-8.79578385113778	1.42052807844945e-18	1.68886747968499e-17
TRINITY_DN42772_c0_g1_i1	ovary	soma	98.1552299693754	1325.07202971051	916.099763130135	-3.75549533833152	0.427043934295934	-8.79416621271812	1.4411411014359e-18	1.7124287557956e-17
TRINITY_DN45139_c0_g1_i1	ovary	soma	18.3502654952096	344.286438223034	235.641047313759	-4.22998369506892	0.481244464129484	-8.78967761784121	1.49989741407236e-18	1.78126261568626e-17
TRINITY_DN5760_c0_g1_i1	ovary	soma	2012.06752663812	377.649509016736	922.455514890531	2.41443834791167	0.274703959037376	8.78923753546326	1.50578393614793e-18	1.78726758154361e-17
TRINITY_DN43814_c0_g1_i1	ovary	soma	268.830821487615	1.76443962072354	90.7865669096873	7.37106870922487	0.839051151748576	8.78500517383669	1.56357340127233e-18	1.85483740511264e-17
TRINITY_DN52884_c11_g1_i1	ovary	soma	1.49261910609496	156.264896414989	104.674137312024	-6.73167639779428	0.766684215558469	-8.78024649678067	1.63116769552467e-18	1.93395769010693e-17
TRINITY_DN52945_c1_g1_i7	ovary	soma	2.03177073199376	167.995779599103	112.674443310067	-6.35433765508057	0.723789010777936	-8.7792679364541	1.64542119029391e-18	1.9497833598359e-17
TRINITY_DN6953_c0_g1_i1	ovary	soma	460.064559672943	12.8860369552882	161.94554452784	5.11408319852247	0.582575769277256	8.77840011243002	1.65816458368354e-18	1.96380317113808e-17
TRINITY_DN38095_c0_g1_i1	ovary	soma	39.1542616625704	1289.1027948964	872.453283818458	-5.04258213535945	0.574437633761836	-8.77829348042006	1.65973710865078e-18	1.96458491953601e-17
TRINITY_DN48538_c7_g1_i1	ovary	soma	2745.26768266491	404.422937448671	1184.70451918742	2.75964987419026	0.314506861184111	8.7745299539738	1.71619190630994e-18	2.03029274366809e-17
TRINITY_DN51417_c6_g4_i1	ovary	soma	2737.08297262789	729.223619092661	1398.51007027107	1.90942287415431	0.217624929206413	8.77391611851263	1.72557789679909e-18	2.04027554618238e-17
TRINITY_DN52099_c0_g1_i2	ovary	soma	2.34959322539248	437.343290774724	292.345391591614	-7.53920315037437	0.859299800043291	-8.7736586811664	1.72952937192245e-18	2.04382529675424e-17
TRINITY_DN40480_c0_g1_i2	ovary	soma	1633.37331759366	477.218451654435	862.603406967511	1.77430057064822	0.202234741648319	8.77347065191043	1.7324211288268e-18	2.04611954606527e-17
TRINITY_DN51098_c0_g1_i1	ovary	soma	7.58793130207623	271.616379704903	183.606896903961	-5.16184678979727	0.58841347790576	-8.77248224865437	1.74770076548081e-18	2.06201552725968e-17
TRINITY_DN52051_c0_g1_i5	ovary	soma	25.9420188402159	748.268673862114	507.493122188148	-4.8496990058487	0.552831255617098	-8.77247615176031	1.74779542856761e-18	2.06201552725968e-17
TRINITY_DN45922_c0_g1_i4	ovary	soma	270.883290544451	28.3449874911519	109.191088508918	3.26984007645323	0.372781240479042	8.77147163374243	1.76346135979653e-18	2.07935851795066e-17
TRINITY_DN50329_c0_g1_i1	ovary	soma	17.0667153377283	940.153884807646	632.458161651007	-5.78333690188019	0.659442946991752	-8.77003375085386	1.78612738877352e-18	2.10493206391257e-17
TRINITY_DN53162_c1_g1_i1	ovary	soma	41.1462238550711	1729.18740459306	1166.50701101373	-5.3931270592796	0.615012059265475	-8.76914034128168	1.80035528002243e-18	2.12053881477915e-17
TRINITY_DN40604_c1_g1_i5	ovary	soma	31.083863556001	1465.25540048367	987.198221507782	-5.55822729587458	0.634084708297656	-8.76574883945221	1.85539236332488e-18	2.18416910742198e-17
TRINITY_DN43585_c0_g1_i1	ovary	soma	2749.8329493806	122.063269671029	997.986496240885	4.49966187558557	0.51333197877011	8.76559821261535	1.85787488396358e-18	2.18589640036174e-17
TRINITY_DN47001_c0_g2_i1	ovary	soma	1011.72359482925	155.748306185157	441.073402399855	2.69338423852252	0.307454857315511	8.7602591874441	1.94801936413838e-18	2.2907048022536e-17
TRINITY_DN44538_c0_g1_i1	ovary	soma	828.727132994323	238.030430683025	434.929331453458	1.79369525939939	0.204890984037653	8.75438842672433	2.05213197449522e-18	2.41181514971925e-17
TRINITY_DN47615_c0_g1_i2	ovary	soma	25.8975942026966	2784.41272717772	1864.90768285271	-6.74975106418658	0.771154847893998	-8.75278302745545	2.08154652282232e-18	2.44505063736428e-17
TRINITY_DN34112_c0_g1_i1	ovary	soma	2.66741571879119	84.0881891725987	56.9479313546629	-4.98537563119133	0.569844616880356	-8.74865793851668	2.15905032529365e-18	2.5347062461231e-17
TRINITY_DN36365_c0_g1_i1	ovary	soma	0.889138572930398	263.240113025502	175.789788207978	-8.21992767626618	0.939673481187561	-8.74764249585699	2.17856178734521e-18	2.55621873805612e-17
TRINITY_DN44709_c0_g1_i1	ovary	soma	4557.32489490886	38.0010485413642	1544.44233066386	6.91792674567952	0.79084298953636	8.74753501922704	2.18063708371271e-18	2.55726018787681e-17
TRINITY_DN44341_c0_g1_i2	ovary	soma	3035.97301125328	770.780637004793	1525.84476175429	1.97859054080679	0.226321645620355	8.74238314847617	2.28243900728247e-18	2.67518749405546e-17
TRINITY_DN52350_c2_g1_i1	ovary	soma	767.009708233182	39.4958999644566	282.000502720698	4.28517754735558	0.49026046039151	8.74061421133889	2.31846459468383e-18	2.71593368814676e-17
TRINITY_DN41648_c0_g1_i2	ovary	soma	1001.02558954338	51.2512151579194	367.842673286407	4.27747013430615	0.489418807119417	8.73989734779942	2.33322335182932e-18	2.73173637782692e-17
TRINITY_DN50901_c0_g1_i10	ovary	soma	0	7382.64716571493	4921.76477714329	-28.5527441846719	3.26726598397448	-8.73903267279722	2.3511487172741e-18	2.75122733867547e-17
TRINITY_DN46937_c0_g1_i1	ovary	soma	26803.1279234882	40.3915896248586	8961.30370091263	9.38476725251784	1.07417418033427	8.73672764094685	2.39960086561864e-18	2.80639903517843e-17
TRINITY_DN51614_c0_g1_i4	ovary	soma	8.46098764819019	748.138431567385	501.57928359432	-6.46543297221359	0.74008392309029	-8.73608082880191	2.41337321318364e-18	2.82097386824414e-17
TRINITY_DN52267_c2_g1_i1	ovary	soma	2.9369915317406	197.20788698687	132.45092183516	-6.07153320205758	0.695015765401028	-8.73582083214223	2.41893119790147e-18	2.82593638752124e-17
TRINITY_DN46674_c0_g1_i2	ovary	soma	367.104037197828	1.27278645931739	123.216536705488	7.91205379046851	0.905729642949628	8.73555795822456	2.42456353894319e-18	2.83098034473893e-17
TRINITY_DN35961_c0_g3_i1	ovary	soma	2.61916903834188	314.138605545911	210.298793376722	-6.89792085198008	0.79007185272825	-8.73075129579722	2.52986432348899e-18	2.95233109750902e-17
TRINITY_DN42945_c0_g1_i1	ovary	soma	7172.79859955312	2160.59224496825	3831.32769649654	1.73040665263126	0.198245578202679	8.72860150687525	2.57840972283318e-18	3.00735318214091e-17
TRINITY_DN43764_c0_g1_i1	ovary	soma	1691.00714838852	509.769254976942	903.515219447468	1.73131894416244	0.198412869222789	8.72583996665267	2.642121019373e-18	3.07999500098106e-17
TRINITY_DN45952_c0_g1_i1	ovary	soma	4053.95050661393	51.4506184692609	1385.61724785082	6.31199871615483	0.723403060277343	8.72542440411421	2.65184203578672e-18	3.08965426799371e-17
TRINITY_DN50295_c1_g1_i4	ovary	soma	788.960952657632	232.451280209113	417.954504358619	1.76710510914002	0.202540442292167	8.72470252924082	2.66881246282119e-18	3.10774478837226e-17
TRINITY_DN53013_c5_g1_i7	ovary	soma	1696.22305179762	82.0613029754528	620.115219249508	4.37447447757858	0.501444082638855	8.72375331374509	2.69129069311891e-18	3.13222594127261e-17
TRINITY_DN51593_c2_g1_i1	ovary	soma	2235.47777751532	621.896615563781	1159.75700288096	1.84584965241325	0.21169131145088	8.71953430569379	2.79348343588071e-18	3.24940528676108e-17
TRINITY_DN24348_c1_g1_i1	ovary	soma	181.731227836999	19.2259553330877	73.3943795010581	3.23231575365526	0.370705080208995	8.71937269333603	2.79747327565495e-18	3.25228926015803e-17
TRINITY_DN50901_c0_g1_i16	ovary	soma	0	11644.4133331818	7762.94222212119	-29.1900162445732	3.34863818566532	-8.71698124017348	2.85717462259366e-18	3.31990430647945e-17
TRINITY_DN25882_c0_g1_i2	ovary	soma	3511.93648791457	845.327995990278	1734.19749329837	2.05308257287147	0.235612267871005	8.71381864545147	2.93806268744422e-18	3.41205111776491e-17
TRINITY_DN22081_c0_g1_i1	ovary	soma	2.01568850517732	458.271010673154	306.185903283828	-7.81468041059447	0.89682870812716	-8.7136822670561	2.94160115922838e-18	3.41431884416961e-17
TRINITY_DN30603_c0_g1_i1	ovary	soma	207.33169787114	640.77651597006	496.294909937086	-1.62582325588174	0.186595570176607	-8.71308603062204	2.95712057358504e-18	3.4304829240226e-17
TRINITY_DN49204_c0_g1_i4	ovary	soma	14.2545595775892	2856.46071589584	1909.05866378976	-7.64541029624468	0.877565349445474	-8.71206947844483	2.98376698979157e-18	3.45953080544978e-17
TRINITY_DN40876_c0_g1_i1	ovary	soma	1.74611269222792	195.209024434953	130.721387187378	-6.79254552943726	0.779751114180058	-8.71117130314064	3.00750761936862e-18	3.48518011585715e-17
TRINITY_DN50424_c3_g1_i5	ovary	soma	0	9448.47206295188	6298.98137530125	-28.8909475679051	3.31839944411492	-8.70628990103716	3.13983152811595e-18	3.63656334759895e-17
TRINITY_DN43933_c1_g1_i1	ovary	soma	2.95307375855703	79.2463236672348	53.8152403643422	-4.7549724493634	0.546205137346132	-8.70547002261195	3.16261351670396e-18	3.66098019506198e-17
TRINITY_DN39114_c0_g1_i1	ovary	soma	360.019271025088	63.1745377862583	162.122782199201	2.52358691232516	0.289944174786693	8.70369930412197	3.21237485779812e-18	3.71658479652076e-17
TRINITY_DN36494_c0_g1_i1	ovary	soma	513.595982751966	51.0259982663699	205.215993094902	3.31466643304008	0.380979367017231	8.70038306533845	3.30765728661037e-18	3.82476740268571e-17
TRINITY_DN42326_c0_g1_i1	ovary	soma	23876.9825144201	1.20123283785726	7959.79499336526	14.4170796659943	1.65730293181553	8.69912156023326	3.34463094255713e-18	3.86544545486836e-17
TRINITY_DN52781_c1_g1_i1	ovary	soma	310.487854557882	64.3222571394725	146.377456278942	2.27095655898583	0.261134416009269	8.69650425130184	3.42264847853497e-18	3.95348950597299e-17
TRINITY_DN53090_c5_g1_i13	ovary	soma	4.3652817305698	175.638942198056	118.547722042227	-5.32914266243612	0.612831837743646	-8.69592983624549	3.4400097658695e-18	3.97141288305287e-17
TRINITY_DN39443_c0_g1_i1	ovary	soma	45.0206006401915	334.315750745584	237.884034043787	-2.8878716445002	0.332098643150326	-8.69582488234674	3.44319130393007e-18	3.9729556251296e-17
TRINITY_DN44066_c1_g1_i10	ovary	soma	3593.08039572253	639.378703694359	1623.94593437042	2.49193393098715	0.286636545924976	8.69370625070045	3.50803959608516e-18	4.04561331244294e-17
TRINITY_DN43275_c1_g1_i1	ovary	soma	1045.60958789424	288.193326581301	540.665413685614	1.85543041490335	0.213512237948009	8.69004246658291	3.62304034127876e-18	4.17600008501462e-17
TRINITY_DN35725_c0_g1_i1	ovary	soma	2.65133349197475	153.757272985985	103.388626487981	-5.85882512434778	0.674379914773038	-8.68772185529808	3.69779795549986e-18	4.25988698661678e-17
TRINITY_DN53018_c9_g1_i4	ovary	soma	68.9790954288629	601.353756950688	423.895536443413	-3.12535450040781	0.359858299868829	-8.68495877834978	3.78879753178811e-18	4.36095834187318e-17
TRINITY_DN43506_c3_g2_i2	ovary	soma	2814.15331272071	480.365289215202	1258.29463038371	2.54793403720401	0.293373984018394	8.68493518854166	3.78958388260867e-18	4.36095834187318e-17
TRINITY_DN47234_c0_g1_i5	ovary	soma	102.501401485295	2108.78654751071	1440.0248321689	-4.36228705092501	0.502308242796177	-8.68448231436868	3.80471142304481e-18	4.37602786589625e-17
TRINITY_DN42342_c0_g1_i1	ovary	soma	16.7488928443296	144.504191039468	101.919091641088	-3.11337785650518	0.358537168000193	-8.68355678121356	3.83581304281171e-18	4.40944424051142e-17
TRINITY_DN53203_c25_g2_i1	ovary	soma	18.4950055365575	313.639213532099	215.257810866918	-4.08741430796058	0.470732099326438	-8.68310088436541	3.85122513565968e-18	4.42479874044229e-17
TRINITY_DN26057_c1_g1_i2	ovary	soma	4701.24418176236	249.613729340647	1733.49054681455	4.23545957734452	0.487809050326409	8.68261786965706	3.86762067637428e-18	4.44126617509411e-17
TRINITY_DN49709_c0_g1_i2	ovary	soma	6.66662827551295	583.432055931195	391.176913379301	-6.44842958932109	0.742739398382431	-8.68195440199449	3.8902539305676e-18	4.46487512681509e-17
TRINITY_DN47743_c0_g1_i1	ovary	soma	9489.77915466205	511.210140236007	3504.06647837802	4.21268957429327	0.485403020826159	8.6787461007623	4.00155886039465e-18	4.59017388509095e-17
TRINITY_DN3250_c0_g1_i1	ovary	soma	2070.3990973943	760.278154294162	1196.98513532754	1.44406224845703	0.166399506716975	8.67828443093402	4.01783210087855e-18	4.60638673929798e-17
TRINITY_DN32423_c0_g1_i2	ovary	soma	488.434348939895	73.7968572713217	212.00935449418	2.73201912687343	0.314833228573031	8.6776708394352	4.03956153352974e-18	4.62883445334906e-17
TRINITY_DN53083_c3_g1_i5	ovary	soma	1.20696106632912	183.170507084507	122.515991745114	-7.27934341591335	0.838871584097738	-8.677542014661	4.04413838625365e-18	4.63161402098018e-17
TRINITY_DN53178_c6_g1_i13	ovary	soma	7.60401352889267	135.847259186668	93.0995106340764	-4.15529830911495	0.478895505640787	-8.67683713914782	4.06927180321481e-18	4.65792085034652e-17
TRINITY_DN53008_c11_g1_i1	ovary	soma	91.798780101401	628.079333236613	449.319148858209	-2.77408997329387	0.319730545026158	-8.67633704833209	4.08719675563457e-18	4.67595288764973e-17
TRINITY_DN53198_c12_g3_i2	ovary	soma	117.94222380437	419.936870852493	319.271988503119	-1.83084508243516	0.211030296233963	-8.67574521340461	4.10851086001987e-18	4.69784106888411e-17
TRINITY_DN43547_c0_g1_i3	ovary	soma	3280.52528152608	529.493909703105	1446.50436697743	2.63032548461078	0.303245805830294	8.67390557112206	4.17546608684396e-18	4.77186625880241e-17
TRINITY_DN47946_c0_g1_i5	ovary	soma	236.932174517098	2359.13362991724	1651.73314478386	-3.31521062156843	0.382232657269698	-8.67327937191214	4.19850193507558e-18	4.79564695830835e-17
TRINITY_DN50631_c2_g1_i9	ovary	soma	19.6858843760702	1125.42636661173	756.846205866508	-5.83761672043112	0.673118188940386	-8.67249885138391	4.22739048140396e-18	4.82608401140555e-17
TRINITY_DN32545_c0_g1_i3	ovary	soma	886.374812083259	225.494668773537	445.788049876777	1.97019521473162	0.227180723283358	8.67236967229053	4.23219053384589e-18	4.82900341198918e-17
TRINITY_DN40863_c0_g1_i2	ovary	soma	157.644075233796	17.0448185176934	63.9112374230609	3.21727329963879	0.371004667391898	8.6717865903297	4.25392380451117e-18	4.85123058447723e-17
TRINITY_DN50387_c0_g3_i1	ovary	soma	1981.67152502485	377.565509330163	912.267514561725	2.38943435898428	0.275582404763671	8.67048954389294	4.30266465707391e-18	4.90421772003485e-17
TRINITY_DN51041_c1_g1_i1	ovary	soma	587.546074377301	10.9391853969465	203.141481723731	5.74867236753105	0.663024485199743	8.67037718192143	4.30691289070125e-18	4.90646251056554e-17
TRINITY_DN40771_c0_g1_i1	ovary	soma	1742.57112964281	242.335664305327	742.414152751157	2.85202938831311	0.328942944973156	8.67028593224841	4.3103659473438e-18	4.90779953528605e-17
TRINITY_DN32103_c0_g1_i1	ovary	soma	1247.5481813962	448.002663953921	714.51783643468	1.47746569034397	0.170428246429784	8.66913625701529	4.35410663208798e-18	4.95498255261556e-17
TRINITY_DN41420_c0_g1_i1	ovary	soma	35.7348033263366	3124.09247643788	2094.63991873403	-6.4495933527701	0.743989455180103	-8.66893113587046	4.36195663036419e-18	4.96129361903705e-17
TRINITY_DN49203_c9_g1_i1	ovary	soma	1191.78753299791	174.804129177329	513.798597117523	2.77593410057183	0.320249849150784	8.66802625491581	4.39675357269182e-18	4.99823131856535e-17
TRINITY_DN45058_c1_g1_i1	ovary	soma	1.76219491904436	253.324794862996	169.470594881679	-7.16799573630403	0.826966425158368	-8.66781953684676	4.40474122900665e-18	5.00466930879906e-17
TRINITY_DN44749_c0_g1_i1	ovary	soma	8675.11032296292	499.732367498025	3224.85835265299	4.11580673287838	0.47486680156196	8.66728674091435	4.42539474758737e-18	5.02548387712572e-17
TRINITY_DN46145_c0_g1_i2	ovary	soma	3565.32237689715	893.797870983744	1784.30603962154	1.99422014115515	0.230096730668046	8.6668773405223	4.44132983829888e-18	5.04092107266279e-17
TRINITY_DN51382_c2_g1_i5	ovary	soma	1858.69750169457	539.331675211631	979.120284039277	1.78755547797097	0.206259935109276	8.66651818262196	4.45535597534589e-18	5.05417647550961e-17
TRINITY_DN42659_c0_g1_i4	ovary	soma	6.24005223732922	1060.69667851798	709.211136424429	-7.41223922850981	0.855396648662477	-8.66526568709358	4.50461248994951e-18	5.10736237604545e-17
TRINITY_DN42374_c0_g1_i2	ovary	soma	2876.766080263	753.150532706589	1461.02238189206	1.93338020799881	0.223194097739629	8.66232677108798	4.62231086788354e-18	5.2380513313895e-17
TRINITY_DN45435_c0_g1_i4	ovary	soma	1666.88480334385	367.10708937493	800.36632736457	2.18136588463332	0.251824228554725	8.66225580101112	4.62519031479503e-18	5.23855721556295e-17
TRINITY_DN41281_c0_g1_i1	ovary	soma	1358.81916082703	96.2039998076714	517.075720147458	3.8287310438835	0.442132714813971	8.65968727397713	4.73060260933361e-18	5.35513169198538e-17
TRINITY_DN40527_c0_g1_i1	ovary	soma	4.73135090441783	443.622660125704	297.325557051942	-6.55589165073611	0.757314068582304	-8.65676728151741	4.85332168869577e-18	5.4911649647561e-17
TRINITY_DN41935_c0_g1_i1	ovary	soma	9.25363286022195	506.431459404175	340.705517222857	-5.77088649122968	0.666859409053528	-8.65382779770669	4.98003322986224e-18	5.63157014034474e-17
TRINITY_DN47492_c1_g1_i4	ovary	soma	2811.83796964914	22221.7230735447	15751.7613722462	-2.98234821714154	0.344634548992409	-8.65365421389378	4.98761714057339e-18	5.63718554612523e-17
TRINITY_DN42439_c0_g1_i1	ovary	soma	12.9710094201079	133.895798003276	93.5875351422198	-3.374721279288	0.390095117128506	-8.65102158706665	5.10404457757274e-18	5.76574941236719e-17
TRINITY_DN43905_c0_g1_i2	ovary	soma	16.0205765395636	300.474386828256	205.656450065358	-4.23291047169583	0.489509299763343	-8.64725240918255	5.27541981350143e-18	5.95621730490295e-17
TRINITY_DN125063_c0_g1_i1	ovary	soma	6.79528609004447	348.72449727378	234.748093545868	-5.68498261206099	0.657725896117777	-8.64339179225961	5.45684003355456e-18	6.15782089950017e-17
TRINITY_DN50517_c3_g1_i5	ovary	soma	725.427676143874	75.4570956607915	292.113955821819	3.25519164172432	0.376637936327897	8.64276093231987	5.48706552435604e-18	6.18868558433262e-17
TRINITY_DN37335_c0_g1_i1	ovary	soma	1380.31707491279	159.951599516972	566.740091315577	3.10189524005457	0.358976507145204	8.64094217396757	5.57513318478944e-18	6.28323242426477e-17
TRINITY_DN48635_c1_g1_i3	ovary	soma	6.24005223732922	184.176302842971	124.864219307757	-4.89072433847692	0.565996479939175	-8.64090946113748	5.57672990700384e-18	6.28323242426477e-17
TRINITY_DN48066_c0_g1_i8	ovary	soma	265.561513345852	8.63397449930864	94.2764874481563	5.00276087179413	0.579139352374469	8.63826789059116	5.70716674799123e-18	6.42683092316942e-17
TRINITY_DN63385_c0_g1_i1	ovary	soma	2257.49429313468	52.7955611828344	787.695138500118	5.43084091493549	0.628779333723782	8.63711738547886	5.76491415224792e-18	6.48846662896236e-17
TRINITY_DN44010_c0_g1_i2	ovary	soma	11.8122950342281	693.767661638525	466.44920610376	-5.87652941712389	0.680624965750889	-8.63401978010122	5.9232750696828e-18	6.66066913013559e-17
TRINITY_DN52002_c1_g1_i1	ovary	soma	1.74611269222792	610.03271067473	407.270511347229	-8.44184398344437	0.977743829615328	-8.63400384410058	5.924100777581e-18	6.66066913013559e-17
TRINITY_DN46400_c0_g1_i2	ovary	soma	51.2966393740836	2156.55182859669	1454.80009885582	-5.39373630707208	0.624804268758539	-8.63268158809033	5.99300943539268e-18	6.73462871364508e-17
TRINITY_DN49513_c5_g1_i1	ovary	soma	43.2783099908936	350.853835493391	248.328660325892	-3.02154085991562	0.350030714619886	-8.63221635620419	6.01744241976834e-18	6.75855778508253e-17
TRINITY_DN42323_c0_g1_i3	ovary	soma	1666.191531248	302.140381030063	756.824097769375	2.46284375588048	0.285321624439428	8.6318159751096	6.03854828175582e-18	6.77872695800233e-17
TRINITY_DN52632_c1_g4_i1	ovary	soma	2.90482707810772	101.723742011163	68.7841037001445	-5.11373754238111	0.592436598635766	-8.6317043109031	6.04444761720507e-18	6.78181353027839e-17
TRINITY_DN52425_c5_g1_i3	ovary	soma	995.344593201698	221.678591144361	479.567258496807	2.1722138173104	0.251667818950581	8.6312736621163	6.06725256283947e-18	6.8038549442967e-17
TRINITY_DN50687_c0_g1_i2	ovary	soma	2.92090930492416	180.668382662555	121.419224876678	-5.94204180257608	0.688547943970686	-8.62981562084086	6.14509528193186e-18	6.88756098465773e-17
TRINITY_DN46170_c0_g1_i1	ovary	soma	527.713446374067	0	175.904482124689	11.0885598354276	1.28500851032148	8.62917229447259	6.17975421473022e-18	6.92280374596027e-17
TRINITY_DN47067_c1_g1_i1	ovary	soma	2.96915598537347	82.9911549469276	56.3171552930762	-4.81308942042131	0.557828023059998	-8.62826753309887	6.22882457077163e-18	6.97414570115881e-17
TRINITY_DN33109_c0_g1_i1	ovary	soma	3874.41395747728	670.637892205929	1738.56324729638	2.52831207817621	0.293059015354539	8.62731376858511	6.28096907898954e-18	7.02887449270914e-17
TRINITY_DN48936_c0_g1_i1	ovary	soma	2769.57075424749	5725.93225331353	4740.47842029152	-1.04795766514781	0.121504093332991	-8.62487539638524	6.41624753886681e-18	7.17653120827747e-17
TRINITY_DN52523_c6_g2_i7	ovary	soma	31.1481924632667	218.874501399899	156.299065087688	-2.81780513988313	0.326740463914835	-8.62398585752635	6.46631087039103e-18	7.22877151351969e-17
TRINITY_DN49665_c2_g1_i1	ovary	soma	2.30134654494316	554.298946831838	370.299746736206	-7.89916339381768	0.916158760119795	-8.62204645926739	6.5768009492414e-18	7.34847437665369e-17
TRINITY_DN42929_c0_g1_i2	ovary	soma	3073.36205000897	21.4401332031717	1038.7474388051	7.17646538186452	0.832358608767569	8.62184316503958	6.58849024258977e-18	7.35771698201247e-17
TRINITY_DN53195_c5_g4_i1	ovary	soma	14.3188884848549	145.398499904014	101.705296097628	-3.33686329416995	0.387101412075937	-8.62012689717434	6.68799544758995e-18	7.46496785806424e-17
TRINITY_DN47306_c0_g1_i1	ovary	soma	488.036115312414	1.8749743662071	163.928688014943	8.19718674977344	0.95098510699249	8.61967941401019	6.71418234961268e-18	7.49031399842024e-17
TRINITY_DN50825_c0_g1_i1	ovary	soma	663.678235161651	0.455678318694199	221.529863933013	10.6979623609879	1.24115222891367	8.61937972778035	6.73177667328786e-18	7.50605300634702e-17
TRINITY_DN53132_c5_g3_i2	ovary	soma	2.08001741244307	125.638265814689	84.4521830139402	-5.92327478971371	0.687210825171808	-8.61929785263911	6.73659140291546e-18	7.50753361781433e-17
TRINITY_DN50235_c0_g1_i10	ovary	soma	2.03177073199376	477.031544428358	318.69828652957	-7.86914845529543	0.913034932162628	-8.61867183619848	6.77351729540858e-18	7.54478018041605e-17
TRINITY_DN21329_c0_g1_i1	ovary	soma	754.742494750067	1994.8065019875	1581.45183290835	-1.40181797994874	0.162657340168578	-8.6182276096234	6.79984133482901e-18	7.57018530404361e-17
TRINITY_DN52644_c0_g1_i1	ovary	soma	535.921734491221	0.400410945952419	178.907518794375	10.3894982336066	1.20635689451273	8.61229233311014	7.16139454594243e-18	7.96857808623703e-17
TRINITY_DN49431_c4_g1_i3	ovary	soma	1.74611269222792	318.091834049976	212.64326026406	-7.4998365479763	0.870926372032905	-8.61133247173383	7.22162151831502e-18	8.0314428156426e-17
TRINITY_DN52338_c1_g1_i5	ovary	soma	5.27050253031663	155.751285426856	105.591024461343	-4.87835967180238	0.566667769093647	-8.60885326088871	7.37950381056804e-18	8.20279280048221e-17
TRINITY_DN48944_c1_g1_i1	ovary	soma	538.603644326636	43.9296547234161	208.820984591156	3.59615199747296	0.417933402433976	8.60460536661955	7.65797759321104e-18	8.50794197933059e-17
TRINITY_DN49984_c2_g1_i5	ovary	soma	11.8245552181145	866.888667944529	581.867297035724	-6.19233053579058	0.719680475838633	-8.60427751437156	7.67989633721548e-18	8.5278931426811e-17
TRINITY_DN51666_c0_g1_i6	ovary	soma	4993.77171454411	21024.4252495825	15680.8740712364	-2.07390729770673	0.241086745223059	-8.60232816112683	7.8115058986236e-18	8.66956358264251e-17
TRINITY_DN52379_c0_g1_i1	ovary	soma	2456.46849498185	556.855998281209	1190.06016384809	2.13997944331292	0.2487763771592	8.60202028725371	7.83249440211777e-18	8.68837902998442e-17
TRINITY_DN46414_c0_g1_i1	ovary	soma	2877.40857528056	1050.67746052463	1659.58783210994	1.45540287366575	0.16924558235051	8.59935517047405	8.0165237214302e-18	8.88793883862583e-17
TRINITY_DN38373_c0_g1_i2	ovary	soma	346.250206239825	31.677804184279	136.535271536128	3.44867255428477	0.401068764770644	8.5987063995296	8.06196408698231e-18	8.93371841259991e-17
TRINITY_DN51867_c0_g1_i1	ovary	soma	32.2425779418808	2573.80542917251	1726.61781209563	-6.31898358968482	0.734882154710084	-8.59863523584635	8.06696388624283e-18	8.93466046474765e-17
TRINITY_DN50988_c1_g1_i1	ovary	soma	0	10538.2355650916	7025.49037672772	-29.0464867413053	3.37865498124483	-8.59705619619182	8.17869433551914e-18	9.05375155465617e-17
TRINITY_DN53118_c0_g2_i1	ovary	soma	0.873056346113959	174.034956028339	116.314322800931	-7.62584912114481	0.887139734497682	-8.59599544987435	8.25460736677241e-18	9.13309101818996e-17
TRINITY_DN37520_c0_g1_i1	ovary	soma	3647.9786598484	763.899518463602	1725.25923225853	2.25754128289859	0.262683015104061	8.5941654126525	8.38721345447851e-18	9.2750432916475e-17
TRINITY_DN50631_c2_g1_i11	ovary	soma	42.7713228186277	1967.92423721792	1326.20659908482	-5.52435038566298	0.642835507097289	-8.59372316038993	8.4195735772191e-18	9.30132656620606e-17
TRINITY_DN46963_c0_g1_i1	ovary	soma	228.189350872072	5.16323221730414	79.5052717688935	5.47996208023772	0.637670354099734	8.59372251666671	8.4196207689079e-18	9.30132656620606e-17
TRINITY_DN46137_c0_g1_i1	ovary	soma	730.195955832502	70.3252058595474	290.282122517199	3.36877573820718	0.392136611403062	8.59082177038692	8.63494901752842e-18	9.53431216904638e-17
TRINITY_DN48614_c3_g1_i1	ovary	soma	0	5466.94838354946	3644.63225569964	-28.0275514151881	3.26262536711153	-8.59049025294665	8.65990167775074e-18	9.55696273827018e-17
TRINITY_DN51880_c2_g1_i2	ovary	soma	1248.25356544339	252.097449294802	584.149488010996	2.30272720845065	0.268062239679766	8.59027071922383	8.67646469934947e-18	9.57033613943102e-17
TRINITY_DN39377_c0_g1_i2	ovary	soma	1347.08663110434	11.0627407404838	456.404037528436	6.88684125421033	0.801887545536091	8.58828808671199	8.82747037492601e-18	9.73191319214193e-17
TRINITY_DN40268_c1_g1_i1	ovary	soma	2.88874485129128	157.207531927	105.767936235097	-5.75429768827701	0.670465233700799	-8.5825444766386	9.279723412925e-18	1.0225267390158e-16
TRINITY_DN51231_c1_g1_i4	ovary	soma	12.6692691535257	2837.47252917762	1895.87144250292	-7.80741591856707	0.909967214463749	-8.57988704919225	9.49663465321974e-18	1.04589279139884e-16
TRINITY_DN52870_c2_g1_i21	ovary	soma	9.04838595453831	202.731329365997	138.170348228844	-4.47836792022249	0.522325024244517	-8.57391032853524	1.00029323315718e-17	1.1010896525106e-16
TRINITY_DN50551_c0_g1_i2	ovary	soma	8.41274096774087	838.085748925767	561.528079606425	-6.63497276308045	0.773864438191488	-8.57381788803514	1.00109687007768e-17	1.10141117576098e-16
TRINITY_DN1231_c0_g1_i1	ovary	soma	266.494282501205	1954.33052138107	1391.71844175445	-2.87404493405316	0.335226853625015	-8.57343289469307	1.0044506909747e-17	1.10453666125517e-16
TRINITY_DN43314_c0_g1_i1	ovary	soma	10.2714292476839	665.083200550741	446.812610116389	-6.01790910551364	0.701943168776258	-8.57321414781348	1.00636121440955e-17	1.10607265479591e-16
TRINITY_DN53059_c6_g1_i1	ovary	soma	228.376927440747	18.219282232837	88.2718306354736	3.62914778047265	0.423559402662524	8.56821441729205	1.05101964273367e-17	1.1545665269234e-16
TRINITY_DN50906_c4_g1_i1	ovary	soma	441.412553911151	32.1729988345193	168.586183860063	3.75408428103997	0.438193518945733	8.56718349023526	1.06046840925414e-17	1.16435213256762e-16
TRINITY_DN49227_c3_g1_i2	ovary	soma	962.218784430004	0	320.739594810001	11.955150313161	1.39553222201003	8.56673183507122	1.06463433177622e-17	1.16833036684372e-16
TRINITY_DN37296_c0_g1_i2	ovary	soma	21.6050795203489	6912.99118852252	4615.8624855218	-8.32138567511006	0.97155165386615	-8.56504709965374	1.08031676421938e-17	1.18493633471256e-16
TRINITY_DN52981_c3_g1_i1	ovary	soma	9.33404399430415	313.345213473245	212.008156980265	-5.06462617894989	0.591470745061311	-8.56276700282935	1.10190474719681e-17	1.20799954744881e-16
TRINITY_DN5556_c0_g1_i2	ovary	soma	3180.44514979421	0.911356637388398	1060.75595435633	12.1913166639719	1.4239196281396	8.56180111787645	1.11117762084439e-17	1.21754531065652e-16
TRINITY_DN44655_c0_g1_i1	ovary	soma	505.51714650444	76.2882421841124	219.364543624222	2.71338723659393	0.31692488836305	8.56160982057566	1.11302326537423e-17	1.21894730044622e-16
TRINITY_DN37898_c1_g1_i2	ovary	soma	9.35012622112059	132.845966719738	91.6806865535325	-3.81875993811619	0.446171814177044	-8.55894482075213	1.13905214575049e-17	1.24681910270228e-16
TRINITY_DN52110_c0_g1_i1	ovary	soma	6.12747664961415	459.01726729124	308.054003744031	-6.22665957991232	0.727627848739002	-8.55747837401122	1.15363011043258e-17	1.26213464978272e-16
TRINITY_DN44915_c0_g1_i2	ovary	soma	923.080753226801	110.575024413669	381.41026735138	3.0547129378775	0.357032265563411	8.55584559859608	1.17007824962399e-17	1.27947967458883e-16
TRINITY_DN47667_c0_g1_i6	ovary	soma	723.472494503033	126.24112807266	325.318250216118	2.51852738770386	0.294488060047375	8.55222241369886	1.20740832304976e-17	1.31962987835454e-16
TRINITY_DN40900_c0_g1_i4	ovary	soma	6968.00709946388	759.74699227711	2829.16702800603	3.19579819716529	0.373730187894869	8.5510839120769	1.21937931332454e-17	1.33203734120704e-16
TRINITY_DN47074_c1_g1_i5	ovary	soma	2.33351099857604	519.706214934473	347.248646955841	-7.79477640527941	0.911593865191623	-8.55071178395973	1.22331746524584e-17	1.33566168074078e-16
TRINITY_DN47735_c1_g2_i1	ovary	soma	8.19141183524079	431.660002844811	290.503805841621	-5.72002800416582	0.669189691600885	-8.54769294261234	1.25573259157295e-17	1.37035876478243e-16
TRINITY_DN46358_c0_g1_i3	ovary	soma	3914.85970984829	623.968015034162	1720.93191330554	2.64714017940568	0.309718449915543	8.54692440869289	1.264119262267e-17	1.37881214974016e-16
TRINITY_DN36928_c0_g1_i1	ovary	soma	1526.2467883509	0.800821891904839	509.282810711568	11.1500911734888	1.30460069068911	8.54674633630558	1.26607036114316e-17	1.38024106054548e-16
TRINITY_DN46264_c0_g1_i1	ovary	soma	4136.11126852171	940.602557923199	2005.7721281227	2.13519541521572	0.24984191871653	8.54618562883481	1.27223333743069e-17	1.3862578941407e-16
TRINITY_DN49967_c1_g1_i1	ovary	soma	10537.6715293689	77868.6545656101	55424.9935535297	-2.88548173965762	0.337677150927315	-8.54509027849124	1.2843583330078e-17	1.39876172321653e-16
TRINITY_DN46567_c0_g1_i1	ovary	soma	2070.88221002134	267.693254174494	868.756239456777	2.94933791170651	0.345157904657982	8.54489458854786	1.28653650002401e-17	1.40042555015252e-16
TRINITY_DN64822_c0_g1_i1	ovary	soma	4.38136395738623	352.034853115757	236.150356729633	-6.32731494992336	0.740698210363041	-8.54236565094727	1.31501546931753e-17	1.43070227740656e-16
TRINITY_DN63233_c0_g1_i1	ovary	soma	368.415929766012	64.1323298285179	165.560196474349	2.51849948662629	0.294838461766445	8.54196386569576	1.31959698005854e-17	1.43496174634547e-16
TRINITY_DN50883_c5_g6_i2	ovary	soma	918.592869657367	164.495680118754	415.861409964958	2.48715310041558	0.291332842601436	8.53715316888658	1.3756914194298e-17	1.49520504551959e-16
TRINITY_DN45013_c0_g1_i1	ovary	soma	1596.68489855458	335.113091900905	755.63702745213	2.25376984176076	0.264009985250885	8.53668409404683	1.38128529905983e-17	1.50052743562348e-16
TRINITY_DN93156_c0_g1_i1	ovary	soma	500.025314841624	0	166.675104947208	11.0108072098829	1.28993288042259	8.53595359649695	1.39004146131569e-17	1.5092779981638e-16
TRINITY_DN43316_c2_g1_i1	ovary	soma	11.6070481285445	2711.82662033145	1811.75342959715	-7.87013020661353	0.922668412919302	-8.52974925381115	1.46665265208756e-17	1.5916581780291e-16
TRINITY_DN44746_c0_g1_i1	ovary	soma	7.04877967617743	614.205973926414	411.820242509668	-6.44461229958209	0.755995978790809	-8.52466478709324	1.53252988082459e-17	1.66231238609745e-16
TRINITY_DN22355_c0_g1_i2	ovary	soma	1733.67736174822	628.041061850252	996.586495149576	1.4634950478556	0.171747900708898	8.52118157959983	1.57933699541235e-17	1.71151774381294e-16
TRINITY_DN48086_c0_g1_i5	ovary	soma	66.4564197514196	746.931216525119	520.106284267219	-3.49236029522483	0.409845120968499	-8.52117084368867	1.57948342248679e-17	1.71151774381294e-16
TRINITY_DN44489_c0_g1_i2	ovary	soma	9.01622150090543	282.10722555205	191.076890868335	-4.9662532120235	0.582860260448529	-8.52048689715407	1.58883943114535e-17	1.72078982857095e-16
TRINITY_DN52438_c5_g1_i1	ovary	soma	11.4623080871965	622.221421960227	418.635050669217	-5.76323092897196	0.676765622716006	-8.51584468171253	1.65380367292167e-17	1.79024871199982e-16
TRINITY_DN40064_c0_g1_i1	ovary	soma	822.431984045781	234.555846313232	430.514558890748	1.8099148858802	0.212547638212469	8.51533755492006	1.66105740223406e-17	1.79719733304028e-16
TRINITY_DN28580_c0_g1_i1	ovary	soma	1211.31482903855	285.582026557769	594.159627384698	2.08754433153579	0.245192202088286	8.51390996025285	1.68164612341307e-17	1.81855965259702e-16
TRINITY_DN35593_c0_g1_i1	ovary	soma	560.475917494646	19.6124645909531	199.900282225517	4.84717434503856	0.569546628614755	8.5105838600569	1.73059688575889e-17	1.87055630257402e-16
TRINITY_DN46076_c0_g1_i1	ovary	soma	1.49261910609496	667.572513845739	445.545882265858	-8.81582904873268	1.03617436445945	-8.50805554655055	1.76874459933299e-17	1.91082990307268e-16
TRINITY_DN44586_c0_g1_i3	ovary	soma	8001.28717777559	1761.80269143753	3841.63085355022	2.18265714672389	0.256548251671162	8.50778414004385	1.77288862566869e-17	1.91434628883012e-16
TRINITY_DN39858_c0_g1_i2	ovary	soma	37.7183273778811	527.056605146527	363.943845890311	-3.80208800503773	0.446918572239846	-8.50733946003317	1.77969903069096e-17	1.92073683357429e-16
TRINITY_DN50746_c0_g1_i3	ovary	soma	14.2384773507727	1372.01938553452	919.425749473268	-6.58857781235341	0.774616908236827	-8.50559514295943	1.80666388744836e-17	1.94886173149552e-16
TRINITY_DN51832_c4_g1_i1	ovary	soma	12.7979269680572	709.272375237244	477.114225814181	-5.79445503179169	0.681412439971895	-8.50359443398287	1.83808884716722e-17	1.9817671992167e-16
TRINITY_DN46970_c1_g1_i2	ovary	soma	4533.09493973194	1289.07599565749	2370.41564368231	1.81441619829428	0.213384230694953	8.50304726073272	1.84677676757866e-17	1.99013766680361e-16
TRINITY_DN33669_c0_g1_i1	ovary	soma	2078.15390694021	270.991821084331	873.379183036292	2.94132909854296	0.345951523067656	8.50214235931472	1.86123362895195e-17	2.0047134199582e-16
[truncated: 19,700 more rows]
