# Supplementary material for: Germline-related molecular phenotype in Metazoa: conservation and innovation highlighted by comparative transcriptomics
Source: EvoDevo. 2023 Jan 30;14:2. doi: 10.1186/s13227-022-00207-3 (PMC9885605; doi:10.1186/s13227-022-00207-3)
Supplement: Supplementary file 1 — Additional file 1: Zipped directory comprehending more detailed information on the species-specific transcriptomic analyses (transcriptomic statistics, read counts, fasta of upregulated transcripts, GO/IPR enrichment analyses, ratios bootstrap iterations) and extensive results of the comparative analyses (co-upregulated transcripts, co-enriched GO/IPR, comparisons of different cut-off iterations) [file 13227_2022_207_MOESM1_ESM.zip › SUPPLEMENTARY_MATERIAL/Xenopus_tropicalis/topGO_tab_mol_function.txt]

GO.ID	Term	Annotated	Significant	Expected	classicFisher	genes
1	GO:0003676	nucleic acid binding	1934	531	311.67	< 1e-30	c("Xenopus_tropicalis_DN10740_c0_g1_i1.p1", "Xenopus_tropicalis_DN108420_c0_g1_i1.p1", "Xenopus_tropicalis_DN109758_c0_g1_i2.p1", "Xenopus_tropicalis_DN111352_c0_g1_i1.p1", "Xenopus_tropicalis_DN11480_c0_g1_i2.p1", "Xenopus_tropicalis_DN1347_c0_g1_i1.p1", "Xenopus_tropicalis_DN14481_c0_g1_i1.p1", "Xenopus_tropicalis_DN1556_c0_g1_i1.p1", "Xenopus_tropicalis_DN18474_c0_g1_i1.p1", "Xenopus_tropicalis_DN18932_c0_g1_i5.p1", "Xenopus_tropicalis_DN19663_c0_g1_i1.p1", "Xenopus_tropicalis_DN20574_c1_g1_i1.p1", "Xenopus_tropicalis_DN20964_c0_g1_i1.p1", "Xenopus_tropicalis_DN21011_c0_g1_i1.p1", "Xenopus_tropicalis_DN21452_c0_g1_i1.p1", "Xenopus_tropicalis_DN21456_c0_g1_i1.p1", "Xenopus_tropicalis_DN22002_c0_g1_i3.p1", "Xenopus_tropicalis_DN22352_c0_g1_i2.p1", "Xenopus_tropicalis_DN22443_c0_g1_i1.p1", "Xenopus_tropicalis_DN22510_c0_g1_i1.p1", "Xenopus_tropicalis_DN22613_c0_g1_i2.p1", "Xenopus_tropicalis_DN22729_c0_g1_i1.p1", "Xenopus_tropicalis_DN23295_c0_g1_i1.p1", "Xenopus_tropicalis_DN23621_c0_g1_i1.p2", "Xenopus_tropicalis_DN2368_c0_g1_i1.p1", "Xenopus_tropicalis_DN23837_c0_g1_i1.p1", "Xenopus_tropicalis_DN24085_c0_g1_i1.p1", "Xenopus_tropicalis_DN25205_c0_g1_i1.p1", "Xenopus_tropicalis_DN25881_c0_g1_i1.p1", "Xenopus_tropicalis_DN25882_c0_g1_i2.p1", "Xenopus_tropicalis_DN26009_c0_g1_i2.p1", "Xenopus_tropicalis_DN26067_c0_g1_i1.p2", "Xenopus_tropicalis_DN26095_c0_g1_i2.p1", "Xenopus_tropicalis_DN26519_c0_g1_i2.p1", "Xenopus_tropicalis_DN26523_c0_g1_i1.p1", "Xenopus_tropicalis_DN26651_c0_g1_i1.p1", "Xenopus_tropicalis_DN26679_c0_g1_i1.p1", "Xenopus_tropicalis_DN26848_c0_g1_i1.p1", "Xenopus_tropicalis_DN26900_c0_g1_i1.p1", "Xenopus_tropicalis_DN26949_c0_g1_i3.p1", "Xenopus_tropicalis_DN27076_c0_g1_i1.p1", "Xenopus_tropicalis_DN27729_c0_g1_i2.p1", "Xenopus_tropicalis_DN28211_c0_g1_i1.p1", "Xenopus_tropicalis_DN29160_c0_g1_i1.p1", "Xenopus_tropicalis_DN29957_c0_g1_i1.p1", "Xenopus_tropicalis_DN30347_c0_g1_i1.p1", "Xenopus_tropicalis_DN30392_c0_g1_i1.p1", "Xenopus_tropicalis_DN30548_c0_g1_i2.p1", "Xenopus_tropicalis_DN30914_c0_g1_i1.p1", "Xenopus_tropicalis_DN30931_c0_g1_i1.p1", "Xenopus_tropicalis_DN31463_c0_g1_i1.p1", "Xenopus_tropicalis_DN31559_c0_g1_i4.p1", "Xenopus_tropicalis_DN31769_c0_g1_i2.p1", "Xenopus_tropicalis_DN32091_c0_g1_i1.p1", "Xenopus_tropicalis_DN32103_c0_g1_i1.p1", "Xenopus_tropicalis_DN32194_c0_g1_i2.p1", "Xenopus_tropicalis_DN32451_c0_g1_i1.p1", "Xenopus_tropicalis_DN3250_c0_g1_i1.p1", "Xenopus_tropicalis_DN32644_c0_g1_i1.p1", "Xenopus_tropicalis_DN32741_c0_g1_i1.p1", "Xenopus_tropicalis_DN32822_c0_g1_i1.p1", "Xenopus_tropicalis_DN33047_c0_g1_i1.p1", "Xenopus_tropicalis_DN33139_c0_g1_i1.p1", "Xenopus_tropicalis_DN33156_c0_g1_i1.p1", "Xenopus_tropicalis_DN33276_c0_g1_i1.p1", "Xenopus_tropicalis_DN33514_c1_g1_i1.p1", "Xenopus_tropicalis_DN33541_c0_g1_i1.p1", "Xenopus_tropicalis_DN33603_c0_g1_i1.p1", "Xenopus_tropicalis_DN33617_c0_g1_i1.p1", "Xenopus_tropicalis_DN33694_c0_g1_i1.p1", "Xenopus_tropicalis_DN33809_c0_g1_i3.p1", "Xenopus_tropicalis_DN33855_c0_g1_i2.p1", "Xenopus_tropicalis_DN33977_c0_g1_i1.p1", "Xenopus_tropicalis_DN33986_c0_g1_i3.p1", "Xenopus_tropicalis_DN34150_c0_g1_i1.p1", "Xenopus_tropicalis_DN34394_c0_g1_i1.p1", "Xenopus_tropicalis_DN3445_c0_g1_i1.p1", "Xenopus_tropicalis_DN34656_c0_g1_i3.p2", "Xenopus_tropicalis_DN34760_c0_g1_i2.p1", "Xenopus_tropicalis_DN34973_c0_g1_i1.p1", "Xenopus_tropicalis_DN34976_c0_g1_i1.p1", "Xenopus_tropicalis_DN35262_c0_g1_i1.p1", "Xenopus_tropicalis_DN35502_c0_g1_i1.p1", "Xenopus_tropicalis_DN35502_c0_g1_i2.p1", "Xenopus_tropicalis_DN35551_c0_g2_i1.p1", "Xenopus_tropicalis_DN35553_c0_g1_i3.p1", "Xenopus_tropicalis_DN35560_c0_g1_i2.p1", "Xenopus_tropicalis_DN35626_c0_g1_i1.p1", "Xenopus_tropicalis_DN35685_c0_g1_i1.p1", "Xenopus_tropicalis_DN35997_c1_g1_i1.p1", "Xenopus_tropicalis_DN36050_c0_g1_i2.p1", "Xenopus_tropicalis_DN36222_c0_g1_i1.p1", "Xenopus_tropicalis_DN36473_c0_g1_i1.p1", "Xenopus_tropicalis_DN36504_c0_g1_i1.p1", "Xenopus_tropicalis_DN36549_c0_g1_i1.p1", "Xenopus_tropicalis_DN36559_c0_g1_i1.p1", "Xenopus_tropicalis_DN36576_c0_g1_i1.p1", "Xenopus_tropicalis_DN36676_c0_g1_i3.p1", "Xenopus_tropicalis_DN36703_c0_g1_i1.p1", "Xenopus_tropicalis_DN36751_c0_g1_i1.p1", "Xenopus_tropicalis_DN36834_c0_g1_i1.p1", "Xenopus_tropicalis_DN36836_c0_g1_i1.p1", "Xenopus_tropicalis_DN36836_c0_g1_i5.p1", "Xenopus_tropicalis_DN36895_c1_g1_i1.p1", "Xenopus_tropicalis_DN37030_c0_g1_i2.p1", "Xenopus_tropicalis_DN37096_c0_g1_i5.p1", "Xenopus_tropicalis_DN37127_c0_g1_i1.p1", "Xenopus_tropicalis_DN37146_c0_g1_i4.p1", "Xenopus_tropicalis_DN37340_c0_g1_i1.p1", "Xenopus_tropicalis_DN37397_c0_g1_i1.p1", "Xenopus_tropicalis_DN37405_c1_g1_i1.p1", "Xenopus_tropicalis_DN37433_c0_g1_i1.p1", "Xenopus_tropicalis_DN37507_c0_g1_i1.p1", "Xenopus_tropicalis_DN37613_c0_g1_i1.p1", "Xenopus_tropicalis_DN37625_c0_g1_i1.p1", "Xenopus_tropicalis_DN37861_c0_g1_i1.p1", "Xenopus_tropicalis_DN38278_c0_g1_i2.p1", "Xenopus_tropicalis_DN38451_c0_g1_i1.p1", "Xenopus_tropicalis_DN38483_c0_g1_i1.p1", "Xenopus_tropicalis_DN38604_c0_g1_i1.p1", "Xenopus_tropicalis_DN38652_c0_g1_i1.p1", "Xenopus_tropicalis_DN38793_c0_g1_i1.p1", "Xenopus_tropicalis_DN38796_c0_g2_i1.p1", "Xenopus_tropicalis_DN38920_c0_g1_i1.p1", "Xenopus_tropicalis_DN38940_c0_g1_i1.p1", "Xenopus_tropicalis_DN38942_c0_g1_i6.p1", "Xenopus_tropicalis_DN38960_c2_g1_i1.p1", "Xenopus_tropicalis_DN39032_c0_g1_i2.p1", "Xenopus_tropicalis_DN39064_c0_g1_i2.p1", "Xenopus_tropicalis_DN39088_c0_g2_i1.p1", "Xenopus_tropicalis_DN39150_c0_g1_i1.p1", "Xenopus_tropicalis_DN39181_c0_g1_i1.p1", "Xenopus_tropicalis_DN39276_c0_g1_i2.p1", "Xenopus_tropicalis_DN39314_c0_g1_i2.p1", "Xenopus_tropicalis_DN39322_c0_g1_i10.p1", "Xenopus_tropicalis_DN39377_c0_g1_i2.p1", "Xenopus_tropicalis_DN39493_c0_g1_i2.p1", "Xenopus_tropicalis_DN39569_c0_g1_i1.p1", "Xenopus_tropicalis_DN39634_c0_g1_i6.p1", "Xenopus_tropicalis_DN39683_c0_g1_i1.p1", "Xenopus_tropicalis_DN39755_c0_g1_i1.p1", "Xenopus_tropicalis_DN40020_c0_g1_i1.p1", "Xenopus_tropicalis_DN40087_c0_g1_i1.p2", "Xenopus_tropicalis_DN40144_c0_g1_i1.p1", "Xenopus_tropicalis_DN40349_c0_g1_i1.p1", "Xenopus_tropicalis_DN40355_c0_g1_i1.p1", "Xenopus_tropicalis_DN40490_c1_g1_i1.p1", "Xenopus_tropicalis_DN40510_c1_g1_i1.p1", "Xenopus_tropicalis_DN40641_c0_g1_i1.p1", "Xenopus_tropicalis_DN40806_c0_g1_i2.p1", "Xenopus_tropicalis_DN40836_c0_g1_i1.p1", "Xenopus_tropicalis_DN40872_c0_g1_i1.p1", "Xenopus_tropicalis_DN40880_c0_g1_i2.p1", "Xenopus_tropicalis_DN40904_c0_g1_i1.p1", "Xenopus_tropicalis_DN40911_c0_g1_i7.p1", "Xenopus_tropicalis_DN40969_c1_g1_i4.p1", "Xenopus_tropicalis_DN41017_c0_g1_i1.p1", "Xenopus_tropicalis_DN41017_c0_g1_i3.p1", "Xenopus_tropicalis_DN41063_c0_g1_i7.p1", "Xenopus_tropicalis_DN41157_c0_g1_i2.p1", "Xenopus_tropicalis_DN41165_c0_g2_i1.p1", "Xenopus_tropicalis_DN41186_c0_g1_i1.p1", "Xenopus_tropicalis_DN41281_c0_g1_i1.p1", "Xenopus_tropicalis_DN41374_c0_g1_i2.p1", "Xenopus_tropicalis_DN41446_c0_g1_i2.p1", "Xenopus_tropicalis_DN41536_c0_g1_i3.p1", "Xenopus_tropicalis_DN41538_c0_g1_i2.p1", "Xenopus_tropicalis_DN41554_c0_g1_i1.p1", "Xenopus_tropicalis_DN41571_c0_g1_i2.p1", "Xenopus_tropicalis_DN42008_c0_g1_i3.p1", "Xenopus_tropicalis_DN42068_c0_g1_i1.p1", "Xenopus_tropicalis_DN42172_c0_g1_i1.p1", "Xenopus_tropicalis_DN42177_c0_g1_i1.p1", "Xenopus_tropicalis_DN42193_c0_g1_i1.p1", "Xenopus_tropicalis_DN42225_c0_g1_i2.p1", "Xenopus_tropicalis_DN42390_c0_g1_i1.p1", "Xenopus_tropicalis_DN42403_c0_g1_i1.p1", "Xenopus_tropicalis_DN42555_c0_g1_i1.p1", "Xenopus_tropicalis_DN42590_c0_g1_i1.p1", "Xenopus_tropicalis_DN42641_c0_g2_i1.p1", "Xenopus_tropicalis_DN42652_c0_g1_i1.p1", "Xenopus_tropicalis_DN42661_c0_g1_i1.p1", "Xenopus_tropicalis_DN42985_c1_g2_i2.p1", "Xenopus_tropicalis_DN43018_c0_g1_i2.p1", "Xenopus_tropicalis_DN43018_c0_g1_i3.p1", "Xenopus_tropicalis_DN43103_c0_g1_i3.p1", "Xenopus_tropicalis_DN43152_c0_g1_i1.p1", "Xenopus_tropicalis_DN43175_c0_g1_i1.p1", "Xenopus_tropicalis_DN43210_c0_g1_i1.p1", "Xenopus_tropicalis_DN43234_c0_g1_i1.p1", "Xenopus_tropicalis_DN43241_c0_g1_i1.p1", "Xenopus_tropicalis_DN43275_c1_g1_i1.p1", "Xenopus_tropicalis_DN43315_c1_g1_i1.p1", "Xenopus_tropicalis_DN43475_c0_g1_i1.p1", "Xenopus_tropicalis_DN43479_c0_g1_i1.p1", "Xenopus_tropicalis_DN43581_c0_g1_i1.p1", "Xenopus_tropicalis_DN43585_c0_g1_i1.p1", "Xenopus_tropicalis_DN43630_c0_g1_i1.p1", "Xenopus_tropicalis_DN43686_c1_g1_i1.p1", "Xenopus_tropicalis_DN43727_c0_g1_i1.p1", "Xenopus_tropicalis_DN43776_c0_g1_i1.p1", "Xenopus_tropicalis_DN43780_c0_g1_i1.p1", "Xenopus_tropicalis_DN43780_c0_g1_i3.p1", "Xenopus_tropicalis_DN43787_c0_g1_i2.p1", "Xenopus_tropicalis_DN43826_c0_g1_i1.p1", "Xenopus_tropicalis_DN43915_c0_g1_i5.p1", "Xenopus_tropicalis_DN43919_c0_g1_i1.p1", "Xenopus_tropicalis_DN44013_c0_g1_i1.p1", "Xenopus_tropicalis_DN44013_c0_g1_i6.p1", "Xenopus_tropicalis_DN44058_c0_g1_i3.p1", "Xenopus_tropicalis_DN44062_c1_g1_i2.p1", "Xenopus_tropicalis_DN44123_c0_g1_i1.p1", "Xenopus_tropicalis_DN44224_c0_g1_i1.p1", "Xenopus_tropicalis_DN44341_c0_g1_i2.p1", "Xenopus_tropicalis_DN44397_c0_g1_i1.p1", "Xenopus_tropicalis_DN44402_c0_g1_i3.p1", "Xenopus_tropicalis_DN44415_c0_g1_i1.p1", "Xenopus_tropicalis_DN44416_c0_g1_i6.p1", "Xenopus_tropicalis_DN44419_c0_g1_i1.p1", "Xenopus_tropicalis_DN44431_c0_g1_i2.p1", "Xenopus_tropicalis_DN44514_c0_g1_i1.p1", "Xenopus_tropicalis_DN44586_c0_g1_i3.p1", "Xenopus_tropicalis_DN44615_c1_g1_i1.p1", "Xenopus_tropicalis_DN44633_c0_g1_i10.p1", "Xenopus_tropicalis_DN44646_c0_g1_i1.p1", "Xenopus_tropicalis_DN44681_c0_g1_i1.p3", "Xenopus_tropicalis_DN44695_c0_g1_i1.p1", "Xenopus_tropicalis_DN44735_c1_g1_i3.p1", "Xenopus_tropicalis_DN44805_c0_g1_i2.p1", "Xenopus_tropicalis_DN44845_c0_g1_i1.p1", "Xenopus_tropicalis_DN44861_c0_g1_i1.p1", "Xenopus_tropicalis_DN44915_c0_g1_i2.p1", "Xenopus_tropicalis_DN44925_c0_g1_i1.p1", "Xenopus_tropicalis_DN44941_c0_g1_i1.p1", "Xenopus_tropicalis_DN44956_c1_g1_i2.p1", "Xenopus_tropicalis_DN45015_c0_g1_i2.p1", "Xenopus_tropicalis_DN45040_c0_g1_i2.p1", "Xenopus_tropicalis_DN45068_c0_g1_i3.p1", "Xenopus_tropicalis_DN45095_c0_g1_i1.p1", "Xenopus_tropicalis_DN45131_c0_g1_i4.p1", "Xenopus_tropicalis_DN45154_c0_g1_i4.p1", "Xenopus_tropicalis_DN45233_c2_g1_i1.p3", "Xenopus_tropicalis_DN45233_c2_g1_i4.p1", "Xenopus_tropicalis_DN45286_c0_g1_i2.p1", "Xenopus_tropicalis_DN45316_c0_g1_i2.p1", "Xenopus_tropicalis_DN45331_c2_g1_i1.p1", "Xenopus_tropicalis_DN45356_c0_g1_i2.p1", "Xenopus_tropicalis_DN45445_c0_g1_i1.p1", "Xenopus_tropicalis_DN4546_c0_g1_i1.p1", "Xenopus_tropicalis_DN45462_c0_g1_i1.p1", "Xenopus_tropicalis_DN45497_c0_g1_i2.p1", "Xenopus_tropicalis_DN45684_c0_g1_i1.p1", "Xenopus_tropicalis_DN45730_c0_g1_i1.p1", "Xenopus_tropicalis_DN45748_c1_g1_i2.p1", "Xenopus_tropicalis_DN45845_c0_g1_i1.p1", "Xenopus_tropicalis_DN45857_c2_g1_i1.p1", "Xenopus_tropicalis_DN45885_c0_g1_i1.p1", "Xenopus_tropicalis_DN45948_c0_g1_i1.p1", "Xenopus_tropicalis_DN46035_c0_g1_i2.p1", "Xenopus_tropicalis_DN46115_c0_g1_i2.p1", "Xenopus_tropicalis_DN46124_c0_g1_i1.p1", "Xenopus_tropicalis_DN46136_c0_g1_i2.p1", "Xenopus_tropicalis_DN46161_c0_g1_i1.p1", "Xenopus_tropicalis_DN46182_c1_g1_i2.p1", "Xenopus_tropicalis_DN46192_c0_g1_i1.p1", "Xenopus_tropicalis_DN46233_c0_g1_i4.p1", "Xenopus_tropicalis_DN46260_c0_g1_i1.p1", "Xenopus_tropicalis_DN46263_c0_g1_i3.p1", "Xenopus_tropicalis_DN46264_c0_g1_i1.p1", "Xenopus_tropicalis_DN46297_c0_g1_i1.p1", "Xenopus_tropicalis_DN46313_c0_g1_i6.p1", "Xenopus_tropicalis_DN46348_c4_g1_i2.p1", "Xenopus_tropicalis_DN46367_c0_g1_i5.p1", "Xenopus_tropicalis_DN46367_c0_g1_i7.p1", "Xenopus_tropicalis_DN46388_c1_g1_i2.p1", "Xenopus_tropicalis_DN46414_c0_g1_i1.p1", "Xenopus_tropicalis_DN46439_c1_g1_i1.p1", "Xenopus_tropicalis_DN46485_c0_g1_i1.p1", "Xenopus_tropicalis_DN46564_c0_g1_i1.p1", "Xenopus_tropicalis_DN46570_c1_g1_i1.p1", "Xenopus_tropicalis_DN46575_c0_g1_i1.p1", "Xenopus_tropicalis_DN46599_c0_g1_i3.p1", "Xenopus_tropicalis_DN46635_c0_g1_i1.p1", "Xenopus_tropicalis_DN46655_c0_g1_i2.p1", "Xenopus_tropicalis_DN46660_c0_g1_i2.p1", "Xenopus_tropicalis_DN46819_c0_g1_i1.p1", "Xenopus_tropicalis_DN46846_c0_g1_i7.p1", "Xenopus_tropicalis_DN46885_c0_g1_i1.p1", "Xenopus_tropicalis_DN46886_c0_g1_i2.p1", "Xenopus_tropicalis_DN46963_c0_g1_i1.p1", "Xenopus_tropicalis_DN46970_c1_g1_i2.p1", "Xenopus_tropicalis_DN46975_c0_g1_i2.p1", "Xenopus_tropicalis_DN47017_c1_g1_i1.p1", "Xenopus_tropicalis_DN47034_c2_g1_i4.p1", "Xenopus_tropicalis_DN47048_c1_g1_i2.p1", "Xenopus_tropicalis_DN47095_c1_g1_i2.p1", "Xenopus_tropicalis_DN47120_c0_g1_i8.p1", "Xenopus_tropicalis_DN47126_c0_g1_i1.p1", "Xenopus_tropicalis_DN47143_c1_g1_i2.p1", "Xenopus_tropicalis_DN47164_c0_g1_i5.p1", "Xenopus_tropicalis_DN47170_c7_g1_i1.p1", "Xenopus_tropicalis_DN47214_c0_g1_i2.p1", "Xenopus_tropicalis_DN47218_c0_g1_i1.p1", "Xenopus_tropicalis_DN47240_c0_g1_i1.p1", "Xenopus_tropicalis_DN47337_c0_g1_i2.p1", "Xenopus_tropicalis_DN47343_c0_g1_i1.p1", "Xenopus_tropicalis_DN47398_c0_g1_i3.p1", "Xenopus_tropicalis_DN47459_c0_g1_i2.p1", "Xenopus_tropicalis_DN47497_c1_g1_i3.p1", "Xenopus_tropicalis_DN47543_c1_g1_i2.p2", "Xenopus_tropicalis_DN47543_c1_g1_i4.p2", "Xenopus_tropicalis_DN47602_c0_g1_i2.p1", "Xenopus_tropicalis_DN47624_c0_g1_i2.p1", "Xenopus_tropicalis_DN47631_c0_g1_i4.p1", "Xenopus_tropicalis_DN47681_c1_g1_i9.p2", "Xenopus_tropicalis_DN47803_c0_g1_i3.p1", "Xenopus_tropicalis_DN47852_c0_g1_i4.p1", "Xenopus_tropicalis_DN47892_c0_g1_i1.p1", "Xenopus_tropicalis_DN47927_c0_g1_i1.p1", "Xenopus_tropicalis_DN47933_c0_g1_i3.p1", "Xenopus_tropicalis_DN47966_c0_g1_i10.p1", "Xenopus_tropicalis_DN47974_c0_g1_i1.p2", "Xenopus_tropicalis_DN48025_c0_g1_i2.p1", "Xenopus_tropicalis_DN48096_c2_g1_i2.p1", "Xenopus_tropicalis_DN48121_c2_g1_i3.p1", "Xenopus_tropicalis_DN48132_c0_g1_i3.p1", "Xenopus_tropicalis_DN48139_c5_g1_i2.p2", "Xenopus_tropicalis_DN48145_c0_g1_i1.p1", "Xenopus_tropicalis_DN48166_c0_g1_i2.p1", "Xenopus_tropicalis_DN48172_c0_g1_i1.p1", "Xenopus_tropicalis_DN48215_c2_g1_i2.p1", "Xenopus_tropicalis_DN48258_c0_g1_i1.p1", "Xenopus_tropicalis_DN48281_c0_g1_i3.p1", "Xenopus_tropicalis_DN48287_c0_g1_i1.p1", "Xenopus_tropicalis_DN48288_c1_g2_i3.p1", "Xenopus_tropicalis_DN48301_c0_g1_i2.p1", "Xenopus_tropicalis_DN48359_c0_g1_i1.p1", "Xenopus_tropicalis_DN48427_c1_g2_i1.p1", "Xenopus_tropicalis_DN48458_c0_g1_i7.p1", "Xenopus_tropicalis_DN48503_c4_g1_i1.p1", "Xenopus_tropicalis_DN48538_c7_g1_i1.p1", "Xenopus_tropicalis_DN48566_c4_g1_i2.p1", "Xenopus_tropicalis_DN48577_c0_g1_i2.p1", "Xenopus_tropicalis_DN48588_c0_g1_i3.p1", "Xenopus_tropicalis_DN48593_c2_g1_i1.p1", "Xenopus_tropicalis_DN48642_c0_g1_i1.p1", "Xenopus_tropicalis_DN48737_c0_g1_i1.p1", "Xenopus_tropicalis_DN48775_c0_g1_i1.p1", "Xenopus_tropicalis_DN48824_c0_g1_i1.p1", "Xenopus_tropicalis_DN48850_c1_g1_i3.p1", "Xenopus_tropicalis_DN48875_c0_g1_i3.p1", "Xenopus_tropicalis_DN48907_c2_g1_i1.p1", "Xenopus_tropicalis_DN48943_c2_g1_i2.p1", "Xenopus_tropicalis_DN49015_c2_g1_i5.p1", "Xenopus_tropicalis_DN49032_c0_g1_i10.p1", "Xenopus_tropicalis_DN49033_c0_g1_i1.p1", "Xenopus_tropicalis_DN49036_c1_g1_i1.p1", "Xenopus_tropicalis_DN49040_c0_g1_i1.p1", "Xenopus_tropicalis_DN49106_c0_g1_i4.p1", "Xenopus_tropicalis_DN49227_c3_g1_i2.p1", "Xenopus_tropicalis_DN49227_c3_g1_i3.p1", "Xenopus_tropicalis_DN49292_c9_g1_i6.p1", "Xenopus_tropicalis_DN49299_c0_g1_i1.p1", "Xenopus_tropicalis_DN49300_c0_g1_i1.p1", "Xenopus_tropicalis_DN49316_c1_g1_i1.p1", "Xenopus_tropicalis_DN49368_c0_g1_i1.p1", "Xenopus_tropicalis_DN49383_c0_g1_i1.p1", "Xenopus_tropicalis_DN49401_c0_g1_i1.p1", "Xenopus_tropicalis_DN49455_c2_g1_i1.p1", "Xenopus_tropicalis_DN49481_c0_g1_i1.p1", "Xenopus_tropicalis_DN49494_c0_g1_i1.p1", "Xenopus_tropicalis_DN49494_c0_g1_i2.p1", "Xenopus_tropicalis_DN49504_c0_g1_i1.p1", "Xenopus_tropicalis_DN49539_c1_g1_i1.p1", "Xenopus_tropicalis_DN49539_c3_g1_i1.p1", "Xenopus_tropicalis_DN49556_c0_g1_i1.p1", "Xenopus_tropicalis_DN49669_c0_g1_i2.p1", "Xenopus_tropicalis_DN49669_c0_g1_i3.p1", "Xenopus_tropicalis_DN49705_c0_g1_i1.p1", "Xenopus_tropicalis_DN49715_c0_g1_i5.p1", "Xenopus_tropicalis_DN49716_c0_g1_i1.p1", "Xenopus_tropicalis_DN49719_c0_g1_i2.p1", "Xenopus_tropicalis_DN49775_c0_g1_i1.p1", "Xenopus_tropicalis_DN49810_c0_g1_i1.p1", "Xenopus_tropicalis_DN49847_c0_g1_i1.p1", "Xenopus_tropicalis_DN49980_c0_g1_i2.p1", "Xenopus_tropicalis_DN49994_c1_g1_i1.p1", "Xenopus_tropicalis_DN50000_c0_g1_i4.p1", "Xenopus_tropicalis_DN50024_c0_g1_i2.p1", "Xenopus_tropicalis_DN50044_c0_g2_i1.p1", "Xenopus_tropicalis_DN50064_c0_g1_i5.p1", "Xenopus_tropicalis_DN50074_c0_g1_i3.p1", "Xenopus_tropicalis_DN50099_c0_g1_i1.p1", "Xenopus_tropicalis_DN50099_c0_g1_i5.p1", "Xenopus_tropicalis_DN50099_c0_g1_i9.p1", "Xenopus_tropicalis_DN50104_c0_g1_i11.p1", "Xenopus_tropicalis_DN50104_c0_g1_i7.p2", "Xenopus_tropicalis_DN50135_c0_g1_i3.p1", "Xenopus_tropicalis_DN50151_c2_g1_i2.p1", "Xenopus_tropicalis_DN50151_c2_g1_i3.p1", "Xenopus_tropicalis_DN50171_c1_g1_i1.p1", "Xenopus_tropicalis_DN50189_c0_g1_i4.p1", "Xenopus_tropicalis_DN50224_c0_g1_i1.p1", "Xenopus_tropicalis_DN50238_c0_g1_i1.p1", "Xenopus_tropicalis_DN50258_c0_g1_i1.p1", "Xenopus_tropicalis_DN50273_c3_g1_i4.p1", "Xenopus_tropicalis_DN50295_c1_g1_i4.p1", "Xenopus_tropicalis_DN50313_c1_g1_i1.p1", "Xenopus_tropicalis_DN50342_c0_g1_i1.p3", "Xenopus_tropicalis_DN50342_c0_g2_i1.p2", "Xenopus_tropicalis_DN50387_c0_g3_i1.p1", "Xenopus_tropicalis_DN50461_c1_g1_i1.p1", "Xenopus_tropicalis_DN50478_c0_g1_i2.p1", "Xenopus_tropicalis_DN50504_c10_g2_i1.p1", "Xenopus_tropicalis_DN50516_c0_g1_i1.p1", "Xenopus_tropicalis_DN50520_c2_g1_i1.p1", "Xenopus_tropicalis_DN50605_c0_g1_i2.p1", "Xenopus_tropicalis_DN50670_c0_g1_i3.p1", "Xenopus_tropicalis_DN50671_c5_g1_i1.p1", "Xenopus_tropicalis_DN50700_c0_g1_i2.p1", "Xenopus_tropicalis_DN50796_c2_g2_i3.p1", "Xenopus_tropicalis_DN50801_c1_g1_i2.p1", "Xenopus_tropicalis_DN50833_c3_g1_i3.p1", "Xenopus_tropicalis_DN50863_c1_g1_i1.p1", "Xenopus_tropicalis_DN50889_c0_g1_i4.p1", "Xenopus_tropicalis_DN50998_c0_g1_i3.p2", "Xenopus_tropicalis_DN51032_c0_g1_i2.p1", "Xenopus_tropicalis_DN51041_c1_g1_i1.p1", "Xenopus_tropicalis_DN51138_c0_g1_i6.p1", "Xenopus_tropicalis_DN51206_c0_g2_i1.p1", "Xenopus_tropicalis_DN51265_c0_g1_i1.p1", "Xenopus_tropicalis_DN51269_c0_g1_i1.p1", "Xenopus_tropicalis_DN51286_c2_g1_i1.p1", "Xenopus_tropicalis_DN51317_c4_g1_i2.p1", "Xenopus_tropicalis_DN51319_c0_g1_i7.p1", "Xenopus_tropicalis_DN51324_c0_g1_i1.p1", "Xenopus_tropicalis_DN51354_c1_g1_i2.p1", "Xenopus_tropicalis_DN51456_c0_g1_i5.p1", "Xenopus_tropicalis_DN51548_c4_g1_i1.p1", "Xenopus_tropicalis_DN51565_c7_g1_i3.p1", "Xenopus_tropicalis_DN51597_c1_g1_i1.p1", "Xenopus_tropicalis_DN51661_c0_g1_i1.p1", "Xenopus_tropicalis_DN51662_c1_g1_i1.p1", "Xenopus_tropicalis_DN51672_c0_g1_i1.p1", "Xenopus_tropicalis_DN51703_c3_g1_i2.p1", "Xenopus_tropicalis_DN51745_c0_g1_i1.p1", "Xenopus_tropicalis_DN51751_c9_g1_i1.p1", "Xenopus_tropicalis_DN51786_c0_g1_i4.p1", "Xenopus_tropicalis_DN51790_c4_g1_i6.p1", "Xenopus_tropicalis_DN51811_c3_g1_i2.p1", "Xenopus_tropicalis_DN51818_c11_g1_i2.p1", "Xenopus_tropicalis_DN51880_c2_g1_i2.p1", "Xenopus_tropicalis_DN51904_c0_g1_i3.p1", "Xenopus_tropicalis_DN51943_c0_g1_i2.p1", "Xenopus_tropicalis_DN51947_c2_g1_i6.p1", "Xenopus_tropicalis_DN51999_c3_g1_i1.p1", "Xenopus_tropicalis_DN52065_c1_g1_i1.p1", "Xenopus_tropicalis_DN52067_c0_g1_i1.p1", "Xenopus_tropicalis_DN52116_c0_g1_i1.p1", "Xenopus_tropicalis_DN52122_c0_g1_i1.p1", "Xenopus_tropicalis_DN52147_c0_g1_i1.p1", "Xenopus_tropicalis_DN52155_c0_g1_i1.p1", "Xenopus_tropicalis_DN52159_c9_g2_i6.p1", "Xenopus_tropicalis_DN52175_c2_g1_i2.p1", "Xenopus_tropicalis_DN52221_c0_g1_i3.p1", "Xenopus_tropicalis_DN52226_c1_g1_i3.p1", "Xenopus_tropicalis_DN52226_c1_g1_i5.p1", "Xenopus_tropicalis_DN52233_c3_g1_i3.p1", "Xenopus_tropicalis_DN52263_c0_g2_i2.p1", "Xenopus_tropicalis_DN52270_c7_g1_i1.p1", "Xenopus_tropicalis_DN52271_c1_g1_i5.p1", "Xenopus_tropicalis_DN52359_c10_g1_i1.p1", "Xenopus_tropicalis_DN52367_c2_g2_i1.p1", "Xenopus_tropicalis_DN52394_c3_g1_i2.p1", "Xenopus_tropicalis_DN52405_c0_g1_i1.p1", "Xenopus_tropicalis_DN52422_c3_g1_i1.p1", "Xenopus_tropicalis_DN52430_c0_g1_i3.p1", "Xenopus_tropicalis_DN52455_c5_g1_i2.p1", "Xenopus_tropicalis_DN52460_c1_g1_i4.p1", "Xenopus_tropicalis_DN52466_c6_g1_i1.p1", "Xenopus_tropicalis_DN52508_c1_g1_i1.p1", "Xenopus_tropicalis_DN52554_c0_g1_i1.p1", "Xenopus_tropicalis_DN52556_c0_g1_i1.p1", "Xenopus_tropicalis_DN52558_c4_g1_i1.p1", "Xenopus_tropicalis_DN52563_c0_g1_i1.p1", "Xenopus_tropicalis_DN52576_c0_g1_i1.p1", "Xenopus_tropicalis_DN52576_c1_g1_i1.p1", "Xenopus_tropicalis_DN52590_c0_g1_i1.p1", "Xenopus_tropicalis_DN52607_c9_g2_i2.p1", "Xenopus_tropicalis_DN52626_c0_g1_i6.p1", "Xenopus_tropicalis_DN52631_c1_g1_i1.p1", "Xenopus_tropicalis_DN52644_c0_g1_i1.p1", "Xenopus_tropicalis_DN52651_c2_g1_i1.p1", "Xenopus_tropicalis_DN52665_c11_g2_i1.p1", "Xenopus_tropicalis_DN52668_c3_g2_i1.p1", "Xenopus_tropicalis_DN52723_c0_g1_i2.p1", "Xenopus_tropicalis_DN52781_c1_g1_i1.p1", "Xenopus_tropicalis_DN52793_c4_g1_i1.p1", "Xenopus_tropicalis_DN52799_c12_g1_i1.p1", "Xenopus_tropicalis_DN52935_c1_g1_i2.p1", "Xenopus_tropicalis_DN52943_c14_g3_i1.p1", "Xenopus_tropicalis_DN52961_c0_g1_i10.p1", "Xenopus_tropicalis_DN52972_c0_g1_i4.p1", "Xenopus_tropicalis_DN53047_c1_g1_i4.p1", "Xenopus_tropicalis_DN53047_c1_g1_i5.p1", "Xenopus_tropicalis_DN53068_c0_g1_i1.p1", "Xenopus_tropicalis_DN53068_c0_g1_i2.p1", "Xenopus_tropicalis_DN53074_c4_g1_i1.p1", "Xenopus_tropicalis_DN53095_c0_g1_i2.p1", "Xenopus_tropicalis_DN53110_c8_g3_i1.p1", "Xenopus_tropicalis_DN53134_c10_g1_i1.p1", "Xenopus_tropicalis_DN53164_c3_g1_i2.p1", "Xenopus_tropicalis_DN53190_c11_g1_i1.p1", "Xenopus_tropicalis_DN5672_c0_g1_i1.p1", "Xenopus_tropicalis_DN5683_c0_g1_i5.p1", "Xenopus_tropicalis_DN5694_c0_g1_i1.p1", "Xenopus_tropicalis_DN5727_c1_g1_i1.p2", "Xenopus_tropicalis_DN57507_c0_g1_i1.p1", "Xenopus_tropicalis_DN63360_c0_g1_i1.p1", "Xenopus_tropicalis_DN63451_c0_g1_i1.p1", "Xenopus_tropicalis_DN63730_c0_g1_i1.p1", "Xenopus_tropicalis_DN7175_c0_g1_i2.p1", "Xenopus_tropicalis_DN7308_c0_g1_i1.p1", "Xenopus_tropicalis_DN78309_c0_g1_i1.p1", "Xenopus_tropicalis_DN79540_c0_g1_i1.p1", "Xenopus_tropicalis_DN79944_c0_g1_i1.p1", "Xenopus_tropicalis_DN9244_c0_g1_i1.p1", "Xenopus_tropicalis_DN93176_c0_g1_i1.p1", "Xenopus_tropicalis_DN94018_c0_g1_i2.p1", "Xenopus_tropicalis_DN96794_c0_g1_i2.p1", "Xenopus_tropicalis_DN9964_c0_g1_i1.p1")
2	GO:0005488	binding	9319	1697	1501.76	6.1e-23	c("Xenopus_tropicalis_DN10164_c0_g1_i1.p1", "Xenopus_tropicalis_DN1020_c0_g1_i2.p1", "Xenopus_tropicalis_DN10424_c0_g1_i1.p1", "Xenopus_tropicalis_DN10740_c0_g1_i1.p1", "Xenopus_tropicalis_DN108402_c0_g1_i1.p1", "Xenopus_tropicalis_DN108420_c0_g1_i1.p1", "Xenopus_tropicalis_DN108454_c0_g1_i1.p1", "Xenopus_tropicalis_DN108697_c0_g1_i1.p1", "Xenopus_tropicalis_DN109079_c0_g1_i1.p1", "Xenopus_tropicalis_DN109259_c0_g1_i1.p1", "Xenopus_tropicalis_DN109418_c0_g1_i1.p1", "Xenopus_tropicalis_DN109758_c0_g1_i2.p1", "Xenopus_tropicalis_DN110901_c0_g1_i1.p1", "Xenopus_tropicalis_DN111352_c0_g1_i1.p1", "Xenopus_tropicalis_DN111487_c0_g1_i1.p1", "Xenopus_tropicalis_DN1115_c0_g1_i3.p1", "Xenopus_tropicalis_DN112219_c0_g1_i2.p1", "Xenopus_tropicalis_DN112337_c0_g1_i1.p1", "Xenopus_tropicalis_DN1125_c0_g1_i1.p1", "Xenopus_tropicalis_DN11263_c0_g1_i1.p1", "Xenopus_tropicalis_DN112748_c0_g1_i1.p1", "Xenopus_tropicalis_DN113436_c0_g1_i1.p1", "Xenopus_tropicalis_DN11414_c0_g1_i1.p1", "Xenopus_tropicalis_DN11424_c0_g1_i1.p1", "Xenopus_tropicalis_DN11444_c0_g1_i1.p1", "Xenopus_tropicalis_DN11480_c0_g1_i2.p1", "Xenopus_tropicalis_DN11495_c0_g1_i1.p1", "Xenopus_tropicalis_DN115081_c0_g1_i1.p1", "Xenopus_tropicalis_DN11582_c0_g1_i1.p1", "Xenopus_tropicalis_DN11585_c0_g1_i1.p1", "Xenopus_tropicalis_DN11604_c0_g1_i1.p1", "Xenopus_tropicalis_DN11636_c0_g1_i1.p1", "Xenopus_tropicalis_DN12132_c0_g1_i1.p1", "Xenopus_tropicalis_DN1216_c0_g1_i2.p1", "Xenopus_tropicalis_DN123169_c0_g1_i1.p1", "Xenopus_tropicalis_DN123215_c0_g1_i1.p1", "Xenopus_tropicalis_DN123331_c0_g1_i1.p1", "Xenopus_tropicalis_DN123349_c0_g1_i1.p1", "Xenopus_tropicalis_DN12379_c0_g1_i1.p1", "Xenopus_tropicalis_DN124449_c0_g1_i1.p1", "Xenopus_tropicalis_DN124788_c0_g1_i1.p1", "Xenopus_tropicalis_DN125829_c0_g1_i1.p1", "Xenopus_tropicalis_DN126177_c0_g1_i1.p1", "Xenopus_tropicalis_DN13352_c0_g1_i1.p1", "Xenopus_tropicalis_DN1347_c0_g1_i1.p1", "Xenopus_tropicalis_DN13551_c0_g1_i1.p1", "Xenopus_tropicalis_DN13943_c0_g1_i1.p1", "Xenopus_tropicalis_DN1413_c0_g1_i1.p1", "Xenopus_tropicalis_DN1435_c0_g1_i3.p1", "Xenopus_tropicalis_DN14481_c0_g1_i1.p1", "Xenopus_tropicalis_DN15064_c0_g1_i1.p1", "Xenopus_tropicalis_DN1556_c0_g1_i1.p1", "Xenopus_tropicalis_DN15810_c0_g1_i1.p1", "Xenopus_tropicalis_DN1586_c0_g1_i1.p2", "Xenopus_tropicalis_DN15908_c0_g1_i1.p1", "Xenopus_tropicalis_DN17355_c0_g1_i1.p1", "Xenopus_tropicalis_DN17754_c0_g1_i1.p1", "Xenopus_tropicalis_DN18121_c0_g1_i1.p1", "Xenopus_tropicalis_DN18474_c0_g1_i1.p1", "Xenopus_tropicalis_DN18932_c0_g1_i5.p1", "Xenopus_tropicalis_DN19663_c0_g1_i1.p1", "Xenopus_tropicalis_DN19876_c0_g1_i1.p1", "Xenopus_tropicalis_DN20368_c0_g1_i1.p1", "Xenopus_tropicalis_DN20500_c0_g1_i1.p1", "Xenopus_tropicalis_DN20533_c0_g1_i2.p1", "Xenopus_tropicalis_DN20574_c1_g1_i1.p1", "Xenopus_tropicalis_DN20678_c0_g1_i1.p1", "Xenopus_tropicalis_DN20700_c0_g1_i1.p1", "Xenopus_tropicalis_DN20964_c0_g1_i1.p1", "Xenopus_tropicalis_DN21011_c0_g1_i1.p1", "Xenopus_tropicalis_DN21072_c0_g1_i1.p1", "Xenopus_tropicalis_DN21153_c0_g1_i1.p1", "Xenopus_tropicalis_DN21222_c0_g1_i2.p1", "Xenopus_tropicalis_DN2123_c0_g1_i1.p1", "Xenopus_tropicalis_DN21353_c0_g1_i2.p1", "Xenopus_tropicalis_DN21452_c0_g1_i1.p1", "Xenopus_tropicalis_DN21456_c0_g1_i1.p1", "Xenopus_tropicalis_DN22002_c0_g1_i3.p1", "Xenopus_tropicalis_DN22036_c0_g1_i2.p1", "Xenopus_tropicalis_DN22055_c0_g1_i1.p1", "Xenopus_tropicalis_DN22084_c0_g1_i1.p1", "Xenopus_tropicalis_DN2209_c0_g1_i1.p1", "Xenopus_tropicalis_DN22122_c0_g1_i1.p1", "Xenopus_tropicalis_DN22157_c0_g1_i1.p1", "Xenopus_tropicalis_DN22200_c0_g1_i1.p1", "Xenopus_tropicalis_DN22320_c0_g1_i2.p1", "Xenopus_tropicalis_DN22352_c0_g1_i2.p1", "Xenopus_tropicalis_DN22443_c0_g1_i1.p1", "Xenopus_tropicalis_DN22510_c0_g1_i1.p1", "Xenopus_tropicalis_DN22613_c0_g1_i2.p1", "Xenopus_tropicalis_DN22729_c0_g1_i1.p1", "Xenopus_tropicalis_DN22745_c0_g1_i2.p1", "Xenopus_tropicalis_DN22863_c0_g1_i1.p1", "Xenopus_tropicalis_DN22863_c0_g1_i2.p1", "Xenopus_tropicalis_DN23194_c0_g1_i1.p1", "Xenopus_tropicalis_DN23295_c0_g1_i1.p1", "Xenopus_tropicalis_DN23298_c0_g1_i1.p1", "Xenopus_tropicalis_DN23621_c0_g1_i1.p2", "Xenopus_tropicalis_DN2368_c0_g1_i1.p1", "Xenopus_tropicalis_DN23694_c0_g1_i1.p2", "Xenopus_tropicalis_DN23705_c0_g1_i1.p1", "Xenopus_tropicalis_DN23837_c0_g1_i1.p1", "Xenopus_tropicalis_DN23881_c0_g1_i1.p1", "Xenopus_tropicalis_DN24019_c0_g1_i1.p1", "Xenopus_tropicalis_DN24085_c0_g1_i1.p1", "Xenopus_tropicalis_DN24194_c0_g1_i3.p1", "Xenopus_tropicalis_DN24578_c0_g1_i3.p1", "Xenopus_tropicalis_DN2473_c0_g1_i1.p1", "Xenopus_tropicalis_DN25205_c0_g1_i1.p1", "Xenopus_tropicalis_DN25301_c0_g1_i1.p1", "Xenopus_tropicalis_DN25344_c0_g1_i2.p1", "Xenopus_tropicalis_DN25489_c0_g1_i1.p1", "Xenopus_tropicalis_DN25608_c0_g1_i3.p2", "Xenopus_tropicalis_DN25877_c0_g1_i1.p1", "Xenopus_tropicalis_DN25881_c0_g1_i1.p1", "Xenopus_tropicalis_DN25882_c0_g1_i2.p1", "Xenopus_tropicalis_DN2594_c0_g1_i1.p1", "Xenopus_tropicalis_DN26009_c0_g1_i2.p1", "Xenopus_tropicalis_DN26067_c0_g1_i1.p2", "Xenopus_tropicalis_DN26095_c0_g1_i2.p1", "Xenopus_tropicalis_DN26220_c0_g1_i1.p1", "Xenopus_tropicalis_DN26227_c1_g1_i1.p1", "Xenopus_tropicalis_DN26383_c0_g1_i1.p1", "Xenopus_tropicalis_DN26429_c0_g1_i1.p1", "Xenopus_tropicalis_DN26435_c0_g1_i1.p1", "Xenopus_tropicalis_DN26488_c0_g1_i1.p1", "Xenopus_tropicalis_DN26493_c0_g1_i1.p1", "Xenopus_tropicalis_DN26519_c0_g1_i2.p1", "Xenopus_tropicalis_DN26523_c0_g1_i1.p1", "Xenopus_tropicalis_DN26630_c0_g1_i2.p1", "Xenopus_tropicalis_DN26630_c0_g1_i3.p1", "Xenopus_tropicalis_DN26648_c0_g1_i1.p1", "Xenopus_tropicalis_DN26651_c0_g1_i1.p1", "Xenopus_tropicalis_DN26679_c0_g1_i1.p1", "Xenopus_tropicalis_DN26704_c0_g1_i1.p1", "Xenopus_tropicalis_DN26745_c0_g1_i1.p1", "Xenopus_tropicalis_DN26785_c0_g1_i1.p1", "Xenopus_tropicalis_DN26848_c0_g1_i1.p1", "Xenopus_tropicalis_DN26900_c0_g1_i1.p1", "Xenopus_tropicalis_DN26913_c0_g1_i2.p1", "Xenopus_tropicalis_DN26946_c0_g1_i1.p1", "Xenopus_tropicalis_DN26949_c0_g1_i3.p1", "Xenopus_tropicalis_DN26990_c0_g1_i1.p1", "Xenopus_tropicalis_DN27009_c0_g1_i3.p1", "Xenopus_tropicalis_DN27042_c0_g1_i1.p1", "Xenopus_tropicalis_DN27054_c0_g1_i1.p1", "Xenopus_tropicalis_DN27076_c0_g1_i1.p1", "Xenopus_tropicalis_DN27352_c0_g1_i2.p1", "Xenopus_tropicalis_DN27429_c0_g1_i2.p1", "Xenopus_tropicalis_DN27602_c0_g1_i1.p1", "Xenopus_tropicalis_DN27716_c0_g1_i1.p1", "Xenopus_tropicalis_DN27729_c0_g1_i2.p1", "Xenopus_tropicalis_DN28211_c0_g1_i1.p1", "Xenopus_tropicalis_DN28325_c0_g1_i1.p1", "Xenopus_tropicalis_DN28580_c0_g1_i1.p1", "Xenopus_tropicalis_DN28656_c1_g1_i1.p1", "Xenopus_tropicalis_DN28678_c0_g1_i1.p1", "Xenopus_tropicalis_DN28772_c0_g1_i1.p1", "Xenopus_tropicalis_DN28874_c0_g1_i1.p1", "Xenopus_tropicalis_DN29153_c0_g1_i1.p2", "Xenopus_tropicalis_DN29160_c0_g1_i1.p1", "Xenopus_tropicalis_DN29420_c1_g1_i1.p1", "Xenopus_tropicalis_DN29658_c0_g1_i3.p1", "Xenopus_tropicalis_DN29679_c0_g1_i1.p1", "Xenopus_tropicalis_DN29849_c0_g1_i1.p1", "Xenopus_tropicalis_DN29957_c0_g1_i1.p1", "Xenopus_tropicalis_DN29984_c0_g1_i1.p1", "Xenopus_tropicalis_DN3011_c0_g1_i1.p1", "Xenopus_tropicalis_DN30129_c0_g1_i3.p1", "Xenopus_tropicalis_DN3015_c0_g1_i1.p1", "Xenopus_tropicalis_DN30160_c0_g1_i1.p1", "Xenopus_tropicalis_DN30338_c0_g1_i1.p1", "Xenopus_tropicalis_DN30347_c0_g1_i1.p1", "Xenopus_tropicalis_DN30388_c0_g1_i1.p1", "Xenopus_tropicalis_DN30392_c0_g1_i1.p1", "Xenopus_tropicalis_DN30428_c0_g1_i1.p1", "Xenopus_tropicalis_DN30479_c0_g1_i4.p1", "Xenopus_tropicalis_DN30495_c0_g1_i1.p1", "Xenopus_tropicalis_DN30548_c0_g1_i2.p1", "Xenopus_tropicalis_DN30597_c0_g1_i1.p1", "Xenopus_tropicalis_DN30604_c0_g1_i3.p1", "Xenopus_tropicalis_DN30604_c0_g1_i5.p1", "Xenopus_tropicalis_DN30712_c0_g1_i3.p1", "Xenopus_tropicalis_DN30725_c0_g1_i1.p1", "Xenopus_tropicalis_DN30789_c0_g1_i1.p1", "Xenopus_tropicalis_DN30810_c0_g1_i1.p1", "Xenopus_tropicalis_DN30886_c0_g1_i2.p1", "Xenopus_tropicalis_DN30904_c0_g1_i1.p1", "Xenopus_tropicalis_DN30914_c0_g1_i1.p1", "Xenopus_tropicalis_DN30931_c0_g1_i1.p1", "Xenopus_tropicalis_DN30936_c0_g1_i1.p1", "Xenopus_tropicalis_DN30986_c0_g1_i1.p1", "Xenopus_tropicalis_DN31089_c0_g1_i1.p1", "Xenopus_tropicalis_DN31098_c0_g1_i1.p1", "Xenopus_tropicalis_DN31130_c0_g1_i1.p1", "Xenopus_tropicalis_DN31267_c0_g1_i1.p1", "Xenopus_tropicalis_DN31273_c0_g1_i1.p1", "Xenopus_tropicalis_DN31285_c0_g1_i1.p1", "Xenopus_tropicalis_DN31296_c0_g1_i1.p1", "Xenopus_tropicalis_DN3130_c0_g1_i1.p1", "Xenopus_tropicalis_DN31306_c0_g1_i1.p1", "Xenopus_tropicalis_DN31367_c0_g1_i1.p1", "Xenopus_tropicalis_DN31392_c0_g1_i1.p1", "Xenopus_tropicalis_DN31402_c0_g1_i1.p1", "Xenopus_tropicalis_DN31408_c0_g1_i2.p1", "Xenopus_tropicalis_DN31463_c0_g1_i1.p1", "Xenopus_tropicalis_DN31559_c0_g1_i4.p1", "Xenopus_tropicalis_DN31607_c0_g1_i1.p1", "Xenopus_tropicalis_DN31618_c0_g1_i1.p1", "Xenopus_tropicalis_DN31624_c0_g1_i1.p1", "Xenopus_tropicalis_DN31645_c0_g1_i1.p1", "Xenopus_tropicalis_DN31690_c0_g1_i1.p1", "Xenopus_tropicalis_DN31703_c0_g1_i1.p1", "Xenopus_tropicalis_DN31769_c0_g1_i2.p1", "Xenopus_tropicalis_DN31850_c0_g1_i1.p1", "Xenopus_tropicalis_DN31886_c0_g1_i1.p1", "Xenopus_tropicalis_DN31976_c0_g1_i1.p1", "Xenopus_tropicalis_DN31978_c0_g1_i1.p1", "Xenopus_tropicalis_DN31996_c0_g1_i1.p1", "Xenopus_tropicalis_DN32002_c0_g1_i1.p1", "Xenopus_tropicalis_DN32009_c0_g1_i2.p1", "Xenopus_tropicalis_DN32031_c0_g1_i1.p1", "Xenopus_tropicalis_DN32069_c0_g1_i1.p1", "Xenopus_tropicalis_DN32091_c0_g1_i1.p1", "Xenopus_tropicalis_DN32103_c0_g1_i1.p1", "Xenopus_tropicalis_DN32122_c0_g1_i1.p1", "Xenopus_tropicalis_DN32179_c0_g1_i1.p1", "Xenopus_tropicalis_DN32194_c0_g1_i2.p1", "Xenopus_tropicalis_DN32451_c0_g1_i1.p1", "Xenopus_tropicalis_DN32457_c0_g1_i1.p1", "Xenopus_tropicalis_DN32480_c0_g1_i1.p1", "Xenopus_tropicalis_DN3250_c0_g1_i1.p1", "Xenopus_tropicalis_DN32543_c0_g1_i1.p1", "Xenopus_tropicalis_DN32609_c0_g1_i1.p1", "Xenopus_tropicalis_DN32621_c0_g1_i1.p1", "Xenopus_tropicalis_DN32629_c0_g1_i1.p1", "Xenopus_tropicalis_DN32644_c0_g1_i1.p1", "Xenopus_tropicalis_DN32648_c0_g1_i1.p1", "Xenopus_tropicalis_DN32741_c0_g1_i1.p1", "Xenopus_tropicalis_DN32777_c0_g1_i2.p1", "Xenopus_tropicalis_DN32822_c0_g1_i1.p1", "Xenopus_tropicalis_DN32845_c0_g1_i2.p1", "Xenopus_tropicalis_DN32946_c0_g1_i1.p1", "Xenopus_tropicalis_DN32958_c0_g1_i1.p1", "Xenopus_tropicalis_DN32966_c0_g1_i1.p1", "Xenopus_tropicalis_DN32966_c0_g1_i3.p1", "Xenopus_tropicalis_DN33047_c0_g1_i1.p1", "Xenopus_tropicalis_DN33069_c0_g1_i1.p1", "Xenopus_tropicalis_DN33109_c0_g1_i1.p1", "Xenopus_tropicalis_DN33139_c0_g1_i1.p1", "Xenopus_tropicalis_DN33156_c0_g1_i1.p1", "Xenopus_tropicalis_DN33191_c0_g1_i1.p1", "Xenopus_tropicalis_DN33276_c0_g1_i1.p1", "Xenopus_tropicalis_DN33324_c0_g1_i1.p1", "Xenopus_tropicalis_DN33341_c0_g1_i1.p1", "Xenopus_tropicalis_DN33476_c0_g1_i4.p1", "Xenopus_tropicalis_DN33514_c1_g1_i1.p1", "Xenopus_tropicalis_DN33541_c0_g1_i1.p1", "Xenopus_tropicalis_DN33598_c0_g1_i2.p1", "Xenopus_tropicalis_DN33603_c0_g1_i1.p1", "Xenopus_tropicalis_DN33617_c0_g1_i1.p1", "Xenopus_tropicalis_DN33629_c0_g1_i1.p1", "Xenopus_tropicalis_DN33643_c0_g1_i1.p1", "Xenopus_tropicalis_DN33694_c0_g1_i1.p1", "Xenopus_tropicalis_DN33809_c0_g1_i3.p1", "Xenopus_tropicalis_DN33840_c0_g1_i1.p1", "Xenopus_tropicalis_DN33855_c0_g1_i2.p1", "Xenopus_tropicalis_DN33881_c0_g1_i1.p1", "Xenopus_tropicalis_DN33971_c0_g1_i1.p1", "Xenopus_tropicalis_DN33977_c0_g1_i1.p1", "Xenopus_tropicalis_DN33986_c0_g1_i3.p1", "Xenopus_tropicalis_DN34121_c0_g1_i1.p1", "Xenopus_tropicalis_DN34150_c0_g1_i1.p1", "Xenopus_tropicalis_DN34224_c0_g1_i2.p1", "Xenopus_tropicalis_DN34279_c0_g1_i1.p1", "Xenopus_tropicalis_DN34394_c0_g1_i1.p1", "Xenopus_tropicalis_DN34399_c0_g1_i1.p1", "Xenopus_tropicalis_DN3445_c0_g1_i1.p1", "Xenopus_tropicalis_DN34483_c0_g1_i1.p1", "Xenopus_tropicalis_DN34566_c0_g1_i1.p1", "Xenopus_tropicalis_DN34588_c0_g1_i2.p1", "Xenopus_tropicalis_DN34656_c0_g1_i3.p2", "Xenopus_tropicalis_DN34760_c0_g1_i2.p1", "Xenopus_tropicalis_DN34803_c0_g1_i1.p1", "Xenopus_tropicalis_DN34901_c0_g1_i2.p1", "Xenopus_tropicalis_DN34973_c0_g1_i1.p1", "Xenopus_tropicalis_DN34976_c0_g1_i1.p1", "Xenopus_tropicalis_DN35088_c1_g1_i1.p1", "Xenopus_tropicalis_DN35160_c0_g1_i1.p1", "Xenopus_tropicalis_DN35202_c0_g1_i1.p1", "Xenopus_tropicalis_DN35246_c0_g1_i1.p1", "Xenopus_tropicalis_DN35248_c0_g1_i1.p1", "Xenopus_tropicalis_DN35262_c0_g1_i1.p1", "Xenopus_tropicalis_DN35311_c0_g1_i1.p1", "Xenopus_tropicalis_DN35314_c0_g1_i3.p1", "Xenopus_tropicalis_DN35359_c0_g1_i1.p1", "Xenopus_tropicalis_DN35384_c0_g1_i1.p1", "Xenopus_tropicalis_DN35412_c0_g1_i1.p1", "Xenopus_tropicalis_DN35473_c0_g1_i1.p1", "Xenopus_tropicalis_DN35502_c0_g1_i1.p1", "Xenopus_tropicalis_DN35502_c0_g1_i2.p1", "Xenopus_tropicalis_DN3555_c0_g1_i1.p2", "Xenopus_tropicalis_DN35551_c0_g2_i1.p1", "Xenopus_tropicalis_DN35553_c0_g1_i3.p1", "Xenopus_tropicalis_DN35560_c0_g1_i2.p1", "Xenopus_tropicalis_DN35593_c0_g1_i1.p1", "Xenopus_tropicalis_DN35626_c0_g1_i1.p1", "Xenopus_tropicalis_DN35645_c0_g1_i1.p1", "Xenopus_tropicalis_DN35675_c0_g1_i2.p1", "Xenopus_tropicalis_DN35684_c0_g1_i1.p1", "Xenopus_tropicalis_DN35685_c0_g1_i1.p1", "Xenopus_tropicalis_DN35693_c0_g1_i2.p1", "Xenopus_tropicalis_DN35701_c0_g1_i4.p1", "Xenopus_tropicalis_DN35717_c0_g1_i1.p1", "Xenopus_tropicalis_DN3577_c0_g1_i1.p1", "Xenopus_tropicalis_DN35789_c0_g1_i1.p1", "Xenopus_tropicalis_DN35849_c0_g1_i1.p1", "Xenopus_tropicalis_DN35885_c0_g1_i1.p1", "Xenopus_tropicalis_DN35914_c0_g1_i1.p1", "Xenopus_tropicalis_DN35921_c0_g1_i1.p1", "Xenopus_tropicalis_DN35948_c0_g1_i1.p1", "Xenopus_tropicalis_DN35977_c0_g1_i1.p1", "Xenopus_tropicalis_DN35997_c1_g1_i1.p1", "Xenopus_tropicalis_DN36017_c0_g1_i1.p1", "Xenopus_tropicalis_DN36050_c0_g1_i2.p1", "Xenopus_tropicalis_DN36057_c0_g1_i1.p1", "Xenopus_tropicalis_DN36071_c0_g1_i1.p1", "Xenopus_tropicalis_DN36118_c0_g1_i3.p1", "Xenopus_tropicalis_DN36163_c0_g1_i1.p1", "Xenopus_tropicalis_DN36222_c0_g1_i1.p1", "Xenopus_tropicalis_DN36234_c0_g1_i1.p1", "Xenopus_tropicalis_DN36248_c0_g1_i1.p1", "Xenopus_tropicalis_DN36264_c0_g1_i1.p1", "Xenopus_tropicalis_DN36401_c0_g1_i1.p1", "Xenopus_tropicalis_DN36429_c0_g1_i1.p1", "Xenopus_tropicalis_DN36444_c0_g1_i1.p1", "Xenopus_tropicalis_DN36449_c0_g1_i1.p1", "Xenopus_tropicalis_DN36473_c0_g1_i1.p1", "Xenopus_tropicalis_DN36504_c0_g1_i1.p1", "Xenopus_tropicalis_DN36521_c0_g1_i1.p1", "Xenopus_tropicalis_DN36549_c0_g1_i1.p1", "Xenopus_tropicalis_DN36550_c0_g1_i1.p1", "Xenopus_tropicalis_DN36557_c0_g1_i2.p1", "Xenopus_tropicalis_DN36559_c0_g1_i1.p1", "Xenopus_tropicalis_DN36576_c0_g1_i1.p1", "Xenopus_tropicalis_DN36621_c1_g1_i1.p1", "Xenopus_tropicalis_DN36629_c0_g1_i1.p1", "Xenopus_tropicalis_DN36663_c0_g1_i1.p1", "Xenopus_tropicalis_DN36676_c0_g1_i3.p1", "Xenopus_tropicalis_DN36703_c0_g1_i1.p1", "Xenopus_tropicalis_DN36705_c0_g1_i1.p1", "Xenopus_tropicalis_DN36751_c0_g1_i1.p1", "Xenopus_tropicalis_DN36765_c0_g1_i1.p1", "Xenopus_tropicalis_DN36830_c0_g1_i1.p1", "Xenopus_tropicalis_DN36834_c0_g1_i1.p1", "Xenopus_tropicalis_DN36836_c0_g1_i1.p1", "Xenopus_tropicalis_DN36836_c0_g1_i5.p1", "Xenopus_tropicalis_DN36895_c1_g1_i1.p1", "Xenopus_tropicalis_DN36906_c0_g1_i1.p1", "Xenopus_tropicalis_DN36928_c0_g1_i1.p1", "Xenopus_tropicalis_DN36993_c0_g1_i2.p1", "Xenopus_tropicalis_DN37030_c0_g1_i2.p1", "Xenopus_tropicalis_DN37096_c0_g1_i5.p1", "Xenopus_tropicalis_DN37111_c0_g1_i1.p1", "Xenopus_tropicalis_DN37127_c0_g1_i1.p1", "Xenopus_tropicalis_DN37146_c0_g1_i4.p1", "Xenopus_tropicalis_DN37294_c0_g1_i2.p1", "Xenopus_tropicalis_DN37312_c0_g1_i1.p1", "Xenopus_tropicalis_DN37316_c0_g1_i2.p1", "Xenopus_tropicalis_DN37327_c0_g1_i1.p1", "Xenopus_tropicalis_DN37337_c0_g1_i1.p1", "Xenopus_tropicalis_DN37340_c0_g1_i1.p1", "Xenopus_tropicalis_DN37397_c0_g1_i1.p1", "Xenopus_tropicalis_DN37405_c1_g1_i1.p1", "Xenopus_tropicalis_DN37433_c0_g1_i1.p1", "Xenopus_tropicalis_DN37507_c0_g1_i1.p1", "Xenopus_tropicalis_DN37520_c0_g1_i1.p1", "Xenopus_tropicalis_DN37548_c0_g1_i1.p1", "Xenopus_tropicalis_DN37611_c0_g1_i2.p1", "Xenopus_tropicalis_DN37613_c0_g1_i1.p1", "Xenopus_tropicalis_DN37625_c0_g1_i1.p1", "Xenopus_tropicalis_DN37636_c0_g1_i2.p1", "Xenopus_tropicalis_DN37690_c0_g1_i2.p1", "Xenopus_tropicalis_DN37710_c0_g1_i1.p1", "Xenopus_tropicalis_DN37861_c0_g1_i1.p1", "Xenopus_tropicalis_DN37878_c0_g1_i2.p1", "Xenopus_tropicalis_DN37890_c0_g1_i1.p1", "Xenopus_tropicalis_DN37911_c0_g1_i2.p1", "Xenopus_tropicalis_DN37929_c0_g1_i4.p1", "Xenopus_tropicalis_DN38036_c1_g1_i1.p1", "Xenopus_tropicalis_DN38086_c0_g1_i2.p1", "Xenopus_tropicalis_DN38110_c0_g1_i1.p1", "Xenopus_tropicalis_DN3813_c1_g1_i1.p1", "Xenopus_tropicalis_DN38150_c0_g1_i1.p1", "Xenopus_tropicalis_DN38278_c0_g1_i2.p1", "Xenopus_tropicalis_DN38340_c0_g1_i1.p1", "Xenopus_tropicalis_DN38346_c0_g1_i1.p1", "Xenopus_tropicalis_DN38434_c0_g1_i1.p1", "Xenopus_tropicalis_DN38449_c0_g1_i1.p1", "Xenopus_tropicalis_DN38451_c0_g1_i1.p1", "Xenopus_tropicalis_DN38466_c0_g1_i1.p1", "Xenopus_tropicalis_DN38476_c0_g1_i2.p1", "Xenopus_tropicalis_DN38483_c0_g1_i1.p1", "Xenopus_tropicalis_DN38522_c0_g1_i2.p1", "Xenopus_tropicalis_DN38528_c0_g1_i2.p1", "Xenopus_tropicalis_DN38537_c0_g1_i2.p1", "Xenopus_tropicalis_DN38538_c0_g1_i1.p1", "Xenopus_tropicalis_DN38604_c0_g1_i1.p1", "Xenopus_tropicalis_DN38631_c0_g1_i2.p1", "Xenopus_tropicalis_DN38636_c0_g1_i2.p1", "Xenopus_tropicalis_DN38652_c0_g1_i1.p1", "Xenopus_tropicalis_DN38674_c0_g1_i2.p1", "Xenopus_tropicalis_DN38683_c1_g1_i1.p1", "Xenopus_tropicalis_DN38693_c0_g1_i1.p1", "Xenopus_tropicalis_DN38701_c0_g1_i1.p1", "Xenopus_tropicalis_DN38793_c0_g1_i1.p1", "Xenopus_tropicalis_DN38796_c0_g2_i1.p1", "Xenopus_tropicalis_DN38800_c0_g1_i1.p1", "Xenopus_tropicalis_DN38829_c0_g1_i1.p1", "Xenopus_tropicalis_DN38856_c0_g1_i1.p1", "Xenopus_tropicalis_DN38871_c0_g1_i1.p1", "Xenopus_tropicalis_DN38885_c0_g1_i1.p2", "Xenopus_tropicalis_DN38920_c0_g1_i1.p1", "Xenopus_tropicalis_DN38931_c0_g1_i1.p1", "Xenopus_tropicalis_DN38940_c0_g1_i1.p1", "Xenopus_tropicalis_DN38942_c0_g1_i6.p1", "Xenopus_tropicalis_DN38944_c0_g1_i1.p1", "Xenopus_tropicalis_DN38960_c2_g1_i1.p1", "Xenopus_tropicalis_DN38962_c0_g1_i1.p1", "Xenopus_tropicalis_DN38986_c0_g1_i1.p1", "Xenopus_tropicalis_DN38991_c0_g1_i1.p1", "Xenopus_tropicalis_DN39002_c0_g1_i1.p1", "Xenopus_tropicalis_DN39008_c1_g1_i1.p1", "Xenopus_tropicalis_DN39025_c0_g1_i6.p1", "Xenopus_tropicalis_DN39032_c0_g1_i2.p1", "Xenopus_tropicalis_DN39042_c0_g1_i2.p1", "Xenopus_tropicalis_DN39048_c0_g1_i2.p1", "Xenopus_tropicalis_DN39058_c0_g1_i5.p1", "Xenopus_tropicalis_DN39064_c0_g1_i2.p1", "Xenopus_tropicalis_DN39088_c0_g2_i1.p1", "Xenopus_tropicalis_DN39108_c0_g1_i2.p1", "Xenopus_tropicalis_DN39150_c0_g1_i1.p1", "Xenopus_tropicalis_DN39171_c0_g1_i1.p1", "Xenopus_tropicalis_DN39181_c0_g1_i1.p1", "Xenopus_tropicalis_DN39211_c0_g1_i1.p1", "Xenopus_tropicalis_DN39234_c0_g1_i1.p1", "Xenopus_tropicalis_DN39251_c0_g1_i1.p1", "Xenopus_tropicalis_DN39276_c0_g1_i2.p1", "Xenopus_tropicalis_DN39283_c0_g1_i1.p1", "Xenopus_tropicalis_DN39294_c0_g1_i1.p1", "Xenopus_tropicalis_DN39314_c0_g1_i2.p1", "Xenopus_tropicalis_DN39322_c0_g1_i10.p1", "Xenopus_tropicalis_DN39338_c0_g1_i1.p1", "Xenopus_tropicalis_DN39352_c1_g1_i1.p1", "Xenopus_tropicalis_DN39356_c0_g1_i1.p1", "Xenopus_tropicalis_DN39377_c0_g1_i2.p1", "Xenopus_tropicalis_DN39393_c0_g1_i1.p1", "Xenopus_tropicalis_DN39428_c0_g1_i1.p1", "Xenopus_tropicalis_DN39434_c0_g1_i1.p1", "Xenopus_tropicalis_DN39482_c0_g1_i1.p1", "Xenopus_tropicalis_DN39493_c0_g1_i2.p1", "Xenopus_tropicalis_DN39524_c0_g1_i1.p1", "Xenopus_tropicalis_DN39569_c0_g1_i1.p1", "Xenopus_tropicalis_DN39634_c0_g1_i6.p1", "Xenopus_tropicalis_DN39649_c0_g1_i1.p1", "Xenopus_tropicalis_DN39683_c0_g1_i1.p1", "Xenopus_tropicalis_DN39730_c0_g1_i2.p1", "Xenopus_tropicalis_DN39755_c0_g1_i1.p1", "Xenopus_tropicalis_DN39877_c0_g1_i3.p1", "Xenopus_tropicalis_DN39974_c0_g1_i2.p1", "Xenopus_tropicalis_DN40020_c0_g1_i1.p1", "Xenopus_tropicalis_DN40064_c0_g1_i1.p1", "Xenopus_tropicalis_DN40087_c0_g1_i1.p2", "Xenopus_tropicalis_DN40136_c0_g1_i1.p1", "Xenopus_tropicalis_DN40144_c0_g1_i1.p1", "Xenopus_tropicalis_DN40172_c0_g1_i1.p1", "Xenopus_tropicalis_DN40252_c0_g1_i1.p1", "Xenopus_tropicalis_DN40295_c0_g1_i1.p1", "Xenopus_tropicalis_DN40349_c0_g1_i1.p1", "Xenopus_tropicalis_DN40355_c0_g1_i1.p1", "Xenopus_tropicalis_DN40363_c0_g1_i4.p1", "Xenopus_tropicalis_DN40366_c0_g1_i1.p1", "Xenopus_tropicalis_DN40406_c0_g1_i1.p1", "Xenopus_tropicalis_DN40410_c0_g1_i1.p1", "Xenopus_tropicalis_DN40438_c0_g1_i3.p1", "Xenopus_tropicalis_DN40475_c0_g1_i1.p1", "Xenopus_tropicalis_DN40479_c0_g1_i1.p1", "Xenopus_tropicalis_DN40480_c0_g1_i2.p1", "Xenopus_tropicalis_DN40490_c1_g1_i1.p1", "Xenopus_tropicalis_DN40495_c0_g1_i2.p1", "Xenopus_tropicalis_DN40510_c1_g1_i1.p1", "Xenopus_tropicalis_DN40515_c0_g1_i1.p1", "Xenopus_tropicalis_DN40525_c0_g1_i1.p1", "Xenopus_tropicalis_DN40536_c1_g1_i2.p1", "Xenopus_tropicalis_DN40560_c0_g1_i1.p1", "Xenopus_tropicalis_DN40568_c0_g1_i1.p1", "Xenopus_tropicalis_DN40584_c1_g1_i2.p1", "Xenopus_tropicalis_DN40616_c0_g1_i1.p1", "Xenopus_tropicalis_DN40625_c1_g1_i4.p1", "Xenopus_tropicalis_DN40627_c0_g1_i1.p1", "Xenopus_tropicalis_DN40636_c1_g1_i2.p1", "Xenopus_tropicalis_DN40641_c0_g1_i1.p1", "Xenopus_tropicalis_DN40709_c0_g1_i1.p1", "Xenopus_tropicalis_DN40716_c0_g1_i1.p1", "Xenopus_tropicalis_DN40725_c0_g1_i1.p1", "Xenopus_tropicalis_DN40731_c0_g1_i1.p1", "Xenopus_tropicalis_DN40747_c0_g1_i1.p1", "Xenopus_tropicalis_DN40762_c0_g1_i1.p1", "Xenopus_tropicalis_DN40771_c0_g1_i1.p1", "Xenopus_tropicalis_DN40806_c0_g1_i2.p1", "Xenopus_tropicalis_DN40836_c0_g1_i1.p1", "Xenopus_tropicalis_DN40844_c0_g1_i1.p1", "Xenopus_tropicalis_DN40845_c0_g1_i1.p1", "Xenopus_tropicalis_DN40856_c0_g1_i4.p1", "Xenopus_tropicalis_DN40863_c0_g1_i2.p1", "Xenopus_tropicalis_DN40864_c0_g1_i1.p1", "Xenopus_tropicalis_DN40872_c0_g1_i1.p1", "Xenopus_tropicalis_DN40880_c0_g1_i2.p1", "Xenopus_tropicalis_DN40899_c0_g1_i2.p1", "Xenopus_tropicalis_DN40904_c0_g1_i1.p1", "Xenopus_tropicalis_DN40909_c1_g1_i2.p1", "Xenopus_tropicalis_DN40911_c0_g1_i7.p1", "Xenopus_tropicalis_DN40917_c0_g1_i1.p1", "Xenopus_tropicalis_DN40921_c0_g1_i1.p1", "Xenopus_tropicalis_DN40969_c1_g1_i4.p1", "Xenopus_tropicalis_DN41017_c0_g1_i1.p1", "Xenopus_tropicalis_DN41017_c0_g1_i3.p1", "Xenopus_tropicalis_DN41027_c0_g1_i1.p1", "Xenopus_tropicalis_DN41063_c0_g1_i7.p1", "Xenopus_tropicalis_DN41075_c0_g1_i1.p1", "Xenopus_tropicalis_DN41079_c0_g1_i1.p1", "Xenopus_tropicalis_DN41084_c0_g1_i1.p1", "Xenopus_tropicalis_DN41131_c0_g1_i3.p1", "Xenopus_tropicalis_DN41143_c0_g1_i20.p1", "Xenopus_tropicalis_DN41143_c0_g1_i8.p1", "Xenopus_tropicalis_DN41157_c0_g1_i2.p1", "Xenopus_tropicalis_DN41165_c0_g2_i1.p1", "Xenopus_tropicalis_DN41186_c0_g1_i1.p1", "Xenopus_tropicalis_DN41192_c1_g1_i3.p1", "Xenopus_tropicalis_DN41209_c0_g1_i1.p1", "Xenopus_tropicalis_DN41276_c0_g1_i1.p1", "Xenopus_tropicalis_DN41278_c0_g1_i2.p1", "Xenopus_tropicalis_DN41281_c0_g1_i1.p1", "Xenopus_tropicalis_DN41296_c0_g1_i1.p1", "Xenopus_tropicalis_DN41320_c1_g1_i2.p1", "Xenopus_tropicalis_DN41345_c0_g1_i1.p1", "Xenopus_tropicalis_DN41374_c0_g1_i2.p1", "Xenopus_tropicalis_DN41374_c0_g1_i3.p1", "Xenopus_tropicalis_DN41405_c0_g1_i1.p1", "Xenopus_tropicalis_DN41415_c0_g1_i1.p1", "Xenopus_tropicalis_DN41426_c0_g1_i2.p1", "Xenopus_tropicalis_DN41430_c0_g1_i2.p1", "Xenopus_tropicalis_DN41446_c0_g1_i2.p1", "Xenopus_tropicalis_DN41469_c0_g1_i1.p1", "Xenopus_tropicalis_DN41481_c0_g1_i1.p1", "Xenopus_tropicalis_DN41506_c1_g1_i1.p1", "Xenopus_tropicalis_DN41536_c0_g1_i3.p1", "Xenopus_tropicalis_DN41538_c0_g1_i2.p1", "Xenopus_tropicalis_DN41554_c0_g1_i1.p1", "Xenopus_tropicalis_DN41567_c0_g1_i1.p1", "Xenopus_tropicalis_DN41571_c0_g1_i2.p1", "Xenopus_tropicalis_DN41582_c1_g1_i1.p1", "Xenopus_tropicalis_DN41600_c0_g1_i1.p1", "Xenopus_tropicalis_DN41694_c0_g1_i2.p1", "Xenopus_tropicalis_DN41695_c0_g1_i1.p1", "Xenopus_tropicalis_DN41802_c0_g1_i1.p1", "Xenopus_tropicalis_DN41805_c0_g1_i3.p1", "Xenopus_tropicalis_DN41853_c0_g1_i1.p1", "Xenopus_tropicalis_DN41861_c2_g1_i5.p1", "Xenopus_tropicalis_DN41910_c0_g1_i1.p1", "Xenopus_tropicalis_DN41912_c0_g1_i1.p1", "Xenopus_tropicalis_DN41917_c1_g1_i3.p1", "Xenopus_tropicalis_DN41931_c0_g1_i2.p1", "Xenopus_tropicalis_DN41960_c0_g1_i1.p1", "Xenopus_tropicalis_DN41970_c1_g1_i2.p1", "Xenopus_tropicalis_DN41977_c0_g1_i1.p1", "Xenopus_tropicalis_DN41983_c0_g1_i1.p1", "Xenopus_tropicalis_DN41990_c0_g2_i1.p1", "Xenopus_tropicalis_DN42008_c0_g1_i3.p1", "Xenopus_tropicalis_DN42027_c0_g1_i1.p1", "Xenopus_tropicalis_DN42028_c0_g1_i1.p1", "Xenopus_tropicalis_DN42035_c0_g1_i2.p1", "Xenopus_tropicalis_DN42068_c0_g1_i1.p1", "Xenopus_tropicalis_DN42073_c0_g1_i2.p1", "Xenopus_tropicalis_DN42093_c0_g1_i1.p1", "Xenopus_tropicalis_DN42107_c0_g1_i1.p1", "Xenopus_tropicalis_DN42131_c0_g1_i2.p1", "Xenopus_tropicalis_DN42151_c0_g1_i3.p1", "Xenopus_tropicalis_DN42171_c0_g1_i1.p1", "Xenopus_tropicalis_DN42172_c0_g1_i1.p1", "Xenopus_tropicalis_DN42177_c0_g1_i1.p1", "Xenopus_tropicalis_DN42193_c0_g1_i1.p1", "Xenopus_tropicalis_DN42225_c0_g1_i2.p1", "Xenopus_tropicalis_DN42291_c0_g1_i1.p1", "Xenopus_tropicalis_DN42292_c0_g1_i1.p1", "Xenopus_tropicalis_DN42303_c0_g1_i1.p1", "Xenopus_tropicalis_DN42330_c0_g1_i3.p1", "Xenopus_tropicalis_DN42374_c0_g1_i2.p1", "Xenopus_tropicalis_DN42390_c0_g1_i1.p1", "Xenopus_tropicalis_DN42391_c0_g1_i3.p1", "Xenopus_tropicalis_DN42402_c0_g1_i1.p1", "Xenopus_tropicalis_DN42403_c0_g1_i1.p1", "Xenopus_tropicalis_DN42408_c1_g1_i2.p1", "Xenopus_tropicalis_DN42415_c2_g1_i1.p1", "Xenopus_tropicalis_DN42418_c0_g1_i1.p1", "Xenopus_tropicalis_DN42479_c0_g1_i2.p1", "Xenopus_tropicalis_DN42487_c0_g1_i2.p1", "Xenopus_tropicalis_DN42555_c0_g1_i1.p1", "Xenopus_tropicalis_DN42557_c0_g1_i1.p1", "Xenopus_tropicalis_DN42583_c0_g1_i1.p1", "Xenopus_tropicalis_DN42590_c0_g1_i1.p1", "Xenopus_tropicalis_DN42597_c0_g1_i1.p1", "Xenopus_tropicalis_DN42601_c0_g1_i2.p1", "Xenopus_tropicalis_DN42613_c0_g1_i1.p1", "Xenopus_tropicalis_DN42637_c0_g1_i1.p1", "Xenopus_tropicalis_DN42641_c0_g2_i1.p1", "Xenopus_tropicalis_DN42652_c0_g1_i1.p1", "Xenopus_tropicalis_DN42661_c0_g1_i1.p1", "Xenopus_tropicalis_DN42670_c0_g1_i2.p1", "Xenopus_tropicalis_DN42741_c0_g1_i1.p1", "Xenopus_tropicalis_DN42756_c0_g1_i1.p1", "Xenopus_tropicalis_DN42815_c0_g1_i4.p1", "Xenopus_tropicalis_DN42833_c0_g1_i2.p1", "Xenopus_tropicalis_DN42834_c0_g1_i1.p1", "Xenopus_tropicalis_DN42837_c0_g1_i1.p1", "Xenopus_tropicalis_DN42863_c0_g1_i1.p1", "Xenopus_tropicalis_DN42871_c0_g1_i1.p1", "Xenopus_tropicalis_DN42876_c1_g1_i4.p1", "Xenopus_tropicalis_DN42889_c0_g1_i2.p1", "Xenopus_tropicalis_DN42925_c0_g1_i2.p1", "Xenopus_tropicalis_DN42929_c0_g1_i2.p1", "Xenopus_tropicalis_DN42985_c1_g2_i2.p1", "Xenopus_tropicalis_DN42999_c0_g1_i1.p1", "Xenopus_tropicalis_DN43007_c0_g1_i1.p1", "Xenopus_tropicalis_DN43009_c0_g1_i1.p1", "Xenopus_tropicalis_DN43018_c0_g1_i2.p1", "Xenopus_tropicalis_DN43018_c0_g1_i3.p1", "Xenopus_tropicalis_DN43033_c0_g1_i1.p1", "Xenopus_tropicalis_DN43037_c0_g1_i2.p1", "Xenopus_tropicalis_DN43059_c0_g1_i2.p1", "Xenopus_tropicalis_DN43065_c0_g1_i1.p1", "Xenopus_tropicalis_DN43079_c0_g1_i1.p1", "Xenopus_tropicalis_DN43082_c0_g1_i1.p1", "Xenopus_tropicalis_DN43094_c0_g1_i1.p1", "Xenopus_tropicalis_DN43095_c0_g1_i1.p1", "Xenopus_tropicalis_DN43100_c0_g1_i2.p1", "Xenopus_tropicalis_DN43103_c0_g1_i3.p1", "Xenopus_tropicalis_DN43112_c0_g1_i2.p1", "Xenopus_tropicalis_DN43113_c0_g1_i2.p1", "Xenopus_tropicalis_DN43133_c0_g1_i1.p1", "Xenopus_tropicalis_DN43134_c0_g1_i1.p1", "Xenopus_tropicalis_DN43152_c0_g1_i1.p1", "Xenopus_tropicalis_DN43175_c0_g1_i1.p1", "Xenopus_tropicalis_DN43207_c0_g1_i2.p1", "Xenopus_tropicalis_DN43210_c0_g1_i1.p1", "Xenopus_tropicalis_DN43224_c0_g1_i2.p1", "Xenopus_tropicalis_DN43234_c0_g1_i1.p1", "Xenopus_tropicalis_DN43241_c0_g1_i1.p1", "Xenopus_tropicalis_DN43259_c0_g1_i1.p1", "Xenopus_tropicalis_DN43275_c1_g1_i1.p1", "Xenopus_tropicalis_DN43281_c0_g1_i2.p1", "Xenopus_tropicalis_DN43291_c0_g1_i1.p1", "Xenopus_tropicalis_DN43315_c1_g1_i1.p1", "Xenopus_tropicalis_DN43350_c0_g1_i4.p1", "Xenopus_tropicalis_DN43419_c0_g1_i1.p1", "Xenopus_tropicalis_DN43424_c0_g1_i2.p1", "Xenopus_tropicalis_DN43462_c0_g1_i1.p1", "Xenopus_tropicalis_DN43475_c0_g1_i1.p1", "Xenopus_tropicalis_DN43479_c0_g1_i1.p1", "Xenopus_tropicalis_DN43502_c0_g1_i1.p1", "Xenopus_tropicalis_DN43503_c0_g1_i1.p1", "Xenopus_tropicalis_DN43506_c2_g1_i1.p1", "Xenopus_tropicalis_DN43537_c0_g1_i2.p1", "Xenopus_tropicalis_DN43543_c0_g1_i1.p1", "Xenopus_tropicalis_DN43547_c0_g1_i3.p1", "Xenopus_tropicalis_DN43561_c1_g1_i3.p1", "Xenopus_tropicalis_DN43564_c0_g1_i2.p1", "Xenopus_tropicalis_DN43573_c0_g1_i2.p1", "Xenopus_tropicalis_DN43576_c2_g2_i2.p1", "Xenopus_tropicalis_DN43576_c2_g2_i3.p1", "Xenopus_tropicalis_DN43581_c0_g1_i1.p1", "Xenopus_tropicalis_DN43585_c0_g1_i1.p1", "Xenopus_tropicalis_DN43620_c0_g1_i2.p1", "Xenopus_tropicalis_DN43630_c0_g1_i1.p1", "Xenopus_tropicalis_DN43652_c0_g1_i1.p1", "Xenopus_tropicalis_DN43670_c0_g1_i2.p1", "Xenopus_tropicalis_DN43678_c0_g1_i2.p1", "Xenopus_tropicalis_DN43680_c0_g1_i1.p1", "Xenopus_tropicalis_DN43686_c1_g1_i1.p1", "Xenopus_tropicalis_DN43722_c0_g1_i6.p1", "Xenopus_tropicalis_DN43723_c0_g1_i1.p1", "Xenopus_tropicalis_DN43726_c0_g1_i1.p1", "Xenopus_tropicalis_DN43727_c0_g1_i1.p1", "Xenopus_tropicalis_DN43764_c0_g1_i1.p1", "Xenopus_tropicalis_DN43776_c0_g1_i1.p1", "Xenopus_tropicalis_DN43780_c0_g1_i1.p1", "Xenopus_tropicalis_DN43780_c0_g1_i3.p1", "Xenopus_tropicalis_DN43787_c0_g1_i2.p1", "Xenopus_tropicalis_DN43798_c0_g1_i1.p1", "Xenopus_tropicalis_DN43814_c0_g1_i1.p1", "Xenopus_tropicalis_DN43825_c0_g1_i1.p1", "Xenopus_tropicalis_DN43826_c0_g1_i1.p1", "Xenopus_tropicalis_DN43830_c0_g1_i2.p1", "Xenopus_tropicalis_DN43895_c1_g1_i1.p1", "Xenopus_tropicalis_DN43915_c0_g1_i5.p1", "Xenopus_tropicalis_DN43919_c0_g1_i1.p1", "Xenopus_tropicalis_DN43926_c0_g1_i2.p1", "Xenopus_tropicalis_DN43942_c0_g1_i1.p1", "Xenopus_tropicalis_DN43944_c0_g1_i3.p1", "Xenopus_tropicalis_DN43981_c0_g1_i1.p1", "Xenopus_tropicalis_DN43988_c0_g1_i3.p1", "Xenopus_tropicalis_DN44011_c0_g1_i8.p1", "Xenopus_tropicalis_DN44013_c0_g1_i1.p1", "Xenopus_tropicalis_DN44013_c0_g1_i6.p1", "Xenopus_tropicalis_DN44058_c0_g1_i3.p1", "Xenopus_tropicalis_DN44062_c1_g1_i2.p1", "Xenopus_tropicalis_DN44063_c1_g1_i1.p1", "Xenopus_tropicalis_DN44073_c0_g1_i1.p1", "Xenopus_tropicalis_DN44091_c0_g1_i4.p1", "Xenopus_tropicalis_DN44096_c0_g1_i1.p1", "Xenopus_tropicalis_DN44123_c0_g1_i1.p1", "Xenopus_tropicalis_DN44197_c0_g1_i2.p1", "Xenopus_tropicalis_DN44202_c0_g1_i1.p1", "Xenopus_tropicalis_DN44212_c0_g1_i1.p1", "Xenopus_tropicalis_DN44224_c0_g1_i1.p1", "Xenopus_tropicalis_DN44259_c1_g1_i1.p1", "Xenopus_tropicalis_DN44265_c0_g1_i3.p1", "Xenopus_tropicalis_DN44268_c1_g1_i1.p1", "Xenopus_tropicalis_DN44272_c0_g1_i2.p1", "Xenopus_tropicalis_DN44314_c0_g1_i1.p1", "Xenopus_tropicalis_DN44317_c0_g1_i1.p1", "Xenopus_tropicalis_DN44341_c0_g1_i2.p1", "Xenopus_tropicalis_DN44349_c0_g1_i1.p1", "Xenopus_tropicalis_DN44397_c0_g1_i1.p1", "Xenopus_tropicalis_DN44402_c0_g1_i3.p1", "Xenopus_tropicalis_DN44415_c0_g1_i1.p1", "Xenopus_tropicalis_DN44416_c0_g1_i6.p1", "Xenopus_tropicalis_DN44419_c0_g1_i1.p1", "Xenopus_tropicalis_DN44422_c0_g1_i1.p1", "Xenopus_tropicalis_DN44431_c0_g1_i2.p1", "Xenopus_tropicalis_DN44442_c2_g1_i3.p1", "Xenopus_tropicalis_DN44465_c0_g1_i4.p1", "Xenopus_tropicalis_DN44469_c0_g1_i2.p1", "Xenopus_tropicalis_DN44474_c0_g1_i2.p1", "Xenopus_tropicalis_DN44510_c0_g1_i2.p1", "Xenopus_tropicalis_DN44514_c0_g1_i1.p1", "Xenopus_tropicalis_DN44538_c0_g1_i1.p1", "Xenopus_tropicalis_DN44549_c0_g1_i1.p1", "Xenopus_tropicalis_DN44586_c0_g1_i3.p1", "Xenopus_tropicalis_DN44604_c0_g2_i1.p1", "Xenopus_tropicalis_DN44615_c1_g1_i1.p1", "Xenopus_tropicalis_DN44633_c0_g1_i10.p1", "Xenopus_tropicalis_DN44646_c0_g1_i1.p1", "Xenopus_tropicalis_DN44665_c1_g1_i2.p1", "Xenopus_tropicalis_DN44668_c1_g1_i1.p1", "Xenopus_tropicalis_DN44681_c0_g1_i1.p3", "Xenopus_tropicalis_DN44695_c0_g1_i1.p1", "Xenopus_tropicalis_DN44702_c0_g1_i1.p1", "Xenopus_tropicalis_DN44709_c0_g1_i1.p1", "Xenopus_tropicalis_DN44710_c0_g1_i1.p1", "Xenopus_tropicalis_DN44735_c1_g1_i3.p1", "Xenopus_tropicalis_DN44742_c0_g1_i1.p1", "Xenopus_tropicalis_DN44745_c0_g1_i3.p1", "Xenopus_tropicalis_DN44747_c0_g1_i1.p1", "Xenopus_tropicalis_DN44749_c0_g1_i1.p1", "Xenopus_tropicalis_DN44782_c1_g1_i1.p1", "Xenopus_tropicalis_DN44792_c0_g1_i1.p1", "Xenopus_tropicalis_DN44800_c0_g1_i4.p1", "Xenopus_tropicalis_DN44805_c0_g1_i2.p1", "Xenopus_tropicalis_DN44811_c6_g1_i1.p1", "Xenopus_tropicalis_DN44811_c7_g1_i2.p1", "Xenopus_tropicalis_DN44845_c0_g1_i1.p1", "Xenopus_tropicalis_DN44861_c0_g1_i1.p1", "Xenopus_tropicalis_DN44865_c0_g1_i2.p1", "Xenopus_tropicalis_DN44866_c0_g1_i1.p1", "Xenopus_tropicalis_DN44870_c1_g2_i1.p1", "Xenopus_tropicalis_DN44881_c0_g2_i1.p1", "Xenopus_tropicalis_DN44891_c0_g1_i2.p1", "Xenopus_tropicalis_DN44908_c0_g1_i1.p1", "Xenopus_tropicalis_DN44915_c0_g1_i2.p1", "Xenopus_tropicalis_DN44924_c1_g1_i1.p1", "Xenopus_tropicalis_DN44925_c0_g1_i1.p1", "Xenopus_tropicalis_DN44927_c0_g1_i1.p1", "Xenopus_tropicalis_DN44941_c0_g1_i1.p1", "Xenopus_tropicalis_DN44942_c0_g1_i4.p1", "Xenopus_tropicalis_DN44956_c1_g1_i2.p1", "Xenopus_tropicalis_DN45015_c0_g1_i2.p1", "Xenopus_tropicalis_DN45040_c0_g1_i2.p1", "Xenopus_tropicalis_DN45068_c0_g1_i3.p1", "Xenopus_tropicalis_DN45095_c0_g1_i1.p1", "Xenopus_tropicalis_DN45113_c0_g1_i1.p1", "Xenopus_tropicalis_DN45131_c0_g1_i4.p1", "Xenopus_tropicalis_DN45141_c0_g1_i1.p2", "Xenopus_tropicalis_DN45151_c0_g1_i6.p1", "Xenopus_tropicalis_DN45154_c0_g1_i4.p1", "Xenopus_tropicalis_DN45165_c1_g1_i3.p1", "Xenopus_tropicalis_DN45165_c1_g1_i4.p1", "Xenopus_tropicalis_DN45165_c1_g1_i5.p1", "Xenopus_tropicalis_DN45185_c0_g1_i1.p1", "Xenopus_tropicalis_DN45208_c0_g1_i2.p1", "Xenopus_tropicalis_DN45222_c0_g1_i1.p1", "Xenopus_tropicalis_DN45233_c2_g1_i1.p3", "Xenopus_tropicalis_DN45233_c2_g1_i4.p1", "Xenopus_tropicalis_DN45276_c0_g1_i2.p1", "Xenopus_tropicalis_DN45286_c0_g1_i2.p1", "Xenopus_tropicalis_DN45310_c0_g1_i4.p1", "Xenopus_tropicalis_DN45316_c0_g1_i2.p1", "Xenopus_tropicalis_DN45331_c2_g1_i1.p1", "Xenopus_tropicalis_DN45337_c0_g1_i2.p1", "Xenopus_tropicalis_DN45339_c1_g1_i1.p1", "Xenopus_tropicalis_DN45342_c0_g1_i1.p1", "Xenopus_tropicalis_DN45356_c0_g1_i2.p1", "Xenopus_tropicalis_DN45394_c0_g1_i4.p3", "Xenopus_tropicalis_DN45413_c0_g1_i2.p1", "Xenopus_tropicalis_DN45430_c0_g1_i1.p1", "Xenopus_tropicalis_DN45445_c0_g1_i1.p1", "Xenopus_tropicalis_DN4546_c0_g1_i1.p1", "Xenopus_tropicalis_DN45462_c0_g1_i1.p1", "Xenopus_tropicalis_DN45475_c0_g1_i3.p1", "Xenopus_tropicalis_DN45482_c0_g1_i1.p1", "Xenopus_tropicalis_DN45497_c0_g1_i2.p1", "Xenopus_tropicalis_DN45509_c0_g1_i1.p1", "Xenopus_tropicalis_DN45530_c0_g1_i1.p1", "Xenopus_tropicalis_DN45576_c0_g1_i1.p1", "Xenopus_tropicalis_DN45577_c0_g2_i1.p1", "Xenopus_tropicalis_DN45614_c0_g1_i1.p1", "Xenopus_tropicalis_DN45614_c0_g1_i2.p1", "Xenopus_tropicalis_DN45622_c0_g1_i1.p1", "Xenopus_tropicalis_DN45625_c1_g1_i1.p1", "Xenopus_tropicalis_DN45641_c0_g1_i1.p1", "Xenopus_tropicalis_DN45644_c1_g1_i1.p1", "Xenopus_tropicalis_DN45664_c0_g1_i8.p1", "Xenopus_tropicalis_DN45684_c0_g1_i1.p1", "Xenopus_tropicalis_DN45688_c0_g1_i1.p1", "Xenopus_tropicalis_DN45709_c0_g1_i1.p1", "Xenopus_tropicalis_DN45730_c0_g1_i1.p1", "Xenopus_tropicalis_DN45748_c1_g1_i2.p1", "Xenopus_tropicalis_DN45801_c0_g1_i1.p1", "Xenopus_tropicalis_DN45845_c0_g1_i1.p1", "Xenopus_tropicalis_DN45857_c1_g2_i1.p1", "Xenopus_tropicalis_DN45857_c2_g1_i1.p1", "Xenopus_tropicalis_DN45868_c0_g1_i1.p1", "Xenopus_tropicalis_DN45868_c0_g1_i5.p1", "Xenopus_tropicalis_DN45885_c0_g1_i1.p1", "Xenopus_tropicalis_DN45887_c0_g1_i2.p1", "Xenopus_tropicalis_DN45922_c0_g1_i2.p1", "Xenopus_tropicalis_DN45922_c0_g1_i4.p1", "Xenopus_tropicalis_DN45948_c0_g1_i1.p1", "Xenopus_tropicalis_DN45952_c0_g1_i1.p1", "Xenopus_tropicalis_DN45955_c0_g1_i1.p1", "Xenopus_tropicalis_DN45989_c0_g1_i1.p1", "Xenopus_tropicalis_DN45999_c0_g1_i2.p1", "Xenopus_tropicalis_DN46026_c0_g1_i2.p1", "Xenopus_tropicalis_DN46035_c0_g1_i2.p1", "Xenopus_tropicalis_DN46040_c0_g1_i2.p1", "Xenopus_tropicalis_DN46044_c0_g1_i1.p1", "Xenopus_tropicalis_DN46057_c5_g1_i3.p1", "Xenopus_tropicalis_DN46061_c0_g1_i1.p1", "Xenopus_tropicalis_DN46095_c0_g1_i5.p1", "Xenopus_tropicalis_DN46115_c0_g1_i2.p1", "Xenopus_tropicalis_DN46124_c0_g1_i1.p1", "Xenopus_tropicalis_DN46128_c0_g1_i1.p1", "Xenopus_tropicalis_DN46131_c0_g1_i4.p1", "Xenopus_tropicalis_DN46136_c0_g1_i2.p1", "Xenopus_tropicalis_DN46137_c0_g1_i1.p1", "Xenopus_tropicalis_DN46159_c0_g1_i1.p1", "Xenopus_tropicalis_DN46161_c0_g1_i1.p1", "Xenopus_tropicalis_DN46170_c0_g1_i1.p1", "Xenopus_tropicalis_DN46180_c0_g1_i1.p1", "Xenopus_tropicalis_DN46182_c1_g1_i2.p1", "Xenopus_tropicalis_DN46189_c1_g1_i4.p1", "Xenopus_tropicalis_DN46192_c0_g1_i1.p1", "Xenopus_tropicalis_DN46194_c0_g1_i1.p1", "Xenopus_tropicalis_DN46220_c0_g1_i3.p1", "Xenopus_tropicalis_DN46230_c0_g1_i1.p1", "Xenopus_tropicalis_DN46233_c0_g1_i4.p1", "Xenopus_tropicalis_DN46258_c0_g1_i1.p1", "Xenopus_tropicalis_DN46260_c0_g1_i1.p1", "Xenopus_tropicalis_DN46263_c0_g1_i3.p1", "Xenopus_tropicalis_DN46264_c0_g1_i1.p1", "Xenopus_tropicalis_DN46269_c0_g1_i1.p1", "Xenopus_tropicalis_DN46273_c0_g1_i4.p1", "Xenopus_tropicalis_DN46296_c0_g1_i1.p1", "Xenopus_tropicalis_DN46297_c0_g1_i1.p1", "Xenopus_tropicalis_DN46303_c0_g1_i1.p1", "Xenopus_tropicalis_DN46313_c0_g1_i6.p1", "Xenopus_tropicalis_DN46314_c0_g1_i1.p1", "Xenopus_tropicalis_DN46332_c0_g1_i1.p1", "Xenopus_tropicalis_DN46340_c0_g1_i2.p1", "Xenopus_tropicalis_DN46348_c4_g1_i2.p1", "Xenopus_tropicalis_DN46353_c1_g1_i2.p1", "Xenopus_tropicalis_DN46358_c0_g1_i3.p1", "Xenopus_tropicalis_DN46360_c0_g1_i3.p1", "Xenopus_tropicalis_DN46364_c1_g2_i6.p1", "Xenopus_tropicalis_DN46367_c0_g1_i5.p1", "Xenopus_tropicalis_DN46367_c0_g1_i7.p1", "Xenopus_tropicalis_DN46372_c0_g1_i3.p1", "Xenopus_tropicalis_DN46380_c0_g1_i3.p1", "Xenopus_tropicalis_DN46386_c1_g1_i2.p1", "Xenopus_tropicalis_DN46388_c1_g1_i2.p1", "Xenopus_tropicalis_DN46392_c0_g1_i3.p1", "Xenopus_tropicalis_DN46405_c2_g1_i1.p1", "Xenopus_tropicalis_DN46414_c0_g1_i1.p1", "Xenopus_tropicalis_DN46423_c0_g1_i1.p1", "Xenopus_tropicalis_DN46439_c1_g1_i1.p1", "Xenopus_tropicalis_DN46460_c0_g2_i1.p1", "Xenopus_tropicalis_DN46463_c0_g1_i2.p1", "Xenopus_tropicalis_DN46473_c2_g1_i4.p1", "Xenopus_tropicalis_DN46485_c0_g1_i1.p1", "Xenopus_tropicalis_DN46516_c0_g1_i2.p1", "Xenopus_tropicalis_DN46564_c0_g1_i1.p1", "Xenopus_tropicalis_DN46567_c0_g1_i1.p1", "Xenopus_tropicalis_DN46570_c1_g1_i1.p1", "Xenopus_tropicalis_DN46575_c0_g1_i1.p1", "Xenopus_tropicalis_DN46587_c0_g1_i2.p1", "Xenopus_tropicalis_DN46599_c0_g1_i3.p1", "Xenopus_tropicalis_DN46635_c0_g1_i1.p1", "Xenopus_tropicalis_DN46641_c0_g1_i1.p1", "Xenopus_tropicalis_DN46646_c2_g1_i1.p1", "Xenopus_tropicalis_DN46655_c0_g1_i2.p1", "Xenopus_tropicalis_DN46660_c0_g1_i2.p1", "Xenopus_tropicalis_DN46682_c1_g1_i1.p1", "Xenopus_tropicalis_DN46683_c0_g1_i1.p1", "Xenopus_tropicalis_DN46703_c0_g1_i1.p1", "Xenopus_tropicalis_DN46705_c0_g1_i1.p1", "Xenopus_tropicalis_DN46713_c0_g1_i1.p1", "Xenopus_tropicalis_DN46725_c0_g1_i1.p1", "Xenopus_tropicalis_DN46728_c0_g1_i1.p1", "Xenopus_tropicalis_DN46770_c2_g2_i6.p3", "Xenopus_tropicalis_DN46786_c0_g1_i13.p1", "Xenopus_tropicalis_DN46811_c0_g1_i2.p1", "Xenopus_tropicalis_DN46819_c0_g1_i1.p1", "Xenopus_tropicalis_DN46846_c0_g1_i7.p1", "Xenopus_tropicalis_DN46858_c0_g1_i7.p1", "Xenopus_tropicalis_DN46859_c0_g1_i1.p1", "Xenopus_tropicalis_DN46861_c1_g2_i5.p1", "Xenopus_tropicalis_DN46863_c0_g1_i4.p1", "Xenopus_tropicalis_DN46882_c0_g1_i1.p1", "Xenopus_tropicalis_DN46885_c0_g1_i1.p1", "Xenopus_tropicalis_DN46886_c0_g1_i2.p1", "Xenopus_tropicalis_DN46909_c0_g1_i2.p1", "Xenopus_tropicalis_DN46918_c0_g1_i1.p1", "Xenopus_tropicalis_DN46956_c0_g1_i2.p1", "Xenopus_tropicalis_DN46963_c0_g1_i1.p1", "Xenopus_tropicalis_DN46965_c0_g1_i1.p1", "Xenopus_tropicalis_DN46970_c1_g1_i2.p1", "Xenopus_tropicalis_DN46975_c0_g1_i2.p1", "Xenopus_tropicalis_DN46993_c0_g1_i2.p1", "Xenopus_tropicalis_DN47017_c1_g1_i1.p1", "Xenopus_tropicalis_DN47034_c2_g1_i4.p1", "Xenopus_tropicalis_DN47048_c1_g1_i2.p1", "Xenopus_tropicalis_DN47056_c0_g1_i1.p1", "Xenopus_tropicalis_DN47068_c1_g1_i1.p1", "Xenopus_tropicalis_DN47084_c0_g1_i3.p1", "Xenopus_tropicalis_DN47085_c0_g1_i3.p1", "Xenopus_tropicalis_DN47095_c1_g1_i2.p1", "Xenopus_tropicalis_DN47108_c0_g1_i2.p1", "Xenopus_tropicalis_DN47110_c1_g1_i3.p1", "Xenopus_tropicalis_DN47120_c0_g1_i8.p1", "Xenopus_tropicalis_DN47126_c0_g1_i1.p1", "Xenopus_tropicalis_DN47132_c0_g1_i3.p1", "Xenopus_tropicalis_DN4714_c0_g1_i1.p1", "Xenopus_tropicalis_DN47143_c1_g1_i2.p1", "Xenopus_tropicalis_DN47154_c0_g1_i1.p1", "Xenopus_tropicalis_DN47154_c0_g1_i2.p1", "Xenopus_tropicalis_DN47159_c0_g1_i1.p1", "Xenopus_tropicalis_DN47164_c0_g1_i5.p1", "Xenopus_tropicalis_DN47169_c0_g1_i1.p1", "Xenopus_tropicalis_DN47170_c7_g1_i1.p1", "Xenopus_tropicalis_DN47190_c0_g1_i1.p1", "Xenopus_tropicalis_DN47193_c0_g1_i1.p1", "Xenopus_tropicalis_DN47203_c0_g1_i1.p1", "Xenopus_tropicalis_DN47214_c0_g1_i2.p1", "Xenopus_tropicalis_DN47218_c0_g1_i1.p1", "Xenopus_tropicalis_DN47240_c0_g1_i1.p1", "Xenopus_tropicalis_DN47255_c1_g1_i1.p1", "Xenopus_tropicalis_DN47255_c1_g1_i2.p1", "Xenopus_tropicalis_DN47262_c0_g1_i3.p1", "Xenopus_tropicalis_DN47266_c0_g1_i2.p1", "Xenopus_tropicalis_DN47269_c0_g1_i1.p1", "Xenopus_tropicalis_DN47283_c3_g1_i1.p1", "Xenopus_tropicalis_DN47301_c1_g1_i2.p1", "Xenopus_tropicalis_DN47306_c0_g1_i1.p1", "Xenopus_tropicalis_DN47314_c0_g2_i1.p1", "Xenopus_tropicalis_DN47320_c1_g1_i1.p1", "Xenopus_tropicalis_DN47325_c0_g1_i1.p1", "Xenopus_tropicalis_DN47325_c0_g1_i2.p1", "Xenopus_tropicalis_DN47327_c0_g1_i2.p1", "Xenopus_tropicalis_DN47337_c0_g1_i2.p1", "Xenopus_tropicalis_DN47343_c0_g1_i1.p1", "Xenopus_tropicalis_DN47365_c0_g1_i2.p1", "Xenopus_tropicalis_DN47369_c0_g1_i1.p1", "Xenopus_tropicalis_DN47398_c0_g1_i3.p1", "Xenopus_tropicalis_DN47410_c0_g1_i1.p2", "Xenopus_tropicalis_DN47411_c0_g1_i3.p1", "Xenopus_tropicalis_DN47436_c0_g1_i1.p1", "Xenopus_tropicalis_DN47446_c0_g1_i1.p1", "Xenopus_tropicalis_DN47449_c0_g1_i1.p1", "Xenopus_tropicalis_DN47459_c0_g1_i2.p1", "Xenopus_tropicalis_DN47471_c0_g1_i5.p1", "Xenopus_tropicalis_DN47475_c0_g1_i1.p1", "Xenopus_tropicalis_DN47497_c1_g1_i3.p1", "Xenopus_tropicalis_DN47499_c0_g1_i1.p1", "Xenopus_tropicalis_DN47514_c0_g1_i1.p1", "Xenopus_tropicalis_DN47538_c0_g1_i3.p1", "Xenopus_tropicalis_DN47543_c1_g1_i2.p2", "Xenopus_tropicalis_DN47543_c1_g1_i4.p2", "Xenopus_tropicalis_DN47566_c0_g1_i2.p1", "Xenopus_tropicalis_DN47569_c0_g1_i1.p1", "Xenopus_tropicalis_DN47571_c0_g1_i2.p1", "Xenopus_tropicalis_DN47593_c0_g1_i2.p1", "Xenopus_tropicalis_DN47602_c0_g1_i2.p1", "Xenopus_tropicalis_DN47606_c0_g1_i3.p1", "Xenopus_tropicalis_DN47624_c0_g1_i2.p1", "Xenopus_tropicalis_DN47626_c0_g1_i1.p1", "Xenopus_tropicalis_DN47630_c0_g2_i1.p1", "Xenopus_tropicalis_DN47631_c0_g1_i4.p1", "Xenopus_tropicalis_DN47634_c0_g1_i1.p1", "Xenopus_tropicalis_DN47676_c2_g1_i2.p1", "Xenopus_tropicalis_DN47678_c0_g1_i1.p1", "Xenopus_tropicalis_DN47679_c1_g1_i5.p1", "Xenopus_tropicalis_DN47681_c1_g1_i9.p2", "Xenopus_tropicalis_DN47725_c0_g1_i10.p1", "Xenopus_tropicalis_DN47743_c0_g1_i1.p1", "Xenopus_tropicalis_DN47782_c0_g1_i1.p1", "Xenopus_tropicalis_DN47803_c0_g1_i3.p1", "Xenopus_tropicalis_DN47805_c0_g1_i2.p1", "Xenopus_tropicalis_DN47810_c0_g1_i1.p1", "Xenopus_tropicalis_DN47818_c3_g1_i1.p1", "Xenopus_tropicalis_DN47819_c0_g1_i1.p1", "Xenopus_tropicalis_DN47832_c3_g1_i1.p1", "Xenopus_tropicalis_DN47833_c0_g1_i2.p1", "Xenopus_tropicalis_DN47849_c0_g1_i1.p1", "Xenopus_tropicalis_DN47852_c0_g1_i4.p1", "Xenopus_tropicalis_DN47857_c0_g1_i2.p1", "Xenopus_tropicalis_DN47887_c0_g1_i1.p1", "Xenopus_tropicalis_DN47892_c0_g1_i1.p1", "Xenopus_tropicalis_DN47910_c0_g1_i1.p1", "Xenopus_tropicalis_DN47915_c0_g1_i1.p1", "Xenopus_tropicalis_DN47920_c0_g1_i1.p1", "Xenopus_tropicalis_DN47922_c0_g1_i1.p1", "Xenopus_tropicalis_DN47927_c0_g1_i1.p1", "Xenopus_tropicalis_DN47933_c0_g1_i3.p1", "Xenopus_tropicalis_DN47961_c0_g1_i2.p1", "Xenopus_tropicalis_DN47965_c0_g1_i1.p1", "Xenopus_tropicalis_DN47966_c0_g1_i10.p1", "Xenopus_tropicalis_DN47974_c0_g1_i1.p2", "Xenopus_tropicalis_DN47975_c1_g1_i2.p1", "Xenopus_tropicalis_DN48018_c0_g1_i1.p1", "Xenopus_tropicalis_DN48025_c0_g1_i2.p1", "Xenopus_tropicalis_DN48030_c0_g1_i1.p1", "Xenopus_tropicalis_DN48032_c1_g1_i1.p1", "Xenopus_tropicalis_DN48055_c0_g1_i1.p1", "Xenopus_tropicalis_DN48076_c0_g1_i1.p1", "Xenopus_tropicalis_DN48085_c1_g1_i3.p1", "Xenopus_tropicalis_DN48096_c2_g1_i2.p1", "Xenopus_tropicalis_DN48115_c0_g1_i1.p1", "Xenopus_tropicalis_DN48121_c2_g1_i3.p1", "Xenopus_tropicalis_DN48132_c0_g1_i3.p1", "Xenopus_tropicalis_DN48139_c5_g1_i2.p2", "Xenopus_tropicalis_DN48141_c0_g2_i1.p1", "Xenopus_tropicalis_DN48145_c0_g1_i1.p1", "Xenopus_tropicalis_DN48152_c2_g1_i1.p1", "Xenopus_tropicalis_DN48152_c5_g1_i1.p1", "Xenopus_tropicalis_DN48166_c0_g1_i2.p1", "Xenopus_tropicalis_DN48168_c0_g1_i1.p1", "Xenopus_tropicalis_DN48169_c0_g1_i1.p1", "Xenopus_tropicalis_DN48172_c0_g1_i1.p1", "Xenopus_tropicalis_DN48191_c0_g1_i1.p1", "Xenopus_tropicalis_DN48201_c0_g1_i1.p1", "Xenopus_tropicalis_DN48201_c0_g1_i3.p1", "Xenopus_tropicalis_DN48201_c0_g1_i4.p1", "Xenopus_tropicalis_DN48215_c1_g1_i3.p1", "Xenopus_tropicalis_DN48215_c2_g1_i2.p1", "Xenopus_tropicalis_DN48216_c0_g1_i2.p1", "Xenopus_tropicalis_DN48222_c0_g1_i1.p1", "Xenopus_tropicalis_DN48226_c1_g1_i3.p1", "Xenopus_tropicalis_DN48229_c0_g1_i3.p1", "Xenopus_tropicalis_DN48235_c1_g1_i1.p1", "Xenopus_tropicalis_DN48258_c0_g1_i1.p1", "Xenopus_tropicalis_DN48281_c0_g1_i3.p1", "Xenopus_tropicalis_DN48286_c0_g1_i2.p1", "Xenopus_tropicalis_DN48287_c0_g1_i1.p1", "Xenopus_tropicalis_DN48287_c1_g1_i1.p1", "Xenopus_tropicalis_DN48288_c1_g2_i3.p1", "Xenopus_tropicalis_DN48301_c0_g1_i2.p1", "Xenopus_tropicalis_DN48338_c0_g1_i1.p1", "Xenopus_tropicalis_DN48342_c0_g1_i5.p1", "Xenopus_tropicalis_DN48342_c0_g1_i6.p1", "Xenopus_tropicalis_DN48359_c0_g1_i1.p1", "Xenopus_tropicalis_DN48374_c0_g1_i1.p1", "Xenopus_tropicalis_DN48377_c0_g1_i16.p1", "Xenopus_tropicalis_DN48379_c3_g1_i1.p1", "Xenopus_tropicalis_DN48388_c4_g1_i1.p1", "Xenopus_tropicalis_DN48396_c0_g1_i3.p1", "Xenopus_tropicalis_DN48397_c0_g1_i1.p1", "Xenopus_tropicalis_DN48398_c0_g1_i1.p1", "Xenopus_tropicalis_DN48399_c0_g1_i1.p1", "Xenopus_tropicalis_DN48406_c0_g1_i1.p1", "Xenopus_tropicalis_DN48420_c0_g1_i2.p1", "Xenopus_tropicalis_DN48427_c1_g2_i1.p1", "Xenopus_tropicalis_DN48432_c1_g1_i4.p1", "Xenopus_tropicalis_DN48436_c0_g1_i1.p1", "Xenopus_tropicalis_DN48458_c0_g1_i7.p1", "Xenopus_tropicalis_DN48470_c3_g2_i1.p1", "Xenopus_tropicalis_DN48479_c2_g1_i1.p1", "Xenopus_tropicalis_DN48479_c3_g1_i1.p1", "Xenopus_tropicalis_DN48490_c1_g1_i3.p1", "Xenopus_tropicalis_DN48491_c0_g1_i1.p1", "Xenopus_tropicalis_DN48503_c4_g1_i1.p1", "Xenopus_tropicalis_DN48517_c0_g1_i1.p1", "Xenopus_tropicalis_DN48523_c0_g1_i1.p1", "Xenopus_tropicalis_DN48538_c7_g1_i1.p1", "Xenopus_tropicalis_DN48560_c0_g1_i1.p1", "Xenopus_tropicalis_DN48566_c4_g1_i2.p1", "Xenopus_tropicalis_DN48577_c0_g1_i2.p1", "Xenopus_tropicalis_DN48588_c0_g1_i3.p1", "Xenopus_tropicalis_DN48593_c2_g1_i1.p1", "Xenopus_tropicalis_DN48642_c0_g1_i1.p1", "Xenopus_tropicalis_DN48644_c0_g1_i3.p1", "Xenopus_tropicalis_DN48645_c0_g1_i1.p1", "Xenopus_tropicalis_DN48679_c0_g1_i1.p1", "Xenopus_tropicalis_DN48707_c0_g1_i1.p1", "Xenopus_tropicalis_DN48715_c0_g1_i1.p1", "Xenopus_tropicalis_DN48733_c0_g1_i1.p1", "Xenopus_tropicalis_DN48737_c0_g1_i1.p1", "Xenopus_tropicalis_DN48750_c0_g1_i1.p1", "Xenopus_tropicalis_DN48750_c0_g1_i5.p1", "Xenopus_tropicalis_DN48757_c0_g1_i1.p1", "Xenopus_tropicalis_DN48775_c0_g1_i1.p1", "Xenopus_tropicalis_DN48786_c0_g1_i1.p1", "Xenopus_tropicalis_DN48813_c0_g1_i2.p1", "Xenopus_tropicalis_DN48823_c1_g1_i1.p1", "Xenopus_tropicalis_DN48824_c0_g1_i1.p1", "Xenopus_tropicalis_DN48830_c0_g1_i2.p1", "Xenopus_tropicalis_DN48843_c1_g1_i1.p1", "Xenopus_tropicalis_DN48850_c1_g1_i3.p1", "Xenopus_tropicalis_DN48853_c0_g1_i2.p1", "Xenopus_tropicalis_DN48855_c1_g3_i1.p1", "Xenopus_tropicalis_DN48856_c1_g1_i3.p1", "Xenopus_tropicalis_DN48875_c0_g1_i3.p1", "Xenopus_tropicalis_DN48881_c4_g1_i2.p1", "Xenopus_tropicalis_DN48881_c6_g2_i3.p1", "Xenopus_tropicalis_DN48883_c1_g1_i1.p1", "Xenopus_tropicalis_DN48885_c0_g1_i3.p1", "Xenopus_tropicalis_DN48907_c2_g1_i1.p1", "Xenopus_tropicalis_DN48921_c0_g1_i1.p1", "Xenopus_tropicalis_DN48930_c0_g1_i1.p1", "Xenopus_tropicalis_DN48943_c2_g1_i2.p1", "Xenopus_tropicalis_DN48963_c0_g1_i1.p1", "Xenopus_tropicalis_DN48978_c0_g1_i3.p1", "Xenopus_tropicalis_DN48979_c0_g1_i6.p1", "Xenopus_tropicalis_DN48991_c0_g1_i1.p1", "Xenopus_tropicalis_DN48995_c1_g1_i1.p1", "Xenopus_tropicalis_DN49015_c2_g1_i5.p1", "Xenopus_tropicalis_DN49032_c0_g1_i10.p1", "Xenopus_tropicalis_DN49033_c0_g1_i1.p1", "Xenopus_tropicalis_DN49036_c1_g1_i1.p1", "Xenopus_tropicalis_DN49040_c0_g1_i1.p1", "Xenopus_tropicalis_DN49067_c0_g2_i1.p1", "Xenopus_tropicalis_DN49085_c0_g1_i13.p1", "Xenopus_tropicalis_DN49090_c0_g1_i1.p1", "Xenopus_tropicalis_DN49091_c0_g1_i3.p1", "Xenopus_tropicalis_DN49106_c0_g1_i4.p1", "Xenopus_tropicalis_DN49110_c3_g2_i1.p1", "Xenopus_tropicalis_DN49115_c0_g1_i1.p1", "Xenopus_tropicalis_DN49164_c0_g1_i1.p1", "Xenopus_tropicalis_DN49227_c3_g1_i2.p1", "Xenopus_tropicalis_DN49227_c3_g1_i3.p1", "Xenopus_tropicalis_DN49246_c0_g1_i2.p1", "Xenopus_tropicalis_DN49248_c0_g1_i1.p1", "Xenopus_tropicalis_DN49249_c0_g1_i1.p1", "Xenopus_tropicalis_DN49264_c0_g1_i1.p1", "Xenopus_tropicalis_DN49267_c0_g1_i1.p1", "Xenopus_tropicalis_DN49268_c0_g1_i1.p1", "Xenopus_tropicalis_DN49286_c0_g2_i1.p1", "Xenopus_tropicalis_DN49292_c9_g1_i6.p1", "Xenopus_tropicalis_DN49299_c0_g1_i1.p1", "Xenopus_tropicalis_DN49300_c0_g1_i1.p1", "Xenopus_tropicalis_DN49316_c1_g1_i1.p1", "Xenopus_tropicalis_DN49357_c2_g2_i8.p1", "Xenopus_tropicalis_DN49362_c0_g1_i1.p1", "Xenopus_tropicalis_DN49364_c0_g2_i3.p1", "Xenopus_tropicalis_DN49368_c0_g1_i1.p1", "Xenopus_tropicalis_DN49371_c0_g1_i7.p1", "Xenopus_tropicalis_DN49372_c0_g1_i2.p1", "Xenopus_tropicalis_DN49378_c2_g1_i5.p1", "Xenopus_tropicalis_DN49382_c0_g1_i1.p1", "Xenopus_tropicalis_DN49383_c0_g1_i1.p1", "Xenopus_tropicalis_DN49383_c0_g1_i3.p1", "Xenopus_tropicalis_DN49398_c6_g3_i4.p1", "Xenopus_tropicalis_DN49401_c0_g1_i1.p1", "Xenopus_tropicalis_DN49425_c0_g1_i6.p1", "Xenopus_tropicalis_DN49440_c0_g1_i1.p1", "Xenopus_tropicalis_DN49455_c2_g1_i1.p1", "Xenopus_tropicalis_DN49458_c0_g1_i1.p1", "Xenopus_tropicalis_DN49463_c1_g1_i3.p1", "Xenopus_tropicalis_DN49481_c0_g1_i1.p1", "Xenopus_tropicalis_DN49487_c0_g1_i3.p1", "Xenopus_tropicalis_DN49493_c7_g1_i1.p1", "Xenopus_tropicalis_DN49494_c0_g1_i1.p1", "Xenopus_tropicalis_DN49494_c0_g1_i2.p1", "Xenopus_tropicalis_DN49502_c1_g1_i1.p1", "Xenopus_tropicalis_DN49504_c0_g1_i1.p1", "Xenopus_tropicalis_DN49507_c0_g1_i1.p1", "Xenopus_tropicalis_DN49527_c0_g1_i5.p1", "Xenopus_tropicalis_DN49528_c7_g1_i4.p1", "Xenopus_tropicalis_DN49539_c1_g1_i1.p1", "Xenopus_tropicalis_DN49539_c3_g1_i1.p1", "Xenopus_tropicalis_DN49554_c0_g1_i1.p1", "Xenopus_tropicalis_DN49556_c0_g1_i1.p1", "Xenopus_tropicalis_DN49557_c0_g1_i3.p1", "Xenopus_tropicalis_DN49573_c0_g1_i1.p1", "Xenopus_tropicalis_DN49585_c0_g1_i2.p1", "Xenopus_tropicalis_DN49594_c0_g1_i1.p1", "Xenopus_tropicalis_DN49595_c0_g1_i1.p1", "Xenopus_tropicalis_DN49611_c0_g1_i3.p1", "Xenopus_tropicalis_DN49654_c3_g1_i1.p1", "Xenopus_tropicalis_DN49660_c0_g1_i2.p1", "Xenopus_tropicalis_DN49662_c1_g1_i1.p1", "Xenopus_tropicalis_DN49669_c0_g1_i2.p1", "Xenopus_tropicalis_DN49669_c0_g1_i3.p1", "Xenopus_tropicalis_DN49685_c1_g2_i2.p1", "Xenopus_tropicalis_DN49701_c0_g1_i1.p1", "Xenopus_tropicalis_DN49705_c0_g1_i1.p1", "Xenopus_tropicalis_DN49715_c0_g1_i5.p1", "Xenopus_tropicalis_DN49716_c0_g1_i1.p1", "Xenopus_tropicalis_DN49719_c0_g1_i2.p1", "Xenopus_tropicalis_DN49730_c0_g1_i1.p1", "Xenopus_tropicalis_DN49743_c0_g1_i1.p1", "Xenopus_tropicalis_DN49743_c0_g1_i3.p1", "Xenopus_tropicalis_DN49775_c0_g1_i1.p1", "Xenopus_tropicalis_DN49777_c0_g1_i4.p1", "Xenopus_tropicalis_DN49778_c0_g1_i1.p1", "Xenopus_tropicalis_DN49786_c0_g1_i2.p1", "Xenopus_tropicalis_DN49787_c8_g1_i1.p1", "Xenopus_tropicalis_DN49790_c2_g1_i9.p1", "Xenopus_tropicalis_DN49810_c0_g1_i1.p1", "Xenopus_tropicalis_DN49820_c2_g2_i2.p1", "Xenopus_tropicalis_DN49825_c1_g1_i1.p1", "Xenopus_tropicalis_DN49829_c0_g1_i4.p2", "Xenopus_tropicalis_DN49836_c0_g1_i1.p1", "Xenopus_tropicalis_DN49838_c4_g1_i7.p1", "Xenopus_tropicalis_DN49847_c0_g1_i1.p1", "Xenopus_tropicalis_DN49856_c2_g1_i4.p1", "Xenopus_tropicalis_DN49863_c0_g1_i1.p1", "Xenopus_tropicalis_DN49898_c0_g1_i1.p1", "Xenopus_tropicalis_DN49922_c2_g1_i1.p1", "Xenopus_tropicalis_DN49950_c0_g1_i3.p1", "Xenopus_tropicalis_DN49951_c0_g1_i2.p1", "Xenopus_tropicalis_DN49953_c0_g1_i1.p1", "Xenopus_tropicalis_DN49963_c0_g1_i4.p1", "Xenopus_tropicalis_DN49980_c0_g1_i2.p1", "Xenopus_tropicalis_DN49987_c0_g1_i1.p1", "Xenopus_tropicalis_DN49994_c1_g1_i1.p1", "Xenopus_tropicalis_DN50_c0_g1_i1.p1", "Xenopus_tropicalis_DN50000_c0_g1_i4.p1", "Xenopus_tropicalis_DN50016_c1_g1_i2.p1", "Xenopus_tropicalis_DN50016_c2_g1_i1.p1", "Xenopus_tropicalis_DN50024_c0_g1_i2.p1", "Xenopus_tropicalis_DN50044_c0_g2_i1.p1", "Xenopus_tropicalis_DN50064_c0_g1_i5.p1", "Xenopus_tropicalis_DN50074_c0_g1_i3.p1", "Xenopus_tropicalis_DN50082_c0_g1_i2.p1", "Xenopus_tropicalis_DN50084_c3_g1_i1.p1", "Xenopus_tropicalis_DN50091_c1_g1_i1.p1", "Xenopus_tropicalis_DN50099_c0_g1_i1.p1", "Xenopus_tropicalis_DN50099_c0_g1_i5.p1", "Xenopus_tropicalis_DN50099_c0_g1_i9.p1", "Xenopus_tropicalis_DN50104_c0_g1_i11.p1", "Xenopus_tropicalis_DN50104_c0_g1_i7.p2", "Xenopus_tropicalis_DN50135_c0_g1_i3.p1", "Xenopus_tropicalis_DN50138_c0_g1_i1.p1", "Xenopus_tropicalis_DN50151_c2_g1_i2.p1", "Xenopus_tropicalis_DN50151_c2_g1_i3.p1", "Xenopus_tropicalis_DN50161_c0_g1_i2.p1", "Xenopus_tropicalis_DN50171_c1_g1_i1.p1", "Xenopus_tropicalis_DN50173_c1_g1_i4.p1", "Xenopus_tropicalis_DN50189_c0_g1_i4.p1", "Xenopus_tropicalis_DN50193_c0_g1_i1.p1", "Xenopus_tropicalis_DN50198_c3_g1_i3.p1", "Xenopus_tropicalis_DN50198_c4_g1_i1.p1", "Xenopus_tropicalis_DN50198_c4_g4_i1.p1", "Xenopus_tropicalis_DN50200_c2_g1_i1.p1", "Xenopus_tropicalis_DN50214_c0_g1_i1.p1", "Xenopus_tropicalis_DN50224_c0_g1_i1.p1", "Xenopus_tropicalis_DN50226_c0_g1_i1.p1", "Xenopus_tropicalis_DN50227_c0_g1_i5.p1", "Xenopus_tropicalis_DN50229_c0_g1_i3.p2", "Xenopus_tropicalis_DN50238_c0_g1_i1.p1", "Xenopus_tropicalis_DN50240_c0_g1_i5.p1", "Xenopus_tropicalis_DN50250_c1_g2_i2.p1", "Xenopus_tropicalis_DN50258_c0_g1_i1.p1", "Xenopus_tropicalis_DN50262_c0_g1_i1.p1", "Xenopus_tropicalis_DN50273_c3_g1_i4.p1", "Xenopus_tropicalis_DN50273_c4_g1_i1.p1", "Xenopus_tropicalis_DN50280_c0_g1_i1.p1", "Xenopus_tropicalis_DN50295_c1_g1_i4.p1", "Xenopus_tropicalis_DN50302_c0_g1_i1.p1", "Xenopus_tropicalis_DN50308_c0_g1_i1.p1", "Xenopus_tropicalis_DN50313_c1_g1_i1.p1", "Xenopus_tropicalis_DN50338_c2_g1_i1.p1", "Xenopus_tropicalis_DN50341_c0_g1_i2.p1", "Xenopus_tropicalis_DN50342_c0_g1_i1.p3", "Xenopus_tropicalis_DN50342_c0_g2_i1.p2", "Xenopus_tropicalis_DN50371_c0_g1_i1.p1", "Xenopus_tropicalis_DN50373_c0_g1_i1.p1", "Xenopus_tropicalis_DN50387_c0_g2_i1.p1", "Xenopus_tropicalis_DN50387_c0_g3_i1.p1", "Xenopus_tropicalis_DN50405_c0_g1_i1.p1", "Xenopus_tropicalis_DN50426_c1_g2_i1.p1", "Xenopus_tropicalis_DN50432_c0_g1_i1.p1", "Xenopus_tropicalis_DN50437_c0_g1_i1.p1", "Xenopus_tropicalis_DN50445_c0_g1_i3.p1", "Xenopus_tropicalis_DN50445_c0_g1_i5.p1", "Xenopus_tropicalis_DN50461_c1_g1_i1.p1", "Xenopus_tropicalis_DN50462_c6_g1_i3.p1", "Xenopus_tropicalis_DN50464_c0_g1_i1.p1", "Xenopus_tropicalis_DN50478_c0_g1_i2.p1", "Xenopus_tropicalis_DN50478_c5_g1_i1.p1", "Xenopus_tropicalis_DN50480_c3_g1_i2.p1", "Xenopus_tropicalis_DN50480_c4_g1_i1.p1", "Xenopus_tropicalis_DN50487_c0_g1_i7.p1", "Xenopus_tropicalis_DN50492_c0_g1_i1.p1", "Xenopus_tropicalis_DN50504_c10_g2_i1.p1", "Xenopus_tropicalis_DN50504_c6_g1_i2.p1", "Xenopus_tropicalis_DN50516_c0_g1_i1.p1", "Xenopus_tropicalis_DN50518_c0_g1_i1.p1", "Xenopus_tropicalis_DN50520_c2_g1_i1.p1", "Xenopus_tropicalis_DN50532_c0_g1_i1.p1", "Xenopus_tropicalis_DN50533_c0_g1_i1.p1", "Xenopus_tropicalis_DN50571_c0_g1_i1.p1", "Xenopus_tropicalis_DN50598_c0_g1_i1.p1", "Xenopus_tropicalis_DN50605_c0_g1_i2.p1", "Xenopus_tropicalis_DN50615_c1_g1_i1.p1", "Xenopus_tropicalis_DN50620_c0_g1_i5.p1", "Xenopus_tropicalis_DN50628_c0_g1_i1.p1", "Xenopus_tropicalis_DN50642_c1_g1_i1.p1", "Xenopus_tropicalis_DN50670_c0_g1_i3.p1", "Xenopus_tropicalis_DN50671_c5_g1_i1.p1", "Xenopus_tropicalis_DN50683_c0_g1_i2.p1", "Xenopus_tropicalis_DN50700_c0_g1_i2.p1", "Xenopus_tropicalis_DN50703_c4_g1_i1.p1", "Xenopus_tropicalis_DN50705_c5_g2_i3.p1", "Xenopus_tropicalis_DN50705_c5_g3_i1.p1", "Xenopus_tropicalis_DN50719_c0_g1_i2.p1", "Xenopus_tropicalis_DN50732_c1_g1_i1.p1", "Xenopus_tropicalis_DN50749_c4_g1_i2.p1", "Xenopus_tropicalis_DN50752_c7_g1_i1.p1", "Xenopus_tropicalis_DN50754_c0_g3_i1.p2", "Xenopus_tropicalis_DN50763_c1_g1_i1.p1", "Xenopus_tropicalis_DN50765_c2_g3_i1.p1", "Xenopus_tropicalis_DN50796_c2_g2_i3.p1", "Xenopus_tropicalis_DN50801_c1_g1_i2.p1", "Xenopus_tropicalis_DN50826_c0_g1_i2.p1", "Xenopus_tropicalis_DN50833_c3_g1_i3.p1", "Xenopus_tropicalis_DN50838_c0_g1_i1.p1", "Xenopus_tropicalis_DN50850_c0_g1_i1.p1", "Xenopus_tropicalis_DN50850_c1_g1_i5.p1", "Xenopus_tropicalis_DN50851_c0_g1_i2.p1", "Xenopus_tropicalis_DN50858_c0_g1_i14.p1", "Xenopus_tropicalis_DN50863_c1_g1_i1.p1", "Xenopus_tropicalis_DN50889_c0_g1_i4.p1", "Xenopus_tropicalis_DN50903_c0_g1_i1.p1", "Xenopus_tropicalis_DN50923_c0_g1_i1.p1", "Xenopus_tropicalis_DN50928_c1_g1_i2.p1", "Xenopus_tropicalis_DN50950_c0_g1_i1.p1", "Xenopus_tropicalis_DN50955_c7_g1_i5.p1", "Xenopus_tropicalis_DN50957_c2_g1_i4.p1", "Xenopus_tropicalis_DN50963_c2_g1_i1.p1", "Xenopus_tropicalis_DN50998_c0_g1_i3.p2", "Xenopus_tropicalis_DN51001_c0_g1_i1.p1", "Xenopus_tropicalis_DN51025_c0_g1_i1.p1", "Xenopus_tropicalis_DN51032_c0_g1_i2.p1", "Xenopus_tropicalis_DN51041_c1_g1_i1.p1", "Xenopus_tropicalis_DN51045_c7_g1_i4.p1", "Xenopus_tropicalis_DN51047_c0_g1_i1.p1", "Xenopus_tropicalis_DN51047_c5_g1_i1.p1", "Xenopus_tropicalis_DN51050_c0_g1_i5.p1", "Xenopus_tropicalis_DN51053_c0_g1_i1.p1", "Xenopus_tropicalis_DN51060_c3_g1_i1.p1", "Xenopus_tropicalis_DN51069_c1_g2_i3.p1", "Xenopus_tropicalis_DN51073_c0_g1_i5.p1", "Xenopus_tropicalis_DN51085_c3_g1_i1.p1", "Xenopus_tropicalis_DN51086_c7_g1_i17.p1", "Xenopus_tropicalis_DN51111_c2_g1_i1.p1", "Xenopus_tropicalis_DN51113_c0_g1_i1.p1", "Xenopus_tropicalis_DN51120_c7_g1_i13.p1", "Xenopus_tropicalis_DN51138_c0_g1_i6.p1", "Xenopus_tropicalis_DN51150_c0_g1_i1.p1", "Xenopus_tropicalis_DN51153_c0_g1_i3.p1", "Xenopus_tropicalis_DN51172_c1_g1_i1.p1", "Xenopus_tropicalis_DN51176_c0_g1_i2.p1", "Xenopus_tropicalis_DN51206_c0_g2_i1.p1", "Xenopus_tropicalis_DN51213_c0_g1_i1.p1", "Xenopus_tropicalis_DN51218_c5_g1_i4.p1", "Xenopus_tropicalis_DN51265_c0_g1_i1.p1", "Xenopus_tropicalis_DN51268_c1_g1_i2.p1", "Xenopus_tropicalis_DN51269_c0_g1_i1.p1", "Xenopus_tropicalis_DN51286_c2_g1_i1.p1", "Xenopus_tropicalis_DN51289_c0_g1_i1.p1", "Xenopus_tropicalis_DN51303_c11_g1_i5.p1", "Xenopus_tropicalis_DN51310_c0_g1_i1.p1", "Xenopus_tropicalis_DN51317_c3_g1_i2.p1", "Xenopus_tropicalis_DN51317_c4_g1_i2.p1", "Xenopus_tropicalis_DN51319_c0_g1_i7.p1", "Xenopus_tropicalis_DN51324_c0_g1_i1.p1", "Xenopus_tropicalis_DN51326_c1_g1_i1.p1", "Xenopus_tropicalis_DN51354_c1_g1_i2.p1", "Xenopus_tropicalis_DN51403_c0_g1_i4.p1", "Xenopus_tropicalis_DN51405_c7_g1_i2.p1", "Xenopus_tropicalis_DN51454_c0_g1_i1.p1", "Xenopus_tropicalis_DN51456_c0_g1_i5.p1", "Xenopus_tropicalis_DN51467_c1_g1_i2.p1", "Xenopus_tropicalis_DN51473_c1_g1_i2.p1", "Xenopus_tropicalis_DN51492_c0_g1_i1.p1", "Xenopus_tropicalis_DN51502_c0_g1_i1.p1", "Xenopus_tropicalis_DN51509_c10_g2_i2.p1", "Xenopus_tropicalis_DN51542_c0_g1_i1.p1", "Xenopus_tropicalis_DN51545_c0_g1_i1.p1", "Xenopus_tropicalis_DN51548_c4_g1_i1.p1", "Xenopus_tropicalis_DN51551_c7_g2_i2.p1", "Xenopus_tropicalis_DN51552_c2_g1_i1.p1", "Xenopus_tropicalis_DN51565_c7_g1_i3.p1", "Xenopus_tropicalis_DN51570_c0_g1_i2.p1", "Xenopus_tropicalis_DN51574_c1_g1_i2.p1", "Xenopus_tropicalis_DN51585_c0_g1_i2.p1", "Xenopus_tropicalis_DN51586_c2_g1_i1.p1", "Xenopus_tropicalis_DN51589_c1_g1_i1.p1", "Xenopus_tropicalis_DN51591_c0_g1_i3.p1", "Xenopus_tropicalis_DN51597_c1_g1_i1.p1", "Xenopus_tropicalis_DN51630_c0_g1_i1.p1", "Xenopus_tropicalis_DN51643_c1_g1_i3.p1", "Xenopus_tropicalis_DN51645_c3_g1_i1.p1", "Xenopus_tropicalis_DN51661_c0_g1_i1.p1", "Xenopus_tropicalis_DN51662_c1_g1_i1.p1", "Xenopus_tropicalis_DN51672_c0_g1_i1.p1", "Xenopus_tropicalis_DN51691_c0_g1_i1.p1", "Xenopus_tropicalis_DN51696_c6_g3_i2.p1", "Xenopus_tropicalis_DN51703_c3_g1_i2.p1", "Xenopus_tropicalis_DN51703_c4_g1_i1.p1", "Xenopus_tropicalis_DN51710_c0_g1_i4.p1", "Xenopus_tropicalis_DN51722_c0_g1_i1.p1", "Xenopus_tropicalis_DN51745_c0_g1_i1.p1", "Xenopus_tropicalis_DN51747_c3_g2_i3.p1", "Xenopus_tropicalis_DN51751_c9_g1_i1.p1", "Xenopus_tropicalis_DN51775_c1_g1_i3.p1", "Xenopus_tropicalis_DN51786_c0_g1_i4.p1", "Xenopus_tropicalis_DN51790_c4_g1_i6.p1", "Xenopus_tropicalis_DN51792_c1_g1_i1.p1", "Xenopus_tropicalis_DN51792_c3_g1_i2.p2", "Xenopus_tropicalis_DN51793_c0_g2_i1.p1", "Xenopus_tropicalis_DN51807_c0_g1_i2.p1", "Xenopus_tropicalis_DN51811_c3_g1_i2.p1", "Xenopus_tropicalis_DN51818_c11_g1_i2.p1", "Xenopus_tropicalis_DN51820_c0_g1_i1.p3", "Xenopus_tropicalis_DN51826_c0_g1_i2.p1", "Xenopus_tropicalis_DN51843_c0_g1_i2.p1", "Xenopus_tropicalis_DN51845_c1_g1_i11.p1", "Xenopus_tropicalis_DN51863_c7_g2_i1.p1", "Xenopus_tropicalis_DN51868_c3_g1_i8.p1", "Xenopus_tropicalis_DN51880_c2_g1_i2.p1", "Xenopus_tropicalis_DN51886_c1_g1_i2.p1", "Xenopus_tropicalis_DN51890_c4_g1_i4.p1", "Xenopus_tropicalis_DN51904_c0_g1_i3.p1", "Xenopus_tropicalis_DN51943_c0_g1_i2.p1", "Xenopus_tropicalis_DN51945_c3_g1_i2.p1", "Xenopus_tropicalis_DN51946_c3_g5_i1.p1", "Xenopus_tropicalis_DN51947_c2_g1_i6.p1", "Xenopus_tropicalis_DN51961_c3_g2_i3.p1", "Xenopus_tropicalis_DN51967_c0_g1_i1.p1", "Xenopus_tropicalis_DN51967_c0_g1_i2.p1", "Xenopus_tropicalis_DN51991_c0_g1_i3.p1", "Xenopus_tropicalis_DN51992_c1_g1_i11.p1", "Xenopus_tropicalis_DN51996_c0_g1_i1.p1", "Xenopus_tropicalis_DN51998_c0_g1_i1.p1", "Xenopus_tropicalis_DN51998_c8_g1_i2.p1", "Xenopus_tropicalis_DN51999_c3_g1_i1.p1", "Xenopus_tropicalis_DN52003_c0_g1_i1.p1", "Xenopus_tropicalis_DN52027_c0_g1_i1.p1", "Xenopus_tropicalis_DN52028_c0_g1_i3.p1", "Xenopus_tropicalis_DN52038_c1_g1_i3.p1", "Xenopus_tropicalis_DN52047_c1_g1_i2.p1", "Xenopus_tropicalis_DN52053_c0_g1_i2.p1", "Xenopus_tropicalis_DN52054_c1_g1_i1.p1", "Xenopus_tropicalis_DN52062_c0_g1_i1.p1", "Xenopus_tropicalis_DN52064_c3_g1_i2.p1", "Xenopus_tropicalis_DN52065_c1_g1_i1.p1", "Xenopus_tropicalis_DN52067_c0_g1_i1.p1", "Xenopus_tropicalis_DN52068_c3_g1_i1.p1", "Xenopus_tropicalis_DN52105_c0_g1_i4.p1", "Xenopus_tropicalis_DN52108_c5_g1_i1.p1", "Xenopus_tropicalis_DN52114_c0_g1_i1.p1", "Xenopus_tropicalis_DN52116_c0_g1_i1.p1", "Xenopus_tropicalis_DN52122_c0_g1_i1.p1", "Xenopus_tropicalis_DN52147_c0_g1_i1.p1", "Xenopus_tropicalis_DN52155_c0_g1_i1.p1", "Xenopus_tropicalis_DN52159_c9_g2_i6.p1", "Xenopus_tropicalis_DN52175_c2_g1_i2.p1", "Xenopus_tropicalis_DN52207_c0_g1_i1.p1", "Xenopus_tropicalis_DN52212_c0_g1_i1.p1", "Xenopus_tropicalis_DN52216_c1_g1_i1.p1", "Xenopus_tropicalis_DN52216_c6_g2_i5.p1", "Xenopus_tropicalis_DN52221_c0_g1_i3.p1", "Xenopus_tropicalis_DN52226_c1_g1_i3.p1", "Xenopus_tropicalis_DN52226_c1_g1_i5.p1", "Xenopus_tropicalis_DN52232_c0_g1_i1.p1", "Xenopus_tropicalis_DN52233_c3_g1_i3.p1", "Xenopus_tropicalis_DN52252_c2_g1_i3.p1", "Xenopus_tropicalis_DN52253_c9_g1_i1.p1", "Xenopus_tropicalis_DN52259_c7_g1_i1.p1", "Xenopus_tropicalis_DN52263_c0_g2_i2.p1", "Xenopus_tropicalis_DN52270_c7_g1_i1.p1", "Xenopus_tropicalis_DN52271_c1_g1_i5.p1", "Xenopus_tropicalis_DN52274_c0_g1_i2.p1", "Xenopus_tropicalis_DN52284_c5_g2_i4.p1", "Xenopus_tropicalis_DN52286_c0_g1_i1.p1", "Xenopus_tropicalis_DN52298_c0_g1_i3.p1", "Xenopus_tropicalis_DN52299_c2_g1_i1.p1", "Xenopus_tropicalis_DN52299_c2_g1_i2.p1", "Xenopus_tropicalis_DN52299_c2_g1_i4.p1", "Xenopus_tropicalis_DN52299_c2_g1_i7.p1", "Xenopus_tropicalis_DN52299_c2_g1_i8.p1", "Xenopus_tropicalis_DN52304_c0_g1_i1.p1", "Xenopus_tropicalis_DN52310_c6_g1_i1.p1", "Xenopus_tropicalis_DN52314_c1_g1_i1.p1", "Xenopus_tropicalis_DN52314_c1_g1_i2.p1", "Xenopus_tropicalis_DN52318_c0_g2_i1.p1", "Xenopus_tropicalis_DN52330_c2_g1_i1.p1", "Xenopus_tropicalis_DN52353_c0_g1_i4.p1", "Xenopus_tropicalis_DN52359_c10_g1_i1.p1", "Xenopus_tropicalis_DN52367_c0_g1_i2.p1", "Xenopus_tropicalis_DN52367_c2_g2_i1.p1", "Xenopus_tropicalis_DN52379_c0_g1_i1.p1", "Xenopus_tropicalis_DN52382_c3_g2_i1.p1", "Xenopus_tropicalis_DN52383_c0_g1_i3.p1", "Xenopus_tropicalis_DN52394_c3_g1_i2.p1", "Xenopus_tropicalis_DN52405_c0_g1_i1.p1", "Xenopus_tropicalis_DN52417_c2_g1_i4.p1", "Xenopus_tropicalis_DN52419_c1_g1_i2.p1", "Xenopus_tropicalis_DN52422_c3_g1_i1.p1", "Xenopus_tropicalis_DN52425_c5_g1_i3.p1", "Xenopus_tropicalis_DN52430_c0_g1_i3.p1", "Xenopus_tropicalis_DN52439_c1_g1_i10.p1", "Xenopus_tropicalis_DN52442_c2_g1_i1.p1", "Xenopus_tropicalis_DN52455_c5_g1_i2.p1", "Xenopus_tropicalis_DN52460_c1_g1_i4.p1", "Xenopus_tropicalis_DN52461_c2_g3_i2.p1", "Xenopus_tropicalis_DN52466_c6_g1_i1.p1", "Xenopus_tropicalis_DN52470_c1_g1_i5.p1", "Xenopus_tropicalis_DN52479_c0_g1_i1.p1", "Xenopus_tropicalis_DN52505_c0_g1_i3.p1", "Xenopus_tropicalis_DN52508_c1_g1_i1.p1", "Xenopus_tropicalis_DN52518_c0_g1_i8.p1", "Xenopus_tropicalis_DN52524_c6_g2_i1.p1", "Xenopus_tropicalis_DN52526_c0_g1_i4.p1", "Xenopus_tropicalis_DN52536_c9_g3_i10.p1", "Xenopus_tropicalis_DN52544_c4_g1_i1.p1", "Xenopus_tropicalis_DN52550_c1_g1_i2.p1", "Xenopus_tropicalis_DN52554_c0_g1_i1.p1", "Xenopus_tropicalis_DN52556_c0_g1_i1.p1", "Xenopus_tropicalis_DN52558_c4_g1_i1.p1", "Xenopus_tropicalis_DN52563_c0_g1_i1.p1", "Xenopus_tropicalis_DN52567_c0_g1_i1.p1", "Xenopus_tropicalis_DN52568_c7_g3_i3.p1", "Xenopus_tropicalis_DN52576_c0_g1_i1.p1", "Xenopus_tropicalis_DN52576_c1_g1_i1.p1", "Xenopus_tropicalis_DN52590_c0_g1_i1.p1", "Xenopus_tropicalis_DN52590_c2_g1_i6.p1", "Xenopus_tropicalis_DN52602_c3_g1_i1.p1", "Xenopus_tropicalis_DN52603_c0_g1_i1.p1", "Xenopus_tropicalis_DN52607_c9_g2_i2.p1", "Xenopus_tropicalis_DN52626_c0_g1_i6.p1", "Xenopus_tropicalis_DN52629_c7_g1_i2.p1", "Xenopus_tropicalis_DN52631_c1_g1_i1.p1", "Xenopus_tropicalis_DN52635_c5_g2_i1.p1", "Xenopus_tropicalis_DN52644_c0_g1_i1.p1", "Xenopus_tropicalis_DN52645_c0_g1_i1.p1", "Xenopus_tropicalis_DN52651_c2_g1_i1.p1", "Xenopus_tropicalis_DN52662_c3_g1_i1.p1", "Xenopus_tropicalis_DN52665_c11_g2_i1.p1", "Xenopus_tropicalis_DN52668_c3_g2_i1.p1", "Xenopus_tropicalis_DN52669_c1_g1_i1.p1", "Xenopus_tropicalis_DN52681_c3_g1_i2.p1", "Xenopus_tropicalis_DN52716_c0_g1_i10.p1", "Xenopus_tropicalis_DN52716_c0_g1_i13.p1", "Xenopus_tropicalis_DN52723_c0_g1_i2.p1", "Xenopus_tropicalis_DN52724_c9_g1_i8.p1", "Xenopus_tropicalis_DN52734_c0_g1_i1.p1", "Xenopus_tropicalis_DN52742_c1_g1_i1.p1", "Xenopus_tropicalis_DN52743_c4_g1_i1.p1", "Xenopus_tropicalis_DN52747_c1_g1_i1.p1", "Xenopus_tropicalis_DN52762_c0_g1_i1.p1", "Xenopus_tropicalis_DN52772_c1_g1_i1.p1", "Xenopus_tropicalis_DN52774_c1_g2_i13.p1", "Xenopus_tropicalis_DN52774_c1_g2_i17.p1", "Xenopus_tropicalis_DN52774_c1_g2_i20.p1", "Xenopus_tropicalis_DN52774_c1_g2_i9.p1", "Xenopus_tropicalis_DN52779_c0_g1_i2.p1", "Xenopus_tropicalis_DN52781_c1_g1_i1.p1", "Xenopus_tropicalis_DN52785_c7_g1_i8.p1", "Xenopus_tropicalis_DN52785_c7_g2_i3.p5", "Xenopus_tropicalis_DN52793_c4_g1_i1.p1", "Xenopus_tropicalis_DN52799_c12_g1_i1.p1", "Xenopus_tropicalis_DN52834_c2_g2_i4.p1", "Xenopus_tropicalis_DN52844_c1_g1_i5.p1", "Xenopus_tropicalis_DN52860_c2_g1_i2.p2", "Xenopus_tropicalis_DN52866_c4_g1_i3.p1", "Xenopus_tropicalis_DN52873_c0_g1_i1.p1", "Xenopus_tropicalis_DN52882_c2_g1_i1.p1", "Xenopus_tropicalis_DN52882_c2_g1_i2.p1", "Xenopus_tropicalis_DN52903_c0_g1_i1.p1", "Xenopus_tropicalis_DN52935_c1_g1_i2.p1", "Xenopus_tropicalis_DN52936_c0_g1_i1.p1", "Xenopus_tropicalis_DN52943_c14_g3_i1.p1", "Xenopus_tropicalis_DN52958_c0_g1_i8.p1", "Xenopus_tropicalis_DN52961_c0_g1_i10.p1", "Xenopus_tropicalis_DN52972_c0_g1_i4.p1", "Xenopus_tropicalis_DN52977_c7_g2_i4.p1", "Xenopus_tropicalis_DN52979_c0_g1_i2.p1", "Xenopus_tropicalis_DN53006_c7_g6_i1.p1", "Xenopus_tropicalis_DN53013_c5_g1_i10.p1", "Xenopus_tropicalis_DN53013_c5_g1_i6.p1", "Xenopus_tropicalis_DN53013_c5_g1_i7.p1", "Xenopus_tropicalis_DN53013_c5_g4_i1.p1", "Xenopus_tropicalis_DN53015_c2_g2_i1.p1", "Xenopus_tropicalis_DN53025_c0_g1_i1.p1", "Xenopus_tropicalis_DN53025_c1_g1_i5.p1", "Xenopus_tropicalis_DN53035_c0_g1_i3.p1", "Xenopus_tropicalis_DN53047_c1_g1_i4.p1", "Xenopus_tropicalis_DN53047_c1_g1_i5.p1", "Xenopus_tropicalis_DN53061_c7_g1_i1.p1", "Xenopus_tropicalis_DN53068_c0_g1_i1.p1", "Xenopus_tropicalis_DN53068_c0_g1_i2.p1", "Xenopus_tropicalis_DN53071_c0_g1_i5.p1", "Xenopus_tropicalis_DN53074_c4_g1_i1.p1", "Xenopus_tropicalis_DN53095_c0_g1_i2.p1", "Xenopus_tropicalis_DN53102_c12_g2_i2.p1", "Xenopus_tropicalis_DN53107_c3_g1_i2.p1", "Xenopus_tropicalis_DN53110_c8_g3_i1.p1", "Xenopus_tropicalis_DN53134_c10_g1_i1.p1", "Xenopus_tropicalis_DN53164_c3_g1_i2.p1", "Xenopus_tropicalis_DN53190_c11_g1_i1.p1", "Xenopus_tropicalis_DN53279_c0_g1_i1.p1", "Xenopus_tropicalis_DN53290_c0_g1_i1.p1", "Xenopus_tropicalis_DN54303_c0_g1_i1.p1", "Xenopus_tropicalis_DN55757_c0_g1_i1.p1", "Xenopus_tropicalis_DN5583_c0_g1_i1.p1", "Xenopus_tropicalis_DN5672_c0_g1_i1.p1", "Xenopus_tropicalis_DN5683_c0_g1_i5.p1", "Xenopus_tropicalis_DN5694_c0_g1_i1.p1", "Xenopus_tropicalis_DN5727_c1_g1_i1.p2", "Xenopus_tropicalis_DN57507_c0_g1_i1.p1", "Xenopus_tropicalis_DN5760_c0_g1_i1.p1", "Xenopus_tropicalis_DN5763_c0_g1_i1.p1", "Xenopus_tropicalis_DN5983_c0_g1_i1.p1", "Xenopus_tropicalis_DN63098_c0_g1_i1.p1", "Xenopus_tropicalis_DN63360_c0_g1_i1.p1", "Xenopus_tropicalis_DN63451_c0_g1_i1.p1", "Xenopus_tropicalis_DN63730_c0_g1_i1.p1", "Xenopus_tropicalis_DN64787_c0_g1_i1.p1", "Xenopus_tropicalis_DN65989_c0_g1_i1.p1", "Xenopus_tropicalis_DN66257_c0_g1_i1.p1", "Xenopus_tropicalis_DN66282_c0_g1_i1.p1", "Xenopus_tropicalis_DN68173_c0_g1_i1.p1", "Xenopus_tropicalis_DN7175_c0_g1_i2.p1", "Xenopus_tropicalis_DN7295_c0_g1_i1.p1", "Xenopus_tropicalis_DN7308_c0_g1_i1.p1", "Xenopus_tropicalis_DN78309_c0_g1_i1.p1", "Xenopus_tropicalis_DN79540_c0_g1_i1.p1", "Xenopus_tropicalis_DN79553_c0_g1_i1.p1", "Xenopus_tropicalis_DN79580_c0_g1_i1.p1", "Xenopus_tropicalis_DN79933_c1_g1_i2.p1", "Xenopus_tropicalis_DN79944_c0_g1_i1.p1", "Xenopus_tropicalis_DN80129_c0_g1_i1.p1", "Xenopus_tropicalis_DN80230_c0_g1_i1.p1", "Xenopus_tropicalis_DN81478_c0_g1_i1.p1", "Xenopus_tropicalis_DN81570_c0_g1_i1.p1", "Xenopus_tropicalis_DN8253_c0_g1_i1.p1", "Xenopus_tropicalis_DN8392_c0_g1_i1.p1", "Xenopus_tropicalis_DN8670_c0_g1_i1.p1", "Xenopus_tropicalis_DN9244_c0_g1_i1.p1", "Xenopus_tropicalis_DN93176_c0_g1_i1.p1", "Xenopus_tropicalis_DN93346_c0_g1_i1.p1", "Xenopus_tropicalis_DN93679_c0_g1_i1.p1", "Xenopus_tropicalis_DN93971_c0_g1_i1.p1", "Xenopus_tropicalis_DN94018_c0_g1_i2.p1", "Xenopus_tropicalis_DN94027_c0_g1_i1.p1", "Xenopus_tropicalis_DN94048_c0_g1_i1.p1", "Xenopus_tropicalis_DN94222_c0_g1_i1.p1", "Xenopus_tropicalis_DN94223_c0_g1_i1.p1", "Xenopus_tropicalis_DN94631_c0_g1_i1.p1", "Xenopus_tropicalis_DN9535_c0_g1_i1.p1", "Xenopus_tropicalis_DN96311_c0_g1_i1.p1", "Xenopus_tropicalis_DN96794_c0_g1_i2.p1", "Xenopus_tropicalis_DN9964_c0_g1_i1.p1", "Xenopus_tropicalis_DN9987_c0_g1_i1.p1")
3	GO:0097159	organic cyclic compound binding	4074	846	656.53	2.7e-21	c("Xenopus_tropicalis_DN10740_c0_g1_i1.p1", "Xenopus_tropicalis_DN108420_c0_g1_i1.p1", "Xenopus_tropicalis_DN108697_c0_g1_i1.p1", "Xenopus_tropicalis_DN109079_c0_g1_i1.p1", "Xenopus_tropicalis_DN109259_c0_g1_i1.p1", "Xenopus_tropicalis_DN109758_c0_g1_i2.p1", "Xenopus_tropicalis_DN110901_c0_g1_i1.p1", "Xenopus_tropicalis_DN111352_c0_g1_i1.p1", "Xenopus_tropicalis_DN112219_c0_g1_i2.p1", "Xenopus_tropicalis_DN112337_c0_g1_i1.p1", "Xenopus_tropicalis_DN113436_c0_g1_i1.p1", "Xenopus_tropicalis_DN11480_c0_g1_i2.p1", "Xenopus_tropicalis_DN11495_c0_g1_i1.p1", "Xenopus_tropicalis_DN11636_c0_g1_i1.p1", "Xenopus_tropicalis_DN123349_c0_g1_i1.p1", "Xenopus_tropicalis_DN1347_c0_g1_i1.p1", "Xenopus_tropicalis_DN13943_c0_g1_i1.p1", "Xenopus_tropicalis_DN14481_c0_g1_i1.p1", "Xenopus_tropicalis_DN1556_c0_g1_i1.p1", "Xenopus_tropicalis_DN17754_c0_g1_i1.p1", "Xenopus_tropicalis_DN18474_c0_g1_i1.p1", "Xenopus_tropicalis_DN18932_c0_g1_i5.p1", "Xenopus_tropicalis_DN19663_c0_g1_i1.p1", "Xenopus_tropicalis_DN20368_c0_g1_i1.p1", "Xenopus_tropicalis_DN20574_c1_g1_i1.p1", "Xenopus_tropicalis_DN20964_c0_g1_i1.p1", "Xenopus_tropicalis_DN21011_c0_g1_i1.p1", "Xenopus_tropicalis_DN2123_c0_g1_i1.p1", "Xenopus_tropicalis_DN21452_c0_g1_i1.p1", "Xenopus_tropicalis_DN21456_c0_g1_i1.p1", "Xenopus_tropicalis_DN22002_c0_g1_i3.p1", "Xenopus_tropicalis_DN22055_c0_g1_i1.p1", "Xenopus_tropicalis_DN22157_c0_g1_i1.p1", "Xenopus_tropicalis_DN22200_c0_g1_i1.p1", "Xenopus_tropicalis_DN22352_c0_g1_i2.p1", "Xenopus_tropicalis_DN22443_c0_g1_i1.p1", "Xenopus_tropicalis_DN22510_c0_g1_i1.p1", "Xenopus_tropicalis_DN22613_c0_g1_i2.p1", "Xenopus_tropicalis_DN22729_c0_g1_i1.p1", "Xenopus_tropicalis_DN22863_c0_g1_i1.p1", "Xenopus_tropicalis_DN22863_c0_g1_i2.p1", "Xenopus_tropicalis_DN23295_c0_g1_i1.p1", "Xenopus_tropicalis_DN23298_c0_g1_i1.p1", "Xenopus_tropicalis_DN23621_c0_g1_i1.p2", "Xenopus_tropicalis_DN2368_c0_g1_i1.p1", "Xenopus_tropicalis_DN23837_c0_g1_i1.p1", "Xenopus_tropicalis_DN24019_c0_g1_i1.p1", "Xenopus_tropicalis_DN24085_c0_g1_i1.p1", "Xenopus_tropicalis_DN24194_c0_g1_i3.p1", "Xenopus_tropicalis_DN24578_c0_g1_i3.p1", "Xenopus_tropicalis_DN25205_c0_g1_i1.p1", "Xenopus_tropicalis_DN25608_c0_g1_i3.p2", "Xenopus_tropicalis_DN25881_c0_g1_i1.p1", "Xenopus_tropicalis_DN25882_c0_g1_i2.p1", "Xenopus_tropicalis_DN2594_c0_g1_i1.p1", "Xenopus_tropicalis_DN26009_c0_g1_i2.p1", "Xenopus_tropicalis_DN26067_c0_g1_i1.p2", "Xenopus_tropicalis_DN26095_c0_g1_i2.p1", "Xenopus_tropicalis_DN26493_c0_g1_i1.p1", "Xenopus_tropicalis_DN26519_c0_g1_i2.p1", "Xenopus_tropicalis_DN26523_c0_g1_i1.p1", "Xenopus_tropicalis_DN26630_c0_g1_i2.p1", "Xenopus_tropicalis_DN26630_c0_g1_i3.p1", "Xenopus_tropicalis_DN26651_c0_g1_i1.p1", "Xenopus_tropicalis_DN26679_c0_g1_i1.p1", "Xenopus_tropicalis_DN26745_c0_g1_i1.p1", "Xenopus_tropicalis_DN26848_c0_g1_i1.p1", "Xenopus_tropicalis_DN26900_c0_g1_i1.p1", "Xenopus_tropicalis_DN26949_c0_g1_i3.p1", "Xenopus_tropicalis_DN26990_c0_g1_i1.p1", "Xenopus_tropicalis_DN27076_c0_g1_i1.p1", "Xenopus_tropicalis_DN27352_c0_g1_i2.p1", "Xenopus_tropicalis_DN27602_c0_g1_i1.p1", "Xenopus_tropicalis_DN27716_c0_g1_i1.p1", "Xenopus_tropicalis_DN27729_c0_g1_i2.p1", "Xenopus_tropicalis_DN28211_c0_g1_i1.p1", "Xenopus_tropicalis_DN28580_c0_g1_i1.p1", "Xenopus_tropicalis_DN28874_c0_g1_i1.p1", "Xenopus_tropicalis_DN29153_c0_g1_i1.p2", "Xenopus_tropicalis_DN29160_c0_g1_i1.p1", "Xenopus_tropicalis_DN29420_c1_g1_i1.p1", "Xenopus_tropicalis_DN29679_c0_g1_i1.p1", "Xenopus_tropicalis_DN29957_c0_g1_i1.p1", "Xenopus_tropicalis_DN3015_c0_g1_i1.p1", "Xenopus_tropicalis_DN30338_c0_g1_i1.p1", "Xenopus_tropicalis_DN30347_c0_g1_i1.p1", "Xenopus_tropicalis_DN30388_c0_g1_i1.p1", "Xenopus_tropicalis_DN30392_c0_g1_i1.p1", "Xenopus_tropicalis_DN30428_c0_g1_i1.p1", "Xenopus_tropicalis_DN30479_c0_g1_i4.p1", "Xenopus_tropicalis_DN30548_c0_g1_i2.p1", "Xenopus_tropicalis_DN30597_c0_g1_i1.p1", "Xenopus_tropicalis_DN30604_c0_g1_i3.p1", "Xenopus_tropicalis_DN30604_c0_g1_i5.p1", "Xenopus_tropicalis_DN30810_c0_g1_i1.p1", "Xenopus_tropicalis_DN30886_c0_g1_i2.p1", "Xenopus_tropicalis_DN30914_c0_g1_i1.p1", "Xenopus_tropicalis_DN30931_c0_g1_i1.p1", "Xenopus_tropicalis_DN30936_c0_g1_i1.p1", "Xenopus_tropicalis_DN30986_c0_g1_i1.p1", "Xenopus_tropicalis_DN31267_c0_g1_i1.p1", "Xenopus_tropicalis_DN31285_c0_g1_i1.p1", "Xenopus_tropicalis_DN31463_c0_g1_i1.p1", "Xenopus_tropicalis_DN31559_c0_g1_i4.p1", "Xenopus_tropicalis_DN31645_c0_g1_i1.p1", "Xenopus_tropicalis_DN31703_c0_g1_i1.p1", "Xenopus_tropicalis_DN31769_c0_g1_i2.p1", "Xenopus_tropicalis_DN31850_c0_g1_i1.p1", "Xenopus_tropicalis_DN31886_c0_g1_i1.p1", "Xenopus_tropicalis_DN31978_c0_g1_i1.p1", "Xenopus_tropicalis_DN32002_c0_g1_i1.p1", "Xenopus_tropicalis_DN32009_c0_g1_i2.p1", "Xenopus_tropicalis_DN32091_c0_g1_i1.p1", "Xenopus_tropicalis_DN32103_c0_g1_i1.p1", "Xenopus_tropicalis_DN32194_c0_g1_i2.p1", "Xenopus_tropicalis_DN32451_c0_g1_i1.p1", "Xenopus_tropicalis_DN3250_c0_g1_i1.p1", "Xenopus_tropicalis_DN32543_c0_g1_i1.p1", "Xenopus_tropicalis_DN32621_c0_g1_i1.p1", "Xenopus_tropicalis_DN32644_c0_g1_i1.p1", "Xenopus_tropicalis_DN32741_c0_g1_i1.p1", "Xenopus_tropicalis_DN32822_c0_g1_i1.p1", "Xenopus_tropicalis_DN32946_c0_g1_i1.p1", "Xenopus_tropicalis_DN32958_c0_g1_i1.p1", "Xenopus_tropicalis_DN32966_c0_g1_i1.p1", "Xenopus_tropicalis_DN32966_c0_g1_i3.p1", "Xenopus_tropicalis_DN33047_c0_g1_i1.p1", "Xenopus_tropicalis_DN33139_c0_g1_i1.p1", "Xenopus_tropicalis_DN33156_c0_g1_i1.p1", "Xenopus_tropicalis_DN33276_c0_g1_i1.p1", "Xenopus_tropicalis_DN33514_c1_g1_i1.p1", "Xenopus_tropicalis_DN33541_c0_g1_i1.p1", "Xenopus_tropicalis_DN33598_c0_g1_i2.p1", "Xenopus_tropicalis_DN33603_c0_g1_i1.p1", "Xenopus_tropicalis_DN33617_c0_g1_i1.p1", "Xenopus_tropicalis_DN33629_c0_g1_i1.p1", "Xenopus_tropicalis_DN33694_c0_g1_i1.p1", "Xenopus_tropicalis_DN33809_c0_g1_i3.p1", "Xenopus_tropicalis_DN33855_c0_g1_i2.p1", "Xenopus_tropicalis_DN33977_c0_g1_i1.p1", "Xenopus_tropicalis_DN33986_c0_g1_i3.p1", "Xenopus_tropicalis_DN34150_c0_g1_i1.p1", "Xenopus_tropicalis_DN34394_c0_g1_i1.p1", "Xenopus_tropicalis_DN34399_c0_g1_i1.p1", "Xenopus_tropicalis_DN3445_c0_g1_i1.p1", "Xenopus_tropicalis_DN34656_c0_g1_i3.p2", "Xenopus_tropicalis_DN34760_c0_g1_i2.p1", "Xenopus_tropicalis_DN34973_c0_g1_i1.p1", "Xenopus_tropicalis_DN34976_c0_g1_i1.p1", "Xenopus_tropicalis_DN35160_c0_g1_i1.p1", "Xenopus_tropicalis_DN35246_c0_g1_i1.p1", "Xenopus_tropicalis_DN35262_c0_g1_i1.p1", "Xenopus_tropicalis_DN35314_c0_g1_i3.p1", "Xenopus_tropicalis_DN35384_c0_g1_i1.p1", "Xenopus_tropicalis_DN35502_c0_g1_i1.p1", "Xenopus_tropicalis_DN35502_c0_g1_i2.p1", "Xenopus_tropicalis_DN3555_c0_g1_i1.p2", "Xenopus_tropicalis_DN35551_c0_g2_i1.p1", "Xenopus_tropicalis_DN35553_c0_g1_i3.p1", "Xenopus_tropicalis_DN35560_c0_g1_i2.p1", "Xenopus_tropicalis_DN35626_c0_g1_i1.p1", "Xenopus_tropicalis_DN35684_c0_g1_i1.p1", "Xenopus_tropicalis_DN35685_c0_g1_i1.p1", "Xenopus_tropicalis_DN35717_c0_g1_i1.p1", "Xenopus_tropicalis_DN35921_c0_g1_i1.p1", "Xenopus_tropicalis_DN35977_c0_g1_i1.p1", "Xenopus_tropicalis_DN35997_c1_g1_i1.p1", "Xenopus_tropicalis_DN36050_c0_g1_i2.p1", "Xenopus_tropicalis_DN36222_c0_g1_i1.p1", "Xenopus_tropicalis_DN36234_c0_g1_i1.p1", "Xenopus_tropicalis_DN36473_c0_g1_i1.p1", "Xenopus_tropicalis_DN36504_c0_g1_i1.p1", "Xenopus_tropicalis_DN36549_c0_g1_i1.p1", "Xenopus_tropicalis_DN36559_c0_g1_i1.p1", "Xenopus_tropicalis_DN36576_c0_g1_i1.p1", "Xenopus_tropicalis_DN36676_c0_g1_i3.p1", "Xenopus_tropicalis_DN36703_c0_g1_i1.p1", "Xenopus_tropicalis_DN36751_c0_g1_i1.p1", "Xenopus_tropicalis_DN36834_c0_g1_i1.p1", "Xenopus_tropicalis_DN36836_c0_g1_i1.p1", "Xenopus_tropicalis_DN36836_c0_g1_i5.p1", "Xenopus_tropicalis_DN36895_c1_g1_i1.p1", "Xenopus_tropicalis_DN37030_c0_g1_i2.p1", "Xenopus_tropicalis_DN37096_c0_g1_i5.p1", "Xenopus_tropicalis_DN37127_c0_g1_i1.p1", "Xenopus_tropicalis_DN37146_c0_g1_i4.p1", "Xenopus_tropicalis_DN37294_c0_g1_i2.p1", "Xenopus_tropicalis_DN37312_c0_g1_i1.p1", "Xenopus_tropicalis_DN37327_c0_g1_i1.p1", "Xenopus_tropicalis_DN37340_c0_g1_i1.p1", "Xenopus_tropicalis_DN37397_c0_g1_i1.p1", "Xenopus_tropicalis_DN37405_c1_g1_i1.p1", "Xenopus_tropicalis_DN37433_c0_g1_i1.p1", "Xenopus_tropicalis_DN37507_c0_g1_i1.p1", "Xenopus_tropicalis_DN37548_c0_g1_i1.p1", "Xenopus_tropicalis_DN37613_c0_g1_i1.p1", "Xenopus_tropicalis_DN37625_c0_g1_i1.p1", "Xenopus_tropicalis_DN37636_c0_g1_i2.p1", "Xenopus_tropicalis_DN37861_c0_g1_i1.p1", "Xenopus_tropicalis_DN38036_c1_g1_i1.p1", "Xenopus_tropicalis_DN38086_c0_g1_i2.p1", "Xenopus_tropicalis_DN38278_c0_g1_i2.p1", "Xenopus_tropicalis_DN38451_c0_g1_i1.p1", "Xenopus_tropicalis_DN38466_c0_g1_i1.p1", "Xenopus_tropicalis_DN38483_c0_g1_i1.p1", "Xenopus_tropicalis_DN38604_c0_g1_i1.p1", "Xenopus_tropicalis_DN38636_c0_g1_i2.p1", "Xenopus_tropicalis_DN38652_c0_g1_i1.p1", "Xenopus_tropicalis_DN38701_c0_g1_i1.p1", "Xenopus_tropicalis_DN38793_c0_g1_i1.p1", "Xenopus_tropicalis_DN38796_c0_g2_i1.p1", "Xenopus_tropicalis_DN38871_c0_g1_i1.p1", "Xenopus_tropicalis_DN38920_c0_g1_i1.p1", "Xenopus_tropicalis_DN38940_c0_g1_i1.p1", "Xenopus_tropicalis_DN38942_c0_g1_i6.p1", "Xenopus_tropicalis_DN38960_c2_g1_i1.p1", "Xenopus_tropicalis_DN38986_c0_g1_i1.p1", "Xenopus_tropicalis_DN39025_c0_g1_i6.p1", "Xenopus_tropicalis_DN39032_c0_g1_i2.p1", "Xenopus_tropicalis_DN39048_c0_g1_i2.p1", "Xenopus_tropicalis_DN39058_c0_g1_i5.p1", "Xenopus_tropicalis_DN39064_c0_g1_i2.p1", "Xenopus_tropicalis_DN39088_c0_g2_i1.p1", "Xenopus_tropicalis_DN39150_c0_g1_i1.p1", "Xenopus_tropicalis_DN39171_c0_g1_i1.p1", "Xenopus_tropicalis_DN39181_c0_g1_i1.p1", "Xenopus_tropicalis_DN39211_c0_g1_i1.p1", "Xenopus_tropicalis_DN39234_c0_g1_i1.p1", "Xenopus_tropicalis_DN39276_c0_g1_i2.p1", "Xenopus_tropicalis_DN39283_c0_g1_i1.p1", "Xenopus_tropicalis_DN39314_c0_g1_i2.p1", "Xenopus_tropicalis_DN39322_c0_g1_i10.p1", "Xenopus_tropicalis_DN39338_c0_g1_i1.p1", "Xenopus_tropicalis_DN39352_c1_g1_i1.p1", "Xenopus_tropicalis_DN39377_c0_g1_i2.p1", "Xenopus_tropicalis_DN39493_c0_g1_i2.p1", "Xenopus_tropicalis_DN39569_c0_g1_i1.p1", "Xenopus_tropicalis_DN39634_c0_g1_i6.p1", "Xenopus_tropicalis_DN39683_c0_g1_i1.p1", "Xenopus_tropicalis_DN39730_c0_g1_i2.p1", "Xenopus_tropicalis_DN39755_c0_g1_i1.p1", "Xenopus_tropicalis_DN39877_c0_g1_i3.p1", "Xenopus_tropicalis_DN40020_c0_g1_i1.p1", "Xenopus_tropicalis_DN40087_c0_g1_i1.p2", "Xenopus_tropicalis_DN40136_c0_g1_i1.p1", "Xenopus_tropicalis_DN40144_c0_g1_i1.p1", "Xenopus_tropicalis_DN40172_c0_g1_i1.p1", "Xenopus_tropicalis_DN40349_c0_g1_i1.p1", "Xenopus_tropicalis_DN40355_c0_g1_i1.p1", "Xenopus_tropicalis_DN40410_c0_g1_i1.p1", "Xenopus_tropicalis_DN40438_c0_g1_i3.p1", "Xenopus_tropicalis_DN40490_c1_g1_i1.p1", "Xenopus_tropicalis_DN40510_c1_g1_i1.p1", "Xenopus_tropicalis_DN40568_c0_g1_i1.p1", "Xenopus_tropicalis_DN40627_c0_g1_i1.p1", "Xenopus_tropicalis_DN40641_c0_g1_i1.p1", "Xenopus_tropicalis_DN40709_c0_g1_i1.p1", "Xenopus_tropicalis_DN40725_c0_g1_i1.p1", "Xenopus_tropicalis_DN40747_c0_g1_i1.p1", "Xenopus_tropicalis_DN40806_c0_g1_i2.p1", "Xenopus_tropicalis_DN40836_c0_g1_i1.p1", "Xenopus_tropicalis_DN40872_c0_g1_i1.p1", "Xenopus_tropicalis_DN40880_c0_g1_i2.p1", "Xenopus_tropicalis_DN40904_c0_g1_i1.p1", "Xenopus_tropicalis_DN40909_c1_g1_i2.p1", "Xenopus_tropicalis_DN40911_c0_g1_i7.p1", "Xenopus_tropicalis_DN40921_c0_g1_i1.p1", "Xenopus_tropicalis_DN40969_c1_g1_i4.p1", "Xenopus_tropicalis_DN41017_c0_g1_i1.p1", "Xenopus_tropicalis_DN41017_c0_g1_i3.p1", "Xenopus_tropicalis_DN41063_c0_g1_i7.p1", "Xenopus_tropicalis_DN41157_c0_g1_i2.p1", "Xenopus_tropicalis_DN41165_c0_g2_i1.p1", "Xenopus_tropicalis_DN41186_c0_g1_i1.p1", "Xenopus_tropicalis_DN41281_c0_g1_i1.p1", "Xenopus_tropicalis_DN41296_c0_g1_i1.p1", "Xenopus_tropicalis_DN41374_c0_g1_i2.p1", "Xenopus_tropicalis_DN41374_c0_g1_i3.p1", "Xenopus_tropicalis_DN41405_c0_g1_i1.p1", "Xenopus_tropicalis_DN41446_c0_g1_i2.p1", "Xenopus_tropicalis_DN41469_c0_g1_i1.p1", "Xenopus_tropicalis_DN41536_c0_g1_i3.p1", "Xenopus_tropicalis_DN41538_c0_g1_i2.p1", "Xenopus_tropicalis_DN41554_c0_g1_i1.p1", "Xenopus_tropicalis_DN41571_c0_g1_i2.p1", "Xenopus_tropicalis_DN41600_c0_g1_i1.p1", "Xenopus_tropicalis_DN41805_c0_g1_i3.p1", "Xenopus_tropicalis_DN41861_c2_g1_i5.p1", "Xenopus_tropicalis_DN41917_c1_g1_i3.p1", "Xenopus_tropicalis_DN41990_c0_g2_i1.p1", "Xenopus_tropicalis_DN42008_c0_g1_i3.p1", "Xenopus_tropicalis_DN42068_c0_g1_i1.p1", "Xenopus_tropicalis_DN42093_c0_g1_i1.p1", "Xenopus_tropicalis_DN42171_c0_g1_i1.p1", "Xenopus_tropicalis_DN42172_c0_g1_i1.p1", "Xenopus_tropicalis_DN42177_c0_g1_i1.p1", "Xenopus_tropicalis_DN42193_c0_g1_i1.p1", "Xenopus_tropicalis_DN42225_c0_g1_i2.p1", "Xenopus_tropicalis_DN42291_c0_g1_i1.p1", "Xenopus_tropicalis_DN42390_c0_g1_i1.p1", "Xenopus_tropicalis_DN42403_c0_g1_i1.p1", "Xenopus_tropicalis_DN42479_c0_g1_i2.p1", "Xenopus_tropicalis_DN42487_c0_g1_i2.p1", "Xenopus_tropicalis_DN42555_c0_g1_i1.p1", "Xenopus_tropicalis_DN42590_c0_g1_i1.p1", "Xenopus_tropicalis_DN42601_c0_g1_i2.p1", "Xenopus_tropicalis_DN42641_c0_g2_i1.p1", "Xenopus_tropicalis_DN42652_c0_g1_i1.p1", "Xenopus_tropicalis_DN42661_c0_g1_i1.p1", "Xenopus_tropicalis_DN42985_c1_g2_i2.p1", "Xenopus_tropicalis_DN43007_c0_g1_i1.p1", "Xenopus_tropicalis_DN43009_c0_g1_i1.p1", "Xenopus_tropicalis_DN43018_c0_g1_i2.p1", "Xenopus_tropicalis_DN43018_c0_g1_i3.p1", "Xenopus_tropicalis_DN43079_c0_g1_i1.p1", "Xenopus_tropicalis_DN43095_c0_g1_i1.p1", "Xenopus_tropicalis_DN43103_c0_g1_i3.p1", "Xenopus_tropicalis_DN43112_c0_g1_i2.p1", "Xenopus_tropicalis_DN43152_c0_g1_i1.p1", "Xenopus_tropicalis_DN43175_c0_g1_i1.p1", "Xenopus_tropicalis_DN43210_c0_g1_i1.p1", "Xenopus_tropicalis_DN43224_c0_g1_i2.p1", "Xenopus_tropicalis_DN43234_c0_g1_i1.p1", "Xenopus_tropicalis_DN43241_c0_g1_i1.p1", "Xenopus_tropicalis_DN43275_c1_g1_i1.p1", "Xenopus_tropicalis_DN43281_c0_g1_i2.p1", "Xenopus_tropicalis_DN43291_c0_g1_i1.p1", "Xenopus_tropicalis_DN43315_c1_g1_i1.p1", "Xenopus_tropicalis_DN43424_c0_g1_i2.p1", "Xenopus_tropicalis_DN43475_c0_g1_i1.p1", "Xenopus_tropicalis_DN43479_c0_g1_i1.p1", "Xenopus_tropicalis_DN43503_c0_g1_i1.p1", "Xenopus_tropicalis_DN43506_c2_g1_i1.p1", "Xenopus_tropicalis_DN43564_c0_g1_i2.p1", "Xenopus_tropicalis_DN43576_c2_g2_i2.p1", "Xenopus_tropicalis_DN43581_c0_g1_i1.p1", "Xenopus_tropicalis_DN43585_c0_g1_i1.p1", "Xenopus_tropicalis_DN43630_c0_g1_i1.p1", "Xenopus_tropicalis_DN43686_c1_g1_i1.p1", "Xenopus_tropicalis_DN43726_c0_g1_i1.p1", "Xenopus_tropicalis_DN43727_c0_g1_i1.p1", "Xenopus_tropicalis_DN43776_c0_g1_i1.p1", "Xenopus_tropicalis_DN43780_c0_g1_i1.p1", "Xenopus_tropicalis_DN43780_c0_g1_i3.p1", "Xenopus_tropicalis_DN43787_c0_g1_i2.p1", "Xenopus_tropicalis_DN43826_c0_g1_i1.p1", "Xenopus_tropicalis_DN43895_c1_g1_i1.p1", "Xenopus_tropicalis_DN43915_c0_g1_i5.p1", "Xenopus_tropicalis_DN43919_c0_g1_i1.p1", "Xenopus_tropicalis_DN44011_c0_g1_i8.p1", "Xenopus_tropicalis_DN44013_c0_g1_i1.p1", "Xenopus_tropicalis_DN44013_c0_g1_i6.p1", "Xenopus_tropicalis_DN44058_c0_g1_i3.p1", "Xenopus_tropicalis_DN44062_c1_g1_i2.p1", "Xenopus_tropicalis_DN44123_c0_g1_i1.p1", "Xenopus_tropicalis_DN44197_c0_g1_i2.p1", "Xenopus_tropicalis_DN44202_c0_g1_i1.p1", "Xenopus_tropicalis_DN44224_c0_g1_i1.p1", "Xenopus_tropicalis_DN44259_c1_g1_i1.p1", "Xenopus_tropicalis_DN44265_c0_g1_i3.p1", "Xenopus_tropicalis_DN44341_c0_g1_i2.p1", "Xenopus_tropicalis_DN44397_c0_g1_i1.p1", "Xenopus_tropicalis_DN44402_c0_g1_i3.p1", "Xenopus_tropicalis_DN44415_c0_g1_i1.p1", "Xenopus_tropicalis_DN44416_c0_g1_i6.p1", "Xenopus_tropicalis_DN44419_c0_g1_i1.p1", "Xenopus_tropicalis_DN44422_c0_g1_i1.p1", "Xenopus_tropicalis_DN44431_c0_g1_i2.p1", "Xenopus_tropicalis_DN44442_c2_g1_i3.p1", "Xenopus_tropicalis_DN44465_c0_g1_i4.p1", "Xenopus_tropicalis_DN44514_c0_g1_i1.p1", "Xenopus_tropicalis_DN44586_c0_g1_i3.p1", "Xenopus_tropicalis_DN44615_c1_g1_i1.p1", "Xenopus_tropicalis_DN44633_c0_g1_i10.p1", "Xenopus_tropicalis_DN44646_c0_g1_i1.p1", "Xenopus_tropicalis_DN44668_c1_g1_i1.p1", "Xenopus_tropicalis_DN44681_c0_g1_i1.p3", "Xenopus_tropicalis_DN44695_c0_g1_i1.p1", "Xenopus_tropicalis_DN44702_c0_g1_i1.p1", "Xenopus_tropicalis_DN44709_c0_g1_i1.p1", "Xenopus_tropicalis_DN44735_c1_g1_i3.p1", "Xenopus_tropicalis_DN44749_c0_g1_i1.p1", "Xenopus_tropicalis_DN44782_c1_g1_i1.p1", "Xenopus_tropicalis_DN44792_c0_g1_i1.p1", "Xenopus_tropicalis_DN44805_c0_g1_i2.p1", "Xenopus_tropicalis_DN44811_c6_g1_i1.p1", "Xenopus_tropicalis_DN44845_c0_g1_i1.p1", "Xenopus_tropicalis_DN44861_c0_g1_i1.p1", "Xenopus_tropicalis_DN44865_c0_g1_i2.p1", "Xenopus_tropicalis_DN44866_c0_g1_i1.p1", "Xenopus_tropicalis_DN44891_c0_g1_i2.p1", "Xenopus_tropicalis_DN44915_c0_g1_i2.p1", "Xenopus_tropicalis_DN44925_c0_g1_i1.p1", "Xenopus_tropicalis_DN44941_c0_g1_i1.p1", "Xenopus_tropicalis_DN44956_c1_g1_i2.p1", "Xenopus_tropicalis_DN45015_c0_g1_i2.p1", "Xenopus_tropicalis_DN45040_c0_g1_i2.p1", "Xenopus_tropicalis_DN45068_c0_g1_i3.p1", "Xenopus_tropicalis_DN45095_c0_g1_i1.p1", "Xenopus_tropicalis_DN45113_c0_g1_i1.p1", "Xenopus_tropicalis_DN45131_c0_g1_i4.p1", "Xenopus_tropicalis_DN45151_c0_g1_i6.p1", "Xenopus_tropicalis_DN45154_c0_g1_i4.p1", "Xenopus_tropicalis_DN45233_c2_g1_i1.p3", "Xenopus_tropicalis_DN45233_c2_g1_i4.p1", "Xenopus_tropicalis_DN45286_c0_g1_i2.p1", "Xenopus_tropicalis_DN45310_c0_g1_i4.p1", "Xenopus_tropicalis_DN45316_c0_g1_i2.p1", "Xenopus_tropicalis_DN45331_c2_g1_i1.p1", "Xenopus_tropicalis_DN45337_c0_g1_i2.p1", "Xenopus_tropicalis_DN45342_c0_g1_i1.p1", "Xenopus_tropicalis_DN45356_c0_g1_i2.p1", "Xenopus_tropicalis_DN45413_c0_g1_i2.p1", "Xenopus_tropicalis_DN45445_c0_g1_i1.p1", "Xenopus_tropicalis_DN4546_c0_g1_i1.p1", "Xenopus_tropicalis_DN45462_c0_g1_i1.p1", "Xenopus_tropicalis_DN45475_c0_g1_i3.p1", "Xenopus_tropicalis_DN45497_c0_g1_i2.p1", "Xenopus_tropicalis_DN45644_c1_g1_i1.p1", "Xenopus_tropicalis_DN45664_c0_g1_i8.p1", "Xenopus_tropicalis_DN45684_c0_g1_i1.p1", "Xenopus_tropicalis_DN45688_c0_g1_i1.p1", "Xenopus_tropicalis_DN45730_c0_g1_i1.p1", "Xenopus_tropicalis_DN45748_c1_g1_i2.p1", "Xenopus_tropicalis_DN45845_c0_g1_i1.p1", "Xenopus_tropicalis_DN45857_c2_g1_i1.p1", "Xenopus_tropicalis_DN45885_c0_g1_i1.p1", "Xenopus_tropicalis_DN45887_c0_g1_i2.p1", "Xenopus_tropicalis_DN45948_c0_g1_i1.p1", "Xenopus_tropicalis_DN46035_c0_g1_i2.p1", "Xenopus_tropicalis_DN46061_c0_g1_i1.p1", "Xenopus_tropicalis_DN46115_c0_g1_i2.p1", "Xenopus_tropicalis_DN46124_c0_g1_i1.p1", "Xenopus_tropicalis_DN46128_c0_g1_i1.p1", "Xenopus_tropicalis_DN46136_c0_g1_i2.p1", "Xenopus_tropicalis_DN46161_c0_g1_i1.p1", "Xenopus_tropicalis_DN46170_c0_g1_i1.p1", "Xenopus_tropicalis_DN46182_c1_g1_i2.p1", "Xenopus_tropicalis_DN46192_c0_g1_i1.p1", "Xenopus_tropicalis_DN46233_c0_g1_i4.p1", "Xenopus_tropicalis_DN46260_c0_g1_i1.p1", "Xenopus_tropicalis_DN46263_c0_g1_i3.p1", "Xenopus_tropicalis_DN46264_c0_g1_i1.p1", "Xenopus_tropicalis_DN46297_c0_g1_i1.p1", "Xenopus_tropicalis_DN46313_c0_g1_i6.p1", "Xenopus_tropicalis_DN46332_c0_g1_i1.p1", "Xenopus_tropicalis_DN46348_c4_g1_i2.p1", "Xenopus_tropicalis_DN46367_c0_g1_i5.p1", "Xenopus_tropicalis_DN46367_c0_g1_i7.p1", "Xenopus_tropicalis_DN46388_c1_g1_i2.p1", "Xenopus_tropicalis_DN46392_c0_g1_i3.p1", "Xenopus_tropicalis_DN46405_c2_g1_i1.p1", "Xenopus_tropicalis_DN46414_c0_g1_i1.p1", "Xenopus_tropicalis_DN46423_c0_g1_i1.p1", "Xenopus_tropicalis_DN46439_c1_g1_i1.p1", "Xenopus_tropicalis_DN46460_c0_g2_i1.p1", "Xenopus_tropicalis_DN46485_c0_g1_i1.p1", "Xenopus_tropicalis_DN46564_c0_g1_i1.p1", "Xenopus_tropicalis_DN46570_c1_g1_i1.p1", "Xenopus_tropicalis_DN46575_c0_g1_i1.p1", "Xenopus_tropicalis_DN46599_c0_g1_i3.p1", "Xenopus_tropicalis_DN46635_c0_g1_i1.p1", "Xenopus_tropicalis_DN46646_c2_g1_i1.p1", "Xenopus_tropicalis_DN46655_c0_g1_i2.p1", "Xenopus_tropicalis_DN46660_c0_g1_i2.p1", "Xenopus_tropicalis_DN46683_c0_g1_i1.p1", "Xenopus_tropicalis_DN46705_c0_g1_i1.p1", "Xenopus_tropicalis_DN46725_c0_g1_i1.p1", "Xenopus_tropicalis_DN46811_c0_g1_i2.p1", "Xenopus_tropicalis_DN46819_c0_g1_i1.p1", "Xenopus_tropicalis_DN46846_c0_g1_i7.p1", "Xenopus_tropicalis_DN46858_c0_g1_i7.p1", "Xenopus_tropicalis_DN46885_c0_g1_i1.p1", "Xenopus_tropicalis_DN46886_c0_g1_i2.p1", "Xenopus_tropicalis_DN46963_c0_g1_i1.p1", "Xenopus_tropicalis_DN46965_c0_g1_i1.p1", "Xenopus_tropicalis_DN46970_c1_g1_i2.p1", "Xenopus_tropicalis_DN46975_c0_g1_i2.p1", "Xenopus_tropicalis_DN47017_c1_g1_i1.p1", "Xenopus_tropicalis_DN47034_c2_g1_i4.p1", "Xenopus_tropicalis_DN47048_c1_g1_i2.p1", "Xenopus_tropicalis_DN47056_c0_g1_i1.p1", "Xenopus_tropicalis_DN47068_c1_g1_i1.p1", "Xenopus_tropicalis_DN47085_c0_g1_i3.p1", "Xenopus_tropicalis_DN47095_c1_g1_i2.p1", "Xenopus_tropicalis_DN47120_c0_g1_i8.p1", "Xenopus_tropicalis_DN47126_c0_g1_i1.p1", "Xenopus_tropicalis_DN47143_c1_g1_i2.p1", "Xenopus_tropicalis_DN47154_c0_g1_i1.p1", "Xenopus_tropicalis_DN47154_c0_g1_i2.p1", "Xenopus_tropicalis_DN47164_c0_g1_i5.p1", "Xenopus_tropicalis_DN47170_c7_g1_i1.p1", "Xenopus_tropicalis_DN47214_c0_g1_i2.p1", "Xenopus_tropicalis_DN47218_c0_g1_i1.p1", "Xenopus_tropicalis_DN47240_c0_g1_i1.p1", "Xenopus_tropicalis_DN47283_c3_g1_i1.p1", "Xenopus_tropicalis_DN47301_c1_g1_i2.p1", "Xenopus_tropicalis_DN47325_c0_g1_i1.p1", "Xenopus_tropicalis_DN47325_c0_g1_i2.p1", "Xenopus_tropicalis_DN47337_c0_g1_i2.p1", "Xenopus_tropicalis_DN47343_c0_g1_i1.p1", "Xenopus_tropicalis_DN47365_c0_g1_i2.p1", "Xenopus_tropicalis_DN47398_c0_g1_i3.p1", "Xenopus_tropicalis_DN47436_c0_g1_i1.p1", "Xenopus_tropicalis_DN47446_c0_g1_i1.p1", "Xenopus_tropicalis_DN47459_c0_g1_i2.p1", "Xenopus_tropicalis_DN47497_c1_g1_i3.p1", "Xenopus_tropicalis_DN47514_c0_g1_i1.p1", "Xenopus_tropicalis_DN47543_c1_g1_i2.p2", "Xenopus_tropicalis_DN47543_c1_g1_i4.p2", "Xenopus_tropicalis_DN47602_c0_g1_i2.p1", "Xenopus_tropicalis_DN47606_c0_g1_i3.p1", "Xenopus_tropicalis_DN47624_c0_g1_i2.p1", "Xenopus_tropicalis_DN47630_c0_g2_i1.p1", "Xenopus_tropicalis_DN47631_c0_g1_i4.p1", "Xenopus_tropicalis_DN47681_c1_g1_i9.p2", "Xenopus_tropicalis_DN47725_c0_g1_i10.p1", "Xenopus_tropicalis_DN47782_c0_g1_i1.p1", "Xenopus_tropicalis_DN47803_c0_g1_i3.p1", "Xenopus_tropicalis_DN47833_c0_g1_i2.p1", "Xenopus_tropicalis_DN47849_c0_g1_i1.p1", "Xenopus_tropicalis_DN47852_c0_g1_i4.p1", "Xenopus_tropicalis_DN47892_c0_g1_i1.p1", "Xenopus_tropicalis_DN47920_c0_g1_i1.p1", "Xenopus_tropicalis_DN47927_c0_g1_i1.p1", "Xenopus_tropicalis_DN47933_c0_g1_i3.p1", "Xenopus_tropicalis_DN47965_c0_g1_i1.p1", "Xenopus_tropicalis_DN47966_c0_g1_i10.p1", "Xenopus_tropicalis_DN47974_c0_g1_i1.p2", "Xenopus_tropicalis_DN48025_c0_g1_i2.p1", "Xenopus_tropicalis_DN48076_c0_g1_i1.p1", "Xenopus_tropicalis_DN48096_c2_g1_i2.p1", "Xenopus_tropicalis_DN48115_c0_g1_i1.p1", "Xenopus_tropicalis_DN48121_c2_g1_i3.p1", "Xenopus_tropicalis_DN48132_c0_g1_i3.p1", "Xenopus_tropicalis_DN48139_c5_g1_i2.p2", "Xenopus_tropicalis_DN48141_c0_g2_i1.p1", "Xenopus_tropicalis_DN48145_c0_g1_i1.p1", "Xenopus_tropicalis_DN48166_c0_g1_i2.p1", "Xenopus_tropicalis_DN48168_c0_g1_i1.p1", "Xenopus_tropicalis_DN48169_c0_g1_i1.p1", "Xenopus_tropicalis_DN48172_c0_g1_i1.p1", "Xenopus_tropicalis_DN48215_c2_g1_i2.p1", "Xenopus_tropicalis_DN48222_c0_g1_i1.p1", "Xenopus_tropicalis_DN48229_c0_g1_i3.p1", "Xenopus_tropicalis_DN48258_c0_g1_i1.p1", "Xenopus_tropicalis_DN48281_c0_g1_i3.p1", "Xenopus_tropicalis_DN48287_c0_g1_i1.p1", "Xenopus_tropicalis_DN48287_c1_g1_i1.p1", "Xenopus_tropicalis_DN48288_c1_g2_i3.p1", "Xenopus_tropicalis_DN48301_c0_g1_i2.p1", "Xenopus_tropicalis_DN48342_c0_g1_i5.p1", "Xenopus_tropicalis_DN48342_c0_g1_i6.p1", "Xenopus_tropicalis_DN48359_c0_g1_i1.p1", "Xenopus_tropicalis_DN48379_c3_g1_i1.p1", "Xenopus_tropicalis_DN48397_c0_g1_i1.p1", "Xenopus_tropicalis_DN48399_c0_g1_i1.p1", "Xenopus_tropicalis_DN48427_c1_g2_i1.p1", "Xenopus_tropicalis_DN48458_c0_g1_i7.p1", "Xenopus_tropicalis_DN48490_c1_g1_i3.p1", "Xenopus_tropicalis_DN48491_c0_g1_i1.p1", "Xenopus_tropicalis_DN48503_c4_g1_i1.p1", "Xenopus_tropicalis_DN48523_c0_g1_i1.p1", "Xenopus_tropicalis_DN48538_c7_g1_i1.p1", "Xenopus_tropicalis_DN48566_c4_g1_i2.p1", "Xenopus_tropicalis_DN48577_c0_g1_i2.p1", "Xenopus_tropicalis_DN48588_c0_g1_i3.p1", "Xenopus_tropicalis_DN48593_c2_g1_i1.p1", "Xenopus_tropicalis_DN48642_c0_g1_i1.p1", "Xenopus_tropicalis_DN48644_c0_g1_i3.p1", "Xenopus_tropicalis_DN48707_c0_g1_i1.p1", "Xenopus_tropicalis_DN48737_c0_g1_i1.p1", "Xenopus_tropicalis_DN48775_c0_g1_i1.p1", "Xenopus_tropicalis_DN48824_c0_g1_i1.p1", "Xenopus_tropicalis_DN48830_c0_g1_i2.p1", "Xenopus_tropicalis_DN48850_c1_g1_i3.p1", "Xenopus_tropicalis_DN48855_c1_g3_i1.p1", "Xenopus_tropicalis_DN48875_c0_g1_i3.p1", "Xenopus_tropicalis_DN48885_c0_g1_i3.p1", "Xenopus_tropicalis_DN48907_c2_g1_i1.p1", "Xenopus_tropicalis_DN48921_c0_g1_i1.p1", "Xenopus_tropicalis_DN48943_c2_g1_i2.p1", "Xenopus_tropicalis_DN48979_c0_g1_i6.p1", "Xenopus_tropicalis_DN49015_c2_g1_i5.p1", "Xenopus_tropicalis_DN49032_c0_g1_i10.p1", "Xenopus_tropicalis_DN49033_c0_g1_i1.p1", "Xenopus_tropicalis_DN49036_c1_g1_i1.p1", "Xenopus_tropicalis_DN49040_c0_g1_i1.p1", "Xenopus_tropicalis_DN49091_c0_g1_i3.p1", "Xenopus_tropicalis_DN49106_c0_g1_i4.p1", "Xenopus_tropicalis_DN49227_c3_g1_i2.p1", "Xenopus_tropicalis_DN49227_c3_g1_i3.p1", "Xenopus_tropicalis_DN49264_c0_g1_i1.p1", "Xenopus_tropicalis_DN49292_c9_g1_i6.p1", "Xenopus_tropicalis_DN49299_c0_g1_i1.p1", "Xenopus_tropicalis_DN49300_c0_g1_i1.p1", "Xenopus_tropicalis_DN49316_c1_g1_i1.p1", "Xenopus_tropicalis_DN49362_c0_g1_i1.p1", "Xenopus_tropicalis_DN49364_c0_g2_i3.p1", "Xenopus_tropicalis_DN49368_c0_g1_i1.p1", "Xenopus_tropicalis_DN49383_c0_g1_i1.p1", "Xenopus_tropicalis_DN49401_c0_g1_i1.p1", "Xenopus_tropicalis_DN49455_c2_g1_i1.p1", "Xenopus_tropicalis_DN49481_c0_g1_i1.p1", "Xenopus_tropicalis_DN49494_c0_g1_i1.p1", "Xenopus_tropicalis_DN49494_c0_g1_i2.p1", "Xenopus_tropicalis_DN49504_c0_g1_i1.p1", "Xenopus_tropicalis_DN49507_c0_g1_i1.p1", "Xenopus_tropicalis_DN49528_c7_g1_i4.p1", "Xenopus_tropicalis_DN49539_c1_g1_i1.p1", "Xenopus_tropicalis_DN49539_c3_g1_i1.p1", "Xenopus_tropicalis_DN49556_c0_g1_i1.p1", "Xenopus_tropicalis_DN49557_c0_g1_i3.p1", "Xenopus_tropicalis_DN49585_c0_g1_i2.p1", "Xenopus_tropicalis_DN49669_c0_g1_i2.p1", "Xenopus_tropicalis_DN49669_c0_g1_i3.p1", "Xenopus_tropicalis_DN49701_c0_g1_i1.p1", "Xenopus_tropicalis_DN49705_c0_g1_i1.p1", "Xenopus_tropicalis_DN49715_c0_g1_i5.p1", "Xenopus_tropicalis_DN49716_c0_g1_i1.p1", "Xenopus_tropicalis_DN49719_c0_g1_i2.p1", "Xenopus_tropicalis_DN49743_c0_g1_i1.p1", "Xenopus_tropicalis_DN49743_c0_g1_i3.p1", "Xenopus_tropicalis_DN49775_c0_g1_i1.p1", "Xenopus_tropicalis_DN49810_c0_g1_i1.p1", "Xenopus_tropicalis_DN49820_c2_g2_i2.p1", "Xenopus_tropicalis_DN49825_c1_g1_i1.p1", "Xenopus_tropicalis_DN49847_c0_g1_i1.p1", "Xenopus_tropicalis_DN49950_c0_g1_i3.p1", "Xenopus_tropicalis_DN49951_c0_g1_i2.p1", "Xenopus_tropicalis_DN49980_c0_g1_i2.p1", "Xenopus_tropicalis_DN49987_c0_g1_i1.p1", "Xenopus_tropicalis_DN49994_c1_g1_i1.p1", "Xenopus_tropicalis_DN50000_c0_g1_i4.p1", "Xenopus_tropicalis_DN50016_c2_g1_i1.p1", "Xenopus_tropicalis_DN50024_c0_g1_i2.p1", "Xenopus_tropicalis_DN50044_c0_g2_i1.p1", "Xenopus_tropicalis_DN50064_c0_g1_i5.p1", "Xenopus_tropicalis_DN50074_c0_g1_i3.p1", "Xenopus_tropicalis_DN50091_c1_g1_i1.p1", "Xenopus_tropicalis_DN50099_c0_g1_i1.p1", "Xenopus_tropicalis_DN50099_c0_g1_i5.p1", "Xenopus_tropicalis_DN50099_c0_g1_i9.p1", "Xenopus_tropicalis_DN50104_c0_g1_i11.p1", "Xenopus_tropicalis_DN50104_c0_g1_i7.p2", "Xenopus_tropicalis_DN50135_c0_g1_i3.p1", "Xenopus_tropicalis_DN50138_c0_g1_i1.p1", "Xenopus_tropicalis_DN50151_c2_g1_i2.p1", "Xenopus_tropicalis_DN50151_c2_g1_i3.p1", "Xenopus_tropicalis_DN50161_c0_g1_i2.p1", "Xenopus_tropicalis_DN50171_c1_g1_i1.p1", "Xenopus_tropicalis_DN50189_c0_g1_i4.p1", "Xenopus_tropicalis_DN50214_c0_g1_i1.p1", "Xenopus_tropicalis_DN50224_c0_g1_i1.p1", "Xenopus_tropicalis_DN50226_c0_g1_i1.p1", "Xenopus_tropicalis_DN50227_c0_g1_i5.p1", "Xenopus_tropicalis_DN50238_c0_g1_i1.p1", "Xenopus_tropicalis_DN50240_c0_g1_i5.p1", "Xenopus_tropicalis_DN50258_c0_g1_i1.p1", "Xenopus_tropicalis_DN50262_c0_g1_i1.p1", "Xenopus_tropicalis_DN50273_c3_g1_i4.p1", "Xenopus_tropicalis_DN50295_c1_g1_i4.p1", "Xenopus_tropicalis_DN50313_c1_g1_i1.p1", "Xenopus_tropicalis_DN50342_c0_g1_i1.p3", "Xenopus_tropicalis_DN50342_c0_g2_i1.p2", "Xenopus_tropicalis_DN50387_c0_g2_i1.p1", "Xenopus_tropicalis_DN50387_c0_g3_i1.p1", "Xenopus_tropicalis_DN50426_c1_g2_i1.p1", "Xenopus_tropicalis_DN50461_c1_g1_i1.p1", "Xenopus_tropicalis_DN50464_c0_g1_i1.p1", "Xenopus_tropicalis_DN50478_c0_g1_i2.p1", "Xenopus_tropicalis_DN50480_c3_g1_i2.p1", "Xenopus_tropicalis_DN50487_c0_g1_i7.p1", "Xenopus_tropicalis_DN50492_c0_g1_i1.p1", "Xenopus_tropicalis_DN50504_c10_g2_i1.p1", "Xenopus_tropicalis_DN50516_c0_g1_i1.p1", "Xenopus_tropicalis_DN50520_c2_g1_i1.p1", "Xenopus_tropicalis_DN50532_c0_g1_i1.p1", "Xenopus_tropicalis_DN50571_c0_g1_i1.p1", "Xenopus_tropicalis_DN50598_c0_g1_i1.p1", "Xenopus_tropicalis_DN50605_c0_g1_i2.p1", "Xenopus_tropicalis_DN50620_c0_g1_i5.p1", "Xenopus_tropicalis_DN50628_c0_g1_i1.p1", "Xenopus_tropicalis_DN50642_c1_g1_i1.p1", "Xenopus_tropicalis_DN50670_c0_g1_i3.p1", "Xenopus_tropicalis_DN50671_c5_g1_i1.p1", "Xenopus_tropicalis_DN50700_c0_g1_i2.p1", "Xenopus_tropicalis_DN50749_c4_g1_i2.p1", "Xenopus_tropicalis_DN50763_c1_g1_i1.p1", "Xenopus_tropicalis_DN50796_c2_g2_i3.p1", "Xenopus_tropicalis_DN50801_c1_g1_i2.p1", "Xenopus_tropicalis_DN50833_c3_g1_i3.p1", "Xenopus_tropicalis_DN50863_c1_g1_i1.p1", "Xenopus_tropicalis_DN50889_c0_g1_i4.p1", "Xenopus_tropicalis_DN50903_c0_g1_i1.p1", "Xenopus_tropicalis_DN50957_c2_g1_i4.p1", "Xenopus_tropicalis_DN50963_c2_g1_i1.p1", "Xenopus_tropicalis_DN50998_c0_g1_i3.p2", "Xenopus_tropicalis_DN51032_c0_g1_i2.p1", "Xenopus_tropicalis_DN51041_c1_g1_i1.p1", "Xenopus_tropicalis_DN51047_c0_g1_i1.p1", "Xenopus_tropicalis_DN51047_c5_g1_i1.p1", "Xenopus_tropicalis_DN51085_c3_g1_i1.p1", "Xenopus_tropicalis_DN51138_c0_g1_i6.p1", "Xenopus_tropicalis_DN51176_c0_g1_i2.p1", "Xenopus_tropicalis_DN51206_c0_g2_i1.p1", "Xenopus_tropicalis_DN51265_c0_g1_i1.p1", "Xenopus_tropicalis_DN51268_c1_g1_i2.p1", "Xenopus_tropicalis_DN51269_c0_g1_i1.p1", "Xenopus_tropicalis_DN51286_c2_g1_i1.p1", "Xenopus_tropicalis_DN51317_c4_g1_i2.p1", "Xenopus_tropicalis_DN51319_c0_g1_i7.p1", "Xenopus_tropicalis_DN51324_c0_g1_i1.p1", "Xenopus_tropicalis_DN51354_c1_g1_i2.p1", "Xenopus_tropicalis_DN51454_c0_g1_i1.p1", "Xenopus_tropicalis_DN51456_c0_g1_i5.p1", "Xenopus_tropicalis_DN51492_c0_g1_i1.p1", "Xenopus_tropicalis_DN51545_c0_g1_i1.p1", "Xenopus_tropicalis_DN51548_c4_g1_i1.p1", "Xenopus_tropicalis_DN51565_c7_g1_i3.p1", "Xenopus_tropicalis_DN51570_c0_g1_i2.p1", "Xenopus_tropicalis_DN51597_c1_g1_i1.p1", "Xenopus_tropicalis_DN51630_c0_g1_i1.p1", "Xenopus_tropicalis_DN51645_c3_g1_i1.p1", "Xenopus_tropicalis_DN51661_c0_g1_i1.p1", "Xenopus_tropicalis_DN51662_c1_g1_i1.p1", "Xenopus_tropicalis_DN51672_c0_g1_i1.p1", "Xenopus_tropicalis_DN51703_c3_g1_i2.p1", "Xenopus_tropicalis_DN51745_c0_g1_i1.p1", "Xenopus_tropicalis_DN51751_c9_g1_i1.p1", "Xenopus_tropicalis_DN51786_c0_g1_i4.p1", "Xenopus_tropicalis_DN51790_c4_g1_i6.p1", "Xenopus_tropicalis_DN51811_c3_g1_i2.p1", "Xenopus_tropicalis_DN51818_c11_g1_i2.p1", "Xenopus_tropicalis_DN51826_c0_g1_i2.p1", "Xenopus_tropicalis_DN51880_c2_g1_i2.p1", "Xenopus_tropicalis_DN51904_c0_g1_i3.p1", "Xenopus_tropicalis_DN51943_c0_g1_i2.p1", "Xenopus_tropicalis_DN51945_c3_g1_i2.p1", "Xenopus_tropicalis_DN51947_c2_g1_i6.p1", "Xenopus_tropicalis_DN51991_c0_g1_i3.p1", "Xenopus_tropicalis_DN51998_c0_g1_i1.p1", "Xenopus_tropicalis_DN51999_c3_g1_i1.p1", "Xenopus_tropicalis_DN52038_c1_g1_i3.p1", "Xenopus_tropicalis_DN52047_c1_g1_i2.p1", "Xenopus_tropicalis_DN52053_c0_g1_i2.p1", "Xenopus_tropicalis_DN52065_c1_g1_i1.p1", "Xenopus_tropicalis_DN52067_c0_g1_i1.p1", "Xenopus_tropicalis_DN52116_c0_g1_i1.p1", "Xenopus_tropicalis_DN52122_c0_g1_i1.p1", "Xenopus_tropicalis_DN52147_c0_g1_i1.p1", "Xenopus_tropicalis_DN52155_c0_g1_i1.p1", "Xenopus_tropicalis_DN52159_c9_g2_i6.p1", "Xenopus_tropicalis_DN52175_c2_g1_i2.p1", "Xenopus_tropicalis_DN52221_c0_g1_i3.p1", "Xenopus_tropicalis_DN52226_c1_g1_i3.p1", "Xenopus_tropicalis_DN52226_c1_g1_i5.p1", "Xenopus_tropicalis_DN52232_c0_g1_i1.p1", "Xenopus_tropicalis_DN52233_c3_g1_i3.p1", "Xenopus_tropicalis_DN52263_c0_g2_i2.p1", "Xenopus_tropicalis_DN52270_c7_g1_i1.p1", "Xenopus_tropicalis_DN52271_c1_g1_i5.p1", "Xenopus_tropicalis_DN52284_c5_g2_i4.p1", "Xenopus_tropicalis_DN52286_c0_g1_i1.p1", "Xenopus_tropicalis_DN52314_c1_g1_i1.p1", "Xenopus_tropicalis_DN52314_c1_g1_i2.p1", "Xenopus_tropicalis_DN52359_c10_g1_i1.p1", "Xenopus_tropicalis_DN52367_c2_g2_i1.p1", "Xenopus_tropicalis_DN52394_c3_g1_i2.p1", "Xenopus_tropicalis_DN52405_c0_g1_i1.p1", "Xenopus_tropicalis_DN52422_c3_g1_i1.p1", "Xenopus_tropicalis_DN52430_c0_g1_i3.p1", "Xenopus_tropicalis_DN52442_c2_g1_i1.p1", "Xenopus_tropicalis_DN52455_c5_g1_i2.p1", "Xenopus_tropicalis_DN52460_c1_g1_i4.p1", "Xenopus_tropicalis_DN52461_c2_g3_i2.p1", "Xenopus_tropicalis_DN52466_c6_g1_i1.p1", "Xenopus_tropicalis_DN52508_c1_g1_i1.p1", "Xenopus_tropicalis_DN52544_c4_g1_i1.p1", "Xenopus_tropicalis_DN52554_c0_g1_i1.p1", "Xenopus_tropicalis_DN52556_c0_g1_i1.p1", "Xenopus_tropicalis_DN52558_c4_g1_i1.p1", "Xenopus_tropicalis_DN52563_c0_g1_i1.p1", "Xenopus_tropicalis_DN52576_c0_g1_i1.p1", "Xenopus_tropicalis_DN52576_c1_g1_i1.p1", "Xenopus_tropicalis_DN52590_c0_g1_i1.p1", "Xenopus_tropicalis_DN52607_c9_g2_i2.p1", "Xenopus_tropicalis_DN52626_c0_g1_i6.p1", "Xenopus_tropicalis_DN52631_c1_g1_i1.p1", "Xenopus_tropicalis_DN52644_c0_g1_i1.p1", "Xenopus_tropicalis_DN52651_c2_g1_i1.p1", "Xenopus_tropicalis_DN52662_c3_g1_i1.p1", "Xenopus_tropicalis_DN52665_c11_g2_i1.p1", "Xenopus_tropicalis_DN52668_c3_g2_i1.p1", "Xenopus_tropicalis_DN52723_c0_g1_i2.p1", "Xenopus_tropicalis_DN52734_c0_g1_i1.p1", "Xenopus_tropicalis_DN52772_c1_g1_i1.p1", "Xenopus_tropicalis_DN52779_c0_g1_i2.p1", "Xenopus_tropicalis_DN52781_c1_g1_i1.p1", "Xenopus_tropicalis_DN52793_c4_g1_i1.p1", "Xenopus_tropicalis_DN52799_c12_g1_i1.p1", "Xenopus_tropicalis_DN52935_c1_g1_i2.p1", "Xenopus_tropicalis_DN52936_c0_g1_i1.p1", "Xenopus_tropicalis_DN52943_c14_g3_i1.p1", "Xenopus_tropicalis_DN52958_c0_g1_i8.p1", "Xenopus_tropicalis_DN52961_c0_g1_i10.p1", "Xenopus_tropicalis_DN52972_c0_g1_i4.p1", "Xenopus_tropicalis_DN53047_c1_g1_i4.p1", "Xenopus_tropicalis_DN53047_c1_g1_i5.p1", "Xenopus_tropicalis_DN53068_c0_g1_i1.p1", "Xenopus_tropicalis_DN53068_c0_g1_i2.p1", "Xenopus_tropicalis_DN53071_c0_g1_i5.p1", "Xenopus_tropicalis_DN53074_c4_g1_i1.p1", "Xenopus_tropicalis_DN53095_c0_g1_i2.p1", "Xenopus_tropicalis_DN53102_c12_g2_i2.p1", "Xenopus_tropicalis_DN53107_c3_g1_i2.p1", "Xenopus_tropicalis_DN53110_c8_g3_i1.p1", "Xenopus_tropicalis_DN53134_c10_g1_i1.p1", "Xenopus_tropicalis_DN53164_c3_g1_i2.p1", "Xenopus_tropicalis_DN53190_c11_g1_i1.p1", "Xenopus_tropicalis_DN5672_c0_g1_i1.p1", "Xenopus_tropicalis_DN5683_c0_g1_i5.p1", "Xenopus_tropicalis_DN5694_c0_g1_i1.p1", "Xenopus_tropicalis_DN5727_c1_g1_i1.p2", "Xenopus_tropicalis_DN57507_c0_g1_i1.p1", "Xenopus_tropicalis_DN5983_c0_g1_i1.p1", "Xenopus_tropicalis_DN63098_c0_g1_i1.p1", "Xenopus_tropicalis_DN63360_c0_g1_i1.p1", "Xenopus_tropicalis_DN63451_c0_g1_i1.p1", "Xenopus_tropicalis_DN63730_c0_g1_i1.p1", "Xenopus_tropicalis_DN68173_c0_g1_i1.p1", "Xenopus_tropicalis_DN7175_c0_g1_i2.p1", "Xenopus_tropicalis_DN7308_c0_g1_i1.p1", "Xenopus_tropicalis_DN78309_c0_g1_i1.p1", "Xenopus_tropicalis_DN79540_c0_g1_i1.p1", "Xenopus_tropicalis_DN79933_c1_g1_i2.p1", "Xenopus_tropicalis_DN79944_c0_g1_i1.p1", "Xenopus_tropicalis_DN8253_c0_g1_i1.p1", "Xenopus_tropicalis_DN9244_c0_g1_i1.p1", "Xenopus_tropicalis_DN93176_c0_g1_i1.p1", "Xenopus_tropicalis_DN93346_c0_g1_i1.p1", "Xenopus_tropicalis_DN94018_c0_g1_i2.p1", "Xenopus_tropicalis_DN94222_c0_g1_i1.p1", "Xenopus_tropicalis_DN94631_c0_g1_i1.p1", "Xenopus_tropicalis_DN96794_c0_g1_i2.p1", "Xenopus_tropicalis_DN9964_c0_g1_i1.p1")
4	GO:1901363	heterocyclic compound binding	4060	843	654.27	3.5e-21	c("Xenopus_tropicalis_DN10740_c0_g1_i1.p1", "Xenopus_tropicalis_DN108420_c0_g1_i1.p1", "Xenopus_tropicalis_DN108697_c0_g1_i1.p1", "Xenopus_tropicalis_DN109079_c0_g1_i1.p1", "Xenopus_tropicalis_DN109259_c0_g1_i1.p1", "Xenopus_tropicalis_DN109758_c0_g1_i2.p1", "Xenopus_tropicalis_DN110901_c0_g1_i1.p1", "Xenopus_tropicalis_DN111352_c0_g1_i1.p1", "Xenopus_tropicalis_DN112219_c0_g1_i2.p1", "Xenopus_tropicalis_DN112337_c0_g1_i1.p1", "Xenopus_tropicalis_DN113436_c0_g1_i1.p1", "Xenopus_tropicalis_DN11480_c0_g1_i2.p1", "Xenopus_tropicalis_DN11495_c0_g1_i1.p1", "Xenopus_tropicalis_DN11636_c0_g1_i1.p1", "Xenopus_tropicalis_DN123349_c0_g1_i1.p1", "Xenopus_tropicalis_DN1347_c0_g1_i1.p1", "Xenopus_tropicalis_DN13943_c0_g1_i1.p1", "Xenopus_tropicalis_DN14481_c0_g1_i1.p1", "Xenopus_tropicalis_DN1556_c0_g1_i1.p1", "Xenopus_tropicalis_DN17754_c0_g1_i1.p1", "Xenopus_tropicalis_DN18474_c0_g1_i1.p1", "Xenopus_tropicalis_DN18932_c0_g1_i5.p1", "Xenopus_tropicalis_DN19663_c0_g1_i1.p1", "Xenopus_tropicalis_DN20368_c0_g1_i1.p1", "Xenopus_tropicalis_DN20574_c1_g1_i1.p1", "Xenopus_tropicalis_DN20964_c0_g1_i1.p1", "Xenopus_tropicalis_DN21011_c0_g1_i1.p1", "Xenopus_tropicalis_DN2123_c0_g1_i1.p1", "Xenopus_tropicalis_DN21452_c0_g1_i1.p1", "Xenopus_tropicalis_DN21456_c0_g1_i1.p1", "Xenopus_tropicalis_DN22002_c0_g1_i3.p1", "Xenopus_tropicalis_DN22055_c0_g1_i1.p1", "Xenopus_tropicalis_DN22157_c0_g1_i1.p1", "Xenopus_tropicalis_DN22200_c0_g1_i1.p1", "Xenopus_tropicalis_DN22352_c0_g1_i2.p1", "Xenopus_tropicalis_DN22443_c0_g1_i1.p1", "Xenopus_tropicalis_DN22510_c0_g1_i1.p1", "Xenopus_tropicalis_DN22613_c0_g1_i2.p1", "Xenopus_tropicalis_DN22729_c0_g1_i1.p1", "Xenopus_tropicalis_DN23295_c0_g1_i1.p1", "Xenopus_tropicalis_DN23298_c0_g1_i1.p1", "Xenopus_tropicalis_DN23621_c0_g1_i1.p2", "Xenopus_tropicalis_DN2368_c0_g1_i1.p1", "Xenopus_tropicalis_DN23837_c0_g1_i1.p1", "Xenopus_tropicalis_DN24019_c0_g1_i1.p1", "Xenopus_tropicalis_DN24085_c0_g1_i1.p1", "Xenopus_tropicalis_DN24194_c0_g1_i3.p1", "Xenopus_tropicalis_DN24578_c0_g1_i3.p1", "Xenopus_tropicalis_DN25205_c0_g1_i1.p1", "Xenopus_tropicalis_DN25608_c0_g1_i3.p2", "Xenopus_tropicalis_DN25881_c0_g1_i1.p1", "Xenopus_tropicalis_DN25882_c0_g1_i2.p1", "Xenopus_tropicalis_DN2594_c0_g1_i1.p1", "Xenopus_tropicalis_DN26009_c0_g1_i2.p1", "Xenopus_tropicalis_DN26067_c0_g1_i1.p2", "Xenopus_tropicalis_DN26095_c0_g1_i2.p1", "Xenopus_tropicalis_DN26493_c0_g1_i1.p1", "Xenopus_tropicalis_DN26519_c0_g1_i2.p1", "Xenopus_tropicalis_DN26523_c0_g1_i1.p1", "Xenopus_tropicalis_DN26630_c0_g1_i2.p1", "Xenopus_tropicalis_DN26630_c0_g1_i3.p1", "Xenopus_tropicalis_DN26651_c0_g1_i1.p1", "Xenopus_tropicalis_DN26679_c0_g1_i1.p1", "Xenopus_tropicalis_DN26745_c0_g1_i1.p1", "Xenopus_tropicalis_DN26848_c0_g1_i1.p1", "Xenopus_tropicalis_DN26900_c0_g1_i1.p1", "Xenopus_tropicalis_DN26949_c0_g1_i3.p1", "Xenopus_tropicalis_DN26990_c0_g1_i1.p1", "Xenopus_tropicalis_DN27076_c0_g1_i1.p1", "Xenopus_tropicalis_DN27352_c0_g1_i2.p1", "Xenopus_tropicalis_DN27602_c0_g1_i1.p1", "Xenopus_tropicalis_DN27716_c0_g1_i1.p1", "Xenopus_tropicalis_DN27729_c0_g1_i2.p1", "Xenopus_tropicalis_DN28211_c0_g1_i1.p1", "Xenopus_tropicalis_DN28580_c0_g1_i1.p1", "Xenopus_tropicalis_DN28874_c0_g1_i1.p1", "Xenopus_tropicalis_DN29153_c0_g1_i1.p2", "Xenopus_tropicalis_DN29160_c0_g1_i1.p1", "Xenopus_tropicalis_DN29420_c1_g1_i1.p1", "Xenopus_tropicalis_DN29679_c0_g1_i1.p1", "Xenopus_tropicalis_DN29957_c0_g1_i1.p1", "Xenopus_tropicalis_DN3015_c0_g1_i1.p1", "Xenopus_tropicalis_DN30338_c0_g1_i1.p1", "Xenopus_tropicalis_DN30347_c0_g1_i1.p1", "Xenopus_tropicalis_DN30388_c0_g1_i1.p1", "Xenopus_tropicalis_DN30392_c0_g1_i1.p1", "Xenopus_tropicalis_DN30428_c0_g1_i1.p1", "Xenopus_tropicalis_DN30479_c0_g1_i4.p1", "Xenopus_tropicalis_DN30548_c0_g1_i2.p1", "Xenopus_tropicalis_DN30597_c0_g1_i1.p1", "Xenopus_tropicalis_DN30604_c0_g1_i3.p1", "Xenopus_tropicalis_DN30604_c0_g1_i5.p1", "Xenopus_tropicalis_DN30810_c0_g1_i1.p1", "Xenopus_tropicalis_DN30886_c0_g1_i2.p1", "Xenopus_tropicalis_DN30914_c0_g1_i1.p1", "Xenopus_tropicalis_DN30931_c0_g1_i1.p1", "Xenopus_tropicalis_DN30936_c0_g1_i1.p1", "Xenopus_tropicalis_DN30986_c0_g1_i1.p1", "Xenopus_tropicalis_DN31267_c0_g1_i1.p1", "Xenopus_tropicalis_DN31285_c0_g1_i1.p1", "Xenopus_tropicalis_DN31463_c0_g1_i1.p1", "Xenopus_tropicalis_DN31559_c0_g1_i4.p1", "Xenopus_tropicalis_DN31645_c0_g1_i1.p1", "Xenopus_tropicalis_DN31703_c0_g1_i1.p1", "Xenopus_tropicalis_DN31769_c0_g1_i2.p1", "Xenopus_tropicalis_DN31850_c0_g1_i1.p1", "Xenopus_tropicalis_DN31886_c0_g1_i1.p1", "Xenopus_tropicalis_DN31978_c0_g1_i1.p1", "Xenopus_tropicalis_DN32002_c0_g1_i1.p1", "Xenopus_tropicalis_DN32009_c0_g1_i2.p1", "Xenopus_tropicalis_DN32091_c0_g1_i1.p1", "Xenopus_tropicalis_DN32103_c0_g1_i1.p1", "Xenopus_tropicalis_DN32194_c0_g1_i2.p1", "Xenopus_tropicalis_DN32451_c0_g1_i1.p1", "Xenopus_tropicalis_DN3250_c0_g1_i1.p1", "Xenopus_tropicalis_DN32543_c0_g1_i1.p1", "Xenopus_tropicalis_DN32621_c0_g1_i1.p1", "Xenopus_tropicalis_DN32644_c0_g1_i1.p1", "Xenopus_tropicalis_DN32741_c0_g1_i1.p1", "Xenopus_tropicalis_DN32822_c0_g1_i1.p1", "Xenopus_tropicalis_DN32946_c0_g1_i1.p1", "Xenopus_tropicalis_DN32958_c0_g1_i1.p1", "Xenopus_tropicalis_DN32966_c0_g1_i1.p1", "Xenopus_tropicalis_DN32966_c0_g1_i3.p1", "Xenopus_tropicalis_DN33047_c0_g1_i1.p1", "Xenopus_tropicalis_DN33139_c0_g1_i1.p1", "Xenopus_tropicalis_DN33156_c0_g1_i1.p1", "Xenopus_tropicalis_DN33276_c0_g1_i1.p1", "Xenopus_tropicalis_DN33514_c1_g1_i1.p1", "Xenopus_tropicalis_DN33541_c0_g1_i1.p1", "Xenopus_tropicalis_DN33598_c0_g1_i2.p1", "Xenopus_tropicalis_DN33603_c0_g1_i1.p1", "Xenopus_tropicalis_DN33617_c0_g1_i1.p1", "Xenopus_tropicalis_DN33629_c0_g1_i1.p1", "Xenopus_tropicalis_DN33694_c0_g1_i1.p1", "Xenopus_tropicalis_DN33809_c0_g1_i3.p1", "Xenopus_tropicalis_DN33855_c0_g1_i2.p1", "Xenopus_tropicalis_DN33977_c0_g1_i1.p1", "Xenopus_tropicalis_DN33986_c0_g1_i3.p1", "Xenopus_tropicalis_DN34150_c0_g1_i1.p1", "Xenopus_tropicalis_DN34394_c0_g1_i1.p1", "Xenopus_tropicalis_DN34399_c0_g1_i1.p1", "Xenopus_tropicalis_DN3445_c0_g1_i1.p1", "Xenopus_tropicalis_DN34656_c0_g1_i3.p2", "Xenopus_tropicalis_DN34760_c0_g1_i2.p1", "Xenopus_tropicalis_DN34973_c0_g1_i1.p1", "Xenopus_tropicalis_DN34976_c0_g1_i1.p1", "Xenopus_tropicalis_DN35160_c0_g1_i1.p1", "Xenopus_tropicalis_DN35246_c0_g1_i1.p1", "Xenopus_tropicalis_DN35262_c0_g1_i1.p1", "Xenopus_tropicalis_DN35314_c0_g1_i3.p1", "Xenopus_tropicalis_DN35384_c0_g1_i1.p1", "Xenopus_tropicalis_DN35502_c0_g1_i1.p1", "Xenopus_tropicalis_DN35502_c0_g1_i2.p1", "Xenopus_tropicalis_DN3555_c0_g1_i1.p2", "Xenopus_tropicalis_DN35551_c0_g2_i1.p1", "Xenopus_tropicalis_DN35553_c0_g1_i3.p1", "Xenopus_tropicalis_DN35560_c0_g1_i2.p1", "Xenopus_tropicalis_DN35626_c0_g1_i1.p1", "Xenopus_tropicalis_DN35684_c0_g1_i1.p1", "Xenopus_tropicalis_DN35685_c0_g1_i1.p1", "Xenopus_tropicalis_DN35717_c0_g1_i1.p1", "Xenopus_tropicalis_DN35921_c0_g1_i1.p1", "Xenopus_tropicalis_DN35977_c0_g1_i1.p1", "Xenopus_tropicalis_DN35997_c1_g1_i1.p1", "Xenopus_tropicalis_DN36050_c0_g1_i2.p1", "Xenopus_tropicalis_DN36222_c0_g1_i1.p1", "Xenopus_tropicalis_DN36234_c0_g1_i1.p1", "Xenopus_tropicalis_DN36473_c0_g1_i1.p1", "Xenopus_tropicalis_DN36504_c0_g1_i1.p1", "Xenopus_tropicalis_DN36549_c0_g1_i1.p1", "Xenopus_tropicalis_DN36559_c0_g1_i1.p1", "Xenopus_tropicalis_DN36576_c0_g1_i1.p1", "Xenopus_tropicalis_DN36676_c0_g1_i3.p1", "Xenopus_tropicalis_DN36703_c0_g1_i1.p1", "Xenopus_tropicalis_DN36751_c0_g1_i1.p1", "Xenopus_tropicalis_DN36834_c0_g1_i1.p1", "Xenopus_tropicalis_DN36836_c0_g1_i1.p1", "Xenopus_tropicalis_DN36836_c0_g1_i5.p1", "Xenopus_tropicalis_DN36895_c1_g1_i1.p1", "Xenopus_tropicalis_DN37030_c0_g1_i2.p1", "Xenopus_tropicalis_DN37096_c0_g1_i5.p1", "Xenopus_tropicalis_DN37127_c0_g1_i1.p1", "Xenopus_tropicalis_DN37146_c0_g1_i4.p1", "Xenopus_tropicalis_DN37294_c0_g1_i2.p1", "Xenopus_tropicalis_DN37312_c0_g1_i1.p1", "Xenopus_tropicalis_DN37327_c0_g1_i1.p1", "Xenopus_tropicalis_DN37340_c0_g1_i1.p1", "Xenopus_tropicalis_DN37397_c0_g1_i1.p1", "Xenopus_tropicalis_DN37405_c1_g1_i1.p1", "Xenopus_tropicalis_DN37433_c0_g1_i1.p1", "Xenopus_tropicalis_DN37507_c0_g1_i1.p1", "Xenopus_tropicalis_DN37548_c0_g1_i1.p1", "Xenopus_tropicalis_DN37613_c0_g1_i1.p1", "Xenopus_tropicalis_DN37625_c0_g1_i1.p1", "Xenopus_tropicalis_DN37636_c0_g1_i2.p1", "Xenopus_tropicalis_DN37861_c0_g1_i1.p1", "Xenopus_tropicalis_DN38036_c1_g1_i1.p1", "Xenopus_tropicalis_DN38086_c0_g1_i2.p1", "Xenopus_tropicalis_DN38278_c0_g1_i2.p1", "Xenopus_tropicalis_DN38451_c0_g1_i1.p1", "Xenopus_tropicalis_DN38466_c0_g1_i1.p1", "Xenopus_tropicalis_DN38483_c0_g1_i1.p1", "Xenopus_tropicalis_DN38604_c0_g1_i1.p1", "Xenopus_tropicalis_DN38636_c0_g1_i2.p1", "Xenopus_tropicalis_DN38652_c0_g1_i1.p1", "Xenopus_tropicalis_DN38701_c0_g1_i1.p1", "Xenopus_tropicalis_DN38793_c0_g1_i1.p1", "Xenopus_tropicalis_DN38796_c0_g2_i1.p1", "Xenopus_tropicalis_DN38871_c0_g1_i1.p1", "Xenopus_tropicalis_DN38920_c0_g1_i1.p1", "Xenopus_tropicalis_DN38940_c0_g1_i1.p1", "Xenopus_tropicalis_DN38942_c0_g1_i6.p1", "Xenopus_tropicalis_DN38960_c2_g1_i1.p1", "Xenopus_tropicalis_DN38986_c0_g1_i1.p1", "Xenopus_tropicalis_DN39025_c0_g1_i6.p1", "Xenopus_tropicalis_DN39032_c0_g1_i2.p1", "Xenopus_tropicalis_DN39048_c0_g1_i2.p1", "Xenopus_tropicalis_DN39058_c0_g1_i5.p1", "Xenopus_tropicalis_DN39064_c0_g1_i2.p1", "Xenopus_tropicalis_DN39088_c0_g2_i1.p1", "Xenopus_tropicalis_DN39150_c0_g1_i1.p1", "Xenopus_tropicalis_DN39171_c0_g1_i1.p1", "Xenopus_tropicalis_DN39181_c0_g1_i1.p1", "Xenopus_tropicalis_DN39211_c0_g1_i1.p1", "Xenopus_tropicalis_DN39234_c0_g1_i1.p1", "Xenopus_tropicalis_DN39276_c0_g1_i2.p1", "Xenopus_tropicalis_DN39283_c0_g1_i1.p1", "Xenopus_tropicalis_DN39314_c0_g1_i2.p1", "Xenopus_tropicalis_DN39322_c0_g1_i10.p1", "Xenopus_tropicalis_DN39338_c0_g1_i1.p1", "Xenopus_tropicalis_DN39352_c1_g1_i1.p1", "Xenopus_tropicalis_DN39377_c0_g1_i2.p1", "Xenopus_tropicalis_DN39493_c0_g1_i2.p1", "Xenopus_tropicalis_DN39569_c0_g1_i1.p1", "Xenopus_tropicalis_DN39634_c0_g1_i6.p1", "Xenopus_tropicalis_DN39683_c0_g1_i1.p1", "Xenopus_tropicalis_DN39730_c0_g1_i2.p1", "Xenopus_tropicalis_DN39755_c0_g1_i1.p1", "Xenopus_tropicalis_DN39877_c0_g1_i3.p1", "Xenopus_tropicalis_DN40020_c0_g1_i1.p1", "Xenopus_tropicalis_DN40087_c0_g1_i1.p2", "Xenopus_tropicalis_DN40136_c0_g1_i1.p1", "Xenopus_tropicalis_DN40144_c0_g1_i1.p1", "Xenopus_tropicalis_DN40172_c0_g1_i1.p1", "Xenopus_tropicalis_DN40349_c0_g1_i1.p1", "Xenopus_tropicalis_DN40355_c0_g1_i1.p1", "Xenopus_tropicalis_DN40410_c0_g1_i1.p1", "Xenopus_tropicalis_DN40438_c0_g1_i3.p1", "Xenopus_tropicalis_DN40490_c1_g1_i1.p1", "Xenopus_tropicalis_DN40510_c1_g1_i1.p1", "Xenopus_tropicalis_DN40568_c0_g1_i1.p1", "Xenopus_tropicalis_DN40627_c0_g1_i1.p1", "Xenopus_tropicalis_DN40641_c0_g1_i1.p1", "Xenopus_tropicalis_DN40709_c0_g1_i1.p1", "Xenopus_tropicalis_DN40725_c0_g1_i1.p1", "Xenopus_tropicalis_DN40747_c0_g1_i1.p1", "Xenopus_tropicalis_DN40806_c0_g1_i2.p1", "Xenopus_tropicalis_DN40836_c0_g1_i1.p1", "Xenopus_tropicalis_DN40872_c0_g1_i1.p1", "Xenopus_tropicalis_DN40880_c0_g1_i2.p1", "Xenopus_tropicalis_DN40904_c0_g1_i1.p1", "Xenopus_tropicalis_DN40909_c1_g1_i2.p1", "Xenopus_tropicalis_DN40911_c0_g1_i7.p1", "Xenopus_tropicalis_DN40921_c0_g1_i1.p1", "Xenopus_tropicalis_DN40969_c1_g1_i4.p1", "Xenopus_tropicalis_DN41017_c0_g1_i1.p1", "Xenopus_tropicalis_DN41017_c0_g1_i3.p1", "Xenopus_tropicalis_DN41063_c0_g1_i7.p1", "Xenopus_tropicalis_DN41157_c0_g1_i2.p1", "Xenopus_tropicalis_DN41165_c0_g2_i1.p1", "Xenopus_tropicalis_DN41186_c0_g1_i1.p1", "Xenopus_tropicalis_DN41281_c0_g1_i1.p1", "Xenopus_tropicalis_DN41374_c0_g1_i2.p1", "Xenopus_tropicalis_DN41374_c0_g1_i3.p1", "Xenopus_tropicalis_DN41405_c0_g1_i1.p1", "Xenopus_tropicalis_DN41446_c0_g1_i2.p1", "Xenopus_tropicalis_DN41469_c0_g1_i1.p1", "Xenopus_tropicalis_DN41536_c0_g1_i3.p1", "Xenopus_tropicalis_DN41538_c0_g1_i2.p1", "Xenopus_tropicalis_DN41554_c0_g1_i1.p1", "Xenopus_tropicalis_DN41571_c0_g1_i2.p1", "Xenopus_tropicalis_DN41600_c0_g1_i1.p1", "Xenopus_tropicalis_DN41805_c0_g1_i3.p1", "Xenopus_tropicalis_DN41861_c2_g1_i5.p1", "Xenopus_tropicalis_DN41917_c1_g1_i3.p1", "Xenopus_tropicalis_DN41990_c0_g2_i1.p1", "Xenopus_tropicalis_DN42008_c0_g1_i3.p1", "Xenopus_tropicalis_DN42068_c0_g1_i1.p1", "Xenopus_tropicalis_DN42093_c0_g1_i1.p1", "Xenopus_tropicalis_DN42171_c0_g1_i1.p1", "Xenopus_tropicalis_DN42172_c0_g1_i1.p1", "Xenopus_tropicalis_DN42177_c0_g1_i1.p1", "Xenopus_tropicalis_DN42193_c0_g1_i1.p1", "Xenopus_tropicalis_DN42225_c0_g1_i2.p1", "Xenopus_tropicalis_DN42291_c0_g1_i1.p1", "Xenopus_tropicalis_DN42390_c0_g1_i1.p1", "Xenopus_tropicalis_DN42403_c0_g1_i1.p1", "Xenopus_tropicalis_DN42479_c0_g1_i2.p1", "Xenopus_tropicalis_DN42487_c0_g1_i2.p1", "Xenopus_tropicalis_DN42555_c0_g1_i1.p1", "Xenopus_tropicalis_DN42590_c0_g1_i1.p1", "Xenopus_tropicalis_DN42601_c0_g1_i2.p1", "Xenopus_tropicalis_DN42641_c0_g2_i1.p1", "Xenopus_tropicalis_DN42652_c0_g1_i1.p1", "Xenopus_tropicalis_DN42661_c0_g1_i1.p1", "Xenopus_tropicalis_DN42985_c1_g2_i2.p1", "Xenopus_tropicalis_DN43007_c0_g1_i1.p1", "Xenopus_tropicalis_DN43009_c0_g1_i1.p1", "Xenopus_tropicalis_DN43018_c0_g1_i2.p1", "Xenopus_tropicalis_DN43018_c0_g1_i3.p1", "Xenopus_tropicalis_DN43079_c0_g1_i1.p1", "Xenopus_tropicalis_DN43095_c0_g1_i1.p1", "Xenopus_tropicalis_DN43103_c0_g1_i3.p1", "Xenopus_tropicalis_DN43112_c0_g1_i2.p1", "Xenopus_tropicalis_DN43152_c0_g1_i1.p1", "Xenopus_tropicalis_DN43175_c0_g1_i1.p1", "Xenopus_tropicalis_DN43210_c0_g1_i1.p1", "Xenopus_tropicalis_DN43224_c0_g1_i2.p1", "Xenopus_tropicalis_DN43234_c0_g1_i1.p1", "Xenopus_tropicalis_DN43241_c0_g1_i1.p1", "Xenopus_tropicalis_DN43275_c1_g1_i1.p1", "Xenopus_tropicalis_DN43281_c0_g1_i2.p1", "Xenopus_tropicalis_DN43291_c0_g1_i1.p1", "Xenopus_tropicalis_DN43315_c1_g1_i1.p1", "Xenopus_tropicalis_DN43424_c0_g1_i2.p1", "Xenopus_tropicalis_DN43475_c0_g1_i1.p1", "Xenopus_tropicalis_DN43479_c0_g1_i1.p1", "Xenopus_tropicalis_DN43503_c0_g1_i1.p1", "Xenopus_tropicalis_DN43506_c2_g1_i1.p1", "Xenopus_tropicalis_DN43564_c0_g1_i2.p1", "Xenopus_tropicalis_DN43576_c2_g2_i2.p1", "Xenopus_tropicalis_DN43581_c0_g1_i1.p1", "Xenopus_tropicalis_DN43585_c0_g1_i1.p1", "Xenopus_tropicalis_DN43630_c0_g1_i1.p1", "Xenopus_tropicalis_DN43686_c1_g1_i1.p1", "Xenopus_tropicalis_DN43726_c0_g1_i1.p1", "Xenopus_tropicalis_DN43727_c0_g1_i1.p1", "Xenopus_tropicalis_DN43776_c0_g1_i1.p1", "Xenopus_tropicalis_DN43780_c0_g1_i1.p1", "Xenopus_tropicalis_DN43780_c0_g1_i3.p1", "Xenopus_tropicalis_DN43787_c0_g1_i2.p1", "Xenopus_tropicalis_DN43826_c0_g1_i1.p1", "Xenopus_tropicalis_DN43895_c1_g1_i1.p1", "Xenopus_tropicalis_DN43915_c0_g1_i5.p1", "Xenopus_tropicalis_DN43919_c0_g1_i1.p1", "Xenopus_tropicalis_DN44011_c0_g1_i8.p1", "Xenopus_tropicalis_DN44013_c0_g1_i1.p1", "Xenopus_tropicalis_DN44013_c0_g1_i6.p1", "Xenopus_tropicalis_DN44058_c0_g1_i3.p1", "Xenopus_tropicalis_DN44062_c1_g1_i2.p1", "Xenopus_tropicalis_DN44123_c0_g1_i1.p1", "Xenopus_tropicalis_DN44197_c0_g1_i2.p1", "Xenopus_tropicalis_DN44202_c0_g1_i1.p1", "Xenopus_tropicalis_DN44224_c0_g1_i1.p1", "Xenopus_tropicalis_DN44259_c1_g1_i1.p1", "Xenopus_tropicalis_DN44265_c0_g1_i3.p1", "Xenopus_tropicalis_DN44341_c0_g1_i2.p1", "Xenopus_tropicalis_DN44397_c0_g1_i1.p1", "Xenopus_tropicalis_DN44402_c0_g1_i3.p1", "Xenopus_tropicalis_DN44415_c0_g1_i1.p1", "Xenopus_tropicalis_DN44416_c0_g1_i6.p1", "Xenopus_tropicalis_DN44419_c0_g1_i1.p1", "Xenopus_tropicalis_DN44422_c0_g1_i1.p1", "Xenopus_tropicalis_DN44431_c0_g1_i2.p1", "Xenopus_tropicalis_DN44442_c2_g1_i3.p1", "Xenopus_tropicalis_DN44465_c0_g1_i4.p1", "Xenopus_tropicalis_DN44514_c0_g1_i1.p1", "Xenopus_tropicalis_DN44586_c0_g1_i3.p1", "Xenopus_tropicalis_DN44615_c1_g1_i1.p1", "Xenopus_tropicalis_DN44633_c0_g1_i10.p1", "Xenopus_tropicalis_DN44646_c0_g1_i1.p1", "Xenopus_tropicalis_DN44668_c1_g1_i1.p1", "Xenopus_tropicalis_DN44681_c0_g1_i1.p3", "Xenopus_tropicalis_DN44695_c0_g1_i1.p1", "Xenopus_tropicalis_DN44702_c0_g1_i1.p1", "Xenopus_tropicalis_DN44709_c0_g1_i1.p1", "Xenopus_tropicalis_DN44735_c1_g1_i3.p1", "Xenopus_tropicalis_DN44749_c0_g1_i1.p1", "Xenopus_tropicalis_DN44782_c1_g1_i1.p1", "Xenopus_tropicalis_DN44792_c0_g1_i1.p1", "Xenopus_tropicalis_DN44805_c0_g1_i2.p1", "Xenopus_tropicalis_DN44811_c6_g1_i1.p1", "Xenopus_tropicalis_DN44845_c0_g1_i1.p1", "Xenopus_tropicalis_DN44861_c0_g1_i1.p1", "Xenopus_tropicalis_DN44865_c0_g1_i2.p1", "Xenopus_tropicalis_DN44866_c0_g1_i1.p1", "Xenopus_tropicalis_DN44891_c0_g1_i2.p1", "Xenopus_tropicalis_DN44915_c0_g1_i2.p1", "Xenopus_tropicalis_DN44925_c0_g1_i1.p1", "Xenopus_tropicalis_DN44941_c0_g1_i1.p1", "Xenopus_tropicalis_DN44956_c1_g1_i2.p1", "Xenopus_tropicalis_DN45015_c0_g1_i2.p1", "Xenopus_tropicalis_DN45040_c0_g1_i2.p1", "Xenopus_tropicalis_DN45068_c0_g1_i3.p1", "Xenopus_tropicalis_DN45095_c0_g1_i1.p1", "Xenopus_tropicalis_DN45113_c0_g1_i1.p1", "Xenopus_tropicalis_DN45131_c0_g1_i4.p1", "Xenopus_tropicalis_DN45151_c0_g1_i6.p1", "Xenopus_tropicalis_DN45154_c0_g1_i4.p1", "Xenopus_tropicalis_DN45233_c2_g1_i1.p3", "Xenopus_tropicalis_DN45233_c2_g1_i4.p1", "Xenopus_tropicalis_DN45286_c0_g1_i2.p1", "Xenopus_tropicalis_DN45310_c0_g1_i4.p1", "Xenopus_tropicalis_DN45316_c0_g1_i2.p1", "Xenopus_tropicalis_DN45331_c2_g1_i1.p1", "Xenopus_tropicalis_DN45337_c0_g1_i2.p1", "Xenopus_tropicalis_DN45342_c0_g1_i1.p1", "Xenopus_tropicalis_DN45356_c0_g1_i2.p1", "Xenopus_tropicalis_DN45413_c0_g1_i2.p1", "Xenopus_tropicalis_DN45445_c0_g1_i1.p1", "Xenopus_tropicalis_DN4546_c0_g1_i1.p1", "Xenopus_tropicalis_DN45462_c0_g1_i1.p1", "Xenopus_tropicalis_DN45475_c0_g1_i3.p1", "Xenopus_tropicalis_DN45497_c0_g1_i2.p1", "Xenopus_tropicalis_DN45644_c1_g1_i1.p1", "Xenopus_tropicalis_DN45664_c0_g1_i8.p1", "Xenopus_tropicalis_DN45684_c0_g1_i1.p1", "Xenopus_tropicalis_DN45688_c0_g1_i1.p1", "Xenopus_tropicalis_DN45730_c0_g1_i1.p1", "Xenopus_tropicalis_DN45748_c1_g1_i2.p1", "Xenopus_tropicalis_DN45845_c0_g1_i1.p1", "Xenopus_tropicalis_DN45857_c2_g1_i1.p1", "Xenopus_tropicalis_DN45885_c0_g1_i1.p1", "Xenopus_tropicalis_DN45887_c0_g1_i2.p1", "Xenopus_tropicalis_DN45948_c0_g1_i1.p1", "Xenopus_tropicalis_DN46035_c0_g1_i2.p1", "Xenopus_tropicalis_DN46061_c0_g1_i1.p1", "Xenopus_tropicalis_DN46115_c0_g1_i2.p1", "Xenopus_tropicalis_DN46124_c0_g1_i1.p1", "Xenopus_tropicalis_DN46128_c0_g1_i1.p1", "Xenopus_tropicalis_DN46136_c0_g1_i2.p1", "Xenopus_tropicalis_DN46161_c0_g1_i1.p1", "Xenopus_tropicalis_DN46170_c0_g1_i1.p1", "Xenopus_tropicalis_DN46182_c1_g1_i2.p1", "Xenopus_tropicalis_DN46192_c0_g1_i1.p1", "Xenopus_tropicalis_DN46233_c0_g1_i4.p1", "Xenopus_tropicalis_DN46260_c0_g1_i1.p1", "Xenopus_tropicalis_DN46263_c0_g1_i3.p1", "Xenopus_tropicalis_DN46264_c0_g1_i1.p1", "Xenopus_tropicalis_DN46297_c0_g1_i1.p1", "Xenopus_tropicalis_DN46313_c0_g1_i6.p1", "Xenopus_tropicalis_DN46332_c0_g1_i1.p1", "Xenopus_tropicalis_DN46348_c4_g1_i2.p1", "Xenopus_tropicalis_DN46367_c0_g1_i5.p1", "Xenopus_tropicalis_DN46367_c0_g1_i7.p1", "Xenopus_tropicalis_DN46388_c1_g1_i2.p1", "Xenopus_tropicalis_DN46392_c0_g1_i3.p1", "Xenopus_tropicalis_DN46405_c2_g1_i1.p1", "Xenopus_tropicalis_DN46414_c0_g1_i1.p1", "Xenopus_tropicalis_DN46423_c0_g1_i1.p1", "Xenopus_tropicalis_DN46439_c1_g1_i1.p1", "Xenopus_tropicalis_DN46460_c0_g2_i1.p1", "Xenopus_tropicalis_DN46485_c0_g1_i1.p1", "Xenopus_tropicalis_DN46564_c0_g1_i1.p1", "Xenopus_tropicalis_DN46570_c1_g1_i1.p1", "Xenopus_tropicalis_DN46575_c0_g1_i1.p1", "Xenopus_tropicalis_DN46599_c0_g1_i3.p1", "Xenopus_tropicalis_DN46635_c0_g1_i1.p1", "Xenopus_tropicalis_DN46646_c2_g1_i1.p1", "Xenopus_tropicalis_DN46655_c0_g1_i2.p1", "Xenopus_tropicalis_DN46660_c0_g1_i2.p1", "Xenopus_tropicalis_DN46683_c0_g1_i1.p1", "Xenopus_tropicalis_DN46705_c0_g1_i1.p1", "Xenopus_tropicalis_DN46725_c0_g1_i1.p1", "Xenopus_tropicalis_DN46811_c0_g1_i2.p1", "Xenopus_tropicalis_DN46819_c0_g1_i1.p1", "Xenopus_tropicalis_DN46846_c0_g1_i7.p1", "Xenopus_tropicalis_DN46858_c0_g1_i7.p1", "Xenopus_tropicalis_DN46885_c0_g1_i1.p1", "Xenopus_tropicalis_DN46886_c0_g1_i2.p1", "Xenopus_tropicalis_DN46963_c0_g1_i1.p1", "Xenopus_tropicalis_DN46965_c0_g1_i1.p1", "Xenopus_tropicalis_DN46970_c1_g1_i2.p1", "Xenopus_tropicalis_DN46975_c0_g1_i2.p1", "Xenopus_tropicalis_DN47017_c1_g1_i1.p1", "Xenopus_tropicalis_DN47034_c2_g1_i4.p1", "Xenopus_tropicalis_DN47048_c1_g1_i2.p1", "Xenopus_tropicalis_DN47056_c0_g1_i1.p1", "Xenopus_tropicalis_DN47068_c1_g1_i1.p1", "Xenopus_tropicalis_DN47085_c0_g1_i3.p1", "Xenopus_tropicalis_DN47095_c1_g1_i2.p1", "Xenopus_tropicalis_DN47120_c0_g1_i8.p1", "Xenopus_tropicalis_DN47126_c0_g1_i1.p1", "Xenopus_tropicalis_DN47143_c1_g1_i2.p1", "Xenopus_tropicalis_DN47154_c0_g1_i1.p1", "Xenopus_tropicalis_DN47154_c0_g1_i2.p1", "Xenopus_tropicalis_DN47164_c0_g1_i5.p1", "Xenopus_tropicalis_DN47170_c7_g1_i1.p1", "Xenopus_tropicalis_DN47214_c0_g1_i2.p1", "Xenopus_tropicalis_DN47218_c0_g1_i1.p1", "Xenopus_tropicalis_DN47240_c0_g1_i1.p1", "Xenopus_tropicalis_DN47283_c3_g1_i1.p1", "Xenopus_tropicalis_DN47301_c1_g1_i2.p1", "Xenopus_tropicalis_DN47325_c0_g1_i1.p1", "Xenopus_tropicalis_DN47325_c0_g1_i2.p1", "Xenopus_tropicalis_DN47337_c0_g1_i2.p1", "Xenopus_tropicalis_DN47343_c0_g1_i1.p1", "Xenopus_tropicalis_DN47365_c0_g1_i2.p1", "Xenopus_tropicalis_DN47398_c0_g1_i3.p1", "Xenopus_tropicalis_DN47436_c0_g1_i1.p1", "Xenopus_tropicalis_DN47446_c0_g1_i1.p1", "Xenopus_tropicalis_DN47459_c0_g1_i2.p1", "Xenopus_tropicalis_DN47497_c1_g1_i3.p1", "Xenopus_tropicalis_DN47514_c0_g1_i1.p1", "Xenopus_tropicalis_DN47543_c1_g1_i2.p2", "Xenopus_tropicalis_DN47543_c1_g1_i4.p2", "Xenopus_tropicalis_DN47602_c0_g1_i2.p1", "Xenopus_tropicalis_DN47606_c0_g1_i3.p1", "Xenopus_tropicalis_DN47624_c0_g1_i2.p1", "Xenopus_tropicalis_DN47630_c0_g2_i1.p1", "Xenopus_tropicalis_DN47631_c0_g1_i4.p1", "Xenopus_tropicalis_DN47681_c1_g1_i9.p2", "Xenopus_tropicalis_DN47725_c0_g1_i10.p1", "Xenopus_tropicalis_DN47782_c0_g1_i1.p1", "Xenopus_tropicalis_DN47803_c0_g1_i3.p1", "Xenopus_tropicalis_DN47833_c0_g1_i2.p1", "Xenopus_tropicalis_DN47849_c0_g1_i1.p1", "Xenopus_tropicalis_DN47852_c0_g1_i4.p1", "Xenopus_tropicalis_DN47892_c0_g1_i1.p1", "Xenopus_tropicalis_DN47920_c0_g1_i1.p1", "Xenopus_tropicalis_DN47927_c0_g1_i1.p1", "Xenopus_tropicalis_DN47933_c0_g1_i3.p1", "Xenopus_tropicalis_DN47965_c0_g1_i1.p1", "Xenopus_tropicalis_DN47966_c0_g1_i10.p1", "Xenopus_tropicalis_DN47974_c0_g1_i1.p2", "Xenopus_tropicalis_DN48025_c0_g1_i2.p1", "Xenopus_tropicalis_DN48076_c0_g1_i1.p1", "Xenopus_tropicalis_DN48096_c2_g1_i2.p1", "Xenopus_tropicalis_DN48115_c0_g1_i1.p1", "Xenopus_tropicalis_DN48121_c2_g1_i3.p1", "Xenopus_tropicalis_DN48132_c0_g1_i3.p1", "Xenopus_tropicalis_DN48139_c5_g1_i2.p2", "Xenopus_tropicalis_DN48141_c0_g2_i1.p1", "Xenopus_tropicalis_DN48145_c0_g1_i1.p1", "Xenopus_tropicalis_DN48166_c0_g1_i2.p1", "Xenopus_tropicalis_DN48168_c0_g1_i1.p1", "Xenopus_tropicalis_DN48169_c0_g1_i1.p1", "Xenopus_tropicalis_DN48172_c0_g1_i1.p1", "Xenopus_tropicalis_DN48215_c2_g1_i2.p1", "Xenopus_tropicalis_DN48222_c0_g1_i1.p1", "Xenopus_tropicalis_DN48229_c0_g1_i3.p1", "Xenopus_tropicalis_DN48258_c0_g1_i1.p1", "Xenopus_tropicalis_DN48281_c0_g1_i3.p1", "Xenopus_tropicalis_DN48287_c0_g1_i1.p1", "Xenopus_tropicalis_DN48287_c1_g1_i1.p1", "Xenopus_tropicalis_DN48288_c1_g2_i3.p1", "Xenopus_tropicalis_DN48301_c0_g1_i2.p1", "Xenopus_tropicalis_DN48342_c0_g1_i5.p1", "Xenopus_tropicalis_DN48342_c0_g1_i6.p1", "Xenopus_tropicalis_DN48359_c0_g1_i1.p1", "Xenopus_tropicalis_DN48379_c3_g1_i1.p1", "Xenopus_tropicalis_DN48397_c0_g1_i1.p1", "Xenopus_tropicalis_DN48399_c0_g1_i1.p1", "Xenopus_tropicalis_DN48427_c1_g2_i1.p1", "Xenopus_tropicalis_DN48458_c0_g1_i7.p1", "Xenopus_tropicalis_DN48490_c1_g1_i3.p1", "Xenopus_tropicalis_DN48491_c0_g1_i1.p1", "Xenopus_tropicalis_DN48503_c4_g1_i1.p1", "Xenopus_tropicalis_DN48523_c0_g1_i1.p1", "Xenopus_tropicalis_DN48538_c7_g1_i1.p1", "Xenopus_tropicalis_DN48566_c4_g1_i2.p1", "Xenopus_tropicalis_DN48577_c0_g1_i2.p1", "Xenopus_tropicalis_DN48588_c0_g1_i3.p1", "Xenopus_tropicalis_DN48593_c2_g1_i1.p1", "Xenopus_tropicalis_DN48642_c0_g1_i1.p1", "Xenopus_tropicalis_DN48644_c0_g1_i3.p1", "Xenopus_tropicalis_DN48707_c0_g1_i1.p1", "Xenopus_tropicalis_DN48737_c0_g1_i1.p1", "Xenopus_tropicalis_DN48775_c0_g1_i1.p1", "Xenopus_tropicalis_DN48824_c0_g1_i1.p1", "Xenopus_tropicalis_DN48830_c0_g1_i2.p1", "Xenopus_tropicalis_DN48850_c1_g1_i3.p1", "Xenopus_tropicalis_DN48855_c1_g3_i1.p1", "Xenopus_tropicalis_DN48875_c0_g1_i3.p1", "Xenopus_tropicalis_DN48885_c0_g1_i3.p1", "Xenopus_tropicalis_DN48907_c2_g1_i1.p1", "Xenopus_tropicalis_DN48921_c0_g1_i1.p1", "Xenopus_tropicalis_DN48943_c2_g1_i2.p1", "Xenopus_tropicalis_DN48979_c0_g1_i6.p1", "Xenopus_tropicalis_DN49015_c2_g1_i5.p1", "Xenopus_tropicalis_DN49032_c0_g1_i10.p1", "Xenopus_tropicalis_DN49033_c0_g1_i1.p1", "Xenopus_tropicalis_DN49036_c1_g1_i1.p1", "Xenopus_tropicalis_DN49040_c0_g1_i1.p1", "Xenopus_tropicalis_DN49091_c0_g1_i3.p1", "Xenopus_tropicalis_DN49106_c0_g1_i4.p1", "Xenopus_tropicalis_DN49227_c3_g1_i2.p1", "Xenopus_tropicalis_DN49227_c3_g1_i3.p1", "Xenopus_tropicalis_DN49264_c0_g1_i1.p1", "Xenopus_tropicalis_DN49292_c9_g1_i6.p1", "Xenopus_tropicalis_DN49299_c0_g1_i1.p1", "Xenopus_tropicalis_DN49300_c0_g1_i1.p1", "Xenopus_tropicalis_DN49316_c1_g1_i1.p1", "Xenopus_tropicalis_DN49362_c0_g1_i1.p1", "Xenopus_tropicalis_DN49364_c0_g2_i3.p1", "Xenopus_tropicalis_DN49368_c0_g1_i1.p1", "Xenopus_tropicalis_DN49383_c0_g1_i1.p1", "Xenopus_tropicalis_DN49401_c0_g1_i1.p1", "Xenopus_tropicalis_DN49455_c2_g1_i1.p1", "Xenopus_tropicalis_DN49481_c0_g1_i1.p1", "Xenopus_tropicalis_DN49494_c0_g1_i1.p1", "Xenopus_tropicalis_DN49494_c0_g1_i2.p1", "Xenopus_tropicalis_DN49504_c0_g1_i1.p1", "Xenopus_tropicalis_DN49507_c0_g1_i1.p1", "Xenopus_tropicalis_DN49528_c7_g1_i4.p1", "Xenopus_tropicalis_DN49539_c1_g1_i1.p1", "Xenopus_tropicalis_DN49539_c3_g1_i1.p1", "Xenopus_tropicalis_DN49556_c0_g1_i1.p1", "Xenopus_tropicalis_DN49557_c0_g1_i3.p1", "Xenopus_tropicalis_DN49585_c0_g1_i2.p1", "Xenopus_tropicalis_DN49669_c0_g1_i2.p1", "Xenopus_tropicalis_DN49669_c0_g1_i3.p1", "Xenopus_tropicalis_DN49701_c0_g1_i1.p1", "Xenopus_tropicalis_DN49705_c0_g1_i1.p1", "Xenopus_tropicalis_DN49715_c0_g1_i5.p1", "Xenopus_tropicalis_DN49716_c0_g1_i1.p1", "Xenopus_tropicalis_DN49719_c0_g1_i2.p1", "Xenopus_tropicalis_DN49743_c0_g1_i1.p1", "Xenopus_tropicalis_DN49743_c0_g1_i3.p1", "Xenopus_tropicalis_DN49775_c0_g1_i1.p1", "Xenopus_tropicalis_DN49810_c0_g1_i1.p1", "Xenopus_tropicalis_DN49820_c2_g2_i2.p1", "Xenopus_tropicalis_DN49825_c1_g1_i1.p1", "Xenopus_tropicalis_DN49847_c0_g1_i1.p1", "Xenopus_tropicalis_DN49950_c0_g1_i3.p1", "Xenopus_tropicalis_DN49951_c0_g1_i2.p1", "Xenopus_tropicalis_DN49980_c0_g1_i2.p1", "Xenopus_tropicalis_DN49987_c0_g1_i1.p1", "Xenopus_tropicalis_DN49994_c1_g1_i1.p1", "Xenopus_tropicalis_DN50000_c0_g1_i4.p1", "Xenopus_tropicalis_DN50016_c2_g1_i1.p1", "Xenopus_tropicalis_DN50024_c0_g1_i2.p1", "Xenopus_tropicalis_DN50044_c0_g2_i1.p1", "Xenopus_tropicalis_DN50064_c0_g1_i5.p1", "Xenopus_tropicalis_DN50074_c0_g1_i3.p1", "Xenopus_tropicalis_DN50091_c1_g1_i1.p1", "Xenopus_tropicalis_DN50099_c0_g1_i1.p1", "Xenopus_tropicalis_DN50099_c0_g1_i5.p1", "Xenopus_tropicalis_DN50099_c0_g1_i9.p1", "Xenopus_tropicalis_DN50104_c0_g1_i11.p1", "Xenopus_tropicalis_DN50104_c0_g1_i7.p2", "Xenopus_tropicalis_DN50135_c0_g1_i3.p1", "Xenopus_tropicalis_DN50138_c0_g1_i1.p1", "Xenopus_tropicalis_DN50151_c2_g1_i2.p1", "Xenopus_tropicalis_DN50151_c2_g1_i3.p1", "Xenopus_tropicalis_DN50161_c0_g1_i2.p1", "Xenopus_tropicalis_DN50171_c1_g1_i1.p1", "Xenopus_tropicalis_DN50189_c0_g1_i4.p1", "Xenopus_tropicalis_DN50214_c0_g1_i1.p1", "Xenopus_tropicalis_DN50224_c0_g1_i1.p1", "Xenopus_tropicalis_DN50226_c0_g1_i1.p1", "Xenopus_tropicalis_DN50227_c0_g1_i5.p1", "Xenopus_tropicalis_DN50238_c0_g1_i1.p1", "Xenopus_tropicalis_DN50240_c0_g1_i5.p1", "Xenopus_tropicalis_DN50258_c0_g1_i1.p1", "Xenopus_tropicalis_DN50262_c0_g1_i1.p1", "Xenopus_tropicalis_DN50273_c3_g1_i4.p1", "Xenopus_tropicalis_DN50295_c1_g1_i4.p1", "Xenopus_tropicalis_DN50313_c1_g1_i1.p1", "Xenopus_tropicalis_DN50342_c0_g1_i1.p3", "Xenopus_tropicalis_DN50342_c0_g2_i1.p2", "Xenopus_tropicalis_DN50387_c0_g2_i1.p1", "Xenopus_tropicalis_DN50387_c0_g3_i1.p1", "Xenopus_tropicalis_DN50426_c1_g2_i1.p1", "Xenopus_tropicalis_DN50461_c1_g1_i1.p1", "Xenopus_tropicalis_DN50464_c0_g1_i1.p1", "Xenopus_tropicalis_DN50478_c0_g1_i2.p1", "Xenopus_tropicalis_DN50480_c3_g1_i2.p1", "Xenopus_tropicalis_DN50487_c0_g1_i7.p1", "Xenopus_tropicalis_DN50492_c0_g1_i1.p1", "Xenopus_tropicalis_DN50504_c10_g2_i1.p1", "Xenopus_tropicalis_DN50516_c0_g1_i1.p1", "Xenopus_tropicalis_DN50520_c2_g1_i1.p1", "Xenopus_tropicalis_DN50532_c0_g1_i1.p1", "Xenopus_tropicalis_DN50571_c0_g1_i1.p1", "Xenopus_tropicalis_DN50598_c0_g1_i1.p1", "Xenopus_tropicalis_DN50605_c0_g1_i2.p1", "Xenopus_tropicalis_DN50620_c0_g1_i5.p1", "Xenopus_tropicalis_DN50628_c0_g1_i1.p1", "Xenopus_tropicalis_DN50642_c1_g1_i1.p1", "Xenopus_tropicalis_DN50670_c0_g1_i3.p1", "Xenopus_tropicalis_DN50671_c5_g1_i1.p1", "Xenopus_tropicalis_DN50700_c0_g1_i2.p1", "Xenopus_tropicalis_DN50749_c4_g1_i2.p1", "Xenopus_tropicalis_DN50763_c1_g1_i1.p1", "Xenopus_tropicalis_DN50796_c2_g2_i3.p1", "Xenopus_tropicalis_DN50801_c1_g1_i2.p1", "Xenopus_tropicalis_DN50833_c3_g1_i3.p1", "Xenopus_tropicalis_DN50863_c1_g1_i1.p1", "Xenopus_tropicalis_DN50889_c0_g1_i4.p1", "Xenopus_tropicalis_DN50903_c0_g1_i1.p1", "Xenopus_tropicalis_DN50957_c2_g1_i4.p1", "Xenopus_tropicalis_DN50963_c2_g1_i1.p1", "Xenopus_tropicalis_DN50998_c0_g1_i3.p2", "Xenopus_tropicalis_DN51032_c0_g1_i2.p1", "Xenopus_tropicalis_DN51041_c1_g1_i1.p1", "Xenopus_tropicalis_DN51047_c0_g1_i1.p1", "Xenopus_tropicalis_DN51047_c5_g1_i1.p1", "Xenopus_tropicalis_DN51085_c3_g1_i1.p1", "Xenopus_tropicalis_DN51138_c0_g1_i6.p1", "Xenopus_tropicalis_DN51176_c0_g1_i2.p1", "Xenopus_tropicalis_DN51206_c0_g2_i1.p1", "Xenopus_tropicalis_DN51265_c0_g1_i1.p1", "Xenopus_tropicalis_DN51268_c1_g1_i2.p1", "Xenopus_tropicalis_DN51269_c0_g1_i1.p1", "Xenopus_tropicalis_DN51286_c2_g1_i1.p1", "Xenopus_tropicalis_DN51317_c4_g1_i2.p1", "Xenopus_tropicalis_DN51319_c0_g1_i7.p1", "Xenopus_tropicalis_DN51324_c0_g1_i1.p1", "Xenopus_tropicalis_DN51354_c1_g1_i2.p1", "Xenopus_tropicalis_DN51454_c0_g1_i1.p1", "Xenopus_tropicalis_DN51456_c0_g1_i5.p1", "Xenopus_tropicalis_DN51492_c0_g1_i1.p1", "Xenopus_tropicalis_DN51545_c0_g1_i1.p1", "Xenopus_tropicalis_DN51548_c4_g1_i1.p1", "Xenopus_tropicalis_DN51565_c7_g1_i3.p1", "Xenopus_tropicalis_DN51570_c0_g1_i2.p1", "Xenopus_tropicalis_DN51597_c1_g1_i1.p1", "Xenopus_tropicalis_DN51630_c0_g1_i1.p1", "Xenopus_tropicalis_DN51645_c3_g1_i1.p1", "Xenopus_tropicalis_DN51661_c0_g1_i1.p1", "Xenopus_tropicalis_DN51662_c1_g1_i1.p1", "Xenopus_tropicalis_DN51672_c0_g1_i1.p1", "Xenopus_tropicalis_DN51703_c3_g1_i2.p1", "Xenopus_tropicalis_DN51745_c0_g1_i1.p1", "Xenopus_tropicalis_DN51751_c9_g1_i1.p1", "Xenopus_tropicalis_DN51786_c0_g1_i4.p1", "Xenopus_tropicalis_DN51790_c4_g1_i6.p1", "Xenopus_tropicalis_DN51811_c3_g1_i2.p1", "Xenopus_tropicalis_DN51818_c11_g1_i2.p1", "Xenopus_tropicalis_DN51826_c0_g1_i2.p1", "Xenopus_tropicalis_DN51880_c2_g1_i2.p1", "Xenopus_tropicalis_DN51904_c0_g1_i3.p1", "Xenopus_tropicalis_DN51943_c0_g1_i2.p1", "Xenopus_tropicalis_DN51945_c3_g1_i2.p1", "Xenopus_tropicalis_DN51947_c2_g1_i6.p1", "Xenopus_tropicalis_DN51991_c0_g1_i3.p1", "Xenopus_tropicalis_DN51998_c0_g1_i1.p1", "Xenopus_tropicalis_DN51999_c3_g1_i1.p1", "Xenopus_tropicalis_DN52038_c1_g1_i3.p1", "Xenopus_tropicalis_DN52047_c1_g1_i2.p1", "Xenopus_tropicalis_DN52053_c0_g1_i2.p1", "Xenopus_tropicalis_DN52065_c1_g1_i1.p1", "Xenopus_tropicalis_DN52067_c0_g1_i1.p1", "Xenopus_tropicalis_DN52116_c0_g1_i1.p1", "Xenopus_tropicalis_DN52122_c0_g1_i1.p1", "Xenopus_tropicalis_DN52147_c0_g1_i1.p1", "Xenopus_tropicalis_DN52155_c0_g1_i1.p1", "Xenopus_tropicalis_DN52159_c9_g2_i6.p1", "Xenopus_tropicalis_DN52175_c2_g1_i2.p1", "Xenopus_tropicalis_DN52221_c0_g1_i3.p1", "Xenopus_tropicalis_DN52226_c1_g1_i3.p1", "Xenopus_tropicalis_DN52226_c1_g1_i5.p1", "Xenopus_tropicalis_DN52232_c0_g1_i1.p1", "Xenopus_tropicalis_DN52233_c3_g1_i3.p1", "Xenopus_tropicalis_DN52263_c0_g2_i2.p1", "Xenopus_tropicalis_DN52270_c7_g1_i1.p1", "Xenopus_tropicalis_DN52271_c1_g1_i5.p1", "Xenopus_tropicalis_DN52284_c5_g2_i4.p1", "Xenopus_tropicalis_DN52286_c0_g1_i1.p1", "Xenopus_tropicalis_DN52314_c1_g1_i1.p1", "Xenopus_tropicalis_DN52314_c1_g1_i2.p1", "Xenopus_tropicalis_DN52359_c10_g1_i1.p1", "Xenopus_tropicalis_DN52367_c2_g2_i1.p1", "Xenopus_tropicalis_DN52394_c3_g1_i2.p1", "Xenopus_tropicalis_DN52405_c0_g1_i1.p1", "Xenopus_tropicalis_DN52422_c3_g1_i1.p1", "Xenopus_tropicalis_DN52430_c0_g1_i3.p1", "Xenopus_tropicalis_DN52442_c2_g1_i1.p1", "Xenopus_tropicalis_DN52455_c5_g1_i2.p1", "Xenopus_tropicalis_DN52460_c1_g1_i4.p1", "Xenopus_tropicalis_DN52461_c2_g3_i2.p1", "Xenopus_tropicalis_DN52466_c6_g1_i1.p1", "Xenopus_tropicalis_DN52508_c1_g1_i1.p1", "Xenopus_tropicalis_DN52544_c4_g1_i1.p1", "Xenopus_tropicalis_DN52554_c0_g1_i1.p1", "Xenopus_tropicalis_DN52556_c0_g1_i1.p1", "Xenopus_tropicalis_DN52558_c4_g1_i1.p1", "Xenopus_tropicalis_DN52563_c0_g1_i1.p1", "Xenopus_tropicalis_DN52576_c0_g1_i1.p1", "Xenopus_tropicalis_DN52576_c1_g1_i1.p1", "Xenopus_tropicalis_DN52590_c0_g1_i1.p1", "Xenopus_tropicalis_DN52607_c9_g2_i2.p1", "Xenopus_tropicalis_DN52626_c0_g1_i6.p1", "Xenopus_tropicalis_DN52631_c1_g1_i1.p1", "Xenopus_tropicalis_DN52644_c0_g1_i1.p1", "Xenopus_tropicalis_DN52651_c2_g1_i1.p1", "Xenopus_tropicalis_DN52662_c3_g1_i1.p1", "Xenopus_tropicalis_DN52665_c11_g2_i1.p1", "Xenopus_tropicalis_DN52668_c3_g2_i1.p1", "Xenopus_tropicalis_DN52723_c0_g1_i2.p1", "Xenopus_tropicalis_DN52734_c0_g1_i1.p1", "Xenopus_tropicalis_DN52772_c1_g1_i1.p1", "Xenopus_tropicalis_DN52779_c0_g1_i2.p1", "Xenopus_tropicalis_DN52781_c1_g1_i1.p1", "Xenopus_tropicalis_DN52793_c4_g1_i1.p1", "Xenopus_tropicalis_DN52799_c12_g1_i1.p1", "Xenopus_tropicalis_DN52935_c1_g1_i2.p1", "Xenopus_tropicalis_DN52936_c0_g1_i1.p1", "Xenopus_tropicalis_DN52943_c14_g3_i1.p1", "Xenopus_tropicalis_DN52958_c0_g1_i8.p1", "Xenopus_tropicalis_DN52961_c0_g1_i10.p1", "Xenopus_tropicalis_DN52972_c0_g1_i4.p1", "Xenopus_tropicalis_DN53047_c1_g1_i4.p1", "Xenopus_tropicalis_DN53047_c1_g1_i5.p1", "Xenopus_tropicalis_DN53068_c0_g1_i1.p1", "Xenopus_tropicalis_DN53068_c0_g1_i2.p1", "Xenopus_tropicalis_DN53071_c0_g1_i5.p1", "Xenopus_tropicalis_DN53074_c4_g1_i1.p1", "Xenopus_tropicalis_DN53095_c0_g1_i2.p1", "Xenopus_tropicalis_DN53102_c12_g2_i2.p1", "Xenopus_tropicalis_DN53107_c3_g1_i2.p1", "Xenopus_tropicalis_DN53110_c8_g3_i1.p1", "Xenopus_tropicalis_DN53134_c10_g1_i1.p1", "Xenopus_tropicalis_DN53164_c3_g1_i2.p1", "Xenopus_tropicalis_DN53190_c11_g1_i1.p1", "Xenopus_tropicalis_DN5672_c0_g1_i1.p1", "Xenopus_tropicalis_DN5683_c0_g1_i5.p1", "Xenopus_tropicalis_DN5694_c0_g1_i1.p1", "Xenopus_tropicalis_DN5727_c1_g1_i1.p2", "Xenopus_tropicalis_DN57507_c0_g1_i1.p1", "Xenopus_tropicalis_DN5983_c0_g1_i1.p1", "Xenopus_tropicalis_DN63098_c0_g1_i1.p1", "Xenopus_tropicalis_DN63360_c0_g1_i1.p1", "Xenopus_tropicalis_DN63451_c0_g1_i1.p1", "Xenopus_tropicalis_DN63730_c0_g1_i1.p1", "Xenopus_tropicalis_DN68173_c0_g1_i1.p1", "Xenopus_tropicalis_DN7175_c0_g1_i2.p1", "Xenopus_tropicalis_DN7308_c0_g1_i1.p1", "Xenopus_tropicalis_DN78309_c0_g1_i1.p1", "Xenopus_tropicalis_DN79540_c0_g1_i1.p1", "Xenopus_tropicalis_DN79933_c1_g1_i2.p1", "Xenopus_tropicalis_DN79944_c0_g1_i1.p1", "Xenopus_tropicalis_DN8253_c0_g1_i1.p1", "Xenopus_tropicalis_DN9244_c0_g1_i1.p1", "Xenopus_tropicalis_DN93176_c0_g1_i1.p1", "Xenopus_tropicalis_DN93346_c0_g1_i1.p1", "Xenopus_tropicalis_DN94018_c0_g1_i2.p1", "Xenopus_tropicalis_DN94222_c0_g1_i1.p1", "Xenopus_tropicalis_DN94631_c0_g1_i1.p1", "Xenopus_tropicalis_DN96794_c0_g1_i2.p1", "Xenopus_tropicalis_DN9964_c0_g1_i1.p1")
5	GO:0003723	RNA binding	461	139	74.29	1.4e-14	c("Xenopus_tropicalis_DN111352_c0_g1_i1.p1", "Xenopus_tropicalis_DN14481_c0_g1_i1.p1", "Xenopus_tropicalis_DN19663_c0_g1_i1.p1", "Xenopus_tropicalis_DN21452_c0_g1_i1.p1", "Xenopus_tropicalis_DN22002_c0_g1_i3.p1", "Xenopus_tropicalis_DN22729_c0_g1_i1.p1", "Xenopus_tropicalis_DN23837_c0_g1_i1.p1", "Xenopus_tropicalis_DN25205_c0_g1_i1.p1", "Xenopus_tropicalis_DN25882_c0_g1_i2.p1", "Xenopus_tropicalis_DN26095_c0_g1_i2.p1", "Xenopus_tropicalis_DN26523_c0_g1_i1.p1", "Xenopus_tropicalis_DN27076_c0_g1_i1.p1", "Xenopus_tropicalis_DN28211_c0_g1_i1.p1", "Xenopus_tropicalis_DN29160_c0_g1_i1.p1", "Xenopus_tropicalis_DN30347_c0_g1_i1.p1", "Xenopus_tropicalis_DN31769_c0_g1_i2.p1", "Xenopus_tropicalis_DN3250_c0_g1_i1.p1", "Xenopus_tropicalis_DN32822_c0_g1_i1.p1", "Xenopus_tropicalis_DN33139_c0_g1_i1.p1", "Xenopus_tropicalis_DN33156_c0_g1_i1.p1", "Xenopus_tropicalis_DN33541_c0_g1_i1.p1", "Xenopus_tropicalis_DN33617_c0_g1_i1.p1", "Xenopus_tropicalis_DN33809_c0_g1_i3.p1", "Xenopus_tropicalis_DN33855_c0_g1_i2.p1", "Xenopus_tropicalis_DN33977_c0_g1_i1.p1", "Xenopus_tropicalis_DN34394_c0_g1_i1.p1", "Xenopus_tropicalis_DN35502_c0_g1_i1.p1", "Xenopus_tropicalis_DN35502_c0_g1_i2.p1", "Xenopus_tropicalis_DN35560_c0_g1_i2.p1", "Xenopus_tropicalis_DN35685_c0_g1_i1.p1", "Xenopus_tropicalis_DN36504_c0_g1_i1.p1", "Xenopus_tropicalis_DN36549_c0_g1_i1.p1", "Xenopus_tropicalis_DN36751_c0_g1_i1.p1", "Xenopus_tropicalis_DN37405_c1_g1_i1.p1", "Xenopus_tropicalis_DN38483_c0_g1_i1.p1", "Xenopus_tropicalis_DN38793_c0_g1_i1.p1", "Xenopus_tropicalis_DN38942_c0_g1_i6.p1", "Xenopus_tropicalis_DN39181_c0_g1_i1.p1", "Xenopus_tropicalis_DN39569_c0_g1_i1.p1", "Xenopus_tropicalis_DN39683_c0_g1_i1.p1", "Xenopus_tropicalis_DN40355_c0_g1_i1.p1", "Xenopus_tropicalis_DN40872_c0_g1_i1.p1", "Xenopus_tropicalis_DN40911_c0_g1_i7.p1", "Xenopus_tropicalis_DN41157_c0_g1_i2.p1", "Xenopus_tropicalis_DN41165_c0_g2_i1.p1", "Xenopus_tropicalis_DN41186_c0_g1_i1.p1", "Xenopus_tropicalis_DN41536_c0_g1_i3.p1", "Xenopus_tropicalis_DN41538_c0_g1_i2.p1", "Xenopus_tropicalis_DN41554_c0_g1_i1.p1", "Xenopus_tropicalis_DN41571_c0_g1_i2.p1", "Xenopus_tropicalis_DN42068_c0_g1_i1.p1", "Xenopus_tropicalis_DN42172_c0_g1_i1.p1", "Xenopus_tropicalis_DN42403_c0_g1_i1.p1", "Xenopus_tropicalis_DN42652_c0_g1_i1.p1", "Xenopus_tropicalis_DN43103_c0_g1_i3.p1", "Xenopus_tropicalis_DN43315_c1_g1_i1.p1", "Xenopus_tropicalis_DN43475_c0_g1_i1.p1", "Xenopus_tropicalis_DN43479_c0_g1_i1.p1", "Xenopus_tropicalis_DN43581_c0_g1_i1.p1", "Xenopus_tropicalis_DN43630_c0_g1_i1.p1", "Xenopus_tropicalis_DN43727_c0_g1_i1.p1", "Xenopus_tropicalis_DN43776_c0_g1_i1.p1", "Xenopus_tropicalis_DN44341_c0_g1_i2.p1", "Xenopus_tropicalis_DN44416_c0_g1_i6.p1", "Xenopus_tropicalis_DN44419_c0_g1_i1.p1", "Xenopus_tropicalis_DN44681_c0_g1_i1.p3", "Xenopus_tropicalis_DN44925_c0_g1_i1.p1", "Xenopus_tropicalis_DN45040_c0_g1_i2.p1", "Xenopus_tropicalis_DN45068_c0_g1_i3.p1", "Xenopus_tropicalis_DN45233_c2_g1_i4.p1", "Xenopus_tropicalis_DN45356_c0_g1_i2.p1", "Xenopus_tropicalis_DN45445_c0_g1_i1.p1", "Xenopus_tropicalis_DN45462_c0_g1_i1.p1", "Xenopus_tropicalis_DN45497_c0_g1_i2.p1", "Xenopus_tropicalis_DN45748_c1_g1_i2.p1", "Xenopus_tropicalis_DN45857_c2_g1_i1.p1", "Xenopus_tropicalis_DN46233_c0_g1_i4.p1", "Xenopus_tropicalis_DN46297_c0_g1_i1.p1", "Xenopus_tropicalis_DN46313_c0_g1_i6.p1", "Xenopus_tropicalis_DN46599_c0_g1_i3.p1", "Xenopus_tropicalis_DN46655_c0_g1_i2.p1", "Xenopus_tropicalis_DN47017_c1_g1_i1.p1", "Xenopus_tropicalis_DN47048_c1_g1_i2.p1", "Xenopus_tropicalis_DN47120_c0_g1_i8.p1", "Xenopus_tropicalis_DN47170_c7_g1_i1.p1", "Xenopus_tropicalis_DN47218_c0_g1_i1.p1", "Xenopus_tropicalis_DN47343_c0_g1_i1.p1", "Xenopus_tropicalis_DN47459_c0_g1_i2.p1", "Xenopus_tropicalis_DN47624_c0_g1_i2.p1", "Xenopus_tropicalis_DN47927_c0_g1_i1.p1", "Xenopus_tropicalis_DN48096_c2_g1_i2.p1", "Xenopus_tropicalis_DN48145_c0_g1_i1.p1", "Xenopus_tropicalis_DN48301_c0_g1_i2.p1", "Xenopus_tropicalis_DN48566_c4_g1_i2.p1", "Xenopus_tropicalis_DN48577_c0_g1_i2.p1", "Xenopus_tropicalis_DN48593_c2_g1_i1.p1", "Xenopus_tropicalis_DN48737_c0_g1_i1.p1", "Xenopus_tropicalis_DN48875_c0_g1_i3.p1", "Xenopus_tropicalis_DN49032_c0_g1_i10.p1", "Xenopus_tropicalis_DN49033_c0_g1_i1.p1", "Xenopus_tropicalis_DN49036_c1_g1_i1.p1", "Xenopus_tropicalis_DN49227_c3_g1_i2.p1", "Xenopus_tropicalis_DN49227_c3_g1_i3.p1", "Xenopus_tropicalis_DN49368_c0_g1_i1.p1", "Xenopus_tropicalis_DN49401_c0_g1_i1.p1", "Xenopus_tropicalis_DN49719_c0_g1_i2.p1", "Xenopus_tropicalis_DN50064_c0_g1_i5.p1", "Xenopus_tropicalis_DN50099_c0_g1_i1.p1", "Xenopus_tropicalis_DN50099_c0_g1_i5.p1", "Xenopus_tropicalis_DN50099_c0_g1_i9.p1", "Xenopus_tropicalis_DN50135_c0_g1_i3.p1", "Xenopus_tropicalis_DN50258_c0_g1_i1.p1", "Xenopus_tropicalis_DN50273_c3_g1_i4.p1", "Xenopus_tropicalis_DN50313_c1_g1_i1.p1", "Xenopus_tropicalis_DN50461_c1_g1_i1.p1", "Xenopus_tropicalis_DN50516_c0_g1_i1.p1", "Xenopus_tropicalis_DN50796_c2_g2_i3.p1", "Xenopus_tropicalis_DN50801_c1_g1_i2.p1", "Xenopus_tropicalis_DN50833_c3_g1_i3.p1", "Xenopus_tropicalis_DN51041_c1_g1_i1.p1", "Xenopus_tropicalis_DN51206_c0_g2_i1.p1", "Xenopus_tropicalis_DN51319_c0_g1_i7.p1", "Xenopus_tropicalis_DN51661_c0_g1_i1.p1", "Xenopus_tropicalis_DN51751_c9_g1_i1.p1", "Xenopus_tropicalis_DN51947_c2_g1_i6.p1", "Xenopus_tropicalis_DN52122_c0_g1_i1.p1", "Xenopus_tropicalis_DN52147_c0_g1_i1.p1", "Xenopus_tropicalis_DN52175_c2_g1_i2.p1", "Xenopus_tropicalis_DN52466_c6_g1_i1.p1", "Xenopus_tropicalis_DN52644_c0_g1_i1.p1", "Xenopus_tropicalis_DN52723_c0_g1_i2.p1", "Xenopus_tropicalis_DN52935_c1_g1_i2.p1", "Xenopus_tropicalis_DN53068_c0_g1_i1.p1", "Xenopus_tropicalis_DN53068_c0_g1_i2.p1", "Xenopus_tropicalis_DN53164_c3_g1_i2.p1", "Xenopus_tropicalis_DN5672_c0_g1_i1.p1", "Xenopus_tropicalis_DN5683_c0_g1_i5.p1", "Xenopus_tropicalis_DN7308_c0_g1_i1.p1", "Xenopus_tropicalis_DN9964_c0_g1_i1.p1")
6	GO:0005515	protein binding	4298	834	692.63	1.9e-12	c("Xenopus_tropicalis_DN10164_c0_g1_i1.p1", "Xenopus_tropicalis_DN1020_c0_g1_i2.p1", "Xenopus_tropicalis_DN10424_c0_g1_i1.p1", "Xenopus_tropicalis_DN108402_c0_g1_i1.p1", "Xenopus_tropicalis_DN108420_c0_g1_i1.p1", "Xenopus_tropicalis_DN108454_c0_g1_i1.p1", "Xenopus_tropicalis_DN109418_c0_g1_i1.p1", "Xenopus_tropicalis_DN111487_c0_g1_i1.p1", "Xenopus_tropicalis_DN1125_c0_g1_i1.p1", "Xenopus_tropicalis_DN11263_c0_g1_i1.p1", "Xenopus_tropicalis_DN112748_c0_g1_i1.p1", "Xenopus_tropicalis_DN11414_c0_g1_i1.p1", "Xenopus_tropicalis_DN11444_c0_g1_i1.p1", "Xenopus_tropicalis_DN115081_c0_g1_i1.p1", "Xenopus_tropicalis_DN11582_c0_g1_i1.p1", "Xenopus_tropicalis_DN11604_c0_g1_i1.p1", "Xenopus_tropicalis_DN12132_c0_g1_i1.p1", "Xenopus_tropicalis_DN123215_c0_g1_i1.p1", "Xenopus_tropicalis_DN123331_c0_g1_i1.p1", "Xenopus_tropicalis_DN124449_c0_g1_i1.p1", "Xenopus_tropicalis_DN124788_c0_g1_i1.p1", "Xenopus_tropicalis_DN126177_c0_g1_i1.p1", "Xenopus_tropicalis_DN13352_c0_g1_i1.p1", "Xenopus_tropicalis_DN13551_c0_g1_i1.p1", "Xenopus_tropicalis_DN1435_c0_g1_i3.p1", "Xenopus_tropicalis_DN15064_c0_g1_i1.p1", "Xenopus_tropicalis_DN15810_c0_g1_i1.p1", "Xenopus_tropicalis_DN1586_c0_g1_i1.p2", "Xenopus_tropicalis_DN15908_c0_g1_i1.p1", "Xenopus_tropicalis_DN17355_c0_g1_i1.p1", "Xenopus_tropicalis_DN19876_c0_g1_i1.p1", "Xenopus_tropicalis_DN20533_c0_g1_i2.p1", "Xenopus_tropicalis_DN20678_c0_g1_i1.p1", "Xenopus_tropicalis_DN20700_c0_g1_i1.p1", "Xenopus_tropicalis_DN21153_c0_g1_i1.p1", "Xenopus_tropicalis_DN21222_c0_g1_i2.p1", "Xenopus_tropicalis_DN21353_c0_g1_i2.p1", "Xenopus_tropicalis_DN22036_c0_g1_i2.p1", "Xenopus_tropicalis_DN2209_c0_g1_i1.p1", "Xenopus_tropicalis_DN22122_c0_g1_i1.p1", "Xenopus_tropicalis_DN22745_c0_g1_i2.p1", "Xenopus_tropicalis_DN23705_c0_g1_i1.p1", "Xenopus_tropicalis_DN23881_c0_g1_i1.p1", "Xenopus_tropicalis_DN2473_c0_g1_i1.p1", "Xenopus_tropicalis_DN25301_c0_g1_i1.p1", "Xenopus_tropicalis_DN25344_c0_g1_i2.p1", "Xenopus_tropicalis_DN25489_c0_g1_i1.p1", "Xenopus_tropicalis_DN25877_c0_g1_i1.p1", "Xenopus_tropicalis_DN2594_c0_g1_i1.p1", "Xenopus_tropicalis_DN26220_c0_g1_i1.p1", "Xenopus_tropicalis_DN26227_c1_g1_i1.p1", "Xenopus_tropicalis_DN26383_c0_g1_i1.p1", "Xenopus_tropicalis_DN26429_c0_g1_i1.p1", "Xenopus_tropicalis_DN26488_c0_g1_i1.p1", "Xenopus_tropicalis_DN26648_c0_g1_i1.p1", "Xenopus_tropicalis_DN26704_c0_g1_i1.p1", "Xenopus_tropicalis_DN26745_c0_g1_i1.p1", "Xenopus_tropicalis_DN26785_c0_g1_i1.p1", "Xenopus_tropicalis_DN26848_c0_g1_i1.p1", "Xenopus_tropicalis_DN26913_c0_g1_i2.p1", "Xenopus_tropicalis_DN26990_c0_g1_i1.p1", "Xenopus_tropicalis_DN27009_c0_g1_i3.p1", "Xenopus_tropicalis_DN27042_c0_g1_i1.p1", "Xenopus_tropicalis_DN27054_c0_g1_i1.p1", "Xenopus_tropicalis_DN27429_c0_g1_i2.p1", "Xenopus_tropicalis_DN27602_c0_g1_i1.p1", "Xenopus_tropicalis_DN28325_c0_g1_i1.p1", "Xenopus_tropicalis_DN28656_c1_g1_i1.p1", "Xenopus_tropicalis_DN28678_c0_g1_i1.p1", "Xenopus_tropicalis_DN28772_c0_g1_i1.p1", "Xenopus_tropicalis_DN29420_c1_g1_i1.p1", "Xenopus_tropicalis_DN29849_c0_g1_i1.p1", "Xenopus_tropicalis_DN29957_c0_g1_i1.p1", "Xenopus_tropicalis_DN30129_c0_g1_i3.p1", "Xenopus_tropicalis_DN30160_c0_g1_i1.p1", "Xenopus_tropicalis_DN30495_c0_g1_i1.p1", "Xenopus_tropicalis_DN30725_c0_g1_i1.p1", "Xenopus_tropicalis_DN30789_c0_g1_i1.p1", "Xenopus_tropicalis_DN31089_c0_g1_i1.p1", "Xenopus_tropicalis_DN31098_c0_g1_i1.p1", "Xenopus_tropicalis_DN31273_c0_g1_i1.p1", "Xenopus_tropicalis_DN31367_c0_g1_i1.p1", "Xenopus_tropicalis_DN31392_c0_g1_i1.p1", "Xenopus_tropicalis_DN31402_c0_g1_i1.p1", "Xenopus_tropicalis_DN31408_c0_g1_i2.p1", "Xenopus_tropicalis_DN31607_c0_g1_i1.p1", "Xenopus_tropicalis_DN31618_c0_g1_i1.p1", "Xenopus_tropicalis_DN31624_c0_g1_i1.p1", "Xenopus_tropicalis_DN31690_c0_g1_i1.p1", "Xenopus_tropicalis_DN31976_c0_g1_i1.p1", "Xenopus_tropicalis_DN31996_c0_g1_i1.p1", "Xenopus_tropicalis_DN32069_c0_g1_i1.p1", "Xenopus_tropicalis_DN32122_c0_g1_i1.p1", "Xenopus_tropicalis_DN32179_c0_g1_i1.p1", "Xenopus_tropicalis_DN32480_c0_g1_i1.p1", "Xenopus_tropicalis_DN3250_c0_g1_i1.p1", "Xenopus_tropicalis_DN32609_c0_g1_i1.p1", "Xenopus_tropicalis_DN32629_c0_g1_i1.p1", "Xenopus_tropicalis_DN32777_c0_g1_i2.p1", "Xenopus_tropicalis_DN32845_c0_g1_i2.p1", "Xenopus_tropicalis_DN33047_c0_g1_i1.p1", "Xenopus_tropicalis_DN33069_c0_g1_i1.p1", "Xenopus_tropicalis_DN33109_c0_g1_i1.p1", "Xenopus_tropicalis_DN33191_c0_g1_i1.p1", "Xenopus_tropicalis_DN33324_c0_g1_i1.p1", "Xenopus_tropicalis_DN33476_c0_g1_i4.p1", "Xenopus_tropicalis_DN33643_c0_g1_i1.p1", "Xenopus_tropicalis_DN33840_c0_g1_i1.p1", "Xenopus_tropicalis_DN33881_c0_g1_i1.p1", "Xenopus_tropicalis_DN33971_c0_g1_i1.p1", "Xenopus_tropicalis_DN33977_c0_g1_i1.p1", "Xenopus_tropicalis_DN34121_c0_g1_i1.p1", "Xenopus_tropicalis_DN34279_c0_g1_i1.p1", "Xenopus_tropicalis_DN34483_c0_g1_i1.p1", "Xenopus_tropicalis_DN34566_c0_g1_i1.p1", "Xenopus_tropicalis_DN34588_c0_g1_i2.p1", "Xenopus_tropicalis_DN34901_c0_g1_i2.p1", "Xenopus_tropicalis_DN35202_c0_g1_i1.p1", "Xenopus_tropicalis_DN35311_c0_g1_i1.p1", "Xenopus_tropicalis_DN35359_c0_g1_i1.p1", "Xenopus_tropicalis_DN35412_c0_g1_i1.p1", "Xenopus_tropicalis_DN35473_c0_g1_i1.p1", "Xenopus_tropicalis_DN35502_c0_g1_i1.p1", "Xenopus_tropicalis_DN35502_c0_g1_i2.p1", "Xenopus_tropicalis_DN35551_c0_g2_i1.p1", "Xenopus_tropicalis_DN35645_c0_g1_i1.p1", "Xenopus_tropicalis_DN35675_c0_g1_i2.p1", "Xenopus_tropicalis_DN35693_c0_g1_i2.p1", "Xenopus_tropicalis_DN35701_c0_g1_i4.p1", "Xenopus_tropicalis_DN3577_c0_g1_i1.p1", "Xenopus_tropicalis_DN35789_c0_g1_i1.p1", "Xenopus_tropicalis_DN35849_c0_g1_i1.p1", "Xenopus_tropicalis_DN35914_c0_g1_i1.p1", "Xenopus_tropicalis_DN35948_c0_g1_i1.p1", "Xenopus_tropicalis_DN35977_c0_g1_i1.p1", "Xenopus_tropicalis_DN35997_c1_g1_i1.p1", "Xenopus_tropicalis_DN36057_c0_g1_i1.p1", "Xenopus_tropicalis_DN36071_c0_g1_i1.p1", "Xenopus_tropicalis_DN36118_c0_g1_i3.p1", "Xenopus_tropicalis_DN36163_c0_g1_i1.p1", "Xenopus_tropicalis_DN36248_c0_g1_i1.p1", "Xenopus_tropicalis_DN36264_c0_g1_i1.p1", "Xenopus_tropicalis_DN36401_c0_g1_i1.p1", "Xenopus_tropicalis_DN36429_c0_g1_i1.p1", "Xenopus_tropicalis_DN36444_c0_g1_i1.p1", "Xenopus_tropicalis_DN36473_c0_g1_i1.p1", "Xenopus_tropicalis_DN36550_c0_g1_i1.p1", "Xenopus_tropicalis_DN36557_c0_g1_i2.p1", "Xenopus_tropicalis_DN36621_c1_g1_i1.p1", "Xenopus_tropicalis_DN36629_c0_g1_i1.p1", "Xenopus_tropicalis_DN36705_c0_g1_i1.p1", "Xenopus_tropicalis_DN36765_c0_g1_i1.p1", "Xenopus_tropicalis_DN36830_c0_g1_i1.p1", "Xenopus_tropicalis_DN36906_c0_g1_i1.p1", "Xenopus_tropicalis_DN36928_c0_g1_i1.p1", "Xenopus_tropicalis_DN36993_c0_g1_i2.p1", "Xenopus_tropicalis_DN37111_c0_g1_i1.p1", "Xenopus_tropicalis_DN37316_c0_g1_i2.p1", "Xenopus_tropicalis_DN37327_c0_g1_i1.p1", "Xenopus_tropicalis_DN37337_c0_g1_i1.p1", "Xenopus_tropicalis_DN37405_c1_g1_i1.p1", "Xenopus_tropicalis_DN37507_c0_g1_i1.p1", "Xenopus_tropicalis_DN37520_c0_g1_i1.p1", "Xenopus_tropicalis_DN37548_c0_g1_i1.p1", "Xenopus_tropicalis_DN37611_c0_g1_i2.p1", "Xenopus_tropicalis_DN37690_c0_g1_i2.p1", "Xenopus_tropicalis_DN37710_c0_g1_i1.p1", "Xenopus_tropicalis_DN37878_c0_g1_i2.p1", "Xenopus_tropicalis_DN37890_c0_g1_i1.p1", "Xenopus_tropicalis_DN37911_c0_g1_i2.p1", "Xenopus_tropicalis_DN37929_c0_g1_i4.p1", "Xenopus_tropicalis_DN3813_c1_g1_i1.p1", "Xenopus_tropicalis_DN38150_c0_g1_i1.p1", "Xenopus_tropicalis_DN38340_c0_g1_i1.p1", "Xenopus_tropicalis_DN38434_c0_g1_i1.p1", "Xenopus_tropicalis_DN38449_c0_g1_i1.p1", "Xenopus_tropicalis_DN38476_c0_g1_i2.p1", "Xenopus_tropicalis_DN38522_c0_g1_i2.p1", "Xenopus_tropicalis_DN38528_c0_g1_i2.p1", "Xenopus_tropicalis_DN38538_c0_g1_i1.p1", "Xenopus_tropicalis_DN38674_c0_g1_i2.p1", "Xenopus_tropicalis_DN38683_c1_g1_i1.p1", "Xenopus_tropicalis_DN38693_c0_g1_i1.p1", "Xenopus_tropicalis_DN38701_c0_g1_i1.p1", "Xenopus_tropicalis_DN38800_c0_g1_i1.p1", "Xenopus_tropicalis_DN38829_c0_g1_i1.p1", "Xenopus_tropicalis_DN38856_c0_g1_i1.p1", "Xenopus_tropicalis_DN38885_c0_g1_i1.p2", "Xenopus_tropicalis_DN38931_c0_g1_i1.p1", "Xenopus_tropicalis_DN38940_c0_g1_i1.p1", "Xenopus_tropicalis_DN38944_c0_g1_i1.p1", "Xenopus_tropicalis_DN38960_c2_g1_i1.p1", "Xenopus_tropicalis_DN38962_c0_g1_i1.p1", "Xenopus_tropicalis_DN38991_c0_g1_i1.p1", "Xenopus_tropicalis_DN39002_c0_g1_i1.p1", "Xenopus_tropicalis_DN39008_c1_g1_i1.p1", "Xenopus_tropicalis_DN39042_c0_g1_i2.p1", "Xenopus_tropicalis_DN39181_c0_g1_i1.p1", "Xenopus_tropicalis_DN39211_c0_g1_i1.p1", "Xenopus_tropicalis_DN39251_c0_g1_i1.p1", "Xenopus_tropicalis_DN39294_c0_g1_i1.p1", "Xenopus_tropicalis_DN39356_c0_g1_i1.p1", "Xenopus_tropicalis_DN39393_c0_g1_i1.p1", "Xenopus_tropicalis_DN39434_c0_g1_i1.p1", "Xenopus_tropicalis_DN39482_c0_g1_i1.p1", "Xenopus_tropicalis_DN39524_c0_g1_i1.p1", "Xenopus_tropicalis_DN39649_c0_g1_i1.p1", "Xenopus_tropicalis_DN39974_c0_g1_i2.p1", "Xenopus_tropicalis_DN40020_c0_g1_i1.p1", "Xenopus_tropicalis_DN40064_c0_g1_i1.p1", "Xenopus_tropicalis_DN40144_c0_g1_i1.p1", "Xenopus_tropicalis_DN40252_c0_g1_i1.p1", "Xenopus_tropicalis_DN40295_c0_g1_i1.p1", "Xenopus_tropicalis_DN40363_c0_g1_i4.p1", "Xenopus_tropicalis_DN40366_c0_g1_i1.p1", "Xenopus_tropicalis_DN40406_c0_g1_i1.p1", "Xenopus_tropicalis_DN40475_c0_g1_i1.p1", "Xenopus_tropicalis_DN40479_c0_g1_i1.p1", "Xenopus_tropicalis_DN40480_c0_g1_i2.p1", "Xenopus_tropicalis_DN40495_c0_g1_i2.p1", "Xenopus_tropicalis_DN40515_c0_g1_i1.p1", "Xenopus_tropicalis_DN40536_c1_g1_i2.p1", "Xenopus_tropicalis_DN40560_c0_g1_i1.p1", "Xenopus_tropicalis_DN40584_c1_g1_i2.p1", "Xenopus_tropicalis_DN40616_c0_g1_i1.p1", "Xenopus_tropicalis_DN40625_c1_g1_i4.p1", "Xenopus_tropicalis_DN40636_c1_g1_i2.p1", "Xenopus_tropicalis_DN40716_c0_g1_i1.p1", "Xenopus_tropicalis_DN40731_c0_g1_i1.p1", "Xenopus_tropicalis_DN40762_c0_g1_i1.p1", "Xenopus_tropicalis_DN40771_c0_g1_i1.p1", "Xenopus_tropicalis_DN40844_c0_g1_i1.p1", "Xenopus_tropicalis_DN40845_c0_g1_i1.p1", "Xenopus_tropicalis_DN40856_c0_g1_i4.p1", "Xenopus_tropicalis_DN40863_c0_g1_i2.p1", "Xenopus_tropicalis_DN40864_c0_g1_i1.p1", "Xenopus_tropicalis_DN40899_c0_g1_i2.p1", "Xenopus_tropicalis_DN40917_c0_g1_i1.p1", "Xenopus_tropicalis_DN40969_c1_g1_i4.p1", "Xenopus_tropicalis_DN41075_c0_g1_i1.p1", "Xenopus_tropicalis_DN41079_c0_g1_i1.p1", "Xenopus_tropicalis_DN41084_c0_g1_i1.p1", "Xenopus_tropicalis_DN41131_c0_g1_i3.p1", "Xenopus_tropicalis_DN41143_c0_g1_i20.p1", "Xenopus_tropicalis_DN41143_c0_g1_i8.p1", "Xenopus_tropicalis_DN41192_c1_g1_i3.p1", "Xenopus_tropicalis_DN41209_c0_g1_i1.p1", "Xenopus_tropicalis_DN41276_c0_g1_i1.p1", "Xenopus_tropicalis_DN41320_c1_g1_i2.p1", "Xenopus_tropicalis_DN41345_c0_g1_i1.p1", "Xenopus_tropicalis_DN41415_c0_g1_i1.p1", "Xenopus_tropicalis_DN41426_c0_g1_i2.p1", "Xenopus_tropicalis_DN41430_c0_g1_i2.p1", "Xenopus_tropicalis_DN41469_c0_g1_i1.p1", "Xenopus_tropicalis_DN41506_c1_g1_i1.p1", "Xenopus_tropicalis_DN41567_c0_g1_i1.p1", "Xenopus_tropicalis_DN41695_c0_g1_i1.p1", "Xenopus_tropicalis_DN41853_c0_g1_i1.p1", "Xenopus_tropicalis_DN41910_c0_g1_i1.p1", "Xenopus_tropicalis_DN41912_c0_g1_i1.p1", "Xenopus_tropicalis_DN41931_c0_g1_i2.p1", "Xenopus_tropicalis_DN41960_c0_g1_i1.p1", "Xenopus_tropicalis_DN41970_c1_g1_i2.p1", "Xenopus_tropicalis_DN41977_c0_g1_i1.p1", "Xenopus_tropicalis_DN41983_c0_g1_i1.p1", "Xenopus_tropicalis_DN42027_c0_g1_i1.p1", "Xenopus_tropicalis_DN42028_c0_g1_i1.p1", "Xenopus_tropicalis_DN42035_c0_g1_i2.p1", "Xenopus_tropicalis_DN42073_c0_g1_i2.p1", "Xenopus_tropicalis_DN42107_c0_g1_i1.p1", "Xenopus_tropicalis_DN42131_c0_g1_i2.p1", "Xenopus_tropicalis_DN42151_c0_g1_i3.p1", "Xenopus_tropicalis_DN42291_c0_g1_i1.p1", "Xenopus_tropicalis_DN42292_c0_g1_i1.p1", "Xenopus_tropicalis_DN42303_c0_g1_i1.p1", "Xenopus_tropicalis_DN42374_c0_g1_i2.p1", "Xenopus_tropicalis_DN42391_c0_g1_i3.p1", "Xenopus_tropicalis_DN42402_c0_g1_i1.p1", "Xenopus_tropicalis_DN42408_c1_g1_i2.p1", "Xenopus_tropicalis_DN42415_c2_g1_i1.p1", "Xenopus_tropicalis_DN42418_c0_g1_i1.p1", "Xenopus_tropicalis_DN42557_c0_g1_i1.p1", "Xenopus_tropicalis_DN42583_c0_g1_i1.p1", "Xenopus_tropicalis_DN42597_c0_g1_i1.p1", "Xenopus_tropicalis_DN42637_c0_g1_i1.p1", "Xenopus_tropicalis_DN42652_c0_g1_i1.p1", "Xenopus_tropicalis_DN42670_c0_g1_i2.p1", "Xenopus_tropicalis_DN42741_c0_g1_i1.p1", "Xenopus_tropicalis_DN42756_c0_g1_i1.p1", "Xenopus_tropicalis_DN42815_c0_g1_i4.p1", "Xenopus_tropicalis_DN42833_c0_g1_i2.p1", "Xenopus_tropicalis_DN42834_c0_g1_i1.p1", "Xenopus_tropicalis_DN42837_c0_g1_i1.p1", "Xenopus_tropicalis_DN42863_c0_g1_i1.p1", "Xenopus_tropicalis_DN42871_c0_g1_i1.p1", "Xenopus_tropicalis_DN42889_c0_g1_i2.p1", "Xenopus_tropicalis_DN42929_c0_g1_i2.p1", "Xenopus_tropicalis_DN42999_c0_g1_i1.p1", "Xenopus_tropicalis_DN43018_c0_g1_i2.p1", "Xenopus_tropicalis_DN43018_c0_g1_i3.p1", "Xenopus_tropicalis_DN43033_c0_g1_i1.p1", "Xenopus_tropicalis_DN43037_c0_g1_i2.p1", "Xenopus_tropicalis_DN43059_c0_g1_i2.p1", "Xenopus_tropicalis_DN43065_c0_g1_i1.p1", "Xenopus_tropicalis_DN43082_c0_g1_i1.p1", "Xenopus_tropicalis_DN43094_c0_g1_i1.p1", "Xenopus_tropicalis_DN43100_c0_g1_i2.p1", "Xenopus_tropicalis_DN43112_c0_g1_i2.p1", "Xenopus_tropicalis_DN43113_c0_g1_i2.p1", "Xenopus_tropicalis_DN43133_c0_g1_i1.p1", "Xenopus_tropicalis_DN43207_c0_g1_i2.p1", "Xenopus_tropicalis_DN43224_c0_g1_i2.p1", "Xenopus_tropicalis_DN43234_c0_g1_i1.p1", "Xenopus_tropicalis_DN43259_c0_g1_i1.p1", "Xenopus_tropicalis_DN43291_c0_g1_i1.p1", "Xenopus_tropicalis_DN43350_c0_g1_i4.p1", "Xenopus_tropicalis_DN43419_c0_g1_i1.p1", "Xenopus_tropicalis_DN43462_c0_g1_i1.p1", "Xenopus_tropicalis_DN43502_c0_g1_i1.p1", "Xenopus_tropicalis_DN43503_c0_g1_i1.p1", "Xenopus_tropicalis_DN43543_c0_g1_i1.p1", "Xenopus_tropicalis_DN43547_c0_g1_i3.p1", "Xenopus_tropicalis_DN43573_c0_g1_i2.p1", "Xenopus_tropicalis_DN43620_c0_g1_i2.p1", "Xenopus_tropicalis_DN43652_c0_g1_i1.p1", "Xenopus_tropicalis_DN43678_c0_g1_i2.p1", "Xenopus_tropicalis_DN43686_c1_g1_i1.p1", "Xenopus_tropicalis_DN43764_c0_g1_i1.p1", "Xenopus_tropicalis_DN43798_c0_g1_i1.p1", "Xenopus_tropicalis_DN43825_c0_g1_i1.p1", "Xenopus_tropicalis_DN43830_c0_g1_i2.p1", "Xenopus_tropicalis_DN43915_c0_g1_i5.p1", "Xenopus_tropicalis_DN43926_c0_g1_i2.p1", "Xenopus_tropicalis_DN43942_c0_g1_i1.p1", "Xenopus_tropicalis_DN43981_c0_g1_i1.p1", "Xenopus_tropicalis_DN43988_c0_g1_i3.p1", "Xenopus_tropicalis_DN44011_c0_g1_i8.p1", "Xenopus_tropicalis_DN44063_c1_g1_i1.p1", "Xenopus_tropicalis_DN44073_c0_g1_i1.p1", "Xenopus_tropicalis_DN44091_c0_g1_i4.p1", "Xenopus_tropicalis_DN44096_c0_g1_i1.p1", "Xenopus_tropicalis_DN44268_c1_g1_i1.p1", "Xenopus_tropicalis_DN44272_c0_g1_i2.p1", "Xenopus_tropicalis_DN44314_c0_g1_i1.p1", "Xenopus_tropicalis_DN44317_c0_g1_i1.p1", "Xenopus_tropicalis_DN44349_c0_g1_i1.p1", "Xenopus_tropicalis_DN44422_c0_g1_i1.p1", "Xenopus_tropicalis_DN44465_c0_g1_i4.p1", "Xenopus_tropicalis_DN44469_c0_g1_i2.p1", "Xenopus_tropicalis_DN44510_c0_g1_i2.p1", "Xenopus_tropicalis_DN44538_c0_g1_i1.p1", "Xenopus_tropicalis_DN44549_c0_g1_i1.p1", "Xenopus_tropicalis_DN44604_c0_g2_i1.p1", "Xenopus_tropicalis_DN44702_c0_g1_i1.p1", "Xenopus_tropicalis_DN44710_c0_g1_i1.p1", "Xenopus_tropicalis_DN44742_c0_g1_i1.p1", "Xenopus_tropicalis_DN44745_c0_g1_i3.p1", "Xenopus_tropicalis_DN44747_c0_g1_i1.p1", "Xenopus_tropicalis_DN44749_c0_g1_i1.p1", "Xenopus_tropicalis_DN44800_c0_g1_i4.p1", "Xenopus_tropicalis_DN44811_c7_g1_i2.p1", "Xenopus_tropicalis_DN44861_c0_g1_i1.p1", "Xenopus_tropicalis_DN44865_c0_g1_i2.p1", "Xenopus_tropicalis_DN44870_c1_g2_i1.p1", "Xenopus_tropicalis_DN44881_c0_g2_i1.p1", "Xenopus_tropicalis_DN44908_c0_g1_i1.p1", "Xenopus_tropicalis_DN44924_c1_g1_i1.p1", "Xenopus_tropicalis_DN44927_c0_g1_i1.p1", "Xenopus_tropicalis_DN45015_c0_g1_i2.p1", "Xenopus_tropicalis_DN45068_c0_g1_i3.p1", "Xenopus_tropicalis_DN45222_c0_g1_i1.p1", "Xenopus_tropicalis_DN45286_c0_g1_i2.p1", "Xenopus_tropicalis_DN45339_c1_g1_i1.p1", "Xenopus_tropicalis_DN45394_c0_g1_i4.p3", "Xenopus_tropicalis_DN45413_c0_g1_i2.p1", "Xenopus_tropicalis_DN45430_c0_g1_i1.p1", "Xenopus_tropicalis_DN45482_c0_g1_i1.p1", "Xenopus_tropicalis_DN45509_c0_g1_i1.p1", "Xenopus_tropicalis_DN45530_c0_g1_i1.p1", "Xenopus_tropicalis_DN45576_c0_g1_i1.p1", "Xenopus_tropicalis_DN45577_c0_g2_i1.p1", "Xenopus_tropicalis_DN45614_c0_g1_i1.p1", "Xenopus_tropicalis_DN45614_c0_g1_i2.p1", "Xenopus_tropicalis_DN45625_c1_g1_i1.p1", "Xenopus_tropicalis_DN45641_c0_g1_i1.p1", "Xenopus_tropicalis_DN45644_c1_g1_i1.p1", "Xenopus_tropicalis_DN45684_c0_g1_i1.p1", "Xenopus_tropicalis_DN45709_c0_g1_i1.p1", "Xenopus_tropicalis_DN45801_c0_g1_i1.p1", "Xenopus_tropicalis_DN45857_c1_g2_i1.p1", "Xenopus_tropicalis_DN45857_c2_g1_i1.p1", "Xenopus_tropicalis_DN45868_c0_g1_i1.p1", "Xenopus_tropicalis_DN45868_c0_g1_i5.p1", "Xenopus_tropicalis_DN45922_c0_g1_i2.p1", "Xenopus_tropicalis_DN45922_c0_g1_i4.p1", "Xenopus_tropicalis_DN45952_c0_g1_i1.p1", "Xenopus_tropicalis_DN45955_c0_g1_i1.p1", "Xenopus_tropicalis_DN45989_c0_g1_i1.p1", "Xenopus_tropicalis_DN45999_c0_g1_i2.p1", "Xenopus_tropicalis_DN46026_c0_g1_i2.p1", "Xenopus_tropicalis_DN46040_c0_g1_i2.p1", "Xenopus_tropicalis_DN46044_c0_g1_i1.p1", "Xenopus_tropicalis_DN46057_c5_g1_i3.p1", "Xenopus_tropicalis_DN46131_c0_g1_i4.p1", "Xenopus_tropicalis_DN46137_c0_g1_i1.p1", "Xenopus_tropicalis_DN46159_c0_g1_i1.p1", "Xenopus_tropicalis_DN46180_c0_g1_i1.p1", "Xenopus_tropicalis_DN46189_c1_g1_i4.p1", "Xenopus_tropicalis_DN46194_c0_g1_i1.p1", "Xenopus_tropicalis_DN46258_c0_g1_i1.p1", "Xenopus_tropicalis_DN46273_c0_g1_i4.p1", "Xenopus_tropicalis_DN46296_c0_g1_i1.p1", "Xenopus_tropicalis_DN46303_c0_g1_i1.p1", "Xenopus_tropicalis_DN46313_c0_g1_i6.p1", "Xenopus_tropicalis_DN46353_c1_g1_i2.p1", "Xenopus_tropicalis_DN46358_c0_g1_i3.p1", "Xenopus_tropicalis_DN46360_c0_g1_i3.p1", "Xenopus_tropicalis_DN46364_c1_g2_i6.p1", "Xenopus_tropicalis_DN46372_c0_g1_i3.p1", "Xenopus_tropicalis_DN46380_c0_g1_i3.p1", "Xenopus_tropicalis_DN46386_c1_g1_i2.p1", "Xenopus_tropicalis_DN46423_c0_g1_i1.p1", "Xenopus_tropicalis_DN46439_c1_g1_i1.p1", "Xenopus_tropicalis_DN46460_c0_g2_i1.p1", "Xenopus_tropicalis_DN46463_c0_g1_i2.p1", "Xenopus_tropicalis_DN46473_c2_g1_i4.p1", "Xenopus_tropicalis_DN46516_c0_g1_i2.p1", "Xenopus_tropicalis_DN46567_c0_g1_i1.p1", "Xenopus_tropicalis_DN46587_c0_g1_i2.p1", "Xenopus_tropicalis_DN46599_c0_g1_i3.p1", "Xenopus_tropicalis_DN46641_c0_g1_i1.p1", "Xenopus_tropicalis_DN46682_c1_g1_i1.p1", "Xenopus_tropicalis_DN46705_c0_g1_i1.p1", "Xenopus_tropicalis_DN46713_c0_g1_i1.p1", "Xenopus_tropicalis_DN46725_c0_g1_i1.p1", "Xenopus_tropicalis_DN46728_c0_g1_i1.p1", "Xenopus_tropicalis_DN46770_c2_g2_i6.p3", "Xenopus_tropicalis_DN46858_c0_g1_i7.p1", "Xenopus_tropicalis_DN46859_c0_g1_i1.p1", "Xenopus_tropicalis_DN46861_c1_g2_i5.p1", "Xenopus_tropicalis_DN46863_c0_g1_i4.p1", "Xenopus_tropicalis_DN46882_c0_g1_i1.p1", "Xenopus_tropicalis_DN46909_c0_g1_i2.p1", "Xenopus_tropicalis_DN46956_c0_g1_i2.p1", "Xenopus_tropicalis_DN46993_c0_g1_i2.p1", "Xenopus_tropicalis_DN47068_c1_g1_i1.p1", "Xenopus_tropicalis_DN47084_c0_g1_i3.p1", "Xenopus_tropicalis_DN47108_c0_g1_i2.p1", "Xenopus_tropicalis_DN47110_c1_g1_i3.p1", "Xenopus_tropicalis_DN47120_c0_g1_i8.p1", "Xenopus_tropicalis_DN4714_c0_g1_i1.p1", "Xenopus_tropicalis_DN47154_c0_g1_i1.p1", "Xenopus_tropicalis_DN47154_c0_g1_i2.p1", "Xenopus_tropicalis_DN47159_c0_g1_i1.p1", "Xenopus_tropicalis_DN47169_c0_g1_i1.p1", "Xenopus_tropicalis_DN47203_c0_g1_i1.p1", "Xenopus_tropicalis_DN47255_c1_g1_i1.p1", "Xenopus_tropicalis_DN47255_c1_g1_i2.p1", "Xenopus_tropicalis_DN47262_c0_g1_i3.p1", "Xenopus_tropicalis_DN47269_c0_g1_i1.p1", "Xenopus_tropicalis_DN47306_c0_g1_i1.p1", "Xenopus_tropicalis_DN47314_c0_g2_i1.p1", "Xenopus_tropicalis_DN47320_c1_g1_i1.p1", "Xenopus_tropicalis_DN47327_c0_g1_i2.p1", "Xenopus_tropicalis_DN47337_c0_g1_i2.p1", "Xenopus_tropicalis_DN47365_c0_g1_i2.p1", "Xenopus_tropicalis_DN47369_c0_g1_i1.p1", "Xenopus_tropicalis_DN47411_c0_g1_i3.p1", "Xenopus_tropicalis_DN47436_c0_g1_i1.p1", "Xenopus_tropicalis_DN47449_c0_g1_i1.p1", "Xenopus_tropicalis_DN47471_c0_g1_i5.p1", "Xenopus_tropicalis_DN47475_c0_g1_i1.p1", "Xenopus_tropicalis_DN47538_c0_g1_i3.p1", "Xenopus_tropicalis_DN47543_c1_g1_i2.p2", "Xenopus_tropicalis_DN47543_c1_g1_i4.p2", "Xenopus_tropicalis_DN47566_c0_g1_i2.p1", "Xenopus_tropicalis_DN47569_c0_g1_i1.p1", "Xenopus_tropicalis_DN47571_c0_g1_i2.p1", "Xenopus_tropicalis_DN47593_c0_g1_i2.p1", "Xenopus_tropicalis_DN47626_c0_g1_i1.p1", "Xenopus_tropicalis_DN47634_c0_g1_i1.p1", "Xenopus_tropicalis_DN47676_c2_g1_i2.p1", "Xenopus_tropicalis_DN47678_c0_g1_i1.p1", "Xenopus_tropicalis_DN47679_c1_g1_i5.p1", "Xenopus_tropicalis_DN47743_c0_g1_i1.p1", "Xenopus_tropicalis_DN47805_c0_g1_i2.p1", "Xenopus_tropicalis_DN47810_c0_g1_i1.p1", "Xenopus_tropicalis_DN47818_c3_g1_i1.p1", "Xenopus_tropicalis_DN47819_c0_g1_i1.p1", "Xenopus_tropicalis_DN47832_c3_g1_i1.p1", "Xenopus_tropicalis_DN47849_c0_g1_i1.p1", "Xenopus_tropicalis_DN47857_c0_g1_i2.p1", "Xenopus_tropicalis_DN47887_c0_g1_i1.p1", "Xenopus_tropicalis_DN47910_c0_g1_i1.p1", "Xenopus_tropicalis_DN47915_c0_g1_i1.p1", "Xenopus_tropicalis_DN47922_c0_g1_i1.p1", "Xenopus_tropicalis_DN47961_c0_g1_i2.p1", "Xenopus_tropicalis_DN47965_c0_g1_i1.p1", "Xenopus_tropicalis_DN47974_c0_g1_i1.p2", "Xenopus_tropicalis_DN47975_c1_g1_i2.p1", "Xenopus_tropicalis_DN48018_c0_g1_i1.p1", "Xenopus_tropicalis_DN48030_c0_g1_i1.p1", "Xenopus_tropicalis_DN48032_c1_g1_i1.p1", "Xenopus_tropicalis_DN48055_c0_g1_i1.p1", "Xenopus_tropicalis_DN48085_c1_g1_i3.p1", "Xenopus_tropicalis_DN48145_c0_g1_i1.p1", "Xenopus_tropicalis_DN48152_c5_g1_i1.p1", "Xenopus_tropicalis_DN48169_c0_g1_i1.p1", "Xenopus_tropicalis_DN48191_c0_g1_i1.p1", "Xenopus_tropicalis_DN48201_c0_g1_i1.p1", "Xenopus_tropicalis_DN48201_c0_g1_i3.p1", "Xenopus_tropicalis_DN48201_c0_g1_i4.p1", "Xenopus_tropicalis_DN48215_c1_g1_i3.p1", "Xenopus_tropicalis_DN48216_c0_g1_i2.p1", "Xenopus_tropicalis_DN48226_c1_g1_i3.p1", "Xenopus_tropicalis_DN48235_c1_g1_i1.p1", "Xenopus_tropicalis_DN48286_c0_g1_i2.p1", "Xenopus_tropicalis_DN48287_c1_g1_i1.p1", "Xenopus_tropicalis_DN48374_c0_g1_i1.p1", "Xenopus_tropicalis_DN48377_c0_g1_i16.p1", "Xenopus_tropicalis_DN48388_c4_g1_i1.p1", "Xenopus_tropicalis_DN48396_c0_g1_i3.p1", "Xenopus_tropicalis_DN48397_c0_g1_i1.p1", "Xenopus_tropicalis_DN48399_c0_g1_i1.p1", "Xenopus_tropicalis_DN48406_c0_g1_i1.p1", "Xenopus_tropicalis_DN48420_c0_g1_i2.p1", "Xenopus_tropicalis_DN48432_c1_g1_i4.p1", "Xenopus_tropicalis_DN48436_c0_g1_i1.p1", "Xenopus_tropicalis_DN48470_c3_g2_i1.p1", "Xenopus_tropicalis_DN48479_c2_g1_i1.p1", "Xenopus_tropicalis_DN48490_c1_g1_i3.p1", "Xenopus_tropicalis_DN48517_c0_g1_i1.p1", "Xenopus_tropicalis_DN48523_c0_g1_i1.p1", "Xenopus_tropicalis_DN48560_c0_g1_i1.p1", "Xenopus_tropicalis_DN48577_c0_g1_i2.p1", "Xenopus_tropicalis_DN48645_c0_g1_i1.p1", "Xenopus_tropicalis_DN48679_c0_g1_i1.p1", "Xenopus_tropicalis_DN48715_c0_g1_i1.p1", "Xenopus_tropicalis_DN48750_c0_g1_i1.p1", "Xenopus_tropicalis_DN48750_c0_g1_i5.p1", "Xenopus_tropicalis_DN48757_c0_g1_i1.p1", "Xenopus_tropicalis_DN48786_c0_g1_i1.p1", "Xenopus_tropicalis_DN48813_c0_g1_i2.p1", "Xenopus_tropicalis_DN48823_c1_g1_i1.p1", "Xenopus_tropicalis_DN48824_c0_g1_i1.p1", "Xenopus_tropicalis_DN48843_c1_g1_i1.p1", "Xenopus_tropicalis_DN48853_c0_g1_i2.p1", "Xenopus_tropicalis_DN48856_c1_g1_i3.p1", "Xenopus_tropicalis_DN48881_c4_g1_i2.p1", "Xenopus_tropicalis_DN48881_c6_g2_i3.p1", "Xenopus_tropicalis_DN48883_c1_g1_i1.p1", "Xenopus_tropicalis_DN48885_c0_g1_i3.p1", "Xenopus_tropicalis_DN48930_c0_g1_i1.p1", "Xenopus_tropicalis_DN48963_c0_g1_i1.p1", "Xenopus_tropicalis_DN48978_c0_g1_i3.p1", "Xenopus_tropicalis_DN48995_c1_g1_i1.p1", "Xenopus_tropicalis_DN49036_c1_g1_i1.p1", "Xenopus_tropicalis_DN49067_c0_g2_i1.p1", "Xenopus_tropicalis_DN49085_c0_g1_i13.p1", "Xenopus_tropicalis_DN49090_c0_g1_i1.p1", "Xenopus_tropicalis_DN49110_c3_g2_i1.p1", "Xenopus_tropicalis_DN49164_c0_g1_i1.p1", "Xenopus_tropicalis_DN49246_c0_g1_i2.p1", "Xenopus_tropicalis_DN49248_c0_g1_i1.p1", "Xenopus_tropicalis_DN49249_c0_g1_i1.p1", "Xenopus_tropicalis_DN49267_c0_g1_i1.p1", "Xenopus_tropicalis_DN49268_c0_g1_i1.p1", "Xenopus_tropicalis_DN49286_c0_g2_i1.p1", "Xenopus_tropicalis_DN49371_c0_g1_i7.p1", "Xenopus_tropicalis_DN49372_c0_g1_i2.p1", "Xenopus_tropicalis_DN49378_c2_g1_i5.p1", "Xenopus_tropicalis_DN49382_c0_g1_i1.p1", "Xenopus_tropicalis_DN49398_c6_g3_i4.p1", "Xenopus_tropicalis_DN49425_c0_g1_i6.p1", "Xenopus_tropicalis_DN49440_c0_g1_i1.p1", "Xenopus_tropicalis_DN49458_c0_g1_i1.p1", "Xenopus_tropicalis_DN49463_c1_g1_i3.p1", "Xenopus_tropicalis_DN49487_c0_g1_i3.p1", "Xenopus_tropicalis_DN49493_c7_g1_i1.p1", "Xenopus_tropicalis_DN49494_c0_g1_i1.p1", "Xenopus_tropicalis_DN49494_c0_g1_i2.p1", "Xenopus_tropicalis_DN49502_c1_g1_i1.p1", "Xenopus_tropicalis_DN49507_c0_g1_i1.p1", "Xenopus_tropicalis_DN49527_c0_g1_i5.p1", "Xenopus_tropicalis_DN49554_c0_g1_i1.p1", "Xenopus_tropicalis_DN49556_c0_g1_i1.p1", "Xenopus_tropicalis_DN49573_c0_g1_i1.p1", "Xenopus_tropicalis_DN49585_c0_g1_i2.p1", "Xenopus_tropicalis_DN49594_c0_g1_i1.p1", "Xenopus_tropicalis_DN49611_c0_g1_i3.p1", "Xenopus_tropicalis_DN49654_c3_g1_i1.p1", "Xenopus_tropicalis_DN49660_c0_g1_i2.p1", "Xenopus_tropicalis_DN49669_c0_g1_i2.p1", "Xenopus_tropicalis_DN49669_c0_g1_i3.p1", "Xenopus_tropicalis_DN49685_c1_g2_i2.p1", "Xenopus_tropicalis_DN49775_c0_g1_i1.p1", "Xenopus_tropicalis_DN49777_c0_g1_i4.p1", "Xenopus_tropicalis_DN49778_c0_g1_i1.p1", "Xenopus_tropicalis_DN49786_c0_g1_i2.p1", "Xenopus_tropicalis_DN49790_c2_g1_i9.p1", "Xenopus_tropicalis_DN49825_c1_g1_i1.p1", "Xenopus_tropicalis_DN49836_c0_g1_i1.p1", "Xenopus_tropicalis_DN49838_c4_g1_i7.p1", "Xenopus_tropicalis_DN49847_c0_g1_i1.p1", "Xenopus_tropicalis_DN49856_c2_g1_i4.p1", "Xenopus_tropicalis_DN49863_c0_g1_i1.p1", "Xenopus_tropicalis_DN49898_c0_g1_i1.p1", "Xenopus_tropicalis_DN49922_c2_g1_i1.p1", "Xenopus_tropicalis_DN49953_c0_g1_i1.p1", "Xenopus_tropicalis_DN50_c0_g1_i1.p1", "Xenopus_tropicalis_DN50064_c0_g1_i5.p1", "Xenopus_tropicalis_DN50082_c0_g1_i2.p1", "Xenopus_tropicalis_DN50084_c3_g1_i1.p1", "Xenopus_tropicalis_DN50091_c1_g1_i1.p1", "Xenopus_tropicalis_DN50104_c0_g1_i11.p1", "Xenopus_tropicalis_DN50104_c0_g1_i7.p2", "Xenopus_tropicalis_DN50173_c1_g1_i4.p1", "Xenopus_tropicalis_DN50193_c0_g1_i1.p1", "Xenopus_tropicalis_DN50198_c3_g1_i3.p1", "Xenopus_tropicalis_DN50198_c4_g1_i1.p1", "Xenopus_tropicalis_DN50198_c4_g4_i1.p1", "Xenopus_tropicalis_DN50200_c2_g1_i1.p1", "Xenopus_tropicalis_DN50214_c0_g1_i1.p1", "Xenopus_tropicalis_DN50226_c0_g1_i1.p1", "Xenopus_tropicalis_DN50229_c0_g1_i3.p2", "Xenopus_tropicalis_DN50250_c1_g2_i2.p1", "Xenopus_tropicalis_DN50273_c4_g1_i1.p1", "Xenopus_tropicalis_DN50280_c0_g1_i1.p1", "Xenopus_tropicalis_DN50308_c0_g1_i1.p1", "Xenopus_tropicalis_DN50338_c2_g1_i1.p1", "Xenopus_tropicalis_DN50341_c0_g1_i2.p1", "Xenopus_tropicalis_DN50371_c0_g1_i1.p1", "Xenopus_tropicalis_DN50373_c0_g1_i1.p1", "Xenopus_tropicalis_DN50405_c0_g1_i1.p1", "Xenopus_tropicalis_DN50426_c1_g2_i1.p1", "Xenopus_tropicalis_DN50432_c0_g1_i1.p1", "Xenopus_tropicalis_DN50437_c0_g1_i1.p1", "Xenopus_tropicalis_DN50445_c0_g1_i3.p1", "Xenopus_tropicalis_DN50445_c0_g1_i5.p1", "Xenopus_tropicalis_DN50462_c6_g1_i3.p1", "Xenopus_tropicalis_DN50464_c0_g1_i1.p1", "Xenopus_tropicalis_DN50478_c5_g1_i1.p1", "Xenopus_tropicalis_DN50480_c4_g1_i1.p1", "Xenopus_tropicalis_DN50504_c6_g1_i2.p1", "Xenopus_tropicalis_DN50516_c0_g1_i1.p1", "Xenopus_tropicalis_DN50518_c0_g1_i1.p1", "Xenopus_tropicalis_DN50532_c0_g1_i1.p1", "Xenopus_tropicalis_DN50571_c0_g1_i1.p1", "Xenopus_tropicalis_DN50615_c1_g1_i1.p1", "Xenopus_tropicalis_DN50683_c0_g1_i2.p1", "Xenopus_tropicalis_DN50700_c0_g1_i2.p1", "Xenopus_tropicalis_DN50705_c5_g2_i3.p1", "Xenopus_tropicalis_DN50719_c0_g1_i2.p1", "Xenopus_tropicalis_DN50732_c1_g1_i1.p1", "Xenopus_tropicalis_DN50752_c7_g1_i1.p1", "Xenopus_tropicalis_DN50754_c0_g3_i1.p2", "Xenopus_tropicalis_DN50765_c2_g3_i1.p1", "Xenopus_tropicalis_DN50826_c0_g1_i2.p1", "Xenopus_tropicalis_DN50833_c3_g1_i3.p1", "Xenopus_tropicalis_DN50838_c0_g1_i1.p1", "Xenopus_tropicalis_DN50850_c0_g1_i1.p1", "Xenopus_tropicalis_DN50850_c1_g1_i5.p1", "Xenopus_tropicalis_DN50858_c0_g1_i14.p1", "Xenopus_tropicalis_DN50903_c0_g1_i1.p1", "Xenopus_tropicalis_DN50923_c0_g1_i1.p1", "Xenopus_tropicalis_DN50928_c1_g1_i2.p1", "Xenopus_tropicalis_DN50950_c0_g1_i1.p1", "Xenopus_tropicalis_DN50955_c7_g1_i5.p1", "Xenopus_tropicalis_DN50998_c0_g1_i3.p2", "Xenopus_tropicalis_DN51001_c0_g1_i1.p1", "Xenopus_tropicalis_DN51025_c0_g1_i1.p1", "Xenopus_tropicalis_DN51045_c7_g1_i4.p1", "Xenopus_tropicalis_DN51050_c0_g1_i5.p1", "Xenopus_tropicalis_DN51053_c0_g1_i1.p1", "Xenopus_tropicalis_DN51060_c3_g1_i1.p1", "Xenopus_tropicalis_DN51069_c1_g2_i3.p1", "Xenopus_tropicalis_DN51073_c0_g1_i5.p1", "Xenopus_tropicalis_DN51086_c7_g1_i17.p1", "Xenopus_tropicalis_DN51111_c2_g1_i1.p1", "Xenopus_tropicalis_DN51113_c0_g1_i1.p1", "Xenopus_tropicalis_DN51120_c7_g1_i13.p1", "Xenopus_tropicalis_DN51150_c0_g1_i1.p1", "Xenopus_tropicalis_DN51153_c0_g1_i3.p1", "Xenopus_tropicalis_DN51172_c1_g1_i1.p1", "Xenopus_tropicalis_DN51213_c0_g1_i1.p1", "Xenopus_tropicalis_DN51218_c5_g1_i4.p1", "Xenopus_tropicalis_DN51289_c0_g1_i1.p1", "Xenopus_tropicalis_DN51317_c3_g1_i2.p1", "Xenopus_tropicalis_DN51326_c1_g1_i1.p1", "Xenopus_tropicalis_DN51403_c0_g1_i4.p1", "Xenopus_tropicalis_DN51405_c7_g1_i2.p1", "Xenopus_tropicalis_DN51467_c1_g1_i2.p1", "Xenopus_tropicalis_DN51502_c0_g1_i1.p1", "Xenopus_tropicalis_DN51509_c10_g2_i2.p1", "Xenopus_tropicalis_DN51542_c0_g1_i1.p1", "Xenopus_tropicalis_DN51545_c0_g1_i1.p1", "Xenopus_tropicalis_DN51551_c7_g2_i2.p1", "Xenopus_tropicalis_DN51552_c2_g1_i1.p1", "Xenopus_tropicalis_DN51574_c1_g1_i2.p1", "Xenopus_tropicalis_DN51586_c2_g1_i1.p1", "Xenopus_tropicalis_DN51589_c1_g1_i1.p1", "Xenopus_tropicalis_DN51591_c0_g1_i3.p1", "Xenopus_tropicalis_DN51643_c1_g1_i3.p1", "Xenopus_tropicalis_DN51691_c0_g1_i1.p1", "Xenopus_tropicalis_DN51696_c6_g3_i2.p1", "Xenopus_tropicalis_DN51703_c4_g1_i1.p1", "Xenopus_tropicalis_DN51722_c0_g1_i1.p1", "Xenopus_tropicalis_DN51747_c3_g2_i3.p1", "Xenopus_tropicalis_DN51775_c1_g1_i3.p1", "Xenopus_tropicalis_DN51792_c1_g1_i1.p1", "Xenopus_tropicalis_DN51792_c3_g1_i2.p2", "Xenopus_tropicalis_DN51793_c0_g2_i1.p1", "Xenopus_tropicalis_DN51807_c0_g1_i2.p1", "Xenopus_tropicalis_DN51843_c0_g1_i2.p1", "Xenopus_tropicalis_DN51863_c7_g2_i1.p1", "Xenopus_tropicalis_DN51868_c3_g1_i8.p1", "Xenopus_tropicalis_DN51890_c4_g1_i4.p1", "Xenopus_tropicalis_DN51946_c3_g5_i1.p1", "Xenopus_tropicalis_DN51961_c3_g2_i3.p1", "Xenopus_tropicalis_DN51967_c0_g1_i1.p1", "Xenopus_tropicalis_DN51967_c0_g1_i2.p1", "Xenopus_tropicalis_DN51992_c1_g1_i11.p1", "Xenopus_tropicalis_DN51996_c0_g1_i1.p1", "Xenopus_tropicalis_DN51998_c0_g1_i1.p1", "Xenopus_tropicalis_DN51998_c8_g1_i2.p1", "Xenopus_tropicalis_DN52003_c0_g1_i1.p1", "Xenopus_tropicalis_DN52028_c0_g1_i3.p1", "Xenopus_tropicalis_DN52047_c1_g1_i2.p1", "Xenopus_tropicalis_DN52053_c0_g1_i2.p1", "Xenopus_tropicalis_DN52054_c1_g1_i1.p1", "Xenopus_tropicalis_DN52062_c0_g1_i1.p1", "Xenopus_tropicalis_DN52064_c3_g1_i2.p1", "Xenopus_tropicalis_DN52065_c1_g1_i1.p1", "Xenopus_tropicalis_DN52068_c3_g1_i1.p1", "Xenopus_tropicalis_DN52105_c0_g1_i4.p1", "Xenopus_tropicalis_DN52108_c5_g1_i1.p1", "Xenopus_tropicalis_DN52114_c0_g1_i1.p1", "Xenopus_tropicalis_DN52207_c0_g1_i1.p1", "Xenopus_tropicalis_DN52212_c0_g1_i1.p1", "Xenopus_tropicalis_DN52216_c1_g1_i1.p1", "Xenopus_tropicalis_DN52216_c6_g2_i5.p1", "Xenopus_tropicalis_DN52252_c2_g1_i3.p1", "Xenopus_tropicalis_DN52253_c9_g1_i1.p1", "Xenopus_tropicalis_DN52274_c0_g1_i2.p1", "Xenopus_tropicalis_DN52299_c2_g1_i1.p1", "Xenopus_tropicalis_DN52299_c2_g1_i2.p1", "Xenopus_tropicalis_DN52299_c2_g1_i4.p1", "Xenopus_tropicalis_DN52299_c2_g1_i7.p1", "Xenopus_tropicalis_DN52299_c2_g1_i8.p1", "Xenopus_tropicalis_DN52304_c0_g1_i1.p1", "Xenopus_tropicalis_DN52310_c6_g1_i1.p1", "Xenopus_tropicalis_DN52318_c0_g2_i1.p1", "Xenopus_tropicalis_DN52330_c2_g1_i1.p1", "Xenopus_tropicalis_DN52353_c0_g1_i4.p1", "Xenopus_tropicalis_DN52367_c0_g1_i2.p1", "Xenopus_tropicalis_DN52379_c0_g1_i1.p1", "Xenopus_tropicalis_DN52382_c3_g2_i1.p1", "Xenopus_tropicalis_DN52383_c0_g1_i3.p1", "Xenopus_tropicalis_DN52417_c2_g1_i4.p1", "Xenopus_tropicalis_DN52419_c1_g1_i2.p1", "Xenopus_tropicalis_DN52425_c5_g1_i3.p1", "Xenopus_tropicalis_DN52439_c1_g1_i10.p1", "Xenopus_tropicalis_DN52470_c1_g1_i5.p1", "Xenopus_tropicalis_DN52479_c0_g1_i1.p1", "Xenopus_tropicalis_DN52505_c0_g1_i3.p1", "Xenopus_tropicalis_DN52518_c0_g1_i8.p1", "Xenopus_tropicalis_DN52524_c6_g2_i1.p1", "Xenopus_tropicalis_DN52526_c0_g1_i4.p1", "Xenopus_tropicalis_DN52536_c9_g3_i10.p1", "Xenopus_tropicalis_DN52550_c1_g1_i2.p1", "Xenopus_tropicalis_DN52567_c0_g1_i1.p1", "Xenopus_tropicalis_DN52568_c7_g3_i3.p1", "Xenopus_tropicalis_DN52590_c2_g1_i6.p1", "Xenopus_tropicalis_DN52602_c3_g1_i1.p1", "Xenopus_tropicalis_DN52603_c0_g1_i1.p1", "Xenopus_tropicalis_DN52629_c7_g1_i2.p1", "Xenopus_tropicalis_DN52631_c1_g1_i1.p1", "Xenopus_tropicalis_DN52645_c0_g1_i1.p1", "Xenopus_tropicalis_DN52669_c1_g1_i1.p1", "Xenopus_tropicalis_DN52681_c3_g1_i2.p1", "Xenopus_tropicalis_DN52716_c0_g1_i10.p1", "Xenopus_tropicalis_DN52716_c0_g1_i13.p1", "Xenopus_tropicalis_DN52724_c9_g1_i8.p1", "Xenopus_tropicalis_DN52743_c4_g1_i1.p1", "Xenopus_tropicalis_DN52762_c0_g1_i1.p1", "Xenopus_tropicalis_DN52774_c1_g2_i13.p1", "Xenopus_tropicalis_DN52774_c1_g2_i17.p1", "Xenopus_tropicalis_DN52774_c1_g2_i20.p1", "Xenopus_tropicalis_DN52774_c1_g2_i9.p1", "Xenopus_tropicalis_DN52785_c7_g1_i8.p1", "Xenopus_tropicalis_DN52834_c2_g2_i4.p1", "Xenopus_tropicalis_DN52844_c1_g1_i5.p1", "Xenopus_tropicalis_DN52860_c2_g1_i2.p2", "Xenopus_tropicalis_DN52873_c0_g1_i1.p1", "Xenopus_tropicalis_DN52882_c2_g1_i1.p1", "Xenopus_tropicalis_DN52882_c2_g1_i2.p1", "Xenopus_tropicalis_DN52903_c0_g1_i1.p1", "Xenopus_tropicalis_DN52936_c0_g1_i1.p1", "Xenopus_tropicalis_DN52958_c0_g1_i8.p1", "Xenopus_tropicalis_DN52961_c0_g1_i10.p1", "Xenopus_tropicalis_DN52977_c7_g2_i4.p1", "Xenopus_tropicalis_DN52979_c0_g1_i2.p1", "Xenopus_tropicalis_DN53006_c7_g6_i1.p1", "Xenopus_tropicalis_DN53015_c2_g2_i1.p1", "Xenopus_tropicalis_DN53025_c0_g1_i1.p1", "Xenopus_tropicalis_DN53025_c1_g1_i5.p1", "Xenopus_tropicalis_DN53035_c0_g1_i3.p1", "Xenopus_tropicalis_DN53061_c7_g1_i1.p1", "Xenopus_tropicalis_DN53071_c0_g1_i5.p1", "Xenopus_tropicalis_DN53095_c0_g1_i2.p1", "Xenopus_tropicalis_DN53102_c12_g2_i2.p1", "Xenopus_tropicalis_DN53190_c11_g1_i1.p1", "Xenopus_tropicalis_DN53290_c0_g1_i1.p1", "Xenopus_tropicalis_DN54303_c0_g1_i1.p1", "Xenopus_tropicalis_DN5583_c0_g1_i1.p1", "Xenopus_tropicalis_DN5760_c0_g1_i1.p1", "Xenopus_tropicalis_DN5763_c0_g1_i1.p1", "Xenopus_tropicalis_DN5983_c0_g1_i1.p1", "Xenopus_tropicalis_DN65989_c0_g1_i1.p1", "Xenopus_tropicalis_DN66257_c0_g1_i1.p1", "Xenopus_tropicalis_DN66282_c0_g1_i1.p1", "Xenopus_tropicalis_DN79553_c0_g1_i1.p1", "Xenopus_tropicalis_DN79933_c1_g1_i2.p1", "Xenopus_tropicalis_DN80230_c0_g1_i1.p1", "Xenopus_tropicalis_DN81570_c0_g1_i1.p1", "Xenopus_tropicalis_DN8392_c0_g1_i1.p1", "Xenopus_tropicalis_DN8670_c0_g1_i1.p1", "Xenopus_tropicalis_DN93679_c0_g1_i1.p1", "Xenopus_tropicalis_DN94027_c0_g1_i1.p1", "Xenopus_tropicalis_DN94048_c0_g1_i1.p1", "Xenopus_tropicalis_DN94631_c0_g1_i1.p1", "Xenopus_tropicalis_DN9535_c0_g1_i1.p1", "Xenopus_tropicalis_DN96311_c0_g1_i1.p1", "Xenopus_tropicalis_DN96794_c0_g1_i2.p1")
7	GO:0003677	DNA binding	886	215	142.78	6.3e-11	c("Xenopus_tropicalis_DN108420_c0_g1_i1.p1", "Xenopus_tropicalis_DN1556_c0_g1_i1.p1", "Xenopus_tropicalis_DN18932_c0_g1_i5.p1", "Xenopus_tropicalis_DN20574_c1_g1_i1.p1", "Xenopus_tropicalis_DN20964_c0_g1_i1.p1", "Xenopus_tropicalis_DN21011_c0_g1_i1.p1", "Xenopus_tropicalis_DN22510_c0_g1_i1.p1", "Xenopus_tropicalis_DN22613_c0_g1_i2.p1", "Xenopus_tropicalis_DN23295_c0_g1_i1.p1", "Xenopus_tropicalis_DN23621_c0_g1_i1.p2", "Xenopus_tropicalis_DN2368_c0_g1_i1.p1", "Xenopus_tropicalis_DN24085_c0_g1_i1.p1", "Xenopus_tropicalis_DN25881_c0_g1_i1.p1", "Xenopus_tropicalis_DN26519_c0_g1_i2.p1", "Xenopus_tropicalis_DN26848_c0_g1_i1.p1", "Xenopus_tropicalis_DN26900_c0_g1_i1.p1", "Xenopus_tropicalis_DN26949_c0_g1_i3.p1", "Xenopus_tropicalis_DN27729_c0_g1_i2.p1", "Xenopus_tropicalis_DN29957_c0_g1_i1.p1", "Xenopus_tropicalis_DN32091_c0_g1_i1.p1", "Xenopus_tropicalis_DN32194_c0_g1_i2.p1", "Xenopus_tropicalis_DN32451_c0_g1_i1.p1", "Xenopus_tropicalis_DN32644_c0_g1_i1.p1", "Xenopus_tropicalis_DN32741_c0_g1_i1.p1", "Xenopus_tropicalis_DN33047_c0_g1_i1.p1", "Xenopus_tropicalis_DN33514_c1_g1_i1.p1", "Xenopus_tropicalis_DN33694_c0_g1_i1.p1", "Xenopus_tropicalis_DN33986_c0_g1_i3.p1", "Xenopus_tropicalis_DN34150_c0_g1_i1.p1", "Xenopus_tropicalis_DN34656_c0_g1_i3.p2", "Xenopus_tropicalis_DN34973_c0_g1_i1.p1", "Xenopus_tropicalis_DN34976_c0_g1_i1.p1", "Xenopus_tropicalis_DN35551_c0_g2_i1.p1", "Xenopus_tropicalis_DN35626_c0_g1_i1.p1", "Xenopus_tropicalis_DN36050_c0_g1_i2.p1", "Xenopus_tropicalis_DN36222_c0_g1_i1.p1", "Xenopus_tropicalis_DN36473_c0_g1_i1.p1", "Xenopus_tropicalis_DN36559_c0_g1_i1.p1", "Xenopus_tropicalis_DN36676_c0_g1_i3.p1", "Xenopus_tropicalis_DN36834_c0_g1_i1.p1", "Xenopus_tropicalis_DN37127_c0_g1_i1.p1", "Xenopus_tropicalis_DN37340_c0_g1_i1.p1", "Xenopus_tropicalis_DN37397_c0_g1_i1.p1", "Xenopus_tropicalis_DN37507_c0_g1_i1.p1", "Xenopus_tropicalis_DN37613_c0_g1_i1.p1", "Xenopus_tropicalis_DN37625_c0_g1_i1.p1", "Xenopus_tropicalis_DN37861_c0_g1_i1.p1", "Xenopus_tropicalis_DN38451_c0_g1_i1.p1", "Xenopus_tropicalis_DN38652_c0_g1_i1.p1", "Xenopus_tropicalis_DN38920_c0_g1_i1.p1", "Xenopus_tropicalis_DN38940_c0_g1_i1.p1", "Xenopus_tropicalis_DN39032_c0_g1_i2.p1", "Xenopus_tropicalis_DN39064_c0_g1_i2.p1", "Xenopus_tropicalis_DN39088_c0_g2_i1.p1", "Xenopus_tropicalis_DN39150_c0_g1_i1.p1", "Xenopus_tropicalis_DN39314_c0_g1_i2.p1", "Xenopus_tropicalis_DN39322_c0_g1_i10.p1", "Xenopus_tropicalis_DN39493_c0_g1_i2.p1", "Xenopus_tropicalis_DN39634_c0_g1_i6.p1", "Xenopus_tropicalis_DN40020_c0_g1_i1.p1", "Xenopus_tropicalis_DN40087_c0_g1_i1.p2", "Xenopus_tropicalis_DN40144_c0_g1_i1.p1", "Xenopus_tropicalis_DN40490_c1_g1_i1.p1", "Xenopus_tropicalis_DN40510_c1_g1_i1.p1", "Xenopus_tropicalis_DN41281_c0_g1_i1.p1", "Xenopus_tropicalis_DN41374_c0_g1_i2.p1", "Xenopus_tropicalis_DN41446_c0_g1_i2.p1", "Xenopus_tropicalis_DN42225_c0_g1_i2.p1", "Xenopus_tropicalis_DN42555_c0_g1_i1.p1", "Xenopus_tropicalis_DN42661_c0_g1_i1.p1", "Xenopus_tropicalis_DN43018_c0_g1_i2.p1", "Xenopus_tropicalis_DN43018_c0_g1_i3.p1", "Xenopus_tropicalis_DN43210_c0_g1_i1.p1", "Xenopus_tropicalis_DN43585_c0_g1_i1.p1", "Xenopus_tropicalis_DN43686_c1_g1_i1.p1", "Xenopus_tropicalis_DN43787_c0_g1_i2.p1", "Xenopus_tropicalis_DN43915_c0_g1_i5.p1", "Xenopus_tropicalis_DN44013_c0_g1_i1.p1", "Xenopus_tropicalis_DN44013_c0_g1_i6.p1", "Xenopus_tropicalis_DN44058_c0_g1_i3.p1", "Xenopus_tropicalis_DN44123_c0_g1_i1.p1", "Xenopus_tropicalis_DN44397_c0_g1_i1.p1", "Xenopus_tropicalis_DN44415_c0_g1_i1.p1", "Xenopus_tropicalis_DN44514_c0_g1_i1.p1", "Xenopus_tropicalis_DN44646_c0_g1_i1.p1", "Xenopus_tropicalis_DN44695_c0_g1_i1.p1", "Xenopus_tropicalis_DN44735_c1_g1_i3.p1", "Xenopus_tropicalis_DN44845_c0_g1_i1.p1", "Xenopus_tropicalis_DN44915_c0_g1_i2.p1", "Xenopus_tropicalis_DN44941_c0_g1_i1.p1", "Xenopus_tropicalis_DN44956_c1_g1_i2.p1", "Xenopus_tropicalis_DN45015_c0_g1_i2.p1", "Xenopus_tropicalis_DN45095_c0_g1_i1.p1", "Xenopus_tropicalis_DN45131_c0_g1_i4.p1", "Xenopus_tropicalis_DN45316_c0_g1_i2.p1", "Xenopus_tropicalis_DN45331_c2_g1_i1.p1", "Xenopus_tropicalis_DN4546_c0_g1_i1.p1", "Xenopus_tropicalis_DN45684_c0_g1_i1.p1", "Xenopus_tropicalis_DN45845_c0_g1_i1.p1", "Xenopus_tropicalis_DN46035_c0_g1_i2.p1", "Xenopus_tropicalis_DN46115_c0_g1_i2.p1", "Xenopus_tropicalis_DN46124_c0_g1_i1.p1", "Xenopus_tropicalis_DN46161_c0_g1_i1.p1", "Xenopus_tropicalis_DN46192_c0_g1_i1.p1", "Xenopus_tropicalis_DN46263_c0_g1_i3.p1", "Xenopus_tropicalis_DN46264_c0_g1_i1.p1", "Xenopus_tropicalis_DN46388_c1_g1_i2.p1", "Xenopus_tropicalis_DN46439_c1_g1_i1.p1", "Xenopus_tropicalis_DN46485_c0_g1_i1.p1", "Xenopus_tropicalis_DN46564_c0_g1_i1.p1", "Xenopus_tropicalis_DN46660_c0_g1_i2.p1", "Xenopus_tropicalis_DN46846_c0_g1_i7.p1", "Xenopus_tropicalis_DN46885_c0_g1_i1.p1", "Xenopus_tropicalis_DN46886_c0_g1_i2.p1", "Xenopus_tropicalis_DN46963_c0_g1_i1.p1", "Xenopus_tropicalis_DN46970_c1_g1_i2.p1", "Xenopus_tropicalis_DN47095_c1_g1_i2.p1", "Xenopus_tropicalis_DN47126_c0_g1_i1.p1", "Xenopus_tropicalis_DN47164_c0_g1_i5.p1", "Xenopus_tropicalis_DN47214_c0_g1_i2.p1", "Xenopus_tropicalis_DN47497_c1_g1_i3.p1", "Xenopus_tropicalis_DN47543_c1_g1_i2.p2", "Xenopus_tropicalis_DN47543_c1_g1_i4.p2", "Xenopus_tropicalis_DN47602_c0_g1_i2.p1", "Xenopus_tropicalis_DN47631_c0_g1_i4.p1", "Xenopus_tropicalis_DN47803_c0_g1_i3.p1", "Xenopus_tropicalis_DN47892_c0_g1_i1.p1", "Xenopus_tropicalis_DN47966_c0_g1_i10.p1", "Xenopus_tropicalis_DN47974_c0_g1_i1.p2", "Xenopus_tropicalis_DN48025_c0_g1_i2.p1", "Xenopus_tropicalis_DN48121_c2_g1_i3.p1", "Xenopus_tropicalis_DN48132_c0_g1_i3.p1", "Xenopus_tropicalis_DN48139_c5_g1_i2.p2", "Xenopus_tropicalis_DN48281_c0_g1_i3.p1", "Xenopus_tropicalis_DN48287_c0_g1_i1.p1", "Xenopus_tropicalis_DN48288_c1_g2_i3.p1", "Xenopus_tropicalis_DN48359_c0_g1_i1.p1", "Xenopus_tropicalis_DN48427_c1_g2_i1.p1", "Xenopus_tropicalis_DN48458_c0_g1_i7.p1", "Xenopus_tropicalis_DN48588_c0_g1_i3.p1", "Xenopus_tropicalis_DN48642_c0_g1_i1.p1", "Xenopus_tropicalis_DN48824_c0_g1_i1.p1", "Xenopus_tropicalis_DN48907_c2_g1_i1.p1", "Xenopus_tropicalis_DN49015_c2_g1_i5.p1", "Xenopus_tropicalis_DN49040_c0_g1_i1.p1", "Xenopus_tropicalis_DN49106_c0_g1_i4.p1", "Xenopus_tropicalis_DN49299_c0_g1_i1.p1", "Xenopus_tropicalis_DN49300_c0_g1_i1.p1", "Xenopus_tropicalis_DN49401_c0_g1_i1.p1", "Xenopus_tropicalis_DN49481_c0_g1_i1.p1", "Xenopus_tropicalis_DN49494_c0_g1_i1.p1", "Xenopus_tropicalis_DN49494_c0_g1_i2.p1", "Xenopus_tropicalis_DN49504_c0_g1_i1.p1", "Xenopus_tropicalis_DN49539_c1_g1_i1.p1", "Xenopus_tropicalis_DN49556_c0_g1_i1.p1", "Xenopus_tropicalis_DN49669_c0_g1_i2.p1", "Xenopus_tropicalis_DN49669_c0_g1_i3.p1", "Xenopus_tropicalis_DN49705_c0_g1_i1.p1", "Xenopus_tropicalis_DN49715_c0_g1_i5.p1", "Xenopus_tropicalis_DN49775_c0_g1_i1.p1", "Xenopus_tropicalis_DN49810_c0_g1_i1.p1", "Xenopus_tropicalis_DN49847_c0_g1_i1.p1", "Xenopus_tropicalis_DN50104_c0_g1_i11.p1", "Xenopus_tropicalis_DN50104_c0_g1_i7.p2", "Xenopus_tropicalis_DN50189_c0_g1_i4.p1", "Xenopus_tropicalis_DN50238_c0_g1_i1.p1", "Xenopus_tropicalis_DN50342_c0_g1_i1.p3", "Xenopus_tropicalis_DN50342_c0_g2_i1.p2", "Xenopus_tropicalis_DN50478_c0_g1_i2.p1", "Xenopus_tropicalis_DN50605_c0_g1_i2.p1", "Xenopus_tropicalis_DN50998_c0_g1_i3.p2", "Xenopus_tropicalis_DN51138_c0_g1_i6.p1", "Xenopus_tropicalis_DN51269_c0_g1_i1.p1", "Xenopus_tropicalis_DN51317_c4_g1_i2.p1", "Xenopus_tropicalis_DN51354_c1_g1_i2.p1", "Xenopus_tropicalis_DN51548_c4_g1_i1.p1", "Xenopus_tropicalis_DN51597_c1_g1_i1.p1", "Xenopus_tropicalis_DN51786_c0_g1_i4.p1", "Xenopus_tropicalis_DN51790_c4_g1_i6.p1", "Xenopus_tropicalis_DN51880_c2_g1_i2.p1", "Xenopus_tropicalis_DN51904_c0_g1_i3.p1", "Xenopus_tropicalis_DN51943_c0_g1_i2.p1", "Xenopus_tropicalis_DN52065_c1_g1_i1.p1", "Xenopus_tropicalis_DN52116_c0_g1_i1.p1", "Xenopus_tropicalis_DN52155_c0_g1_i1.p1", "Xenopus_tropicalis_DN52159_c9_g2_i6.p1", "Xenopus_tropicalis_DN52221_c0_g1_i3.p1", "Xenopus_tropicalis_DN52226_c1_g1_i3.p1", "Xenopus_tropicalis_DN52226_c1_g1_i5.p1", "Xenopus_tropicalis_DN52263_c0_g2_i2.p1", "Xenopus_tropicalis_DN52270_c7_g1_i1.p1", "Xenopus_tropicalis_DN52422_c3_g1_i1.p1", "Xenopus_tropicalis_DN52455_c5_g1_i2.p1", "Xenopus_tropicalis_DN52554_c0_g1_i1.p1", "Xenopus_tropicalis_DN52576_c1_g1_i1.p1", "Xenopus_tropicalis_DN52607_c9_g2_i2.p1", "Xenopus_tropicalis_DN52631_c1_g1_i1.p1", "Xenopus_tropicalis_DN52644_c0_g1_i1.p1", "Xenopus_tropicalis_DN52668_c3_g2_i1.p1", "Xenopus_tropicalis_DN52799_c12_g1_i1.p1", "Xenopus_tropicalis_DN52943_c14_g3_i1.p1", "Xenopus_tropicalis_DN52961_c0_g1_i10.p1", "Xenopus_tropicalis_DN52972_c0_g1_i4.p1", "Xenopus_tropicalis_DN53074_c4_g1_i1.p1", "Xenopus_tropicalis_DN53095_c0_g1_i2.p1", "Xenopus_tropicalis_DN53110_c8_g3_i1.p1", "Xenopus_tropicalis_DN5694_c0_g1_i1.p1", "Xenopus_tropicalis_DN63451_c0_g1_i1.p1", "Xenopus_tropicalis_DN63730_c0_g1_i1.p1", "Xenopus_tropicalis_DN7175_c0_g1_i2.p1", "Xenopus_tropicalis_DN78309_c0_g1_i1.p1", "Xenopus_tropicalis_DN9244_c0_g1_i1.p1", "Xenopus_tropicalis_DN93176_c0_g1_i1.p1", "Xenopus_tropicalis_DN94018_c0_g1_i2.p1", "Xenopus_tropicalis_DN96794_c0_g1_i2.p1")
8	GO:0004518	nuclease activity	107	44	17.24	5.4e-10	c("Xenopus_tropicalis_DN26067_c0_g1_i1.p2", "Xenopus_tropicalis_DN33643_c0_g1_i1.p1", "Xenopus_tropicalis_DN34973_c0_g1_i1.p1", "Xenopus_tropicalis_DN37860_c0_g1_i1.p1", "Xenopus_tropicalis_DN38604_c0_g1_i1.p1", "Xenopus_tropicalis_DN38793_c0_g1_i1.p1", "Xenopus_tropicalis_DN39088_c0_g2_i1.p1", "Xenopus_tropicalis_DN40584_c0_g1_i2.p1", "Xenopus_tropicalis_DN41766_c0_g1_i1.p1", "Xenopus_tropicalis_DN43241_c0_g1_i1.p1", "Xenopus_tropicalis_DN43275_c1_g1_i1.p1", "Xenopus_tropicalis_DN43776_c0_g1_i1.p1", "Xenopus_tropicalis_DN44397_c0_g1_i1.p1", "Xenopus_tropicalis_DN44509_c0_g1_i4.p1", "Xenopus_tropicalis_DN44845_c0_g1_i1.p1", "Xenopus_tropicalis_DN45040_c0_g1_i2.p1", "Xenopus_tropicalis_DN45748_c1_g1_i2.p1", "Xenopus_tropicalis_DN46035_c0_g1_i2.p1", "Xenopus_tropicalis_DN46044_c0_g1_i1.p1", "Xenopus_tropicalis_DN46124_c0_g1_i1.p1", "Xenopus_tropicalis_DN46233_c0_g1_i4.p1", "Xenopus_tropicalis_DN46705_c0_g1_i1.p1", "Xenopus_tropicalis_DN47631_c0_g1_i4.p1", "Xenopus_tropicalis_DN47966_c0_g1_i10.p1", "Xenopus_tropicalis_DN48593_c2_g1_i1.p1", "Xenopus_tropicalis_DN48907_c2_g1_i1.p1", "Xenopus_tropicalis_DN49208_c3_g2_i1.p1", "Xenopus_tropicalis_DN49316_c1_g1_i1.p1", "Xenopus_tropicalis_DN49651_c0_g1_i12.p1", "Xenopus_tropicalis_DN49787_c8_g1_i1.p1", "Xenopus_tropicalis_DN49962_c1_g1_i1.p1", "Xenopus_tropicalis_DN49994_c1_g1_i1.p1", "Xenopus_tropicalis_DN50671_c5_g1_i1.p1", "Xenopus_tropicalis_DN50828_c1_g1_i3.p1", "Xenopus_tropicalis_DN51032_c0_g1_i2.p1", "Xenopus_tropicalis_DN51265_c0_g1_i1.p1", "Xenopus_tropicalis_DN51607_c4_g3_i1.p1", "Xenopus_tropicalis_DN51818_c11_g1_i2.p1", "Xenopus_tropicalis_DN52062_c0_g1_i1.p1", "Xenopus_tropicalis_DN52155_c0_g1_i1.p1", "Xenopus_tropicalis_DN52378_c0_g2_i1.p1", "Xenopus_tropicalis_DN52394_c3_g1_i2.p1", "Xenopus_tropicalis_DN52554_c0_g1_i1.p1", "Xenopus_tropicalis_DN52693_c0_g1_i2.p1")
9	GO:0140097	catalytic activity, acting on DNA	93	39	14.99	2.6e-09	c("Xenopus_tropicalis_DN1556_c0_g1_i1.p1", "Xenopus_tropicalis_DN22613_c0_g1_i2.p1", "Xenopus_tropicalis_DN26900_c0_g1_i1.p1", "Xenopus_tropicalis_DN32946_c0_g1_i1.p1", "Xenopus_tropicalis_DN35626_c0_g1_i1.p1", "Xenopus_tropicalis_DN37397_c0_g1_i1.p1", "Xenopus_tropicalis_DN39493_c0_g1_i2.p1", "Xenopus_tropicalis_DN41446_c0_g1_i2.p1", "Xenopus_tropicalis_DN41766_c0_g1_i1.p1", "Xenopus_tropicalis_DN44956_c1_g1_i2.p1", "Xenopus_tropicalis_DN45113_c0_g1_i1.p1", "Xenopus_tropicalis_DN45331_c2_g1_i1.p1", "Xenopus_tropicalis_DN46044_c0_g1_i1.p1", "Xenopus_tropicalis_DN46061_c0_g1_i1.p1", "Xenopus_tropicalis_DN46124_c0_g1_i1.p1", "Xenopus_tropicalis_DN46161_c0_g1_i1.p1", "Xenopus_tropicalis_DN46557_c0_g1_i3.p1", "Xenopus_tropicalis_DN46885_c0_g1_i1.p1", "Xenopus_tropicalis_DN47214_c0_g1_i2.p1", "Xenopus_tropicalis_DN48025_c0_g1_i2.p1", "Xenopus_tropicalis_DN49208_c3_g2_i1.p1", "Xenopus_tropicalis_DN49539_c1_g1_i1.p1", "Xenopus_tropicalis_DN49598_c0_g1_i2.p1", "Xenopus_tropicalis_DN49632_c0_g1_i1.p1", "Xenopus_tropicalis_DN49810_c0_g1_i1.p1", "Xenopus_tropicalis_DN50238_c0_g1_i1.p1", "Xenopus_tropicalis_DN51138_c0_g1_i6.p1", "Xenopus_tropicalis_DN51269_c0_g1_i1.p1", "Xenopus_tropicalis_DN51786_c0_g1_i4.p1", "Xenopus_tropicalis_DN52062_c0_g1_i1.p1", "Xenopus_tropicalis_DN52067_c0_g1_i1.p1", "Xenopus_tropicalis_DN52159_c9_g2_i6.p1", "Xenopus_tropicalis_DN52226_c1_g1_i3.p1", "Xenopus_tropicalis_DN52378_c0_g2_i1.p1", "Xenopus_tropicalis_DN52394_c3_g1_i2.p1", "Xenopus_tropicalis_DN52556_c0_g1_i1.p1", "Xenopus_tropicalis_DN52668_c3_g2_i1.p1", "Xenopus_tropicalis_DN52943_c14_g3_i1.p1", "Xenopus_tropicalis_DN79001_c0_g1_i1.p1")
10	GO:0004386	helicase activity	50	26	8.06	4.8e-09	c("Xenopus_tropicalis_DN22443_c0_g1_i1.p1", "Xenopus_tropicalis_DN32946_c0_g1_i1.p1", "Xenopus_tropicalis_DN35626_c0_g1_i1.p1", "Xenopus_tropicalis_DN41446_c0_g1_i2.p1", "Xenopus_tropicalis_DN43460_c0_g1_i1.p1", "Xenopus_tropicalis_DN44925_c0_g1_i1.p1", "Xenopus_tropicalis_DN44956_c1_g1_i2.p1", "Xenopus_tropicalis_DN45113_c0_g1_i1.p1", "Xenopus_tropicalis_DN45286_c0_g1_i2.p1", "Xenopus_tropicalis_DN46061_c0_g1_i1.p1", "Xenopus_tropicalis_DN46494_c0_g1_i1.p1", "Xenopus_tropicalis_DN46975_c0_g1_i2.p1", "Xenopus_tropicalis_DN47048_c1_g1_i2.p1", "Xenopus_tropicalis_DN47240_c0_g1_i1.p1", "Xenopus_tropicalis_DN47605_c0_g1_i1.p1", "Xenopus_tropicalis_DN48737_c0_g1_i1.p1", "Xenopus_tropicalis_DN49810_c0_g1_i1.p1", "Xenopus_tropicalis_DN50670_c0_g1_i3.p1", "Xenopus_tropicalis_DN50889_c0_g1_i4.p1", "Xenopus_tropicalis_DN51324_c0_g1_i1.p1", "Xenopus_tropicalis_DN51786_c0_g1_i4.p1", "Xenopus_tropicalis_DN52159_c9_g2_i6.p1", "Xenopus_tropicalis_DN52378_c0_g2_i1.p1", "Xenopus_tropicalis_DN52394_c3_g1_i2.p1", "Xenopus_tropicalis_DN52405_c0_g1_i1.p1", "Xenopus_tropicalis_DN52651_c2_g1_i1.p1")
11	GO:0008173	RNA methyltransferase activity	22	16	3.55	5.5e-09	c("Xenopus_tropicalis_DN21353_c0_g1_i2.p1", "Xenopus_tropicalis_DN22002_c0_g1_i3.p1", "Xenopus_tropicalis_DN38771_c0_g1_i1.p1", "Xenopus_tropicalis_DN39895_c0_g1_i1.p1", "Xenopus_tropicalis_DN40460_c0_g1_i3.p1", "Xenopus_tropicalis_DN40900_c0_g1_i4.p1", "Xenopus_tropicalis_DN43727_c0_g1_i1.p1", "Xenopus_tropicalis_DN44730_c0_g1_i2.p1", "Xenopus_tropicalis_DN45323_c0_g1_i1.p1", "Xenopus_tropicalis_DN46676_c0_g1_i2.p1", "Xenopus_tropicalis_DN50295_c1_g1_i4.p1", "Xenopus_tropicalis_DN51456_c0_g1_i5.p1", "Xenopus_tropicalis_DN51462_c0_g1_i1.p1", "Xenopus_tropicalis_DN52084_c0_g1_i3.p1", "Xenopus_tropicalis_DN52233_c3_g1_i3.p1", "Xenopus_tropicalis_DN5672_c0_g1_i1.p1")
12	GO:0008168	methyltransferase activity	173	58	27.88	1.2e-08	c("Xenopus_tropicalis_DN1216_c0_g1_i2.p1", "Xenopus_tropicalis_DN21353_c0_g1_i2.p1", "Xenopus_tropicalis_DN22002_c0_g1_i3.p1", "Xenopus_tropicalis_DN25301_c0_g1_i1.p1", "Xenopus_tropicalis_DN34650_c0_g1_i1.p1", "Xenopus_tropicalis_DN34940_c0_g1_i1.p1", "Xenopus_tropicalis_DN35854_c0_g1_i1.p1", "Xenopus_tropicalis_DN37335_c0_g1_i1.p1", "Xenopus_tropicalis_DN38131_c0_g1_i1.p1", "Xenopus_tropicalis_DN38771_c0_g1_i1.p1", "Xenopus_tropicalis_DN39895_c0_g1_i1.p1", "Xenopus_tropicalis_DN40366_c0_g1_i1.p1", "Xenopus_tropicalis_DN40460_c0_g1_i3.p1", "Xenopus_tropicalis_DN40863_c0_g1_i2.p1", "Xenopus_tropicalis_DN40900_c0_g1_i4.p1", "Xenopus_tropicalis_DN41143_c0_g1_i20.p1", "Xenopus_tropicalis_DN41143_c0_g1_i8.p1", "Xenopus_tropicalis_DN41454_c0_g1_i1.p1", "Xenopus_tropicalis_DN42390_c0_g1_i1.p1", "Xenopus_tropicalis_DN43113_c0_g1_i2.p1", "Xenopus_tropicalis_DN43727_c0_g1_i1.p1", "Xenopus_tropicalis_DN43780_c0_g1_i1.p1", "Xenopus_tropicalis_DN43780_c0_g1_i3.p1", "Xenopus_tropicalis_DN43789_c0_g1_i5.p1", "Xenopus_tropicalis_DN44212_c0_g1_i1.p1", "Xenopus_tropicalis_DN44730_c0_g1_i2.p1", "Xenopus_tropicalis_DN45053_c0_g1_i1.p1", "Xenopus_tropicalis_DN45138_c0_g1_i1.p1", "Xenopus_tropicalis_DN45323_c0_g1_i1.p1", "Xenopus_tropicalis_DN45469_c0_g1_i1.p1", "Xenopus_tropicalis_DN45939_c0_g1_i1.p1", "Xenopus_tropicalis_DN46676_c0_g1_i2.p1", "Xenopus_tropicalis_DN47028_c1_g1_i8.p1", "Xenopus_tropicalis_DN47459_c0_g1_i2.p1", "Xenopus_tropicalis_DN47832_c3_g1_i1.p1", "Xenopus_tropicalis_DN48025_c0_g1_i2.p1", "Xenopus_tropicalis_DN48235_c1_g1_i1.p1", "Xenopus_tropicalis_DN48454_c0_g1_i2.p1", "Xenopus_tropicalis_DN48485_c0_g1_i1.p1", "Xenopus_tropicalis_DN48544_c1_g1_i2.p1", "Xenopus_tropicalis_DN48824_c0_g1_i1.p1", "Xenopus_tropicalis_DN48827_c1_g1_i3.p1", "Xenopus_tropicalis_DN48881_c4_g1_i2.p1", "Xenopus_tropicalis_DN49369_c1_g1_i1.p1", "Xenopus_tropicalis_DN49685_c1_g2_i2.p1", "Xenopus_tropicalis_DN49719_c0_g1_i2.p1", "Xenopus_tropicalis_DN50005_c6_g1_i1.p1", "Xenopus_tropicalis_DN50295_c1_g1_i4.p1", "Xenopus_tropicalis_DN50830_c0_g1_i1.p1", "Xenopus_tropicalis_DN51073_c0_g1_i5.p1", "Xenopus_tropicalis_DN51213_c0_g1_i1.p1", "Xenopus_tropicalis_DN51456_c0_g1_i5.p1", "Xenopus_tropicalis_DN51462_c0_g1_i1.p1", "Xenopus_tropicalis_DN52084_c0_g1_i3.p1", "Xenopus_tropicalis_DN52211_c4_g2_i1.p1", "Xenopus_tropicalis_DN52233_c3_g1_i3.p1", "Xenopus_tropicalis_DN5672_c0_g1_i1.p1", "Xenopus_tropicalis_DN5889_c0_g1_i1.p1")
13	GO:0016741	transferase activity, transferring one-c...	189	60	30.46	6.3e-08	c("Xenopus_tropicalis_DN1216_c0_g1_i2.p1", "Xenopus_tropicalis_DN21353_c0_g1_i2.p1", "Xenopus_tropicalis_DN22002_c0_g1_i3.p1", "Xenopus_tropicalis_DN25301_c0_g1_i1.p1", "Xenopus_tropicalis_DN34650_c0_g1_i1.p1", "Xenopus_tropicalis_DN34940_c0_g1_i1.p1", "Xenopus_tropicalis_DN35854_c0_g1_i1.p1", "Xenopus_tropicalis_DN37335_c0_g1_i1.p1", "Xenopus_tropicalis_DN38086_c0_g1_i2.p1", "Xenopus_tropicalis_DN38131_c0_g1_i1.p1", "Xenopus_tropicalis_DN38771_c0_g1_i1.p1", "Xenopus_tropicalis_DN39895_c0_g1_i1.p1", "Xenopus_tropicalis_DN40366_c0_g1_i1.p1", "Xenopus_tropicalis_DN40460_c0_g1_i3.p1", "Xenopus_tropicalis_DN40863_c0_g1_i2.p1", "Xenopus_tropicalis_DN40900_c0_g1_i4.p1", "Xenopus_tropicalis_DN41143_c0_g1_i20.p1", "Xenopus_tropicalis_DN41143_c0_g1_i8.p1", "Xenopus_tropicalis_DN41454_c0_g1_i1.p1", "Xenopus_tropicalis_DN42390_c0_g1_i1.p1", "Xenopus_tropicalis_DN43113_c0_g1_i2.p1", "Xenopus_tropicalis_DN43727_c0_g1_i1.p1", "Xenopus_tropicalis_DN43780_c0_g1_i1.p1", "Xenopus_tropicalis_DN43780_c0_g1_i3.p1", "Xenopus_tropicalis_DN43789_c0_g1_i5.p1", "Xenopus_tropicalis_DN44212_c0_g1_i1.p1", "Xenopus_tropicalis_DN44730_c0_g1_i2.p1", "Xenopus_tropicalis_DN45053_c0_g1_i1.p1", "Xenopus_tropicalis_DN45138_c0_g1_i1.p1", "Xenopus_tropicalis_DN45323_c0_g1_i1.p1", "Xenopus_tropicalis_DN45469_c0_g1_i1.p1", "Xenopus_tropicalis_DN45939_c0_g1_i1.p1", "Xenopus_tropicalis_DN46676_c0_g1_i2.p1", "Xenopus_tropicalis_DN47028_c1_g1_i8.p1", "Xenopus_tropicalis_DN47459_c0_g1_i2.p1", "Xenopus_tropicalis_DN47832_c3_g1_i1.p1", "Xenopus_tropicalis_DN48025_c0_g1_i2.p1", "Xenopus_tropicalis_DN48235_c1_g1_i1.p1", "Xenopus_tropicalis_DN48454_c0_g1_i2.p1", "Xenopus_tropicalis_DN48485_c0_g1_i1.p1", "Xenopus_tropicalis_DN48544_c1_g1_i2.p1", "Xenopus_tropicalis_DN48824_c0_g1_i1.p1", "Xenopus_tropicalis_DN48827_c1_g1_i3.p1", "Xenopus_tropicalis_DN48881_c4_g1_i2.p1", "Xenopus_tropicalis_DN49362_c0_g1_i1.p1", "Xenopus_tropicalis_DN49369_c1_g1_i1.p1", "Xenopus_tropicalis_DN49685_c1_g2_i2.p1", "Xenopus_tropicalis_DN49719_c0_g1_i2.p1", "Xenopus_tropicalis_DN50005_c6_g1_i1.p1", "Xenopus_tropicalis_DN50295_c1_g1_i4.p1", "Xenopus_tropicalis_DN50830_c0_g1_i1.p1", "Xenopus_tropicalis_DN51073_c0_g1_i5.p1", "Xenopus_tropicalis_DN51213_c0_g1_i1.p1", "Xenopus_tropicalis_DN51456_c0_g1_i5.p1", "Xenopus_tropicalis_DN51462_c0_g1_i1.p1", "Xenopus_tropicalis_DN52084_c0_g1_i3.p1", "Xenopus_tropicalis_DN52211_c4_g2_i1.p1", "Xenopus_tropicalis_DN52233_c3_g1_i3.p1", "Xenopus_tropicalis_DN5672_c0_g1_i1.p1", "Xenopus_tropicalis_DN5889_c0_g1_i1.p1")
14	GO:0017056	structural constituent of nuclear pore	13	11	2.09	1.1e-07	c("Xenopus_tropicalis_DN22068_c0_g1_i1.p1", "Xenopus_tropicalis_DN44699_c0_g1_i1.p1", "Xenopus_tropicalis_DN46367_c0_g1_i5.p1", "Xenopus_tropicalis_DN46367_c0_g1_i7.p1", "Xenopus_tropicalis_DN47449_c0_g1_i1.p1", "Xenopus_tropicalis_DN48167_c0_g1_i4.p1", "Xenopus_tropicalis_DN48753_c0_g1_i1.p1", "Xenopus_tropicalis_DN51053_c0_g1_i1.p1", "Xenopus_tropicalis_DN51413_c0_g2_i3.p1", "Xenopus_tropicalis_DN52081_c1_g1_i4.p1", "Xenopus_tropicalis_DN52298_c0_g1_i3.p1")
15	GO:0005524	ATP binding	1316	278	212.07	2.9e-07	c("Xenopus_tropicalis_DN10740_c0_g1_i1.p1", "Xenopus_tropicalis_DN108697_c0_g1_i1.p1", "Xenopus_tropicalis_DN109079_c0_g1_i1.p1", "Xenopus_tropicalis_DN109259_c0_g1_i1.p1", "Xenopus_tropicalis_DN110901_c0_g1_i1.p1", "Xenopus_tropicalis_DN11495_c0_g1_i1.p1", "Xenopus_tropicalis_DN1556_c0_g1_i1.p1", "Xenopus_tropicalis_DN20368_c0_g1_i1.p1", "Xenopus_tropicalis_DN2123_c0_g1_i1.p1", "Xenopus_tropicalis_DN23298_c0_g1_i1.p1", "Xenopus_tropicalis_DN24019_c0_g1_i1.p1", "Xenopus_tropicalis_DN24194_c0_g1_i3.p1", "Xenopus_tropicalis_DN2594_c0_g1_i1.p1", "Xenopus_tropicalis_DN26009_c0_g1_i2.p1", "Xenopus_tropicalis_DN26493_c0_g1_i1.p1", "Xenopus_tropicalis_DN26651_c0_g1_i1.p1", "Xenopus_tropicalis_DN26745_c0_g1_i1.p1", "Xenopus_tropicalis_DN26990_c0_g1_i1.p1", "Xenopus_tropicalis_DN27352_c0_g1_i2.p1", "Xenopus_tropicalis_DN27602_c0_g1_i1.p1", "Xenopus_tropicalis_DN28580_c0_g1_i1.p1", "Xenopus_tropicalis_DN29153_c0_g1_i1.p2", "Xenopus_tropicalis_DN29420_c1_g1_i1.p1", "Xenopus_tropicalis_DN29679_c0_g1_i1.p1", "Xenopus_tropicalis_DN30388_c0_g1_i1.p1", "Xenopus_tropicalis_DN30428_c0_g1_i1.p1", "Xenopus_tropicalis_DN30479_c0_g1_i4.p1", "Xenopus_tropicalis_DN30548_c0_g1_i2.p1", "Xenopus_tropicalis_DN30597_c0_g1_i1.p1", "Xenopus_tropicalis_DN30810_c0_g1_i1.p1", "Xenopus_tropicalis_DN30931_c0_g1_i1.p1", "Xenopus_tropicalis_DN30986_c0_g1_i1.p1", "Xenopus_tropicalis_DN31645_c0_g1_i1.p1", "Xenopus_tropicalis_DN31703_c0_g1_i1.p1", "Xenopus_tropicalis_DN31850_c0_g1_i1.p1", "Xenopus_tropicalis_DN31886_c0_g1_i1.p1", "Xenopus_tropicalis_DN31978_c0_g1_i1.p1", "Xenopus_tropicalis_DN32002_c0_g1_i1.p1", "Xenopus_tropicalis_DN32543_c0_g1_i1.p1", "Xenopus_tropicalis_DN32946_c0_g1_i1.p1", "Xenopus_tropicalis_DN32966_c0_g1_i1.p1", "Xenopus_tropicalis_DN32966_c0_g1_i3.p1", "Xenopus_tropicalis_DN33598_c0_g1_i2.p1", "Xenopus_tropicalis_DN33603_c0_g1_i1.p1", "Xenopus_tropicalis_DN34399_c0_g1_i1.p1", "Xenopus_tropicalis_DN35160_c0_g1_i1.p1", "Xenopus_tropicalis_DN35246_c0_g1_i1.p1", "Xenopus_tropicalis_DN35626_c0_g1_i1.p1", "Xenopus_tropicalis_DN35684_c0_g1_i1.p1", "Xenopus_tropicalis_DN35997_c1_g1_i1.p1", "Xenopus_tropicalis_DN36559_c0_g1_i1.p1", "Xenopus_tropicalis_DN36836_c0_g1_i1.p1", "Xenopus_tropicalis_DN36836_c0_g1_i5.p1", "Xenopus_tropicalis_DN37294_c0_g1_i2.p1", "Xenopus_tropicalis_DN37312_c0_g1_i1.p1", "Xenopus_tropicalis_DN37397_c0_g1_i1.p1", "Xenopus_tropicalis_DN37548_c0_g1_i1.p1", "Xenopus_tropicalis_DN37625_c0_g1_i1.p1", "Xenopus_tropicalis_DN37636_c0_g1_i2.p1", "Xenopus_tropicalis_DN38036_c1_g1_i1.p1", "Xenopus_tropicalis_DN38086_c0_g1_i2.p1", "Xenopus_tropicalis_DN38701_c0_g1_i1.p1", "Xenopus_tropicalis_DN38871_c0_g1_i1.p1", "Xenopus_tropicalis_DN39025_c0_g1_i6.p1", "Xenopus_tropicalis_DN39048_c0_g1_i2.p1", "Xenopus_tropicalis_DN39058_c0_g1_i5.p1", "Xenopus_tropicalis_DN39211_c0_g1_i1.p1", "Xenopus_tropicalis_DN39234_c0_g1_i1.p1", "Xenopus_tropicalis_DN39283_c0_g1_i1.p1", "Xenopus_tropicalis_DN39338_c0_g1_i1.p1", "Xenopus_tropicalis_DN39352_c1_g1_i1.p1", "Xenopus_tropicalis_DN39730_c0_g1_i2.p1", "Xenopus_tropicalis_DN40136_c0_g1_i1.p1", "Xenopus_tropicalis_DN40172_c0_g1_i1.p1", "Xenopus_tropicalis_DN40410_c0_g1_i1.p1", "Xenopus_tropicalis_DN40490_c1_g1_i1.p1", "Xenopus_tropicalis_DN40709_c0_g1_i1.p1", "Xenopus_tropicalis_DN40725_c0_g1_i1.p1", "Xenopus_tropicalis_DN40747_c0_g1_i1.p1", "Xenopus_tropicalis_DN40806_c0_g1_i2.p1", "Xenopus_tropicalis_DN40880_c0_g1_i2.p1", "Xenopus_tropicalis_DN40921_c0_g1_i1.p1", "Xenopus_tropicalis_DN41281_c0_g1_i1.p1", "Xenopus_tropicalis_DN41374_c0_g1_i3.p1", "Xenopus_tropicalis_DN41405_c0_g1_i1.p1", "Xenopus_tropicalis_DN41446_c0_g1_i2.p1", "Xenopus_tropicalis_DN41469_c0_g1_i1.p1", "Xenopus_tropicalis_DN41600_c0_g1_i1.p1", "Xenopus_tropicalis_DN41805_c0_g1_i3.p1", "Xenopus_tropicalis_DN41917_c1_g1_i3.p1", "Xenopus_tropicalis_DN41990_c0_g2_i1.p1", "Xenopus_tropicalis_DN42093_c0_g1_i1.p1", "Xenopus_tropicalis_DN42171_c0_g1_i1.p1", "Xenopus_tropicalis_DN42291_c0_g1_i1.p1", "Xenopus_tropicalis_DN42479_c0_g1_i2.p1", "Xenopus_tropicalis_DN42487_c0_g1_i2.p1", "Xenopus_tropicalis_DN42601_c0_g1_i2.p1", "Xenopus_tropicalis_DN42985_c1_g2_i2.p1", "Xenopus_tropicalis_DN43079_c0_g1_i1.p1", "Xenopus_tropicalis_DN43112_c0_g1_i2.p1", "Xenopus_tropicalis_DN43175_c0_g1_i1.p1", "Xenopus_tropicalis_DN43224_c0_g1_i2.p1", "Xenopus_tropicalis_DN43291_c0_g1_i1.p1", "Xenopus_tropicalis_DN43424_c0_g1_i2.p1", "Xenopus_tropicalis_DN43503_c0_g1_i1.p1", "Xenopus_tropicalis_DN43506_c2_g1_i1.p1", "Xenopus_tropicalis_DN43576_c2_g2_i2.p1", "Xenopus_tropicalis_DN43585_c0_g1_i1.p1", "Xenopus_tropicalis_DN44011_c0_g1_i8.p1", "Xenopus_tropicalis_DN44197_c0_g1_i2.p1", "Xenopus_tropicalis_DN44202_c0_g1_i1.p1", "Xenopus_tropicalis_DN44259_c1_g1_i1.p1", "Xenopus_tropicalis_DN44402_c0_g1_i3.p1", "Xenopus_tropicalis_DN44415_c0_g1_i1.p1", "Xenopus_tropicalis_DN44422_c0_g1_i1.p1", "Xenopus_tropicalis_DN44442_c2_g1_i3.p1", "Xenopus_tropicalis_DN44465_c0_g1_i4.p1", "Xenopus_tropicalis_DN44586_c0_g1_i3.p1", "Xenopus_tropicalis_DN44668_c1_g1_i1.p1", "Xenopus_tropicalis_DN44702_c0_g1_i1.p1", "Xenopus_tropicalis_DN44709_c0_g1_i1.p1", "Xenopus_tropicalis_DN44749_c0_g1_i1.p1", "Xenopus_tropicalis_DN44782_c1_g1_i1.p1", "Xenopus_tropicalis_DN44811_c6_g1_i1.p1", "Xenopus_tropicalis_DN44865_c0_g1_i2.p1", "Xenopus_tropicalis_DN44866_c0_g1_i1.p1", "Xenopus_tropicalis_DN44891_c0_g1_i2.p1", "Xenopus_tropicalis_DN44956_c1_g1_i2.p1", "Xenopus_tropicalis_DN45113_c0_g1_i1.p1", "Xenopus_tropicalis_DN45151_c0_g1_i6.p1", "Xenopus_tropicalis_DN45286_c0_g1_i2.p1", "Xenopus_tropicalis_DN45337_c0_g1_i2.p1", "Xenopus_tropicalis_DN45342_c0_g1_i1.p1", "Xenopus_tropicalis_DN45413_c0_g1_i2.p1", "Xenopus_tropicalis_DN4546_c0_g1_i1.p1", "Xenopus_tropicalis_DN45644_c1_g1_i1.p1", "Xenopus_tropicalis_DN45688_c0_g1_i1.p1", "Xenopus_tropicalis_DN45887_c0_g1_i2.p1", "Xenopus_tropicalis_DN46061_c0_g1_i1.p1", "Xenopus_tropicalis_DN46128_c0_g1_i1.p1", "Xenopus_tropicalis_DN46192_c0_g1_i1.p1", "Xenopus_tropicalis_DN46297_c0_g1_i1.p1", "Xenopus_tropicalis_DN46405_c2_g1_i1.p1", "Xenopus_tropicalis_DN46423_c0_g1_i1.p1", "Xenopus_tropicalis_DN46460_c0_g2_i1.p1", "Xenopus_tropicalis_DN46575_c0_g1_i1.p1", "Xenopus_tropicalis_DN46683_c0_g1_i1.p1", "Xenopus_tropicalis_DN46705_c0_g1_i1.p1", "Xenopus_tropicalis_DN46725_c0_g1_i1.p1", "Xenopus_tropicalis_DN46811_c0_g1_i2.p1", "Xenopus_tropicalis_DN46846_c0_g1_i7.p1", "Xenopus_tropicalis_DN46858_c0_g1_i7.p1", "Xenopus_tropicalis_DN46885_c0_g1_i1.p1", "Xenopus_tropicalis_DN46965_c0_g1_i1.p1", "Xenopus_tropicalis_DN46975_c0_g1_i2.p1", "Xenopus_tropicalis_DN47048_c1_g1_i2.p1", "Xenopus_tropicalis_DN47056_c0_g1_i1.p1", "Xenopus_tropicalis_DN47068_c1_g1_i1.p1", "Xenopus_tropicalis_DN47154_c0_g1_i1.p1", "Xenopus_tropicalis_DN47154_c0_g1_i2.p1", "Xenopus_tropicalis_DN47240_c0_g1_i1.p1", "Xenopus_tropicalis_DN47365_c0_g1_i2.p1", "Xenopus_tropicalis_DN47436_c0_g1_i1.p1", "Xenopus_tropicalis_DN47446_c0_g1_i1.p1", "Xenopus_tropicalis_DN47497_c1_g1_i3.p1", "Xenopus_tropicalis_DN47514_c0_g1_i1.p1", "Xenopus_tropicalis_DN47606_c0_g1_i3.p1", "Xenopus_tropicalis_DN47630_c0_g2_i1.p1", "Xenopus_tropicalis_DN47725_c0_g1_i10.p1", "Xenopus_tropicalis_DN47782_c0_g1_i1.p1", "Xenopus_tropicalis_DN47833_c0_g1_i2.p1", "Xenopus_tropicalis_DN47849_c0_g1_i1.p1", "Xenopus_tropicalis_DN47892_c0_g1_i1.p1", "Xenopus_tropicalis_DN47920_c0_g1_i1.p1", "Xenopus_tropicalis_DN47965_c0_g1_i1.p1", "Xenopus_tropicalis_DN48076_c0_g1_i1.p1", "Xenopus_tropicalis_DN48115_c0_g1_i1.p1", "Xenopus_tropicalis_DN48141_c0_g2_i1.p1", "Xenopus_tropicalis_DN48169_c0_g1_i1.p1", "Xenopus_tropicalis_DN48172_c0_g1_i1.p1", "Xenopus_tropicalis_DN48229_c0_g1_i3.p1", "Xenopus_tropicalis_DN48287_c1_g1_i1.p1", "Xenopus_tropicalis_DN48342_c0_g1_i5.p1", "Xenopus_tropicalis_DN48342_c0_g1_i6.p1", "Xenopus_tropicalis_DN48379_c3_g1_i1.p1", "Xenopus_tropicalis_DN48397_c0_g1_i1.p1", "Xenopus_tropicalis_DN48399_c0_g1_i1.p1", "Xenopus_tropicalis_DN48490_c1_g1_i3.p1", "Xenopus_tropicalis_DN48491_c0_g1_i1.p1", "Xenopus_tropicalis_DN48523_c0_g1_i1.p1", "Xenopus_tropicalis_DN48642_c0_g1_i1.p1", "Xenopus_tropicalis_DN48644_c0_g1_i3.p1", "Xenopus_tropicalis_DN48707_c0_g1_i1.p1", "Xenopus_tropicalis_DN48885_c0_g1_i3.p1", "Xenopus_tropicalis_DN48979_c0_g1_i6.p1", "Xenopus_tropicalis_DN49091_c0_g1_i3.p1", "Xenopus_tropicalis_DN49362_c0_g1_i1.p1", "Xenopus_tropicalis_DN49455_c2_g1_i1.p1", "Xenopus_tropicalis_DN49481_c0_g1_i1.p1", "Xenopus_tropicalis_DN49507_c0_g1_i1.p1", "Xenopus_tropicalis_DN49528_c7_g1_i4.p1", "Xenopus_tropicalis_DN49557_c0_g1_i3.p1", "Xenopus_tropicalis_DN49585_c0_g1_i2.p1", "Xenopus_tropicalis_DN49701_c0_g1_i1.p1", "Xenopus_tropicalis_DN49743_c0_g1_i1.p1", "Xenopus_tropicalis_DN49743_c0_g1_i3.p1", "Xenopus_tropicalis_DN49810_c0_g1_i1.p1", "Xenopus_tropicalis_DN49820_c2_g2_i2.p1", "Xenopus_tropicalis_DN49825_c1_g1_i1.p1", "Xenopus_tropicalis_DN49950_c0_g1_i3.p1", "Xenopus_tropicalis_DN49980_c0_g1_i2.p1", "Xenopus_tropicalis_DN49987_c0_g1_i1.p1", "Xenopus_tropicalis_DN50044_c0_g2_i1.p1", "Xenopus_tropicalis_DN50091_c1_g1_i1.p1", "Xenopus_tropicalis_DN50138_c0_g1_i1.p1", "Xenopus_tropicalis_DN50161_c0_g1_i2.p1", "Xenopus_tropicalis_DN50214_c0_g1_i1.p1", "Xenopus_tropicalis_DN50226_c0_g1_i1.p1", "Xenopus_tropicalis_DN50227_c0_g1_i5.p1", "Xenopus_tropicalis_DN50240_c0_g1_i5.p1", "Xenopus_tropicalis_DN50387_c0_g2_i1.p1", "Xenopus_tropicalis_DN50426_c1_g2_i1.p1", "Xenopus_tropicalis_DN50464_c0_g1_i1.p1", "Xenopus_tropicalis_DN50480_c3_g1_i2.p1", "Xenopus_tropicalis_DN50487_c0_g1_i7.p1", "Xenopus_tropicalis_DN50532_c0_g1_i1.p1", "Xenopus_tropicalis_DN50571_c0_g1_i1.p1", "Xenopus_tropicalis_DN50598_c0_g1_i1.p1", "Xenopus_tropicalis_DN50620_c0_g1_i5.p1", "Xenopus_tropicalis_DN50628_c0_g1_i1.p1", "Xenopus_tropicalis_DN50670_c0_g1_i3.p1", "Xenopus_tropicalis_DN50749_c4_g1_i2.p1", "Xenopus_tropicalis_DN50863_c1_g1_i1.p1", "Xenopus_tropicalis_DN50889_c0_g1_i4.p1", "Xenopus_tropicalis_DN50957_c2_g1_i4.p1", "Xenopus_tropicalis_DN51085_c3_g1_i1.p1", "Xenopus_tropicalis_DN51138_c0_g1_i6.p1", "Xenopus_tropicalis_DN51265_c0_g1_i1.p1", "Xenopus_tropicalis_DN51268_c1_g1_i2.p1", "Xenopus_tropicalis_DN51317_c4_g1_i2.p1", "Xenopus_tropicalis_DN51324_c0_g1_i1.p1", "Xenopus_tropicalis_DN51545_c0_g1_i1.p1", "Xenopus_tropicalis_DN51645_c3_g1_i1.p1", "Xenopus_tropicalis_DN51662_c1_g1_i1.p1", "Xenopus_tropicalis_DN51745_c0_g1_i1.p1", "Xenopus_tropicalis_DN51786_c0_g1_i4.p1", "Xenopus_tropicalis_DN51943_c0_g1_i2.p1", "Xenopus_tropicalis_DN51945_c3_g1_i2.p1", "Xenopus_tropicalis_DN51991_c0_g1_i3.p1", "Xenopus_tropicalis_DN51998_c0_g1_i1.p1", "Xenopus_tropicalis_DN52047_c1_g1_i2.p1", "Xenopus_tropicalis_DN52053_c0_g1_i2.p1", "Xenopus_tropicalis_DN52067_c0_g1_i1.p1", "Xenopus_tropicalis_DN52159_c9_g2_i6.p1", "Xenopus_tropicalis_DN52232_c0_g1_i1.p1", "Xenopus_tropicalis_DN52270_c7_g1_i1.p1", "Xenopus_tropicalis_DN52284_c5_g2_i4.p1", "Xenopus_tropicalis_DN52314_c1_g1_i1.p1", "Xenopus_tropicalis_DN52314_c1_g1_i2.p1", "Xenopus_tropicalis_DN52394_c3_g1_i2.p1", "Xenopus_tropicalis_DN52405_c0_g1_i1.p1", "Xenopus_tropicalis_DN52442_c2_g1_i1.p1", "Xenopus_tropicalis_DN52461_c2_g3_i2.p1", "Xenopus_tropicalis_DN52556_c0_g1_i1.p1", "Xenopus_tropicalis_DN52576_c1_g1_i1.p1", "Xenopus_tropicalis_DN52651_c2_g1_i1.p1", "Xenopus_tropicalis_DN52734_c0_g1_i1.p1", "Xenopus_tropicalis_DN52779_c0_g1_i2.p1", "Xenopus_tropicalis_DN52936_c0_g1_i1.p1", "Xenopus_tropicalis_DN52958_c0_g1_i8.p1", "Xenopus_tropicalis_DN53071_c0_g1_i5.p1", "Xenopus_tropicalis_DN53102_c12_g2_i2.p1", "Xenopus_tropicalis_DN5983_c0_g1_i1.p1", "Xenopus_tropicalis_DN63098_c0_g1_i1.p1", "Xenopus_tropicalis_DN68173_c0_g1_i1.p1", "Xenopus_tropicalis_DN79933_c1_g1_i2.p1", "Xenopus_tropicalis_DN8253_c0_g1_i1.p1", "Xenopus_tropicalis_DN94222_c0_g1_i1.p1")
16	GO:0008757	S-adenosylmethionine-dependent methyltra...	93	35	14.99	4.1e-07	c("Xenopus_tropicalis_DN21353_c0_g1_i2.p1", "Xenopus_tropicalis_DN25301_c0_g1_i1.p1", "Xenopus_tropicalis_DN34940_c0_g1_i1.p1", "Xenopus_tropicalis_DN35854_c0_g1_i1.p1", "Xenopus_tropicalis_DN38771_c0_g1_i1.p1", "Xenopus_tropicalis_DN39895_c0_g1_i1.p1", "Xenopus_tropicalis_DN40366_c0_g1_i1.p1", "Xenopus_tropicalis_DN40460_c0_g1_i3.p1", "Xenopus_tropicalis_DN40863_c0_g1_i2.p1", "Xenopus_tropicalis_DN40900_c0_g1_i4.p1", "Xenopus_tropicalis_DN41143_c0_g1_i20.p1", "Xenopus_tropicalis_DN41143_c0_g1_i8.p1", "Xenopus_tropicalis_DN43113_c0_g1_i2.p1", "Xenopus_tropicalis_DN43727_c0_g1_i1.p1", "Xenopus_tropicalis_DN43780_c0_g1_i1.p1", "Xenopus_tropicalis_DN43780_c0_g1_i3.p1", "Xenopus_tropicalis_DN44212_c0_g1_i1.p1", "Xenopus_tropicalis_DN44730_c0_g1_i2.p1", "Xenopus_tropicalis_DN45939_c0_g1_i1.p1", "Xenopus_tropicalis_DN46676_c0_g1_i2.p1", "Xenopus_tropicalis_DN47028_c1_g1_i8.p1", "Xenopus_tropicalis_DN47832_c3_g1_i1.p1", "Xenopus_tropicalis_DN48025_c0_g1_i2.p1", "Xenopus_tropicalis_DN48235_c1_g1_i1.p1", "Xenopus_tropicalis_DN48544_c1_g1_i2.p1", "Xenopus_tropicalis_DN48824_c0_g1_i1.p1", "Xenopus_tropicalis_DN48881_c4_g1_i2.p1", "Xenopus_tropicalis_DN49685_c1_g2_i2.p1", "Xenopus_tropicalis_DN49719_c0_g1_i2.p1", "Xenopus_tropicalis_DN50295_c1_g1_i4.p1", "Xenopus_tropicalis_DN51073_c0_g1_i5.p1", "Xenopus_tropicalis_DN51213_c0_g1_i1.p1", "Xenopus_tropicalis_DN51462_c0_g1_i1.p1", "Xenopus_tropicalis_DN52084_c0_g1_i3.p1", "Xenopus_tropicalis_DN52211_c4_g2_i1.p1")
17	GO:0015631	tubulin binding	158	50	25.46	8.6e-07	c("Xenopus_tropicalis_DN123215_c0_g1_i1.p1", "Xenopus_tropicalis_DN23881_c0_g1_i1.p1", "Xenopus_tropicalis_DN29420_c1_g1_i1.p1", "Xenopus_tropicalis_DN31392_c0_g1_i1.p1", "Xenopus_tropicalis_DN3577_c0_g1_i1.p1", "Xenopus_tropicalis_DN38701_c0_g1_i1.p1", "Xenopus_tropicalis_DN39434_c0_g1_i1.p1", "Xenopus_tropicalis_DN40616_c0_g1_i1.p1", "Xenopus_tropicalis_DN41469_c0_g1_i1.p1", "Xenopus_tropicalis_DN42027_c0_g1_i1.p1", "Xenopus_tropicalis_DN42035_c0_g1_i2.p1", "Xenopus_tropicalis_DN42756_c0_g1_i1.p1", "Xenopus_tropicalis_DN43112_c0_g1_i2.p1", "Xenopus_tropicalis_DN43224_c0_g1_i2.p1", "Xenopus_tropicalis_DN43503_c0_g1_i1.p1", "Xenopus_tropicalis_DN44317_c0_g1_i1.p1", "Xenopus_tropicalis_DN44702_c0_g1_i1.p1", "Xenopus_tropicalis_DN44865_c0_g1_i2.p1", "Xenopus_tropicalis_DN44881_c0_g2_i1.p1", "Xenopus_tropicalis_DN46460_c0_g2_i1.p1", "Xenopus_tropicalis_DN46858_c0_g1_i7.p1", "Xenopus_tropicalis_DN47108_c0_g1_i2.p1", "Xenopus_tropicalis_DN47154_c0_g1_i1.p1", "Xenopus_tropicalis_DN47154_c0_g1_i2.p1", "Xenopus_tropicalis_DN47810_c0_g1_i1.p1", "Xenopus_tropicalis_DN47849_c0_g1_i1.p1", "Xenopus_tropicalis_DN47887_c0_g1_i1.p1", "Xenopus_tropicalis_DN47965_c0_g1_i1.p1", "Xenopus_tropicalis_DN48287_c1_g1_i1.p1", "Xenopus_tropicalis_DN48490_c1_g1_i3.p1", "Xenopus_tropicalis_DN48645_c0_g1_i1.p1", "Xenopus_tropicalis_DN48885_c0_g1_i3.p1", "Xenopus_tropicalis_DN48930_c0_g1_i1.p1", "Xenopus_tropicalis_DN49372_c0_g1_i2.p1", "Xenopus_tropicalis_DN49507_c0_g1_i1.p1", "Xenopus_tropicalis_DN50082_c0_g1_i2.p1", "Xenopus_tropicalis_DN50091_c1_g1_i1.p1", "Xenopus_tropicalis_DN50214_c0_g1_i1.p1", "Xenopus_tropicalis_DN50338_c2_g1_i1.p1", "Xenopus_tropicalis_DN50445_c0_g1_i3.p1", "Xenopus_tropicalis_DN50445_c0_g1_i5.p1", "Xenopus_tropicalis_DN51113_c0_g1_i1.p1", "Xenopus_tropicalis_DN51703_c4_g1_i1.p1", "Xenopus_tropicalis_DN52047_c1_g1_i2.p1", "Xenopus_tropicalis_DN52053_c0_g1_i2.p1", "Xenopus_tropicalis_DN52253_c9_g1_i1.p1", "Xenopus_tropicalis_DN52834_c2_g2_i4.p1", "Xenopus_tropicalis_DN52958_c0_g1_i8.p1", "Xenopus_tropicalis_DN53071_c0_g1_i5.p1", "Xenopus_tropicalis_DN79933_c1_g1_i2.p1")
18	GO:0140098	catalytic activity, acting on RNA	167	52	26.91	9.1e-07	c("Xenopus_tropicalis_DN17754_c0_g1_i1.p1", "Xenopus_tropicalis_DN21353_c0_g1_i2.p1", "Xenopus_tropicalis_DN22002_c0_g1_i3.p1", "Xenopus_tropicalis_DN29153_c0_g1_i1.p2", "Xenopus_tropicalis_DN33643_c0_g1_i1.p1", "Xenopus_tropicalis_DN37405_c1_g1_i1.p1", "Xenopus_tropicalis_DN37613_c0_g1_i1.p1", "Xenopus_tropicalis_DN38771_c0_g1_i1.p1", "Xenopus_tropicalis_DN38793_c0_g1_i1.p1", "Xenopus_tropicalis_DN39895_c0_g1_i1.p1", "Xenopus_tropicalis_DN40087_c0_g1_i1.p2", "Xenopus_tropicalis_DN40460_c0_g1_i3.p1", "Xenopus_tropicalis_DN40900_c0_g1_i4.p1", "Xenopus_tropicalis_DN42274_c0_g1_i1.p1", "Xenopus_tropicalis_DN43275_c1_g1_i1.p1", "Xenopus_tropicalis_DN43727_c0_g1_i1.p1", "Xenopus_tropicalis_DN43776_c0_g1_i1.p1", "Xenopus_tropicalis_DN44265_c0_g1_i3.p1", "Xenopus_tropicalis_DN44341_c0_g1_i2.p1", "Xenopus_tropicalis_DN44478_c0_g1_i3.p1", "Xenopus_tropicalis_DN44509_c0_g1_i4.p1", "Xenopus_tropicalis_DN44730_c0_g1_i2.p1", "Xenopus_tropicalis_DN44925_c0_g1_i1.p1", "Xenopus_tropicalis_DN45015_c0_g1_i2.p1", "Xenopus_tropicalis_DN45040_c0_g1_i2.p1", "Xenopus_tropicalis_DN45323_c0_g1_i1.p1", "Xenopus_tropicalis_DN45748_c1_g1_i2.p1", "Xenopus_tropicalis_DN46233_c0_g1_i4.p1", "Xenopus_tropicalis_DN46297_c0_g1_i1.p1", "Xenopus_tropicalis_DN46676_c0_g1_i2.p1", "Xenopus_tropicalis_DN46705_c0_g1_i1.p1", "Xenopus_tropicalis_DN47048_c1_g1_i2.p1", "Xenopus_tropicalis_DN47833_c0_g1_i2.p1", "Xenopus_tropicalis_DN48229_c0_g1_i3.p1", "Xenopus_tropicalis_DN48593_c2_g1_i1.p1", "Xenopus_tropicalis_DN48737_c0_g1_i1.p1", "Xenopus_tropicalis_DN49015_c2_g1_i5.p1", "Xenopus_tropicalis_DN49528_c7_g1_i4.p1", "Xenopus_tropicalis_DN49568_c2_g1_i9.p1", "Xenopus_tropicalis_DN49962_c1_g1_i1.p1", "Xenopus_tropicalis_DN49994_c1_g1_i1.p1", "Xenopus_tropicalis_DN50295_c1_g1_i4.p1", "Xenopus_tropicalis_DN50828_c1_g1_i3.p1", "Xenopus_tropicalis_DN50957_c2_g1_i4.p1", "Xenopus_tropicalis_DN51456_c0_g1_i5.p1", "Xenopus_tropicalis_DN51462_c0_g1_i1.p1", "Xenopus_tropicalis_DN51607_c4_g3_i1.p1", "Xenopus_tropicalis_DN51818_c11_g1_i2.p1", "Xenopus_tropicalis_DN52084_c0_g1_i3.p1", "Xenopus_tropicalis_DN52233_c3_g1_i3.p1", "Xenopus_tropicalis_DN5672_c0_g1_i1.p1", "Xenopus_tropicalis_DN68173_c0_g1_i1.p1")
19	GO:0032559	adenyl ribonucleotide binding	1336	278	215.3	1.1e-06	c("Xenopus_tropicalis_DN10740_c0_g1_i1.p1", "Xenopus_tropicalis_DN108697_c0_g1_i1.p1", "Xenopus_tropicalis_DN109079_c0_g1_i1.p1", "Xenopus_tropicalis_DN109259_c0_g1_i1.p1", "Xenopus_tropicalis_DN110901_c0_g1_i1.p1", "Xenopus_tropicalis_DN11495_c0_g1_i1.p1", "Xenopus_tropicalis_DN1556_c0_g1_i1.p1", "Xenopus_tropicalis_DN20368_c0_g1_i1.p1", "Xenopus_tropicalis_DN2123_c0_g1_i1.p1", "Xenopus_tropicalis_DN23298_c0_g1_i1.p1", "Xenopus_tropicalis_DN24019_c0_g1_i1.p1", "Xenopus_tropicalis_DN24194_c0_g1_i3.p1", "Xenopus_tropicalis_DN2594_c0_g1_i1.p1", "Xenopus_tropicalis_DN26009_c0_g1_i2.p1", "Xenopus_tropicalis_DN26493_c0_g1_i1.p1", "Xenopus_tropicalis_DN26651_c0_g1_i1.p1", "Xenopus_tropicalis_DN26745_c0_g1_i1.p1", "Xenopus_tropicalis_DN26990_c0_g1_i1.p1", "Xenopus_tropicalis_DN27352_c0_g1_i2.p1", "Xenopus_tropicalis_DN27602_c0_g1_i1.p1", "Xenopus_tropicalis_DN28580_c0_g1_i1.p1", "Xenopus_tropicalis_DN29153_c0_g1_i1.p2", "Xenopus_tropicalis_DN29420_c1_g1_i1.p1", "Xenopus_tropicalis_DN29679_c0_g1_i1.p1", "Xenopus_tropicalis_DN30388_c0_g1_i1.p1", "Xenopus_tropicalis_DN30428_c0_g1_i1.p1", "Xenopus_tropicalis_DN30479_c0_g1_i4.p1", "Xenopus_tropicalis_DN30548_c0_g1_i2.p1", "Xenopus_tropicalis_DN30597_c0_g1_i1.p1", "Xenopus_tropicalis_DN30810_c0_g1_i1.p1", "Xenopus_tropicalis_DN30931_c0_g1_i1.p1", "Xenopus_tropicalis_DN30986_c0_g1_i1.p1", "Xenopus_tropicalis_DN31645_c0_g1_i1.p1", "Xenopus_tropicalis_DN31703_c0_g1_i1.p1", "Xenopus_tropicalis_DN31850_c0_g1_i1.p1", "Xenopus_tropicalis_DN31886_c0_g1_i1.p1", "Xenopus_tropicalis_DN31978_c0_g1_i1.p1", "Xenopus_tropicalis_DN32002_c0_g1_i1.p1", "Xenopus_tropicalis_DN32543_c0_g1_i1.p1", "Xenopus_tropicalis_DN32946_c0_g1_i1.p1", "Xenopus_tropicalis_DN32966_c0_g1_i1.p1", "Xenopus_tropicalis_DN32966_c0_g1_i3.p1", "Xenopus_tropicalis_DN33598_c0_g1_i2.p1", "Xenopus_tropicalis_DN33603_c0_g1_i1.p1", "Xenopus_tropicalis_DN34399_c0_g1_i1.p1", "Xenopus_tropicalis_DN35160_c0_g1_i1.p1", "Xenopus_tropicalis_DN35246_c0_g1_i1.p1", "Xenopus_tropicalis_DN35626_c0_g1_i1.p1", "Xenopus_tropicalis_DN35684_c0_g1_i1.p1", "Xenopus_tropicalis_DN35997_c1_g1_i1.p1", "Xenopus_tropicalis_DN36559_c0_g1_i1.p1", "Xenopus_tropicalis_DN36836_c0_g1_i1.p1", "Xenopus_tropicalis_DN36836_c0_g1_i5.p1", "Xenopus_tropicalis_DN37294_c0_g1_i2.p1", "Xenopus_tropicalis_DN37312_c0_g1_i1.p1", "Xenopus_tropicalis_DN37397_c0_g1_i1.p1", "Xenopus_tropicalis_DN37548_c0_g1_i1.p1", "Xenopus_tropicalis_DN37625_c0_g1_i1.p1", "Xenopus_tropicalis_DN37636_c0_g1_i2.p1", "Xenopus_tropicalis_DN38036_c1_g1_i1.p1", "Xenopus_tropicalis_DN38086_c0_g1_i2.p1", "Xenopus_tropicalis_DN38701_c0_g1_i1.p1", "Xenopus_tropicalis_DN38871_c0_g1_i1.p1", "Xenopus_tropicalis_DN39025_c0_g1_i6.p1", "Xenopus_tropicalis_DN39048_c0_g1_i2.p1", "Xenopus_tropicalis_DN39058_c0_g1_i5.p1", "Xenopus_tropicalis_DN39211_c0_g1_i1.p1", "Xenopus_tropicalis_DN39234_c0_g1_i1.p1", "Xenopus_tropicalis_DN39283_c0_g1_i1.p1", "Xenopus_tropicalis_DN39338_c0_g1_i1.p1", "Xenopus_tropicalis_DN39352_c1_g1_i1.p1", "Xenopus_tropicalis_DN39730_c0_g1_i2.p1", "Xenopus_tropicalis_DN40136_c0_g1_i1.p1", "Xenopus_tropicalis_DN40172_c0_g1_i1.p1", "Xenopus_tropicalis_DN40410_c0_g1_i1.p1", "Xenopus_tropicalis_DN40490_c1_g1_i1.p1", "Xenopus_tropicalis_DN40709_c0_g1_i1.p1", "Xenopus_tropicalis_DN40725_c0_g1_i1.p1", "Xenopus_tropicalis_DN40747_c0_g1_i1.p1", "Xenopus_tropicalis_DN40806_c0_g1_i2.p1", "Xenopus_tropicalis_DN40880_c0_g1_i2.p1", "Xenopus_tropicalis_DN40921_c0_g1_i1.p1", "Xenopus_tropicalis_DN41281_c0_g1_i1.p1", "Xenopus_tropicalis_DN41374_c0_g1_i3.p1", "Xenopus_tropicalis_DN41405_c0_g1_i1.p1", "Xenopus_tropicalis_DN41446_c0_g1_i2.p1", "Xenopus_tropicalis_DN41469_c0_g1_i1.p1", "Xenopus_tropicalis_DN41600_c0_g1_i1.p1", "Xenopus_tropicalis_DN41805_c0_g1_i3.p1", "Xenopus_tropicalis_DN41917_c1_g1_i3.p1", "Xenopus_tropicalis_DN41990_c0_g2_i1.p1", "Xenopus_tropicalis_DN42093_c0_g1_i1.p1", "Xenopus_tropicalis_DN42171_c0_g1_i1.p1", "Xenopus_tropicalis_DN42291_c0_g1_i1.p1", "Xenopus_tropicalis_DN42479_c0_g1_i2.p1", "Xenopus_tropicalis_DN42487_c0_g1_i2.p1", "Xenopus_tropicalis_DN42601_c0_g1_i2.p1", "Xenopus_tropicalis_DN42985_c1_g2_i2.p1", "Xenopus_tropicalis_DN43079_c0_g1_i1.p1", "Xenopus_tropicalis_DN43112_c0_g1_i2.p1", "Xenopus_tropicalis_DN43175_c0_g1_i1.p1", "Xenopus_tropicalis_DN43224_c0_g1_i2.p1", "Xenopus_tropicalis_DN43291_c0_g1_i1.p1", "Xenopus_tropicalis_DN43424_c0_g1_i2.p1", "Xenopus_tropicalis_DN43503_c0_g1_i1.p1", "Xenopus_tropicalis_DN43506_c2_g1_i1.p1", "Xenopus_tropicalis_DN43576_c2_g2_i2.p1", "Xenopus_tropicalis_DN43585_c0_g1_i1.p1", "Xenopus_tropicalis_DN44011_c0_g1_i8.p1", "Xenopus_tropicalis_DN44197_c0_g1_i2.p1", "Xenopus_tropicalis_DN44202_c0_g1_i1.p1", "Xenopus_tropicalis_DN44259_c1_g1_i1.p1", "Xenopus_tropicalis_DN44402_c0_g1_i3.p1", "Xenopus_tropicalis_DN44415_c0_g1_i1.p1", "Xenopus_tropicalis_DN44422_c0_g1_i1.p1", "Xenopus_tropicalis_DN44442_c2_g1_i3.p1", "Xenopus_tropicalis_DN44465_c0_g1_i4.p1", "Xenopus_tropicalis_DN44586_c0_g1_i3.p1", "Xenopus_tropicalis_DN44668_c1_g1_i1.p1", "Xenopus_tropicalis_DN44702_c0_g1_i1.p1", "Xenopus_tropicalis_DN44709_c0_g1_i1.p1", "Xenopus_tropicalis_DN44749_c0_g1_i1.p1", "Xenopus_tropicalis_DN44782_c1_g1_i1.p1", "Xenopus_tropicalis_DN44811_c6_g1_i1.p1", "Xenopus_tropicalis_DN44865_c0_g1_i2.p1", "Xenopus_tropicalis_DN44866_c0_g1_i1.p1", "Xenopus_tropicalis_DN44891_c0_g1_i2.p1", "Xenopus_tropicalis_DN44956_c1_g1_i2.p1", "Xenopus_tropicalis_DN45113_c0_g1_i1.p1", "Xenopus_tropicalis_DN45151_c0_g1_i6.p1", "Xenopus_tropicalis_DN45286_c0_g1_i2.p1", "Xenopus_tropicalis_DN45337_c0_g1_i2.p1", "Xenopus_tropicalis_DN45342_c0_g1_i1.p1", "Xenopus_tropicalis_DN45413_c0_g1_i2.p1", "Xenopus_tropicalis_DN4546_c0_g1_i1.p1", "Xenopus_tropicalis_DN45644_c1_g1_i1.p1", "Xenopus_tropicalis_DN45688_c0_g1_i1.p1", "Xenopus_tropicalis_DN45887_c0_g1_i2.p1", "Xenopus_tropicalis_DN46061_c0_g1_i1.p1", "Xenopus_tropicalis_DN46128_c0_g1_i1.p1", "Xenopus_tropicalis_DN46192_c0_g1_i1.p1", "Xenopus_tropicalis_DN46297_c0_g1_i1.p1", "Xenopus_tropicalis_DN46405_c2_g1_i1.p1", "Xenopus_tropicalis_DN46423_c0_g1_i1.p1", "Xenopus_tropicalis_DN46460_c0_g2_i1.p1", "Xenopus_tropicalis_DN46575_c0_g1_i1.p1", "Xenopus_tropicalis_DN46683_c0_g1_i1.p1", "Xenopus_tropicalis_DN46705_c0_g1_i1.p1", "Xenopus_tropicalis_DN46725_c0_g1_i1.p1", "Xenopus_tropicalis_DN46811_c0_g1_i2.p1", "Xenopus_tropicalis_DN46846_c0_g1_i7.p1", "Xenopus_tropicalis_DN46858_c0_g1_i7.p1", "Xenopus_tropicalis_DN46885_c0_g1_i1.p1", "Xenopus_tropicalis_DN46965_c0_g1_i1.p1", "Xenopus_tropicalis_DN46975_c0_g1_i2.p1", "Xenopus_tropicalis_DN47048_c1_g1_i2.p1", "Xenopus_tropicalis_DN47056_c0_g1_i1.p1", "Xenopus_tropicalis_DN47068_c1_g1_i1.p1", "Xenopus_tropicalis_DN47154_c0_g1_i1.p1", "Xenopus_tropicalis_DN47154_c0_g1_i2.p1", "Xenopus_tropicalis_DN47240_c0_g1_i1.p1", "Xenopus_tropicalis_DN47365_c0_g1_i2.p1", "Xenopus_tropicalis_DN47436_c0_g1_i1.p1", "Xenopus_tropicalis_DN47446_c0_g1_i1.p1", "Xenopus_tropicalis_DN47497_c1_g1_i3.p1", "Xenopus_tropicalis_DN47514_c0_g1_i1.p1", "Xenopus_tropicalis_DN47606_c0_g1_i3.p1", "Xenopus_tropicalis_DN47630_c0_g2_i1.p1", "Xenopus_tropicalis_DN47725_c0_g1_i10.p1", "Xenopus_tropicalis_DN47782_c0_g1_i1.p1", "Xenopus_tropicalis_DN47833_c0_g1_i2.p1", "Xenopus_tropicalis_DN47849_c0_g1_i1.p1", "Xenopus_tropicalis_DN47892_c0_g1_i1.p1", "Xenopus_tropicalis_DN47920_c0_g1_i1.p1", "Xenopus_tropicalis_DN47965_c0_g1_i1.p1", "Xenopus_tropicalis_DN48076_c0_g1_i1.p1", "Xenopus_tropicalis_DN48115_c0_g1_i1.p1", "Xenopus_tropicalis_DN48141_c0_g2_i1.p1", "Xenopus_tropicalis_DN48169_c0_g1_i1.p1", "Xenopus_tropicalis_DN48172_c0_g1_i1.p1", "Xenopus_tropicalis_DN48229_c0_g1_i3.p1", "Xenopus_tropicalis_DN48287_c1_g1_i1.p1", "Xenopus_tropicalis_DN48342_c0_g1_i5.p1", "Xenopus_tropicalis_DN48342_c0_g1_i6.p1", "Xenopus_tropicalis_DN48379_c3_g1_i1.p1", "Xenopus_tropicalis_DN48397_c0_g1_i1.p1", "Xenopus_tropicalis_DN48399_c0_g1_i1.p1", "Xenopus_tropicalis_DN48490_c1_g1_i3.p1", "Xenopus_tropicalis_DN48491_c0_g1_i1.p1", "Xenopus_tropicalis_DN48523_c0_g1_i1.p1", "Xenopus_tropicalis_DN48642_c0_g1_i1.p1", "Xenopus_tropicalis_DN48644_c0_g1_i3.p1", "Xenopus_tropicalis_DN48707_c0_g1_i1.p1", "Xenopus_tropicalis_DN48885_c0_g1_i3.p1", "Xenopus_tropicalis_DN48979_c0_g1_i6.p1", "Xenopus_tropicalis_DN49091_c0_g1_i3.p1", "Xenopus_tropicalis_DN49362_c0_g1_i1.p1", "Xenopus_tropicalis_DN49455_c2_g1_i1.p1", "Xenopus_tropicalis_DN49481_c0_g1_i1.p1", "Xenopus_tropicalis_DN49507_c0_g1_i1.p1", "Xenopus_tropicalis_DN49528_c7_g1_i4.p1", "Xenopus_tropicalis_DN49557_c0_g1_i3.p1", "Xenopus_tropicalis_DN49585_c0_g1_i2.p1", "Xenopus_tropicalis_DN49701_c0_g1_i1.p1", "Xenopus_tropicalis_DN49743_c0_g1_i1.p1", "Xenopus_tropicalis_DN49743_c0_g1_i3.p1", "Xenopus_tropicalis_DN49810_c0_g1_i1.p1", "Xenopus_tropicalis_DN49820_c2_g2_i2.p1", "Xenopus_tropicalis_DN49825_c1_g1_i1.p1", "Xenopus_tropicalis_DN49950_c0_g1_i3.p1", "Xenopus_tropicalis_DN49980_c0_g1_i2.p1", "Xenopus_tropicalis_DN49987_c0_g1_i1.p1", "Xenopus_tropicalis_DN50044_c0_g2_i1.p1", "Xenopus_tropicalis_DN50091_c1_g1_i1.p1", "Xenopus_tropicalis_DN50138_c0_g1_i1.p1", "Xenopus_tropicalis_DN50161_c0_g1_i2.p1", "Xenopus_tropicalis_DN50214_c0_g1_i1.p1", "Xenopus_tropicalis_DN50226_c0_g1_i1.p1", "Xenopus_tropicalis_DN50227_c0_g1_i5.p1", "Xenopus_tropicalis_DN50240_c0_g1_i5.p1", "Xenopus_tropicalis_DN50387_c0_g2_i1.p1", "Xenopus_tropicalis_DN50426_c1_g2_i1.p1", "Xenopus_tropicalis_DN50464_c0_g1_i1.p1", "Xenopus_tropicalis_DN50480_c3_g1_i2.p1", "Xenopus_tropicalis_DN50487_c0_g1_i7.p1", "Xenopus_tropicalis_DN50532_c0_g1_i1.p1", "Xenopus_tropicalis_DN50571_c0_g1_i1.p1", "Xenopus_tropicalis_DN50598_c0_g1_i1.p1", "Xenopus_tropicalis_DN50620_c0_g1_i5.p1", "Xenopus_tropicalis_DN50628_c0_g1_i1.p1", "Xenopus_tropicalis_DN50670_c0_g1_i3.p1", "Xenopus_tropicalis_DN50749_c4_g1_i2.p1", "Xenopus_tropicalis_DN50863_c1_g1_i1.p1", "Xenopus_tropicalis_DN50889_c0_g1_i4.p1", "Xenopus_tropicalis_DN50957_c2_g1_i4.p1", "Xenopus_tropicalis_DN51085_c3_g1_i1.p1", "Xenopus_tropicalis_DN51138_c0_g1_i6.p1", "Xenopus_tropicalis_DN51265_c0_g1_i1.p1", "Xenopus_tropicalis_DN51268_c1_g1_i2.p1", "Xenopus_tropicalis_DN51317_c4_g1_i2.p1", "Xenopus_tropicalis_DN51324_c0_g1_i1.p1", "Xenopus_tropicalis_DN51545_c0_g1_i1.p1", "Xenopus_tropicalis_DN51645_c3_g1_i1.p1", "Xenopus_tropicalis_DN51662_c1_g1_i1.p1", "Xenopus_tropicalis_DN51745_c0_g1_i1.p1", "Xenopus_tropicalis_DN51786_c0_g1_i4.p1", "Xenopus_tropicalis_DN51943_c0_g1_i2.p1", "Xenopus_tropicalis_DN51945_c3_g1_i2.p1", "Xenopus_tropicalis_DN51991_c0_g1_i3.p1", "Xenopus_tropicalis_DN51998_c0_g1_i1.p1", "Xenopus_tropicalis_DN52047_c1_g1_i2.p1", "Xenopus_tropicalis_DN52053_c0_g1_i2.p1", "Xenopus_tropicalis_DN52067_c0_g1_i1.p1", "Xenopus_tropicalis_DN52159_c9_g2_i6.p1", "Xenopus_tropicalis_DN52232_c0_g1_i1.p1", "Xenopus_tropicalis_DN52270_c7_g1_i1.p1", "Xenopus_tropicalis_DN52284_c5_g2_i4.p1", "Xenopus_tropicalis_DN52314_c1_g1_i1.p1", "Xenopus_tropicalis_DN52314_c1_g1_i2.p1", "Xenopus_tropicalis_DN52394_c3_g1_i2.p1", "Xenopus_tropicalis_DN52405_c0_g1_i1.p1", "Xenopus_tropicalis_DN52442_c2_g1_i1.p1", "Xenopus_tropicalis_DN52461_c2_g3_i2.p1", "Xenopus_tropicalis_DN52556_c0_g1_i1.p1", "Xenopus_tropicalis_DN52576_c1_g1_i1.p1", "Xenopus_tropicalis_DN52651_c2_g1_i1.p1", "Xenopus_tropicalis_DN52734_c0_g1_i1.p1", "Xenopus_tropicalis_DN52779_c0_g1_i2.p1", "Xenopus_tropicalis_DN52936_c0_g1_i1.p1", "Xenopus_tropicalis_DN52958_c0_g1_i8.p1", "Xenopus_tropicalis_DN53071_c0_g1_i5.p1", "Xenopus_tropicalis_DN53102_c12_g2_i2.p1", "Xenopus_tropicalis_DN5983_c0_g1_i1.p1", "Xenopus_tropicalis_DN63098_c0_g1_i1.p1", "Xenopus_tropicalis_DN68173_c0_g1_i1.p1", "Xenopus_tropicalis_DN79933_c1_g1_i2.p1", "Xenopus_tropicalis_DN8253_c0_g1_i1.p1", "Xenopus_tropicalis_DN94222_c0_g1_i1.p1")
20	GO:0030554	adenyl nucleotide binding	1339	278	215.78	1.4e-06	c("Xenopus_tropicalis_DN10740_c0_g1_i1.p1", "Xenopus_tropicalis_DN108697_c0_g1_i1.p1", "Xenopus_tropicalis_DN109079_c0_g1_i1.p1", "Xenopus_tropicalis_DN109259_c0_g1_i1.p1", "Xenopus_tropicalis_DN110901_c0_g1_i1.p1", "Xenopus_tropicalis_DN11495_c0_g1_i1.p1", "Xenopus_tropicalis_DN1556_c0_g1_i1.p1", "Xenopus_tropicalis_DN20368_c0_g1_i1.p1", "Xenopus_tropicalis_DN2123_c0_g1_i1.p1", "Xenopus_tropicalis_DN23298_c0_g1_i1.p1", "Xenopus_tropicalis_DN24019_c0_g1_i1.p1", "Xenopus_tropicalis_DN24194_c0_g1_i3.p1", "Xenopus_tropicalis_DN2594_c0_g1_i1.p1", "Xenopus_tropicalis_DN26009_c0_g1_i2.p1", "Xenopus_tropicalis_DN26493_c0_g1_i1.p1", "Xenopus_tropicalis_DN26651_c0_g1_i1.p1", "Xenopus_tropicalis_DN26745_c0_g1_i1.p1", "Xenopus_tropicalis_DN26990_c0_g1_i1.p1", "Xenopus_tropicalis_DN27352_c0_g1_i2.p1", "Xenopus_tropicalis_DN27602_c0_g1_i1.p1", "Xenopus_tropicalis_DN28580_c0_g1_i1.p1", "Xenopus_tropicalis_DN29153_c0_g1_i1.p2", "Xenopus_tropicalis_DN29420_c1_g1_i1.p1", "Xenopus_tropicalis_DN29679_c0_g1_i1.p1", "Xenopus_tropicalis_DN30388_c0_g1_i1.p1", "Xenopus_tropicalis_DN30428_c0_g1_i1.p1", "Xenopus_tropicalis_DN30479_c0_g1_i4.p1", "Xenopus_tropicalis_DN30548_c0_g1_i2.p1", "Xenopus_tropicalis_DN30597_c0_g1_i1.p1", "Xenopus_tropicalis_DN30810_c0_g1_i1.p1", "Xenopus_tropicalis_DN30931_c0_g1_i1.p1", "Xenopus_tropicalis_DN30986_c0_g1_i1.p1", "Xenopus_tropicalis_DN31645_c0_g1_i1.p1", "Xenopus_tropicalis_DN31703_c0_g1_i1.p1", "Xenopus_tropicalis_DN31850_c0_g1_i1.p1", "Xenopus_tropicalis_DN31886_c0_g1_i1.p1", "Xenopus_tropicalis_DN31978_c0_g1_i1.p1", "Xenopus_tropicalis_DN32002_c0_g1_i1.p1", "Xenopus_tropicalis_DN32543_c0_g1_i1.p1", "Xenopus_tropicalis_DN32946_c0_g1_i1.p1", "Xenopus_tropicalis_DN32966_c0_g1_i1.p1", "Xenopus_tropicalis_DN32966_c0_g1_i3.p1", "Xenopus_tropicalis_DN33598_c0_g1_i2.p1", "Xenopus_tropicalis_DN33603_c0_g1_i1.p1", "Xenopus_tropicalis_DN34399_c0_g1_i1.p1", "Xenopus_tropicalis_DN35160_c0_g1_i1.p1", "Xenopus_tropicalis_DN35246_c0_g1_i1.p1", "Xenopus_tropicalis_DN35626_c0_g1_i1.p1", "Xenopus_tropicalis_DN35684_c0_g1_i1.p1", "Xenopus_tropicalis_DN35997_c1_g1_i1.p1", "Xenopus_tropicalis_DN36559_c0_g1_i1.p1", "Xenopus_tropicalis_DN36836_c0_g1_i1.p1", "Xenopus_tropicalis_DN36836_c0_g1_i5.p1", "Xenopus_tropicalis_DN37294_c0_g1_i2.p1", "Xenopus_tropicalis_DN37312_c0_g1_i1.p1", "Xenopus_tropicalis_DN37397_c0_g1_i1.p1", "Xenopus_tropicalis_DN37548_c0_g1_i1.p1", "Xenopus_tropicalis_DN37625_c0_g1_i1.p1", "Xenopus_tropicalis_DN37636_c0_g1_i2.p1", "Xenopus_tropicalis_DN38036_c1_g1_i1.p1", "Xenopus_tropicalis_DN38086_c0_g1_i2.p1", "Xenopus_tropicalis_DN38701_c0_g1_i1.p1", "Xenopus_tropicalis_DN38871_c0_g1_i1.p1", "Xenopus_tropicalis_DN39025_c0_g1_i6.p1", "Xenopus_tropicalis_DN39048_c0_g1_i2.p1", "Xenopus_tropicalis_DN39058_c0_g1_i5.p1", "Xenopus_tropicalis_DN39211_c0_g1_i1.p1", "Xenopus_tropicalis_DN39234_c0_g1_i1.p1", "Xenopus_tropicalis_DN39283_c0_g1_i1.p1", "Xenopus_tropicalis_DN39338_c0_g1_i1.p1", "Xenopus_tropicalis_DN39352_c1_g1_i1.p1", "Xenopus_tropicalis_DN39730_c0_g1_i2.p1", "Xenopus_tropicalis_DN40136_c0_g1_i1.p1", "Xenopus_tropicalis_DN40172_c0_g1_i1.p1", "Xenopus_tropicalis_DN40410_c0_g1_i1.p1", "Xenopus_tropicalis_DN40490_c1_g1_i1.p1", "Xenopus_tropicalis_DN40709_c0_g1_i1.p1", "Xenopus_tropicalis_DN40725_c0_g1_i1.p1", "Xenopus_tropicalis_DN40747_c0_g1_i1.p1", "Xenopus_tropicalis_DN40806_c0_g1_i2.p1", "Xenopus_tropicalis_DN40880_c0_g1_i2.p1", "Xenopus_tropicalis_DN40921_c0_g1_i1.p1", "Xenopus_tropicalis_DN41281_c0_g1_i1.p1", "Xenopus_tropicalis_DN41374_c0_g1_i3.p1", "Xenopus_tropicalis_DN41405_c0_g1_i1.p1", "Xenopus_tropicalis_DN41446_c0_g1_i2.p1", "Xenopus_tropicalis_DN41469_c0_g1_i1.p1", "Xenopus_tropicalis_DN41600_c0_g1_i1.p1", "Xenopus_tropicalis_DN41805_c0_g1_i3.p1", "Xenopus_tropicalis_DN41917_c1_g1_i3.p1", "Xenopus_tropicalis_DN41990_c0_g2_i1.p1", "Xenopus_tropicalis_DN42093_c0_g1_i1.p1", "Xenopus_tropicalis_DN42171_c0_g1_i1.p1", "Xenopus_tropicalis_DN42291_c0_g1_i1.p1", "Xenopus_tropicalis_DN42479_c0_g1_i2.p1", "Xenopus_tropicalis_DN42487_c0_g1_i2.p1", "Xenopus_tropicalis_DN42601_c0_g1_i2.p1", "Xenopus_tropicalis_DN42985_c1_g2_i2.p1", "Xenopus_tropicalis_DN43079_c0_g1_i1.p1", "Xenopus_tropicalis_DN43112_c0_g1_i2.p1", "Xenopus_tropicalis_DN43175_c0_g1_i1.p1", "Xenopus_tropicalis_DN43224_c0_g1_i2.p1", "Xenopus_tropicalis_DN43291_c0_g1_i1.p1", "Xenopus_tropicalis_DN43424_c0_g1_i2.p1", "Xenopus_tropicalis_DN43503_c0_g1_i1.p1", "Xenopus_tropicalis_DN43506_c2_g1_i1.p1", "Xenopus_tropicalis_DN43576_c2_g2_i2.p1", "Xenopus_tropicalis_DN43585_c0_g1_i1.p1", "Xenopus_tropicalis_DN44011_c0_g1_i8.p1", "Xenopus_tropicalis_DN44197_c0_g1_i2.p1", "Xenopus_tropicalis_DN44202_c0_g1_i1.p1", "Xenopus_tropicalis_DN44259_c1_g1_i1.p1", "Xenopus_tropicalis_DN44402_c0_g1_i3.p1", "Xenopus_tropicalis_DN44415_c0_g1_i1.p1", "Xenopus_tropicalis_DN44422_c0_g1_i1.p1", "Xenopus_tropicalis_DN44442_c2_g1_i3.p1", "Xenopus_tropicalis_DN44465_c0_g1_i4.p1", "Xenopus_tropicalis_DN44586_c0_g1_i3.p1", "Xenopus_tropicalis_DN44668_c1_g1_i1.p1", "Xenopus_tropicalis_DN44702_c0_g1_i1.p1", "Xenopus_tropicalis_DN44709_c0_g1_i1.p1", "Xenopus_tropicalis_DN44749_c0_g1_i1.p1", "Xenopus_tropicalis_DN44782_c1_g1_i1.p1", "Xenopus_tropicalis_DN44811_c6_g1_i1.p1", "Xenopus_tropicalis_DN44865_c0_g1_i2.p1", "Xenopus_tropicalis_DN44866_c0_g1_i1.p1", "Xenopus_tropicalis_DN44891_c0_g1_i2.p1", "Xenopus_tropicalis_DN44956_c1_g1_i2.p1", "Xenopus_tropicalis_DN45113_c0_g1_i1.p1", "Xenopus_tropicalis_DN45151_c0_g1_i6.p1", "Xenopus_tropicalis_DN45286_c0_g1_i2.p1", "Xenopus_tropicalis_DN45337_c0_g1_i2.p1", "Xenopus_tropicalis_DN45342_c0_g1_i1.p1", "Xenopus_tropicalis_DN45413_c0_g1_i2.p1", "Xenopus_tropicalis_DN4546_c0_g1_i1.p1", "Xenopus_tropicalis_DN45644_c1_g1_i1.p1", "Xenopus_tropicalis_DN45688_c0_g1_i1.p1", "Xenopus_tropicalis_DN45887_c0_g1_i2.p1", "Xenopus_tropicalis_DN46061_c0_g1_i1.p1", "Xenopus_tropicalis_DN46128_c0_g1_i1.p1", "Xenopus_tropicalis_DN46192_c0_g1_i1.p1", "Xenopus_tropicalis_DN46297_c0_g1_i1.p1", "Xenopus_tropicalis_DN46405_c2_g1_i1.p1", "Xenopus_tropicalis_DN46423_c0_g1_i1.p1", "Xenopus_tropicalis_DN46460_c0_g2_i1.p1", "Xenopus_tropicalis_DN46575_c0_g1_i1.p1", "Xenopus_tropicalis_DN46683_c0_g1_i1.p1", "Xenopus_tropicalis_DN46705_c0_g1_i1.p1", "Xenopus_tropicalis_DN46725_c0_g1_i1.p1", "Xenopus_tropicalis_DN46811_c0_g1_i2.p1", "Xenopus_tropicalis_DN46846_c0_g1_i7.p1", "Xenopus_tropicalis_DN46858_c0_g1_i7.p1", "Xenopus_tropicalis_DN46885_c0_g1_i1.p1", "Xenopus_tropicalis_DN46965_c0_g1_i1.p1", "Xenopus_tropicalis_DN46975_c0_g1_i2.p1", "Xenopus_tropicalis_DN47048_c1_g1_i2.p1", "Xenopus_tropicalis_DN47056_c0_g1_i1.p1", "Xenopus_tropicalis_DN47068_c1_g1_i1.p1", "Xenopus_tropicalis_DN47154_c0_g1_i1.p1", "Xenopus_tropicalis_DN47154_c0_g1_i2.p1", "Xenopus_tropicalis_DN47240_c0_g1_i1.p1", "Xenopus_tropicalis_DN47365_c0_g1_i2.p1", "Xenopus_tropicalis_DN47436_c0_g1_i1.p1", "Xenopus_tropicalis_DN47446_c0_g1_i1.p1", "Xenopus_tropicalis_DN47497_c1_g1_i3.p1", "Xenopus_tropicalis_DN47514_c0_g1_i1.p1", "Xenopus_tropicalis_DN47606_c0_g1_i3.p1", "Xenopus_tropicalis_DN47630_c0_g2_i1.p1", "Xenopus_tropicalis_DN47725_c0_g1_i10.p1", "Xenopus_tropicalis_DN47782_c0_g1_i1.p1", "Xenopus_tropicalis_DN47833_c0_g1_i2.p1", "Xenopus_tropicalis_DN47849_c0_g1_i1.p1", "Xenopus_tropicalis_DN47892_c0_g1_i1.p1", "Xenopus_tropicalis_DN47920_c0_g1_i1.p1", "Xenopus_tropicalis_DN47965_c0_g1_i1.p1", "Xenopus_tropicalis_DN48076_c0_g1_i1.p1", "Xenopus_tropicalis_DN48115_c0_g1_i1.p1", "Xenopus_tropicalis_DN48141_c0_g2_i1.p1", "Xenopus_tropicalis_DN48169_c0_g1_i1.p1", "Xenopus_tropicalis_DN48172_c0_g1_i1.p1", "Xenopus_tropicalis_DN48229_c0_g1_i3.p1", "Xenopus_tropicalis_DN48287_c1_g1_i1.p1", "Xenopus_tropicalis_DN48342_c0_g1_i5.p1", "Xenopus_tropicalis_DN48342_c0_g1_i6.p1", "Xenopus_tropicalis_DN48379_c3_g1_i1.p1", "Xenopus_tropicalis_DN48397_c0_g1_i1.p1", "Xenopus_tropicalis_DN48399_c0_g1_i1.p1", "Xenopus_tropicalis_DN48490_c1_g1_i3.p1", "Xenopus_tropicalis_DN48491_c0_g1_i1.p1", "Xenopus_tropicalis_DN48523_c0_g1_i1.p1", "Xenopus_tropicalis_DN48642_c0_g1_i1.p1", "Xenopus_tropicalis_DN48644_c0_g1_i3.p1", "Xenopus_tropicalis_DN48707_c0_g1_i1.p1", "Xenopus_tropicalis_DN48885_c0_g1_i3.p1", "Xenopus_tropicalis_DN48979_c0_g1_i6.p1", "Xenopus_tropicalis_DN49091_c0_g1_i3.p1", "Xenopus_tropicalis_DN49362_c0_g1_i1.p1", "Xenopus_tropicalis_DN49455_c2_g1_i1.p1", "Xenopus_tropicalis_DN49481_c0_g1_i1.p1", "Xenopus_tropicalis_DN49507_c0_g1_i1.p1", "Xenopus_tropicalis_DN49528_c7_g1_i4.p1", "Xenopus_tropicalis_DN49557_c0_g1_i3.p1", "Xenopus_tropicalis_DN49585_c0_g1_i2.p1", "Xenopus_tropicalis_DN49701_c0_g1_i1.p1", "Xenopus_tropicalis_DN49743_c0_g1_i1.p1", "Xenopus_tropicalis_DN49743_c0_g1_i3.p1", "Xenopus_tropicalis_DN49810_c0_g1_i1.p1", "Xenopus_tropicalis_DN49820_c2_g2_i2.p1", "Xenopus_tropicalis_DN49825_c1_g1_i1.p1", "Xenopus_tropicalis_DN49950_c0_g1_i3.p1", "Xenopus_tropicalis_DN49980_c0_g1_i2.p1", "Xenopus_tropicalis_DN49987_c0_g1_i1.p1", "Xenopus_tropicalis_DN50044_c0_g2_i1.p1", "Xenopus_tropicalis_DN50091_c1_g1_i1.p1", "Xenopus_tropicalis_DN50138_c0_g1_i1.p1", "Xenopus_tropicalis_DN50161_c0_g1_i2.p1", "Xenopus_tropicalis_DN50214_c0_g1_i1.p1", "Xenopus_tropicalis_DN50226_c0_g1_i1.p1", "Xenopus_tropicalis_DN50227_c0_g1_i5.p1", "Xenopus_tropicalis_DN50240_c0_g1_i5.p1", "Xenopus_tropicalis_DN50387_c0_g2_i1.p1", "Xenopus_tropicalis_DN50426_c1_g2_i1.p1", "Xenopus_tropicalis_DN50464_c0_g1_i1.p1", "Xenopus_tropicalis_DN50480_c3_g1_i2.p1", "Xenopus_tropicalis_DN50487_c0_g1_i7.p1", "Xenopus_tropicalis_DN50532_c0_g1_i1.p1", "Xenopus_tropicalis_DN50571_c0_g1_i1.p1", "Xenopus_tropicalis_DN50598_c0_g1_i1.p1", "Xenopus_tropicalis_DN50620_c0_g1_i5.p1", "Xenopus_tropicalis_DN50628_c0_g1_i1.p1", "Xenopus_tropicalis_DN50670_c0_g1_i3.p1", "Xenopus_tropicalis_DN50749_c4_g1_i2.p1", "Xenopus_tropicalis_DN50863_c1_g1_i1.p1", "Xenopus_tropicalis_DN50889_c0_g1_i4.p1", "Xenopus_tropicalis_DN50957_c2_g1_i4.p1", "Xenopus_tropicalis_DN51085_c3_g1_i1.p1", "Xenopus_tropicalis_DN51138_c0_g1_i6.p1", "Xenopus_tropicalis_DN51265_c0_g1_i1.p1", "Xenopus_tropicalis_DN51268_c1_g1_i2.p1", "Xenopus_tropicalis_DN51317_c4_g1_i2.p1", "Xenopus_tropicalis_DN51324_c0_g1_i1.p1", "Xenopus_tropicalis_DN51545_c0_g1_i1.p1", "Xenopus_tropicalis_DN51645_c3_g1_i1.p1", "Xenopus_tropicalis_DN51662_c1_g1_i1.p1", "Xenopus_tropicalis_DN51745_c0_g1_i1.p1", "Xenopus_tropicalis_DN51786_c0_g1_i4.p1", "Xenopus_tropicalis_DN51943_c0_g1_i2.p1", "Xenopus_tropicalis_DN51945_c3_g1_i2.p1", "Xenopus_tropicalis_DN51991_c0_g1_i3.p1", "Xenopus_tropicalis_DN51998_c0_g1_i1.p1", "Xenopus_tropicalis_DN52047_c1_g1_i2.p1", "Xenopus_tropicalis_DN52053_c0_g1_i2.p1", "Xenopus_tropicalis_DN52067_c0_g1_i1.p1", "Xenopus_tropicalis_DN52159_c9_g2_i6.p1", "Xenopus_tropicalis_DN52232_c0_g1_i1.p1", "Xenopus_tropicalis_DN52270_c7_g1_i1.p1", "Xenopus_tropicalis_DN52284_c5_g2_i4.p1", "Xenopus_tropicalis_DN52314_c1_g1_i1.p1", "Xenopus_tropicalis_DN52314_c1_g1_i2.p1", "Xenopus_tropicalis_DN52394_c3_g1_i2.p1", "Xenopus_tropicalis_DN52405_c0_g1_i1.p1", "Xenopus_tropicalis_DN52442_c2_g1_i1.p1", "Xenopus_tropicalis_DN52461_c2_g3_i2.p1", "Xenopus_tropicalis_DN52556_c0_g1_i1.p1", "Xenopus_tropicalis_DN52576_c1_g1_i1.p1", "Xenopus_tropicalis_DN52651_c2_g1_i1.p1", "Xenopus_tropicalis_DN52734_c0_g1_i1.p1", "Xenopus_tropicalis_DN52779_c0_g1_i2.p1", "Xenopus_tropicalis_DN52936_c0_g1_i1.p1", "Xenopus_tropicalis_DN52958_c0_g1_i8.p1", "Xenopus_tropicalis_DN53071_c0_g1_i5.p1", "Xenopus_tropicalis_DN53102_c12_g2_i2.p1", "Xenopus_tropicalis_DN5983_c0_g1_i1.p1", "Xenopus_tropicalis_DN63098_c0_g1_i1.p1", "Xenopus_tropicalis_DN68173_c0_g1_i1.p1", "Xenopus_tropicalis_DN79933_c1_g1_i2.p1", "Xenopus_tropicalis_DN8253_c0_g1_i1.p1", "Xenopus_tropicalis_DN94222_c0_g1_i1.p1")
21	GO:0004527	exonuclease activity	26	15	4.19	1.6e-06	c("Xenopus_tropicalis_DN26067_c0_g1_i1.p2", "Xenopus_tropicalis_DN33643_c0_g1_i1.p1", "Xenopus_tropicalis_DN38793_c0_g1_i1.p1", "Xenopus_tropicalis_DN43241_c0_g1_i1.p1", "Xenopus_tropicalis_DN46044_c0_g1_i1.p1", "Xenopus_tropicalis_DN46124_c0_g1_i1.p1", "Xenopus_tropicalis_DN46233_c0_g1_i4.p1", "Xenopus_tropicalis_DN48593_c2_g1_i1.p1", "Xenopus_tropicalis_DN49208_c3_g2_i1.p1", "Xenopus_tropicalis_DN49316_c1_g1_i1.p1", "Xenopus_tropicalis_DN49787_c8_g1_i1.p1", "Xenopus_tropicalis_DN49994_c1_g1_i1.p1", "Xenopus_tropicalis_DN50671_c5_g1_i1.p1", "Xenopus_tropicalis_DN51032_c0_g1_i2.p1", "Xenopus_tropicalis_DN52394_c3_g1_i2.p1")
22	GO:0019787	ubiquitin-like protein transferase activ...	128	42	20.63	2.2e-06	c("Xenopus_tropicalis_DN1115_c0_g1_i3.p1", "Xenopus_tropicalis_DN14579_c0_g1_i1.p1", "Xenopus_tropicalis_DN28254_c0_g1_i1.p1", "Xenopus_tropicalis_DN3130_c0_g1_i1.p1", "Xenopus_tropicalis_DN31306_c0_g1_i1.p1", "Xenopus_tropicalis_DN31832_c0_g1_i1.p1", "Xenopus_tropicalis_DN32194_c0_g1_i2.p1", "Xenopus_tropicalis_DN34406_c0_g1_i2.p1", "Xenopus_tropicalis_DN34406_c0_g1_i3.p1", "Xenopus_tropicalis_DN35359_c0_g1_i1.p1", "Xenopus_tropicalis_DN36017_c0_g1_i1.p1", "Xenopus_tropicalis_DN36763_c0_g1_i1.p1", "Xenopus_tropicalis_DN36949_c0_g1_i1.p1", "Xenopus_tropicalis_DN38538_c0_g1_i1.p1", "Xenopus_tropicalis_DN40757_c0_g1_i1.p1", "Xenopus_tropicalis_DN41279_c0_g1_i3.p1", "Xenopus_tropicalis_DN41344_c0_g1_i1.p1", "Xenopus_tropicalis_DN41697_c0_g1_i1.p1", "Xenopus_tropicalis_DN42583_c0_g1_i1.p1", "Xenopus_tropicalis_DN43522_c0_g1_i3.p1", "Xenopus_tropicalis_DN43826_c0_g1_i1.p1", "Xenopus_tropicalis_DN44881_c0_g1_i1.p1", "Xenopus_tropicalis_DN44927_c0_g1_i1.p1", "Xenopus_tropicalis_DN45484_c0_g1_i1.p1", "Xenopus_tropicalis_DN46056_c0_g1_i1.p1", "Xenopus_tropicalis_DN46115_c0_g1_i2.p1", "Xenopus_tropicalis_DN46380_c0_g1_i3.p1", "Xenopus_tropicalis_DN46713_c0_g1_i1.p1", "Xenopus_tropicalis_DN47120_c0_g1_i8.p1", "Xenopus_tropicalis_DN47262_c0_g1_i3.p1", "Xenopus_tropicalis_DN47688_c0_g1_i2.p1", "Xenopus_tropicalis_DN48883_c1_g1_i1.p1", "Xenopus_tropicalis_DN49382_c0_g1_i1.p1", "Xenopus_tropicalis_DN49446_c0_g1_i3.p1", "Xenopus_tropicalis_DN49539_c2_g1_i3.p1", "Xenopus_tropicalis_DN49774_c1_g1_i2.p1", "Xenopus_tropicalis_DN49857_c0_g1_i2.p1", "Xenopus_tropicalis_DN51403_c0_g1_i4.p1", "Xenopus_tropicalis_DN51597_c1_g1_i1.p1", "Xenopus_tropicalis_DN51905_c2_g1_i2.p1", "Xenopus_tropicalis_DN52574_c2_g1_i1.p1", "Xenopus_tropicalis_DN53164_c4_g1_i1.p1")
23	GO:0004842	ubiquitin-protein transferase activity	125	41	20.14	3.0e-06	c("Xenopus_tropicalis_DN14579_c0_g1_i1.p1", "Xenopus_tropicalis_DN28254_c0_g1_i1.p1", "Xenopus_tropicalis_DN3130_c0_g1_i1.p1", "Xenopus_tropicalis_DN31306_c0_g1_i1.p1", "Xenopus_tropicalis_DN31832_c0_g1_i1.p1", "Xenopus_tropicalis_DN32194_c0_g1_i2.p1", "Xenopus_tropicalis_DN34406_c0_g1_i2.p1", "Xenopus_tropicalis_DN34406_c0_g1_i3.p1", "Xenopus_tropicalis_DN35359_c0_g1_i1.p1", "Xenopus_tropicalis_DN36017_c0_g1_i1.p1", "Xenopus_tropicalis_DN36763_c0_g1_i1.p1", "Xenopus_tropicalis_DN36949_c0_g1_i1.p1", "Xenopus_tropicalis_DN38538_c0_g1_i1.p1", "Xenopus_tropicalis_DN40757_c0_g1_i1.p1", "Xenopus_tropicalis_DN41279_c0_g1_i3.p1", "Xenopus_tropicalis_DN41344_c0_g1_i1.p1", "Xenopus_tropicalis_DN41697_c0_g1_i1.p1", "Xenopus_tropicalis_DN42583_c0_g1_i1.p1", "Xenopus_tropicalis_DN43522_c0_g1_i3.p1", "Xenopus_tropicalis_DN43826_c0_g1_i1.p1", "Xenopus_tropicalis_DN44881_c0_g1_i1.p1", "Xenopus_tropicalis_DN44927_c0_g1_i1.p1", "Xenopus_tropicalis_DN45484_c0_g1_i1.p1", "Xenopus_tropicalis_DN46056_c0_g1_i1.p1", "Xenopus_tropicalis_DN46115_c0_g1_i2.p1", "Xenopus_tropicalis_DN46380_c0_g1_i3.p1", "Xenopus_tropicalis_DN46713_c0_g1_i1.p1", "Xenopus_tropicalis_DN47120_c0_g1_i8.p1", "Xenopus_tropicalis_DN47262_c0_g1_i3.p1", "Xenopus_tropicalis_DN47688_c0_g1_i2.p1", "Xenopus_tropicalis_DN48883_c1_g1_i1.p1", "Xenopus_tropicalis_DN49382_c0_g1_i1.p1", "Xenopus_tropicalis_DN49446_c0_g1_i3.p1", "Xenopus_tropicalis_DN49539_c2_g1_i3.p1", "Xenopus_tropicalis_DN49774_c1_g1_i2.p1", "Xenopus_tropicalis_DN49857_c0_g1_i2.p1", "Xenopus_tropicalis_DN51403_c0_g1_i4.p1", "Xenopus_tropicalis_DN51597_c1_g1_i1.p1", "Xenopus_tropicalis_DN51905_c2_g1_i2.p1", "Xenopus_tropicalis_DN52574_c2_g1_i1.p1", "Xenopus_tropicalis_DN53164_c4_g1_i1.p1")
24	GO:0003712	transcription coregulator activity	96	33	15.47	8.7e-06	c("Xenopus_tropicalis_DN11636_c0_g1_i1.p1", "Xenopus_tropicalis_DN31296_c0_g1_i1.p1", "Xenopus_tropicalis_DN32644_c0_g1_i1.p1", "Xenopus_tropicalis_DN33109_c0_g1_i1.p1", "Xenopus_tropicalis_DN35318_c0_g1_i1.p1", "Xenopus_tropicalis_DN36771_c0_g1_i2.p1", "Xenopus_tropicalis_DN4019_c0_g1_i1.p1", "Xenopus_tropicalis_DN40480_c0_g1_i2.p1", "Xenopus_tropicalis_DN40569_c0_g1_i1.p1", "Xenopus_tropicalis_DN41440_c0_g1_i1.p1", "Xenopus_tropicalis_DN42607_c0_g1_i1.p1", "Xenopus_tropicalis_DN43073_c0_g1_i1.p1", "Xenopus_tropicalis_DN43547_c0_g1_i3.p1", "Xenopus_tropicalis_DN45650_c0_g1_i1.p1", "Xenopus_tropicalis_DN45961_c0_g1_i1.p2", "Xenopus_tropicalis_DN46402_c0_g1_i2.p1", "Xenopus_tropicalis_DN46586_c0_g1_i1.p1", "Xenopus_tropicalis_DN46886_c0_g1_i2.p1", "Xenopus_tropicalis_DN47337_c0_g1_i2.p1", "Xenopus_tropicalis_DN47527_c0_g1_i2.p1", "Xenopus_tropicalis_DN47818_c3_g1_i1.p1", "Xenopus_tropicalis_DN47867_c0_g3_i1.p1", "Xenopus_tropicalis_DN48538_c8_g1_i4.p1", "Xenopus_tropicalis_DN48686_c1_g1_i1.p1", "Xenopus_tropicalis_DN48950_c0_g1_i1.p1", "Xenopus_tropicalis_DN49069_c0_g1_i4.p1", "Xenopus_tropicalis_DN49260_c1_g1_i1.p1", "Xenopus_tropicalis_DN49880_c0_g1_i1.p1", "Xenopus_tropicalis_DN50796_c2_g2_i2.p1", "Xenopus_tropicalis_DN51135_c0_g1_i1.p1", "Xenopus_tropicalis_DN51498_c6_g2_i2.p1", "Xenopus_tropicalis_DN52669_c0_g1_i1.p1", "Xenopus_tropicalis_DN5927_c0_g1_i1.p1")
25	GO:0008144	drug binding	1419	286	228.67	1.2e-05	c("Xenopus_tropicalis_DN10740_c0_g1_i1.p1", "Xenopus_tropicalis_DN108697_c0_g1_i1.p1", "Xenopus_tropicalis_DN109079_c0_g1_i1.p1", "Xenopus_tropicalis_DN109259_c0_g1_i1.p1", "Xenopus_tropicalis_DN110901_c0_g1_i1.p1", "Xenopus_tropicalis_DN11495_c0_g1_i1.p1", "Xenopus_tropicalis_DN1556_c0_g1_i1.p1", "Xenopus_tropicalis_DN20368_c0_g1_i1.p1", "Xenopus_tropicalis_DN2123_c0_g1_i1.p1", "Xenopus_tropicalis_DN22863_c0_g1_i1.p1", "Xenopus_tropicalis_DN22863_c0_g1_i2.p1", "Xenopus_tropicalis_DN23298_c0_g1_i1.p1", "Xenopus_tropicalis_DN24019_c0_g1_i1.p1", "Xenopus_tropicalis_DN24194_c0_g1_i3.p1", "Xenopus_tropicalis_DN2594_c0_g1_i1.p1", "Xenopus_tropicalis_DN26009_c0_g1_i2.p1", "Xenopus_tropicalis_DN26493_c0_g1_i1.p1", "Xenopus_tropicalis_DN26651_c0_g1_i1.p1", "Xenopus_tropicalis_DN26745_c0_g1_i1.p1", "Xenopus_tropicalis_DN26990_c0_g1_i1.p1", "Xenopus_tropicalis_DN27352_c0_g1_i2.p1", "Xenopus_tropicalis_DN27602_c0_g1_i1.p1", "Xenopus_tropicalis_DN28580_c0_g1_i1.p1", "Xenopus_tropicalis_DN29153_c0_g1_i1.p2", "Xenopus_tropicalis_DN29420_c1_g1_i1.p1", "Xenopus_tropicalis_DN29679_c0_g1_i1.p1", "Xenopus_tropicalis_DN30388_c0_g1_i1.p1", "Xenopus_tropicalis_DN30428_c0_g1_i1.p1", "Xenopus_tropicalis_DN30479_c0_g1_i4.p1", "Xenopus_tropicalis_DN30548_c0_g1_i2.p1", "Xenopus_tropicalis_DN30597_c0_g1_i1.p1", "Xenopus_tropicalis_DN30810_c0_g1_i1.p1", "Xenopus_tropicalis_DN30886_c0_g1_i2.p1", "Xenopus_tropicalis_DN30931_c0_g1_i1.p1", "Xenopus_tropicalis_DN30986_c0_g1_i1.p1", "Xenopus_tropicalis_DN31645_c0_g1_i1.p1", "Xenopus_tropicalis_DN31703_c0_g1_i1.p1", "Xenopus_tropicalis_DN31850_c0_g1_i1.p1", "Xenopus_tropicalis_DN31886_c0_g1_i1.p1", "Xenopus_tropicalis_DN31978_c0_g1_i1.p1", "Xenopus_tropicalis_DN32002_c0_g1_i1.p1", "Xenopus_tropicalis_DN32543_c0_g1_i1.p1", "Xenopus_tropicalis_DN32946_c0_g1_i1.p1", "Xenopus_tropicalis_DN32966_c0_g1_i1.p1", "Xenopus_tropicalis_DN32966_c0_g1_i3.p1", "Xenopus_tropicalis_DN33598_c0_g1_i2.p1", "Xenopus_tropicalis_DN33603_c0_g1_i1.p1", "Xenopus_tropicalis_DN34399_c0_g1_i1.p1", "Xenopus_tropicalis_DN35160_c0_g1_i1.p1", "Xenopus_tropicalis_DN35246_c0_g1_i1.p1", "Xenopus_tropicalis_DN35626_c0_g1_i1.p1", "Xenopus_tropicalis_DN35684_c0_g1_i1.p1", "Xenopus_tropicalis_DN35997_c1_g1_i1.p1", "Xenopus_tropicalis_DN36559_c0_g1_i1.p1", "Xenopus_tropicalis_DN36836_c0_g1_i1.p1", "Xenopus_tropicalis_DN36836_c0_g1_i5.p1", "Xenopus_tropicalis_DN37294_c0_g1_i2.p1", "Xenopus_tropicalis_DN37312_c0_g1_i1.p1", "Xenopus_tropicalis_DN37397_c0_g1_i1.p1", "Xenopus_tropicalis_DN37548_c0_g1_i1.p1", "Xenopus_tropicalis_DN37625_c0_g1_i1.p1", "Xenopus_tropicalis_DN37636_c0_g1_i2.p1", "Xenopus_tropicalis_DN38036_c1_g1_i1.p1", "Xenopus_tropicalis_DN38086_c0_g1_i2.p1", "Xenopus_tropicalis_DN38701_c0_g1_i1.p1", "Xenopus_tropicalis_DN38871_c0_g1_i1.p1", "Xenopus_tropicalis_DN38986_c0_g1_i1.p1", "Xenopus_tropicalis_DN39025_c0_g1_i6.p1", "Xenopus_tropicalis_DN39048_c0_g1_i2.p1", "Xenopus_tropicalis_DN39058_c0_g1_i5.p1", "Xenopus_tropicalis_DN39211_c0_g1_i1.p1", "Xenopus_tropicalis_DN39234_c0_g1_i1.p1", "Xenopus_tropicalis_DN39283_c0_g1_i1.p1", "Xenopus_tropicalis_DN39338_c0_g1_i1.p1", "Xenopus_tropicalis_DN39352_c1_g1_i1.p1", "Xenopus_tropicalis_DN39730_c0_g1_i2.p1", "Xenopus_tropicalis_DN40136_c0_g1_i1.p1", "Xenopus_tropicalis_DN40172_c0_g1_i1.p1", "Xenopus_tropicalis_DN40410_c0_g1_i1.p1", "Xenopus_tropicalis_DN40490_c1_g1_i1.p1", "Xenopus_tropicalis_DN40709_c0_g1_i1.p1", "Xenopus_tropicalis_DN40725_c0_g1_i1.p1", "Xenopus_tropicalis_DN40747_c0_g1_i1.p1", "Xenopus_tropicalis_DN40806_c0_g1_i2.p1", "Xenopus_tropicalis_DN40880_c0_g1_i2.p1", "Xenopus_tropicalis_DN40921_c0_g1_i1.p1", "Xenopus_tropicalis_DN41281_c0_g1_i1.p1", "Xenopus_tropicalis_DN41374_c0_g1_i3.p1", "Xenopus_tropicalis_DN41405_c0_g1_i1.p1", "Xenopus_tropicalis_DN41446_c0_g1_i2.p1", "Xenopus_tropicalis_DN41469_c0_g1_i1.p1", "Xenopus_tropicalis_DN41600_c0_g1_i1.p1", "Xenopus_tropicalis_DN41805_c0_g1_i3.p1", "Xenopus_tropicalis_DN41917_c1_g1_i3.p1", "Xenopus_tropicalis_DN41990_c0_g2_i1.p1", "Xenopus_tropicalis_DN42093_c0_g1_i1.p1", "Xenopus_tropicalis_DN42171_c0_g1_i1.p1", "Xenopus_tropicalis_DN42291_c0_g1_i1.p1", "Xenopus_tropicalis_DN42479_c0_g1_i2.p1", "Xenopus_tropicalis_DN42487_c0_g1_i2.p1", "Xenopus_tropicalis_DN42601_c0_g1_i2.p1", "Xenopus_tropicalis_DN42985_c1_g2_i2.p1", "Xenopus_tropicalis_DN43079_c0_g1_i1.p1", "Xenopus_tropicalis_DN43095_c0_g1_i1.p1", "Xenopus_tropicalis_DN43112_c0_g1_i2.p1", "Xenopus_tropicalis_DN43175_c0_g1_i1.p1", "Xenopus_tropicalis_DN43224_c0_g1_i2.p1", "Xenopus_tropicalis_DN43291_c0_g1_i1.p1", "Xenopus_tropicalis_DN43424_c0_g1_i2.p1", "Xenopus_tropicalis_DN43503_c0_g1_i1.p1", "Xenopus_tropicalis_DN43506_c2_g1_i1.p1", "Xenopus_tropicalis_DN43576_c2_g2_i2.p1", "Xenopus_tropicalis_DN43585_c0_g1_i1.p1", "Xenopus_tropicalis_DN44011_c0_g1_i8.p1", "Xenopus_tropicalis_DN44197_c0_g1_i2.p1", "Xenopus_tropicalis_DN44202_c0_g1_i1.p1", "Xenopus_tropicalis_DN44259_c1_g1_i1.p1", "Xenopus_tropicalis_DN44402_c0_g1_i3.p1", "Xenopus_tropicalis_DN44415_c0_g1_i1.p1", "Xenopus_tropicalis_DN44422_c0_g1_i1.p1", "Xenopus_tropicalis_DN44442_c2_g1_i3.p1", "Xenopus_tropicalis_DN44465_c0_g1_i4.p1", "Xenopus_tropicalis_DN44586_c0_g1_i3.p1", "Xenopus_tropicalis_DN44668_c1_g1_i1.p1", "Xenopus_tropicalis_DN44702_c0_g1_i1.p1", "Xenopus_tropicalis_DN44709_c0_g1_i1.p1", "Xenopus_tropicalis_DN44749_c0_g1_i1.p1", "Xenopus_tropicalis_DN44782_c1_g1_i1.p1", "Xenopus_tropicalis_DN44811_c6_g1_i1.p1", "Xenopus_tropicalis_DN44865_c0_g1_i2.p1", "Xenopus_tropicalis_DN44866_c0_g1_i1.p1", "Xenopus_tropicalis_DN44891_c0_g1_i2.p1", "Xenopus_tropicalis_DN44956_c1_g1_i2.p1", "Xenopus_tropicalis_DN45113_c0_g1_i1.p1", "Xenopus_tropicalis_DN45151_c0_g1_i6.p1", "Xenopus_tropicalis_DN45286_c0_g1_i2.p1", "Xenopus_tropicalis_DN45337_c0_g1_i2.p1", "Xenopus_tropicalis_DN45342_c0_g1_i1.p1", "Xenopus_tropicalis_DN45413_c0_g1_i2.p1", "Xenopus_tropicalis_DN4546_c0_g1_i1.p1", "Xenopus_tropicalis_DN45644_c1_g1_i1.p1", "Xenopus_tropicalis_DN45688_c0_g1_i1.p1", "Xenopus_tropicalis_DN45887_c0_g1_i2.p1", "Xenopus_tropicalis_DN46061_c0_g1_i1.p1", "Xenopus_tropicalis_DN46128_c0_g1_i1.p1", "Xenopus_tropicalis_DN46192_c0_g1_i1.p1", "Xenopus_tropicalis_DN46297_c0_g1_i1.p1", "Xenopus_tropicalis_DN46405_c2_g1_i1.p1", "Xenopus_tropicalis_DN46423_c0_g1_i1.p1", "Xenopus_tropicalis_DN46460_c0_g2_i1.p1", "Xenopus_tropicalis_DN46575_c0_g1_i1.p1", "Xenopus_tropicalis_DN46683_c0_g1_i1.p1", "Xenopus_tropicalis_DN46705_c0_g1_i1.p1", "Xenopus_tropicalis_DN46725_c0_g1_i1.p1", "Xenopus_tropicalis_DN46811_c0_g1_i2.p1", "Xenopus_tropicalis_DN46846_c0_g1_i7.p1", "Xenopus_tropicalis_DN46858_c0_g1_i7.p1", "Xenopus_tropicalis_DN46885_c0_g1_i1.p1", "Xenopus_tropicalis_DN46965_c0_g1_i1.p1", "Xenopus_tropicalis_DN46975_c0_g1_i2.p1", "Xenopus_tropicalis_DN47048_c1_g1_i2.p1", "Xenopus_tropicalis_DN47056_c0_g1_i1.p1", "Xenopus_tropicalis_DN47068_c1_g1_i1.p1", "Xenopus_tropicalis_DN47154_c0_g1_i1.p1", "Xenopus_tropicalis_DN47154_c0_g1_i2.p1", "Xenopus_tropicalis_DN47240_c0_g1_i1.p1", "Xenopus_tropicalis_DN47365_c0_g1_i2.p1", "Xenopus_tropicalis_DN47436_c0_g1_i1.p1", "Xenopus_tropicalis_DN47446_c0_g1_i1.p1", "Xenopus_tropicalis_DN47497_c1_g1_i3.p1", "Xenopus_tropicalis_DN47514_c0_g1_i1.p1", "Xenopus_tropicalis_DN47606_c0_g1_i3.p1", "Xenopus_tropicalis_DN47630_c0_g2_i1.p1", "Xenopus_tropicalis_DN47725_c0_g1_i10.p1", "Xenopus_tropicalis_DN47782_c0_g1_i1.p1", "Xenopus_tropicalis_DN47833_c0_g1_i2.p1", "Xenopus_tropicalis_DN47849_c0_g1_i1.p1", "Xenopus_tropicalis_DN47892_c0_g1_i1.p1", "Xenopus_tropicalis_DN47920_c0_g1_i1.p1", "Xenopus_tropicalis_DN47965_c0_g1_i1.p1", "Xenopus_tropicalis_DN48076_c0_g1_i1.p1", "Xenopus_tropicalis_DN48115_c0_g1_i1.p1", "Xenopus_tropicalis_DN48141_c0_g2_i1.p1", "Xenopus_tropicalis_DN48168_c0_g1_i1.p1", "Xenopus_tropicalis_DN48169_c0_g1_i1.p1", "Xenopus_tropicalis_DN48172_c0_g1_i1.p1", "Xenopus_tropicalis_DN48229_c0_g1_i3.p1", "Xenopus_tropicalis_DN48287_c1_g1_i1.p1", "Xenopus_tropicalis_DN48342_c0_g1_i5.p1", "Xenopus_tropicalis_DN48342_c0_g1_i6.p1", "Xenopus_tropicalis_DN48379_c3_g1_i1.p1", "Xenopus_tropicalis_DN48397_c0_g1_i1.p1", "Xenopus_tropicalis_DN48399_c0_g1_i1.p1", "Xenopus_tropicalis_DN48490_c1_g1_i3.p1", "Xenopus_tropicalis_DN48491_c0_g1_i1.p1", "Xenopus_tropicalis_DN48523_c0_g1_i1.p1", "Xenopus_tropicalis_DN48642_c0_g1_i1.p1", "Xenopus_tropicalis_DN48644_c0_g1_i3.p1", "Xenopus_tropicalis_DN48707_c0_g1_i1.p1", "Xenopus_tropicalis_DN48885_c0_g1_i3.p1", "Xenopus_tropicalis_DN48979_c0_g1_i6.p1", "Xenopus_tropicalis_DN49091_c0_g1_i3.p1", "Xenopus_tropicalis_DN49362_c0_g1_i1.p1", "Xenopus_tropicalis_DN49455_c2_g1_i1.p1", "Xenopus_tropicalis_DN49481_c0_g1_i1.p1", "Xenopus_tropicalis_DN49507_c0_g1_i1.p1", "Xenopus_tropicalis_DN49528_c7_g1_i4.p1", "Xenopus_tropicalis_DN49557_c0_g1_i3.p1", "Xenopus_tropicalis_DN49585_c0_g1_i2.p1", "Xenopus_tropicalis_DN49701_c0_g1_i1.p1", "Xenopus_tropicalis_DN49743_c0_g1_i1.p1", "Xenopus_tropicalis_DN49743_c0_g1_i3.p1", "Xenopus_tropicalis_DN49810_c0_g1_i1.p1", "Xenopus_tropicalis_DN49820_c2_g2_i2.p1", "Xenopus_tropicalis_DN49825_c1_g1_i1.p1", "Xenopus_tropicalis_DN49950_c0_g1_i3.p1", "Xenopus_tropicalis_DN49980_c0_g1_i2.p1", "Xenopus_tropicalis_DN49987_c0_g1_i1.p1", "Xenopus_tropicalis_DN50044_c0_g2_i1.p1", "Xenopus_tropicalis_DN50091_c1_g1_i1.p1", "Xenopus_tropicalis_DN50138_c0_g1_i1.p1", "Xenopus_tropicalis_DN50161_c0_g1_i2.p1", "Xenopus_tropicalis_DN50214_c0_g1_i1.p1", "Xenopus_tropicalis_DN50226_c0_g1_i1.p1", "Xenopus_tropicalis_DN50227_c0_g1_i5.p1", "Xenopus_tropicalis_DN50240_c0_g1_i5.p1", "Xenopus_tropicalis_DN50387_c0_g2_i1.p1", "Xenopus_tropicalis_DN50426_c1_g2_i1.p1", "Xenopus_tropicalis_DN50464_c0_g1_i1.p1", "Xenopus_tropicalis_DN50480_c3_g1_i2.p1", "Xenopus_tropicalis_DN50487_c0_g1_i7.p1", "Xenopus_tropicalis_DN50532_c0_g1_i1.p1", "Xenopus_tropicalis_DN50571_c0_g1_i1.p1", "Xenopus_tropicalis_DN50598_c0_g1_i1.p1", "Xenopus_tropicalis_DN50620_c0_g1_i5.p1", "Xenopus_tropicalis_DN50628_c0_g1_i1.p1", "Xenopus_tropicalis_DN50670_c0_g1_i3.p1", "Xenopus_tropicalis_DN50749_c4_g1_i2.p1", "Xenopus_tropicalis_DN50763_c1_g1_i1.p1", "Xenopus_tropicalis_DN50863_c1_g1_i1.p1", "Xenopus_tropicalis_DN50889_c0_g1_i4.p1", "Xenopus_tropicalis_DN50957_c2_g1_i4.p1", "Xenopus_tropicalis_DN50963_c2_g1_i1.p1", "Xenopus_tropicalis_DN51085_c3_g1_i1.p1", "Xenopus_tropicalis_DN51138_c0_g1_i6.p1", "Xenopus_tropicalis_DN51265_c0_g1_i1.p1", "Xenopus_tropicalis_DN51268_c1_g1_i2.p1", "Xenopus_tropicalis_DN51317_c4_g1_i2.p1", "Xenopus_tropicalis_DN51324_c0_g1_i1.p1", "Xenopus_tropicalis_DN51545_c0_g1_i1.p1", "Xenopus_tropicalis_DN51645_c3_g1_i1.p1", "Xenopus_tropicalis_DN51662_c1_g1_i1.p1", "Xenopus_tropicalis_DN51745_c0_g1_i1.p1", "Xenopus_tropicalis_DN51786_c0_g1_i4.p1", "Xenopus_tropicalis_DN51943_c0_g1_i2.p1", "Xenopus_tropicalis_DN51945_c3_g1_i2.p1", "Xenopus_tropicalis_DN51991_c0_g1_i3.p1", "Xenopus_tropicalis_DN51998_c0_g1_i1.p1", "Xenopus_tropicalis_DN52047_c1_g1_i2.p1", "Xenopus_tropicalis_DN52053_c0_g1_i2.p1", "Xenopus_tropicalis_DN52067_c0_g1_i1.p1", "Xenopus_tropicalis_DN52159_c9_g2_i6.p1", "Xenopus_tropicalis_DN52232_c0_g1_i1.p1", "Xenopus_tropicalis_DN52270_c7_g1_i1.p1", "Xenopus_tropicalis_DN52284_c5_g2_i4.p1", "Xenopus_tropicalis_DN52314_c1_g1_i1.p1", "Xenopus_tropicalis_DN52314_c1_g1_i2.p1", "Xenopus_tropicalis_DN52394_c3_g1_i2.p1", "Xenopus_tropicalis_DN52405_c0_g1_i1.p1", "Xenopus_tropicalis_DN52442_c2_g1_i1.p1", "Xenopus_tropicalis_DN52461_c2_g3_i2.p1", "Xenopus_tropicalis_DN52556_c0_g1_i1.p1", "Xenopus_tropicalis_DN52576_c1_g1_i1.p1", "Xenopus_tropicalis_DN52651_c2_g1_i1.p1", "Xenopus_tropicalis_DN52734_c0_g1_i1.p1", "Xenopus_tropicalis_DN52779_c0_g1_i2.p1", "Xenopus_tropicalis_DN52936_c0_g1_i1.p1", "Xenopus_tropicalis_DN52958_c0_g1_i8.p1", "Xenopus_tropicalis_DN53071_c0_g1_i5.p1", "Xenopus_tropicalis_DN53102_c12_g2_i2.p1", "Xenopus_tropicalis_DN5983_c0_g1_i1.p1", "Xenopus_tropicalis_DN63098_c0_g1_i1.p1", "Xenopus_tropicalis_DN68173_c0_g1_i1.p1", "Xenopus_tropicalis_DN79933_c1_g1_i2.p1", "Xenopus_tropicalis_DN8253_c0_g1_i1.p1", "Xenopus_tropicalis_DN94222_c0_g1_i1.p1")
26	GO:0016740	transferase activity	1766	347	284.59	1.4e-05	c("Xenopus_tropicalis_DN108697_c0_g1_i1.p1", "Xenopus_tropicalis_DN109079_c0_g1_i1.p1", "Xenopus_tropicalis_DN109259_c0_g1_i1.p1", "Xenopus_tropicalis_DN110901_c0_g1_i1.p1", "Xenopus_tropicalis_DN1115_c0_g1_i3.p1", "Xenopus_tropicalis_DN11495_c0_g1_i1.p1", "Xenopus_tropicalis_DN11824_c0_g1_i1.p1", "Xenopus_tropicalis_DN1216_c0_g1_i2.p1", "Xenopus_tropicalis_DN14579_c0_g1_i1.p1", "Xenopus_tropicalis_DN20053_c0_g1_i1.p1", "Xenopus_tropicalis_DN20368_c0_g1_i1.p1", "Xenopus_tropicalis_DN2123_c0_g1_i1.p1", "Xenopus_tropicalis_DN21353_c0_g1_i2.p1", "Xenopus_tropicalis_DN21658_c0_g1_i1.p1", "Xenopus_tropicalis_DN22002_c0_g1_i3.p1", "Xenopus_tropicalis_DN23298_c0_g1_i1.p1", "Xenopus_tropicalis_DN23705_c0_g1_i1.p1", "Xenopus_tropicalis_DN23952_c0_g1_i3.p1", "Xenopus_tropicalis_DN24019_c0_g1_i1.p1", "Xenopus_tropicalis_DN24194_c0_g1_i3.p1", "Xenopus_tropicalis_DN25301_c0_g1_i1.p1", "Xenopus_tropicalis_DN2594_c0_g1_i1.p1", "Xenopus_tropicalis_DN26288_c0_g1_i2.p1", "Xenopus_tropicalis_DN26493_c0_g1_i1.p1", "Xenopus_tropicalis_DN26812_c0_g1_i1.p1", "Xenopus_tropicalis_DN26974_c0_g1_i2.p1", "Xenopus_tropicalis_DN26990_c0_g1_i1.p1", "Xenopus_tropicalis_DN27602_c0_g1_i1.p1", "Xenopus_tropicalis_DN27696_c0_g1_i1.p1", "Xenopus_tropicalis_DN28254_c0_g1_i1.p1", "Xenopus_tropicalis_DN28580_c0_g1_i1.p1", "Xenopus_tropicalis_DN29679_c0_g1_i1.p1", "Xenopus_tropicalis_DN29848_c0_g1_i2.p1", "Xenopus_tropicalis_DN30287_c0_g1_i1.p1", "Xenopus_tropicalis_DN30375_c0_g1_i1.p1", "Xenopus_tropicalis_DN30376_c0_g1_i1.p1", "Xenopus_tropicalis_DN30388_c0_g1_i1.p1", "Xenopus_tropicalis_DN30479_c0_g1_i4.p1", "Xenopus_tropicalis_DN30597_c0_g1_i1.p1", "Xenopus_tropicalis_DN30810_c0_g1_i1.p1", "Xenopus_tropicalis_DN30966_c0_g1_i1.p1", "Xenopus_tropicalis_DN30986_c0_g1_i1.p1", "Xenopus_tropicalis_DN3130_c0_g1_i1.p1", "Xenopus_tropicalis_DN31306_c0_g1_i1.p1", "Xenopus_tropicalis_DN31339_c0_g1_i1.p1", "Xenopus_tropicalis_DN31703_c0_g1_i1.p1", "Xenopus_tropicalis_DN31832_c0_g1_i1.p1", "Xenopus_tropicalis_DN31961_c0_g1_i1.p1", "Xenopus_tropicalis_DN32002_c0_g1_i1.p1", "Xenopus_tropicalis_DN32069_c0_g1_i1.p1", "Xenopus_tropicalis_DN32194_c0_g1_i2.p1", "Xenopus_tropicalis_DN32344_c0_g1_i1.p1", "Xenopus_tropicalis_DN32644_c0_g1_i1.p1", "Xenopus_tropicalis_DN33156_c0_g1_i1.p1", "Xenopus_tropicalis_DN33191_c0_g1_i1.p1", "Xenopus_tropicalis_DN33598_c0_g1_i2.p1", "Xenopus_tropicalis_DN33930_c1_g1_i1.p1", "Xenopus_tropicalis_DN34399_c0_g1_i1.p1", "Xenopus_tropicalis_DN34406_c0_g1_i2.p1", "Xenopus_tropicalis_DN34406_c0_g1_i3.p1", "Xenopus_tropicalis_DN34650_c0_g1_i1.p1", "Xenopus_tropicalis_DN34824_c1_g1_i2.p1", "Xenopus_tropicalis_DN34940_c0_g1_i1.p1", "Xenopus_tropicalis_DN35246_c0_g1_i1.p1", "Xenopus_tropicalis_DN35359_c0_g1_i1.p1", "Xenopus_tropicalis_DN35684_c0_g1_i1.p1", "Xenopus_tropicalis_DN35854_c0_g1_i1.p1", "Xenopus_tropicalis_DN36017_c0_g1_i1.p1", "Xenopus_tropicalis_DN36410_c2_g1_i1.p1", "Xenopus_tropicalis_DN36763_c0_g1_i1.p1", "Xenopus_tropicalis_DN36949_c0_g1_i1.p1", "Xenopus_tropicalis_DN37312_c0_g1_i1.p1", "Xenopus_tropicalis_DN37335_c0_g1_i1.p1", "Xenopus_tropicalis_DN37432_c0_g1_i1.p1", "Xenopus_tropicalis_DN37490_c0_g1_i1.p1", "Xenopus_tropicalis_DN37613_c0_g1_i1.p1", "Xenopus_tropicalis_DN37636_c0_g1_i2.p1", "Xenopus_tropicalis_DN38036_c1_g1_i1.p1", "Xenopus_tropicalis_DN38086_c0_g1_i2.p1", "Xenopus_tropicalis_DN38131_c0_g1_i1.p1", "Xenopus_tropicalis_DN38346_c0_g1_i1.p1", "Xenopus_tropicalis_DN38538_c0_g1_i1.p1", "Xenopus_tropicalis_DN38771_c0_g1_i1.p1", "Xenopus_tropicalis_DN38871_c0_g1_i1.p1", "Xenopus_tropicalis_DN38986_c0_g1_i1.p1", "Xenopus_tropicalis_DN39021_c0_g1_i6.p1", "Xenopus_tropicalis_DN39025_c0_g1_i6.p1", "Xenopus_tropicalis_DN39048_c0_g1_i2.p1", "Xenopus_tropicalis_DN39058_c0_g1_i5.p1", "Xenopus_tropicalis_DN39211_c0_g1_i1.p1", "Xenopus_tropicalis_DN39234_c0_g1_i1.p1", "Xenopus_tropicalis_DN39283_c0_g1_i1.p1", "Xenopus_tropicalis_DN39338_c0_g1_i1.p1", "Xenopus_tropicalis_DN39352_c1_g1_i1.p1", "Xenopus_tropicalis_DN39493_c0_g1_i2.p1", "Xenopus_tropicalis_DN39730_c0_g1_i2.p1", "Xenopus_tropicalis_DN39895_c0_g1_i1.p1", "Xenopus_tropicalis_DN40087_c0_g1_i1.p2", "Xenopus_tropicalis_DN40136_c0_g1_i1.p1", "Xenopus_tropicalis_DN40172_c0_g1_i1.p1", "Xenopus_tropicalis_DN40366_c0_g1_i1.p1", "Xenopus_tropicalis_DN40410_c0_g1_i1.p1", "Xenopus_tropicalis_DN40460_c0_g1_i3.p1", "Xenopus_tropicalis_DN40709_c0_g1_i1.p1", "Xenopus_tropicalis_DN40747_c0_g1_i1.p1", "Xenopus_tropicalis_DN40757_c0_g1_i1.p1", "Xenopus_tropicalis_DN40765_c0_g1_i1.p1", "Xenopus_tropicalis_DN40863_c0_g1_i2.p1", "Xenopus_tropicalis_DN40900_c0_g1_i4.p1", "Xenopus_tropicalis_DN40921_c0_g1_i1.p1", "Xenopus_tropicalis_DN41143_c0_g1_i20.p1", "Xenopus_tropicalis_DN41143_c0_g1_i8.p1", "Xenopus_tropicalis_DN41158_c0_g1_i1.p1", "Xenopus_tropicalis_DN41279_c0_g1_i3.p1", "Xenopus_tropicalis_DN41344_c0_g1_i1.p1", "Xenopus_tropicalis_DN41405_c0_g1_i1.p1", "Xenopus_tropicalis_DN41454_c0_g1_i1.p1", "Xenopus_tropicalis_DN41538_c0_g1_i2.p1", "Xenopus_tropicalis_DN41600_c0_g1_i1.p1", "Xenopus_tropicalis_DN41697_c0_g1_i1.p1", "Xenopus_tropicalis_DN41917_c1_g1_i3.p1", "Xenopus_tropicalis_DN41974_c0_g1_i1.p1", "Xenopus_tropicalis_DN41990_c0_g2_i1.p1", "Xenopus_tropicalis_DN42093_c0_g1_i1.p1", "Xenopus_tropicalis_DN42171_c0_g1_i1.p1", "Xenopus_tropicalis_DN42274_c0_g1_i1.p1", "Xenopus_tropicalis_DN42291_c0_g1_i1.p1", "Xenopus_tropicalis_DN42390_c0_g1_i1.p1", "Xenopus_tropicalis_DN42441_c0_g1_i2.p1", "Xenopus_tropicalis_DN42479_c0_g1_i2.p1", "Xenopus_tropicalis_DN42487_c0_g1_i2.p1", "Xenopus_tropicalis_DN42583_c0_g1_i1.p1", "Xenopus_tropicalis_DN42601_c0_g1_i2.p1", "Xenopus_tropicalis_DN42796_c0_g1_i5.p1", "Xenopus_tropicalis_DN43079_c0_g1_i1.p1", "Xenopus_tropicalis_DN43113_c0_g1_i2.p1", "Xenopus_tropicalis_DN43291_c0_g1_i1.p1", "Xenopus_tropicalis_DN43312_c0_g1_i2.p1", "Xenopus_tropicalis_DN43424_c0_g1_i2.p1", "Xenopus_tropicalis_DN43522_c0_g1_i3.p1", "Xenopus_tropicalis_DN43576_c2_g2_i2.p1", "Xenopus_tropicalis_DN43576_c2_g2_i3.p1", "Xenopus_tropicalis_DN43727_c0_g1_i1.p1", "Xenopus_tropicalis_DN43780_c0_g1_i1.p1", "Xenopus_tropicalis_DN43780_c0_g1_i3.p1", "Xenopus_tropicalis_DN43789_c0_g1_i5.p1", "Xenopus_tropicalis_DN43826_c0_g1_i1.p1", "Xenopus_tropicalis_DN43920_c0_g1_i2.p1", "Xenopus_tropicalis_DN43953_c2_g1_i11.p1", "Xenopus_tropicalis_DN43953_c2_g1_i8.p1", "Xenopus_tropicalis_DN44011_c0_g1_i8.p1", "Xenopus_tropicalis_DN44030_c0_g1_i2.p1", "Xenopus_tropicalis_DN44212_c0_g1_i1.p1", "Xenopus_tropicalis_DN44259_c1_g1_i1.p1", "Xenopus_tropicalis_DN44314_c0_g1_i1.p1", "Xenopus_tropicalis_DN44422_c0_g1_i1.p1", "Xenopus_tropicalis_DN44442_c2_g1_i3.p1", "Xenopus_tropicalis_DN44465_c0_g1_i4.p1", "Xenopus_tropicalis_DN44478_c0_g1_i3.p1", "Xenopus_tropicalis_DN44608_c0_g1_i1.p1", "Xenopus_tropicalis_DN44668_c1_g1_i1.p1", "Xenopus_tropicalis_DN44709_c0_g1_i1.p1", "Xenopus_tropicalis_DN44730_c0_g1_i2.p1", "Xenopus_tropicalis_DN44782_c1_g1_i1.p1", "Xenopus_tropicalis_DN44793_c0_g1_i1.p1", "Xenopus_tropicalis_DN44866_c0_g1_i1.p1", "Xenopus_tropicalis_DN44881_c0_g1_i1.p1", "Xenopus_tropicalis_DN44891_c0_g1_i2.p1", "Xenopus_tropicalis_DN44927_c0_g1_i1.p1", "Xenopus_tropicalis_DN45015_c0_g1_i2.p1", "Xenopus_tropicalis_DN45053_c0_g1_i1.p1", "Xenopus_tropicalis_DN45138_c0_g1_i1.p1", "Xenopus_tropicalis_DN45151_c0_g1_i6.p1", "Xenopus_tropicalis_DN45323_c0_g1_i1.p1", "Xenopus_tropicalis_DN45331_c2_g1_i1.p1", "Xenopus_tropicalis_DN45337_c0_g1_i2.p1", "Xenopus_tropicalis_DN45367_c0_g2_i4.p1", "Xenopus_tropicalis_DN45469_c0_g1_i1.p1", "Xenopus_tropicalis_DN45484_c0_g1_i1.p1", "Xenopus_tropicalis_DN45644_c1_g1_i1.p1", "Xenopus_tropicalis_DN45887_c0_g1_i2.p1", "Xenopus_tropicalis_DN45939_c0_g1_i1.p1", "Xenopus_tropicalis_DN46056_c0_g1_i1.p1", "Xenopus_tropicalis_DN46115_c0_g1_i2.p1", "Xenopus_tropicalis_DN46118_c2_g1_i1.p1", "Xenopus_tropicalis_DN46161_c0_g1_i1.p1", "Xenopus_tropicalis_DN46201_c0_g1_i1.p1", "Xenopus_tropicalis_DN46380_c0_g1_i3.p1", "Xenopus_tropicalis_DN46405_c2_g1_i1.p1", "Xenopus_tropicalis_DN46423_c0_g1_i1.p1", "Xenopus_tropicalis_DN46609_c0_g1_i1.p1", "Xenopus_tropicalis_DN46676_c0_g1_i2.p1", "Xenopus_tropicalis_DN46683_c0_g1_i1.p1", "Xenopus_tropicalis_DN46705_c0_g1_i1.p1", "Xenopus_tropicalis_DN46713_c0_g1_i1.p1", "Xenopus_tropicalis_DN46725_c0_g1_i1.p1", "Xenopus_tropicalis_DN46811_c0_g1_i2.p1", "Xenopus_tropicalis_DN46965_c0_g1_i1.p1", "Xenopus_tropicalis_DN47001_c0_g2_i1.p1", "Xenopus_tropicalis_DN47016_c0_g1_i7.p1", "Xenopus_tropicalis_DN47028_c1_g1_i8.p1", "Xenopus_tropicalis_DN47056_c0_g1_i1.p1", "Xenopus_tropicalis_DN47120_c0_g1_i8.p1", "Xenopus_tropicalis_DN47143_c0_g1_i2.p1", "Xenopus_tropicalis_DN47262_c0_g1_i3.p1", "Xenopus_tropicalis_DN47336_c0_g2_i1.p1", "Xenopus_tropicalis_DN47365_c0_g1_i2.p1", "Xenopus_tropicalis_DN47422_c0_g1_i2.p1", "Xenopus_tropicalis_DN47446_c0_g1_i1.p1", "Xenopus_tropicalis_DN47459_c0_g1_i2.p1", "Xenopus_tropicalis_DN47514_c0_g1_i1.p1", "Xenopus_tropicalis_DN47569_c0_g1_i1.p1", "Xenopus_tropicalis_DN47606_c0_g1_i3.p1", "Xenopus_tropicalis_DN47630_c0_g2_i1.p1", "Xenopus_tropicalis_DN47688_c0_g1_i2.p1", "Xenopus_tropicalis_DN47725_c0_g1_i10.p1", "Xenopus_tropicalis_DN47782_c0_g1_i1.p1", "Xenopus_tropicalis_DN47832_c3_g1_i1.p1", "Xenopus_tropicalis_DN47954_c0_g1_i2.p1", "Xenopus_tropicalis_DN48016_c5_g1_i5.p1", "Xenopus_tropicalis_DN48025_c0_g1_i2.p1", "Xenopus_tropicalis_DN48049_c0_g1_i1.p1", "Xenopus_tropicalis_DN48076_c0_g1_i1.p1", "Xenopus_tropicalis_DN48096_c2_g1_i2.p1", "Xenopus_tropicalis_DN48135_c0_g1_i1.p1", "Xenopus_tropicalis_DN48138_c0_g1_i1.p1", "Xenopus_tropicalis_DN48141_c0_g2_i1.p1", "Xenopus_tropicalis_DN48169_c0_g1_i1.p1", "Xenopus_tropicalis_DN48235_c1_g1_i1.p1", "Xenopus_tropicalis_DN48239_c0_g1_i2.p1", "Xenopus_tropicalis_DN48342_c0_g1_i5.p1", "Xenopus_tropicalis_DN48342_c0_g1_i6.p1", "Xenopus_tropicalis_DN48379_c3_g1_i1.p1", "Xenopus_tropicalis_DN48454_c0_g1_i2.p1", "Xenopus_tropicalis_DN48485_c0_g1_i1.p1", "Xenopus_tropicalis_DN48544_c1_g1_i2.p1", "Xenopus_tropicalis_DN48566_c4_g1_i2.p1", "Xenopus_tropicalis_DN48636_c0_g1_i2.p1", "Xenopus_tropicalis_DN48644_c0_g1_i3.p1", "Xenopus_tropicalis_DN48823_c2_g1_i2.p1", "Xenopus_tropicalis_DN48824_c0_g1_i1.p1", "Xenopus_tropicalis_DN48827_c1_g1_i3.p1", "Xenopus_tropicalis_DN48855_c1_g2_i3.p1", "Xenopus_tropicalis_DN48881_c4_g1_i2.p1", "Xenopus_tropicalis_DN48883_c1_g1_i1.p1", "Xenopus_tropicalis_DN48979_c0_g1_i6.p1", "Xenopus_tropicalis_DN48983_c0_g1_i1.p1", "Xenopus_tropicalis_DN48989_c0_g1_i7.p1", "Xenopus_tropicalis_DN49015_c2_g1_i5.p1", "Xenopus_tropicalis_DN49091_c0_g1_i3.p1", "Xenopus_tropicalis_DN49132_c0_g1_i1.p1", "Xenopus_tropicalis_DN49333_c0_g1_i2.p1", "Xenopus_tropicalis_DN49361_c3_g1_i1.p1", "Xenopus_tropicalis_DN49362_c0_g1_i1.p1", "Xenopus_tropicalis_DN49369_c1_g1_i1.p1", "Xenopus_tropicalis_DN49382_c0_g1_i1.p1", "Xenopus_tropicalis_DN49394_c2_g1_i2.p1", "Xenopus_tropicalis_DN49446_c0_g1_i3.p1", "Xenopus_tropicalis_DN49490_c0_g1_i2.p1", "Xenopus_tropicalis_DN49501_c0_g1_i2.p1", "Xenopus_tropicalis_DN49539_c1_g1_i1.p1", "Xenopus_tropicalis_DN49539_c2_g1_i3.p1", "Xenopus_tropicalis_DN49557_c0_g1_i3.p1", "Xenopus_tropicalis_DN49585_c0_g1_i2.p1", "Xenopus_tropicalis_DN49685_c1_g2_i2.p1", "Xenopus_tropicalis_DN49689_c0_g2_i1.p1", "Xenopus_tropicalis_DN49719_c0_g1_i2.p1", "Xenopus_tropicalis_DN49743_c0_g1_i1.p1", "Xenopus_tropicalis_DN49743_c0_g1_i3.p1", "Xenopus_tropicalis_DN49774_c1_g1_i2.p1", "Xenopus_tropicalis_DN49813_c6_g1_i1.p1", "Xenopus_tropicalis_DN49825_c1_g1_i1.p1", "Xenopus_tropicalis_DN49857_c0_g1_i2.p1", "Xenopus_tropicalis_DN49950_c0_g1_i3.p1", "Xenopus_tropicalis_DN50005_c6_g1_i1.p1", "Xenopus_tropicalis_DN50085_c1_g1_i1.p1", "Xenopus_tropicalis_DN50087_c0_g1_i6.p1", "Xenopus_tropicalis_DN50161_c0_g1_i2.p1", "Xenopus_tropicalis_DN50227_c0_g1_i5.p1", "Xenopus_tropicalis_DN50238_c0_g1_i1.p1", "Xenopus_tropicalis_DN50240_c0_g1_i5.p1", "Xenopus_tropicalis_DN50280_c0_g1_i1.p1", "Xenopus_tropicalis_DN50295_c1_g1_i4.p1", "Xenopus_tropicalis_DN50426_c1_g2_i1.p1", "Xenopus_tropicalis_DN50480_c3_g1_i2.p1", "Xenopus_tropicalis_DN50487_c0_g1_i7.p1", "Xenopus_tropicalis_DN50533_c0_g1_i1.p1", "Xenopus_tropicalis_DN50571_c0_g1_i1.p1", "Xenopus_tropicalis_DN50618_c1_g2_i1.p1", "Xenopus_tropicalis_DN50620_c0_g1_i5.p1", "Xenopus_tropicalis_DN50749_c4_g1_i2.p1", "Xenopus_tropicalis_DN50830_c0_g1_i1.p1", "Xenopus_tropicalis_DN50879_c0_g1_i2.p1", "Xenopus_tropicalis_DN50944_c0_g1_i1.p1", "Xenopus_tropicalis_DN50959_c2_g1_i1.p1", "Xenopus_tropicalis_DN50963_c2_g1_i1.p1", "Xenopus_tropicalis_DN51073_c0_g1_i5.p1", "Xenopus_tropicalis_DN51085_c3_g1_i1.p1", "Xenopus_tropicalis_DN51213_c0_g1_i1.p1", "Xenopus_tropicalis_DN51268_c1_g1_i2.p1", "Xenopus_tropicalis_DN51299_c0_g1_i1.p1", "Xenopus_tropicalis_DN51403_c0_g1_i4.p1", "Xenopus_tropicalis_DN51415_c2_g1_i4.p1", "Xenopus_tropicalis_DN51456_c0_g1_i5.p1", "Xenopus_tropicalis_DN51462_c0_g1_i1.p1", "Xenopus_tropicalis_DN51566_c2_g1_i6.p1", "Xenopus_tropicalis_DN51597_c1_g1_i1.p1", "Xenopus_tropicalis_DN51663_c1_g1_i4.p1", "Xenopus_tropicalis_DN51797_c9_g1_i2.p1", "Xenopus_tropicalis_DN51845_c1_g1_i11.p1", "Xenopus_tropicalis_DN51873_c1_g1_i2.p1", "Xenopus_tropicalis_DN51905_c2_g1_i2.p1", "Xenopus_tropicalis_DN51945_c3_g1_i2.p1", "Xenopus_tropicalis_DN51991_c0_g1_i3.p1", "Xenopus_tropicalis_DN51998_c0_g1_i1.p1", "Xenopus_tropicalis_DN52071_c0_g1_i2.p1", "Xenopus_tropicalis_DN52084_c0_g1_i3.p1", "Xenopus_tropicalis_DN52211_c4_g2_i1.p1", "Xenopus_tropicalis_DN52226_c1_g1_i3.p1", "Xenopus_tropicalis_DN52232_c0_g1_i1.p1", "Xenopus_tropicalis_DN52233_c3_g1_i3.p1", "Xenopus_tropicalis_DN52280_c8_g1_i1.p1", "Xenopus_tropicalis_DN52314_c1_g1_i1.p1", "Xenopus_tropicalis_DN52314_c1_g1_i2.p1", "Xenopus_tropicalis_DN52442_c2_g1_i1.p1", "Xenopus_tropicalis_DN52461_c2_g3_i2.p1", "Xenopus_tropicalis_DN52515_c0_g2_i3.p1", "Xenopus_tropicalis_DN52525_c0_g1_i1.p1", "Xenopus_tropicalis_DN52525_c0_g1_i2.p1", "Xenopus_tropicalis_DN52525_c5_g2_i1.p1", "Xenopus_tropicalis_DN52525_c5_g2_i2.p1", "Xenopus_tropicalis_DN52556_c0_g1_i1.p1", "Xenopus_tropicalis_DN52574_c2_g1_i1.p1", "Xenopus_tropicalis_DN52628_c7_g1_i3.p1", "Xenopus_tropicalis_DN52635_c5_g2_i1.p1", "Xenopus_tropicalis_DN52779_c0_g1_i2.p1", "Xenopus_tropicalis_DN52926_c17_g1_i5.p1", "Xenopus_tropicalis_DN53164_c4_g1_i1.p1", "Xenopus_tropicalis_DN5672_c0_g1_i1.p1", "Xenopus_tropicalis_DN5889_c0_g1_i1.p1", "Xenopus_tropicalis_DN63098_c0_g1_i1.p1", "Xenopus_tropicalis_DN63436_c0_g1_i1.p1", "Xenopus_tropicalis_DN81051_c0_g1_i1.p2", "Xenopus_tropicalis_DN8253_c0_g1_i1.p1", "Xenopus_tropicalis_DN93149_c0_g1_i1.p1", "Xenopus_tropicalis_DN93544_c0_g1_i1.p1", "Xenopus_tropicalis_DN94222_c0_g1_i1.p1")
27	GO:0008017	microtubule binding	141	43	22.72	1.4e-05	c("Xenopus_tropicalis_DN123215_c0_g1_i1.p1", "Xenopus_tropicalis_DN29420_c1_g1_i1.p1", "Xenopus_tropicalis_DN31392_c0_g1_i1.p1", "Xenopus_tropicalis_DN3577_c0_g1_i1.p1", "Xenopus_tropicalis_DN38701_c0_g1_i1.p1", "Xenopus_tropicalis_DN39434_c0_g1_i1.p1", "Xenopus_tropicalis_DN41469_c0_g1_i1.p1", "Xenopus_tropicalis_DN42027_c0_g1_i1.p1", "Xenopus_tropicalis_DN42035_c0_g1_i2.p1", "Xenopus_tropicalis_DN42756_c0_g1_i1.p1", "Xenopus_tropicalis_DN43112_c0_g1_i2.p1", "Xenopus_tropicalis_DN43224_c0_g1_i2.p1", "Xenopus_tropicalis_DN43503_c0_g1_i1.p1", "Xenopus_tropicalis_DN44702_c0_g1_i1.p1", "Xenopus_tropicalis_DN44865_c0_g1_i2.p1", "Xenopus_tropicalis_DN44881_c0_g2_i1.p1", "Xenopus_tropicalis_DN46460_c0_g2_i1.p1", "Xenopus_tropicalis_DN46858_c0_g1_i7.p1", "Xenopus_tropicalis_DN47154_c0_g1_i1.p1", "Xenopus_tropicalis_DN47154_c0_g1_i2.p1", "Xenopus_tropicalis_DN47849_c0_g1_i1.p1", "Xenopus_tropicalis_DN47965_c0_g1_i1.p1", "Xenopus_tropicalis_DN48287_c1_g1_i1.p1", "Xenopus_tropicalis_DN48490_c1_g1_i3.p1", "Xenopus_tropicalis_DN48645_c0_g1_i1.p1", "Xenopus_tropicalis_DN48885_c0_g1_i3.p1", "Xenopus_tropicalis_DN48930_c0_g1_i1.p1", "Xenopus_tropicalis_DN49372_c0_g1_i2.p1", "Xenopus_tropicalis_DN49507_c0_g1_i1.p1", "Xenopus_tropicalis_DN50082_c0_g1_i2.p1", "Xenopus_tropicalis_DN50091_c1_g1_i1.p1", "Xenopus_tropicalis_DN50214_c0_g1_i1.p1", "Xenopus_tropicalis_DN50338_c2_g1_i1.p1", "Xenopus_tropicalis_DN50445_c0_g1_i3.p1", "Xenopus_tropicalis_DN50445_c0_g1_i5.p1", "Xenopus_tropicalis_DN51113_c0_g1_i1.p1", "Xenopus_tropicalis_DN52047_c1_g1_i2.p1", "Xenopus_tropicalis_DN52053_c0_g1_i2.p1", "Xenopus_tropicalis_DN52253_c9_g1_i1.p1", "Xenopus_tropicalis_DN52834_c2_g2_i4.p1", "Xenopus_tropicalis_DN52958_c0_g1_i8.p1", "Xenopus_tropicalis_DN53071_c0_g1_i5.p1", "Xenopus_tropicalis_DN79933_c1_g1_i2.p1")
28	GO:0008175	tRNA methyltransferase activity	10	8	1.61	1.5e-05	c("Xenopus_tropicalis_DN39895_c0_g1_i1.p1", "Xenopus_tropicalis_DN40460_c0_g1_i3.p1", "Xenopus_tropicalis_DN40900_c0_g1_i4.p1", "Xenopus_tropicalis_DN43727_c0_g1_i1.p1", "Xenopus_tropicalis_DN45323_c0_g1_i1.p1", "Xenopus_tropicalis_DN46676_c0_g1_i2.p1", "Xenopus_tropicalis_DN51462_c0_g1_i1.p1", "Xenopus_tropicalis_DN52233_c3_g1_i3.p1")
29	GO:0008094	DNA-dependent ATPase activity	8	7	1.29	1.9e-05	c("Xenopus_tropicalis_DN37397_c0_g1_i1.p1", "Xenopus_tropicalis_DN41281_c0_g1_i1.p1", "Xenopus_tropicalis_DN46192_c0_g1_i1.p1", "Xenopus_tropicalis_DN46846_c0_g1_i7.p1", "Xenopus_tropicalis_DN46885_c0_g1_i1.p1", "Xenopus_tropicalis_DN52378_c0_g2_i1.p1", "Xenopus_tropicalis_DN52576_c1_g1_i1.p1")
30	GO:0008408	3'-5' exonuclease activity	18	11	2.9	2.0e-05	c("Xenopus_tropicalis_DN33643_c0_g1_i1.p1", "Xenopus_tropicalis_DN38793_c0_g1_i1.p1", "Xenopus_tropicalis_DN43241_c0_g1_i1.p1", "Xenopus_tropicalis_DN46044_c0_g1_i1.p1", "Xenopus_tropicalis_DN46233_c0_g1_i4.p1", "Xenopus_tropicalis_DN48593_c2_g1_i1.p1", "Xenopus_tropicalis_DN49316_c1_g1_i1.p1", "Xenopus_tropicalis_DN49787_c8_g1_i1.p1", "Xenopus_tropicalis_DN49994_c1_g1_i1.p1", "Xenopus_tropicalis_DN50671_c5_g1_i1.p1", "Xenopus_tropicalis_DN52394_c3_g1_i2.p1")
31	GO:0046982	protein heterodimerization activity	59	23	9.51	2.0e-05	c("Xenopus_tropicalis_DN111487_c0_g1_i1.p1", "Xenopus_tropicalis_DN25344_c0_g1_i2.p1", "Xenopus_tropicalis_DN34121_c0_g1_i1.p1", "Xenopus_tropicalis_DN35551_c0_g2_i1.p1", "Xenopus_tropicalis_DN36473_c0_g1_i1.p1", "Xenopus_tropicalis_DN43018_c0_g1_i2.p1", "Xenopus_tropicalis_DN43018_c0_g1_i3.p1", "Xenopus_tropicalis_DN43100_c0_g1_i2.p1", "Xenopus_tropicalis_DN43915_c0_g1_i5.p1", "Xenopus_tropicalis_DN47543_c1_g1_i2.p2", "Xenopus_tropicalis_DN47543_c1_g1_i4.p2", "Xenopus_tropicalis_DN47974_c0_g1_i1.p2", "Xenopus_tropicalis_DN49494_c0_g1_i1.p1", "Xenopus_tropicalis_DN49494_c0_g1_i2.p1", "Xenopus_tropicalis_DN49556_c0_g1_i1.p1", "Xenopus_tropicalis_DN49669_c0_g1_i2.p1", "Xenopus_tropicalis_DN49669_c0_g1_i3.p1", "Xenopus_tropicalis_DN50104_c0_g1_i11.p1", "Xenopus_tropicalis_DN50104_c0_g1_i7.p2", "Xenopus_tropicalis_DN50998_c0_g1_i3.p2", "Xenopus_tropicalis_DN52207_c0_g1_i1.p1", "Xenopus_tropicalis_DN52961_c0_g1_i10.p1", "Xenopus_tropicalis_DN96794_c0_g1_i2.p1")
32	GO:0019783	ubiquitin-like protein-specific protease...	77	27	12.41	3.7e-05	c("Xenopus_tropicalis_DN30712_c0_g1_i3.p1", "Xenopus_tropicalis_DN35088_c1_g1_i1.p1", "Xenopus_tropicalis_DN37770_c0_g1_i1.p1", "Xenopus_tropicalis_DN38023_c0_g1_i1.p1", "Xenopus_tropicalis_DN38563_c0_g1_i2.p1", "Xenopus_tropicalis_DN41694_c0_g1_i2.p1", "Xenopus_tropicalis_DN43506_c3_g2_i2.p1", "Xenopus_tropicalis_DN43666_c0_g1_i4.p1", "Xenopus_tropicalis_DN43666_c0_g1_i5.p1", "Xenopus_tropicalis_DN44558_c0_g1_i1.p1", "Xenopus_tropicalis_DN46230_c0_g1_i1.p1", "Xenopus_tropicalis_DN46365_c0_g1_i1.p1", "Xenopus_tropicalis_DN46833_c1_g1_i1.p1", "Xenopus_tropicalis_DN46906_c0_g1_i1.p1", "Xenopus_tropicalis_DN47266_c0_g1_i2.p1", "Xenopus_tropicalis_DN47327_c0_g1_i2.p1", "Xenopus_tropicalis_DN48731_c0_g1_i2.p1", "Xenopus_tropicalis_DN48786_c0_g1_i1.p1", "Xenopus_tropicalis_DN50401_c6_g1_i1.p1", "Xenopus_tropicalis_DN51058_c0_g1_i2.p1", "Xenopus_tropicalis_DN51117_c0_g1_i2.p1", "Xenopus_tropicalis_DN51824_c3_g1_i1.p1", "Xenopus_tropicalis_DN51884_c9_g2_i1.p1", "Xenopus_tropicalis_DN52811_c14_g1_i1.p1", "Xenopus_tropicalis_DN52866_c4_g1_i3.p1", "Xenopus_tropicalis_DN52866_c5_g1_i2.p1", "Xenopus_tropicalis_DN52887_c0_g1_i10.p1")
33	GO:0036459	thiol-dependent ubiquitinyl hydrolase ac...	73	26	11.76	3.8e-05	c("Xenopus_tropicalis_DN30712_c0_g1_i3.p1", "Xenopus_tropicalis_DN35088_c1_g1_i1.p1", "Xenopus_tropicalis_DN37770_c0_g1_i1.p1", "Xenopus_tropicalis_DN38563_c0_g1_i2.p1", "Xenopus_tropicalis_DN41694_c0_g1_i2.p1", "Xenopus_tropicalis_DN43506_c3_g2_i2.p1", "Xenopus_tropicalis_DN43666_c0_g1_i4.p1", "Xenopus_tropicalis_DN43666_c0_g1_i5.p1", "Xenopus_tropicalis_DN44558_c0_g1_i1.p1", "Xenopus_tropicalis_DN46230_c0_g1_i1.p1", "Xenopus_tropicalis_DN46365_c0_g1_i1.p1", "Xenopus_tropicalis_DN46833_c1_g1_i1.p1", "Xenopus_tropicalis_DN46906_c0_g1_i1.p1", "Xenopus_tropicalis_DN47266_c0_g1_i2.p1", "Xenopus_tropicalis_DN47327_c0_g1_i2.p1", "Xenopus_tropicalis_DN48731_c0_g1_i2.p1", "Xenopus_tropicalis_DN48786_c0_g1_i1.p1", "Xenopus_tropicalis_DN50401_c6_g1_i1.p1", "Xenopus_tropicalis_DN51058_c0_g1_i2.p1", "Xenopus_tropicalis_DN51117_c0_g1_i2.p1", "Xenopus_tropicalis_DN51824_c3_g1_i1.p1", "Xenopus_tropicalis_DN51884_c9_g2_i1.p1", "Xenopus_tropicalis_DN52811_c14_g1_i1.p1", "Xenopus_tropicalis_DN52866_c4_g1_i3.p1", "Xenopus_tropicalis_DN52866_c5_g1_i2.p1", "Xenopus_tropicalis_DN52887_c0_g1_i10.p1")
34	GO:0008536	Ran GTPase binding	19	11	3.06	4.0e-05	c("Xenopus_tropicalis_DN31618_c0_g1_i1.p1", "Xenopus_tropicalis_DN33971_c0_g1_i1.p1", "Xenopus_tropicalis_DN40625_c1_g1_i4.p1", "Xenopus_tropicalis_DN45857_c2_g1_i1.p1", "Xenopus_tropicalis_DN46353_c1_g1_i2.p1", "Xenopus_tropicalis_DN46360_c0_g1_i3.p1", "Xenopus_tropicalis_DN48152_c5_g1_i1.p1", "Xenopus_tropicalis_DN49527_c0_g1_i5.p1", "Xenopus_tropicalis_DN51025_c0_g1_i1.p1", "Xenopus_tropicalis_DN51961_c3_g2_i3.p1", "Xenopus_tropicalis_DN53015_c2_g2_i1.p1")
35	GO:0035639	purine ribonucleoside triphosphate bindi...	1739	338	280.24	4.6e-05	c("Xenopus_tropicalis_DN10740_c0_g1_i1.p1", "Xenopus_tropicalis_DN108697_c0_g1_i1.p1", "Xenopus_tropicalis_DN109079_c0_g1_i1.p1", "Xenopus_tropicalis_DN109259_c0_g1_i1.p1", "Xenopus_tropicalis_DN110901_c0_g1_i1.p1", "Xenopus_tropicalis_DN111352_c0_g1_i1.p1", "Xenopus_tropicalis_DN112337_c0_g1_i1.p1", "Xenopus_tropicalis_DN11495_c0_g1_i1.p1", "Xenopus_tropicalis_DN123349_c0_g1_i1.p1", "Xenopus_tropicalis_DN13943_c0_g1_i1.p1", "Xenopus_tropicalis_DN1556_c0_g1_i1.p1", "Xenopus_tropicalis_DN20368_c0_g1_i1.p1", "Xenopus_tropicalis_DN2123_c0_g1_i1.p1", "Xenopus_tropicalis_DN22055_c0_g1_i1.p1", "Xenopus_tropicalis_DN22157_c0_g1_i1.p1", "Xenopus_tropicalis_DN22200_c0_g1_i1.p1", "Xenopus_tropicalis_DN23298_c0_g1_i1.p1", "Xenopus_tropicalis_DN24019_c0_g1_i1.p1", "Xenopus_tropicalis_DN24194_c0_g1_i3.p1", "Xenopus_tropicalis_DN25608_c0_g1_i3.p2", "Xenopus_tropicalis_DN2594_c0_g1_i1.p1", "Xenopus_tropicalis_DN26009_c0_g1_i2.p1", "Xenopus_tropicalis_DN26493_c0_g1_i1.p1", "Xenopus_tropicalis_DN26651_c0_g1_i1.p1", "Xenopus_tropicalis_DN26745_c0_g1_i1.p1", "Xenopus_tropicalis_DN26990_c0_g1_i1.p1", "Xenopus_tropicalis_DN27352_c0_g1_i2.p1", "Xenopus_tropicalis_DN27602_c0_g1_i1.p1", "Xenopus_tropicalis_DN28580_c0_g1_i1.p1", "Xenopus_tropicalis_DN29153_c0_g1_i1.p2", "Xenopus_tropicalis_DN29420_c1_g1_i1.p1", "Xenopus_tropicalis_DN29679_c0_g1_i1.p1", "Xenopus_tropicalis_DN3015_c0_g1_i1.p1", "Xenopus_tropicalis_DN30338_c0_g1_i1.p1", "Xenopus_tropicalis_DN30388_c0_g1_i1.p1", "Xenopus_tropicalis_DN30428_c0_g1_i1.p1", "Xenopus_tropicalis_DN30479_c0_g1_i4.p1", "Xenopus_tropicalis_DN30548_c0_g1_i2.p1", "Xenopus_tropicalis_DN30597_c0_g1_i1.p1", "Xenopus_tropicalis_DN30604_c0_g1_i3.p1", "Xenopus_tropicalis_DN30604_c0_g1_i5.p1", "Xenopus_tropicalis_DN30810_c0_g1_i1.p1", "Xenopus_tropicalis_DN30931_c0_g1_i1.p1", "Xenopus_tropicalis_DN30936_c0_g1_i1.p1", "Xenopus_tropicalis_DN30986_c0_g1_i1.p1", "Xenopus_tropicalis_DN31285_c0_g1_i1.p1", "Xenopus_tropicalis_DN31645_c0_g1_i1.p1", "Xenopus_tropicalis_DN31703_c0_g1_i1.p1", "Xenopus_tropicalis_DN31850_c0_g1_i1.p1", "Xenopus_tropicalis_DN31886_c0_g1_i1.p1", "Xenopus_tropicalis_DN31978_c0_g1_i1.p1", "Xenopus_tropicalis_DN32002_c0_g1_i1.p1", "Xenopus_tropicalis_DN32009_c0_g1_i2.p1", "Xenopus_tropicalis_DN32543_c0_g1_i1.p1", "Xenopus_tropicalis_DN32621_c0_g1_i1.p1", "Xenopus_tropicalis_DN32946_c0_g1_i1.p1", "Xenopus_tropicalis_DN32958_c0_g1_i1.p1", "Xenopus_tropicalis_DN32966_c0_g1_i1.p1", "Xenopus_tropicalis_DN32966_c0_g1_i3.p1", "Xenopus_tropicalis_DN33598_c0_g1_i2.p1", "Xenopus_tropicalis_DN33603_c0_g1_i1.p1", "Xenopus_tropicalis_DN33629_c0_g1_i1.p1", "Xenopus_tropicalis_DN34399_c0_g1_i1.p1", "Xenopus_tropicalis_DN35160_c0_g1_i1.p1", "Xenopus_tropicalis_DN35246_c0_g1_i1.p1", "Xenopus_tropicalis_DN35314_c0_g1_i3.p1", "Xenopus_tropicalis_DN35384_c0_g1_i1.p1", "Xenopus_tropicalis_DN3555_c0_g1_i1.p2", "Xenopus_tropicalis_DN35626_c0_g1_i1.p1", "Xenopus_tropicalis_DN35684_c0_g1_i1.p1", "Xenopus_tropicalis_DN35717_c0_g1_i1.p1", "Xenopus_tropicalis_DN35921_c0_g1_i1.p1", "Xenopus_tropicalis_DN35997_c1_g1_i1.p1", "Xenopus_tropicalis_DN36234_c0_g1_i1.p1", "Xenopus_tropicalis_DN36559_c0_g1_i1.p1", "Xenopus_tropicalis_DN36836_c0_g1_i1.p1", "Xenopus_tropicalis_DN36836_c0_g1_i5.p1", "Xenopus_tropicalis_DN37294_c0_g1_i2.p1", "Xenopus_tropicalis_DN37312_c0_g1_i1.p1", "Xenopus_tropicalis_DN37327_c0_g1_i1.p1", "Xenopus_tropicalis_DN37397_c0_g1_i1.p1", "Xenopus_tropicalis_DN37548_c0_g1_i1.p1", "Xenopus_tropicalis_DN37625_c0_g1_i1.p1", "Xenopus_tropicalis_DN37636_c0_g1_i2.p1", "Xenopus_tropicalis_DN38036_c1_g1_i1.p1", "Xenopus_tropicalis_DN38086_c0_g1_i2.p1", "Xenopus_tropicalis_DN38636_c0_g1_i2.p1", "Xenopus_tropicalis_DN38701_c0_g1_i1.p1", "Xenopus_tropicalis_DN38871_c0_g1_i1.p1", "Xenopus_tropicalis_DN39025_c0_g1_i6.p1", "Xenopus_tropicalis_DN39048_c0_g1_i2.p1", "Xenopus_tropicalis_DN39058_c0_g1_i5.p1", "Xenopus_tropicalis_DN39171_c0_g1_i1.p1", "Xenopus_tropicalis_DN39211_c0_g1_i1.p1", "Xenopus_tropicalis_DN39234_c0_g1_i1.p1", "Xenopus_tropicalis_DN39283_c0_g1_i1.p1", "Xenopus_tropicalis_DN39338_c0_g1_i1.p1", "Xenopus_tropicalis_DN39352_c1_g1_i1.p1", "Xenopus_tropicalis_DN39730_c0_g1_i2.p1", "Xenopus_tropicalis_DN40136_c0_g1_i1.p1", "Xenopus_tropicalis_DN40172_c0_g1_i1.p1", "Xenopus_tropicalis_DN40410_c0_g1_i1.p1", "Xenopus_tropicalis_DN40490_c1_g1_i1.p1", "Xenopus_tropicalis_DN40709_c0_g1_i1.p1", "Xenopus_tropicalis_DN40725_c0_g1_i1.p1", "Xenopus_tropicalis_DN40747_c0_g1_i1.p1", "Xenopus_tropicalis_DN40806_c0_g1_i2.p1", "Xenopus_tropicalis_DN40880_c0_g1_i2.p1", "Xenopus_tropicalis_DN40909_c1_g1_i2.p1", "Xenopus_tropicalis_DN40921_c0_g1_i1.p1", "Xenopus_tropicalis_DN41281_c0_g1_i1.p1", "Xenopus_tropicalis_DN41374_c0_g1_i3.p1", "Xenopus_tropicalis_DN41405_c0_g1_i1.p1", "Xenopus_tropicalis_DN41446_c0_g1_i2.p1", "Xenopus_tropicalis_DN41469_c0_g1_i1.p1", "Xenopus_tropicalis_DN41600_c0_g1_i1.p1", "Xenopus_tropicalis_DN41805_c0_g1_i3.p1", "Xenopus_tropicalis_DN41917_c1_g1_i3.p1", "Xenopus_tropicalis_DN41990_c0_g2_i1.p1", "Xenopus_tropicalis_DN42093_c0_g1_i1.p1", "Xenopus_tropicalis_DN42171_c0_g1_i1.p1", "Xenopus_tropicalis_DN42291_c0_g1_i1.p1", "Xenopus_tropicalis_DN42479_c0_g1_i2.p1", "Xenopus_tropicalis_DN42487_c0_g1_i2.p1", "Xenopus_tropicalis_DN42601_c0_g1_i2.p1", "Xenopus_tropicalis_DN42985_c1_g2_i2.p1", "Xenopus_tropicalis_DN43007_c0_g1_i1.p1", "Xenopus_tropicalis_DN43009_c0_g1_i1.p1", "Xenopus_tropicalis_DN43079_c0_g1_i1.p1", "Xenopus_tropicalis_DN43112_c0_g1_i2.p1", "Xenopus_tropicalis_DN43175_c0_g1_i1.p1", "Xenopus_tropicalis_DN43224_c0_g1_i2.p1", "Xenopus_tropicalis_DN43281_c0_g1_i2.p1", "Xenopus_tropicalis_DN43291_c0_g1_i1.p1", "Xenopus_tropicalis_DN43424_c0_g1_i2.p1", "Xenopus_tropicalis_DN43503_c0_g1_i1.p1", "Xenopus_tropicalis_DN43506_c2_g1_i1.p1", "Xenopus_tropicalis_DN43564_c0_g1_i2.p1", "Xenopus_tropicalis_DN43576_c2_g2_i2.p1", "Xenopus_tropicalis_DN43585_c0_g1_i1.p1", "Xenopus_tropicalis_DN43895_c1_g1_i1.p1", "Xenopus_tropicalis_DN44011_c0_g1_i8.p1", "Xenopus_tropicalis_DN44197_c0_g1_i2.p1", "Xenopus_tropicalis_DN44202_c0_g1_i1.p1", "Xenopus_tropicalis_DN44259_c1_g1_i1.p1", "Xenopus_tropicalis_DN44402_c0_g1_i3.p1", "Xenopus_tropicalis_DN44415_c0_g1_i1.p1", "Xenopus_tropicalis_DN44422_c0_g1_i1.p1", "Xenopus_tropicalis_DN44442_c2_g1_i3.p1", "Xenopus_tropicalis_DN44465_c0_g1_i4.p1", "Xenopus_tropicalis_DN44586_c0_g1_i3.p1", "Xenopus_tropicalis_DN44668_c1_g1_i1.p1", "Xenopus_tropicalis_DN44702_c0_g1_i1.p1", "Xenopus_tropicalis_DN44709_c0_g1_i1.p1", "Xenopus_tropicalis_DN44749_c0_g1_i1.p1", "Xenopus_tropicalis_DN44782_c1_g1_i1.p1", "Xenopus_tropicalis_DN44811_c6_g1_i1.p1", "Xenopus_tropicalis_DN44865_c0_g1_i2.p1", "Xenopus_tropicalis_DN44866_c0_g1_i1.p1", "Xenopus_tropicalis_DN44891_c0_g1_i2.p1", "Xenopus_tropicalis_DN44956_c1_g1_i2.p1", "Xenopus_tropicalis_DN45113_c0_g1_i1.p1", "Xenopus_tropicalis_DN45151_c0_g1_i6.p1", "Xenopus_tropicalis_DN45286_c0_g1_i2.p1", "Xenopus_tropicalis_DN45337_c0_g1_i2.p1", "Xenopus_tropicalis_DN45342_c0_g1_i1.p1", "Xenopus_tropicalis_DN45413_c0_g1_i2.p1", "Xenopus_tropicalis_DN4546_c0_g1_i1.p1", "Xenopus_tropicalis_DN45475_c0_g1_i3.p1", "Xenopus_tropicalis_DN45644_c1_g1_i1.p1", "Xenopus_tropicalis_DN45664_c0_g1_i8.p1", "Xenopus_tropicalis_DN45688_c0_g1_i1.p1", "Xenopus_tropicalis_DN45887_c0_g1_i2.p1", "Xenopus_tropicalis_DN46061_c0_g1_i1.p1", "Xenopus_tropicalis_DN46128_c0_g1_i1.p1", "Xenopus_tropicalis_DN46192_c0_g1_i1.p1", "Xenopus_tropicalis_DN46297_c0_g1_i1.p1", "Xenopus_tropicalis_DN46392_c0_g1_i3.p1", "Xenopus_tropicalis_DN46405_c2_g1_i1.p1", "Xenopus_tropicalis_DN46423_c0_g1_i1.p1", "Xenopus_tropicalis_DN46460_c0_g2_i1.p1", "Xenopus_tropicalis_DN46575_c0_g1_i1.p1", "Xenopus_tropicalis_DN46646_c2_g1_i1.p1", "Xenopus_tropicalis_DN46683_c0_g1_i1.p1", "Xenopus_tropicalis_DN46705_c0_g1_i1.p1", "Xenopus_tropicalis_DN46725_c0_g1_i1.p1", "Xenopus_tropicalis_DN46811_c0_g1_i2.p1", "Xenopus_tropicalis_DN46846_c0_g1_i7.p1", "Xenopus_tropicalis_DN46858_c0_g1_i7.p1", "Xenopus_tropicalis_DN46885_c0_g1_i1.p1", "Xenopus_tropicalis_DN46965_c0_g1_i1.p1", "Xenopus_tropicalis_DN46975_c0_g1_i2.p1", "Xenopus_tropicalis_DN47048_c1_g1_i2.p1", "Xenopus_tropicalis_DN47056_c0_g1_i1.p1", "Xenopus_tropicalis_DN47068_c1_g1_i1.p1", "Xenopus_tropicalis_DN47154_c0_g1_i1.p1", "Xenopus_tropicalis_DN47154_c0_g1_i2.p1", "Xenopus_tropicalis_DN47240_c0_g1_i1.p1", "Xenopus_tropicalis_DN47283_c3_g1_i1.p1", "Xenopus_tropicalis_DN47301_c1_g1_i2.p1", "Xenopus_tropicalis_DN47365_c0_g1_i2.p1", "Xenopus_tropicalis_DN47436_c0_g1_i1.p1", "Xenopus_tropicalis_DN47446_c0_g1_i1.p1", "Xenopus_tropicalis_DN47497_c1_g1_i3.p1", "Xenopus_tropicalis_DN47514_c0_g1_i1.p1", "Xenopus_tropicalis_DN47606_c0_g1_i3.p1", "Xenopus_tropicalis_DN47630_c0_g2_i1.p1", "Xenopus_tropicalis_DN47725_c0_g1_i10.p1", "Xenopus_tropicalis_DN47782_c0_g1_i1.p1", "Xenopus_tropicalis_DN47833_c0_g1_i2.p1", "Xenopus_tropicalis_DN47849_c0_g1_i1.p1", "Xenopus_tropicalis_DN47892_c0_g1_i1.p1", "Xenopus_tropicalis_DN47920_c0_g1_i1.p1", "Xenopus_tropicalis_DN47927_c0_g1_i1.p1", "Xenopus_tropicalis_DN47965_c0_g1_i1.p1", "Xenopus_tropicalis_DN48076_c0_g1_i1.p1", "Xenopus_tropicalis_DN48115_c0_g1_i1.p1", "Xenopus_tropicalis_DN48141_c0_g2_i1.p1", "Xenopus_tropicalis_DN48169_c0_g1_i1.p1", "Xenopus_tropicalis_DN48172_c0_g1_i1.p1", "Xenopus_tropicalis_DN48222_c0_g1_i1.p1", "Xenopus_tropicalis_DN48229_c0_g1_i3.p1", "Xenopus_tropicalis_DN48287_c1_g1_i1.p1", "Xenopus_tropicalis_DN48342_c0_g1_i5.p1", "Xenopus_tropicalis_DN48342_c0_g1_i6.p1", "Xenopus_tropicalis_DN48379_c3_g1_i1.p1", "Xenopus_tropicalis_DN48397_c0_g1_i1.p1", "Xenopus_tropicalis_DN48399_c0_g1_i1.p1", "Xenopus_tropicalis_DN48490_c1_g1_i3.p1", "Xenopus_tropicalis_DN48491_c0_g1_i1.p1", "Xenopus_tropicalis_DN48523_c0_g1_i1.p1", "Xenopus_tropicalis_DN48642_c0_g1_i1.p1", "Xenopus_tropicalis_DN48644_c0_g1_i3.p1", "Xenopus_tropicalis_DN48707_c0_g1_i1.p1", "Xenopus_tropicalis_DN48830_c0_g1_i2.p1", "Xenopus_tropicalis_DN48855_c1_g3_i1.p1", "Xenopus_tropicalis_DN48885_c0_g1_i3.p1", "Xenopus_tropicalis_DN48979_c0_g1_i6.p1", "Xenopus_tropicalis_DN49091_c0_g1_i3.p1", "Xenopus_tropicalis_DN49264_c0_g1_i1.p1", "Xenopus_tropicalis_DN49362_c0_g1_i1.p1", "Xenopus_tropicalis_DN49364_c0_g2_i3.p1", "Xenopus_tropicalis_DN49455_c2_g1_i1.p1", "Xenopus_tropicalis_DN49481_c0_g1_i1.p1", "Xenopus_tropicalis_DN49507_c0_g1_i1.p1", "Xenopus_tropicalis_DN49528_c7_g1_i4.p1", "Xenopus_tropicalis_DN49557_c0_g1_i3.p1", "Xenopus_tropicalis_DN49585_c0_g1_i2.p1", "Xenopus_tropicalis_DN49701_c0_g1_i1.p1", "Xenopus_tropicalis_DN49743_c0_g1_i1.p1", "Xenopus_tropicalis_DN49743_c0_g1_i3.p1", "Xenopus_tropicalis_DN49810_c0_g1_i1.p1", "Xenopus_tropicalis_DN49820_c2_g2_i2.p1", "Xenopus_tropicalis_DN49825_c1_g1_i1.p1", "Xenopus_tropicalis_DN49950_c0_g1_i3.p1", "Xenopus_tropicalis_DN49980_c0_g1_i2.p1", "Xenopus_tropicalis_DN49987_c0_g1_i1.p1", "Xenopus_tropicalis_DN50016_c2_g1_i1.p1", "Xenopus_tropicalis_DN50044_c0_g2_i1.p1", "Xenopus_tropicalis_DN50091_c1_g1_i1.p1", "Xenopus_tropicalis_DN50138_c0_g1_i1.p1", "Xenopus_tropicalis_DN50161_c0_g1_i2.p1", "Xenopus_tropicalis_DN50214_c0_g1_i1.p1", "Xenopus_tropicalis_DN50226_c0_g1_i1.p1", "Xenopus_tropicalis_DN50227_c0_g1_i5.p1", "Xenopus_tropicalis_DN50240_c0_g1_i5.p1", "Xenopus_tropicalis_DN50262_c0_g1_i1.p1", "Xenopus_tropicalis_DN50387_c0_g2_i1.p1", "Xenopus_tropicalis_DN50426_c1_g2_i1.p1", "Xenopus_tropicalis_DN50464_c0_g1_i1.p1", "Xenopus_tropicalis_DN50480_c3_g1_i2.p1", "Xenopus_tropicalis_DN50487_c0_g1_i7.p1", "Xenopus_tropicalis_DN50492_c0_g1_i1.p1", "Xenopus_tropicalis_DN50532_c0_g1_i1.p1", "Xenopus_tropicalis_DN50571_c0_g1_i1.p1", "Xenopus_tropicalis_DN50598_c0_g1_i1.p1", "Xenopus_tropicalis_DN50620_c0_g1_i5.p1", "Xenopus_tropicalis_DN50628_c0_g1_i1.p1", "Xenopus_tropicalis_DN50642_c1_g1_i1.p1", "Xenopus_tropicalis_DN50670_c0_g1_i3.p1", "Xenopus_tropicalis_DN50749_c4_g1_i2.p1", "Xenopus_tropicalis_DN50863_c1_g1_i1.p1", "Xenopus_tropicalis_DN50889_c0_g1_i4.p1", "Xenopus_tropicalis_DN50957_c2_g1_i4.p1", "Xenopus_tropicalis_DN51085_c3_g1_i1.p1", "Xenopus_tropicalis_DN51138_c0_g1_i6.p1", "Xenopus_tropicalis_DN51176_c0_g1_i2.p1", "Xenopus_tropicalis_DN51265_c0_g1_i1.p1", "Xenopus_tropicalis_DN51268_c1_g1_i2.p1", "Xenopus_tropicalis_DN51317_c4_g1_i2.p1", "Xenopus_tropicalis_DN51324_c0_g1_i1.p1", "Xenopus_tropicalis_DN51454_c0_g1_i1.p1", "Xenopus_tropicalis_DN51492_c0_g1_i1.p1", "Xenopus_tropicalis_DN51545_c0_g1_i1.p1", "Xenopus_tropicalis_DN51570_c0_g1_i2.p1", "Xenopus_tropicalis_DN51645_c3_g1_i1.p1", "Xenopus_tropicalis_DN51662_c1_g1_i1.p1", "Xenopus_tropicalis_DN51745_c0_g1_i1.p1", "Xenopus_tropicalis_DN51786_c0_g1_i4.p1", "Xenopus_tropicalis_DN51826_c0_g1_i2.p1", "Xenopus_tropicalis_DN51943_c0_g1_i2.p1", "Xenopus_tropicalis_DN51945_c3_g1_i2.p1", "Xenopus_tropicalis_DN51991_c0_g1_i3.p1", "Xenopus_tropicalis_DN51998_c0_g1_i1.p1", "Xenopus_tropicalis_DN52047_c1_g1_i2.p1", "Xenopus_tropicalis_DN52053_c0_g1_i2.p1", "Xenopus_tropicalis_DN52067_c0_g1_i1.p1", "Xenopus_tropicalis_DN52159_c9_g2_i6.p1", "Xenopus_tropicalis_DN52232_c0_g1_i1.p1", "Xenopus_tropicalis_DN52270_c7_g1_i1.p1", "Xenopus_tropicalis_DN52284_c5_g2_i4.p1", "Xenopus_tropicalis_DN52286_c0_g1_i1.p1", "Xenopus_tropicalis_DN52314_c1_g1_i1.p1", "Xenopus_tropicalis_DN52314_c1_g1_i2.p1", "Xenopus_tropicalis_DN52394_c3_g1_i2.p1", "Xenopus_tropicalis_DN52405_c0_g1_i1.p1", "Xenopus_tropicalis_DN52442_c2_g1_i1.p1", "Xenopus_tropicalis_DN52461_c2_g3_i2.p1", "Xenopus_tropicalis_DN52544_c4_g1_i1.p1", "Xenopus_tropicalis_DN52556_c0_g1_i1.p1", "Xenopus_tropicalis_DN52576_c1_g1_i1.p1", "Xenopus_tropicalis_DN52651_c2_g1_i1.p1", "Xenopus_tropicalis_DN52662_c3_g1_i1.p1", "Xenopus_tropicalis_DN52734_c0_g1_i1.p1", "Xenopus_tropicalis_DN52772_c1_g1_i1.p1", "Xenopus_tropicalis_DN52779_c0_g1_i2.p1", "Xenopus_tropicalis_DN52936_c0_g1_i1.p1", "Xenopus_tropicalis_DN52958_c0_g1_i8.p1", "Xenopus_tropicalis_DN53071_c0_g1_i5.p1", "Xenopus_tropicalis_DN53102_c12_g2_i2.p1", "Xenopus_tropicalis_DN53107_c3_g1_i2.p1", "Xenopus_tropicalis_DN5983_c0_g1_i1.p1", "Xenopus_tropicalis_DN63098_c0_g1_i1.p1", "Xenopus_tropicalis_DN68173_c0_g1_i1.p1", "Xenopus_tropicalis_DN79933_c1_g1_i2.p1", "Xenopus_tropicalis_DN8253_c0_g1_i1.p1", "Xenopus_tropicalis_DN93346_c0_g1_i1.p1", "Xenopus_tropicalis_DN94222_c0_g1_i1.p1")
36	GO:0101005	ubiquitinyl hydrolase activity	74	26	11.93	5.0e-05	c("Xenopus_tropicalis_DN30712_c0_g1_i3.p1", "Xenopus_tropicalis_DN35088_c1_g1_i1.p1", "Xenopus_tropicalis_DN37770_c0_g1_i1.p1", "Xenopus_tropicalis_DN38563_c0_g1_i2.p1", "Xenopus_tropicalis_DN41694_c0_g1_i2.p1", "Xenopus_tropicalis_DN43506_c3_g2_i2.p1", "Xenopus_tropicalis_DN43666_c0_g1_i4.p1", "Xenopus_tropicalis_DN43666_c0_g1_i5.p1", "Xenopus_tropicalis_DN44558_c0_g1_i1.p1", "Xenopus_tropicalis_DN46230_c0_g1_i1.p1", "Xenopus_tropicalis_DN46365_c0_g1_i1.p1", "Xenopus_tropicalis_DN46833_c1_g1_i1.p1", "Xenopus_tropicalis_DN46906_c0_g1_i1.p1", "Xenopus_tropicalis_DN47266_c0_g1_i2.p1", "Xenopus_tropicalis_DN47327_c0_g1_i2.p1", "Xenopus_tropicalis_DN48731_c0_g1_i2.p1", "Xenopus_tropicalis_DN48786_c0_g1_i1.p1", "Xenopus_tropicalis_DN50401_c6_g1_i1.p1", "Xenopus_tropicalis_DN51058_c0_g1_i2.p1", "Xenopus_tropicalis_DN51117_c0_g1_i2.p1", "Xenopus_tropicalis_DN51824_c3_g1_i1.p1", "Xenopus_tropicalis_DN51884_c9_g2_i1.p1", "Xenopus_tropicalis_DN52811_c14_g1_i1.p1", "Xenopus_tropicalis_DN52866_c4_g1_i3.p1", "Xenopus_tropicalis_DN52866_c5_g1_i2.p1", "Xenopus_tropicalis_DN52887_c0_g1_i10.p1")
37	GO:0046983	protein dimerization activity	187	51	30.14	6.8e-05	c("Xenopus_tropicalis_DN111487_c0_g1_i1.p1", "Xenopus_tropicalis_DN21153_c0_g1_i1.p1", "Xenopus_tropicalis_DN25344_c0_g1_i2.p1", "Xenopus_tropicalis_DN29957_c0_g1_i1.p1", "Xenopus_tropicalis_DN30725_c0_g1_i1.p1", "Xenopus_tropicalis_DN34121_c0_g1_i1.p1", "Xenopus_tropicalis_DN35551_c0_g2_i1.p1", "Xenopus_tropicalis_DN36473_c0_g1_i1.p1", "Xenopus_tropicalis_DN36550_c0_g1_i1.p1", "Xenopus_tropicalis_DN37611_c0_g1_i2.p1", "Xenopus_tropicalis_DN39649_c0_g1_i1.p1", "Xenopus_tropicalis_DN40144_c0_g1_i1.p1", "Xenopus_tropicalis_DN41983_c0_g1_i1.p1", "Xenopus_tropicalis_DN43018_c0_g1_i2.p1", "Xenopus_tropicalis_DN43018_c0_g1_i3.p1", "Xenopus_tropicalis_DN43100_c0_g1_i2.p1", "Xenopus_tropicalis_DN43259_c0_g1_i1.p1", "Xenopus_tropicalis_DN43915_c0_g1_i5.p1", "Xenopus_tropicalis_DN43988_c0_g1_i3.p1", "Xenopus_tropicalis_DN45394_c0_g1_i4.p3", "Xenopus_tropicalis_DN45952_c0_g1_i1.p1", "Xenopus_tropicalis_DN46189_c1_g1_i4.p1", "Xenopus_tropicalis_DN46439_c1_g1_i1.p1", "Xenopus_tropicalis_DN46728_c0_g1_i1.p1", "Xenopus_tropicalis_DN47543_c1_g1_i2.p2", "Xenopus_tropicalis_DN47543_c1_g1_i4.p2", "Xenopus_tropicalis_DN47910_c0_g1_i1.p1", "Xenopus_tropicalis_DN47915_c0_g1_i1.p1", "Xenopus_tropicalis_DN47974_c0_g1_i1.p2", "Xenopus_tropicalis_DN48018_c0_g1_i1.p1", "Xenopus_tropicalis_DN48750_c0_g1_i1.p1", "Xenopus_tropicalis_DN48750_c0_g1_i5.p1", "Xenopus_tropicalis_DN49372_c0_g1_i2.p1", "Xenopus_tropicalis_DN49494_c0_g1_i1.p1", "Xenopus_tropicalis_DN49494_c0_g1_i2.p1", "Xenopus_tropicalis_DN49556_c0_g1_i1.p1", "Xenopus_tropicalis_DN49669_c0_g1_i2.p1", "Xenopus_tropicalis_DN49669_c0_g1_i3.p1", "Xenopus_tropicalis_DN49863_c0_g1_i1.p1", "Xenopus_tropicalis_DN50104_c0_g1_i11.p1", "Xenopus_tropicalis_DN50104_c0_g1_i7.p2", "Xenopus_tropicalis_DN50752_c7_g1_i1.p1", "Xenopus_tropicalis_DN50998_c0_g1_i3.p2", "Xenopus_tropicalis_DN52065_c1_g1_i1.p1", "Xenopus_tropicalis_DN52207_c0_g1_i1.p1", "Xenopus_tropicalis_DN52518_c0_g1_i8.p1", "Xenopus_tropicalis_DN52631_c1_g1_i1.p1", "Xenopus_tropicalis_DN52716_c0_g1_i10.p1", "Xenopus_tropicalis_DN52716_c0_g1_i13.p1", "Xenopus_tropicalis_DN52961_c0_g1_i10.p1", "Xenopus_tropicalis_DN96794_c0_g1_i2.p1")
38	GO:0032553	ribonucleotide binding	1772	342	285.56	7.4e-05	c("Xenopus_tropicalis_DN10740_c0_g1_i1.p1", "Xenopus_tropicalis_DN108697_c0_g1_i1.p1", "Xenopus_tropicalis_DN109079_c0_g1_i1.p1", "Xenopus_tropicalis_DN109259_c0_g1_i1.p1", "Xenopus_tropicalis_DN110901_c0_g1_i1.p1", "Xenopus_tropicalis_DN111352_c0_g1_i1.p1", "Xenopus_tropicalis_DN112337_c0_g1_i1.p1", "Xenopus_tropicalis_DN11495_c0_g1_i1.p1", "Xenopus_tropicalis_DN123349_c0_g1_i1.p1", "Xenopus_tropicalis_DN13943_c0_g1_i1.p1", "Xenopus_tropicalis_DN1556_c0_g1_i1.p1", "Xenopus_tropicalis_DN20368_c0_g1_i1.p1", "Xenopus_tropicalis_DN2123_c0_g1_i1.p1", "Xenopus_tropicalis_DN22055_c0_g1_i1.p1", "Xenopus_tropicalis_DN22157_c0_g1_i1.p1", "Xenopus_tropicalis_DN22200_c0_g1_i1.p1", "Xenopus_tropicalis_DN23298_c0_g1_i1.p1", "Xenopus_tropicalis_DN24019_c0_g1_i1.p1", "Xenopus_tropicalis_DN24194_c0_g1_i3.p1", "Xenopus_tropicalis_DN25608_c0_g1_i3.p2", "Xenopus_tropicalis_DN2594_c0_g1_i1.p1", "Xenopus_tropicalis_DN26009_c0_g1_i2.p1", "Xenopus_tropicalis_DN26493_c0_g1_i1.p1", "Xenopus_tropicalis_DN26651_c0_g1_i1.p1", "Xenopus_tropicalis_DN26745_c0_g1_i1.p1", "Xenopus_tropicalis_DN26990_c0_g1_i1.p1", "Xenopus_tropicalis_DN27352_c0_g1_i2.p1", "Xenopus_tropicalis_DN27602_c0_g1_i1.p1", "Xenopus_tropicalis_DN28580_c0_g1_i1.p1", "Xenopus_tropicalis_DN29153_c0_g1_i1.p2", "Xenopus_tropicalis_DN29420_c1_g1_i1.p1", "Xenopus_tropicalis_DN29679_c0_g1_i1.p1", "Xenopus_tropicalis_DN3015_c0_g1_i1.p1", "Xenopus_tropicalis_DN30338_c0_g1_i1.p1", "Xenopus_tropicalis_DN30388_c0_g1_i1.p1", "Xenopus_tropicalis_DN30428_c0_g1_i1.p1", "Xenopus_tropicalis_DN30479_c0_g1_i4.p1", "Xenopus_tropicalis_DN30548_c0_g1_i2.p1", "Xenopus_tropicalis_DN30597_c0_g1_i1.p1", "Xenopus_tropicalis_DN30604_c0_g1_i3.p1", "Xenopus_tropicalis_DN30604_c0_g1_i5.p1", "Xenopus_tropicalis_DN30810_c0_g1_i1.p1", "Xenopus_tropicalis_DN30931_c0_g1_i1.p1", "Xenopus_tropicalis_DN30936_c0_g1_i1.p1", "Xenopus_tropicalis_DN30986_c0_g1_i1.p1", "Xenopus_tropicalis_DN31267_c0_g1_i1.p1", "Xenopus_tropicalis_DN31285_c0_g1_i1.p1", "Xenopus_tropicalis_DN31645_c0_g1_i1.p1", "Xenopus_tropicalis_DN31703_c0_g1_i1.p1", "Xenopus_tropicalis_DN31850_c0_g1_i1.p1", "Xenopus_tropicalis_DN31886_c0_g1_i1.p1", "Xenopus_tropicalis_DN31978_c0_g1_i1.p1", "Xenopus_tropicalis_DN32002_c0_g1_i1.p1", "Xenopus_tropicalis_DN32009_c0_g1_i2.p1", "Xenopus_tropicalis_DN32543_c0_g1_i1.p1", "Xenopus_tropicalis_DN32621_c0_g1_i1.p1", "Xenopus_tropicalis_DN32946_c0_g1_i1.p1", "Xenopus_tropicalis_DN32958_c0_g1_i1.p1", "Xenopus_tropicalis_DN32966_c0_g1_i1.p1", "Xenopus_tropicalis_DN32966_c0_g1_i3.p1", "Xenopus_tropicalis_DN33598_c0_g1_i2.p1", "Xenopus_tropicalis_DN33603_c0_g1_i1.p1", "Xenopus_tropicalis_DN33629_c0_g1_i1.p1", "Xenopus_tropicalis_DN34399_c0_g1_i1.p1", "Xenopus_tropicalis_DN35160_c0_g1_i1.p1", "Xenopus_tropicalis_DN35246_c0_g1_i1.p1", "Xenopus_tropicalis_DN35314_c0_g1_i3.p1", "Xenopus_tropicalis_DN35384_c0_g1_i1.p1", "Xenopus_tropicalis_DN3555_c0_g1_i1.p2", "Xenopus_tropicalis_DN35626_c0_g1_i1.p1", "Xenopus_tropicalis_DN35684_c0_g1_i1.p1", "Xenopus_tropicalis_DN35717_c0_g1_i1.p1", "Xenopus_tropicalis_DN35921_c0_g1_i1.p1", "Xenopus_tropicalis_DN35997_c1_g1_i1.p1", "Xenopus_tropicalis_DN36234_c0_g1_i1.p1", "Xenopus_tropicalis_DN36559_c0_g1_i1.p1", "Xenopus_tropicalis_DN36836_c0_g1_i1.p1", "Xenopus_tropicalis_DN36836_c0_g1_i5.p1", "Xenopus_tropicalis_DN37294_c0_g1_i2.p1", "Xenopus_tropicalis_DN37312_c0_g1_i1.p1", "Xenopus_tropicalis_DN37327_c0_g1_i1.p1", "Xenopus_tropicalis_DN37397_c0_g1_i1.p1", "Xenopus_tropicalis_DN37548_c0_g1_i1.p1", "Xenopus_tropicalis_DN37625_c0_g1_i1.p1", "Xenopus_tropicalis_DN37636_c0_g1_i2.p1", "Xenopus_tropicalis_DN38036_c1_g1_i1.p1", "Xenopus_tropicalis_DN38086_c0_g1_i2.p1", "Xenopus_tropicalis_DN38636_c0_g1_i2.p1", "Xenopus_tropicalis_DN38701_c0_g1_i1.p1", "Xenopus_tropicalis_DN38871_c0_g1_i1.p1", "Xenopus_tropicalis_DN39025_c0_g1_i6.p1", "Xenopus_tropicalis_DN39048_c0_g1_i2.p1", "Xenopus_tropicalis_DN39058_c0_g1_i5.p1", "Xenopus_tropicalis_DN39171_c0_g1_i1.p1", "Xenopus_tropicalis_DN39211_c0_g1_i1.p1", "Xenopus_tropicalis_DN39234_c0_g1_i1.p1", "Xenopus_tropicalis_DN39283_c0_g1_i1.p1", "Xenopus_tropicalis_DN39338_c0_g1_i1.p1", "Xenopus_tropicalis_DN39352_c1_g1_i1.p1", "Xenopus_tropicalis_DN39730_c0_g1_i2.p1", "Xenopus_tropicalis_DN40136_c0_g1_i1.p1", "Xenopus_tropicalis_DN40172_c0_g1_i1.p1", "Xenopus_tropicalis_DN40410_c0_g1_i1.p1", "Xenopus_tropicalis_DN40490_c1_g1_i1.p1", "Xenopus_tropicalis_DN40709_c0_g1_i1.p1", "Xenopus_tropicalis_DN40725_c0_g1_i1.p1", "Xenopus_tropicalis_DN40747_c0_g1_i1.p1", "Xenopus_tropicalis_DN40806_c0_g1_i2.p1", "Xenopus_tropicalis_DN40880_c0_g1_i2.p1", "Xenopus_tropicalis_DN40909_c1_g1_i2.p1", "Xenopus_tropicalis_DN40921_c0_g1_i1.p1", "Xenopus_tropicalis_DN41281_c0_g1_i1.p1", "Xenopus_tropicalis_DN41374_c0_g1_i3.p1", "Xenopus_tropicalis_DN41405_c0_g1_i1.p1", "Xenopus_tropicalis_DN41446_c0_g1_i2.p1", "Xenopus_tropicalis_DN41469_c0_g1_i1.p1", "Xenopus_tropicalis_DN41600_c0_g1_i1.p1", "Xenopus_tropicalis_DN41805_c0_g1_i3.p1", "Xenopus_tropicalis_DN41917_c1_g1_i3.p1", "Xenopus_tropicalis_DN41990_c0_g2_i1.p1", "Xenopus_tropicalis_DN42093_c0_g1_i1.p1", "Xenopus_tropicalis_DN42171_c0_g1_i1.p1", "Xenopus_tropicalis_DN42291_c0_g1_i1.p1", "Xenopus_tropicalis_DN42479_c0_g1_i2.p1", "Xenopus_tropicalis_DN42487_c0_g1_i2.p1", "Xenopus_tropicalis_DN42601_c0_g1_i2.p1", "Xenopus_tropicalis_DN42985_c1_g2_i2.p1", "Xenopus_tropicalis_DN43007_c0_g1_i1.p1", "Xenopus_tropicalis_DN43009_c0_g1_i1.p1", "Xenopus_tropicalis_DN43079_c0_g1_i1.p1", "Xenopus_tropicalis_DN43112_c0_g1_i2.p1", "Xenopus_tropicalis_DN43175_c0_g1_i1.p1", "Xenopus_tropicalis_DN43224_c0_g1_i2.p1", "Xenopus_tropicalis_DN43281_c0_g1_i2.p1", "Xenopus_tropicalis_DN43291_c0_g1_i1.p1", "Xenopus_tropicalis_DN43424_c0_g1_i2.p1", "Xenopus_tropicalis_DN43503_c0_g1_i1.p1", "Xenopus_tropicalis_DN43506_c2_g1_i1.p1", "Xenopus_tropicalis_DN43564_c0_g1_i2.p1", "Xenopus_tropicalis_DN43576_c2_g2_i2.p1", "Xenopus_tropicalis_DN43585_c0_g1_i1.p1", "Xenopus_tropicalis_DN43895_c1_g1_i1.p1", "Xenopus_tropicalis_DN44011_c0_g1_i8.p1", "Xenopus_tropicalis_DN44197_c0_g1_i2.p1", "Xenopus_tropicalis_DN44202_c0_g1_i1.p1", "Xenopus_tropicalis_DN44259_c1_g1_i1.p1", "Xenopus_tropicalis_DN44402_c0_g1_i3.p1", "Xenopus_tropicalis_DN44415_c0_g1_i1.p1", "Xenopus_tropicalis_DN44422_c0_g1_i1.p1", "Xenopus_tropicalis_DN44442_c2_g1_i3.p1", "Xenopus_tropicalis_DN44465_c0_g1_i4.p1", "Xenopus_tropicalis_DN44586_c0_g1_i3.p1", "Xenopus_tropicalis_DN44668_c1_g1_i1.p1", "Xenopus_tropicalis_DN44702_c0_g1_i1.p1", "Xenopus_tropicalis_DN44709_c0_g1_i1.p1", "Xenopus_tropicalis_DN44749_c0_g1_i1.p1", "Xenopus_tropicalis_DN44782_c1_g1_i1.p1", "Xenopus_tropicalis_DN44811_c6_g1_i1.p1", "Xenopus_tropicalis_DN44865_c0_g1_i2.p1", "Xenopus_tropicalis_DN44866_c0_g1_i1.p1", "Xenopus_tropicalis_DN44891_c0_g1_i2.p1", "Xenopus_tropicalis_DN44956_c1_g1_i2.p1", "Xenopus_tropicalis_DN45113_c0_g1_i1.p1", "Xenopus_tropicalis_DN45151_c0_g1_i6.p1", "Xenopus_tropicalis_DN45286_c0_g1_i2.p1", "Xenopus_tropicalis_DN45337_c0_g1_i2.p1", "Xenopus_tropicalis_DN45342_c0_g1_i1.p1", "Xenopus_tropicalis_DN45413_c0_g1_i2.p1", "Xenopus_tropicalis_DN4546_c0_g1_i1.p1", "Xenopus_tropicalis_DN45475_c0_g1_i3.p1", "Xenopus_tropicalis_DN45644_c1_g1_i1.p1", "Xenopus_tropicalis_DN45664_c0_g1_i8.p1", "Xenopus_tropicalis_DN45688_c0_g1_i1.p1", "Xenopus_tropicalis_DN45887_c0_g1_i2.p1", "Xenopus_tropicalis_DN46061_c0_g1_i1.p1", "Xenopus_tropicalis_DN46128_c0_g1_i1.p1", "Xenopus_tropicalis_DN46192_c0_g1_i1.p1", "Xenopus_tropicalis_DN46297_c0_g1_i1.p1", "Xenopus_tropicalis_DN46392_c0_g1_i3.p1", "Xenopus_tropicalis_DN46405_c2_g1_i1.p1", "Xenopus_tropicalis_DN46423_c0_g1_i1.p1", "Xenopus_tropicalis_DN46460_c0_g2_i1.p1", "Xenopus_tropicalis_DN46575_c0_g1_i1.p1", "Xenopus_tropicalis_DN46646_c2_g1_i1.p1", "Xenopus_tropicalis_DN46683_c0_g1_i1.p1", "Xenopus_tropicalis_DN46705_c0_g1_i1.p1", "Xenopus_tropicalis_DN46725_c0_g1_i1.p1", "Xenopus_tropicalis_DN46811_c0_g1_i2.p1", "Xenopus_tropicalis_DN46846_c0_g1_i7.p1", "Xenopus_tropicalis_DN46858_c0_g1_i7.p1", "Xenopus_tropicalis_DN46885_c0_g1_i1.p1", "Xenopus_tropicalis_DN46965_c0_g1_i1.p1", "Xenopus_tropicalis_DN46975_c0_g1_i2.p1", "Xenopus_tropicalis_DN47048_c1_g1_i2.p1", "Xenopus_tropicalis_DN47056_c0_g1_i1.p1", "Xenopus_tropicalis_DN47068_c1_g1_i1.p1", "Xenopus_tropicalis_DN47154_c0_g1_i1.p1", "Xenopus_tropicalis_DN47154_c0_g1_i2.p1", "Xenopus_tropicalis_DN47240_c0_g1_i1.p1", "Xenopus_tropicalis_DN47283_c3_g1_i1.p1", "Xenopus_tropicalis_DN47301_c1_g1_i2.p1", "Xenopus_tropicalis_DN47365_c0_g1_i2.p1", "Xenopus_tropicalis_DN47436_c0_g1_i1.p1", "Xenopus_tropicalis_DN47446_c0_g1_i1.p1", "Xenopus_tropicalis_DN47497_c1_g1_i3.p1", "Xenopus_tropicalis_DN47514_c0_g1_i1.p1", "Xenopus_tropicalis_DN47606_c0_g1_i3.p1", "Xenopus_tropicalis_DN47630_c0_g2_i1.p1", "Xenopus_tropicalis_DN47725_c0_g1_i10.p1", "Xenopus_tropicalis_DN47782_c0_g1_i1.p1", "Xenopus_tropicalis_DN47833_c0_g1_i2.p1", "Xenopus_tropicalis_DN47849_c0_g1_i1.p1", "Xenopus_tropicalis_DN47892_c0_g1_i1.p1", "Xenopus_tropicalis_DN47920_c0_g1_i1.p1", "Xenopus_tropicalis_DN47927_c0_g1_i1.p1", "Xenopus_tropicalis_DN47965_c0_g1_i1.p1", "Xenopus_tropicalis_DN48076_c0_g1_i1.p1", "Xenopus_tropicalis_DN48115_c0_g1_i1.p1", "Xenopus_tropicalis_DN48141_c0_g2_i1.p1", "Xenopus_tropicalis_DN48169_c0_g1_i1.p1", "Xenopus_tropicalis_DN48172_c0_g1_i1.p1", "Xenopus_tropicalis_DN48222_c0_g1_i1.p1", "Xenopus_tropicalis_DN48229_c0_g1_i3.p1", "Xenopus_tropicalis_DN48287_c1_g1_i1.p1", "Xenopus_tropicalis_DN48342_c0_g1_i5.p1", "Xenopus_tropicalis_DN48342_c0_g1_i6.p1", "Xenopus_tropicalis_DN48379_c3_g1_i1.p1", "Xenopus_tropicalis_DN48397_c0_g1_i1.p1", "Xenopus_tropicalis_DN48399_c0_g1_i1.p1", "Xenopus_tropicalis_DN48490_c1_g1_i3.p1", "Xenopus_tropicalis_DN48491_c0_g1_i1.p1", "Xenopus_tropicalis_DN48523_c0_g1_i1.p1", "Xenopus_tropicalis_DN48642_c0_g1_i1.p1", "Xenopus_tropicalis_DN48644_c0_g1_i3.p1", "Xenopus_tropicalis_DN48707_c0_g1_i1.p1", "Xenopus_tropicalis_DN48830_c0_g1_i2.p1", "Xenopus_tropicalis_DN48855_c1_g3_i1.p1", "Xenopus_tropicalis_DN48885_c0_g1_i3.p1", "Xenopus_tropicalis_DN48979_c0_g1_i6.p1", "Xenopus_tropicalis_DN49091_c0_g1_i3.p1", "Xenopus_tropicalis_DN49264_c0_g1_i1.p1", "Xenopus_tropicalis_DN49362_c0_g1_i1.p1", "Xenopus_tropicalis_DN49364_c0_g2_i3.p1", "Xenopus_tropicalis_DN49455_c2_g1_i1.p1", "Xenopus_tropicalis_DN49481_c0_g1_i1.p1", "Xenopus_tropicalis_DN49507_c0_g1_i1.p1", "Xenopus_tropicalis_DN49528_c7_g1_i4.p1", "Xenopus_tropicalis_DN49557_c0_g1_i3.p1", "Xenopus_tropicalis_DN49585_c0_g1_i2.p1", "Xenopus_tropicalis_DN49701_c0_g1_i1.p1", "Xenopus_tropicalis_DN49743_c0_g1_i1.p1", "Xenopus_tropicalis_DN49743_c0_g1_i3.p1", "Xenopus_tropicalis_DN49810_c0_g1_i1.p1", "Xenopus_tropicalis_DN49820_c2_g2_i2.p1", "Xenopus_tropicalis_DN49825_c1_g1_i1.p1", "Xenopus_tropicalis_DN49950_c0_g1_i3.p1", "Xenopus_tropicalis_DN49951_c0_g1_i2.p1", "Xenopus_tropicalis_DN49980_c0_g1_i2.p1", "Xenopus_tropicalis_DN49987_c0_g1_i1.p1", "Xenopus_tropicalis_DN50016_c2_g1_i1.p1", "Xenopus_tropicalis_DN50044_c0_g2_i1.p1", "Xenopus_tropicalis_DN50091_c1_g1_i1.p1", "Xenopus_tropicalis_DN50138_c0_g1_i1.p1", "Xenopus_tropicalis_DN50161_c0_g1_i2.p1", "Xenopus_tropicalis_DN50214_c0_g1_i1.p1", "Xenopus_tropicalis_DN50226_c0_g1_i1.p1", "Xenopus_tropicalis_DN50227_c0_g1_i5.p1", "Xenopus_tropicalis_DN50240_c0_g1_i5.p1", "Xenopus_tropicalis_DN50262_c0_g1_i1.p1", "Xenopus_tropicalis_DN50387_c0_g2_i1.p1", "Xenopus_tropicalis_DN50426_c1_g2_i1.p1", "Xenopus_tropicalis_DN50464_c0_g1_i1.p1", "Xenopus_tropicalis_DN50480_c3_g1_i2.p1", "Xenopus_tropicalis_DN50487_c0_g1_i7.p1", "Xenopus_tropicalis_DN50492_c0_g1_i1.p1", "Xenopus_tropicalis_DN50532_c0_g1_i1.p1", "Xenopus_tropicalis_DN50571_c0_g1_i1.p1", "Xenopus_tropicalis_DN50598_c0_g1_i1.p1", "Xenopus_tropicalis_DN50620_c0_g1_i5.p1", "Xenopus_tropicalis_DN50628_c0_g1_i1.p1", "Xenopus_tropicalis_DN50642_c1_g1_i1.p1", "Xenopus_tropicalis_DN50670_c0_g1_i3.p1", "Xenopus_tropicalis_DN50749_c4_g1_i2.p1", "Xenopus_tropicalis_DN50863_c1_g1_i1.p1", "Xenopus_tropicalis_DN50889_c0_g1_i4.p1", "Xenopus_tropicalis_DN50903_c0_g1_i1.p1", "Xenopus_tropicalis_DN50957_c2_g1_i4.p1", "Xenopus_tropicalis_DN51085_c3_g1_i1.p1", "Xenopus_tropicalis_DN51138_c0_g1_i6.p1", "Xenopus_tropicalis_DN51176_c0_g1_i2.p1", "Xenopus_tropicalis_DN51265_c0_g1_i1.p1", "Xenopus_tropicalis_DN51268_c1_g1_i2.p1", "Xenopus_tropicalis_DN51317_c4_g1_i2.p1", "Xenopus_tropicalis_DN51324_c0_g1_i1.p1", "Xenopus_tropicalis_DN51454_c0_g1_i1.p1", "Xenopus_tropicalis_DN51492_c0_g1_i1.p1", "Xenopus_tropicalis_DN51545_c0_g1_i1.p1", "Xenopus_tropicalis_DN51570_c0_g1_i2.p1", "Xenopus_tropicalis_DN51630_c0_g1_i1.p1", "Xenopus_tropicalis_DN51645_c3_g1_i1.p1", "Xenopus_tropicalis_DN51662_c1_g1_i1.p1", "Xenopus_tropicalis_DN51745_c0_g1_i1.p1", "Xenopus_tropicalis_DN51786_c0_g1_i4.p1", "Xenopus_tropicalis_DN51826_c0_g1_i2.p1", "Xenopus_tropicalis_DN51943_c0_g1_i2.p1", "Xenopus_tropicalis_DN51945_c3_g1_i2.p1", "Xenopus_tropicalis_DN51991_c0_g1_i3.p1", "Xenopus_tropicalis_DN51998_c0_g1_i1.p1", "Xenopus_tropicalis_DN52047_c1_g1_i2.p1", "Xenopus_tropicalis_DN52053_c0_g1_i2.p1", "Xenopus_tropicalis_DN52067_c0_g1_i1.p1", "Xenopus_tropicalis_DN52159_c9_g2_i6.p1", "Xenopus_tropicalis_DN52232_c0_g1_i1.p1", "Xenopus_tropicalis_DN52270_c7_g1_i1.p1", "Xenopus_tropicalis_DN52284_c5_g2_i4.p1", "Xenopus_tropicalis_DN52286_c0_g1_i1.p1", "Xenopus_tropicalis_DN52314_c1_g1_i1.p1", "Xenopus_tropicalis_DN52314_c1_g1_i2.p1", "Xenopus_tropicalis_DN52394_c3_g1_i2.p1", "Xenopus_tropicalis_DN52405_c0_g1_i1.p1", "Xenopus_tropicalis_DN52442_c2_g1_i1.p1", "Xenopus_tropicalis_DN52461_c2_g3_i2.p1", "Xenopus_tropicalis_DN52544_c4_g1_i1.p1", "Xenopus_tropicalis_DN52556_c0_g1_i1.p1", "Xenopus_tropicalis_DN52576_c1_g1_i1.p1", "Xenopus_tropicalis_DN52651_c2_g1_i1.p1", "Xenopus_tropicalis_DN52662_c3_g1_i1.p1", "Xenopus_tropicalis_DN52734_c0_g1_i1.p1", "Xenopus_tropicalis_DN52772_c1_g1_i1.p1", "Xenopus_tropicalis_DN52779_c0_g1_i2.p1", "Xenopus_tropicalis_DN52936_c0_g1_i1.p1", "Xenopus_tropicalis_DN52958_c0_g1_i8.p1", "Xenopus_tropicalis_DN53071_c0_g1_i5.p1", "Xenopus_tropicalis_DN53102_c12_g2_i2.p1", "Xenopus_tropicalis_DN53107_c3_g1_i2.p1", "Xenopus_tropicalis_DN5983_c0_g1_i1.p1", "Xenopus_tropicalis_DN63098_c0_g1_i1.p1", "Xenopus_tropicalis_DN68173_c0_g1_i1.p1", "Xenopus_tropicalis_DN79933_c1_g1_i2.p1", "Xenopus_tropicalis_DN8253_c0_g1_i1.p1", "Xenopus_tropicalis_DN93346_c0_g1_i1.p1", "Xenopus_tropicalis_DN94222_c0_g1_i1.p1")
39	GO:0003678	DNA helicase activity	20	11	3.22	7.5e-05	c("Xenopus_tropicalis_DN32946_c0_g1_i1.p1", "Xenopus_tropicalis_DN35626_c0_g1_i1.p1", "Xenopus_tropicalis_DN41446_c0_g1_i2.p1", "Xenopus_tropicalis_DN44956_c1_g1_i2.p1", "Xenopus_tropicalis_DN45113_c0_g1_i1.p1", "Xenopus_tropicalis_DN46061_c0_g1_i1.p1", "Xenopus_tropicalis_DN49810_c0_g1_i1.p1", "Xenopus_tropicalis_DN51786_c0_g1_i4.p1", "Xenopus_tropicalis_DN52159_c9_g2_i6.p1", "Xenopus_tropicalis_DN52378_c0_g2_i1.p1", "Xenopus_tropicalis_DN52394_c3_g1_i2.p1")
40	GO:0032555	purine ribonucleotide binding	1761	338	283.79	0.00013	c("Xenopus_tropicalis_DN10740_c0_g1_i1.p1", "Xenopus_tropicalis_DN108697_c0_g1_i1.p1", "Xenopus_tropicalis_DN109079_c0_g1_i1.p1", "Xenopus_tropicalis_DN109259_c0_g1_i1.p1", "Xenopus_tropicalis_DN110901_c0_g1_i1.p1", "Xenopus_tropicalis_DN111352_c0_g1_i1.p1", "Xenopus_tropicalis_DN112337_c0_g1_i1.p1", "Xenopus_tropicalis_DN11495_c0_g1_i1.p1", "Xenopus_tropicalis_DN123349_c0_g1_i1.p1", "Xenopus_tropicalis_DN13943_c0_g1_i1.p1", "Xenopus_tropicalis_DN1556_c0_g1_i1.p1", "Xenopus_tropicalis_DN20368_c0_g1_i1.p1", "Xenopus_tropicalis_DN2123_c0_g1_i1.p1", "Xenopus_tropicalis_DN22055_c0_g1_i1.p1", "Xenopus_tropicalis_DN22157_c0_g1_i1.p1", "Xenopus_tropicalis_DN22200_c0_g1_i1.p1", "Xenopus_tropicalis_DN23298_c0_g1_i1.p1", "Xenopus_tropicalis_DN24019_c0_g1_i1.p1", "Xenopus_tropicalis_DN24194_c0_g1_i3.p1", "Xenopus_tropicalis_DN25608_c0_g1_i3.p2", "Xenopus_tropicalis_DN2594_c0_g1_i1.p1", "Xenopus_tropicalis_DN26009_c0_g1_i2.p1", "Xenopus_tropicalis_DN26493_c0_g1_i1.p1", "Xenopus_tropicalis_DN26651_c0_g1_i1.p1", "Xenopus_tropicalis_DN26745_c0_g1_i1.p1", "Xenopus_tropicalis_DN26990_c0_g1_i1.p1", "Xenopus_tropicalis_DN27352_c0_g1_i2.p1", "Xenopus_tropicalis_DN27602_c0_g1_i1.p1", "Xenopus_tropicalis_DN28580_c0_g1_i1.p1", "Xenopus_tropicalis_DN29153_c0_g1_i1.p2", "Xenopus_tropicalis_DN29420_c1_g1_i1.p1", "Xenopus_tropicalis_DN29679_c0_g1_i1.p1", "Xenopus_tropicalis_DN3015_c0_g1_i1.p1", "Xenopus_tropicalis_DN30338_c0_g1_i1.p1", "Xenopus_tropicalis_DN30388_c0_g1_i1.p1", "Xenopus_tropicalis_DN30428_c0_g1_i1.p1", "Xenopus_tropicalis_DN30479_c0_g1_i4.p1", "Xenopus_tropicalis_DN30548_c0_g1_i2.p1", "Xenopus_tropicalis_DN30597_c0_g1_i1.p1", "Xenopus_tropicalis_DN30604_c0_g1_i3.p1", "Xenopus_tropicalis_DN30604_c0_g1_i5.p1", "Xenopus_tropicalis_DN30810_c0_g1_i1.p1", "Xenopus_tropicalis_DN30931_c0_g1_i1.p1", "Xenopus_tropicalis_DN30936_c0_g1_i1.p1", "Xenopus_tropicalis_DN30986_c0_g1_i1.p1", "Xenopus_tropicalis_DN31285_c0_g1_i1.p1", "Xenopus_tropicalis_DN31645_c0_g1_i1.p1", "Xenopus_tropicalis_DN31703_c0_g1_i1.p1", "Xenopus_tropicalis_DN31850_c0_g1_i1.p1", "Xenopus_tropicalis_DN31886_c0_g1_i1.p1", "Xenopus_tropicalis_DN31978_c0_g1_i1.p1", "Xenopus_tropicalis_DN32002_c0_g1_i1.p1", "Xenopus_tropicalis_DN32009_c0_g1_i2.p1", "Xenopus_tropicalis_DN32543_c0_g1_i1.p1", "Xenopus_tropicalis_DN32621_c0_g1_i1.p1", "Xenopus_tropicalis_DN32946_c0_g1_i1.p1", "Xenopus_tropicalis_DN32958_c0_g1_i1.p1", "Xenopus_tropicalis_DN32966_c0_g1_i1.p1", "Xenopus_tropicalis_DN32966_c0_g1_i3.p1", "Xenopus_tropicalis_DN33598_c0_g1_i2.p1", "Xenopus_tropicalis_DN33603_c0_g1_i1.p1", "Xenopus_tropicalis_DN33629_c0_g1_i1.p1", "Xenopus_tropicalis_DN34399_c0_g1_i1.p1", "Xenopus_tropicalis_DN35160_c0_g1_i1.p1", "Xenopus_tropicalis_DN35246_c0_g1_i1.p1", "Xenopus_tropicalis_DN35314_c0_g1_i3.p1", "Xenopus_tropicalis_DN35384_c0_g1_i1.p1", "Xenopus_tropicalis_DN3555_c0_g1_i1.p2", "Xenopus_tropicalis_DN35626_c0_g1_i1.p1", "Xenopus_tropicalis_DN35684_c0_g1_i1.p1", "Xenopus_tropicalis_DN35717_c0_g1_i1.p1", "Xenopus_tropicalis_DN35921_c0_g1_i1.p1", "Xenopus_tropicalis_DN35997_c1_g1_i1.p1", "Xenopus_tropicalis_DN36234_c0_g1_i1.p1", "Xenopus_tropicalis_DN36559_c0_g1_i1.p1", "Xenopus_tropicalis_DN36836_c0_g1_i1.p1", "Xenopus_tropicalis_DN36836_c0_g1_i5.p1", "Xenopus_tropicalis_DN37294_c0_g1_i2.p1", "Xenopus_tropicalis_DN37312_c0_g1_i1.p1", "Xenopus_tropicalis_DN37327_c0_g1_i1.p1", "Xenopus_tropicalis_DN37397_c0_g1_i1.p1", "Xenopus_tropicalis_DN37548_c0_g1_i1.p1", "Xenopus_tropicalis_DN37625_c0_g1_i1.p1", "Xenopus_tropicalis_DN37636_c0_g1_i2.p1", "Xenopus_tropicalis_DN38036_c1_g1_i1.p1", "Xenopus_tropicalis_DN38086_c0_g1_i2.p1", "Xenopus_tropicalis_DN38636_c0_g1_i2.p1", "Xenopus_tropicalis_DN38701_c0_g1_i1.p1", "Xenopus_tropicalis_DN38871_c0_g1_i1.p1", "Xenopus_tropicalis_DN39025_c0_g1_i6.p1", "Xenopus_tropicalis_DN39048_c0_g1_i2.p1", "Xenopus_tropicalis_DN39058_c0_g1_i5.p1", "Xenopus_tropicalis_DN39171_c0_g1_i1.p1", "Xenopus_tropicalis_DN39211_c0_g1_i1.p1", "Xenopus_tropicalis_DN39234_c0_g1_i1.p1", "Xenopus_tropicalis_DN39283_c0_g1_i1.p1", "Xenopus_tropicalis_DN39338_c0_g1_i1.p1", "Xenopus_tropicalis_DN39352_c1_g1_i1.p1", "Xenopus_tropicalis_DN39730_c0_g1_i2.p1", "Xenopus_tropicalis_DN40136_c0_g1_i1.p1", "Xenopus_tropicalis_DN40172_c0_g1_i1.p1", "Xenopus_tropicalis_DN40410_c0_g1_i1.p1", "Xenopus_tropicalis_DN40490_c1_g1_i1.p1", "Xenopus_tropicalis_DN40709_c0_g1_i1.p1", "Xenopus_tropicalis_DN40725_c0_g1_i1.p1", "Xenopus_tropicalis_DN40747_c0_g1_i1.p1", "Xenopus_tropicalis_DN40806_c0_g1_i2.p1", "Xenopus_tropicalis_DN40880_c0_g1_i2.p1", "Xenopus_tropicalis_DN40909_c1_g1_i2.p1", "Xenopus_tropicalis_DN40921_c0_g1_i1.p1", "Xenopus_tropicalis_DN41281_c0_g1_i1.p1", "Xenopus_tropicalis_DN41374_c0_g1_i3.p1", "Xenopus_tropicalis_DN41405_c0_g1_i1.p1", "Xenopus_tropicalis_DN41446_c0_g1_i2.p1", "Xenopus_tropicalis_DN41469_c0_g1_i1.p1", "Xenopus_tropicalis_DN41600_c0_g1_i1.p1", "Xenopus_tropicalis_DN41805_c0_g1_i3.p1", "Xenopus_tropicalis_DN41917_c1_g1_i3.p1", "Xenopus_tropicalis_DN41990_c0_g2_i1.p1", "Xenopus_tropicalis_DN42093_c0_g1_i1.p1", "Xenopus_tropicalis_DN42171_c0_g1_i1.p1", "Xenopus_tropicalis_DN42291_c0_g1_i1.p1", "Xenopus_tropicalis_DN42479_c0_g1_i2.p1", "Xenopus_tropicalis_DN42487_c0_g1_i2.p1", "Xenopus_tropicalis_DN42601_c0_g1_i2.p1", "Xenopus_tropicalis_DN42985_c1_g2_i2.p1", "Xenopus_tropicalis_DN43007_c0_g1_i1.p1", "Xenopus_tropicalis_DN43009_c0_g1_i1.p1", "Xenopus_tropicalis_DN43079_c0_g1_i1.p1", "Xenopus_tropicalis_DN43112_c0_g1_i2.p1", "Xenopus_tropicalis_DN43175_c0_g1_i1.p1", "Xenopus_tropicalis_DN43224_c0_g1_i2.p1", "Xenopus_tropicalis_DN43281_c0_g1_i2.p1", "Xenopus_tropicalis_DN43291_c0_g1_i1.p1", "Xenopus_tropicalis_DN43424_c0_g1_i2.p1", "Xenopus_tropicalis_DN43503_c0_g1_i1.p1", "Xenopus_tropicalis_DN43506_c2_g1_i1.p1", "Xenopus_tropicalis_DN43564_c0_g1_i2.p1", "Xenopus_tropicalis_DN43576_c2_g2_i2.p1", "Xenopus_tropicalis_DN43585_c0_g1_i1.p1", "Xenopus_tropicalis_DN43895_c1_g1_i1.p1", "Xenopus_tropicalis_DN44011_c0_g1_i8.p1", "Xenopus_tropicalis_DN44197_c0_g1_i2.p1", "Xenopus_tropicalis_DN44202_c0_g1_i1.p1", "Xenopus_tropicalis_DN44259_c1_g1_i1.p1", "Xenopus_tropicalis_DN44402_c0_g1_i3.p1", "Xenopus_tropicalis_DN44415_c0_g1_i1.p1", "Xenopus_tropicalis_DN44422_c0_g1_i1.p1", "Xenopus_tropicalis_DN44442_c2_g1_i3.p1", "Xenopus_tropicalis_DN44465_c0_g1_i4.p1", "Xenopus_tropicalis_DN44586_c0_g1_i3.p1", "Xenopus_tropicalis_DN44668_c1_g1_i1.p1", "Xenopus_tropicalis_DN44702_c0_g1_i1.p1", "Xenopus_tropicalis_DN44709_c0_g1_i1.p1", "Xenopus_tropicalis_DN44749_c0_g1_i1.p1", "Xenopus_tropicalis_DN44782_c1_g1_i1.p1", "Xenopus_tropicalis_DN44811_c6_g1_i1.p1", "Xenopus_tropicalis_DN44865_c0_g1_i2.p1", "Xenopus_tropicalis_DN44866_c0_g1_i1.p1", "Xenopus_tropicalis_DN44891_c0_g1_i2.p1", "Xenopus_tropicalis_DN44956_c1_g1_i2.p1", "Xenopus_tropicalis_DN45113_c0_g1_i1.p1", "Xenopus_tropicalis_DN45151_c0_g1_i6.p1", "Xenopus_tropicalis_DN45286_c0_g1_i2.p1", "Xenopus_tropicalis_DN45337_c0_g1_i2.p1", "Xenopus_tropicalis_DN45342_c0_g1_i1.p1", "Xenopus_tropicalis_DN45413_c0_g1_i2.p1", "Xenopus_tropicalis_DN4546_c0_g1_i1.p1", "Xenopus_tropicalis_DN45475_c0_g1_i3.p1", "Xenopus_tropicalis_DN45644_c1_g1_i1.p1", "Xenopus_tropicalis_DN45664_c0_g1_i8.p1", "Xenopus_tropicalis_DN45688_c0_g1_i1.p1", "Xenopus_tropicalis_DN45887_c0_g1_i2.p1", "Xenopus_tropicalis_DN46061_c0_g1_i1.p1", "Xenopus_tropicalis_DN46128_c0_g1_i1.p1", "Xenopus_tropicalis_DN46192_c0_g1_i1.p1", "Xenopus_tropicalis_DN46297_c0_g1_i1.p1", "Xenopus_tropicalis_DN46392_c0_g1_i3.p1", "Xenopus_tropicalis_DN46405_c2_g1_i1.p1", "Xenopus_tropicalis_DN46423_c0_g1_i1.p1", "Xenopus_tropicalis_DN46460_c0_g2_i1.p1", "Xenopus_tropicalis_DN46575_c0_g1_i1.p1", "Xenopus_tropicalis_DN46646_c2_g1_i1.p1", "Xenopus_tropicalis_DN46683_c0_g1_i1.p1", "Xenopus_tropicalis_DN46705_c0_g1_i1.p1", "Xenopus_tropicalis_DN46725_c0_g1_i1.p1", "Xenopus_tropicalis_DN46811_c0_g1_i2.p1", "Xenopus_tropicalis_DN46846_c0_g1_i7.p1", "Xenopus_tropicalis_DN46858_c0_g1_i7.p1", "Xenopus_tropicalis_DN46885_c0_g1_i1.p1", "Xenopus_tropicalis_DN46965_c0_g1_i1.p1", "Xenopus_tropicalis_DN46975_c0_g1_i2.p1", "Xenopus_tropicalis_DN47048_c1_g1_i2.p1", "Xenopus_tropicalis_DN47056_c0_g1_i1.p1", "Xenopus_tropicalis_DN47068_c1_g1_i1.p1", "Xenopus_tropicalis_DN47154_c0_g1_i1.p1", "Xenopus_tropicalis_DN47154_c0_g1_i2.p1", "Xenopus_tropicalis_DN47240_c0_g1_i1.p1", "Xenopus_tropicalis_DN47283_c3_g1_i1.p1", "Xenopus_tropicalis_DN47301_c1_g1_i2.p1", "Xenopus_tropicalis_DN47365_c0_g1_i2.p1", "Xenopus_tropicalis_DN47436_c0_g1_i1.p1", "Xenopus_tropicalis_DN47446_c0_g1_i1.p1", "Xenopus_tropicalis_DN47497_c1_g1_i3.p1", "Xenopus_tropicalis_DN47514_c0_g1_i1.p1", "Xenopus_tropicalis_DN47606_c0_g1_i3.p1", "Xenopus_tropicalis_DN47630_c0_g2_i1.p1", "Xenopus_tropicalis_DN47725_c0_g1_i10.p1", "Xenopus_tropicalis_DN47782_c0_g1_i1.p1", "Xenopus_tropicalis_DN47833_c0_g1_i2.p1", "Xenopus_tropicalis_DN47849_c0_g1_i1.p1", "Xenopus_tropicalis_DN47892_c0_g1_i1.p1", "Xenopus_tropicalis_DN47920_c0_g1_i1.p1", "Xenopus_tropicalis_DN47927_c0_g1_i1.p1", "Xenopus_tropicalis_DN47965_c0_g1_i1.p1", "Xenopus_tropicalis_DN48076_c0_g1_i1.p1", "Xenopus_tropicalis_DN48115_c0_g1_i1.p1", "Xenopus_tropicalis_DN48141_c0_g2_i1.p1", "Xenopus_tropicalis_DN48169_c0_g1_i1.p1", "Xenopus_tropicalis_DN48172_c0_g1_i1.p1", "Xenopus_tropicalis_DN48222_c0_g1_i1.p1", "Xenopus_tropicalis_DN48229_c0_g1_i3.p1", "Xenopus_tropicalis_DN48287_c1_g1_i1.p1", "Xenopus_tropicalis_DN48342_c0_g1_i5.p1", "Xenopus_tropicalis_DN48342_c0_g1_i6.p1", "Xenopus_tropicalis_DN48379_c3_g1_i1.p1", "Xenopus_tropicalis_DN48397_c0_g1_i1.p1", "Xenopus_tropicalis_DN48399_c0_g1_i1.p1", "Xenopus_tropicalis_DN48490_c1_g1_i3.p1", "Xenopus_tropicalis_DN48491_c0_g1_i1.p1", "Xenopus_tropicalis_DN48523_c0_g1_i1.p1", "Xenopus_tropicalis_DN48642_c0_g1_i1.p1", "Xenopus_tropicalis_DN48644_c0_g1_i3.p1", "Xenopus_tropicalis_DN48707_c0_g1_i1.p1", "Xenopus_tropicalis_DN48830_c0_g1_i2.p1", "Xenopus_tropicalis_DN48855_c1_g3_i1.p1", "Xenopus_tropicalis_DN48885_c0_g1_i3.p1", "Xenopus_tropicalis_DN48979_c0_g1_i6.p1", "Xenopus_tropicalis_DN49091_c0_g1_i3.p1", "Xenopus_tropicalis_DN49264_c0_g1_i1.p1", "Xenopus_tropicalis_DN49362_c0_g1_i1.p1", "Xenopus_tropicalis_DN49364_c0_g2_i3.p1", "Xenopus_tropicalis_DN49455_c2_g1_i1.p1", "Xenopus_tropicalis_DN49481_c0_g1_i1.p1", "Xenopus_tropicalis_DN49507_c0_g1_i1.p1", "Xenopus_tropicalis_DN49528_c7_g1_i4.p1", "Xenopus_tropicalis_DN49557_c0_g1_i3.p1", "Xenopus_tropicalis_DN49585_c0_g1_i2.p1", "Xenopus_tropicalis_DN49701_c0_g1_i1.p1", "Xenopus_tropicalis_DN49743_c0_g1_i1.p1", "Xenopus_tropicalis_DN49743_c0_g1_i3.p1", "Xenopus_tropicalis_DN49810_c0_g1_i1.p1", "Xenopus_tropicalis_DN49820_c2_g2_i2.p1", "Xenopus_tropicalis_DN49825_c1_g1_i1.p1", "Xenopus_tropicalis_DN49950_c0_g1_i3.p1", "Xenopus_tropicalis_DN49980_c0_g1_i2.p1", "Xenopus_tropicalis_DN49987_c0_g1_i1.p1", "Xenopus_tropicalis_DN50016_c2_g1_i1.p1", "Xenopus_tropicalis_DN50044_c0_g2_i1.p1", "Xenopus_tropicalis_DN50091_c1_g1_i1.p1", "Xenopus_tropicalis_DN50138_c0_g1_i1.p1", "Xenopus_tropicalis_DN50161_c0_g1_i2.p1", "Xenopus_tropicalis_DN50214_c0_g1_i1.p1", "Xenopus_tropicalis_DN50226_c0_g1_i1.p1", "Xenopus_tropicalis_DN50227_c0_g1_i5.p1", "Xenopus_tropicalis_DN50240_c0_g1_i5.p1", "Xenopus_tropicalis_DN50262_c0_g1_i1.p1", "Xenopus_tropicalis_DN50387_c0_g2_i1.p1", "Xenopus_tropicalis_DN50426_c1_g2_i1.p1", "Xenopus_tropicalis_DN50464_c0_g1_i1.p1", "Xenopus_tropicalis_DN50480_c3_g1_i2.p1", "Xenopus_tropicalis_DN50487_c0_g1_i7.p1", "Xenopus_tropicalis_DN50492_c0_g1_i1.p1", "Xenopus_tropicalis_DN50532_c0_g1_i1.p1", "Xenopus_tropicalis_DN50571_c0_g1_i1.p1", "Xenopus_tropicalis_DN50598_c0_g1_i1.p1", "Xenopus_tropicalis_DN50620_c0_g1_i5.p1", "Xenopus_tropicalis_DN50628_c0_g1_i1.p1", "Xenopus_tropicalis_DN50642_c1_g1_i1.p1", "Xenopus_tropicalis_DN50670_c0_g1_i3.p1", "Xenopus_tropicalis_DN50749_c4_g1_i2.p1", "Xenopus_tropicalis_DN50863_c1_g1_i1.p1", "Xenopus_tropicalis_DN50889_c0_g1_i4.p1", "Xenopus_tropicalis_DN50957_c2_g1_i4.p1", "Xenopus_tropicalis_DN51085_c3_g1_i1.p1", "Xenopus_tropicalis_DN51138_c0_g1_i6.p1", "Xenopus_tropicalis_DN51176_c0_g1_i2.p1", "Xenopus_tropicalis_DN51265_c0_g1_i1.p1", "Xenopus_tropicalis_DN51268_c1_g1_i2.p1", "Xenopus_tropicalis_DN51317_c4_g1_i2.p1", "Xenopus_tropicalis_DN51324_c0_g1_i1.p1", "Xenopus_tropicalis_DN51454_c0_g1_i1.p1", "Xenopus_tropicalis_DN51492_c0_g1_i1.p1", "Xenopus_tropicalis_DN51545_c0_g1_i1.p1", "Xenopus_tropicalis_DN51570_c0_g1_i2.p1", "Xenopus_tropicalis_DN51645_c3_g1_i1.p1", "Xenopus_tropicalis_DN51662_c1_g1_i1.p1", "Xenopus_tropicalis_DN51745_c0_g1_i1.p1", "Xenopus_tropicalis_DN51786_c0_g1_i4.p1", "Xenopus_tropicalis_DN51826_c0_g1_i2.p1", "Xenopus_tropicalis_DN51943_c0_g1_i2.p1", "Xenopus_tropicalis_DN51945_c3_g1_i2.p1", "Xenopus_tropicalis_DN51991_c0_g1_i3.p1", "Xenopus_tropicalis_DN51998_c0_g1_i1.p1", "Xenopus_tropicalis_DN52047_c1_g1_i2.p1", "Xenopus_tropicalis_DN52053_c0_g1_i2.p1", "Xenopus_tropicalis_DN52067_c0_g1_i1.p1", "Xenopus_tropicalis_DN52159_c9_g2_i6.p1", "Xenopus_tropicalis_DN52232_c0_g1_i1.p1", "Xenopus_tropicalis_DN52270_c7_g1_i1.p1", "Xenopus_tropicalis_DN52284_c5_g2_i4.p1", "Xenopus_tropicalis_DN52286_c0_g1_i1.p1", "Xenopus_tropicalis_DN52314_c1_g1_i1.p1", "Xenopus_tropicalis_DN52314_c1_g1_i2.p1", "Xenopus_tropicalis_DN52394_c3_g1_i2.p1", "Xenopus_tropicalis_DN52405_c0_g1_i1.p1", "Xenopus_tropicalis_DN52442_c2_g1_i1.p1", "Xenopus_tropicalis_DN52461_c2_g3_i2.p1", "Xenopus_tropicalis_DN52544_c4_g1_i1.p1", "Xenopus_tropicalis_DN52556_c0_g1_i1.p1", "Xenopus_tropicalis_DN52576_c1_g1_i1.p1", "Xenopus_tropicalis_DN52651_c2_g1_i1.p1", "Xenopus_tropicalis_DN52662_c3_g1_i1.p1", "Xenopus_tropicalis_DN52734_c0_g1_i1.p1", "Xenopus_tropicalis_DN52772_c1_g1_i1.p1", "Xenopus_tropicalis_DN52779_c0_g1_i2.p1", "Xenopus_tropicalis_DN52936_c0_g1_i1.p1", "Xenopus_tropicalis_DN52958_c0_g1_i8.p1", "Xenopus_tropicalis_DN53071_c0_g1_i5.p1", "Xenopus_tropicalis_DN53102_c12_g2_i2.p1", "Xenopus_tropicalis_DN53107_c3_g1_i2.p1", "Xenopus_tropicalis_DN5983_c0_g1_i1.p1", "Xenopus_tropicalis_DN63098_c0_g1_i1.p1", "Xenopus_tropicalis_DN68173_c0_g1_i1.p1", "Xenopus_tropicalis_DN79933_c1_g1_i2.p1", "Xenopus_tropicalis_DN8253_c0_g1_i1.p1", "Xenopus_tropicalis_DN93346_c0_g1_i1.p1", "Xenopus_tropicalis_DN94222_c0_g1_i1.p1")
41	GO:0000166	nucleotide binding	1923	366	309.89	0.00013	c("Xenopus_tropicalis_DN10740_c0_g1_i1.p1", "Xenopus_tropicalis_DN108697_c0_g1_i1.p1", "Xenopus_tropicalis_DN109079_c0_g1_i1.p1", "Xenopus_tropicalis_DN109259_c0_g1_i1.p1", "Xenopus_tropicalis_DN110901_c0_g1_i1.p1", "Xenopus_tropicalis_DN111352_c0_g1_i1.p1", "Xenopus_tropicalis_DN112337_c0_g1_i1.p1", "Xenopus_tropicalis_DN11495_c0_g1_i1.p1", "Xenopus_tropicalis_DN11636_c0_g1_i1.p1", "Xenopus_tropicalis_DN123349_c0_g1_i1.p1", "Xenopus_tropicalis_DN13943_c0_g1_i1.p1", "Xenopus_tropicalis_DN1556_c0_g1_i1.p1", "Xenopus_tropicalis_DN17754_c0_g1_i1.p1", "Xenopus_tropicalis_DN20368_c0_g1_i1.p1", "Xenopus_tropicalis_DN2123_c0_g1_i1.p1", "Xenopus_tropicalis_DN22055_c0_g1_i1.p1", "Xenopus_tropicalis_DN22157_c0_g1_i1.p1", "Xenopus_tropicalis_DN22200_c0_g1_i1.p1", "Xenopus_tropicalis_DN23298_c0_g1_i1.p1", "Xenopus_tropicalis_DN24019_c0_g1_i1.p1", "Xenopus_tropicalis_DN24194_c0_g1_i3.p1", "Xenopus_tropicalis_DN25608_c0_g1_i3.p2", "Xenopus_tropicalis_DN2594_c0_g1_i1.p1", "Xenopus_tropicalis_DN26009_c0_g1_i2.p1", "Xenopus_tropicalis_DN26493_c0_g1_i1.p1", "Xenopus_tropicalis_DN26630_c0_g1_i2.p1", "Xenopus_tropicalis_DN26630_c0_g1_i3.p1", "Xenopus_tropicalis_DN26651_c0_g1_i1.p1", "Xenopus_tropicalis_DN26745_c0_g1_i1.p1", "Xenopus_tropicalis_DN26990_c0_g1_i1.p1", "Xenopus_tropicalis_DN27352_c0_g1_i2.p1", "Xenopus_tropicalis_DN27602_c0_g1_i1.p1", "Xenopus_tropicalis_DN28580_c0_g1_i1.p1", "Xenopus_tropicalis_DN28874_c0_g1_i1.p1", "Xenopus_tropicalis_DN29153_c0_g1_i1.p2", "Xenopus_tropicalis_DN29420_c1_g1_i1.p1", "Xenopus_tropicalis_DN29679_c0_g1_i1.p1", "Xenopus_tropicalis_DN3015_c0_g1_i1.p1", "Xenopus_tropicalis_DN30338_c0_g1_i1.p1", "Xenopus_tropicalis_DN30388_c0_g1_i1.p1", "Xenopus_tropicalis_DN30428_c0_g1_i1.p1", "Xenopus_tropicalis_DN30479_c0_g1_i4.p1", "Xenopus_tropicalis_DN30548_c0_g1_i2.p1", "Xenopus_tropicalis_DN30597_c0_g1_i1.p1", "Xenopus_tropicalis_DN30604_c0_g1_i3.p1", "Xenopus_tropicalis_DN30604_c0_g1_i5.p1", "Xenopus_tropicalis_DN30810_c0_g1_i1.p1", "Xenopus_tropicalis_DN30931_c0_g1_i1.p1", "Xenopus_tropicalis_DN30936_c0_g1_i1.p1", "Xenopus_tropicalis_DN30986_c0_g1_i1.p1", "Xenopus_tropicalis_DN31267_c0_g1_i1.p1", "Xenopus_tropicalis_DN31285_c0_g1_i1.p1", "Xenopus_tropicalis_DN31645_c0_g1_i1.p1", "Xenopus_tropicalis_DN31703_c0_g1_i1.p1", "Xenopus_tropicalis_DN31850_c0_g1_i1.p1", "Xenopus_tropicalis_DN31886_c0_g1_i1.p1", "Xenopus_tropicalis_DN31978_c0_g1_i1.p1", "Xenopus_tropicalis_DN32002_c0_g1_i1.p1", "Xenopus_tropicalis_DN32009_c0_g1_i2.p1", "Xenopus_tropicalis_DN32543_c0_g1_i1.p1", "Xenopus_tropicalis_DN32621_c0_g1_i1.p1", "Xenopus_tropicalis_DN32946_c0_g1_i1.p1", "Xenopus_tropicalis_DN32958_c0_g1_i1.p1", "Xenopus_tropicalis_DN32966_c0_g1_i1.p1", "Xenopus_tropicalis_DN32966_c0_g1_i3.p1", "Xenopus_tropicalis_DN33598_c0_g1_i2.p1", "Xenopus_tropicalis_DN33603_c0_g1_i1.p1", "Xenopus_tropicalis_DN33629_c0_g1_i1.p1", "Xenopus_tropicalis_DN34399_c0_g1_i1.p1", "Xenopus_tropicalis_DN35160_c0_g1_i1.p1", "Xenopus_tropicalis_DN35246_c0_g1_i1.p1", "Xenopus_tropicalis_DN35314_c0_g1_i3.p1", "Xenopus_tropicalis_DN35384_c0_g1_i1.p1", "Xenopus_tropicalis_DN3555_c0_g1_i1.p2", "Xenopus_tropicalis_DN35626_c0_g1_i1.p1", "Xenopus_tropicalis_DN35684_c0_g1_i1.p1", "Xenopus_tropicalis_DN35717_c0_g1_i1.p1", "Xenopus_tropicalis_DN35921_c0_g1_i1.p1", "Xenopus_tropicalis_DN35977_c0_g1_i1.p1", "Xenopus_tropicalis_DN35997_c1_g1_i1.p1", "Xenopus_tropicalis_DN36234_c0_g1_i1.p1", "Xenopus_tropicalis_DN36559_c0_g1_i1.p1", "Xenopus_tropicalis_DN36836_c0_g1_i1.p1", "Xenopus_tropicalis_DN36836_c0_g1_i5.p1", "Xenopus_tropicalis_DN37294_c0_g1_i2.p1", "Xenopus_tropicalis_DN37312_c0_g1_i1.p1", "Xenopus_tropicalis_DN37327_c0_g1_i1.p1", "Xenopus_tropicalis_DN37397_c0_g1_i1.p1", "Xenopus_tropicalis_DN37548_c0_g1_i1.p1", "Xenopus_tropicalis_DN37625_c0_g1_i1.p1", "Xenopus_tropicalis_DN37636_c0_g1_i2.p1", "Xenopus_tropicalis_DN38036_c1_g1_i1.p1", "Xenopus_tropicalis_DN38086_c0_g1_i2.p1", "Xenopus_tropicalis_DN38466_c0_g1_i1.p1", "Xenopus_tropicalis_DN38636_c0_g1_i2.p1", "Xenopus_tropicalis_DN38701_c0_g1_i1.p1", "Xenopus_tropicalis_DN38871_c0_g1_i1.p1", "Xenopus_tropicalis_DN39025_c0_g1_i6.p1", "Xenopus_tropicalis_DN39048_c0_g1_i2.p1", "Xenopus_tropicalis_DN39058_c0_g1_i5.p1", "Xenopus_tropicalis_DN39171_c0_g1_i1.p1", "Xenopus_tropicalis_DN39211_c0_g1_i1.p1", "Xenopus_tropicalis_DN39234_c0_g1_i1.p1", "Xenopus_tropicalis_DN39283_c0_g1_i1.p1", "Xenopus_tropicalis_DN39338_c0_g1_i1.p1", "Xenopus_tropicalis_DN39352_c1_g1_i1.p1", "Xenopus_tropicalis_DN39730_c0_g1_i2.p1", "Xenopus_tropicalis_DN39877_c0_g1_i3.p1", "Xenopus_tropicalis_DN40136_c0_g1_i1.p1", "Xenopus_tropicalis_DN40172_c0_g1_i1.p1", "Xenopus_tropicalis_DN40410_c0_g1_i1.p1", "Xenopus_tropicalis_DN40438_c0_g1_i3.p1", "Xenopus_tropicalis_DN40490_c1_g1_i1.p1", "Xenopus_tropicalis_DN40568_c0_g1_i1.p1", "Xenopus_tropicalis_DN40709_c0_g1_i1.p1", "Xenopus_tropicalis_DN40725_c0_g1_i1.p1", "Xenopus_tropicalis_DN40747_c0_g1_i1.p1", "Xenopus_tropicalis_DN40806_c0_g1_i2.p1", "Xenopus_tropicalis_DN40880_c0_g1_i2.p1", "Xenopus_tropicalis_DN40909_c1_g1_i2.p1", "Xenopus_tropicalis_DN40921_c0_g1_i1.p1", "Xenopus_tropicalis_DN41281_c0_g1_i1.p1", "Xenopus_tropicalis_DN41374_c0_g1_i3.p1", "Xenopus_tropicalis_DN41405_c0_g1_i1.p1", "Xenopus_tropicalis_DN41446_c0_g1_i2.p1", "Xenopus_tropicalis_DN41469_c0_g1_i1.p1", "Xenopus_tropicalis_DN41600_c0_g1_i1.p1", "Xenopus_tropicalis_DN41805_c0_g1_i3.p1", "Xenopus_tropicalis_DN41861_c2_g1_i5.p1", "Xenopus_tropicalis_DN41917_c1_g1_i3.p1", "Xenopus_tropicalis_DN41990_c0_g2_i1.p1", "Xenopus_tropicalis_DN42093_c0_g1_i1.p1", "Xenopus_tropicalis_DN42171_c0_g1_i1.p1", "Xenopus_tropicalis_DN42291_c0_g1_i1.p1", "Xenopus_tropicalis_DN42479_c0_g1_i2.p1", "Xenopus_tropicalis_DN42487_c0_g1_i2.p1", "Xenopus_tropicalis_DN42601_c0_g1_i2.p1", "Xenopus_tropicalis_DN42985_c1_g2_i2.p1", "Xenopus_tropicalis_DN43007_c0_g1_i1.p1", "Xenopus_tropicalis_DN43009_c0_g1_i1.p1", "Xenopus_tropicalis_DN43079_c0_g1_i1.p1", "Xenopus_tropicalis_DN43112_c0_g1_i2.p1", "Xenopus_tropicalis_DN43175_c0_g1_i1.p1", "Xenopus_tropicalis_DN43224_c0_g1_i2.p1", "Xenopus_tropicalis_DN43241_c0_g1_i1.p1", "Xenopus_tropicalis_DN43281_c0_g1_i2.p1", "Xenopus_tropicalis_DN43291_c0_g1_i1.p1", "Xenopus_tropicalis_DN43424_c0_g1_i2.p1", "Xenopus_tropicalis_DN43503_c0_g1_i1.p1", "Xenopus_tropicalis_DN43506_c2_g1_i1.p1", "Xenopus_tropicalis_DN43564_c0_g1_i2.p1", "Xenopus_tropicalis_DN43576_c2_g2_i2.p1", "Xenopus_tropicalis_DN43585_c0_g1_i1.p1", "Xenopus_tropicalis_DN43895_c1_g1_i1.p1", "Xenopus_tropicalis_DN44011_c0_g1_i8.p1", "Xenopus_tropicalis_DN44197_c0_g1_i2.p1", "Xenopus_tropicalis_DN44202_c0_g1_i1.p1", "Xenopus_tropicalis_DN44259_c1_g1_i1.p1", "Xenopus_tropicalis_DN44265_c0_g1_i3.p1", "Xenopus_tropicalis_DN44402_c0_g1_i3.p1", "Xenopus_tropicalis_DN44415_c0_g1_i1.p1", "Xenopus_tropicalis_DN44422_c0_g1_i1.p1", "Xenopus_tropicalis_DN44442_c2_g1_i3.p1", "Xenopus_tropicalis_DN44465_c0_g1_i4.p1", "Xenopus_tropicalis_DN44586_c0_g1_i3.p1", "Xenopus_tropicalis_DN44668_c1_g1_i1.p1", "Xenopus_tropicalis_DN44702_c0_g1_i1.p1", "Xenopus_tropicalis_DN44709_c0_g1_i1.p1", "Xenopus_tropicalis_DN44749_c0_g1_i1.p1", "Xenopus_tropicalis_DN44782_c1_g1_i1.p1", "Xenopus_tropicalis_DN44792_c0_g1_i1.p1", "Xenopus_tropicalis_DN44811_c6_g1_i1.p1", "Xenopus_tropicalis_DN44865_c0_g1_i2.p1", "Xenopus_tropicalis_DN44866_c0_g1_i1.p1", "Xenopus_tropicalis_DN44891_c0_g1_i2.p1", "Xenopus_tropicalis_DN44956_c1_g1_i2.p1", "Xenopus_tropicalis_DN45113_c0_g1_i1.p1", "Xenopus_tropicalis_DN45151_c0_g1_i6.p1", "Xenopus_tropicalis_DN45286_c0_g1_i2.p1", "Xenopus_tropicalis_DN45331_c2_g1_i1.p1", "Xenopus_tropicalis_DN45337_c0_g1_i2.p1", "Xenopus_tropicalis_DN45342_c0_g1_i1.p1", "Xenopus_tropicalis_DN45413_c0_g1_i2.p1", "Xenopus_tropicalis_DN4546_c0_g1_i1.p1", "Xenopus_tropicalis_DN45475_c0_g1_i3.p1", "Xenopus_tropicalis_DN45644_c1_g1_i1.p1", "Xenopus_tropicalis_DN45664_c0_g1_i8.p1", "Xenopus_tropicalis_DN45688_c0_g1_i1.p1", "Xenopus_tropicalis_DN45887_c0_g1_i2.p1", "Xenopus_tropicalis_DN46061_c0_g1_i1.p1", "Xenopus_tropicalis_DN46128_c0_g1_i1.p1", "Xenopus_tropicalis_DN46161_c0_g1_i1.p1", "Xenopus_tropicalis_DN46192_c0_g1_i1.p1", "Xenopus_tropicalis_DN46297_c0_g1_i1.p1", "Xenopus_tropicalis_DN46332_c0_g1_i1.p1", "Xenopus_tropicalis_DN46392_c0_g1_i3.p1", "Xenopus_tropicalis_DN46405_c2_g1_i1.p1", "Xenopus_tropicalis_DN46423_c0_g1_i1.p1", "Xenopus_tropicalis_DN46460_c0_g2_i1.p1", "Xenopus_tropicalis_DN46575_c0_g1_i1.p1", "Xenopus_tropicalis_DN46646_c2_g1_i1.p1", "Xenopus_tropicalis_DN46683_c0_g1_i1.p1", "Xenopus_tropicalis_DN46705_c0_g1_i1.p1", "Xenopus_tropicalis_DN46725_c0_g1_i1.p1", "Xenopus_tropicalis_DN46811_c0_g1_i2.p1", "Xenopus_tropicalis_DN46846_c0_g1_i7.p1", "Xenopus_tropicalis_DN46858_c0_g1_i7.p1", "Xenopus_tropicalis_DN46885_c0_g1_i1.p1", "Xenopus_tropicalis_DN46965_c0_g1_i1.p1", "Xenopus_tropicalis_DN46975_c0_g1_i2.p1", "Xenopus_tropicalis_DN47048_c1_g1_i2.p1", "Xenopus_tropicalis_DN47056_c0_g1_i1.p1", "Xenopus_tropicalis_DN47068_c1_g1_i1.p1", "Xenopus_tropicalis_DN47154_c0_g1_i1.p1", "Xenopus_tropicalis_DN47154_c0_g1_i2.p1", "Xenopus_tropicalis_DN47240_c0_g1_i1.p1", "Xenopus_tropicalis_DN47283_c3_g1_i1.p1", "Xenopus_tropicalis_DN47301_c1_g1_i2.p1", "Xenopus_tropicalis_DN47365_c0_g1_i2.p1", "Xenopus_tropicalis_DN47436_c0_g1_i1.p1", "Xenopus_tropicalis_DN47446_c0_g1_i1.p1", "Xenopus_tropicalis_DN47497_c1_g1_i3.p1", "Xenopus_tropicalis_DN47514_c0_g1_i1.p1", "Xenopus_tropicalis_DN47606_c0_g1_i3.p1", "Xenopus_tropicalis_DN47630_c0_g2_i1.p1", "Xenopus_tropicalis_DN47725_c0_g1_i10.p1", "Xenopus_tropicalis_DN47782_c0_g1_i1.p1", "Xenopus_tropicalis_DN47833_c0_g1_i2.p1", "Xenopus_tropicalis_DN47849_c0_g1_i1.p1", "Xenopus_tropicalis_DN47892_c0_g1_i1.p1", "Xenopus_tropicalis_DN47920_c0_g1_i1.p1", "Xenopus_tropicalis_DN47927_c0_g1_i1.p1", "Xenopus_tropicalis_DN47965_c0_g1_i1.p1", "Xenopus_tropicalis_DN48076_c0_g1_i1.p1", "Xenopus_tropicalis_DN48115_c0_g1_i1.p1", "Xenopus_tropicalis_DN48141_c0_g2_i1.p1", "Xenopus_tropicalis_DN48169_c0_g1_i1.p1", "Xenopus_tropicalis_DN48172_c0_g1_i1.p1", "Xenopus_tropicalis_DN48222_c0_g1_i1.p1", "Xenopus_tropicalis_DN48229_c0_g1_i3.p1", "Xenopus_tropicalis_DN48287_c1_g1_i1.p1", "Xenopus_tropicalis_DN48342_c0_g1_i5.p1", "Xenopus_tropicalis_DN48342_c0_g1_i6.p1", "Xenopus_tropicalis_DN48379_c3_g1_i1.p1", "Xenopus_tropicalis_DN48397_c0_g1_i1.p1", "Xenopus_tropicalis_DN48399_c0_g1_i1.p1", "Xenopus_tropicalis_DN48490_c1_g1_i3.p1", "Xenopus_tropicalis_DN48491_c0_g1_i1.p1", "Xenopus_tropicalis_DN48523_c0_g1_i1.p1", "Xenopus_tropicalis_DN48642_c0_g1_i1.p1", "Xenopus_tropicalis_DN48644_c0_g1_i3.p1", "Xenopus_tropicalis_DN48707_c0_g1_i1.p1", "Xenopus_tropicalis_DN48830_c0_g1_i2.p1", "Xenopus_tropicalis_DN48855_c1_g3_i1.p1", "Xenopus_tropicalis_DN48885_c0_g1_i3.p1", "Xenopus_tropicalis_DN48921_c0_g1_i1.p1", "Xenopus_tropicalis_DN48979_c0_g1_i6.p1", "Xenopus_tropicalis_DN49091_c0_g1_i3.p1", "Xenopus_tropicalis_DN49264_c0_g1_i1.p1", "Xenopus_tropicalis_DN49300_c0_g1_i1.p1", "Xenopus_tropicalis_DN49362_c0_g1_i1.p1", "Xenopus_tropicalis_DN49364_c0_g2_i3.p1", "Xenopus_tropicalis_DN49455_c2_g1_i1.p1", "Xenopus_tropicalis_DN49481_c0_g1_i1.p1", "Xenopus_tropicalis_DN49507_c0_g1_i1.p1", "Xenopus_tropicalis_DN49528_c7_g1_i4.p1", "Xenopus_tropicalis_DN49539_c1_g1_i1.p1", "Xenopus_tropicalis_DN49557_c0_g1_i3.p1", "Xenopus_tropicalis_DN49585_c0_g1_i2.p1", "Xenopus_tropicalis_DN49701_c0_g1_i1.p1", "Xenopus_tropicalis_DN49743_c0_g1_i1.p1", "Xenopus_tropicalis_DN49743_c0_g1_i3.p1", "Xenopus_tropicalis_DN49810_c0_g1_i1.p1", "Xenopus_tropicalis_DN49820_c2_g2_i2.p1", "Xenopus_tropicalis_DN49825_c1_g1_i1.p1", "Xenopus_tropicalis_DN49950_c0_g1_i3.p1", "Xenopus_tropicalis_DN49951_c0_g1_i2.p1", "Xenopus_tropicalis_DN49980_c0_g1_i2.p1", "Xenopus_tropicalis_DN49987_c0_g1_i1.p1", "Xenopus_tropicalis_DN50016_c2_g1_i1.p1", "Xenopus_tropicalis_DN50044_c0_g2_i1.p1", "Xenopus_tropicalis_DN50091_c1_g1_i1.p1", "Xenopus_tropicalis_DN50138_c0_g1_i1.p1", "Xenopus_tropicalis_DN50161_c0_g1_i2.p1", "Xenopus_tropicalis_DN50214_c0_g1_i1.p1", "Xenopus_tropicalis_DN50226_c0_g1_i1.p1", "Xenopus_tropicalis_DN50227_c0_g1_i5.p1", "Xenopus_tropicalis_DN50240_c0_g1_i5.p1", "Xenopus_tropicalis_DN50262_c0_g1_i1.p1", "Xenopus_tropicalis_DN50387_c0_g2_i1.p1", "Xenopus_tropicalis_DN50426_c1_g2_i1.p1", "Xenopus_tropicalis_DN50464_c0_g1_i1.p1", "Xenopus_tropicalis_DN50480_c3_g1_i2.p1", "Xenopus_tropicalis_DN50487_c0_g1_i7.p1", "Xenopus_tropicalis_DN50492_c0_g1_i1.p1", "Xenopus_tropicalis_DN50532_c0_g1_i1.p1", "Xenopus_tropicalis_DN50571_c0_g1_i1.p1", "Xenopus_tropicalis_DN50598_c0_g1_i1.p1", "Xenopus_tropicalis_DN50620_c0_g1_i5.p1", "Xenopus_tropicalis_DN50628_c0_g1_i1.p1", "Xenopus_tropicalis_DN50642_c1_g1_i1.p1", "Xenopus_tropicalis_DN50670_c0_g1_i3.p1", "Xenopus_tropicalis_DN50749_c4_g1_i2.p1", "Xenopus_tropicalis_DN50863_c1_g1_i1.p1", "Xenopus_tropicalis_DN50889_c0_g1_i4.p1", "Xenopus_tropicalis_DN50903_c0_g1_i1.p1", "Xenopus_tropicalis_DN50957_c2_g1_i4.p1", "Xenopus_tropicalis_DN51047_c0_g1_i1.p1", "Xenopus_tropicalis_DN51047_c5_g1_i1.p1", "Xenopus_tropicalis_DN51085_c3_g1_i1.p1", "Xenopus_tropicalis_DN51138_c0_g1_i6.p1", "Xenopus_tropicalis_DN51176_c0_g1_i2.p1", "Xenopus_tropicalis_DN51265_c0_g1_i1.p1", "Xenopus_tropicalis_DN51268_c1_g1_i2.p1", "Xenopus_tropicalis_DN51317_c4_g1_i2.p1", "Xenopus_tropicalis_DN51324_c0_g1_i1.p1", "Xenopus_tropicalis_DN51454_c0_g1_i1.p1", "Xenopus_tropicalis_DN51492_c0_g1_i1.p1", "Xenopus_tropicalis_DN51545_c0_g1_i1.p1", "Xenopus_tropicalis_DN51570_c0_g1_i2.p1", "Xenopus_tropicalis_DN51630_c0_g1_i1.p1", "Xenopus_tropicalis_DN51645_c3_g1_i1.p1", "Xenopus_tropicalis_DN51662_c1_g1_i1.p1", "Xenopus_tropicalis_DN51745_c0_g1_i1.p1", "Xenopus_tropicalis_DN51786_c0_g1_i4.p1", "Xenopus_tropicalis_DN51826_c0_g1_i2.p1", "Xenopus_tropicalis_DN51943_c0_g1_i2.p1", "Xenopus_tropicalis_DN51945_c3_g1_i2.p1", "Xenopus_tropicalis_DN51991_c0_g1_i3.p1", "Xenopus_tropicalis_DN51998_c0_g1_i1.p1", "Xenopus_tropicalis_DN52038_c1_g1_i3.p1", "Xenopus_tropicalis_DN52047_c1_g1_i2.p1", "Xenopus_tropicalis_DN52053_c0_g1_i2.p1", "Xenopus_tropicalis_DN52067_c0_g1_i1.p1", "Xenopus_tropicalis_DN52159_c9_g2_i6.p1", "Xenopus_tropicalis_DN52232_c0_g1_i1.p1", "Xenopus_tropicalis_DN52270_c7_g1_i1.p1", "Xenopus_tropicalis_DN52284_c5_g2_i4.p1", "Xenopus_tropicalis_DN52286_c0_g1_i1.p1", "Xenopus_tropicalis_DN52314_c1_g1_i1.p1", "Xenopus_tropicalis_DN52314_c1_g1_i2.p1", "Xenopus_tropicalis_DN52394_c3_g1_i2.p1", "Xenopus_tropicalis_DN52405_c0_g1_i1.p1", "Xenopus_tropicalis_DN52442_c2_g1_i1.p1", "Xenopus_tropicalis_DN52461_c2_g3_i2.p1", "Xenopus_tropicalis_DN52544_c4_g1_i1.p1", "Xenopus_tropicalis_DN52556_c0_g1_i1.p1", "Xenopus_tropicalis_DN52576_c1_g1_i1.p1", "Xenopus_tropicalis_DN52651_c2_g1_i1.p1", "Xenopus_tropicalis_DN52662_c3_g1_i1.p1", "Xenopus_tropicalis_DN52734_c0_g1_i1.p1", "Xenopus_tropicalis_DN52772_c1_g1_i1.p1", "Xenopus_tropicalis_DN52779_c0_g1_i2.p1", "Xenopus_tropicalis_DN52936_c0_g1_i1.p1", "Xenopus_tropicalis_DN52958_c0_g1_i8.p1", "Xenopus_tropicalis_DN53071_c0_g1_i5.p1", "Xenopus_tropicalis_DN53102_c12_g2_i2.p1", "Xenopus_tropicalis_DN53107_c3_g1_i2.p1", "Xenopus_tropicalis_DN5983_c0_g1_i1.p1", "Xenopus_tropicalis_DN63098_c0_g1_i1.p1", "Xenopus_tropicalis_DN68173_c0_g1_i1.p1", "Xenopus_tropicalis_DN79933_c1_g1_i2.p1", "Xenopus_tropicalis_DN8253_c0_g1_i1.p1", "Xenopus_tropicalis_DN93346_c0_g1_i1.p1", "Xenopus_tropicalis_DN94222_c0_g1_i1.p1", "Xenopus_tropicalis_DN94631_c0_g1_i1.p1")
42	GO:1901265	nucleoside phosphate binding	1923	366	309.89	0.00013	c("Xenopus_tropicalis_DN10740_c0_g1_i1.p1", "Xenopus_tropicalis_DN108697_c0_g1_i1.p1", "Xenopus_tropicalis_DN109079_c0_g1_i1.p1", "Xenopus_tropicalis_DN109259_c0_g1_i1.p1", "Xenopus_tropicalis_DN110901_c0_g1_i1.p1", "Xenopus_tropicalis_DN111352_c0_g1_i1.p1", "Xenopus_tropicalis_DN112337_c0_g1_i1.p1", "Xenopus_tropicalis_DN11495_c0_g1_i1.p1", "Xenopus_tropicalis_DN11636_c0_g1_i1.p1", "Xenopus_tropicalis_DN123349_c0_g1_i1.p1", "Xenopus_tropicalis_DN13943_c0_g1_i1.p1", "Xenopus_tropicalis_DN1556_c0_g1_i1.p1", "Xenopus_tropicalis_DN17754_c0_g1_i1.p1", "Xenopus_tropicalis_DN20368_c0_g1_i1.p1", "Xenopus_tropicalis_DN2123_c0_g1_i1.p1", "Xenopus_tropicalis_DN22055_c0_g1_i1.p1", "Xenopus_tropicalis_DN22157_c0_g1_i1.p1", "Xenopus_tropicalis_DN22200_c0_g1_i1.p1", "Xenopus_tropicalis_DN23298_c0_g1_i1.p1", "Xenopus_tropicalis_DN24019_c0_g1_i1.p1", "Xenopus_tropicalis_DN24194_c0_g1_i3.p1", "Xenopus_tropicalis_DN25608_c0_g1_i3.p2", "Xenopus_tropicalis_DN2594_c0_g1_i1.p1", "Xenopus_tropicalis_DN26009_c0_g1_i2.p1", "Xenopus_tropicalis_DN26493_c0_g1_i1.p1", "Xenopus_tropicalis_DN26630_c0_g1_i2.p1", "Xenopus_tropicalis_DN26630_c0_g1_i3.p1", "Xenopus_tropicalis_DN26651_c0_g1_i1.p1", "Xenopus_tropicalis_DN26745_c0_g1_i1.p1", "Xenopus_tropicalis_DN26990_c0_g1_i1.p1", "Xenopus_tropicalis_DN27352_c0_g1_i2.p1", "Xenopus_tropicalis_DN27602_c0_g1_i1.p1", "Xenopus_tropicalis_DN28580_c0_g1_i1.p1", "Xenopus_tropicalis_DN28874_c0_g1_i1.p1", "Xenopus_tropicalis_DN29153_c0_g1_i1.p2", "Xenopus_tropicalis_DN29420_c1_g1_i1.p1", "Xenopus_tropicalis_DN29679_c0_g1_i1.p1", "Xenopus_tropicalis_DN3015_c0_g1_i1.p1", "Xenopus_tropicalis_DN30338_c0_g1_i1.p1", "Xenopus_tropicalis_DN30388_c0_g1_i1.p1", "Xenopus_tropicalis_DN30428_c0_g1_i1.p1", "Xenopus_tropicalis_DN30479_c0_g1_i4.p1", "Xenopus_tropicalis_DN30548_c0_g1_i2.p1", "Xenopus_tropicalis_DN30597_c0_g1_i1.p1", "Xenopus_tropicalis_DN30604_c0_g1_i3.p1", "Xenopus_tropicalis_DN30604_c0_g1_i5.p1", "Xenopus_tropicalis_DN30810_c0_g1_i1.p1", "Xenopus_tropicalis_DN30931_c0_g1_i1.p1", "Xenopus_tropicalis_DN30936_c0_g1_i1.p1", "Xenopus_tropicalis_DN30986_c0_g1_i1.p1", "Xenopus_tropicalis_DN31267_c0_g1_i1.p1", "Xenopus_tropicalis_DN31285_c0_g1_i1.p1", "Xenopus_tropicalis_DN31645_c0_g1_i1.p1", "Xenopus_tropicalis_DN31703_c0_g1_i1.p1", "Xenopus_tropicalis_DN31850_c0_g1_i1.p1", "Xenopus_tropicalis_DN31886_c0_g1_i1.p1", "Xenopus_tropicalis_DN31978_c0_g1_i1.p1", "Xenopus_tropicalis_DN32002_c0_g1_i1.p1", "Xenopus_tropicalis_DN32009_c0_g1_i2.p1", "Xenopus_tropicalis_DN32543_c0_g1_i1.p1", "Xenopus_tropicalis_DN32621_c0_g1_i1.p1", "Xenopus_tropicalis_DN32946_c0_g1_i1.p1", "Xenopus_tropicalis_DN32958_c0_g1_i1.p1", "Xenopus_tropicalis_DN32966_c0_g1_i1.p1", "Xenopus_tropicalis_DN32966_c0_g1_i3.p1", "Xenopus_tropicalis_DN33598_c0_g1_i2.p1", "Xenopus_tropicalis_DN33603_c0_g1_i1.p1", "Xenopus_tropicalis_DN33629_c0_g1_i1.p1", "Xenopus_tropicalis_DN34399_c0_g1_i1.p1", "Xenopus_tropicalis_DN35160_c0_g1_i1.p1", "Xenopus_tropicalis_DN35246_c0_g1_i1.p1", "Xenopus_tropicalis_DN35314_c0_g1_i3.p1", "Xenopus_tropicalis_DN35384_c0_g1_i1.p1", "Xenopus_tropicalis_DN3555_c0_g1_i1.p2", "Xenopus_tropicalis_DN35626_c0_g1_i1.p1", "Xenopus_tropicalis_DN35684_c0_g1_i1.p1", "Xenopus_tropicalis_DN35717_c0_g1_i1.p1", "Xenopus_tropicalis_DN35921_c0_g1_i1.p1", "Xenopus_tropicalis_DN35977_c0_g1_i1.p1", "Xenopus_tropicalis_DN35997_c1_g1_i1.p1", "Xenopus_tropicalis_DN36234_c0_g1_i1.p1", "Xenopus_tropicalis_DN36559_c0_g1_i1.p1", "Xenopus_tropicalis_DN36836_c0_g1_i1.p1", "Xenopus_tropicalis_DN36836_c0_g1_i5.p1", "Xenopus_tropicalis_DN37294_c0_g1_i2.p1", "Xenopus_tropicalis_DN37312_c0_g1_i1.p1", "Xenopus_tropicalis_DN37327_c0_g1_i1.p1", "Xenopus_tropicalis_DN37397_c0_g1_i1.p1", "Xenopus_tropicalis_DN37548_c0_g1_i1.p1", "Xenopus_tropicalis_DN37625_c0_g1_i1.p1", "Xenopus_tropicalis_DN37636_c0_g1_i2.p1", "Xenopus_tropicalis_DN38036_c1_g1_i1.p1", "Xenopus_tropicalis_DN38086_c0_g1_i2.p1", "Xenopus_tropicalis_DN38466_c0_g1_i1.p1", "Xenopus_tropicalis_DN38636_c0_g1_i2.p1", "Xenopus_tropicalis_DN38701_c0_g1_i1.p1", "Xenopus_tropicalis_DN38871_c0_g1_i1.p1", "Xenopus_tropicalis_DN39025_c0_g1_i6.p1", "Xenopus_tropicalis_DN39048_c0_g1_i2.p1", "Xenopus_tropicalis_DN39058_c0_g1_i5.p1", "Xenopus_tropicalis_DN39171_c0_g1_i1.p1", "Xenopus_tropicalis_DN39211_c0_g1_i1.p1", "Xenopus_tropicalis_DN39234_c0_g1_i1.p1", "Xenopus_tropicalis_DN39283_c0_g1_i1.p1", "Xenopus_tropicalis_DN39338_c0_g1_i1.p1", "Xenopus_tropicalis_DN39352_c1_g1_i1.p1", "Xenopus_tropicalis_DN39730_c0_g1_i2.p1", "Xenopus_tropicalis_DN39877_c0_g1_i3.p1", "Xenopus_tropicalis_DN40136_c0_g1_i1.p1", "Xenopus_tropicalis_DN40172_c0_g1_i1.p1", "Xenopus_tropicalis_DN40410_c0_g1_i1.p1", "Xenopus_tropicalis_DN40438_c0_g1_i3.p1", "Xenopus_tropicalis_DN40490_c1_g1_i1.p1", "Xenopus_tropicalis_DN40568_c0_g1_i1.p1", "Xenopus_tropicalis_DN40709_c0_g1_i1.p1", "Xenopus_tropicalis_DN40725_c0_g1_i1.p1", "Xenopus_tropicalis_DN40747_c0_g1_i1.p1", "Xenopus_tropicalis_DN40806_c0_g1_i2.p1", "Xenopus_tropicalis_DN40880_c0_g1_i2.p1", "Xenopus_tropicalis_DN40909_c1_g1_i2.p1", "Xenopus_tropicalis_DN40921_c0_g1_i1.p1", "Xenopus_tropicalis_DN41281_c0_g1_i1.p1", "Xenopus_tropicalis_DN41374_c0_g1_i3.p1", "Xenopus_tropicalis_DN41405_c0_g1_i1.p1", "Xenopus_tropicalis_DN41446_c0_g1_i2.p1", "Xenopus_tropicalis_DN41469_c0_g1_i1.p1", "Xenopus_tropicalis_DN41600_c0_g1_i1.p1", "Xenopus_tropicalis_DN41805_c0_g1_i3.p1", "Xenopus_tropicalis_DN41861_c2_g1_i5.p1", "Xenopus_tropicalis_DN41917_c1_g1_i3.p1", "Xenopus_tropicalis_DN41990_c0_g2_i1.p1", "Xenopus_tropicalis_DN42093_c0_g1_i1.p1", "Xenopus_tropicalis_DN42171_c0_g1_i1.p1", "Xenopus_tropicalis_DN42291_c0_g1_i1.p1", "Xenopus_tropicalis_DN42479_c0_g1_i2.p1", "Xenopus_tropicalis_DN42487_c0_g1_i2.p1", "Xenopus_tropicalis_DN42601_c0_g1_i2.p1", "Xenopus_tropicalis_DN42985_c1_g2_i2.p1", "Xenopus_tropicalis_DN43007_c0_g1_i1.p1", "Xenopus_tropicalis_DN43009_c0_g1_i1.p1", "Xenopus_tropicalis_DN43079_c0_g1_i1.p1", "Xenopus_tropicalis_DN43112_c0_g1_i2.p1", "Xenopus_tropicalis_DN43175_c0_g1_i1.p1", "Xenopus_tropicalis_DN43224_c0_g1_i2.p1", "Xenopus_tropicalis_DN43241_c0_g1_i1.p1", "Xenopus_tropicalis_DN43281_c0_g1_i2.p1", "Xenopus_tropicalis_DN43291_c0_g1_i1.p1", "Xenopus_tropicalis_DN43424_c0_g1_i2.p1", "Xenopus_tropicalis_DN43503_c0_g1_i1.p1", "Xenopus_tropicalis_DN43506_c2_g1_i1.p1", "Xenopus_tropicalis_DN43564_c0_g1_i2.p1", "Xenopus_tropicalis_DN43576_c2_g2_i2.p1", "Xenopus_tropicalis_DN43585_c0_g1_i1.p1", "Xenopus_tropicalis_DN43895_c1_g1_i1.p1", "Xenopus_tropicalis_DN44011_c0_g1_i8.p1", "Xenopus_tropicalis_DN44197_c0_g1_i2.p1", "Xenopus_tropicalis_DN44202_c0_g1_i1.p1", "Xenopus_tropicalis_DN44259_c1_g1_i1.p1", "Xenopus_tropicalis_DN44265_c0_g1_i3.p1", "Xenopus_tropicalis_DN44402_c0_g1_i3.p1", "Xenopus_tropicalis_DN44415_c0_g1_i1.p1", "Xenopus_tropicalis_DN44422_c0_g1_i1.p1", "Xenopus_tropicalis_DN44442_c2_g1_i3.p1", "Xenopus_tropicalis_DN44465_c0_g1_i4.p1", "Xenopus_tropicalis_DN44586_c0_g1_i3.p1", "Xenopus_tropicalis_DN44668_c1_g1_i1.p1", "Xenopus_tropicalis_DN44702_c0_g1_i1.p1", "Xenopus_tropicalis_DN44709_c0_g1_i1.p1", "Xenopus_tropicalis_DN44749_c0_g1_i1.p1", "Xenopus_tropicalis_DN44782_c1_g1_i1.p1", "Xenopus_tropicalis_DN44792_c0_g1_i1.p1", "Xenopus_tropicalis_DN44811_c6_g1_i1.p1", "Xenopus_tropicalis_DN44865_c0_g1_i2.p1", "Xenopus_tropicalis_DN44866_c0_g1_i1.p1", "Xenopus_tropicalis_DN44891_c0_g1_i2.p1", "Xenopus_tropicalis_DN44956_c1_g1_i2.p1", "Xenopus_tropicalis_DN45113_c0_g1_i1.p1", "Xenopus_tropicalis_DN45151_c0_g1_i6.p1", "Xenopus_tropicalis_DN45286_c0_g1_i2.p1", "Xenopus_tropicalis_DN45331_c2_g1_i1.p1", "Xenopus_tropicalis_DN45337_c0_g1_i2.p1", "Xenopus_tropicalis_DN45342_c0_g1_i1.p1", "Xenopus_tropicalis_DN45413_c0_g1_i2.p1", "Xenopus_tropicalis_DN4546_c0_g1_i1.p1", "Xenopus_tropicalis_DN45475_c0_g1_i3.p1", "Xenopus_tropicalis_DN45644_c1_g1_i1.p1", "Xenopus_tropicalis_DN45664_c0_g1_i8.p1", "Xenopus_tropicalis_DN45688_c0_g1_i1.p1", "Xenopus_tropicalis_DN45887_c0_g1_i2.p1", "Xenopus_tropicalis_DN46061_c0_g1_i1.p1", "Xenopus_tropicalis_DN46128_c0_g1_i1.p1", "Xenopus_tropicalis_DN46161_c0_g1_i1.p1", "Xenopus_tropicalis_DN46192_c0_g1_i1.p1", "Xenopus_tropicalis_DN46297_c0_g1_i1.p1", "Xenopus_tropicalis_DN46332_c0_g1_i1.p1", "Xenopus_tropicalis_DN46392_c0_g1_i3.p1", "Xenopus_tropicalis_DN46405_c2_g1_i1.p1", "Xenopus_tropicalis_DN46423_c0_g1_i1.p1", "Xenopus_tropicalis_DN46460_c0_g2_i1.p1", "Xenopus_tropicalis_DN46575_c0_g1_i1.p1", "Xenopus_tropicalis_DN46646_c2_g1_i1.p1", "Xenopus_tropicalis_DN46683_c0_g1_i1.p1", "Xenopus_tropicalis_DN46705_c0_g1_i1.p1", "Xenopus_tropicalis_DN46725_c0_g1_i1.p1", "Xenopus_tropicalis_DN46811_c0_g1_i2.p1", "Xenopus_tropicalis_DN46846_c0_g1_i7.p1", "Xenopus_tropicalis_DN46858_c0_g1_i7.p1", "Xenopus_tropicalis_DN46885_c0_g1_i1.p1", "Xenopus_tropicalis_DN46965_c0_g1_i1.p1", "Xenopus_tropicalis_DN46975_c0_g1_i2.p1", "Xenopus_tropicalis_DN47048_c1_g1_i2.p1", "Xenopus_tropicalis_DN47056_c0_g1_i1.p1", "Xenopus_tropicalis_DN47068_c1_g1_i1.p1", "Xenopus_tropicalis_DN47154_c0_g1_i1.p1", "Xenopus_tropicalis_DN47154_c0_g1_i2.p1", "Xenopus_tropicalis_DN47240_c0_g1_i1.p1", "Xenopus_tropicalis_DN47283_c3_g1_i1.p1", "Xenopus_tropicalis_DN47301_c1_g1_i2.p1", "Xenopus_tropicalis_DN47365_c0_g1_i2.p1", "Xenopus_tropicalis_DN47436_c0_g1_i1.p1", "Xenopus_tropicalis_DN47446_c0_g1_i1.p1", "Xenopus_tropicalis_DN47497_c1_g1_i3.p1", "Xenopus_tropicalis_DN47514_c0_g1_i1.p1", "Xenopus_tropicalis_DN47606_c0_g1_i3.p1", "Xenopus_tropicalis_DN47630_c0_g2_i1.p1", "Xenopus_tropicalis_DN47725_c0_g1_i10.p1", "Xenopus_tropicalis_DN47782_c0_g1_i1.p1", "Xenopus_tropicalis_DN47833_c0_g1_i2.p1", "Xenopus_tropicalis_DN47849_c0_g1_i1.p1", "Xenopus_tropicalis_DN47892_c0_g1_i1.p1", "Xenopus_tropicalis_DN47920_c0_g1_i1.p1", "Xenopus_tropicalis_DN47927_c0_g1_i1.p1", "Xenopus_tropicalis_DN47965_c0_g1_i1.p1", "Xenopus_tropicalis_DN48076_c0_g1_i1.p1", "Xenopus_tropicalis_DN48115_c0_g1_i1.p1", "Xenopus_tropicalis_DN48141_c0_g2_i1.p1", "Xenopus_tropicalis_DN48169_c0_g1_i1.p1", "Xenopus_tropicalis_DN48172_c0_g1_i1.p1", "Xenopus_tropicalis_DN48222_c0_g1_i1.p1", "Xenopus_tropicalis_DN48229_c0_g1_i3.p1", "Xenopus_tropicalis_DN48287_c1_g1_i1.p1", "Xenopus_tropicalis_DN48342_c0_g1_i5.p1", "Xenopus_tropicalis_DN48342_c0_g1_i6.p1", "Xenopus_tropicalis_DN48379_c3_g1_i1.p1", "Xenopus_tropicalis_DN48397_c0_g1_i1.p1", "Xenopus_tropicalis_DN48399_c0_g1_i1.p1", "Xenopus_tropicalis_DN48490_c1_g1_i3.p1", "Xenopus_tropicalis_DN48491_c0_g1_i1.p1", "Xenopus_tropicalis_DN48523_c0_g1_i1.p1", "Xenopus_tropicalis_DN48642_c0_g1_i1.p1", "Xenopus_tropicalis_DN48644_c0_g1_i3.p1", "Xenopus_tropicalis_DN48707_c0_g1_i1.p1", "Xenopus_tropicalis_DN48830_c0_g1_i2.p1", "Xenopus_tropicalis_DN48855_c1_g3_i1.p1", "Xenopus_tropicalis_DN48885_c0_g1_i3.p1", "Xenopus_tropicalis_DN48921_c0_g1_i1.p1", "Xenopus_tropicalis_DN48979_c0_g1_i6.p1", "Xenopus_tropicalis_DN49091_c0_g1_i3.p1", "Xenopus_tropicalis_DN49264_c0_g1_i1.p1", "Xenopus_tropicalis_DN49300_c0_g1_i1.p1", "Xenopus_tropicalis_DN49362_c0_g1_i1.p1", "Xenopus_tropicalis_DN49364_c0_g2_i3.p1", "Xenopus_tropicalis_DN49455_c2_g1_i1.p1", "Xenopus_tropicalis_DN49481_c0_g1_i1.p1", "Xenopus_tropicalis_DN49507_c0_g1_i1.p1", "Xenopus_tropicalis_DN49528_c7_g1_i4.p1", "Xenopus_tropicalis_DN49539_c1_g1_i1.p1", "Xenopus_tropicalis_DN49557_c0_g1_i3.p1", "Xenopus_tropicalis_DN49585_c0_g1_i2.p1", "Xenopus_tropicalis_DN49701_c0_g1_i1.p1", "Xenopus_tropicalis_DN49743_c0_g1_i1.p1", "Xenopus_tropicalis_DN49743_c0_g1_i3.p1", "Xenopus_tropicalis_DN49810_c0_g1_i1.p1", "Xenopus_tropicalis_DN49820_c2_g2_i2.p1", "Xenopus_tropicalis_DN49825_c1_g1_i1.p1", "Xenopus_tropicalis_DN49950_c0_g1_i3.p1", "Xenopus_tropicalis_DN49951_c0_g1_i2.p1", "Xenopus_tropicalis_DN49980_c0_g1_i2.p1", "Xenopus_tropicalis_DN49987_c0_g1_i1.p1", "Xenopus_tropicalis_DN50016_c2_g1_i1.p1", "Xenopus_tropicalis_DN50044_c0_g2_i1.p1", "Xenopus_tropicalis_DN50091_c1_g1_i1.p1", "Xenopus_tropicalis_DN50138_c0_g1_i1.p1", "Xenopus_tropicalis_DN50161_c0_g1_i2.p1", "Xenopus_tropicalis_DN50214_c0_g1_i1.p1", "Xenopus_tropicalis_DN50226_c0_g1_i1.p1", "Xenopus_tropicalis_DN50227_c0_g1_i5.p1", "Xenopus_tropicalis_DN50240_c0_g1_i5.p1", "Xenopus_tropicalis_DN50262_c0_g1_i1.p1", "Xenopus_tropicalis_DN50387_c0_g2_i1.p1", "Xenopus_tropicalis_DN50426_c1_g2_i1.p1", "Xenopus_tropicalis_DN50464_c0_g1_i1.p1", "Xenopus_tropicalis_DN50480_c3_g1_i2.p1", "Xenopus_tropicalis_DN50487_c0_g1_i7.p1", "Xenopus_tropicalis_DN50492_c0_g1_i1.p1", "Xenopus_tropicalis_DN50532_c0_g1_i1.p1", "Xenopus_tropicalis_DN50571_c0_g1_i1.p1", "Xenopus_tropicalis_DN50598_c0_g1_i1.p1", "Xenopus_tropicalis_DN50620_c0_g1_i5.p1", "Xenopus_tropicalis_DN50628_c0_g1_i1.p1", "Xenopus_tropicalis_DN50642_c1_g1_i1.p1", "Xenopus_tropicalis_DN50670_c0_g1_i3.p1", "Xenopus_tropicalis_DN50749_c4_g1_i2.p1", "Xenopus_tropicalis_DN50863_c1_g1_i1.p1", "Xenopus_tropicalis_DN50889_c0_g1_i4.p1", "Xenopus_tropicalis_DN50903_c0_g1_i1.p1", "Xenopus_tropicalis_DN50957_c2_g1_i4.p1", "Xenopus_tropicalis_DN51047_c0_g1_i1.p1", "Xenopus_tropicalis_DN51047_c5_g1_i1.p1", "Xenopus_tropicalis_DN51085_c3_g1_i1.p1", "Xenopus_tropicalis_DN51138_c0_g1_i6.p1", "Xenopus_tropicalis_DN51176_c0_g1_i2.p1", "Xenopus_tropicalis_DN51265_c0_g1_i1.p1", "Xenopus_tropicalis_DN51268_c1_g1_i2.p1", "Xenopus_tropicalis_DN51317_c4_g1_i2.p1", "Xenopus_tropicalis_DN51324_c0_g1_i1.p1", "Xenopus_tropicalis_DN51454_c0_g1_i1.p1", "Xenopus_tropicalis_DN51492_c0_g1_i1.p1", "Xenopus_tropicalis_DN51545_c0_g1_i1.p1", "Xenopus_tropicalis_DN51570_c0_g1_i2.p1", "Xenopus_tropicalis_DN51630_c0_g1_i1.p1", "Xenopus_tropicalis_DN51645_c3_g1_i1.p1", "Xenopus_tropicalis_DN51662_c1_g1_i1.p1", "Xenopus_tropicalis_DN51745_c0_g1_i1.p1", "Xenopus_tropicalis_DN51786_c0_g1_i4.p1", "Xenopus_tropicalis_DN51826_c0_g1_i2.p1", "Xenopus_tropicalis_DN51943_c0_g1_i2.p1", "Xenopus_tropicalis_DN51945_c3_g1_i2.p1", "Xenopus_tropicalis_DN51991_c0_g1_i3.p1", "Xenopus_tropicalis_DN51998_c0_g1_i1.p1", "Xenopus_tropicalis_DN52038_c1_g1_i3.p1", "Xenopus_tropicalis_DN52047_c1_g1_i2.p1", "Xenopus_tropicalis_DN52053_c0_g1_i2.p1", "Xenopus_tropicalis_DN52067_c0_g1_i1.p1", "Xenopus_tropicalis_DN52159_c9_g2_i6.p1", "Xenopus_tropicalis_DN52232_c0_g1_i1.p1", "Xenopus_tropicalis_DN52270_c7_g1_i1.p1", "Xenopus_tropicalis_DN52284_c5_g2_i4.p1", "Xenopus_tropicalis_DN52286_c0_g1_i1.p1", "Xenopus_tropicalis_DN52314_c1_g1_i1.p1", "Xenopus_tropicalis_DN52314_c1_g1_i2.p1", "Xenopus_tropicalis_DN52394_c3_g1_i2.p1", "Xenopus_tropicalis_DN52405_c0_g1_i1.p1", "Xenopus_tropicalis_DN52442_c2_g1_i1.p1", "Xenopus_tropicalis_DN52461_c2_g3_i2.p1", "Xenopus_tropicalis_DN52544_c4_g1_i1.p1", "Xenopus_tropicalis_DN52556_c0_g1_i1.p1", "Xenopus_tropicalis_DN52576_c1_g1_i1.p1", "Xenopus_tropicalis_DN52651_c2_g1_i1.p1", "Xenopus_tropicalis_DN52662_c3_g1_i1.p1", "Xenopus_tropicalis_DN52734_c0_g1_i1.p1", "Xenopus_tropicalis_DN52772_c1_g1_i1.p1", "Xenopus_tropicalis_DN52779_c0_g1_i2.p1", "Xenopus_tropicalis_DN52936_c0_g1_i1.p1", "Xenopus_tropicalis_DN52958_c0_g1_i8.p1", "Xenopus_tropicalis_DN53071_c0_g1_i5.p1", "Xenopus_tropicalis_DN53102_c12_g2_i2.p1", "Xenopus_tropicalis_DN53107_c3_g1_i2.p1", "Xenopus_tropicalis_DN5983_c0_g1_i1.p1", "Xenopus_tropicalis_DN63098_c0_g1_i1.p1", "Xenopus_tropicalis_DN68173_c0_g1_i1.p1", "Xenopus_tropicalis_DN79933_c1_g1_i2.p1", "Xenopus_tropicalis_DN8253_c0_g1_i1.p1", "Xenopus_tropicalis_DN93346_c0_g1_i1.p1", "Xenopus_tropicalis_DN94222_c0_g1_i1.p1", "Xenopus_tropicalis_DN94631_c0_g1_i1.p1")
43	GO:0016538	cyclin-dependent protein serine/threonin...	21	11	3.38	0.00014	c("Xenopus_tropicalis_DN22583_c0_g1_i1.p1", "Xenopus_tropicalis_DN36020_c0_g1_i2.p2", "Xenopus_tropicalis_DN37349_c0_g1_i2.p1", "Xenopus_tropicalis_DN40907_c0_g1_i1.p1", "Xenopus_tropicalis_DN44607_c0_g1_i1.p2", "Xenopus_tropicalis_DN44754_c0_g1_i4.p1", "Xenopus_tropicalis_DN44896_c0_g1_i1.p1", "Xenopus_tropicalis_DN44896_c1_g1_i3.p1", "Xenopus_tropicalis_DN45547_c0_g1_i1.p1", "Xenopus_tropicalis_DN52256_c0_g1_i12.p3", "Xenopus_tropicalis_DN5824_c0_g1_i1.p1")
44	GO:0017076	purine nucleotide binding	1772	339	285.56	0.00016	c("Xenopus_tropicalis_DN10740_c0_g1_i1.p1", "Xenopus_tropicalis_DN108697_c0_g1_i1.p1", "Xenopus_tropicalis_DN109079_c0_g1_i1.p1", "Xenopus_tropicalis_DN109259_c0_g1_i1.p1", "Xenopus_tropicalis_DN110901_c0_g1_i1.p1", "Xenopus_tropicalis_DN111352_c0_g1_i1.p1", "Xenopus_tropicalis_DN112337_c0_g1_i1.p1", "Xenopus_tropicalis_DN11495_c0_g1_i1.p1", "Xenopus_tropicalis_DN123349_c0_g1_i1.p1", "Xenopus_tropicalis_DN13943_c0_g1_i1.p1", "Xenopus_tropicalis_DN1556_c0_g1_i1.p1", "Xenopus_tropicalis_DN20368_c0_g1_i1.p1", "Xenopus_tropicalis_DN2123_c0_g1_i1.p1", "Xenopus_tropicalis_DN22055_c0_g1_i1.p1", "Xenopus_tropicalis_DN22157_c0_g1_i1.p1", "Xenopus_tropicalis_DN22200_c0_g1_i1.p1", "Xenopus_tropicalis_DN23298_c0_g1_i1.p1", "Xenopus_tropicalis_DN24019_c0_g1_i1.p1", "Xenopus_tropicalis_DN24194_c0_g1_i3.p1", "Xenopus_tropicalis_DN25608_c0_g1_i3.p2", "Xenopus_tropicalis_DN2594_c0_g1_i1.p1", "Xenopus_tropicalis_DN26009_c0_g1_i2.p1", "Xenopus_tropicalis_DN26493_c0_g1_i1.p1", "Xenopus_tropicalis_DN26651_c0_g1_i1.p1", "Xenopus_tropicalis_DN26745_c0_g1_i1.p1", "Xenopus_tropicalis_DN26990_c0_g1_i1.p1", "Xenopus_tropicalis_DN27352_c0_g1_i2.p1", "Xenopus_tropicalis_DN27602_c0_g1_i1.p1", "Xenopus_tropicalis_DN28580_c0_g1_i1.p1", "Xenopus_tropicalis_DN29153_c0_g1_i1.p2", "Xenopus_tropicalis_DN29420_c1_g1_i1.p1", "Xenopus_tropicalis_DN29679_c0_g1_i1.p1", "Xenopus_tropicalis_DN3015_c0_g1_i1.p1", "Xenopus_tropicalis_DN30338_c0_g1_i1.p1", "Xenopus_tropicalis_DN30388_c0_g1_i1.p1", "Xenopus_tropicalis_DN30428_c0_g1_i1.p1", "Xenopus_tropicalis_DN30479_c0_g1_i4.p1", "Xenopus_tropicalis_DN30548_c0_g1_i2.p1", "Xenopus_tropicalis_DN30597_c0_g1_i1.p1", "Xenopus_tropicalis_DN30604_c0_g1_i3.p1", "Xenopus_tropicalis_DN30604_c0_g1_i5.p1", "Xenopus_tropicalis_DN30810_c0_g1_i1.p1", "Xenopus_tropicalis_DN30931_c0_g1_i1.p1", "Xenopus_tropicalis_DN30936_c0_g1_i1.p1", "Xenopus_tropicalis_DN30986_c0_g1_i1.p1", "Xenopus_tropicalis_DN31285_c0_g1_i1.p1", "Xenopus_tropicalis_DN31645_c0_g1_i1.p1", "Xenopus_tropicalis_DN31703_c0_g1_i1.p1", "Xenopus_tropicalis_DN31850_c0_g1_i1.p1", "Xenopus_tropicalis_DN31886_c0_g1_i1.p1", "Xenopus_tropicalis_DN31978_c0_g1_i1.p1", "Xenopus_tropicalis_DN32002_c0_g1_i1.p1", "Xenopus_tropicalis_DN32009_c0_g1_i2.p1", "Xenopus_tropicalis_DN32543_c0_g1_i1.p1", "Xenopus_tropicalis_DN32621_c0_g1_i1.p1", "Xenopus_tropicalis_DN32946_c0_g1_i1.p1", "Xenopus_tropicalis_DN32958_c0_g1_i1.p1", "Xenopus_tropicalis_DN32966_c0_g1_i1.p1", "Xenopus_tropicalis_DN32966_c0_g1_i3.p1", "Xenopus_tropicalis_DN33598_c0_g1_i2.p1", "Xenopus_tropicalis_DN33603_c0_g1_i1.p1", "Xenopus_tropicalis_DN33629_c0_g1_i1.p1", "Xenopus_tropicalis_DN34399_c0_g1_i1.p1", "Xenopus_tropicalis_DN35160_c0_g1_i1.p1", "Xenopus_tropicalis_DN35246_c0_g1_i1.p1", "Xenopus_tropicalis_DN35314_c0_g1_i3.p1", "Xenopus_tropicalis_DN35384_c0_g1_i1.p1", "Xenopus_tropicalis_DN3555_c0_g1_i1.p2", "Xenopus_tropicalis_DN35626_c0_g1_i1.p1", "Xenopus_tropicalis_DN35684_c0_g1_i1.p1", "Xenopus_tropicalis_DN35717_c0_g1_i1.p1", "Xenopus_tropicalis_DN35921_c0_g1_i1.p1", "Xenopus_tropicalis_DN35997_c1_g1_i1.p1", "Xenopus_tropicalis_DN36234_c0_g1_i1.p1", "Xenopus_tropicalis_DN36559_c0_g1_i1.p1", "Xenopus_tropicalis_DN36836_c0_g1_i1.p1", "Xenopus_tropicalis_DN36836_c0_g1_i5.p1", "Xenopus_tropicalis_DN37294_c0_g1_i2.p1", "Xenopus_tropicalis_DN37312_c0_g1_i1.p1", "Xenopus_tropicalis_DN37327_c0_g1_i1.p1", "Xenopus_tropicalis_DN37397_c0_g1_i1.p1", "Xenopus_tropicalis_DN37548_c0_g1_i1.p1", "Xenopus_tropicalis_DN37625_c0_g1_i1.p1", "Xenopus_tropicalis_DN37636_c0_g1_i2.p1", "Xenopus_tropicalis_DN38036_c1_g1_i1.p1", "Xenopus_tropicalis_DN38086_c0_g1_i2.p1", "Xenopus_tropicalis_DN38636_c0_g1_i2.p1", "Xenopus_tropicalis_DN38701_c0_g1_i1.p1", "Xenopus_tropicalis_DN38871_c0_g1_i1.p1", "Xenopus_tropicalis_DN39025_c0_g1_i6.p1", "Xenopus_tropicalis_DN39048_c0_g1_i2.p1", "Xenopus_tropicalis_DN39058_c0_g1_i5.p1", "Xenopus_tropicalis_DN39171_c0_g1_i1.p1", "Xenopus_tropicalis_DN39211_c0_g1_i1.p1", "Xenopus_tropicalis_DN39234_c0_g1_i1.p1", "Xenopus_tropicalis_DN39283_c0_g1_i1.p1", "Xenopus_tropicalis_DN39338_c0_g1_i1.p1", "Xenopus_tropicalis_DN39352_c1_g1_i1.p1", "Xenopus_tropicalis_DN39730_c0_g1_i2.p1", "Xenopus_tropicalis_DN40136_c0_g1_i1.p1", "Xenopus_tropicalis_DN40172_c0_g1_i1.p1", "Xenopus_tropicalis_DN40410_c0_g1_i1.p1", "Xenopus_tropicalis_DN40490_c1_g1_i1.p1", "Xenopus_tropicalis_DN40709_c0_g1_i1.p1", "Xenopus_tropicalis_DN40725_c0_g1_i1.p1", "Xenopus_tropicalis_DN40747_c0_g1_i1.p1", "Xenopus_tropicalis_DN40806_c0_g1_i2.p1", "Xenopus_tropicalis_DN40880_c0_g1_i2.p1", "Xenopus_tropicalis_DN40909_c1_g1_i2.p1", "Xenopus_tropicalis_DN40921_c0_g1_i1.p1", "Xenopus_tropicalis_DN41281_c0_g1_i1.p1", "Xenopus_tropicalis_DN41374_c0_g1_i3.p1", "Xenopus_tropicalis_DN41405_c0_g1_i1.p1", "Xenopus_tropicalis_DN41446_c0_g1_i2.p1", "Xenopus_tropicalis_DN41469_c0_g1_i1.p1", "Xenopus_tropicalis_DN41600_c0_g1_i1.p1", "Xenopus_tropicalis_DN41805_c0_g1_i3.p1", "Xenopus_tropicalis_DN41917_c1_g1_i3.p1", "Xenopus_tropicalis_DN41990_c0_g2_i1.p1", "Xenopus_tropicalis_DN42093_c0_g1_i1.p1", "Xenopus_tropicalis_DN42171_c0_g1_i1.p1", "Xenopus_tropicalis_DN42291_c0_g1_i1.p1", "Xenopus_tropicalis_DN42479_c0_g1_i2.p1", "Xenopus_tropicalis_DN42487_c0_g1_i2.p1", "Xenopus_tropicalis_DN42601_c0_g1_i2.p1", "Xenopus_tropicalis_DN42985_c1_g2_i2.p1", "Xenopus_tropicalis_DN43007_c0_g1_i1.p1", "Xenopus_tropicalis_DN43009_c0_g1_i1.p1", "Xenopus_tropicalis_DN43079_c0_g1_i1.p1", "Xenopus_tropicalis_DN43112_c0_g1_i2.p1", "Xenopus_tropicalis_DN43175_c0_g1_i1.p1", "Xenopus_tropicalis_DN43224_c0_g1_i2.p1", "Xenopus_tropicalis_DN43281_c0_g1_i2.p1", "Xenopus_tropicalis_DN43291_c0_g1_i1.p1", "Xenopus_tropicalis_DN43424_c0_g1_i2.p1", "Xenopus_tropicalis_DN43503_c0_g1_i1.p1", "Xenopus_tropicalis_DN43506_c2_g1_i1.p1", "Xenopus_tropicalis_DN43564_c0_g1_i2.p1", "Xenopus_tropicalis_DN43576_c2_g2_i2.p1", "Xenopus_tropicalis_DN43585_c0_g1_i1.p1", "Xenopus_tropicalis_DN43895_c1_g1_i1.p1", "Xenopus_tropicalis_DN44011_c0_g1_i8.p1", "Xenopus_tropicalis_DN44197_c0_g1_i2.p1", "Xenopus_tropicalis_DN44202_c0_g1_i1.p1", "Xenopus_tropicalis_DN44259_c1_g1_i1.p1", "Xenopus_tropicalis_DN44402_c0_g1_i3.p1", "Xenopus_tropicalis_DN44415_c0_g1_i1.p1", "Xenopus_tropicalis_DN44422_c0_g1_i1.p1", "Xenopus_tropicalis_DN44442_c2_g1_i3.p1", "Xenopus_tropicalis_DN44465_c0_g1_i4.p1", "Xenopus_tropicalis_DN44586_c0_g1_i3.p1", "Xenopus_tropicalis_DN44668_c1_g1_i1.p1", "Xenopus_tropicalis_DN44702_c0_g1_i1.p1", "Xenopus_tropicalis_DN44709_c0_g1_i1.p1", "Xenopus_tropicalis_DN44749_c0_g1_i1.p1", "Xenopus_tropicalis_DN44782_c1_g1_i1.p1", "Xenopus_tropicalis_DN44811_c6_g1_i1.p1", "Xenopus_tropicalis_DN44865_c0_g1_i2.p1", "Xenopus_tropicalis_DN44866_c0_g1_i1.p1", "Xenopus_tropicalis_DN44891_c0_g1_i2.p1", "Xenopus_tropicalis_DN44956_c1_g1_i2.p1", "Xenopus_tropicalis_DN45113_c0_g1_i1.p1", "Xenopus_tropicalis_DN45151_c0_g1_i6.p1", "Xenopus_tropicalis_DN45286_c0_g1_i2.p1", "Xenopus_tropicalis_DN45337_c0_g1_i2.p1", "Xenopus_tropicalis_DN45342_c0_g1_i1.p1", "Xenopus_tropicalis_DN45413_c0_g1_i2.p1", "Xenopus_tropicalis_DN4546_c0_g1_i1.p1", "Xenopus_tropicalis_DN45475_c0_g1_i3.p1", "Xenopus_tropicalis_DN45644_c1_g1_i1.p1", "Xenopus_tropicalis_DN45664_c0_g1_i8.p1", "Xenopus_tropicalis_DN45688_c0_g1_i1.p1", "Xenopus_tropicalis_DN45887_c0_g1_i2.p1", "Xenopus_tropicalis_DN46061_c0_g1_i1.p1", "Xenopus_tropicalis_DN46128_c0_g1_i1.p1", "Xenopus_tropicalis_DN46192_c0_g1_i1.p1", "Xenopus_tropicalis_DN46297_c0_g1_i1.p1", "Xenopus_tropicalis_DN46392_c0_g1_i3.p1", "Xenopus_tropicalis_DN46405_c2_g1_i1.p1", "Xenopus_tropicalis_DN46423_c0_g1_i1.p1", "Xenopus_tropicalis_DN46460_c0_g2_i1.p1", "Xenopus_tropicalis_DN46575_c0_g1_i1.p1", "Xenopus_tropicalis_DN46646_c2_g1_i1.p1", "Xenopus_tropicalis_DN46683_c0_g1_i1.p1", "Xenopus_tropicalis_DN46705_c0_g1_i1.p1", "Xenopus_tropicalis_DN46725_c0_g1_i1.p1", "Xenopus_tropicalis_DN46811_c0_g1_i2.p1", "Xenopus_tropicalis_DN46846_c0_g1_i7.p1", "Xenopus_tropicalis_DN46858_c0_g1_i7.p1", "Xenopus_tropicalis_DN46885_c0_g1_i1.p1", "Xenopus_tropicalis_DN46965_c0_g1_i1.p1", "Xenopus_tropicalis_DN46975_c0_g1_i2.p1", "Xenopus_tropicalis_DN47048_c1_g1_i2.p1", "Xenopus_tropicalis_DN47056_c0_g1_i1.p1", "Xenopus_tropicalis_DN47068_c1_g1_i1.p1", "Xenopus_tropicalis_DN47154_c0_g1_i1.p1", "Xenopus_tropicalis_DN47154_c0_g1_i2.p1", "Xenopus_tropicalis_DN47240_c0_g1_i1.p1", "Xenopus_tropicalis_DN47283_c3_g1_i1.p1", "Xenopus_tropicalis_DN47301_c1_g1_i2.p1", "Xenopus_tropicalis_DN47365_c0_g1_i2.p1", "Xenopus_tropicalis_DN47436_c0_g1_i1.p1", "Xenopus_tropicalis_DN47446_c0_g1_i1.p1", "Xenopus_tropicalis_DN47497_c1_g1_i3.p1", "Xenopus_tropicalis_DN47514_c0_g1_i1.p1", "Xenopus_tropicalis_DN47606_c0_g1_i3.p1", "Xenopus_tropicalis_DN47630_c0_g2_i1.p1", "Xenopus_tropicalis_DN47725_c0_g1_i10.p1", "Xenopus_tropicalis_DN47782_c0_g1_i1.p1", "Xenopus_tropicalis_DN47833_c0_g1_i2.p1", "Xenopus_tropicalis_DN47849_c0_g1_i1.p1", "Xenopus_tropicalis_DN47892_c0_g1_i1.p1", "Xenopus_tropicalis_DN47920_c0_g1_i1.p1", "Xenopus_tropicalis_DN47927_c0_g1_i1.p1", "Xenopus_tropicalis_DN47965_c0_g1_i1.p1", "Xenopus_tropicalis_DN48076_c0_g1_i1.p1", "Xenopus_tropicalis_DN48115_c0_g1_i1.p1", "Xenopus_tropicalis_DN48141_c0_g2_i1.p1", "Xenopus_tropicalis_DN48169_c0_g1_i1.p1", "Xenopus_tropicalis_DN48172_c0_g1_i1.p1", "Xenopus_tropicalis_DN48222_c0_g1_i1.p1", "Xenopus_tropicalis_DN48229_c0_g1_i3.p1", "Xenopus_tropicalis_DN48287_c1_g1_i1.p1", "Xenopus_tropicalis_DN48342_c0_g1_i5.p1", "Xenopus_tropicalis_DN48342_c0_g1_i6.p1", "Xenopus_tropicalis_DN48379_c3_g1_i1.p1", "Xenopus_tropicalis_DN48397_c0_g1_i1.p1", "Xenopus_tropicalis_DN48399_c0_g1_i1.p1", "Xenopus_tropicalis_DN48490_c1_g1_i3.p1", "Xenopus_tropicalis_DN48491_c0_g1_i1.p1", "Xenopus_tropicalis_DN48523_c0_g1_i1.p1", "Xenopus_tropicalis_DN48642_c0_g1_i1.p1", "Xenopus_tropicalis_DN48644_c0_g1_i3.p1", "Xenopus_tropicalis_DN48707_c0_g1_i1.p1", "Xenopus_tropicalis_DN48830_c0_g1_i2.p1", "Xenopus_tropicalis_DN48855_c1_g3_i1.p1", "Xenopus_tropicalis_DN48885_c0_g1_i3.p1", "Xenopus_tropicalis_DN48979_c0_g1_i6.p1", "Xenopus_tropicalis_DN49091_c0_g1_i3.p1", "Xenopus_tropicalis_DN49264_c0_g1_i1.p1", "Xenopus_tropicalis_DN49362_c0_g1_i1.p1", "Xenopus_tropicalis_DN49364_c0_g2_i3.p1", "Xenopus_tropicalis_DN49455_c2_g1_i1.p1", "Xenopus_tropicalis_DN49481_c0_g1_i1.p1", "Xenopus_tropicalis_DN49507_c0_g1_i1.p1", "Xenopus_tropicalis_DN49528_c7_g1_i4.p1", "Xenopus_tropicalis_DN49557_c0_g1_i3.p1", "Xenopus_tropicalis_DN49585_c0_g1_i2.p1", "Xenopus_tropicalis_DN49701_c0_g1_i1.p1", "Xenopus_tropicalis_DN49743_c0_g1_i1.p1", "Xenopus_tropicalis_DN49743_c0_g1_i3.p1", "Xenopus_tropicalis_DN49810_c0_g1_i1.p1", "Xenopus_tropicalis_DN49820_c2_g2_i2.p1", "Xenopus_tropicalis_DN49825_c1_g1_i1.p1", "Xenopus_tropicalis_DN49950_c0_g1_i3.p1", "Xenopus_tropicalis_DN49980_c0_g1_i2.p1", "Xenopus_tropicalis_DN49987_c0_g1_i1.p1", "Xenopus_tropicalis_DN50016_c2_g1_i1.p1", "Xenopus_tropicalis_DN50044_c0_g2_i1.p1", "Xenopus_tropicalis_DN50091_c1_g1_i1.p1", "Xenopus_tropicalis_DN50138_c0_g1_i1.p1", "Xenopus_tropicalis_DN50161_c0_g1_i2.p1", "Xenopus_tropicalis_DN50214_c0_g1_i1.p1", "Xenopus_tropicalis_DN50226_c0_g1_i1.p1", "Xenopus_tropicalis_DN50227_c0_g1_i5.p1", "Xenopus_tropicalis_DN50240_c0_g1_i5.p1", "Xenopus_tropicalis_DN50262_c0_g1_i1.p1", "Xenopus_tropicalis_DN50387_c0_g2_i1.p1", "Xenopus_tropicalis_DN50426_c1_g2_i1.p1", "Xenopus_tropicalis_DN50464_c0_g1_i1.p1", "Xenopus_tropicalis_DN50480_c3_g1_i2.p1", "Xenopus_tropicalis_DN50487_c0_g1_i7.p1", "Xenopus_tropicalis_DN50492_c0_g1_i1.p1", "Xenopus_tropicalis_DN50532_c0_g1_i1.p1", "Xenopus_tropicalis_DN50571_c0_g1_i1.p1", "Xenopus_tropicalis_DN50598_c0_g1_i1.p1", "Xenopus_tropicalis_DN50620_c0_g1_i5.p1", "Xenopus_tropicalis_DN50628_c0_g1_i1.p1", "Xenopus_tropicalis_DN50642_c1_g1_i1.p1", "Xenopus_tropicalis_DN50670_c0_g1_i3.p1", "Xenopus_tropicalis_DN50749_c4_g1_i2.p1", "Xenopus_tropicalis_DN50863_c1_g1_i1.p1", "Xenopus_tropicalis_DN50889_c0_g1_i4.p1", "Xenopus_tropicalis_DN50957_c2_g1_i4.p1", "Xenopus_tropicalis_DN51085_c3_g1_i1.p1", "Xenopus_tropicalis_DN51138_c0_g1_i6.p1", "Xenopus_tropicalis_DN51176_c0_g1_i2.p1", "Xenopus_tropicalis_DN51265_c0_g1_i1.p1", "Xenopus_tropicalis_DN51268_c1_g1_i2.p1", "Xenopus_tropicalis_DN51317_c4_g1_i2.p1", "Xenopus_tropicalis_DN51324_c0_g1_i1.p1", "Xenopus_tropicalis_DN51454_c0_g1_i1.p1", "Xenopus_tropicalis_DN51492_c0_g1_i1.p1", "Xenopus_tropicalis_DN51545_c0_g1_i1.p1", "Xenopus_tropicalis_DN51570_c0_g1_i2.p1", "Xenopus_tropicalis_DN51645_c3_g1_i1.p1", "Xenopus_tropicalis_DN51662_c1_g1_i1.p1", "Xenopus_tropicalis_DN51745_c0_g1_i1.p1", "Xenopus_tropicalis_DN51786_c0_g1_i4.p1", "Xenopus_tropicalis_DN51826_c0_g1_i2.p1", "Xenopus_tropicalis_DN51943_c0_g1_i2.p1", "Xenopus_tropicalis_DN51945_c3_g1_i2.p1", "Xenopus_tropicalis_DN51991_c0_g1_i3.p1", "Xenopus_tropicalis_DN51998_c0_g1_i1.p1", "Xenopus_tropicalis_DN52047_c1_g1_i2.p1", "Xenopus_tropicalis_DN52053_c0_g1_i2.p1", "Xenopus_tropicalis_DN52067_c0_g1_i1.p1", "Xenopus_tropicalis_DN52159_c9_g2_i6.p1", "Xenopus_tropicalis_DN52232_c0_g1_i1.p1", "Xenopus_tropicalis_DN52270_c7_g1_i1.p1", "Xenopus_tropicalis_DN52284_c5_g2_i4.p1", "Xenopus_tropicalis_DN52286_c0_g1_i1.p1", "Xenopus_tropicalis_DN52314_c1_g1_i1.p1", "Xenopus_tropicalis_DN52314_c1_g1_i2.p1", "Xenopus_tropicalis_DN52394_c3_g1_i2.p1", "Xenopus_tropicalis_DN52405_c0_g1_i1.p1", "Xenopus_tropicalis_DN52442_c2_g1_i1.p1", "Xenopus_tropicalis_DN52461_c2_g3_i2.p1", "Xenopus_tropicalis_DN52544_c4_g1_i1.p1", "Xenopus_tropicalis_DN52556_c0_g1_i1.p1", "Xenopus_tropicalis_DN52576_c1_g1_i1.p1", "Xenopus_tropicalis_DN52651_c2_g1_i1.p1", "Xenopus_tropicalis_DN52662_c3_g1_i1.p1", "Xenopus_tropicalis_DN52734_c0_g1_i1.p1", "Xenopus_tropicalis_DN52772_c1_g1_i1.p1", "Xenopus_tropicalis_DN52779_c0_g1_i2.p1", "Xenopus_tropicalis_DN52936_c0_g1_i1.p1", "Xenopus_tropicalis_DN52958_c0_g1_i8.p1", "Xenopus_tropicalis_DN53071_c0_g1_i5.p1", "Xenopus_tropicalis_DN53102_c12_g2_i2.p1", "Xenopus_tropicalis_DN53107_c3_g1_i2.p1", "Xenopus_tropicalis_DN5983_c0_g1_i1.p1", "Xenopus_tropicalis_DN63098_c0_g1_i1.p1", "Xenopus_tropicalis_DN68173_c0_g1_i1.p1", "Xenopus_tropicalis_DN79933_c1_g1_i2.p1", "Xenopus_tropicalis_DN8253_c0_g1_i1.p1", "Xenopus_tropicalis_DN93346_c0_g1_i1.p1", "Xenopus_tropicalis_DN94222_c0_g1_i1.p1", "Xenopus_tropicalis_DN94631_c0_g1_i1.p1")
[truncated: 663,402 more chars]
