# Supplementary material for: Germline-related molecular phenotype in Metazoa: conservation and innovation highlighted by comparative transcriptomics
Source: EvoDevo. 2023 Jan 30;14:2. doi: 10.1186/s13227-022-00207-3 (PMC9885605; doi:10.1186/s13227-022-00207-3)
Supplement: Supplementary file 1 — Additional file 1: Zipped directory comprehending more detailed information on the species-specific transcriptomic analyses (transcriptomic statistics, read counts, fasta of upregulated transcripts, GO/IPR enrichment analyses, ratios bootstrap iterations) and extensive results of the comparative analyses (co-upregulated transcripts, co-enriched GO/IPR, comparisons of different cut-off iterations) [file 13227_2022_207_MOESM1_ESM.zip › SUPPLEMENTARY_MATERIAL/Danio_rerio/topGO_tab_bio_process_weight01.txt]

GO.ID	Term	Annotated	Significant	Expected	classicFisher	genes
1	GO:0006260	DNA replication	80	40	6.64	2.9e-15	c("Danio_rerio_DN101_c3_g1_i1.p1", "Danio_rerio_DN10354_c0_g1_i2.p1", "Danio_rerio_DN10876_c0_g1_i1.p1", "Danio_rerio_DN1116_c4_g1_i1.p1", "Danio_rerio_DN1381_c1_g1_i1.p1", "Danio_rerio_DN1413_c4_g1_i2.p1", "Danio_rerio_DN16207_c1_g1_i1.p1", "Danio_rerio_DN17169_c0_g2_i1.p1", "Danio_rerio_DN1719_c0_g1_i1.p1", "Danio_rerio_DN1864_c0_g1_i2.p1", "Danio_rerio_DN20878_c0_g1_i2.p1", "Danio_rerio_DN2122…
2	GO:0035803	egg coat formation	44	22	3.65	4.9e-13	c("Danio_rerio_DN1090_c0_g2_i4.p1", "Danio_rerio_DN1090_c0_g2_i5.p1", "Danio_rerio_DN1090_c0_g2_i6.p1", "Danio_rerio_DN1090_c0_g2_i9.p1", "Danio_rerio_DN15461_c1_g1_i1.p1", "Danio_rerio_DN1976_c0_g1_i11.p1", "Danio_rerio_DN1976_c0_g1_i12.p1", "Danio_rerio_DN1976_c0_g1_i20.p1", "Danio_rerio_DN1976_c0_g1_i4.p1", "Danio_rerio_DN1976_c0_g1_i9.p1", "Danio_rerio_DN290_c1_g1_i11.p1", "Danio_rerio_DN290_…
3	GO:0007339	binding of sperm to zona pellucida	45	22	3.73	8.8e-13	c("Danio_rerio_DN1090_c0_g2_i4.p1", "Danio_rerio_DN1090_c0_g2_i5.p1", "Danio_rerio_DN1090_c0_g2_i6.p1", "Danio_rerio_DN1090_c0_g2_i9.p1", "Danio_rerio_DN15461_c1_g1_i1.p1", "Danio_rerio_DN1976_c0_g1_i11.p1", "Danio_rerio_DN1976_c0_g1_i12.p1", "Danio_rerio_DN1976_c0_g1_i20.p1", "Danio_rerio_DN1976_c0_g1_i4.p1", "Danio_rerio_DN1976_c0_g1_i9.p1", "Danio_rerio_DN290_c1_g1_i11.p1", "Danio_rerio_DN290_…
4	GO:0006270	DNA replication initiation	16	10	1.33	7.5e-08	c("Danio_rerio_DN10876_c0_g1_i1.p1", "Danio_rerio_DN1413_c4_g1_i2.p1", "Danio_rerio_DN17169_c0_g2_i1.p1", "Danio_rerio_DN2122_c0_g1_i4.p1", "Danio_rerio_DN2138_c0_g1_i1.p1", "Danio_rerio_DN3126_c0_g2_i1.p1", "Danio_rerio_DN416_c0_g3_i11.p1", "Danio_rerio_DN5430_c0_g1_i1.p1", "Danio_rerio_DN5863_c0_g1_i1.p1", "Danio_rerio_DN72858_c0_g1_i1.p1")
5	GO:0006281	DNA repair	165	50	13.69	2.6e-07	c("Danio_rerio_DN10256_c0_g1_i14.p1", "Danio_rerio_DN10354_c0_g1_i2.p1", "Danio_rerio_DN110_c1_g1_i4.p1", "Danio_rerio_DN11664_c0_g1_i1.p1", "Danio_rerio_DN12405_c0_g1_i2.p1", "Danio_rerio_DN1255_c0_g1_i1.p1", "Danio_rerio_DN1381_c1_g1_i1.p1", "Danio_rerio_DN1433_c0_g1_i1.p1", "Danio_rerio_DN15310_c0_g1_i1.p1", "Danio_rerio_DN16257_c0_g1_i1.p1", "Danio_rerio_DN16822_c0_g1_i1.p1", "Danio_rerio_DN1…
6	GO:0007094	mitotic spindle assembly checkpoint	11	8	0.91	2.9e-07	c("Danio_rerio_DN1833_c0_g1_i34.p1", "Danio_rerio_DN1833_c0_g1_i35.p1", "Danio_rerio_DN2079_c0_g1_i5.p1", "Danio_rerio_DN4382_c0_g2_i1.p1", "Danio_rerio_DN5233_c1_g1_i12.p1", "Danio_rerio_DN5233_c1_g1_i7.p1", "Danio_rerio_DN8622_c0_g2_i3.p1", "Danio_rerio_DN8937_c0_g1_i1.p1")
7	GO:0036297	interstrand cross-link repair	9	7	0.75	8.3e-07	c("Danio_rerio_DN110_c1_g1_i4.p1", "Danio_rerio_DN12405_c0_g1_i2.p1", "Danio_rerio_DN1255_c0_g1_i1.p1", "Danio_rerio_DN23653_c1_g1_i1.p1", "Danio_rerio_DN23653_c1_g1_i4.p1", "Danio_rerio_DN4202_c0_g1_i2.p1", "Danio_rerio_DN7303_c0_g1_i1.p1")
8	GO:0051382	kinetochore assembly	10	7	0.83	2.6e-06	c("Danio_rerio_DN16257_c0_g1_i1.p1", "Danio_rerio_DN2916_c0_g1_i1.p1", "Danio_rerio_DN4781_c0_g1_i1.p1", "Danio_rerio_DN5125_c1_g1_i4.p1", "Danio_rerio_DN5708_c0_g1_i5.p1", "Danio_rerio_DN6513_c0_g1_i1.p1", "Danio_rerio_DN80_c1_g1_i2.p1")
9	GO:0007059	chromosome segregation	60	31	4.98	2.0e-05	c("Danio_rerio_DN11791_c0_g1_i4.p1", "Danio_rerio_DN13354_c3_g1_i1.p1", "Danio_rerio_DN1361_c0_g1_i1.p1", "Danio_rerio_DN1833_c0_g1_i34.p1", "Danio_rerio_DN1833_c0_g1_i35.p1", "Danio_rerio_DN2079_c0_g1_i5.p1", "Danio_rerio_DN2176_c0_g1_i1.p1", "Danio_rerio_DN2916_c0_g1_i1.p1", "Danio_rerio_DN3208_c0_g1_i2.p1", "Danio_rerio_DN3700_c0_g1_i1.p1", "Danio_rerio_DN4378_c0_g1_i2.p1", "Danio_rerio_DN4382…
10	GO:0051301	cell division	56	21	4.65	4.2e-05	c("Danio_rerio_DN20294_c0_g1_i4.p1", "Danio_rerio_DN2094_c0_g1_i11.p1", "Danio_rerio_DN2094_c0_g1_i15.p1", "Danio_rerio_DN2236_c0_g2_i1.p1", "Danio_rerio_DN3479_c0_g1_i1.p1", "Danio_rerio_DN35165_c0_g1_i5.p1", "Danio_rerio_DN444_c0_g1_i2.p1", "Danio_rerio_DN4449_c0_g1_i10.p1", "Danio_rerio_DN5233_c1_g1_i12.p1", "Danio_rerio_DN5233_c1_g1_i7.p1", "Danio_rerio_DN5430_c0_g1_i1.p1", "Danio_rerio_DN593…
11	GO:0007076	mitotic chromosome condensation	4	4	0.33	4.7e-05	c("Danio_rerio_DN11791_c0_g1_i4.p1", "Danio_rerio_DN13354_c3_g1_i1.p1", "Danio_rerio_DN2176_c0_g1_i1.p1", "Danio_rerio_DN9370_c0_g1_i2.p1")
12	GO:0001522	pseudouridine synthesis	24	10	1.99	5.0e-05	c("Danio_rerio_DN1_c1_g2_i2.p1", "Danio_rerio_DN10850_c0_g1_i2.p1", "Danio_rerio_DN1516_c0_g1_i2.p1", "Danio_rerio_DN1516_c0_g1_i3.p1", "Danio_rerio_DN1516_c0_g1_i9.p1", "Danio_rerio_DN3465_c0_g1_i1.p1", "Danio_rerio_DN3589_c0_g1_i1.p1", "Danio_rerio_DN5435_c0_g1_i1.p1", "Danio_rerio_DN8686_c0_g1_i1.p1", "Danio_rerio_DN95037_c0_g1_i1.p1")
13	GO:0000724	double-strand break repair via homologou...	18	8	1.49	0.00019	c("Danio_rerio_DN10354_c0_g1_i2.p1", "Danio_rerio_DN11664_c0_g1_i1.p1", "Danio_rerio_DN15310_c0_g1_i1.p1", "Danio_rerio_DN28639_c0_g1_i1.p1", "Danio_rerio_DN3218_c0_g3_i2.p1", "Danio_rerio_DN3312_c1_g1_i1.p1", "Danio_rerio_DN33827_c0_g1_i6.p1", "Danio_rerio_DN7802_c0_g1_i7.p1")
14	GO:0006396	RNA processing	329	58	27.31	0.00021	c("Danio_rerio_DN10102_c0_g1_i1.p1", "Danio_rerio_DN10171_c0_g1_i2.p1", "Danio_rerio_DN1031_c0_g1_i1.p2", "Danio_rerio_DN119_c1_g2_i4.p1", "Danio_rerio_DN1198_c0_g1_i1.p1", "Danio_rerio_DN12087_c0_g1_i1.p1", "Danio_rerio_DN1315_c0_g1_i2.p1", "Danio_rerio_DN1338_c0_g1_i2.p1", "Danio_rerio_DN14623_c0_g1_i11.p1", "Danio_rerio_DN14748_c0_g1_i1.p1", "Danio_rerio_DN14749_c0_g1_i1.p1", "Danio_rerio_DN14…
15	GO:0000290	deadenylation-dependent decapping of nuc...	5	4	0.41	0.00022	c("Danio_rerio_DN1461_c0_g1_i2.p1", "Danio_rerio_DN18589_c0_g1_i1.p1", "Danio_rerio_DN2853_c3_g1_i16.p1", "Danio_rerio_DN7097_c0_g1_i2.p1")
16	GO:0051225	spindle assembly	16	8	1.33	0.00033	c("Danio_rerio_DN1088_c0_g1_i1.p1", "Danio_rerio_DN15448_c0_g2_i2.p1", "Danio_rerio_DN1746_c0_g1_i1.p1", "Danio_rerio_DN2844_c0_g1_i2.p1", "Danio_rerio_DN3500_c0_g1_i1.p1", "Danio_rerio_DN5081_c0_g2_i1.p1", "Danio_rerio_DN843_c1_g1_i2.p1", "Danio_rerio_DN843_c1_g1_i4.p1")
17	GO:0007020	microtubule nucleation	9	5	0.75	0.00037	c("Danio_rerio_DN10803_c0_g1_i1.p1", "Danio_rerio_DN4377_c0_g1_i37.p1", "Danio_rerio_DN4377_c0_g1_i38.p1", "Danio_rerio_DN4377_c0_g1_i4.p1", "Danio_rerio_DN5687_c0_g1_i1.p1")
18	GO:0000077	DNA damage checkpoint	16	7	1.33	0.00054	c("Danio_rerio_DN10144_c0_g2_i1.p1", "Danio_rerio_DN15_c8_g1_i2.p1", "Danio_rerio_DN4331_c1_g1_i1.p1", "Danio_rerio_DN5059_c0_g1_i7.p1", "Danio_rerio_DN5088_c0_g2_i1.p1", "Danio_rerio_DN5625_c0_g1_i1.p1", "Danio_rerio_DN63913_c0_g1_i1.p1")
19	GO:0007093	mitotic cell cycle checkpoint	18	13	1.49	0.00056	c("Danio_rerio_DN1833_c0_g1_i34.p1", "Danio_rerio_DN1833_c0_g1_i35.p1", "Danio_rerio_DN2079_c0_g1_i5.p1", "Danio_rerio_DN3662_c0_g1_i1.p1", "Danio_rerio_DN4382_c0_g2_i1.p1", "Danio_rerio_DN5059_c0_g1_i7.p1", "Danio_rerio_DN5233_c1_g1_i12.p1", "Danio_rerio_DN5233_c1_g1_i7.p1", "Danio_rerio_DN6436_c0_g1_i7.p1", "Danio_rerio_DN7502_c0_g1_i2.p1", "Danio_rerio_DN8622_c0_g2_i3.p1", "Danio_rerio_DN8937_…
20	GO:0006269	DNA replication, synthesis of RNA primer	3	3	0.25	0.00057	c("Danio_rerio_DN3353_c0_g1_i1.p1", "Danio_rerio_DN33910_c0_g1_i1.p1", "Danio_rerio_DN8824_c0_g1_i4.p1")
21	GO:0016926	protein desumoylation	3	3	0.25	0.00057	c("Danio_rerio_DN5358_c0_g1_i1.p1", "Danio_rerio_DN7026_c0_g1_i12.p1", "Danio_rerio_DN886_c0_g1_i1.p1")
22	GO:0000387	spliceosomal snRNP assembly	11	6	0.91	0.00069	c("Danio_rerio_DN1198_c0_g1_i1.p1", "Danio_rerio_DN14748_c0_g1_i1.p1", "Danio_rerio_DN2871_c0_g1_i3.p1", "Danio_rerio_DN4474_c0_g1_i1.p1", "Danio_rerio_DN7403_c0_g1_i1.p1", "Danio_rerio_DN856_c0_g1_i1.p1")
23	GO:0019367	fatty acid elongation, saturated fatty a...	12	5	1	0.00188	c("Danio_rerio_DN3780_c0_g1_i2.p1", "Danio_rerio_DN4216_c0_g2_i1.p1", "Danio_rerio_DN501_c3_g1_i7.p1", "Danio_rerio_DN7561_c0_g1_i2.p1", "Danio_rerio_DN9625_c0_g1_i1.p1")
24	GO:0042761	very long-chain fatty acid biosynthetic ...	12	5	1	0.00188	c("Danio_rerio_DN3780_c0_g1_i2.p1", "Danio_rerio_DN4216_c0_g2_i1.p1", "Danio_rerio_DN501_c3_g1_i7.p1", "Danio_rerio_DN7561_c0_g1_i2.p1", "Danio_rerio_DN9625_c0_g1_i1.p1")
25	GO:0006310	DNA recombination	92	18	7.64	0.00194	c("Danio_rerio_DN10354_c0_g1_i2.p1", "Danio_rerio_DN11664_c0_g1_i1.p1", "Danio_rerio_DN15310_c0_g1_i1.p1", "Danio_rerio_DN1719_c0_g1_i1.p1", "Danio_rerio_DN28639_c0_g1_i1.p1", "Danio_rerio_DN3002_c0_g1_i5.p1", "Danio_rerio_DN3124_c0_g1_i2.p1", "Danio_rerio_DN3218_c0_g3_i2.p1", "Danio_rerio_DN3312_c1_g1_i1.p1", "Danio_rerio_DN33827_c0_g1_i6.p1", "Danio_rerio_DN3969_c0_g1_i2.p1", "Danio_rerio_DN495…
26	GO:0007281	germ cell development	54	27	4.48	0.00203	c("Danio_rerio_DN1090_c0_g2_i4.p1", "Danio_rerio_DN1090_c0_g2_i5.p1", "Danio_rerio_DN1090_c0_g2_i6.p1", "Danio_rerio_DN1090_c0_g2_i9.p1", "Danio_rerio_DN15461_c1_g1_i1.p1", "Danio_rerio_DN1976_c0_g1_i11.p1", "Danio_rerio_DN1976_c0_g1_i12.p1", "Danio_rerio_DN1976_c0_g1_i20.p1", "Danio_rerio_DN1976_c0_g1_i4.p1", "Danio_rerio_DN1976_c0_g1_i9.p1", "Danio_rerio_DN21469_c0_g1_i1.p1", "Danio_rerio_DN223…
27	GO:0002138	retinoic acid biosynthetic process	4	3	0.33	0.00214	c("Danio_rerio_DN1241_c0_g1_i1.p1", "Danio_rerio_DN4120_c0_g1_i1.p1", "Danio_rerio_DN4120_c0_g1_i2.p1")
28	GO:0007052	mitotic spindle organization	12	7	1	0.00250	c("Danio_rerio_DN15448_c0_g2_i2.p1", "Danio_rerio_DN1552_c0_g1_i1.p1", "Danio_rerio_DN5081_c0_g2_i1.p1", "Danio_rerio_DN737_c0_g1_i1.p1", "Danio_rerio_DN880_c0_g1_i1.p1", "Danio_rerio_DN880_c0_g1_i3.p1", "Danio_rerio_DN880_c0_g1_i5.p1")
29	GO:0007283	spermatogenesis	19	7	1.58	0.00284	c("Danio_rerio_DN21469_c0_g1_i1.p1", "Danio_rerio_DN370_c0_g1_i1.p1", "Danio_rerio_DN370_c0_g1_i4.p1", "Danio_rerio_DN4350_c0_g1_i1.p2", "Danio_rerio_DN63837_c0_g1_i1.p1", "Danio_rerio_DN78_c4_g1_i1.p1", "Danio_rerio_DN883_c1_g1_i15.p1")
30	GO:0006367	transcription initiation from RNA polyme...	14	5	1.16	0.00414	c("Danio_rerio_DN1083_c4_g1_i1.p1", "Danio_rerio_DN3405_c0_g1_i1.p1", "Danio_rerio_DN4155_c0_g3_i1.p1", "Danio_rerio_DN79215_c0_g1_i2.p1", "Danio_rerio_DN821_c4_g1_i2.p1")
31	GO:0006913	nucleocytoplasmic transport	40	10	3.32	0.00497	c("Danio_rerio_DN1355_c0_g1_i1.p1", "Danio_rerio_DN1492_c0_g2_i1.p1", "Danio_rerio_DN15323_c0_g2_i7.p1", "Danio_rerio_DN2791_c0_g1_i2.p1", "Danio_rerio_DN3034_c0_g1_i1.p1", "Danio_rerio_DN43896_c0_g1_i8.p1", "Danio_rerio_DN5235_c2_g1_i5.p1", "Danio_rerio_DN6324_c0_g1_i1.p1", "Danio_rerio_DN90281_c0_g1_i1.p1", "Danio_rerio_DN971_c0_g1_i5.p1")
32	GO:0006486	protein glycosylation	137	20	11.37	0.00655	c("Danio_rerio_DN1102_c3_g1_i3.p1", "Danio_rerio_DN11583_c0_g1_i4.p1", "Danio_rerio_DN12549_c1_g3_i2.p1", "Danio_rerio_DN13025_c0_g1_i1.p1", "Danio_rerio_DN1580_c0_g1_i3.p1", "Danio_rerio_DN1882_c0_g1_i2.p1", "Danio_rerio_DN1897_c0_g1_i2.p1", "Danio_rerio_DN2017_c0_g1_i1.p1", "Danio_rerio_DN2366_c0_g1_i10.p1", "Danio_rerio_DN2366_c0_g1_i13.p1", "Danio_rerio_DN2366_c0_g1_i4.p1", "Danio_rerio_DN236…
33	GO:0000070	mitotic sister chromatid segregation	30	20	2.49	0.00670	c("Danio_rerio_DN11791_c0_g1_i4.p1", "Danio_rerio_DN13354_c3_g1_i1.p1", "Danio_rerio_DN1361_c0_g1_i1.p1", "Danio_rerio_DN1833_c0_g1_i34.p1", "Danio_rerio_DN1833_c0_g1_i35.p1", "Danio_rerio_DN2079_c0_g1_i5.p1", "Danio_rerio_DN2176_c0_g1_i1.p1", "Danio_rerio_DN3208_c0_g1_i2.p1", "Danio_rerio_DN3700_c0_g1_i1.p1", "Danio_rerio_DN4378_c0_g1_i2.p1", "Danio_rerio_DN4382_c0_g2_i1.p1", "Danio_rerio_DN5012…
34	GO:0034501	protein localization to kinetochore	2	2	0.17	0.00688	c("Danio_rerio_DN6082_c0_g1_i5.p1", "Danio_rerio_DN8937_c0_g1_i1.p1")
35	GO:0006776	vitamin A metabolic process	2	2	0.17	0.00688	c("Danio_rerio_DN4120_c0_g1_i1.p1", "Danio_rerio_DN4120_c0_g1_i2.p1")
36	GO:0016075	rRNA catabolic process	2	2	0.17	0.00688	c("Danio_rerio_DN12087_c0_g1_i1.p1", "Danio_rerio_DN40_c4_g1_i3.p1")
37	GO:0031144	proteasome localization	2	2	0.17	0.00688	c("Danio_rerio_DN1914_c1_g1_i12.p1", "Danio_rerio_DN1914_c1_g1_i7.p1")
38	GO:0071630	nuclear protein quality control by the u...	2	2	0.17	0.00688	c("Danio_rerio_DN1914_c1_g1_i12.p1", "Danio_rerio_DN1914_c1_g1_i7.p1")
39	GO:2000431	regulation of cytokinesis, actomyosin co...	2	2	0.17	0.00688	c("Danio_rerio_DN2094_c0_g1_i11.p1", "Danio_rerio_DN2094_c0_g1_i15.p1")
40	GO:0051276	chromosome organization	267	65	22.16	0.00851	c("Danio_rerio_DN10890_c0_g1_i2.p1", "Danio_rerio_DN1169_c0_g1_i1.p1", "Danio_rerio_DN11791_c0_g1_i4.p1", "Danio_rerio_DN12893_c0_g1_i3.p1", "Danio_rerio_DN13354_c3_g1_i1.p1", "Danio_rerio_DN1361_c0_g1_i1.p1", "Danio_rerio_DN141_c11_g1_i1.p1", "Danio_rerio_DN1448_c0_g1_i2.p1", "Danio_rerio_DN1526_c0_g1_i1.p1", "Danio_rerio_DN1526_c0_g1_i4.p1", "Danio_rerio_DN16257_c0_g1_i1.p1", "Danio_rerio_DN171…
41	GO:0000281	mitotic cytokinesis	12	5	1	0.00967	c("Danio_rerio_DN20294_c0_g1_i4.p1", "Danio_rerio_DN3479_c0_g1_i1.p1", "Danio_rerio_DN7773_c0_g1_i1.p1", "Danio_rerio_DN8697_c0_g1_i1.p1", "Danio_rerio_DN972_c0_g1_i5.p1")
42	GO:0000723	telomere maintenance	24	7	1.99	0.01032	c("Danio_rerio_DN2912_c0_g1_i2.p1", "Danio_rerio_DN2925_c0_g1_i2.p1", "Danio_rerio_DN4465_c0_g1_i4.p1", "Danio_rerio_DN5059_c0_g1_i7.p1", "Danio_rerio_DN5403_c0_g1_i2.p1", "Danio_rerio_DN5704_c0_g1_i1.p1", "Danio_rerio_DN7852_c0_g1_i5.p1")
43	GO:0007017	microtubule-based process	444	69	36.85	0.01165	c("Danio_rerio_DN10803_c0_g1_i1.p1", "Danio_rerio_DN1088_c0_g1_i1.p1", "Danio_rerio_DN10938_c0_g1_i8.p1", "Danio_rerio_DN11345_c0_g1_i18.p1", "Danio_rerio_DN11464_c0_g1_i6.p1", "Danio_rerio_DN11564_c0_g1_i1.p1", "Danio_rerio_DN12235_c0_g2_i3.p1", "Danio_rerio_DN12988_c0_g1_i1.p1", "Danio_rerio_DN1330_c0_g2_i3.p1", "Danio_rerio_DN13564_c0_g1_i2.p1", "Danio_rerio_DN13583_c0_g1_i8.p1", "Danio_rerio_…
44	GO:0032482	Rab protein signal transduction	12	4	1	0.01360	c("Danio_rerio_DN113_c1_g1_i1.p1", "Danio_rerio_DN29753_c0_g2_i1.p1", "Danio_rerio_DN300_c1_g1_i1.p1", "Danio_rerio_DN7521_c4_g1_i1.p1")
45	GO:0046328	regulation of JNK cascade	9	4	0.75	0.01544	c("Danio_rerio_DN1347_c3_g1_i12.p1", "Danio_rerio_DN13932_c0_g1_i6.p1", "Danio_rerio_DN3695_c0_g1_i2.p1", "Danio_rerio_DN7144_c0_g1_i1.p1")
46	GO:0010738	regulation of protein kinase A signaling	7	3	0.58	0.01547	c("Danio_rerio_DN1617_c0_g1_i1.p1", "Danio_rerio_DN4900_c0_g1_i1.p1", "Danio_rerio_DN7616_c0_g1_i2.p1")
47	GO:0030488	tRNA methylation	7	3	0.58	0.01547	c("Danio_rerio_DN16150_c0_g1_i3.p1", "Danio_rerio_DN5039_c0_g1_i1.p1", "Danio_rerio_DN79283_c0_g1_i1.p1")
48	GO:0032467	positive regulation of cytokinesis	7	3	0.58	0.01547	c("Danio_rerio_DN35165_c0_g1_i5.p1", "Danio_rerio_DN5233_c1_g1_i12.p1", "Danio_rerio_DN5233_c1_g1_i7.p1")
49	GO:0007099	centriole replication	13	4	1.08	0.01837	c("Danio_rerio_DN10938_c0_g1_i8.p1", "Danio_rerio_DN11464_c0_g1_i6.p1", "Danio_rerio_DN29923_c0_g1_i2.p1", "Danio_rerio_DN8007_c0_g1_i10.p1")
50	GO:0030071	regulation of mitotic metaphase/anaphase...	14	10	1.16	0.01928	c("Danio_rerio_DN1833_c0_g1_i34.p1", "Danio_rerio_DN1833_c0_g1_i35.p1", "Danio_rerio_DN2079_c0_g1_i5.p1", "Danio_rerio_DN4382_c0_g2_i1.p1", "Danio_rerio_DN5012_c0_g1_i1.p1", "Danio_rerio_DN5233_c1_g1_i12.p1", "Danio_rerio_DN5233_c1_g1_i7.p1", "Danio_rerio_DN5248_c4_g1_i1.p1", "Danio_rerio_DN8622_c0_g2_i3.p1", "Danio_rerio_DN8937_c0_g1_i1.p1")
51	GO:0009263	deoxyribonucleotide biosynthetic process	6	4	0.5	0.01945	c("Danio_rerio_DN1641_c0_g1_i2.p1", "Danio_rerio_DN4446_c0_g1_i1.p1", "Danio_rerio_DN4446_c0_g1_i3.p1", "Danio_rerio_DN79659_c0_g1_i1.p1")
52	GO:0090307	mitotic spindle assembly	3	2	0.25	0.01951	c("Danio_rerio_DN15448_c0_g2_i2.p1", "Danio_rerio_DN5081_c0_g2_i1.p1")
53	GO:0003334	keratinocyte development	3	2	0.25	0.01951	c("Danio_rerio_DN1270_c3_g1_i2.p1", "Danio_rerio_DN1270_c3_g1_i3.p1")
54	GO:0051988	regulation of attachment of spindle micr...	3	2	0.25	0.01951	c("Danio_rerio_DN4661_c0_g1_i1.p1", "Danio_rerio_DN6074_c0_g1_i1.p1")
55	GO:0000012	single strand break repair	3	2	0.25	0.01951	c("Danio_rerio_DN10256_c0_g1_i14.p1", "Danio_rerio_DN2803_c5_g1_i1.p1")
56	GO:0045292	mRNA cis splicing, via spliceosome	3	2	0.25	0.01951	c("Danio_rerio_DN2544_c0_g1_i14.p1", "Danio_rerio_DN6005_c0_g1_i1.p1")
57	GO:0043988	histone H3-S28 phosphorylation	3	2	0.25	0.01951	c("Danio_rerio_DN5233_c1_g1_i12.p1", "Danio_rerio_DN5233_c1_g1_i7.p1")
58	GO:0045721	negative regulation of gluconeogenesis	3	2	0.25	0.01951	c("Danio_rerio_DN2324_c0_g1_i1.p1", "Danio_rerio_DN2338_c0_g1_i2.p1")
59	GO:0071108	protein K48-linked deubiquitination	3	2	0.25	0.01951	c("Danio_rerio_DN11269_c0_g1_i2.p1", "Danio_rerio_DN21711_c0_g1_i3.p1")
60	GO:0060070	canonical Wnt signaling pathway	19	5	1.58	0.02319	c("Danio_rerio_DN10476_c0_g1_i1.p1", "Danio_rerio_DN2056_c1_g1_i1.p1", "Danio_rerio_DN4908_c4_g1_i1.p1", "Danio_rerio_DN7676_c1_g1_i4.p1", "Danio_rerio_DN931_c2_g1_i3.p1")
61	GO:0000245	spliceosomal complex assembly	8	3	0.66	0.02325	c("Danio_rerio_DN1031_c0_g1_i1.p2", "Danio_rerio_DN1338_c0_g1_i2.p1", "Danio_rerio_DN856_c0_g1_i1.p1")
62	GO:0000278	mitotic cell cycle	96	43	7.97	0.03035	c("Danio_rerio_DN11791_c0_g1_i4.p1", "Danio_rerio_DN13354_c3_g1_i1.p1", "Danio_rerio_DN1361_c0_g1_i1.p1", "Danio_rerio_DN15448_c0_g2_i2.p1", "Danio_rerio_DN1552_c0_g1_i1.p1", "Danio_rerio_DN1833_c0_g1_i34.p1", "Danio_rerio_DN1833_c0_g1_i35.p1", "Danio_rerio_DN20294_c0_g1_i4.p1", "Danio_rerio_DN2079_c0_g1_i5.p1", "Danio_rerio_DN2176_c0_g1_i1.p1", "Danio_rerio_DN3208_c0_g1_i2.p1", "Danio_rerio_DN34…
63	GO:0051726	regulation of cell cycle	136	42	11.29	0.03093	c("Danio_rerio_DN10144_c0_g2_i1.p1", "Danio_rerio_DN13583_c0_g1_i8.p1", "Danio_rerio_DN15_c8_g1_i2.p1", "Danio_rerio_DN1537_c0_g1_i1.p1", "Danio_rerio_DN1537_c0_g1_i6.p1", "Danio_rerio_DN1833_c0_g1_i34.p1", "Danio_rerio_DN1833_c0_g1_i35.p1", "Danio_rerio_DN1951_c0_g1_i3.p1", "Danio_rerio_DN2079_c0_g1_i5.p1", "Danio_rerio_DN2094_c0_g1_i11.p1", "Danio_rerio_DN2094_c0_g1_i15.p1", "Danio_rerio_DN3516…
64	GO:0032968	positive regulation of transcription elo...	4	2	0.33	0.03688	c("Danio_rerio_DN11868_c0_g1_i6.p1", "Danio_rerio_DN5216_c0_g1_i6.p1")
65	GO:0000082	G1/S transition of mitotic cell cycle	4	2	0.33	0.03688	c("Danio_rerio_DN5502_c0_g1_i1.p1", "Danio_rerio_DN8702_c0_g1_i1.p1")
66	GO:0000737	DNA catabolic process, endonucleolytic	4	2	0.33	0.03688	c("Danio_rerio_DN9075_c0_g1_i5.p1", "Danio_rerio_DN9075_c0_g1_i6.p1")
67	GO:0006284	base-excision repair	10	3	0.83	0.04397	c("Danio_rerio_DN4833_c0_g1_i2.p1", "Danio_rerio_DN7381_c1_g1_i5.p1", "Danio_rerio_DN95255_c0_g1_i1.p1")
68	GO:0016579	protein deubiquitination	78	13	6.47	0.04411	c("Danio_rerio_DN1055_c0_g3_i3.p1", "Danio_rerio_DN11269_c0_g1_i2.p1", "Danio_rerio_DN11691_c0_g1_i2.p1", "Danio_rerio_DN11950_c0_g1_i1.p1", "Danio_rerio_DN1248_c0_g2_i4.p1", "Danio_rerio_DN13178_c0_g1_i1.p1", "Danio_rerio_DN13178_c0_g1_i3.p1", "Danio_rerio_DN1338_c0_g1_i2.p1", "Danio_rerio_DN1556_c0_g1_i1.p1", "Danio_rerio_DN21711_c0_g1_i3.p1", "Danio_rerio_DN418_c1_g2_i1.p1", "Danio_rerio_DN742…
69	GO:1901222	regulation of NIK/NF-kappaB signaling	8	3	0.66	0.05805	c("Danio_rerio_DN11015_c0_g1_i1.p1", "Danio_rerio_DN5434_c0_g2_i1.p1", "Danio_rerio_DN7144_c0_g1_i1.p1")
70	GO:0033198	response to ATP	5	2	0.41	0.05812	c("Danio_rerio_DN522_c0_g1_i1.p1", "Danio_rerio_DN522_c0_g1_i2.p1")
71	GO:0001682	tRNA 5'-leader removal	5	2	0.41	0.05812	c("Danio_rerio_DN10171_c0_g1_i2.p1", "Danio_rerio_DN119_c1_g2_i4.p1")
72	GO:0006378	mRNA polyadenylation	5	2	0.41	0.05812	c("Danio_rerio_DN2272_c0_g1_i4.p1", "Danio_rerio_DN4419_c0_g1_i1.p1")
73	GO:0006166	purine ribonucleoside salvage	5	2	0.41	0.05812	c("Danio_rerio_DN21140_c0_g1_i1.p1", "Danio_rerio_DN5304_c1_g1_i1.p1")
74	GO:0006351	transcription, DNA-templated	1394	125	115.7	0.06756	c("Danio_rerio_DN10195_c0_g2_i2.p1", "Danio_rerio_DN10258_c0_g1_i1.p1", "Danio_rerio_DN1043_c0_g3_i2.p1", "Danio_rerio_DN10476_c0_g1_i1.p1", "Danio_rerio_DN10697_c1_g1_i1.p1", "Danio_rerio_DN1083_c4_g1_i1.p1", "Danio_rerio_DN11192_c0_g1_i1.p1", "Danio_rerio_DN112_c2_g1_i2.p1", "Danio_rerio_DN11617_c0_g3_i2.p4", "Danio_rerio_DN1165_c2_g1_i2.p1", "Danio_rerio_DN11868_c0_g1_i6.p1", "Danio_rerio_DN11…
75	GO:0006413	translational initiation	36	6	2.99	0.06815	c("Danio_rerio_DN1777_c0_g1_i1.p1", "Danio_rerio_DN2037_c0_g1_i1.p1", "Danio_rerio_DN2083_c0_g1_i4.p1", "Danio_rerio_DN3380_c0_g1_i1.p1", "Danio_rerio_DN4242_c0_g1_i19.p1", "Danio_rerio_DN5158_c0_g2_i1.p1")
76	GO:0015914	phospholipid transport	44	7	3.65	0.06861	c("Danio_rerio_DN11933_c0_g1_i1.p1", "Danio_rerio_DN1379_c0_g2_i1.p1", "Danio_rerio_DN1745_c0_g1_i16.p1", "Danio_rerio_DN3738_c0_g1_i9.p1", "Danio_rerio_DN6111_c0_g1_i5.p1", "Danio_rerio_DN664_c0_g1_i5.p1", "Danio_rerio_DN802_c3_g1_i1.p1")
77	GO:0005975	carbohydrate metabolic process	309	28	25.65	0.07706	c("Danio_rerio_DN10475_c0_g1_i17.p1", "Danio_rerio_DN10475_c0_g1_i22.p1", "Danio_rerio_DN10475_c0_g1_i3.p1", "Danio_rerio_DN12780_c2_g1_i1.p1", "Danio_rerio_DN1350_c0_g1_i2.p1", "Danio_rerio_DN13852_c0_g2_i12.p1", "Danio_rerio_DN14636_c0_g2_i1.p1", "Danio_rerio_DN1993_c0_g1_i1.p1", "Danio_rerio_DN21092_c0_g3_i3.p1", "Danio_rerio_DN2134_c0_g1_i3.p1", "Danio_rerio_DN23167_c0_g1_i1.p1", "Danio_rerio…
78	GO:0006325	chromatin organization	172	23	14.28	0.08154	c("Danio_rerio_DN12893_c0_g1_i3.p1", "Danio_rerio_DN141_c11_g1_i1.p1", "Danio_rerio_DN1448_c0_g1_i2.p1", "Danio_rerio_DN1526_c0_g1_i1.p1", "Danio_rerio_DN1526_c0_g1_i4.p1", "Danio_rerio_DN17533_c0_g1_i2.p1", "Danio_rerio_DN263_c0_g1_i25.p1", "Danio_rerio_DN2820_c0_g1_i5.p1", "Danio_rerio_DN2868_c0_g2_i2.p1", "Danio_rerio_DN2947_c0_g1_i2.p1", "Danio_rerio_DN3198_c0_g1_i3.p1", "Danio_rerio_DN34139_…
79	GO:0000226	microtubule cytoskeleton organization	163	39	13.53	0.08192	c("Danio_rerio_DN10803_c0_g1_i1.p1", "Danio_rerio_DN1088_c0_g1_i1.p1", "Danio_rerio_DN10938_c0_g1_i8.p1", "Danio_rerio_DN11464_c0_g1_i6.p1", "Danio_rerio_DN11564_c0_g1_i1.p1", "Danio_rerio_DN12235_c0_g2_i3.p1", "Danio_rerio_DN1330_c0_g2_i3.p1", "Danio_rerio_DN13583_c0_g1_i8.p1", "Danio_rerio_DN13994_c0_g1_i1.p1", "Danio_rerio_DN15448_c0_g2_i2.p1", "Danio_rerio_DN1552_c0_g1_i1.p1", "Danio_rerio_DN…
80	GO:0035194	posttranscriptional gene silencing by RN...	14	3	1.16	0.08242	c("Danio_rerio_DN1943_c0_g1_i1.p1", "Danio_rerio_DN1943_c0_g1_i3.p1", "Danio_rerio_DN2790_c0_g1_i6.p1")
81	GO:1904668	positive regulation of ubiquitin protein...	6	2	0.5	0.08246	c("Danio_rerio_DN41464_c0_g1_i4.p1", "Danio_rerio_DN41464_c0_g1_i6.p1")
82	GO:0007286	spermatid development	6	2	0.5	0.08246	c("Danio_rerio_DN21469_c0_g1_i1.p1", "Danio_rerio_DN883_c1_g1_i15.p1")
83	GO:1905515	non-motile cilium assembly	6	2	0.5	0.08246	c("Danio_rerio_DN11117_c0_g1_i1.p1", "Danio_rerio_DN25591_c0_g1_i3.p1")
84	GO:0035329	hippo signaling	6	2	0.5	0.08246	c("Danio_rerio_DN4471_c0_g1_i8.p1", "Danio_rerio_DN4900_c0_g1_i1.p1")
85	GO:0000725	recombinational repair	19	9	1.58	0.08253	c("Danio_rerio_DN10354_c0_g1_i2.p1", "Danio_rerio_DN11664_c0_g1_i1.p1", "Danio_rerio_DN15310_c0_g1_i1.p1", "Danio_rerio_DN28639_c0_g1_i1.p1", "Danio_rerio_DN3218_c0_g3_i2.p1", "Danio_rerio_DN3312_c1_g1_i1.p1", "Danio_rerio_DN33827_c0_g1_i6.p1", "Danio_rerio_DN6344_c0_g1_i1.p1", "Danio_rerio_DN7802_c0_g1_i7.p1")
86	GO:0031023	microtubule organizing center organizati...	41	9	3.4	0.08266	c("Danio_rerio_DN10938_c0_g1_i8.p1", "Danio_rerio_DN11464_c0_g1_i6.p1", "Danio_rerio_DN13583_c0_g1_i8.p1", "Danio_rerio_DN1552_c0_g1_i1.p1", "Danio_rerio_DN2844_c0_g1_i2.p1", "Danio_rerio_DN29923_c0_g1_i2.p1", "Danio_rerio_DN8007_c0_g1_i10.p1", "Danio_rerio_DN843_c1_g1_i2.p1", "Danio_rerio_DN843_c1_g1_i4.p1")
87	GO:0030261	chromosome condensation	5	5	0.41	0.08273	c("Danio_rerio_DN10890_c0_g1_i2.p1", "Danio_rerio_DN11791_c0_g1_i4.p1", "Danio_rerio_DN13354_c3_g1_i1.p1", "Danio_rerio_DN2176_c0_g1_i1.p1", "Danio_rerio_DN9370_c0_g1_i2.p1")
88	GO:0008608	attachment of spindle microtubules to ki...	5	4	0.41	0.08280	c("Danio_rerio_DN3208_c0_g1_i2.p1", "Danio_rerio_DN4661_c0_g1_i1.p1", "Danio_rerio_DN6074_c0_g1_i1.p1", "Danio_rerio_DN6082_c0_g1_i5.p1")
89	GO:0000086	G2/M transition of mitotic cell cycle	6	4	0.5	0.08281	c("Danio_rerio_DN5059_c0_g1_i7.p1", "Danio_rerio_DN6436_c0_g1_i7.p1", "Danio_rerio_DN7655_c0_g1_i1.p1", "Danio_rerio_DN8403_c0_g1_i3.p1")
90	GO:0010389	regulation of G2/M transition of mitotic...	5	3	0.41	0.08288	c("Danio_rerio_DN5059_c0_g1_i7.p1", "Danio_rerio_DN6436_c0_g1_i7.p1", "Danio_rerio_DN8403_c0_g1_i3.p1")
91	GO:0031396	regulation of protein ubiquitination	7	3	0.58	0.08289	c("Danio_rerio_DN41464_c0_g1_i4.p1", "Danio_rerio_DN41464_c0_g1_i6.p1", "Danio_rerio_DN5450_c0_g1_i1.p1")
92	GO:0006611	protein export from nucleus	14	3	1.16	0.08293	c("Danio_rerio_DN15323_c0_g2_i7.p1", "Danio_rerio_DN2791_c0_g1_i2.p1", "Danio_rerio_DN6324_c0_g1_i1.p1")
93	GO:0045002	double-strand break repair via single-st...	3	2	0.25	0.08294	c("Danio_rerio_DN33827_c0_g1_i6.p1", "Danio_rerio_DN7802_c0_g1_i7.p1")
94	GO:0051028	mRNA transport	11	2	0.91	0.08298	c("Danio_rerio_DN2544_c0_g1_i14.p1", "Danio_rerio_DN6324_c0_g1_i1.p1")
95	GO:0046952	ketone body catabolic process	1	1	0.08	0.08300	Danio_rerio_DN4318_c0_g1_i1.p1
96	GO:0042450	arginine biosynthetic process via ornith...	1	1	0.08	0.08300	Danio_rerio_DN5046_c0_g1_i2.p1
97	GO:0030218	erythrocyte differentiation	1	1	0.08	0.08300	Danio_rerio_DN69662_c0_g1_i1.p1
98	GO:0044205	'de novo' UMP biosynthetic process	1	1	0.08	0.08300	Danio_rerio_DN7341_c0_g1_i1.p1
99	GO:0071962	mitotic sister chromatid cohesion, centr...	1	1	0.08	0.08300	Danio_rerio_DN1361_c0_g1_i1.p1
100	GO:0051315	attachment of mitotic spindle microtubul...	1	1	0.08	0.08300	Danio_rerio_DN3208_c0_g1_i2.p1
101	GO:0046081	dUTP catabolic process	1	1	0.08	0.08300	Danio_rerio_DN1641_c0_g1_i2.p1
102	GO:0050819	negative regulation of coagulation	1	1	0.08	0.08300	Danio_rerio_DN1955_c0_g1_i1.p1
103	GO:0060236	regulation of mitotic spindle organizati...	1	1	0.08	0.08300	Danio_rerio_DN737_c0_g1_i1.p1
104	GO:0006226	dUMP biosynthetic process	1	1	0.08	0.08300	Danio_rerio_DN1641_c0_g1_i2.p1
105	GO:0034587	piRNA metabolic process	1	1	0.08	0.08300	Danio_rerio_DN5888_c0_g1_i3.p2
106	GO:0006231	dTMP biosynthetic process	1	1	0.08	0.08300	Danio_rerio_DN79659_c0_g1_i1.p1
107	GO:0043504	mitochondrial DNA repair	1	1	0.08	0.08300	Danio_rerio_DN5048_c0_g1_i2.p1
108	GO:0060016	granulosa cell development	1	1	0.08	0.08300	Danio_rerio_DN2009_c0_g1_i1.p1
109	GO:2000772	regulation of cellular senescence	1	1	0.08	0.08300	Danio_rerio_DN4565_c0_g2_i1.p1
110	GO:2000042	negative regulation of double-strand bre...	1	1	0.08	0.08300	Danio_rerio_DN3218_c0_g3_i2.p1
111	GO:0045494	photoreceptor cell maintenance	1	1	0.08	0.08300	Danio_rerio_DN12625_c1_g1_i1.p1
112	GO:0044571	[2Fe-2S] cluster assembly	1	1	0.08	0.08300	Danio_rerio_DN5043_c0_g1_i1.p1
113	GO:0035246	peptidyl-arginine N-methylation	1	1	0.08	0.08300	Danio_rerio_DN840_c1_g1_i2.p2
114	GO:1905775	negative regulation of DNA helicase acti...	1	1	0.08	0.08300	Danio_rerio_DN17169_c0_g2_i1.p1
115	GO:0000212	meiotic spindle organization	1	1	0.08	0.08300	Danio_rerio_DN1552_c0_g1_i1.p1
116	GO:0000244	spliceosomal tri-snRNP complex assembly	1	1	0.08	0.08300	Danio_rerio_DN2871_c0_g1_i3.p1
117	GO:0007270	neuron-neuron synaptic transmission	1	1	0.08	0.08300	Danio_rerio_DN118_c1_g1_i1.p1
118	GO:0019287	isopentenyl diphosphate biosynthetic pro...	1	1	0.08	0.08300	Danio_rerio_DN3276_c0_g1_i1.p1
119	GO:0007095	mitotic G2 DNA damage checkpoint	1	1	0.08	0.08300	Danio_rerio_DN5059_c0_g1_i7.p1
120	GO:0002084	protein depalmitoylation	1	1	0.08	0.08300	Danio_rerio_DN472_c0_g1_i3.p1
121	GO:0090116	C-5 methylation of cytosine	1	1	0.08	0.08300	Danio_rerio_DN3927_c0_g1_i4.p1
122	GO:0001541	ovarian follicle development	1	1	0.08	0.08300	Danio_rerio_DN2009_c0_g1_i1.p1
123	GO:0031119	tRNA pseudouridine synthesis	1	1	0.08	0.08300	Danio_rerio_DN5435_c0_g1_i1.p1
124	GO:0000730	DNA recombinase assembly	1	1	0.08	0.08300	Danio_rerio_DN33827_c0_g1_i6.p1
125	GO:0051754	meiotic sister chromatid cohesion, centr...	1	1	0.08	0.08300	Danio_rerio_DN44699_c0_g1_i1.p1
126	GO:1902412	regulation of mitotic cytokinesis	1	1	0.08	0.08300	Danio_rerio_DN8697_c0_g1_i1.p1
127	GO:0101030	tRNA-guanine transglycosylation	1	1	0.08	0.08300	Danio_rerio_DN5115_c0_g1_i1.p1
128	GO:0034244	negative regulation of transcription elo...	1	1	0.08	0.08300	Danio_rerio_DN84294_c0_g1_i1.p1
129	GO:0033567	DNA replication, Okazaki fragment proces...	1	1	0.08	0.08300	Danio_rerio_DN20878_c0_g1_i2.p1
130	GO:0031053	primary miRNA processing	1	1	0.08	0.08300	Danio_rerio_DN2790_c0_g1_i6.p1
131	GO:0097056	selenocysteinyl-tRNA(Sec) biosynthetic p...	1	1	0.08	0.08300	Danio_rerio_DN84701_c0_g1_i1.p1
132	GO:0006408	snRNA export from nucleus	1	1	0.08	0.08300	Danio_rerio_DN90281_c0_g1_i1.p1
133	GO:0061015	snRNA import into nucleus	1	1	0.08	0.08300	Danio_rerio_DN3034_c0_g1_i1.p1
134	GO:0035385	Roundabout signaling pathway	1	1	0.08	0.08300	Danio_rerio_DN2582_c1_g2_i2.p1
135	GO:0001188	RNA polymerase I preinitiation complex a...	1	1	0.08	0.08300	Danio_rerio_DN3045_c0_g1_i3.p1
136	GO:0016199	axon midline choice point recognition	1	1	0.08	0.08300	Danio_rerio_DN2582_c1_g2_i2.p1
137	GO:0032465	regulation of cytokinesis	23	9	1.91	0.08616	c("Danio_rerio_DN2094_c0_g1_i11.p1", "Danio_rerio_DN2094_c0_g1_i15.p1", "Danio_rerio_DN35165_c0_g1_i5.p1", "Danio_rerio_DN5233_c1_g1_i12.p1", "Danio_rerio_DN5233_c1_g1_i7.p1", "Danio_rerio_DN5938_c0_g2_i2.p1", "Danio_rerio_DN625_c3_g1_i2.p1", "Danio_rerio_DN625_c3_g1_i3.p1", "Danio_rerio_DN8697_c0_g1_i1.p1")
138	GO:0008285	negative regulation of cell proliferatio...	29	5	2.41	0.08767	c("Danio_rerio_DN178_c0_g1_i6.p1", "Danio_rerio_DN202_c3_g1_i3.p1", "Danio_rerio_DN2479_c0_g1_i2.p1", "Danio_rerio_DN4365_c0_g1_i1.p1", "Danio_rerio_DN4565_c0_g2_i1.p1")
139	GO:0006352	DNA-templated transcription, initiation	51	12	4.23	0.09692	c("Danio_rerio_DN1083_c4_g1_i1.p1", "Danio_rerio_DN30117_c0_g1_i1.p1", "Danio_rerio_DN3045_c0_g1_i3.p1", "Danio_rerio_DN3405_c0_g1_i1.p1", "Danio_rerio_DN3664_c0_g1_i1.p1", "Danio_rerio_DN3664_c0_g1_i2.p1", "Danio_rerio_DN4153_c0_g1_i1.p1", "Danio_rerio_DN4155_c0_g3_i1.p1", "Danio_rerio_DN7474_c0_g1_i1.p1", "Danio_rerio_DN79215_c0_g1_i2.p1", "Danio_rerio_DN821_c4_g1_i2.p1", "Danio_rerio_DN89831_c…
140	GO:0006302	double-strand break repair	34	11	2.82	0.10295	c("Danio_rerio_DN10354_c0_g1_i2.p1", "Danio_rerio_DN11664_c0_g1_i1.p1", "Danio_rerio_DN1433_c0_g1_i1.p1", "Danio_rerio_DN15310_c0_g1_i1.p1", "Danio_rerio_DN28639_c0_g1_i1.p1", "Danio_rerio_DN3218_c0_g3_i2.p1", "Danio_rerio_DN3312_c1_g1_i1.p1", "Danio_rerio_DN33827_c0_g1_i6.p1", "Danio_rerio_DN5059_c0_g1_i7.p1", "Danio_rerio_DN7162_c0_g1_i1.p1", "Danio_rerio_DN7802_c0_g1_i7.p1")
141	GO:0008299	isoprenoid biosynthetic process	20	7	1.66	0.10354	c("Danio_rerio_DN1241_c0_g1_i1.p1", "Danio_rerio_DN3276_c0_g1_i1.p1", "Danio_rerio_DN3294_c0_g1_i10.p1", "Danio_rerio_DN3294_c0_g1_i16.p1", "Danio_rerio_DN4120_c0_g1_i1.p1", "Danio_rerio_DN4120_c0_g1_i2.p1", "Danio_rerio_DN8689_c0_g1_i1.p2")
142	GO:0017121	phospholipid scrambling	16	3	1.33	0.10922	c("Danio_rerio_DN2849_c0_g1_i4.p1", "Danio_rerio_DN7424_c0_g1_i1.p1", "Danio_rerio_DN8934_c0_g1_i1.p2")
143	GO:0061817	endoplasmic reticulum-plasma membrane te...	7	2	0.58	0.10926	c("Danio_rerio_DN18777_c0_g1_i1.p1", "Danio_rerio_DN3919_c0_g1_i5.p1")
144	GO:0006275	regulation of DNA replication	7	2	0.58	0.10926	c("Danio_rerio_DN16207_c1_g1_i1.p1", "Danio_rerio_DN78852_c2_g1_i1.p1")
145	GO:0016233	telomere capping	7	2	0.58	0.10926	c("Danio_rerio_DN2925_c0_g1_i2.p1", "Danio_rerio_DN5403_c0_g1_i2.p1")
146	GO:0008284	positive regulation of cell proliferatio...	7	2	0.58	0.10926	c("Danio_rerio_DN5513_c0_g2_i5.p1", "Danio_rerio_DN90700_c0_g1_i1.p1")
147	GO:0045010	actin nucleation	51	7	4.23	0.12688	c("Danio_rerio_DN270_c0_g1_i13.p1", "Danio_rerio_DN270_c0_g1_i51.p1", "Danio_rerio_DN2737_c0_g1_i6.p2", "Danio_rerio_DN416_c0_g3_i9.p1", "Danio_rerio_DN588_c1_g1_i4.p1", "Danio_rerio_DN773_c0_g1_i3.p1", "Danio_rerio_DN7943_c0_g1_i9.p1")
148	GO:0007051	spindle organization	33	15	2.74	0.13576	c("Danio_rerio_DN1088_c0_g1_i1.p1", "Danio_rerio_DN15448_c0_g2_i2.p1", "Danio_rerio_DN1552_c0_g1_i1.p1", "Danio_rerio_DN1746_c0_g1_i1.p1", "Danio_rerio_DN2236_c0_g2_i1.p1", "Danio_rerio_DN2844_c0_g1_i2.p1", "Danio_rerio_DN3500_c0_g1_i1.p1", "Danio_rerio_DN4661_c0_g1_i1.p1", "Danio_rerio_DN5081_c0_g2_i1.p1", "Danio_rerio_DN737_c0_g1_i1.p1", "Danio_rerio_DN843_c1_g1_i2.p1", "Danio_rerio_DN843_c1_g1…
149	GO:0016226	iron-sulfur cluster assembly	9	3	0.75	0.13775	c("Danio_rerio_DN11647_c0_g1_i1.p1", "Danio_rerio_DN5043_c0_g1_i1.p1", "Danio_rerio_DN6124_c5_g1_i1.p1")
150	GO:0007064	mitotic sister chromatid cohesion	9	3	0.75	0.13775	c("Danio_rerio_DN1361_c0_g1_i1.p1", "Danio_rerio_DN3700_c0_g1_i1.p1", "Danio_rerio_DN4378_c0_g1_i2.p1")
151	GO:0006513	protein monoubiquitination	8	2	0.66	0.13793	c("Danio_rerio_DN16207_c1_g1_i1.p1", "Danio_rerio_DN2416_c0_g1_i1.p1")
152	GO:0051014	actin filament severing	8	2	0.66	0.13793	c("Danio_rerio_DN270_c0_g1_i13.p1", "Danio_rerio_DN270_c0_g1_i51.p1")
153	GO:0006885	regulation of pH	16	3	1.33	0.14212	c("Danio_rerio_DN16710_c0_g1_i2.p1", "Danio_rerio_DN343_c0_g1_i5.p1", "Danio_rerio_DN343_c0_g1_i8.p1")
154	GO:0016070	RNA metabolic process	1830	209	151.88	0.15053	c("Danio_rerio_DN1_c1_g2_i2.p1", "Danio_rerio_DN10102_c0_g1_i1.p1", "Danio_rerio_DN10171_c0_g1_i2.p1", "Danio_rerio_DN10195_c0_g2_i2.p1", "Danio_rerio_DN10258_c0_g1_i1.p1", "Danio_rerio_DN1031_c0_g1_i1.p2", "Danio_rerio_DN1043_c0_g3_i2.p1", "Danio_rerio_DN10476_c0_g1_i1.p1", "Danio_rerio_DN10697_c1_g1_i1.p1", "Danio_rerio_DN10790_c0_g3_i2.p1", "Danio_rerio_DN1083_c4_g1_i1.p1", "Danio_rerio_DN1085…
155	GO:0006333	chromatin assembly or disassembly	38	5	3.15	0.15898	c("Danio_rerio_DN1526_c0_g1_i1.p1", "Danio_rerio_DN1526_c0_g1_i4.p1", "Danio_rerio_DN2947_c0_g1_i2.p1", "Danio_rerio_DN34139_c0_g1_i1.p1", "Danio_rerio_DN51_c0_g2_i1.p1")
156	GO:0042427	serotonin biosynthetic process	2	1	0.17	0.15911	Danio_rerio_DN14986_c0_g2_i1.p1
157	GO:0009312	oligosaccharide biosynthetic process	2	1	0.17	0.15911	Danio_rerio_DN3625_c0_g1_i1.p1
158	GO:1902751	positive regulation of cell cycle G2/M p...	2	1	0.17	0.15911	Danio_rerio_DN6912_c3_g1_i1.p1
159	GO:0035435	phosphate ion transmembrane transport	2	1	0.17	0.15911	Danio_rerio_DN2242_c1_g1_i1.p1
160	GO:0016925	protein sumoylation	2	1	0.17	0.15911	Danio_rerio_DN5825_c3_g1_i1.p1
161	GO:0009409	response to cold	2	1	0.17	0.15911	Danio_rerio_DN2869_c0_g1_i1.p1
162	GO:0014066	regulation of phosphatidylinositol 3-kin...	2	1	0.17	0.15911	Danio_rerio_DN7773_c0_g1_i1.p1
163	GO:0006011	UDP-glucose metabolic process	2	1	0.17	0.15911	Danio_rerio_DN101_c2_g1_i3.p1
164	GO:0006772	thiamine metabolic process	2	1	0.17	0.15911	Danio_rerio_DN9165_c0_g1_i1.p1
165	GO:0090336	positive regulation of brown fat cell di...	2	1	0.17	0.15911	Danio_rerio_DN2869_c0_g1_i1.p1
166	GO:0006700	C21-steroid hormone biosynthetic process	2	1	0.17	0.15911	Danio_rerio_DN4035_c0_g1_i1.p1
167	GO:0046835	carbohydrate phosphorylation	2	1	0.17	0.15911	Danio_rerio_DN27745_c0_g1_i1.p1
168	GO:0070940	dephosphorylation of RNA polymerase II C...	2	1	0.17	0.15911	Danio_rerio_DN7900_c0_g1_i5.p1
169	GO:0014850	response to muscle activity	2	1	0.17	0.15911	Danio_rerio_DN2869_c0_g1_i1.p1
170	GO:0042779	tRNA 3'-trailer cleavage	2	1	0.17	0.15911	Danio_rerio_DN4849_c0_g1_i3.p1
171	GO:0040001	establishment of mitotic spindle localiz...	2	1	0.17	0.15911	Danio_rerio_DN972_c0_g1_i5.p1
172	GO:0010923	negative regulation of phosphatase activ...	2	1	0.17	0.15911	Danio_rerio_DN5812_c1_g1_i4.p1
173	GO:0009249	protein lipoylation	2	1	0.17	0.15911	Danio_rerio_DN84351_c0_g1_i1.p1
174	GO:0000055	ribosomal large subunit export from nucl...	2	1	0.17	0.15911	Danio_rerio_DN2791_c0_g1_i2.p1
175	GO:0098535	de novo centriole assembly involved in m...	2	1	0.17	0.15911	Danio_rerio_DN10938_c0_g1_i8.p1
176	GO:0045116	protein neddylation	2	1	0.17	0.15911	Danio_rerio_DN2830_c0_g1_i1.p1
177	GO:0010792	DNA double-strand break processing invol...	2	1	0.17	0.15911	Danio_rerio_DN7802_c0_g1_i7.p1
178	GO:0031145	anaphase-promoting complex-dependent cat...	2	1	0.17	0.15911	Danio_rerio_DN5248_c4_g1_i1.p1
179	GO:0030328	prenylcysteine catabolic process	2	1	0.17	0.15911	Danio_rerio_DN504_c6_g1_i3.p1
180	GO:0046330	positive regulation of JNK cascade	2	1	0.17	0.15911	Danio_rerio_DN7144_c0_g1_i1.p1
181	GO:0010039	response to iron ion	2	1	0.17	0.15911	Danio_rerio_DN2570_c0_g1_i1.p1
182	GO:0051013	microtubule severing	2	1	0.17	0.15911	Danio_rerio_DN1940_c0_g1_i1.p1
183	GO:0031297	replication fork processing	2	1	0.17	0.15911	Danio_rerio_DN10354_c0_g1_i2.p1
184	GO:0061138	morphogenesis of a branching epithelium	2	1	0.17	0.15911	Danio_rerio_DN18000_c0_g1_i3.p1
185	GO:0032185	septin cytoskeleton organization	2	1	0.17	0.15911	Danio_rerio_DN6822_c2_g1_i2.p1
186	GO:0035694	mitochondrial protein catabolic process	2	1	0.17	0.15911	Danio_rerio_DN2773_c0_g1_i3.p1
187	GO:0033314	mitotic DNA replication checkpoint	2	1	0.17	0.15911	Danio_rerio_DN6436_c0_g1_i7.p1
188	GO:0000350	generation of catalytic spliceosome for ...	2	1	0.17	0.15911	Danio_rerio_DN79152_c0_g1_i1.p1
189	GO:0050728	negative regulation of inflammatory resp...	2	1	0.17	0.15911	Danio_rerio_DN2869_c0_g1_i1.p1
190	GO:0010468	regulation of gene expression	1397	122	115.95	0.16102	c("Danio_rerio_DN10195_c0_g2_i2.p1", "Danio_rerio_DN10258_c0_g1_i1.p1", "Danio_rerio_DN1043_c0_g3_i2.p1", "Danio_rerio_DN10476_c0_g1_i1.p1", "Danio_rerio_DN10697_c1_g1_i1.p1", "Danio_rerio_DN11192_c0_g1_i1.p1", "Danio_rerio_DN112_c2_g1_i2.p1", "Danio_rerio_DN11617_c0_g3_i2.p4", "Danio_rerio_DN1165_c2_g1_i2.p1", "Danio_rerio_DN11868_c0_g1_i6.p1", "Danio_rerio_DN1187_c0_g1_i1.p1", "Danio_rerio_DN13…
191	GO:0045454	cell redox homeostasis	26	4	2.16	0.16492	c("Danio_rerio_DN2187_c0_g1_i3.p1", "Danio_rerio_DN265_c1_g1_i1.p1", "Danio_rerio_DN7499_c0_g1_i1.p1", "Danio_rerio_DN95208_c0_g1_i1.p1")
192	GO:0018216	peptidyl-arginine methylation	10	3	0.83	0.16777	c("Danio_rerio_DN5583_c0_g1_i2.p1", "Danio_rerio_DN60886_c0_g1_i4.p1", "Danio_rerio_DN840_c1_g1_i2.p2")
193	GO:0008643	carbohydrate transport	15	3	1.24	0.16786	c("Danio_rerio_DN12252_c0_g1_i1.p1", "Danio_rerio_DN1975_c0_g1_i8.p1", "Danio_rerio_DN251_c2_g1_i3.p1")
194	GO:0006265	DNA topological change	9	2	0.75	0.16798	c("Danio_rerio_DN1879_c0_g1_i4.p1", "Danio_rerio_DN465_c1_g1_i2.p1")
195	GO:1901642	nucleoside transmembrane transport	9	2	0.75	0.16798	c("Danio_rerio_DN23049_c0_g1_i1.p2", "Danio_rerio_DN3071_c0_g1_i1.p1")
196	GO:0032008	positive regulation of TOR signaling	9	2	0.75	0.16798	c("Danio_rerio_DN157_c1_g1_i1.p1", "Danio_rerio_DN3009_c0_g1_i1.p1")
197	GO:0009395	phospholipid catabolic process	18	3	1.49	0.18372	c("Danio_rerio_DN10223_c0_g1_i2.p4", "Danio_rerio_DN12050_c0_g1_i1.p1", "Danio_rerio_DN1531_c2_g1_i9.p1")
198	GO:0006338	chromatin remodeling	43	6	3.57	0.19877	c("Danio_rerio_DN2820_c0_g1_i5.p1", "Danio_rerio_DN3198_c0_g1_i3.p1", "Danio_rerio_DN3863_c0_g1_i9.p1", "Danio_rerio_DN5142_c0_g1_i9.p1", "Danio_rerio_DN5142_c0_g2_i1.p1", "Danio_rerio_DN86_c0_g1_i6.p1")
199	GO:0006139	nucleobase-containing compound metabolic...	2618	322	217.29	0.19913	c("Danio_rerio_DN1_c1_g2_i2.p1", "Danio_rerio_DN101_c2_g1_i3.p1", "Danio_rerio_DN101_c3_g1_i1.p1", "Danio_rerio_DN10102_c0_g1_i1.p1", "Danio_rerio_DN10171_c0_g1_i2.p1", "Danio_rerio_DN10195_c0_g2_i2.p1", "Danio_rerio_DN10256_c0_g1_i14.p1", "Danio_rerio_DN10258_c0_g1_i1.p1", "Danio_rerio_DN1031_c0_g1_i1.p2", "Danio_rerio_DN10354_c0_g1_i2.p1", "Danio_rerio_DN1043_c0_g3_i2.p1", "Danio_rerio_DN10476_…
200	GO:0006606	protein import into nucleus	19	3	1.58	0.20560	c("Danio_rerio_DN1492_c0_g2_i1.p1", "Danio_rerio_DN3034_c0_g1_i1.p1", "Danio_rerio_DN971_c0_g1_i5.p1")
201	GO:0006397	mRNA processing	127	22	10.54	0.21297	c("Danio_rerio_DN1031_c0_g1_i1.p2", "Danio_rerio_DN1198_c0_g1_i1.p1", "Danio_rerio_DN1315_c0_g1_i2.p1", "Danio_rerio_DN1338_c0_g1_i2.p1", "Danio_rerio_DN14623_c0_g1_i11.p1", "Danio_rerio_DN14748_c0_g1_i1.p1", "Danio_rerio_DN1489_c4_g1_i1.p1", "Danio_rerio_DN1538_c6_g2_i1.p1", "Danio_rerio_DN16944_c0_g1_i1.p1", "Danio_rerio_DN2272_c0_g1_i4.p1", "Danio_rerio_DN2544_c0_g1_i14.p1", "Danio_rerio_DN287…
202	GO:0051304	chromosome separation	17	11	1.41	0.22730	c("Danio_rerio_DN1833_c0_g1_i34.p1", "Danio_rerio_DN1833_c0_g1_i35.p1", "Danio_rerio_DN2079_c0_g1_i5.p1", "Danio_rerio_DN4382_c0_g2_i1.p1", "Danio_rerio_DN5012_c0_g1_i1.p1", "Danio_rerio_DN5233_c1_g1_i12.p1", "Danio_rerio_DN5233_c1_g1_i7.p1", "Danio_rerio_DN5248_c4_g1_i1.p1", "Danio_rerio_DN7502_c0_g1_i2.p1", "Danio_rerio_DN8622_c0_g2_i3.p1", "Danio_rerio_DN8937_c0_g1_i1.p1")
203	GO:0034508	centromere complex assembly	13	8	1.08	0.22779	c("Danio_rerio_DN16257_c0_g1_i1.p1", "Danio_rerio_DN2916_c0_g1_i1.p1", "Danio_rerio_DN4304_c0_g1_i1.p1", "Danio_rerio_DN4781_c0_g1_i1.p1", "Danio_rerio_DN5125_c1_g1_i4.p1", "Danio_rerio_DN5708_c0_g1_i5.p1", "Danio_rerio_DN6513_c0_g1_i1.p1", "Danio_rerio_DN80_c1_g1_i2.p1")
204	GO:0006417	regulation of translation	39	4	3.24	0.22824	c("Danio_rerio_DN1362_c0_g1_i3.p1", "Danio_rerio_DN2517_c0_g1_i1.p1", "Danio_rerio_DN38_c4_g1_i1.p1", "Danio_rerio_DN5158_c0_g2_i1.p1")
205	GO:0007399	nervous system development	275	17	22.82	0.22837	c("Danio_rerio_DN10199_c0_g1_i1.p1", "Danio_rerio_DN10697_c1_g1_i1.p1", "Danio_rerio_DN11650_c0_g1_i3.p1", "Danio_rerio_DN12157_c0_g1_i12.p1", "Danio_rerio_DN13391_c0_g1_i7.p1", "Danio_rerio_DN15710_c2_g1_i2.p1", "Danio_rerio_DN2050_c0_g1_i12.p1", "Danio_rerio_DN2088_c0_g1_i4.p1", "Danio_rerio_DN21600_c0_g1_i4.p1", "Danio_rerio_DN2582_c1_g2_i2.p1", "Danio_rerio_DN4013_c2_g2_i13.p1", "Danio_rerio_…
206	GO:0032147	activation of protein kinase activity	16	3	1.33	0.22875	c("Danio_rerio_DN38186_c0_g1_i1.p1", "Danio_rerio_DN7144_c0_g1_i1.p1", "Danio_rerio_DN737_c0_g1_i1.p1")
207	GO:0007568	aging	4	2	0.33	0.22875	c("Danio_rerio_DN1536_c0_g1_i1.p1", "Danio_rerio_DN4565_c0_g2_i1.p1")
208	GO:0007548	sex differentiation	6	2	0.5	0.22878	c("Danio_rerio_DN2009_c0_g1_i1.p1", "Danio_rerio_DN2458_c0_g1_i10.p1")
209	GO:0071900	regulation of protein serine/threonine k...	22	3	1.83	0.22884	c("Danio_rerio_DN13542_c0_g1_i15.p1", "Danio_rerio_DN38186_c0_g1_i1.p1", "Danio_rerio_DN8403_c0_g1_i3.p1")
210	GO:0030259	lipid glycosylation	3	1	0.25	0.22891	Danio_rerio_DN7791_c1_g2_i1.p1
211	GO:0000493	box H/ACA snoRNP assembly	3	1	0.25	0.22891	Danio_rerio_DN1_c1_g2_i2.p1
212	GO:0090503	RNA phosphodiester bond hydrolysis, exon...	3	1	0.25	0.22891	Danio_rerio_DN40_c4_g1_i3.p1
213	GO:0019464	glycine decarboxylation via glycine clea...	3	1	0.25	0.22891	Danio_rerio_DN1097_c0_g1_i2.p1
214	GO:0006044	N-acetylglucosamine metabolic process	3	1	0.25	0.22891	Danio_rerio_DN8_c2_g1_i1.p1
215	GO:0006741	NADP biosynthetic process	3	1	0.25	0.22891	Danio_rerio_DN11535_c0_g1_i1.p1
216	GO:0009113	purine nucleobase biosynthetic process	3	1	0.25	0.22891	Danio_rerio_DN1807_c0_g1_i4.p1
217	GO:0009298	GDP-mannose biosynthetic process	3	1	0.25	0.22891	Danio_rerio_DN13852_c0_g2_i12.p1
218	GO:0007250	activation of NF-kappaB-inducing kinase ...	3	1	0.25	0.22891	Danio_rerio_DN7144_c0_g1_i1.p1
219	GO:0030513	positive regulation of BMP signaling pat...	3	1	0.25	0.22891	Danio_rerio_DN4013_c2_g2_i13.p1
220	GO:0070072	vacuolar proton-transporting V-type ATPa...	3	1	0.25	0.22891	Danio_rerio_DN3620_c0_g1_i1.p1
221	GO:0007023	post-chaperonin tubulin folding pathway	3	1	0.25	0.22891	Danio_rerio_DN9981_c0_g1_i1.p1
222	GO:0030490	maturation of SSU-rRNA	3	1	0.25	0.22891	Danio_rerio_DN3107_c0_g1_i1.p1
223	GO:0006683	galactosylceramide catabolic process	3	1	0.25	0.22891	Danio_rerio_DN435_c0_g1_i2.p1
224	GO:0006301	postreplication repair	3	1	0.25	0.22891	Danio_rerio_DN2416_c0_g1_i1.p1
225	GO:0010826	negative regulation of centrosome duplic...	3	1	0.25	0.22891	Danio_rerio_DN13583_c0_g1_i8.p1
226	GO:0007520	myoblast fusion	3	1	0.25	0.22891	Danio_rerio_DN9908_c0_g2_i4.p1
227	GO:0008089	anterograde axonal transport	3	1	0.25	0.22891	Danio_rerio_DN11345_c0_g1_i18.p1
228	GO:0006189	'de novo' IMP biosynthetic process	3	1	0.25	0.22891	Danio_rerio_DN1807_c0_g1_i4.p1
229	GO:0031110	regulation of microtubule polymerization...	11	2	0.91	0.23058	c("Danio_rerio_DN1330_c0_g2_i3.p1", "Danio_rerio_DN772_c1_g1_i3.p1")
230	GO:0030837	negative regulation of actin filament po...	39	4	3.24	0.23067	c("Danio_rerio_DN2206_c0_g1_i12.p1", "Danio_rerio_DN270_c0_g1_i13.p1", "Danio_rerio_DN270_c0_g1_i51.p1", "Danio_rerio_DN3008_c1_g1_i4.p1")
231	GO:0006518	peptide metabolic process	293	20	24.32	0.23224	c("Danio_rerio_DN11762_c0_g1_i2.p1", "Danio_rerio_DN1362_c0_g1_i3.p1", "Danio_rerio_DN170_c0_g2_i1.p1", "Danio_rerio_DN1777_c0_g1_i1.p1", "Danio_rerio_DN18002_c0_g1_i1.p1", "Danio_rerio_DN1863_c0_g1_i3.p1", "Danio_rerio_DN2037_c0_g1_i1.p1", "Danio_rerio_DN2083_c0_g1_i4.p1", "Danio_rerio_DN2449_c0_g1_i1.p1", "Danio_rerio_DN2517_c0_g1_i1.p1", "Danio_rerio_DN2945_c0_g1_i5.p1", "Danio_rerio_DN314_c0_…
232	GO:0006821	chloride transport	43	5	3.57	0.23519	c("Danio_rerio_DN1198_c0_g1_i1.p1", "Danio_rerio_DN21968_c0_g1_i2.p1", "Danio_rerio_DN2254_c0_g1_i2.p1", "Danio_rerio_DN2797_c1_g4_i2.p1", "Danio_rerio_DN3214_c10_g1_i1.p1")
233	GO:0006974	cellular response to DNA damage stimulus	191	56	15.85	0.24930	c("Danio_rerio_DN10144_c0_g2_i1.p1", "Danio_rerio_DN10256_c0_g1_i14.p1", "Danio_rerio_DN10354_c0_g1_i2.p1", "Danio_rerio_DN110_c1_g1_i4.p1", "Danio_rerio_DN11664_c0_g1_i1.p1", "Danio_rerio_DN12405_c0_g1_i2.p1", "Danio_rerio_DN1255_c0_g1_i1.p1", "Danio_rerio_DN1381_c1_g1_i1.p1", "Danio_rerio_DN1433_c0_g1_i1.p1", "Danio_rerio_DN15_c8_g1_i2.p1", "Danio_rerio_DN15310_c0_g1_i1.p1", "Danio_rerio_DN1625…
234	GO:0023052	signaling	2582	164	214.3	0.24969	c("Danio_rerio_DN10061_c0_g1_i7.p1", "Danio_rerio_DN10263_c0_g1_i5.p1", "Danio_rerio_DN10263_c0_g1_i7.p1", "Danio_rerio_DN10272_c0_g1_i1.p1", "Danio_rerio_DN10373_c0_g1_i1.p1", "Danio_rerio_DN10476_c0_g1_i1.p1", "Danio_rerio_DN11015_c0_g1_i1.p1", "Danio_rerio_DN1103_c0_g1_i6.p1", "Danio_rerio_DN11138_c0_g1_i1.p1", "Danio_rerio_DN1120_c3_g1_i4.p1", "Danio_rerio_DN113_c1_g1_i1.p1", "Danio_rerio_DN1…
235	GO:0006364	rRNA processing	41	6	3.4	0.25315	c("Danio_rerio_DN14748_c0_g1_i1.p1", "Danio_rerio_DN1753_c0_g1_i1.p1", "Danio_rerio_DN20924_c0_g1_i2.p1", "Danio_rerio_DN28124_c0_g1_i1.p1", "Danio_rerio_DN3107_c0_g1_i1.p1", "Danio_rerio_DN6182_c0_g1_i2.p1")
236	GO:0008380	RNA splicing	95	17	7.88	0.25974	c("Danio_rerio_DN1031_c0_g1_i1.p2", "Danio_rerio_DN1198_c0_g1_i1.p1", "Danio_rerio_DN1338_c0_g1_i2.p1", "Danio_rerio_DN14748_c0_g1_i1.p1", "Danio_rerio_DN1489_c4_g1_i1.p1", "Danio_rerio_DN15324_c0_g1_i1.p1", "Danio_rerio_DN16944_c0_g1_i1.p1", "Danio_rerio_DN1985_c2_g1_i2.p1", "Danio_rerio_DN2544_c0_g1_i14.p1", "Danio_rerio_DN2871_c0_g1_i3.p1", "Danio_rerio_DN4474_c0_g1_i1.p1", "Danio_rerio_DN5031…
237	GO:0006000	fructose metabolic process	12	2	1	0.26245	c("Danio_rerio_DN12780_c2_g1_i1.p1", "Danio_rerio_DN1350_c0_g1_i2.p1")
238	GO:0006003	fructose 2,6-bisphosphate metabolic proc...	12	2	1	0.26245	c("Danio_rerio_DN12780_c2_g1_i1.p1", "Danio_rerio_DN1350_c0_g1_i2.p1")
239	GO:0008360	regulation of cell shape	12	2	1	0.26245	c("Danio_rerio_DN11533_c0_g1_i3.p2", "Danio_rerio_DN2547_c0_g1_i1.p1")
240	GO:0002098	tRNA wobble uridine modification	12	2	1	0.26245	c("Danio_rerio_DN1721_c0_g1_i1.p1", "Danio_rerio_DN5039_c0_g1_i1.p1")
241	GO:0006488	dolichol-linked oligosaccharide biosynth...	12	2	1	0.26245	c("Danio_rerio_DN9150_c0_g1_i3.p1", "Danio_rerio_DN9150_c0_g1_i9.p1")
242	GO:0006629	lipid metabolic process	485	46	40.25	0.27005	c("Danio_rerio_DN10223_c0_g1_i2.p4", "Danio_rerio_DN11650_c0_g1_i3.p1", "Danio_rerio_DN11753_c0_g1_i1.p1", "Danio_rerio_DN11996_c0_g1_i3.p1", "Danio_rerio_DN12050_c0_g1_i1.p1", "Danio_rerio_DN1241_c0_g1_i1.p1", "Danio_rerio_DN12964_c0_g1_i1.p1", "Danio_rerio_DN1368_c0_g1_i2.p1", "Danio_rerio_DN1531_c2_g1_i9.p1", "Danio_rerio_DN2327_c0_g2_i1.p1", "Danio_rerio_DN2458_c0_g1_i10.p1", "Danio_rerio_DN2…
243	GO:0007276	gamete generation	75	33	6.22	0.28707	c("Danio_rerio_DN1090_c0_g2_i4.p1", "Danio_rerio_DN1090_c0_g2_i5.p1", "Danio_rerio_DN1090_c0_g2_i6.p1", "Danio_rerio_DN1090_c0_g2_i9.p1", "Danio_rerio_DN15461_c1_g1_i1.p1", "Danio_rerio_DN1976_c0_g1_i11.p1", "Danio_rerio_DN1976_c0_g1_i12.p1", "Danio_rerio_DN1976_c0_g1_i20.p1", "Danio_rerio_DN1976_c0_g1_i4.p1", "Danio_rerio_DN1976_c0_g1_i9.p1", "Danio_rerio_DN21469_c0_g1_i1.p1", "Danio_rerio_DN223…
244	GO:0035556	intracellular signal transduction	708	60	58.76	0.29078	c("Danio_rerio_DN10061_c0_g1_i7.p1", "Danio_rerio_DN11015_c0_g1_i1.p1", "Danio_rerio_DN113_c1_g1_i1.p1", "Danio_rerio_DN11797_c0_g1_i1.p1", "Danio_rerio_DN12050_c0_g1_i1.p1", "Danio_rerio_DN12156_c1_g1_i1.p1", "Danio_rerio_DN12939_c0_g1_i5.p1", "Danio_rerio_DN13391_c0_g1_i7.p1", "Danio_rerio_DN1347_c3_g1_i12.p1", "Danio_rerio_DN13932_c0_g1_i6.p1", "Danio_rerio_DN15198_c1_g1_i3.p1", "Danio_rerio_D…
245	GO:0006402	mRNA catabolic process	35	8	2.9	0.29194	c("Danio_rerio_DN1461_c0_g1_i2.p1", "Danio_rerio_DN18589_c0_g1_i1.p1", "Danio_rerio_DN2838_c0_g1_i1.p1", "Danio_rerio_DN2853_c3_g1_i16.p1", "Danio_rerio_DN4572_c0_g1_i1.p1", "Danio_rerio_DN503_c0_g1_i5.p1", "Danio_rerio_DN598_c0_g1_i1.p1", "Danio_rerio_DN7097_c0_g1_i2.p1")
246	GO:0016571	histone methylation	28	4	2.32	0.29270	c("Danio_rerio_DN1448_c0_g1_i2.p1", "Danio_rerio_DN17533_c0_g1_i2.p1", "Danio_rerio_DN6363_c0_g1_i1.p1", "Danio_rerio_DN76_c2_g1_i4.p1")
247	GO:0043085	positive regulation of catalytic activit...	102	10	8.47	0.29273	c("Danio_rerio_DN2094_c0_g1_i11.p1", "Danio_rerio_DN2094_c0_g1_i15.p1", "Danio_rerio_DN2853_c3_g1_i16.p1", "Danio_rerio_DN38186_c0_g1_i1.p1", "Danio_rerio_DN41464_c0_g1_i4.p1", "Danio_rerio_DN41464_c0_g1_i6.p1", "Danio_rerio_DN6468_c0_g1_i9.p1", "Danio_rerio_DN7144_c0_g1_i1.p1", "Danio_rerio_DN737_c0_g1_i1.p1", "Danio_rerio_DN928_c0_g1_i31.p1")
248	GO:0046839	phospholipid dephosphorylation	35	4	2.9	0.29283	c("Danio_rerio_DN12964_c0_g1_i1.p1", "Danio_rerio_DN1368_c0_g1_i2.p1", "Danio_rerio_DN2724_c0_g1_i2.p1", "Danio_rerio_DN81_c0_g1_i3.p1")
249	GO:0000338	protein deneddylation	4	1	0.33	0.29292	Danio_rerio_DN2099_c0_g1_i2.p1
250	GO:0035307	positive regulation of protein dephospho...	4	1	0.33	0.29292	Danio_rerio_DN4449_c0_g1_i10.p1
251	GO:0001973	adenosine receptor signaling pathway	4	1	0.33	0.29292	Danio_rerio_DN11333_c0_g1_i1.p1
252	GO:0048384	retinoic acid receptor signaling pathway	4	1	0.33	0.29292	Danio_rerio_DN817_c0_g1_i1.p1
253	GO:0007195	adenylate cyclase-inhibiting dopamine re...	4	1	0.33	0.29292	Danio_rerio_DN1178_c0_g2_i2.p1
254	GO:0006012	galactose metabolic process	4	1	0.33	0.29292	Danio_rerio_DN27745_c0_g1_i1.p1
255	GO:0006004	fucose metabolic process	4	1	0.33	0.29292	Danio_rerio_DN1993_c0_g1_i1.p1
256	GO:0007131	reciprocal meiotic recombination	4	1	0.33	0.29292	Danio_rerio_DN3124_c0_g1_i2.p1
257	GO:0034605	cellular response to heat	4	1	0.33	0.29292	Danio_rerio_DN2254_c0_g1_i2.p1
258	GO:0006857	oligopeptide transport	4	1	0.33	0.29292	Danio_rerio_DN2186_c0_g1_i7.p1
259	GO:0006884	cell volume homeostasis	4	1	0.33	0.29292	Danio_rerio_DN1198_c0_g1_i1.p1
260	GO:0018344	protein geranylgeranylation	4	1	0.33	0.29292	Danio_rerio_DN1153_c0_g2_i1.p1
261	GO:0051103	DNA ligation involved in DNA repair	4	1	0.33	0.29292	Danio_rerio_DN6351_c0_g1_i5.p1
262	GO:0035774	positive regulation of insulin secretion...	4	1	0.33	0.29292	Danio_rerio_DN2254_c0_g1_i2.p1
263	GO:0016539	intein-mediated protein splicing	4	1	0.33	0.29292	Danio_rerio_DN1969_c1_g1_i4.p1
264	GO:0090263	positive regulation of canonical Wnt sig...	4	1	0.33	0.29292	Danio_rerio_DN2056_c1_g1_i1.p1
265	GO:0006388	tRNA splicing, via endonucleolytic cleav...	4	1	0.33	0.29292	Danio_rerio_DN733_c3_g1_i2.p1
266	GO:0006379	mRNA cleavage	4	1	0.33	0.29292	Danio_rerio_DN4419_c0_g1_i1.p1
267	GO:0034227	tRNA thio-modification	4	1	0.33	0.29292	Danio_rerio_DN1721_c0_g1_i1.p1
268	GO:0006616	SRP-dependent cotranslational protein ta...	4	1	0.33	0.29292	Danio_rerio_DN16138_c0_g1_i2.p1
269	GO:0006499	N-terminal protein myristoylation	4	1	0.33	0.29292	Danio_rerio_DN199_c1_g1_i1.p1
270	GO:0006478	peptidyl-tyrosine sulfation	4	1	0.33	0.29292	Danio_rerio_DN2159_c0_g1_i2.p1
271	GO:0048008	platelet-derived growth factor receptor ...	4	1	0.33	0.29292	Danio_rerio_DN5944_c0_g1_i1.p1
272	GO:0018095	protein polyglutamylation	4	1	0.33	0.29292	Danio_rerio_DN2980_c0_g1_i1.p1
273	GO:0022011	myelination in peripheral nervous system	4	1	0.33	0.29292	Danio_rerio_DN5081_c0_g2_i1.p1
274	GO:0051560	mitochondrial calcium ion homeostasis	4	1	0.33	0.29292	Danio_rerio_DN10943_c0_g1_i1.p1
275	GO:0055072	iron ion homeostasis	27	2	2.24	0.29313	c("Danio_rerio_DN4013_c2_g2_i13.p1", "Danio_rerio_DN8910_c0_g1_i1.p1")
276	GO:0050793	regulation of developmental process	115	6	9.54	0.29387	c("Danio_rerio_DN10199_c0_g1_i1.p1", "Danio_rerio_DN11533_c0_g1_i3.p2", "Danio_rerio_DN2547_c0_g1_i1.p1", "Danio_rerio_DN2869_c0_g1_i1.p1", "Danio_rerio_DN4565_c0_g2_i1.p1", "Danio_rerio_DN4787_c6_g1_i15.p1")
277	GO:0006874	cellular calcium ion homeostasis	17	3	1.41	0.29409	c("Danio_rerio_DN10943_c0_g1_i1.p1", "Danio_rerio_DN17907_c0_g1_i7.p1", "Danio_rerio_DN73621_c0_g1_i1.p1")
278	GO:0097190	apoptotic signaling pathway	13	2	1.08	0.29433	c("Danio_rerio_DN11015_c0_g1_i1.p1", "Danio_rerio_DN3963_c1_g1_i11.p1")
279	GO:0007179	transforming growth factor beta receptor...	23	3	1.91	0.29738	c("Danio_rerio_DN1187_c0_g1_i1.p1", "Danio_rerio_DN1487_c1_g2_i1.p1", "Danio_rerio_DN2598_c0_g1_i11.p1")
280	GO:0030036	actin cytoskeleton organization	284	24	23.57	0.32060	c("Danio_rerio_DN1202_c3_g2_i7.p1", "Danio_rerio_DN12235_c0_g2_i3.p1", "Danio_rerio_DN1367_c0_g1_i1.p1", "Danio_rerio_DN1403_c0_g1_i1.p1", "Danio_rerio_DN1745_c0_g1_i21.p1", "Danio_rerio_DN2094_c0_g1_i11.p1", "Danio_rerio_DN2094_c0_g1_i15.p1", "Danio_rerio_DN2206_c0_g1_i12.p1", "Danio_rerio_DN270_c0_g1_i13.p1", "Danio_rerio_DN270_c0_g1_i51.p1", "Danio_rerio_DN2737_c0_g1_i6.p2", "Danio_rerio_DN279…
281	GO:0034968	histone lysine methylation	24	3	1.99	0.32085	c("Danio_rerio_DN1448_c0_g1_i2.p1", "Danio_rerio_DN17533_c0_g1_i2.p1", "Danio_rerio_DN6363_c0_g1_i1.p1")
282	GO:0051016	barbed-end actin filament capping	14	2	1.16	0.32601	c("Danio_rerio_DN270_c0_g1_i13.p1", "Danio_rerio_DN270_c0_g1_i51.p1")
283	GO:0015718	monocarboxylic acid transport	30	3	2.49	0.32613	c("Danio_rerio_DN23120_c0_g1_i1.p1", "Danio_rerio_DN239_c0_g1_i1.p1", "Danio_rerio_DN5325_c0_g1_i8.p2")
284	GO:0016567	protein ubiquitination	152	18	12.62	0.34448	c("Danio_rerio_DN110_c1_g1_i4.p1", "Danio_rerio_DN1433_c0_g1_i1.p1", "Danio_rerio_DN14623_c0_g1_i11.p1", "Danio_rerio_DN16207_c1_g1_i1.p1", "Danio_rerio_DN2337_c1_g1_i1.p1", "Danio_rerio_DN2416_c0_g1_i1.p1", "Danio_rerio_DN2857_c0_g1_i1.p1", "Danio_rerio_DN3114_c0_g1_i1.p1", "Danio_rerio_DN41464_c0_g1_i4.p1", "Danio_rerio_DN41464_c0_g1_i6.p1", "Danio_rerio_DN4702_c2_g1_i1.p1", "Danio_rerio_DN4900…
285	GO:0006334	nucleosome assembly	36	4	2.99	0.34977	c("Danio_rerio_DN1526_c0_g1_i1.p1", "Danio_rerio_DN1526_c0_g1_i4.p1", "Danio_rerio_DN2947_c0_g1_i2.p1", "Danio_rerio_DN34139_c0_g1_i1.p1")
286	GO:0070507	regulation of microtubule cytoskeleton o...	21	5	1.74	0.35094	c("Danio_rerio_DN1330_c0_g2_i3.p1", "Danio_rerio_DN13583_c0_g1_i8.p1", "Danio_rerio_DN1567_c0_g2_i1.p1", "Danio_rerio_DN737_c0_g1_i1.p1", "Danio_rerio_DN772_c1_g1_i3.p1")
287	GO:0030866	cortical actin cytoskeleton organization	8	3	0.66	0.35118	c("Danio_rerio_DN2094_c0_g1_i11.p1", "Danio_rerio_DN2094_c0_g1_i15.p1", "Danio_rerio_DN6199_c0_g1_i7.p1")
288	GO:0043631	RNA polyadenylation	10	3	0.83	0.35122	c("Danio_rerio_DN2272_c0_g1_i4.p1", "Danio_rerio_DN28622_c0_g1_i1.p1", "Danio_rerio_DN4419_c0_g1_i1.p1")
289	GO:0050796	regulation of insulin secretion	12	2	1	0.35152	c("Danio_rerio_DN2254_c0_g1_i2.p1", "Danio_rerio_DN4489_c1_g1_i2.p1")
290	GO:0016266	O-glycan processing	5	1	0.41	0.35163	Danio_rerio_DN3811_c0_g2_i1.p1
291	GO:0016255	attachment of GPI anchor to protein	5	1	0.41	0.35163	Danio_rerio_DN5684_c6_g1_i1.p1
292	GO:0006207	'de novo' pyrimidine nucleobase biosynth...	5	1	0.41	0.35163	Danio_rerio_DN7341_c0_g1_i1.p1
293	GO:0006909	phagocytosis	5	1	0.41	0.35163	Danio_rerio_DN542_c0_g1_i8.p1
294	GO:0023041	neuronal signal transduction	5	1	0.41	0.35163	Danio_rerio_DN27_c0_g1_i1.p1
295	GO:0009214	cyclic nucleotide catabolic process	5	1	0.41	0.35163	Danio_rerio_DN2230_c0_g1_i6.p1
296	GO:0032543	mitochondrial translation	5	1	0.41	0.35163	Danio_rerio_DN3261_c0_g1_i1.p1
297	GO:0090162	establishment of epithelial cell polarit...	5	1	0.41	0.35163	Danio_rerio_DN5260_c0_g1_i9.p1
298	GO:0002724	regulation of T cell cytokine production	5	1	0.41	0.35163	Danio_rerio_DN18021_c0_g1_i1.p1
299	GO:0031146	SCF-dependent proteasomal ubiquitin-depe...	5	1	0.41	0.35163	Danio_rerio_DN1710_c0_g1_i2.p1
300	GO:0048791	calcium ion-regulated exocytosis of neur...	5	1	0.41	0.35163	Danio_rerio_DN713_c0_g1_i12.p1
301	GO:1901031	regulation of response to reactive oxyge...	5	1	0.41	0.35163	Danio_rerio_DN3948_c0_g1_i3.p1
302	GO:0030148	sphingolipid biosynthetic process	5	1	0.41	0.35163	Danio_rerio_DN773_c0_g2_i2.p1
303	GO:0030001	metal ion transport	484	20	40.17	0.35544	c("Danio_rerio_DN1174_c0_g1_i15.p1", "Danio_rerio_DN12965_c0_g2_i3.p1", "Danio_rerio_DN14392_c0_g1_i1.p1", "Danio_rerio_DN1505_c0_g1_i4.p1", "Danio_rerio_DN15930_c0_g1_i2.p1", "Danio_rerio_DN16710_c0_g1_i2.p1", "Danio_rerio_DN1751_c0_g1_i2.p1", "Danio_rerio_DN216_c0_g1_i4.p1", "Danio_rerio_DN2262_c4_g1_i1.p1", "Danio_rerio_DN2727_c0_g1_i1.p1", "Danio_rerio_DN29911_c0_g1_i1.p1", "Danio_rerio_DN343…
304	GO:0043044	ATP-dependent chromatin remodeling	15	2	1.24	0.35729	c("Danio_rerio_DN3863_c0_g1_i9.p1", "Danio_rerio_DN86_c0_g1_i6.p1")
305	GO:0000413	protein peptidyl-prolyl isomerization	26	3	2.16	0.36773	c("Danio_rerio_DN1783_c0_g1_i3.p1", "Danio_rerio_DN3114_c0_g1_i1.p1", "Danio_rerio_DN3911_c0_g1_i1.p1")
306	GO:0006511	ubiquitin-dependent protein catabolic pr...	136	14	11.29	0.37164	c("Danio_rerio_DN1055_c0_g3_i3.p1", "Danio_rerio_DN11691_c0_g1_i2.p1", "Danio_rerio_DN13178_c0_g1_i1.p1", "Danio_rerio_DN13178_c0_g1_i3.p1", "Danio_rerio_DN15688_c0_g1_i2.p1", "Danio_rerio_DN1710_c0_g1_i2.p1", "Danio_rerio_DN1914_c1_g1_i12.p1", "Danio_rerio_DN1914_c1_g1_i7.p1", "Danio_rerio_DN2205_c0_g1_i1.p1", "Danio_rerio_DN418_c1_g2_i1.p1", "Danio_rerio_DN5248_c4_g1_i1.p1", "Danio_rerio_DN604_…
307	GO:0007018	microtubule-based movement	229	19	19.01	0.38274	c("Danio_rerio_DN11345_c0_g1_i18.p1", "Danio_rerio_DN12988_c0_g1_i1.p1", "Danio_rerio_DN13564_c0_g1_i2.p1", "Danio_rerio_DN1562_c0_g1_i1.p1", "Danio_rerio_DN21886_c0_g1_i1.p1", "Danio_rerio_DN23523_c0_g1_i7.p1", "Danio_rerio_DN25646_c0_g1_i1.p1", "Danio_rerio_DN26830_c0_g1_i1.p1", "Danio_rerio_DN2689_c0_g1_i1.p1", "Danio_rerio_DN3479_c0_g1_i1.p1", "Danio_rerio_DN4026_c0_g1_i1.p1", "Danio_rerio_DN…
308	GO:0006694	steroid biosynthetic process	25	4	2.07	0.38749	c("Danio_rerio_DN2458_c0_g1_i10.p1", "Danio_rerio_DN3861_c1_g1_i1.p1", "Danio_rerio_DN4035_c0_g1_i1.p1", "Danio_rerio_DN562_c0_g2_i1.p1")
309	GO:0098655	cation transmembrane transport	228	7	18.92	0.39348	c("Danio_rerio_DN12965_c0_g2_i3.p1", "Danio_rerio_DN1505_c0_g1_i4.p1", "Danio_rerio_DN23455_c0_g1_i1.p1", "Danio_rerio_DN29911_c0_g1_i1.p1", "Danio_rerio_DN360_c1_g5_i1.p1", "Danio_rerio_DN522_c0_g1_i1.p1", "Danio_rerio_DN522_c0_g1_i2.p1")
310	GO:0042325	regulation of phosphorylation	69	11	5.73	0.40411	c("Danio_rerio_DN1347_c3_g1_i12.p1", "Danio_rerio_DN13542_c0_g1_i15.p1", "Danio_rerio_DN13932_c0_g1_i6.p1", "Danio_rerio_DN2307_c0_g1_i1.p1", "Danio_rerio_DN3188_c0_g1_i1.p3", "Danio_rerio_DN3695_c0_g1_i2.p1", "Danio_rerio_DN38186_c0_g1_i1.p1", "Danio_rerio_DN7144_c0_g1_i1.p1", "Danio_rerio_DN737_c0_g1_i1.p1", "Danio_rerio_DN821_c38_g1_i3.p1", "Danio_rerio_DN8403_c0_g1_i3.p1")
311	GO:0001932	regulation of protein phosphorylation	60	10	4.98	0.40419	c("Danio_rerio_DN1347_c3_g1_i12.p1", "Danio_rerio_DN13542_c0_g1_i15.p1", "Danio_rerio_DN13932_c0_g1_i6.p1", "Danio_rerio_DN3188_c0_g1_i1.p3", "Danio_rerio_DN3695_c0_g1_i2.p1", "Danio_rerio_DN38186_c0_g1_i1.p1", "Danio_rerio_DN7144_c0_g1_i1.p1", "Danio_rerio_DN737_c0_g1_i1.p1", "Danio_rerio_DN821_c38_g1_i3.p1", "Danio_rerio_DN8403_c0_g1_i3.p1")
312	GO:0070897	transcription preinitiation complex asse...	7	2	0.58	0.40520	c("Danio_rerio_DN3045_c0_g1_i3.p1", "Danio_rerio_DN7474_c0_g1_i1.p1")
313	GO:0006672	ceramide metabolic process	11	2	0.91	0.40530	c("Danio_rerio_DN24630_c0_g1_i2.p1", "Danio_rerio_DN435_c0_g1_i2.p1")
314	GO:1903432	regulation of TORC1 signaling	6	1	0.5	0.40546	Danio_rerio_DN7228_c0_g1_i1.p1
315	GO:1902017	regulation of cilium assembly	6	1	0.5	0.40546	Danio_rerio_DN8007_c0_g1_i10.p1
316	GO:0071786	endoplasmic reticulum tubular network or...	6	1	0.5	0.40546	Danio_rerio_DN1017_c0_g1_i6.p1
317	GO:0007100	mitotic centrosome separation	6	1	0.5	0.40546	Danio_rerio_DN1552_c0_g1_i1.p1
318	GO:0008343	adult feeding behavior	6	1	0.5	0.40546	Danio_rerio_DN38186_c0_g1_i1.p1
319	GO:0090481	pyrimidine nucleotide-sugar transmembran...	6	1	0.5	0.40546	Danio_rerio_DN9475_c0_g1_i5.p1
320	GO:0018345	protein palmitoylation	6	1	0.5	0.40546	Danio_rerio_DN13792_c0_g1_i1.p1
321	GO:0044528	regulation of mitochondrial mRNA stabili...	6	1	0.5	0.40546	Danio_rerio_DN598_c0_g1_i1.p1
322	GO:0006561	proline biosynthetic process	6	1	0.5	0.40546	Danio_rerio_DN2381_c1_g1_i4.p1
323	GO:2000574	regulation of microtubule motor activity	6	1	0.5	0.40546	Danio_rerio_DN2939_c1_g1_i1.p1
324	GO:0034219	carbohydrate transmembrane transport	6	1	0.5	0.40546	Danio_rerio_DN12252_c0_g1_i1.p1
325	GO:0032486	Rap protein signal transduction	6	1	0.5	0.40546	Danio_rerio_DN9226_c1_g1_i1.p1
326	GO:0090090	negative regulation of canonical Wnt sig...	6	1	0.5	0.40546	Danio_rerio_DN4908_c4_g1_i1.p1
327	GO:0006469	negative regulation of protein kinase ac...	6	1	0.5	0.40546	Danio_rerio_DN3188_c0_g1_i1.p3
328	GO:0001578	microtubule bundle formation	28	3	2.32	0.41400	c("Danio_rerio_DN5938_c0_g2_i2.p1", "Danio_rerio_DN625_c3_g1_i2.p1", "Danio_rerio_DN625_c3_g1_i3.p1")
329	GO:0008033	tRNA processing	63	13	5.23	0.41490	c("Danio_rerio_DN10171_c0_g1_i2.p1", "Danio_rerio_DN119_c1_g2_i4.p1", "Danio_rerio_DN14749_c0_g1_i1.p1", "Danio_rerio_DN15904_c0_g1_i2.p1", "Danio_rerio_DN16150_c0_g1_i3.p1", "Danio_rerio_DN1721_c0_g1_i1.p1", "Danio_rerio_DN3771_c0_g1_i3.p1", "Danio_rerio_DN4849_c0_g1_i3.p1", "Danio_rerio_DN5039_c0_g1_i1.p1", "Danio_rerio_DN5115_c0_g1_i1.p1", "Danio_rerio_DN5435_c0_g1_i1.p1", "Danio_rerio_DN733_c…
330	GO:0007098	centrosome cycle	40	8	3.32	0.41628	c("Danio_rerio_DN10938_c0_g1_i8.p1", "Danio_rerio_DN11464_c0_g1_i6.p1", "Danio_rerio_DN13583_c0_g1_i8.p1", "Danio_rerio_DN1552_c0_g1_i1.p1", "Danio_rerio_DN2844_c0_g1_i2.p1", "Danio_rerio_DN29923_c0_g1_i2.p1", "Danio_rerio_DN8007_c0_g1_i10.p1", "Danio_rerio_DN843_c1_g1_i4.p1")
331	GO:0006289	nucleotide-excision repair	17	2	1.41	0.41810	c("Danio_rerio_DN2148_c0_g1_i1.p1", "Danio_rerio_DN95255_c0_g1_i1.p1")
332	GO:0007205	protein kinase C-activating G protein-co...	17	2	1.41	0.41810	c("Danio_rerio_DN3336_c0_g2_i14.p1", "Danio_rerio_DN4221_c0_g2_i1.p1")
333	GO:0006355	regulation of transcription, DNA-templat...	1261	103	104.66	0.43418	c("Danio_rerio_DN10195_c0_g2_i2.p1", "Danio_rerio_DN10258_c0_g1_i1.p1", "Danio_rerio_DN1043_c0_g3_i2.p1", "Danio_rerio_DN10476_c0_g1_i1.p1", "Danio_rerio_DN10697_c1_g1_i1.p1", "Danio_rerio_DN11192_c0_g1_i1.p1", "Danio_rerio_DN112_c2_g1_i2.p1", "Danio_rerio_DN11617_c0_g3_i2.p4", "Danio_rerio_DN1165_c2_g1_i2.p1", "Danio_rerio_DN11868_c0_g1_i6.p1", "Danio_rerio_DN1187_c0_g1_i1.p1", "Danio_rerio_DN13…
334	GO:0000956	nuclear-transcribed mRNA catabolic proce...	22	6	1.83	0.45370	c("Danio_rerio_DN1461_c0_g1_i2.p1", "Danio_rerio_DN18589_c0_g1_i1.p1", "Danio_rerio_DN2838_c0_g1_i1.p1", "Danio_rerio_DN2853_c3_g1_i16.p1", "Danio_rerio_DN4572_c0_g1_i1.p1", "Danio_rerio_DN7097_c0_g1_i2.p1")
335	GO:0007062	sister chromatid cohesion	17	5	1.41	0.45387	c("Danio_rerio_DN1361_c0_g1_i1.p1", "Danio_rerio_DN3700_c0_g1_i1.p1", "Danio_rerio_DN4378_c0_g1_i2.p1", "Danio_rerio_DN44699_c0_g1_i1.p1", "Danio_rerio_DN9437_c1_g2_i1.p1")
336	GO:0010212	response to ionizing radiation	14	2	1.16	0.45470	c("Danio_rerio_DN15_c8_g1_i2.p1", "Danio_rerio_DN6436_c0_g1_i7.p1")
337	GO:0048839	inner ear development	7	1	0.58	0.45483	Danio_rerio_DN21804_c0_g1_i10.p1
338	GO:0016126	sterol biosynthetic process	7	1	0.58	0.45483	Danio_rerio_DN3861_c1_g1_i1.p1
339	GO:0032099	negative regulation of appetite	7	1	0.58	0.45483	Danio_rerio_DN38186_c0_g1_i1.p1
340	GO:0006942	regulation of striated muscle contractio...	7	1	0.58	0.45483	Danio_rerio_DN3437_c0_g1_i3.p1
341	GO:0043666	regulation of phosphoprotein phosphatase...	7	1	0.58	0.45483	Danio_rerio_DN618_c0_g1_i1.p1
342	GO:0000154	rRNA modification	7	1	0.58	0.45483	Danio_rerio_DN20924_c0_g1_i2.p1
343	GO:0042273	ribosomal large subunit biogenesis	7	1	0.58	0.45483	Danio_rerio_DN2791_c0_g1_i2.p1
344	GO:0061337	cardiac conduction	7	1	0.58	0.45483	Danio_rerio_DN18021_c0_g1_i1.p1
345	GO:0009267	cellular response to starvation	7	1	0.58	0.45483	Danio_rerio_DN38186_c0_g1_i1.p1
346	GO:0000079	regulation of cyclin-dependent protein s...	7	1	0.58	0.45483	Danio_rerio_DN8403_c0_g1_i3.p1
347	GO:0032367	intracellular cholesterol transport	7	1	0.58	0.45483	Danio_rerio_DN9184_c0_g1_i2.p1
348	GO:0045947	negative regulation of translational ini...	7	1	0.58	0.45483	Danio_rerio_DN5158_c0_g2_i1.p1
349	GO:0071479	cellular response to ionizing radiation	7	1	0.58	0.45483	Danio_rerio_DN15_c8_g1_i2.p1
350	GO:0006415	translational termination	7	1	0.58	0.45483	Danio_rerio_DN18002_c0_g1_i1.p1
351	GO:1905606	regulation of presynapse assembly	7	1	0.58	0.45483	Danio_rerio_DN10199_c0_g1_i1.p1
352	GO:0030042	actin filament depolymerization	39	3	3.24	0.45502	c("Danio_rerio_DN270_c0_g1_i13.p1", "Danio_rerio_DN270_c0_g1_i51.p1", "Danio_rerio_DN6215_c0_g1_i2.p1")
353	GO:0016055	Wnt signaling pathway	101	11	8.38	0.46917	c("Danio_rerio_DN10476_c0_g1_i1.p1", "Danio_rerio_DN1103_c0_g1_i6.p1", "Danio_rerio_DN1165_c2_g1_i2.p1", "Danio_rerio_DN15198_c1_g1_i3.p1", "Danio_rerio_DN2056_c1_g1_i1.p1", "Danio_rerio_DN280_c0_g1_i5.p1", "Danio_rerio_DN4908_c4_g1_i1.p1", "Danio_rerio_DN6381_c0_g1_i2.p1", "Danio_rerio_DN6843_c0_g1_i1.p1", "Danio_rerio_DN7676_c1_g1_i4.p1", "Danio_rerio_DN931_c2_g1_i3.p1")
354	GO:0046856	phosphatidylinositol dephosphorylation	31	3	2.57	0.48115	c("Danio_rerio_DN12964_c0_g1_i1.p1", "Danio_rerio_DN1368_c0_g1_i2.p1", "Danio_rerio_DN2724_c0_g1_i2.p1")
355	GO:0071526	semaphorin-plexin signaling pathway	31	3	2.57	0.48115	c("Danio_rerio_DN145_c12_g2_i1.p1", "Danio_rerio_DN5826_c5_g1_i1.p1", "Danio_rerio_DN6237_c1_g1_i5.p1")
356	GO:0006357	regulation of transcription by RNA polym...	255	21	21.16	0.49757	c("Danio_rerio_DN10476_c0_g1_i1.p1", "Danio_rerio_DN11617_c0_g3_i2.p4", "Danio_rerio_DN1165_c2_g1_i2.p1", "Danio_rerio_DN11868_c0_g1_i6.p1", "Danio_rerio_DN13564_c0_g2_i1.p1", "Danio_rerio_DN20_c3_g1_i1.p1", "Danio_rerio_DN21707_c0_g1_i2.p1", "Danio_rerio_DN2989_c0_g1_i1.p1", "Danio_rerio_DN3307_c0_g1_i3.p1", "Danio_rerio_DN3388_c0_g1_i1.p1", "Danio_rerio_DN3636_c0_g1_i1.p1", "Danio_rerio_DN4013_…
357	GO:0016180	snRNA processing	8	1	0.66	0.50010	Danio_rerio_DN4533_c0_g1_i2.p1
358	GO:0006228	UTP biosynthetic process	8	1	0.66	0.50010	Danio_rerio_DN11699_c0_g1_i1.p1
359	GO:0000184	nuclear-transcribed mRNA catabolic proce...	8	1	0.66	0.50010	Danio_rerio_DN4572_c0_g1_i1.p1
360	GO:0006777	Mo-molybdopterin cofactor biosynthetic p...	8	1	0.66	0.50010	Danio_rerio_DN7277_c0_g1_i9.p1
361	GO:0006779	porphyrin-containing compound biosynthet...	8	1	0.66	0.50010	Danio_rerio_DN3202_c0_g1_i1.p1
362	GO:0006744	ubiquinone biosynthetic process	8	1	0.66	0.50010	Danio_rerio_DN8306_c0_g1_i5.p1
363	GO:0072383	plus-end-directed vesicle transport alon...	8	1	0.66	0.50010	Danio_rerio_DN23523_c0_g1_i7.p1
364	GO:0006183	GTP biosynthetic process	8	1	0.66	0.50010	Danio_rerio_DN11699_c0_g1_i1.p1
365	GO:0006165	nucleoside diphosphate phosphorylation	64	3	5.31	0.50093	c("Danio_rerio_DN11699_c0_g1_i1.p1", "Danio_rerio_DN21092_c0_g3_i3.p1", "Danio_rerio_DN73283_c0_g1_i1.p1")
366	GO:0016573	histone acetylation	32	3	2.66	0.50272	c("Danio_rerio_DN263_c0_g1_i25.p1", "Danio_rerio_DN2868_c0_g2_i2.p1", "Danio_rerio_DN4365_c0_g1_i1.p1")
367	GO:0006936	muscle contraction	40	3	3.32	0.50369	c("Danio_rerio_DN18589_c1_g1_i3.p1", "Danio_rerio_DN3437_c0_g1_i3.p1", "Danio_rerio_DN379_c0_g1_i4.p1")
368	GO:0006470	protein dephosphorylation	166	16	13.78	0.50470	c("Danio_rerio_DN1487_c1_g2_i1.p1", "Danio_rerio_DN154_c10_g1_i7.p1", "Danio_rerio_DN154_c4_g1_i14.p1", "Danio_rerio_DN154_c4_g1_i15.p1", "Danio_rerio_DN16531_c0_g1_i1.p1", "Danio_rerio_DN2206_c0_g1_i12.p1", "Danio_rerio_DN3008_c1_g1_i4.p1", "Danio_rerio_DN4449_c0_g1_i10.p1", "Danio_rerio_DN5177_c0_g2_i1.p1", "Danio_rerio_DN618_c0_g1_i1.p1", "Danio_rerio_DN6912_c3_g1_i1.p1", "Danio_rerio_DN699_c0…
369	GO:0006897	endocytosis	66	6	5.48	0.51976	c("Danio_rerio_DN20294_c0_g1_i4.p1", "Danio_rerio_DN304_c0_g1_i6.p1", "Danio_rerio_DN3733_c0_g1_i1.p1", "Danio_rerio_DN4427_c0_g3_i1.p1", "Danio_rerio_DN542_c0_g1_i8.p1", "Danio_rerio_DN89934_c0_g1_i1.p1")
370	GO:0006368	transcription elongation from RNA polyme...	14	4	1.16	0.54077	c("Danio_rerio_DN11868_c0_g1_i6.p1", "Danio_rerio_DN1221_c0_g1_i2.p1", "Danio_rerio_DN5216_c0_g1_i6.p1", "Danio_rerio_DN84294_c0_g1_i1.p1")
371	GO:0006298	mismatch repair	9	1	0.75	0.54161	Danio_rerio_DN6988_c0_g1_i3.p1
372	GO:0061588	calcium activated phospholipid scramblin...	9	1	0.75	0.54161	Danio_rerio_DN7424_c0_g1_i1.p1
373	GO:0006751	glutathione catabolic process	9	1	0.75	0.54161	Danio_rerio_DN891_c1_g1_i3.p1
374	GO:0006002	fructose 6-phosphate metabolic process	9	1	0.75	0.54161	Danio_rerio_DN21092_c0_g3_i3.p1
375	GO:0006825	copper ion transport	9	1	0.75	0.54161	Danio_rerio_DN1751_c0_g1_i2.p1
376	GO:0070830	bicellular tight junction assembly	9	1	0.75	0.54161	Danio_rerio_DN5260_c0_g1_i9.p1
377	GO:0042391	regulation of membrane potential	9	1	0.75	0.54161	Danio_rerio_DN18021_c0_g1_i1.p1
378	GO:0006182	cGMP biosynthetic process	9	1	0.75	0.54161	Danio_rerio_DN20348_c0_g1_i2.p1
379	GO:0000381	regulation of alternative mRNA splicing,...	9	1	0.75	0.54161	Danio_rerio_DN1489_c4_g1_i1.p1
380	GO:0007224	smoothened signaling pathway	22	2	1.83	0.55555	c("Danio_rerio_DN206_c4_g1_i1.p1", "Danio_rerio_DN7439_c1_g1_i1.p1")
381	GO:0051056	regulation of small GTPase mediated sign...	84	3	6.97	0.55758	c("Danio_rerio_DN2887_c0_g2_i6.p1", "Danio_rerio_DN5081_c0_g2_i1.p1", "Danio_rerio_DN928_c0_g1_i31.p1")
382	GO:0032259	methylation	77	13	6.39	0.57754	c("Danio_rerio_DN10790_c0_g3_i2.p1", "Danio_rerio_DN1448_c0_g1_i2.p1", "Danio_rerio_DN1491_c0_g1_i2.p1", "Danio_rerio_DN16150_c0_g1_i3.p1", "Danio_rerio_DN17533_c0_g1_i2.p1", "Danio_rerio_DN3927_c0_g1_i4.p1", "Danio_rerio_DN5039_c0_g1_i1.p1", "Danio_rerio_DN5583_c0_g1_i2.p1", "Danio_rerio_DN60886_c0_g1_i4.p1", "Danio_rerio_DN6363_c0_g1_i1.p1", "Danio_rerio_DN76_c2_g1_i4.p1", "Danio_rerio_DN79283_…
383	GO:0008016	regulation of heart contraction	17	2	1.41	0.57954	c("Danio_rerio_DN18021_c0_g1_i1.p1", "Danio_rerio_DN2255_c1_g1_i1.p1")
384	GO:0007340	acrosome reaction	10	1	0.83	0.57968	Danio_rerio_DN4232_c1_g1_i6.p1
385	GO:0006241	CTP biosynthetic process	10	1	0.83	0.57968	Danio_rerio_DN11699_c0_g1_i1.p1
386	GO:0046777	protein autophosphorylation	10	1	0.83	0.57968	Danio_rerio_DN6243_c0_g1_i2.p1
387	GO:0000186	activation of MAPKK activity	10	1	0.83	0.57968	Danio_rerio_DN38186_c0_g1_i1.p1
388	GO:0071897	DNA biosynthetic process	10	1	0.83	0.57968	Danio_rerio_DN6351_c0_g1_i5.p1
389	GO:0006406	mRNA export from nucleus	10	1	0.83	0.57968	Danio_rerio_DN6324_c0_g1_i1.p1
390	GO:0007411	axon guidance	50	5	4.15	0.58809	c("Danio_rerio_DN10697_c1_g1_i1.p1", "Danio_rerio_DN2088_c0_g1_i4.p1", "Danio_rerio_DN2582_c1_g2_i2.p1", "Danio_rerio_DN4013_c2_g2_i13.p1", "Danio_rerio_DN6562_c0_g1_i1.p1")
391	GO:0065003	protein-containing complex assembly	368	44	30.54	0.61000	c("Danio_rerio_DN1_c1_g2_i2.p1", "Danio_rerio_DN1031_c0_g1_i1.p2", "Danio_rerio_DN10803_c0_g1_i1.p1", "Danio_rerio_DN1198_c0_g1_i1.p1", "Danio_rerio_DN1338_c0_g1_i2.p1", "Danio_rerio_DN14748_c0_g1_i1.p1", "Danio_rerio_DN1526_c0_g1_i1.p1", "Danio_rerio_DN1526_c0_g1_i4.p1", "Danio_rerio_DN16257_c0_g1_i1.p1", "Danio_rerio_DN2160_c1_g2_i1.p1", "Danio_rerio_DN2206_c0_g1_i12.p1", "Danio_rerio_DN270_c0_…
392	GO:1902531	regulation of intracellular signal trans...	166	18	13.78	0.61320	c("Danio_rerio_DN11015_c0_g1_i1.p1", "Danio_rerio_DN1347_c3_g1_i12.p1", "Danio_rerio_DN13932_c0_g1_i6.p1", "Danio_rerio_DN157_c1_g1_i1.p1", "Danio_rerio_DN1617_c0_g1_i1.p1", "Danio_rerio_DN2887_c0_g2_i6.p1", "Danio_rerio_DN3009_c0_g1_i1.p1", "Danio_rerio_DN3695_c0_g1_i2.p1", "Danio_rerio_DN38186_c0_g1_i1.p1", "Danio_rerio_DN4900_c0_g1_i1.p1", "Danio_rerio_DN5081_c0_g2_i1.p1", "Danio_rerio_DN5434_…
393	GO:0007409	axonogenesis	61	6	5.06	0.61431	c("Danio_rerio_DN10199_c0_g1_i1.p1", "Danio_rerio_DN10697_c1_g1_i1.p1", "Danio_rerio_DN2088_c0_g1_i4.p1", "Danio_rerio_DN2582_c1_g2_i2.p1", "Danio_rerio_DN4013_c2_g2_i13.p1", "Danio_rerio_DN6562_c0_g1_i1.p1")
394	GO:0007389	pattern specification process	11	1	0.91	0.61459	Danio_rerio_DN1995_c4_g2_i1.p1
395	GO:0070493	thrombin-activated receptor signaling pa...	11	1	0.91	0.61459	Danio_rerio_DN1881_c0_g1_i1.p1
396	GO:0034453	microtubule anchoring	11	1	0.91	0.61459	Danio_rerio_DN13994_c0_g1_i1.p1
397	GO:0046314	phosphocreatine biosynthetic process	11	1	0.91	0.61459	Danio_rerio_DN870_c0_g4_i3.p1
398	GO:0008283	cell proliferation	80	9	6.64	0.64581	c("Danio_rerio_DN178_c0_g1_i6.p1", "Danio_rerio_DN202_c3_g1_i3.p1", "Danio_rerio_DN2285_c0_g1_i2.p1", "Danio_rerio_DN2479_c0_g1_i2.p1", "Danio_rerio_DN4365_c0_g1_i1.p1", "Danio_rerio_DN4565_c0_g2_i1.p1", "Danio_rerio_DN5493_c0_g1_i4.p1", "Danio_rerio_DN5513_c0_g2_i5.p1", "Danio_rerio_DN90700_c0_g1_i1.p1")
399	GO:0042254	ribosome biogenesis	72	9	5.98	0.64625	c("Danio_rerio_DN1_c1_g2_i2.p1", "Danio_rerio_DN10328_c0_g1_i1.p1", "Danio_rerio_DN14748_c0_g1_i1.p1", "Danio_rerio_DN1753_c0_g1_i1.p1", "Danio_rerio_DN20924_c0_g1_i2.p1", "Danio_rerio_DN2791_c0_g1_i2.p1", "Danio_rerio_DN28124_c0_g1_i1.p1", "Danio_rerio_DN3107_c0_g1_i1.p1", "Danio_rerio_DN6182_c0_g1_i2.p1")
400	GO:0045132	meiotic chromosome segregation	13	2	1.08	0.64630	c("Danio_rerio_DN1361_c0_g1_i1.p1", "Danio_rerio_DN44699_c0_g1_i1.p1")
401	GO:0006997	nucleus organization	12	1	1	0.64660	Danio_rerio_DN78785_c0_g1_i1.p1
402	GO:0017157	regulation of exocytosis	12	1	1	0.64660	Danio_rerio_DN713_c0_g1_i12.p1
403	GO:0009072	aromatic amino acid family metabolic pro...	26	2	2.16	0.64781	c("Danio_rerio_DN14986_c0_g2_i1.p1", "Danio_rerio_DN3190_c0_g1_i1.p1")
404	GO:0007178	transmembrane receptor protein serine/th...	60	6	4.98	0.66775	c("Danio_rerio_DN1187_c0_g1_i1.p1", "Danio_rerio_DN1487_c1_g2_i1.p1", "Danio_rerio_DN1995_c1_g2_i6.p1", "Danio_rerio_DN2598_c0_g1_i11.p1", "Danio_rerio_DN4013_c2_g2_i13.p1", "Danio_rerio_DN7083_c0_g1_i2.p1")
405	GO:0051603	proteolysis involved in cellular protein...	151	15	12.53	0.67511	c("Danio_rerio_DN1055_c0_g3_i3.p1", "Danio_rerio_DN11691_c0_g1_i2.p1", "Danio_rerio_DN13178_c0_g1_i1.p1", "Danio_rerio_DN13178_c0_g1_i3.p1", "Danio_rerio_DN15688_c0_g1_i2.p1", "Danio_rerio_DN1710_c0_g1_i2.p1", "Danio_rerio_DN1914_c1_g1_i12.p1", "Danio_rerio_DN1914_c1_g1_i7.p1", "Danio_rerio_DN2205_c0_g1_i1.p1", "Danio_rerio_DN3183_c0_g1_i1.p1", "Danio_rerio_DN418_c1_g2_i1.p1", "Danio_rerio_DN5248…
406	GO:0001510	RNA methylation	20	4	1.66	0.67516	c("Danio_rerio_DN10790_c0_g3_i2.p1", "Danio_rerio_DN16150_c0_g1_i3.p1", "Danio_rerio_DN5039_c0_g1_i1.p1", "Danio_rerio_DN79283_c0_g1_i1.p1")
407	GO:0006665	sphingolipid metabolic process	34	4	2.82	0.67554	c("Danio_rerio_DN24630_c0_g1_i2.p1", "Danio_rerio_DN435_c0_g1_i2.p1", "Danio_rerio_DN4678_c0_g1_i1.p1", "Danio_rerio_DN773_c0_g2_i2.p1")
408	GO:0006487	protein N-linked glycosylation	25	3	2.07	0.67563	c("Danio_rerio_DN12549_c1_g3_i2.p1", "Danio_rerio_DN9150_c0_g1_i3.p1", "Danio_rerio_DN9150_c0_g1_i9.p1")
409	GO:0032958	inositol phosphate biosynthetic process	13	1	1.08	0.67596	Danio_rerio_DN95716_c0_g1_i1.p1
410	GO:0016575	histone deacetylation	13	1	1.08	0.67596	Danio_rerio_DN141_c11_g1_i1.p1
411	GO:1902476	chloride transmembrane transport	13	1	1.08	0.67596	Danio_rerio_DN2254_c0_g1_i2.p1
412	GO:0006171	cAMP biosynthetic process	13	1	1.08	0.67596	Danio_rerio_DN4210_c0_g2_i1.p1
413	GO:0007269	neurotransmitter secretion	46	2	3.82	0.67654	c("Danio_rerio_DN713_c0_g1_i12.p1", "Danio_rerio_DN828_c0_g1_i3.p1")
414	GO:0006816	calcium ion transport	147	4	12.2	0.69168	c("Danio_rerio_DN12965_c0_g2_i3.p1", "Danio_rerio_DN1505_c0_g1_i4.p1", "Danio_rerio_DN2262_c4_g1_i1.p1", "Danio_rerio_DN5858_c0_g1_i5.p1")
415	GO:0030154	cell differentiation	335	46	27.8	0.69443	c("Danio_rerio_DN10199_c0_g1_i1.p1", "Danio_rerio_DN10697_c1_g1_i1.p1", "Danio_rerio_DN1090_c0_g2_i4.p1", "Danio_rerio_DN1090_c0_g2_i5.p1", "Danio_rerio_DN1090_c0_g2_i6.p1", "Danio_rerio_DN1090_c0_g2_i9.p1", "Danio_rerio_DN10938_c0_g1_i8.p1", "Danio_rerio_DN11617_c0_g3_i2.p4", "Danio_rerio_DN1270_c3_g1_i2.p1", "Danio_rerio_DN1270_c3_g1_i3.p1", "Danio_rerio_DN15461_c1_g1_i1.p1", "Danio_rerio_DN197…
416	GO:0006261	DNA-dependent DNA replication	36	16	2.99	0.69854	c("Danio_rerio_DN10354_c0_g1_i2.p1", "Danio_rerio_DN10876_c0_g1_i1.p1", "Danio_rerio_DN1413_c4_g1_i2.p1", "Danio_rerio_DN17169_c0_g2_i1.p1", "Danio_rerio_DN20878_c0_g1_i2.p1", "Danio_rerio_DN2122_c0_g1_i4.p1", "Danio_rerio_DN2138_c0_g1_i1.p1", "Danio_rerio_DN3126_c0_g2_i1.p1", "Danio_rerio_DN3353_c0_g1_i1.p1", "Danio_rerio_DN33910_c0_g1_i1.p1", "Danio_rerio_DN4147_c0_g1_i1.p1", "Danio_rerio_DN416…
417	GO:0006400	tRNA modification	35	7	2.9	0.70148	c("Danio_rerio_DN16150_c0_g1_i3.p1", "Danio_rerio_DN1721_c0_g1_i1.p1", "Danio_rerio_DN3771_c0_g1_i3.p1", "Danio_rerio_DN5039_c0_g1_i1.p1", "Danio_rerio_DN5115_c0_g1_i1.p1", "Danio_rerio_DN5435_c0_g1_i1.p1", "Danio_rerio_DN79283_c0_g1_i1.p1")
418	GO:0048598	embryonic morphogenesis	14	1	1.16	0.70288	Danio_rerio_DN4099_c0_g1_i1.p1
419	GO:0038007	netrin-activated signaling pathway	14	1	1.16	0.70288	Danio_rerio_DN1894_c1_g1_i4.p1
420	GO:0009058	biosynthetic process	2491	258	206.75	0.71086	c("Danio_rerio_DN101_c3_g1_i1.p1", "Danio_rerio_DN10195_c0_g2_i2.p1", "Danio_rerio_DN10258_c0_g1_i1.p1", "Danio_rerio_DN10354_c0_g1_i2.p1", "Danio_rerio_DN1043_c0_g3_i2.p1", "Danio_rerio_DN10476_c0_g1_i1.p1", "Danio_rerio_DN10697_c1_g1_i1.p1", "Danio_rerio_DN1083_c4_g1_i1.p1", "Danio_rerio_DN10876_c0_g1_i1.p1", "Danio_rerio_DN1102_c3_g1_i3.p1", "Danio_rerio_DN1116_c4_g1_i1.p1", "Danio_rerio_DN111…
421	GO:0006811	ion transport	1042	56	86.48	0.71383	c("Danio_rerio_DN10355_c0_g1_i4.p2", "Danio_rerio_DN1059_c0_g2_i2.p1", "Danio_rerio_DN1174_c0_g1_i15.p1", "Danio_rerio_DN11933_c0_g1_i1.p1", "Danio_rerio_DN1198_c0_g1_i1.p1", "Danio_rerio_DN12965_c0_g2_i3.p1", "Danio_rerio_DN1379_c0_g2_i1.p1", "Danio_rerio_DN14392_c0_g1_i1.p1", "Danio_rerio_DN1505_c0_g1_i4.p1", "Danio_rerio_DN15930_c0_g1_i2.p1", "Danio_rerio_DN16710_c0_g1_i2.p1", "Danio_rerio_DN1…
422	GO:0006644	phospholipid metabolic process	182	13	15.11	0.72495	c("Danio_rerio_DN10223_c0_g1_i2.p4", "Danio_rerio_DN11650_c0_g1_i3.p1", "Danio_rerio_DN12050_c0_g1_i1.p1", "Danio_rerio_DN12964_c0_g1_i1.p1", "Danio_rerio_DN1368_c0_g1_i2.p1", "Danio_rerio_DN1531_c2_g1_i9.p1", "Danio_rerio_DN2724_c0_g1_i2.p1", "Danio_rerio_DN3276_c0_g1_i1.p1", "Danio_rerio_DN34078_c0_g1_i10.p1", "Danio_rerio_DN3550_c0_g1_i2.p1", "Danio_rerio_DN4216_c1_g3_i1.p1", "Danio_rerio_DN56…
423	GO:0006383	transcription by RNA polymerase III	15	1	1.24	0.72756	Danio_rerio_DN79159_c0_g1_i1.p1
424	GO:0006888	ER to Golgi vesicle-mediated transport	31	2	2.57	0.74096	c("Danio_rerio_DN1052_c4_g1_i1.p1", "Danio_rerio_DN3550_c0_g1_i2.p1")
425	GO:0007165	signal transduction	2436	154	202.18	0.74281	c("Danio_rerio_DN10061_c0_g1_i7.p1", "Danio_rerio_DN10263_c0_g1_i5.p1", "Danio_rerio_DN10263_c0_g1_i7.p1", "Danio_rerio_DN10272_c0_g1_i1.p1", "Danio_rerio_DN10373_c0_g1_i1.p1", "Danio_rerio_DN10476_c0_g1_i1.p1", "Danio_rerio_DN11015_c0_g1_i1.p1", "Danio_rerio_DN1103_c0_g1_i6.p1", "Danio_rerio_DN11138_c0_g1_i1.p1", "Danio_rerio_DN1120_c3_g1_i4.p1", "Danio_rerio_DN113_c1_g1_i1.p1", "Danio_rerio_DN1…
426	GO:0045786	negative regulation of cell cycle	61	21	5.06	0.74502	c("Danio_rerio_DN10144_c0_g2_i1.p1", "Danio_rerio_DN13583_c0_g1_i8.p1", "Danio_rerio_DN15_c8_g1_i2.p1", "Danio_rerio_DN1833_c0_g1_i34.p1", "Danio_rerio_DN1833_c0_g1_i35.p1", "Danio_rerio_DN2079_c0_g1_i5.p1", "Danio_rerio_DN3662_c0_g1_i1.p1", "Danio_rerio_DN37_c0_g2_i2.p1", "Danio_rerio_DN4331_c1_g1_i1.p1", "Danio_rerio_DN4382_c0_g2_i1.p1", "Danio_rerio_DN5059_c0_g1_i7.p1", "Danio_rerio_DN5088_c0_…
427	GO:0006081	cellular aldehyde metabolic process	16	1	1.33	0.75020	Danio_rerio_DN5911_c0_g1_i1.p1
428	GO:0006898	receptor-mediated endocytosis	16	1	1.33	0.75020	Danio_rerio_DN304_c0_g1_i6.p1
429	GO:0015908	fatty acid transport	16	1	1.33	0.75020	Danio_rerio_DN23120_c0_g1_i1.p1
430	GO:0007266	Rho protein signal transduction	37	2	3.07	0.75043	c("Danio_rerio_DN5081_c0_g2_i1.p1", "Danio_rerio_DN6822_c2_g1_i2.p1")
431	GO:0000398	mRNA splicing, via spliceosome	65	14	5.39	0.75272	c("Danio_rerio_DN1031_c0_g1_i1.p2", "Danio_rerio_DN1198_c0_g1_i1.p1", "Danio_rerio_DN1338_c0_g1_i2.p1", "Danio_rerio_DN14748_c0_g1_i1.p1", "Danio_rerio_DN1489_c4_g1_i1.p1", "Danio_rerio_DN16944_c0_g1_i1.p1", "Danio_rerio_DN2544_c0_g1_i14.p1", "Danio_rerio_DN2871_c0_g1_i3.p1", "Danio_rerio_DN4474_c0_g1_i1.p1", "Danio_rerio_DN5031_c0_g1_i2.p1", "Danio_rerio_DN6005_c0_g1_i1.p1", "Danio_rerio_DN7403_…
432	GO:0000902	cell morphogenesis	110	9	9.13	0.77087	c("Danio_rerio_DN10199_c0_g1_i1.p1", "Danio_rerio_DN10697_c1_g1_i1.p1", "Danio_rerio_DN11533_c0_g1_i3.p2", "Danio_rerio_DN2088_c0_g1_i4.p1", "Danio_rerio_DN2547_c0_g1_i1.p1", "Danio_rerio_DN2582_c1_g2_i2.p1", "Danio_rerio_DN4013_c2_g2_i13.p1", "Danio_rerio_DN6562_c0_g1_i1.p1", "Danio_rerio_DN9981_c0_g1_i1.p1")
433	GO:0048015	phosphatidylinositol-mediated signaling	27	2	2.24	0.77091	c("Danio_rerio_DN34078_c0_g1_i10.p1", "Danio_rerio_DN7773_c0_g1_i1.p1")
434	GO:0007249	I-kappaB kinase/NF-kappaB signaling	17	1	1.41	0.77096	Danio_rerio_DN11797_c0_g1_i1.p1
435	GO:0008286	insulin receptor signaling pathway	17	1	1.41	0.77096	Danio_rerio_DN11138_c0_g1_i1.p1
436	GO:0015986	ATP synthesis coupled proton transport	17	1	1.41	0.77096	Danio_rerio_DN23455_c0_g1_i1.p1
437	GO:0007154	cell communication	2609	164	216.54	0.77114	c("Danio_rerio_DN10061_c0_g1_i7.p1", "Danio_rerio_DN10263_c0_g1_i5.p1", "Danio_rerio_DN10263_c0_g1_i7.p1", "Danio_rerio_DN10272_c0_g1_i1.p1", "Danio_rerio_DN10373_c0_g1_i1.p1", "Danio_rerio_DN10476_c0_g1_i1.p1", "Danio_rerio_DN11015_c0_g1_i1.p1", "Danio_rerio_DN1103_c0_g1_i6.p1", "Danio_rerio_DN11138_c0_g1_i1.p1", "Danio_rerio_DN1120_c3_g1_i4.p1", "Danio_rerio_DN113_c1_g1_i1.p1", "Danio_rerio_DN1…
438	GO:0043087	regulation of GTPase activity	99	6	8.22	0.78668	c("Danio_rerio_DN2094_c0_g1_i11.p1", "Danio_rerio_DN2094_c0_g1_i15.p1", "Danio_rerio_DN2318_c0_g1_i5.p1", "Danio_rerio_DN6468_c0_g1_i9.p1", "Danio_rerio_DN7037_c0_g1_i11.p1", "Danio_rerio_DN928_c0_g1_i31.p1")
439	GO:0030097	hemopoiesis	22	2	1.83	0.78979	c("Danio_rerio_DN2299_c0_g1_i1.p1", "Danio_rerio_DN69662_c0_g1_i1.p1")
440	GO:0007188	adenylate cyclase-modulating G protein-c...	22	2	1.83	0.78979	c("Danio_rerio_DN1178_c0_g2_i2.p1", "Danio_rerio_DN144_c0_g1_i14.p1")
441	GO:0007600	sensory perception	125	5	10.37	0.79145	c("Danio_rerio_DN10543_c0_g1_i4.p1", "Danio_rerio_DN12625_c1_g1_i1.p1", "Danio_rerio_DN21804_c0_g1_i10.p1", "Danio_rerio_DN5388_c0_g1_i2.p2", "Danio_rerio_DN81797_c0_g1_i1.p1")
442	GO:0007169	transmembrane receptor protein tyrosine ...	132	9	10.96	0.79459	c("Danio_rerio_DN11138_c0_g1_i1.p1", "Danio_rerio_DN22709_c0_g1_i5.p1", "Danio_rerio_DN3861_c0_g1_i2.p1", "Danio_rerio_DN5513_c0_g2_i5.p1", "Danio_rerio_DN5636_c0_g1_i5.p1", "Danio_rerio_DN5944_c0_g1_i1.p1", "Danio_rerio_DN6243_c0_g1_i2.p1", "Danio_rerio_DN7701_c0_g1_i4.p1", "Danio_rerio_DN8492_c0_g1_i3.p1")
443	GO:0060271	cilium assembly	62	6	5.15	0.79508	c("Danio_rerio_DN11117_c0_g1_i1.p1", "Danio_rerio_DN13583_c0_g1_i8.p1", "Danio_rerio_DN1567_c0_g2_i1.p1", "Danio_rerio_DN25591_c0_g1_i3.p1", "Danio_rerio_DN5772_c0_g2_i3.p1", "Danio_rerio_DN8007_c0_g1_i10.p1")
444	GO:0043547	positive regulation of GTPase activity	65	4	5.39	0.79897	c("Danio_rerio_DN2094_c0_g1_i11.p1", "Danio_rerio_DN2094_c0_g1_i15.p1", "Danio_rerio_DN6468_c0_g1_i9.p1", "Danio_rerio_DN928_c0_g1_i31.p1")
445	GO:0006814	sodium ion transport	65	4	5.39	0.79897	c("Danio_rerio_DN16710_c0_g1_i2.p1", "Danio_rerio_DN2727_c0_g1_i1.p1", "Danio_rerio_DN343_c0_g1_i5.p1", "Danio_rerio_DN343_c0_g1_i8.p1")
446	GO:0019752	carboxylic acid metabolic process	353	20	29.3	0.80020	c("Danio_rerio_DN1097_c0_g1_i2.p1", "Danio_rerio_DN1241_c0_g1_i1.p1", "Danio_rerio_DN14636_c0_g1_i1.p1", "Danio_rerio_DN14986_c0_g2_i1.p1", "Danio_rerio_DN1863_c0_g1_i3.p1", "Danio_rerio_DN21092_c0_g3_i3.p1", "Danio_rerio_DN2381_c1_g1_i4.p1", "Danio_rerio_DN3190_c0_g1_i1.p1", "Danio_rerio_DN3437_c0_g1_i11.p2", "Danio_rerio_DN3437_c0_g1_i5.p1", "Danio_rerio_DN3780_c0_g1_i2.p1", "Danio_rerio_DN4120…
447	GO:0016311	dephosphorylation	223	22	18.51	0.80626	c("Danio_rerio_DN12964_c0_g1_i1.p1", "Danio_rerio_DN1368_c0_g1_i2.p1", "Danio_rerio_DN1487_c1_g2_i1.p1", "Danio_rerio_DN154_c10_g1_i7.p1", "Danio_rerio_DN154_c4_g1_i14.p1", "Danio_rerio_DN154_c4_g1_i15.p1", "Danio_rerio_DN16531_c0_g1_i1.p1", "Danio_rerio_DN2206_c0_g1_i12.p1", "Danio_rerio_DN25031_c0_g1_i6.p1", "Danio_rerio_DN2724_c0_g1_i2.p1", "Danio_rerio_DN3008_c1_g1_i4.p1", "Danio_rerio_DN4449…
448	GO:0031032	actomyosin structure organization	27	3	2.24	0.80706	c("Danio_rerio_DN1403_c0_g1_i1.p1", "Danio_rerio_DN2094_c0_g1_i11.p1", "Danio_rerio_DN2094_c0_g1_i15.p1")
449	GO:0007420	brain development	19	1	1.58	0.80744	Danio_rerio_DN10697_c1_g1_i1.p1
450	GO:0008543	fibroblast growth factor receptor signal...	19	1	1.58	0.80744	Danio_rerio_DN5513_c0_g2_i5.p1
451	GO:0006826	iron ion transport	19	1	1.58	0.80744	Danio_rerio_DN8910_c0_g1_i1.p1
452	GO:0031175	neuron projection development	99	7	8.22	0.80763	c("Danio_rerio_DN10199_c0_g1_i1.p1", "Danio_rerio_DN10697_c1_g1_i1.p1", "Danio_rerio_DN2088_c0_g1_i4.p1", "Danio_rerio_DN2582_c1_g2_i2.p1", "Danio_rerio_DN4013_c2_g2_i13.p1", "Danio_rerio_DN6562_c0_g1_i1.p1", "Danio_rerio_DN793_c0_g1_i4.p1")
453	GO:0046488	phosphatidylinositol metabolic process	103	7	8.55	0.80773	c("Danio_rerio_DN12964_c0_g1_i1.p1", "Danio_rerio_DN1368_c0_g1_i2.p1", "Danio_rerio_DN2724_c0_g1_i2.p1", "Danio_rerio_DN34078_c0_g1_i10.p1", "Danio_rerio_DN3550_c0_g1_i2.p1", "Danio_rerio_DN4216_c1_g3_i1.p1", "Danio_rerio_DN5684_c6_g1_i1.p1")
454	GO:0007229	integrin-mediated signaling pathway	36	2	2.99	0.81219	c("Danio_rerio_DN2115_c0_g1_i1.p1", "Danio_rerio_DN29212_c0_g1_i3.p1")
455	GO:0010506	regulation of autophagy	20	1	1.66	0.82345	Danio_rerio_DN178_c0_g1_i6.p1
456	GO:0045087	innate immune response	79	2	6.56	0.82453	c("Danio_rerio_DN21949_c0_g1_i1.p1", "Danio_rerio_DN31843_c0_g1_i1.p1")
457	GO:0016192	vesicle-mediated transport	426	22	35.36	0.82812	c("Danio_rerio_DN1052_c4_g1_i1.p1", "Danio_rerio_DN1410_c0_g1_i10.p1", "Danio_rerio_DN20294_c0_g1_i4.p1", "Danio_rerio_DN2737_c0_g1_i6.p2", "Danio_rerio_DN2853_c2_g1_i1.p1", "Danio_rerio_DN304_c0_g1_i6.p1", "Danio_rerio_DN3156_c0_g1_i1.p1", "Danio_rerio_DN3174_c0_g4_i1.p1", "Danio_rerio_DN3550_c0_g1_i2.p1", "Danio_rerio_DN3665_c2_g1_i5.p1", "Danio_rerio_DN3733_c0_g1_i1.p1", "Danio_rerio_DN4232_c1…
458	GO:0007160	cell-matrix adhesion	38	2	3.15	0.83541	c("Danio_rerio_DN12152_c0_g2_i2.p1", "Danio_rerio_DN29212_c0_g1_i3.p1")
459	GO:0035023	regulation of Rho protein signal transdu...	21	1	1.74	0.83812	Danio_rerio_DN5081_c0_g2_i1.p1
460	GO:0030155	regulation of cell adhesion	21	1	1.74	0.83812	Danio_rerio_DN4657_c0_g1_i22.p1
461	GO:0007015	actin filament organization	169	12	14.03	0.84631	c("Danio_rerio_DN2206_c0_g1_i12.p1", "Danio_rerio_DN270_c0_g1_i13.p1", "Danio_rerio_DN270_c0_g1_i51.p1", "Danio_rerio_DN2737_c0_g1_i6.p2", "Danio_rerio_DN28_c1_g1_i2.p1", "Danio_rerio_DN3008_c1_g1_i4.p1", "Danio_rerio_DN4105_c0_g1_i1.p1", "Danio_rerio_DN416_c0_g3_i9.p1", "Danio_rerio_DN588_c1_g1_i4.p1", "Danio_rerio_DN6215_c0_g1_i2.p1", "Danio_rerio_DN773_c0_g1_i3.p1", "Danio_rerio_DN7943_c0_g1_i…
462	GO:0050708	regulation of protein secretion	34	3	2.82	0.85132	c("Danio_rerio_DN2254_c0_g1_i2.p1", "Danio_rerio_DN3720_c0_g1_i1.p1", "Danio_rerio_DN4489_c1_g1_i2.p1")
463	GO:0006506	GPI anchor biosynthetic process	27	2	2.24	0.85143	c("Danio_rerio_DN3550_c0_g1_i2.p1", "Danio_rerio_DN5684_c6_g1_i1.p1")
464	GO:0006879	cellular iron ion homeostasis	23	1	1.91	0.86392	Danio_rerio_DN8910_c0_g1_i1.p1
465	GO:0007605	sensory perception of sound	58	3	4.81	0.87053	c("Danio_rerio_DN10543_c0_g1_i4.p1", "Danio_rerio_DN21804_c0_g1_i10.p1", "Danio_rerio_DN5388_c0_g1_i2.p2")
466	GO:0009116	nucleoside metabolic process	52	5	4.32	0.87483	c("Danio_rerio_DN11699_c0_g1_i1.p1", "Danio_rerio_DN21140_c0_g1_i1.p1", "Danio_rerio_DN22113_c0_g2_i1.p1", "Danio_rerio_DN5304_c1_g1_i1.p1", "Danio_rerio_DN7341_c0_g1_i1.p1")
467	GO:0007417	central nervous system development	43	2	3.57	0.87537	c("Danio_rerio_DN10697_c1_g1_i1.p1", "Danio_rerio_DN13391_c0_g1_i7.p1")
468	GO:0015031	protein transport	373	25	30.96	0.87948	c("Danio_rerio_DN1330_c0_g1_i1.p1", "Danio_rerio_DN1410_c0_g1_i10.p1", "Danio_rerio_DN1466_c0_g1_i2.p1", "Danio_rerio_DN1492_c0_g2_i1.p1", "Danio_rerio_DN15323_c0_g2_i7.p1", "Danio_rerio_DN16138_c0_g1_i2.p1", "Danio_rerio_DN19026_c0_g1_i1.p1", "Danio_rerio_DN20294_c0_g1_i4.p1", "Danio_rerio_DN2254_c0_g1_i2.p1", "Danio_rerio_DN2791_c0_g1_i2.p1", "Danio_rerio_DN2853_c2_g1_i1.p1", "Danio_rerio_DN303…
469	GO:0016051	carbohydrate biosynthetic process	39	4	3.24	0.88519	c("Danio_rerio_DN2324_c0_g1_i1.p1", "Danio_rerio_DN2338_c0_g1_i2.p1", "Danio_rerio_DN2836_c0_g1_i12.p1", "Danio_rerio_DN3625_c0_g1_i1.p1")
470	GO:0046854	phosphatidylinositol phosphorylation	25	1	2.07	0.88560	Danio_rerio_DN34078_c0_g1_i10.p1
471	GO:0043269	regulation of ion transport	25	1	2.07	0.88560	Danio_rerio_DN23114_c0_g1_i5.p2
472	GO:0006886	intracellular protein transport	270	19	22.41	0.88573	c("Danio_rerio_DN1410_c0_g1_i10.p1", "Danio_rerio_DN1466_c0_g1_i2.p1", "Danio_rerio_DN1492_c0_g2_i1.p1", "Danio_rerio_DN15323_c0_g2_i7.p1", "Danio_rerio_DN16138_c0_g1_i2.p1", "Danio_rerio_DN19026_c0_g1_i1.p1", "Danio_rerio_DN20294_c0_g1_i4.p1", "Danio_rerio_DN2791_c0_g1_i2.p1", "Danio_rerio_DN2853_c2_g1_i1.p1", "Danio_rerio_DN3034_c0_g1_i1.p1", "Danio_rerio_DN3156_c0_g1_i1.p1", "Danio_rerio_DN329…
473	GO:0045893	positive regulation of transcription, DN...	73	4	6.06	0.88583	c("Danio_rerio_DN11868_c0_g1_i6.p1", "Danio_rerio_DN13564_c0_g2_i1.p1", "Danio_rerio_DN5142_c0_g1_i1.p1", "Danio_rerio_DN5216_c0_g1_i6.p1")
474	GO:0006812	cation transport	611	27	50.71	0.88625	c("Danio_rerio_DN10355_c0_g1_i4.p2", "Danio_rerio_DN1174_c0_g1_i15.p1", "Danio_rerio_DN12965_c0_g2_i3.p1", "Danio_rerio_DN14392_c0_g1_i1.p1", "Danio_rerio_DN1505_c0_g1_i4.p1", "Danio_rerio_DN15930_c0_g1_i2.p1", "Danio_rerio_DN16710_c0_g1_i2.p1", "Danio_rerio_DN1751_c0_g1_i2.p1", "Danio_rerio_DN18021_c0_g1_i1.p1", "Danio_rerio_DN216_c0_g1_i4.p1", "Danio_rerio_DN2262_c4_g1_i1.p1", "Danio_rerio_DN23…
475	GO:0009190	cyclic nucleotide biosynthetic process	48	3	3.98	0.89508	c("Danio_rerio_DN12939_c0_g1_i5.p1", "Danio_rerio_DN20348_c0_g1_i2.p1", "Danio_rerio_DN4210_c0_g2_i1.p1")
476	GO:0006839	mitochondrial transport	26	1	2.16	0.89511	Danio_rerio_DN9688_c0_g1_i2.p1
477	GO:0007034	vacuolar transport	26	1	2.16	0.89511	Danio_rerio_DN4191_c0_g1_i2.p1
478	GO:0007155	cell adhesion	668	19	55.44	0.89633	c("Danio_rerio_DN11163_c0_g1_i3.p1", "Danio_rerio_DN12152_c0_g2_i2.p1", "Danio_rerio_DN13577_c0_g1_i7.p1", "Danio_rerio_DN1806_c0_g1_i1.p1", "Danio_rerio_DN2088_c0_g1_i4.p1", "Danio_rerio_DN21804_c0_g1_i10.p1", "Danio_rerio_DN28_c1_g1_i2.p1", "Danio_rerio_DN29212_c0_g1_i3.p1", "Danio_rerio_DN38448_c0_g1_i4.p1", "Danio_rerio_DN4427_c0_g3_i1.p1", "Danio_rerio_DN4657_c0_g1_i22.p1", "Danio_rerio_DN55…
479	GO:0006414	translational elongation	27	1	2.24	0.90384	Danio_rerio_DN170_c0_g2_i1.p1
480	GO:0006915	apoptotic process	222	9	18.43	0.90617	c("Danio_rerio_DN11015_c0_g1_i1.p1", "Danio_rerio_DN11564_c0_g1_i1.p1", "Danio_rerio_DN134_c0_g6_i1.p1", "Danio_rerio_DN2950_c0_g1_i2.p1", "Danio_rerio_DN3695_c0_g1_i2.p1", "Danio_rerio_DN37_c0_g2_i2.p1", "Danio_rerio_DN3963_c1_g1_i11.p1", "Danio_rerio_DN4565_c0_g2_i1.p1", "Danio_rerio_DN5341_c0_g1_i4.p1")
481	GO:0007275	multicellular organism development	537	32	44.57	0.90830	c("Danio_rerio_DN10199_c0_g1_i1.p1", "Danio_rerio_DN10543_c0_g1_i4.p1", "Danio_rerio_DN10697_c1_g1_i1.p1", "Danio_rerio_DN1103_c0_g1_i6.p1", "Danio_rerio_DN11650_c0_g1_i3.p1", "Danio_rerio_DN12157_c0_g1_i12.p1", "Danio_rerio_DN1270_c3_g1_i2.p1", "Danio_rerio_DN1270_c3_g1_i3.p1", "Danio_rerio_DN13391_c0_g1_i7.p1", "Danio_rerio_DN15710_c2_g1_i2.p1", "Danio_rerio_DN1995_c4_g2_i1.p1", "Danio_rerio_DN…
482	GO:0055085	transmembrane transport	1012	61	83.99	0.90871	c("Danio_rerio_DN10355_c0_g1_i4.p2", "Danio_rerio_DN1174_c0_g1_i15.p1", "Danio_rerio_DN12252_c0_g1_i1.p1", "Danio_rerio_DN12965_c0_g2_i3.p1", "Danio_rerio_DN14096_c0_g2_i3.p1", "Danio_rerio_DN14392_c0_g1_i1.p1", "Danio_rerio_DN1505_c0_g1_i4.p1", "Danio_rerio_DN15930_c0_g1_i2.p1", "Danio_rerio_DN16138_c0_g1_i2.p1", "Danio_rerio_DN16710_c0_g1_i2.p1", "Danio_rerio_DN18021_c0_g1_i1.p1", "Danio_rerio_…
483	GO:0006979	response to oxidative stress	33	2	2.74	0.91172	c("Danio_rerio_DN122_c0_g1_i3.p1", "Danio_rerio_DN3948_c0_g1_i3.p1")
484	GO:0042310	vasoconstriction	29	1	2.41	0.91917	Danio_rerio_DN18021_c0_g1_i1.p1
485	GO:0007219	Notch signaling pathway	49	2	4.07	0.92249	c("Danio_rerio_DN4787_c6_g1_i15.p1", "Danio_rerio_DN855_c0_g1_i3.p1")
486	GO:0046907	intracellular transport	406	31	33.7	0.92789	c("Danio_rerio_DN1052_c4_g1_i1.p1", "Danio_rerio_DN11345_c0_g1_i18.p1", "Danio_rerio_DN1355_c0_g1_i1.p1", "Danio_rerio_DN1410_c0_g1_i10.p1", "Danio_rerio_DN1466_c0_g1_i2.p1", "Danio_rerio_DN1492_c0_g2_i1.p1", "Danio_rerio_DN15323_c0_g2_i7.p1", "Danio_rerio_DN16138_c0_g1_i2.p1", "Danio_rerio_DN19026_c0_g1_i1.p1", "Danio_rerio_DN20294_c0_g1_i4.p1", "Danio_rerio_DN23523_c0_g1_i7.p1", "Danio_rerio_DN…
487	GO:0023051	regulation of signaling	358	26	29.71	0.93242	c("Danio_rerio_DN11015_c0_g1_i1.p1", "Danio_rerio_DN1120_c3_g1_i4.p1", "Danio_rerio_DN1347_c3_g1_i12.p1", "Danio_rerio_DN13932_c0_g1_i6.p1", "Danio_rerio_DN157_c1_g1_i1.p1", "Danio_rerio_DN1617_c0_g1_i1.p1", "Danio_rerio_DN2056_c1_g1_i1.p1", "Danio_rerio_DN2254_c0_g1_i2.p1", "Danio_rerio_DN2887_c0_g2_i6.p1", "Danio_rerio_DN3009_c0_g1_i1.p1", "Danio_rerio_DN3695_c0_g1_i2.p1", "Danio_rerio_DN3787_c…
488	GO:0051260	protein homooligomerization	69	3	5.73	0.93344	c("Danio_rerio_DN2160_c1_g2_i1.p1", "Danio_rerio_DN424_c1_g4_i1.p1", "Danio_rerio_DN7876_c0_g2_i2.p1")
489	GO:0006457	protein folding	89	5	7.39	0.93383	c("Danio_rerio_DN1783_c0_g1_i3.p1", "Danio_rerio_DN192_c0_g1_i4.p1", "Danio_rerio_DN3114_c0_g1_i1.p1", "Danio_rerio_DN3911_c0_g1_i1.p1", "Danio_rerio_DN9981_c0_g1_i1.p1")
490	GO:0042127	regulation of cell proliferation	68	8	5.64	0.93707	c("Danio_rerio_DN178_c0_g1_i6.p1", "Danio_rerio_DN202_c3_g1_i3.p1", "Danio_rerio_DN2285_c0_g1_i2.p1", "Danio_rerio_DN2479_c0_g1_i2.p1", "Danio_rerio_DN4365_c0_g1_i1.p1", "Danio_rerio_DN4565_c0_g2_i1.p1", "Danio_rerio_DN5513_c0_g2_i5.p1", "Danio_rerio_DN90700_c0_g1_i1.p1")
491	GO:0006914	autophagy	52	2	4.32	0.93781	c("Danio_rerio_DN178_c0_g1_i6.p1", "Danio_rerio_DN3766_c0_g1_i1.p1")
492	GO:1902600	proton transmembrane transport	50	2	4.15	0.94295	c("Danio_rerio_DN23455_c0_g1_i1.p1", "Danio_rerio_DN360_c1_g5_i1.p1")
493	GO:0001568	blood vessel development	54	2	4.48	0.94563	c("Danio_rerio_DN820_c0_g1_i3.p1", "Danio_rerio_DN820_c0_g1_i5.p1")
494	GO:0006096	glycolytic process	56	2	4.65	0.95290	c("Danio_rerio_DN21092_c0_g3_i3.p1", "Danio_rerio_DN73283_c0_g1_i1.p1")
495	GO:0003341	cilium movement	36	1	2.99	0.95599	Danio_rerio_DN25646_c0_g1_i1.p1
496	GO:0006468	protein phosphorylation	917	70	76.11	0.95622	c("Danio_rerio_DN1_c2_g1_i3.p1", "Danio_rerio_DN10144_c0_g2_i1.p1", "Danio_rerio_DN1053_c0_g1_i2.p1", "Danio_rerio_DN10927_c0_g4_i5.p1", "Danio_rerio_DN1114_c3_g1_i3.p1", "Danio_rerio_DN13209_c0_g1_i1.p1", "Danio_rerio_DN1347_c3_g1_i12.p1", "Danio_rerio_DN13542_c0_g1_i15.p1", "Danio_rerio_DN1364_c1_g1_i1.p1", "Danio_rerio_DN13932_c0_g1_i6.p1", "Danio_rerio_DN1398_c0_g1_i8.p1", "Danio_rerio_DN1478…
497	GO:0045892	negative regulation of transcription, DN...	77	3	6.39	0.95628	c("Danio_rerio_DN16609_c0_g2_i5.p1", "Danio_rerio_DN2391_c0_g1_i1.p1", "Danio_rerio_DN84294_c0_g1_i1.p1")
498	GO:0071805	potassium ion transmembrane transport	38	1	3.15	0.96301	Danio_rerio_DN29911_c0_g1_i1.p1
499	GO:0034220	ion transmembrane transport	365	13	30.29	0.97299	c("Danio_rerio_DN12965_c0_g2_i3.p1", "Danio_rerio_DN1505_c0_g1_i4.p1", "Danio_rerio_DN18021_c0_g1_i1.p1", "Danio_rerio_DN18963_c0_g1_i1.p1", "Danio_rerio_DN2242_c1_g1_i1.p1", "Danio_rerio_DN2254_c0_g1_i2.p1", "Danio_rerio_DN23455_c0_g1_i1.p1", "Danio_rerio_DN2490_c1_g1_i1.p1", "Danio_rerio_DN28038_c0_g1_i1.p1", "Danio_rerio_DN29911_c0_g1_i1.p1", "Danio_rerio_DN360_c1_g5_i1.p1", "Danio_rerio_DN522…
500	GO:0002224	toll-like receptor signaling pathway	42	1	3.49	0.97387	Danio_rerio_DN31843_c0_g1_i1.p1
501	GO:0007596	blood coagulation	65	2	5.39	0.97557	c("Danio_rerio_DN10548_c3_g1_i1.p1", "Danio_rerio_DN1881_c0_g1_i1.p1")
502	GO:0045944	positive regulation of transcription by ...	47	3	3.9	0.97591	c("Danio_rerio_DN11868_c0_g1_i6.p1", "Danio_rerio_DN13564_c0_g2_i1.p1", "Danio_rerio_DN5216_c0_g1_i6.p1")
503	GO:0006935	chemotaxis	94	6	7.8	0.97598	c("Danio_rerio_DN10697_c1_g1_i1.p1", "Danio_rerio_DN2088_c0_g1_i4.p1", "Danio_rerio_DN2582_c1_g2_i2.p1", "Danio_rerio_DN4013_c2_g2_i13.p1", "Danio_rerio_DN49695_c0_g1_i1.p1", "Danio_rerio_DN6562_c0_g1_i1.p1")
504	GO:0006313	transposition, DNA-mediated	46	1	3.82	0.98154	Danio_rerio_DN889_c0_g1_i2.p1
505	GO:0016477	cell migration	69	2	5.73	0.98185	c("Danio_rerio_DN4105_c0_g1_i1.p1", "Danio_rerio_DN542_c0_g1_i8.p1")
506	GO:0006418	tRNA aminoacylation for protein translat...	47	1	3.9	0.98308	Danio_rerio_DN1863_c0_g1_i3.p1
507	GO:0098609	cell-cell adhesion	425	4	35.27	0.99185	c("Danio_rerio_DN11163_c0_g1_i3.p1", "Danio_rerio_DN21804_c0_g1_i10.p1", "Danio_rerio_DN38448_c0_g1_i4.p1", "Danio_rerio_DN6497_c0_g2_i5.p1")
508	GO:0050953	sensory perception of light stimulus	56	1	4.65	0.99227	Danio_rerio_DN81797_c0_g1_i1.p1
509	GO:0006464	cellular protein modification process	1739	167	144.33	0.99302	c("Danio_rerio_DN1_c2_g1_i3.p1", "Danio_rerio_DN10144_c0_g2_i1.p1", "Danio_rerio_DN1053_c0_g1_i2.p1", "Danio_rerio_DN1055_c0_g3_i3.p1", "Danio_rerio_DN10927_c0_g4_i5.p1", "Danio_rerio_DN110_c1_g1_i4.p1", "Danio_rerio_DN1102_c3_g1_i3.p1", "Danio_rerio_DN1114_c3_g1_i3.p1", "Danio_rerio_DN11269_c0_g1_i2.p1", "Danio_rerio_DN1153_c0_g2_i1.p1", "Danio_rerio_DN11583_c0_g1_i4.p1", "Danio_rerio_DN11691_c0…
510	GO:0006412	translation	269	17	22.33	0.99433	c("Danio_rerio_DN11762_c0_g1_i2.p1", "Danio_rerio_DN1362_c0_g1_i3.p1", "Danio_rerio_DN170_c0_g2_i1.p1", "Danio_rerio_DN1777_c0_g1_i1.p1", "Danio_rerio_DN18002_c0_g1_i1.p1", "Danio_rerio_DN1863_c0_g1_i3.p1", "Danio_rerio_DN2037_c0_g1_i1.p1", "Danio_rerio_DN2083_c0_g1_i4.p1", "Danio_rerio_DN2517_c0_g1_i1.p1", "Danio_rerio_DN2945_c0_g1_i5.p1", "Danio_rerio_DN314_c0_g1_i4.p1", "Danio_rerio_DN3261_c0_…
511	GO:0006955	immune response	321	7	26.64	0.99554	c("Danio_rerio_DN17328_c0_g1_i1.p1", "Danio_rerio_DN18021_c0_g1_i1.p1", "Danio_rerio_DN21949_c0_g1_i1.p1", "Danio_rerio_DN26476_c0_g1_i1.p1", "Danio_rerio_DN31843_c0_g1_i1.p1", "Danio_rerio_DN6129_c0_g1_i10.p1", "Danio_rerio_DN7042_c0_g1_i5.p1")
512	GO:0007268	chemical synaptic transmission	111	4	9.21	0.99616	c("Danio_rerio_DN118_c1_g1_i1.p1", "Danio_rerio_DN713_c0_g1_i12.p1", "Danio_rerio_DN828_c0_g1_i3.p1", "Danio_rerio_DN8411_c0_g1_i1.p1")
513	GO:0006887	exocytosis	109	2	9.05	0.99707	c("Danio_rerio_DN5490_c1_g1_i1.p1", "Danio_rerio_DN713_c0_g1_i12.p1")
514	GO:0006813	potassium ion transport	231	8	19.17	0.99724	c("Danio_rerio_DN216_c0_g1_i4.p1", "Danio_rerio_DN2727_c0_g1_i1.p1", "Danio_rerio_DN29911_c0_g1_i1.p1", "Danio_rerio_DN424_c1_g4_i1.p1", "Danio_rerio_DN49714_c0_g1_i5.p1", "Danio_rerio_DN5784_c0_g1_i1.p1", "Danio_rerio_DN7555_c1_g1_i2.p1", "Danio_rerio_DN7876_c0_g2_i2.p1")
515	GO:0009968	negative regulation of signal transducti...	87	2	7.22	0.99772	c("Danio_rerio_DN1120_c3_g1_i4.p1", "Danio_rerio_DN4908_c4_g1_i1.p1")
516	GO:0007264	small GTPase mediated signal transductio...	266	13	22.08	0.99821	c("Danio_rerio_DN113_c1_g1_i1.p1", "Danio_rerio_DN2887_c0_g2_i6.p1", "Danio_rerio_DN29753_c0_g2_i1.p1", "Danio_rerio_DN300_c1_g1_i1.p1", "Danio_rerio_DN35586_c0_g1_i4.p1", "Danio_rerio_DN5081_c0_g2_i1.p1", "Danio_rerio_DN680_c0_g1_i4.p1", "Danio_rerio_DN6822_c2_g1_i2.p1", "Danio_rerio_DN7521_c4_g1_i1.p1", "Danio_rerio_DN809_c1_g1_i2.p1", "Danio_rerio_DN858_c0_g1_i5.p1", "Danio_rerio_DN9226_c1_g1_…
517	GO:0009966	regulation of signal transduction	311	23	25.81	0.99862	c("Danio_rerio_DN11015_c0_g1_i1.p1", "Danio_rerio_DN1120_c3_g1_i4.p1", "Danio_rerio_DN1347_c3_g1_i12.p1", "Danio_rerio_DN13932_c0_g1_i6.p1", "Danio_rerio_DN157_c1_g1_i1.p1", "Danio_rerio_DN1617_c0_g1_i1.p1", "Danio_rerio_DN2056_c1_g1_i1.p1", "Danio_rerio_DN2887_c0_g2_i6.p1", "Danio_rerio_DN3009_c0_g1_i1.p1", "Danio_rerio_DN3695_c0_g1_i2.p1", "Danio_rerio_DN3787_c0_g1_i11.p1", "Danio_rerio_DN38186…
518	GO:0007166	cell surface receptor signaling pathway	614	43	50.96	0.99869	c("Danio_rerio_DN10476_c0_g1_i1.p1", "Danio_rerio_DN1103_c0_g1_i6.p1", "Danio_rerio_DN11138_c0_g1_i1.p1", "Danio_rerio_DN11333_c0_g1_i1.p1", "Danio_rerio_DN1165_c2_g1_i2.p1", "Danio_rerio_DN1187_c0_g1_i1.p1", "Danio_rerio_DN145_c12_g2_i1.p1", "Danio_rerio_DN1476_c5_g1_i2.p1", "Danio_rerio_DN1487_c1_g2_i1.p1", "Danio_rerio_DN15198_c1_g1_i3.p1", "Danio_rerio_DN16885_c0_g1_i2.p1", "Danio_rerio_DN180…
519	GO:0042981	regulation of apoptotic process	149	4	12.37	0.99880	c("Danio_rerio_DN134_c0_g6_i1.p1", "Danio_rerio_DN2950_c0_g1_i2.p1", "Danio_rerio_DN4565_c0_g2_i1.p1", "Danio_rerio_DN5341_c0_g1_i4.p1")
520	GO:0007010	cytoskeleton organization	561	65	46.56	0.99890	c("Danio_rerio_DN10803_c0_g1_i1.p1", "Danio_rerio_DN1088_c0_g1_i1.p1", "Danio_rerio_DN10938_c0_g1_i8.p1", "Danio_rerio_DN11464_c0_g1_i6.p1", "Danio_rerio_DN11564_c0_g1_i1.p1", "Danio_rerio_DN1202_c3_g2_i7.p1", "Danio_rerio_DN12235_c0_g2_i3.p1", "Danio_rerio_DN1330_c0_g2_i3.p1", "Danio_rerio_DN13583_c0_g1_i8.p1", "Danio_rerio_DN1367_c0_g1_i1.p1", "Danio_rerio_DN13994_c0_g1_i1.p1", "Danio_rerio_DN1…
521	GO:0006508	proteolysis	785	55	65.15	0.99898	c("Danio_rerio_DN1_c10_g2_i21.p1", "Danio_rerio_DN1_c10_g2_i23.p1", "Danio_rerio_DN1023_c0_g1_i2.p1", "Danio_rerio_DN1023_c0_g1_i4.p1", "Danio_rerio_DN1055_c0_g3_i3.p1", "Danio_rerio_DN10749_c1_g2_i2.p1", "Danio_rerio_DN11269_c0_g1_i2.p1", "Danio_rerio_DN11594_c0_g2_i4.p1", "Danio_rerio_DN11691_c0_g1_i2.p1", "Danio_rerio_DN11950_c0_g1_i1.p1", "Danio_rerio_DN1248_c0_g2_i4.p1", "Danio_rerio_DN13178…
522	GO:0070588	calcium ion transmembrane transport	119	2	9.88	0.99962	c("Danio_rerio_DN12965_c0_g2_i3.p1", "Danio_rerio_DN1505_c0_g1_i4.p1")
523	GO:0055114	oxidation-reduction process	799	41	66.31	0.99985	c("Danio_rerio_DN122_c0_g1_i3.p1", "Danio_rerio_DN1247_c0_g1_i17.p1", "Danio_rerio_DN1374_c0_g2_i8.p1", "Danio_rerio_DN14986_c0_g2_i1.p1", "Danio_rerio_DN15904_c0_g1_i2.p1", "Danio_rerio_DN2064_c0_g1_i1.p1", "Danio_rerio_DN210_c0_g1_i17.p1", "Danio_rerio_DN2381_c1_g1_i4.p1", "Danio_rerio_DN2389_c0_g3_i1.p1", "Danio_rerio_DN2433_c0_g1_i2.p1", "Danio_rerio_DN2447_c0_g1_i12.p1", "Danio_rerio_DN2447_…
524	GO:0006869	lipid transport	265	12	21.99	0.99999	c("Danio_rerio_DN11933_c0_g1_i1.p1", "Danio_rerio_DN1379_c0_g2_i1.p1", "Danio_rerio_DN1536_c0_g1_i1.p1", "Danio_rerio_DN1745_c0_g1_i16.p1", "Danio_rerio_DN18777_c0_g1_i1.p1", "Danio_rerio_DN23120_c0_g1_i1.p1", "Danio_rerio_DN3738_c0_g1_i9.p1", "Danio_rerio_DN3919_c0_g1_i5.p1", "Danio_rerio_DN6111_c0_g1_i5.p1", "Danio_rerio_DN664_c0_g1_i5.p1", "Danio_rerio_DN802_c3_g1_i1.p1", "Danio_rerio_DN9184_c…
525	GO:0015074	DNA integration	190	1	15.77	1.00000	Danio_rerio_DN4951_c0_g1_i16.p1
526	GO:0007186	G protein-coupled receptor signaling pat...	734	25	60.92	1.00000	c("Danio_rerio_DN10272_c0_g1_i1.p1", "Danio_rerio_DN11333_c0_g1_i1.p1", "Danio_rerio_DN11540_c0_g2_i6.p1", "Danio_rerio_DN1178_c0_g2_i2.p1", "Danio_rerio_DN14151_c0_g1_i1.p1", "Danio_rerio_DN14239_c0_g1_i2.p1", "Danio_rerio_DN144_c0_g1_i14.p1", "Danio_rerio_DN1476_c5_g1_i2.p1", "Danio_rerio_DN15749_c0_g1_i1.p1", "Danio_rerio_DN16229_c0_g1_i2.p1", "Danio_rerio_DN16885_c0_g1_i2.p1", "Danio_rerio_DN…
527	GO:0007156	homophilic cell adhesion via plasma memb...	363	3	30.13	1.00000	c("Danio_rerio_DN11163_c0_g1_i3.p1", "Danio_rerio_DN21804_c0_g1_i10.p1", "Danio_rerio_DN6497_c0_g2_i5.p1")
528	GO:0019538	protein metabolic process	2831	224	234.96	1.00000	c("Danio_rerio_DN1_c10_g2_i21.p1", "Danio_rerio_DN1_c10_g2_i23.p1", "Danio_rerio_DN1_c2_g1_i3.p1", "Danio_rerio_DN10144_c0_g2_i1.p1", "Danio_rerio_DN1023_c0_g1_i2.p1", "Danio_rerio_DN1023_c0_g1_i4.p1", "Danio_rerio_DN1053_c0_g1_i2.p1", "Danio_rerio_DN1055_c0_g3_i3.p1", "Danio_rerio_DN10749_c1_g2_i2.p1", "Danio_rerio_DN10927_c0_g4_i5.p1", "Danio_rerio_DN110_c1_g1_i4.p1", "Danio_rerio_DN1102_c3_g1_…
529	GO:0070302	regulation of stress-activated protein k...	12	4	1	1.00000	c("Danio_rerio_DN1347_c3_g1_i12.p1", "Danio_rerio_DN13932_c0_g1_i6.p1", "Danio_rerio_DN3695_c0_g1_i2.p1", "Danio_rerio_DN7144_c0_g1_i1.p1")
530	GO:0070304	positive regulation of stress-activated ...	5	1	0.41	1.00000	Danio_rerio_DN7144_c0_g1_i1.p1
531	GO:2000112	regulation of cellular macromolecule bio...	1311	109	108.81	1.00000	c("Danio_rerio_DN10195_c0_g2_i2.p1", "Danio_rerio_DN10258_c0_g1_i1.p1", "Danio_rerio_DN1043_c0_g3_i2.p1", "Danio_rerio_DN10476_c0_g1_i1.p1", "Danio_rerio_DN10697_c1_g1_i1.p1", "Danio_rerio_DN11192_c0_g1_i1.p1", "Danio_rerio_DN112_c2_g1_i2.p1", "Danio_rerio_DN11617_c0_g3_i2.p4", "Danio_rerio_DN1165_c2_g1_i2.p1", "Danio_rerio_DN11868_c0_g1_i6.p1", "Danio_rerio_DN1187_c0_g1_i1.p1", "Danio_rerio_DN13…
532	GO:2000113	negative regulation of cellular macromol...	99	4	8.22	1.00000	c("Danio_rerio_DN16609_c0_g2_i5.p1", "Danio_rerio_DN2391_c0_g1_i1.p1", "Danio_rerio_DN5158_c0_g2_i1.p1", "Danio_rerio_DN84294_c0_g1_i1.p1")
533	GO:0050000	chromosome localization	5	1	0.41	1.00000	Danio_rerio_DN3208_c0_g1_i2.p1
534	GO:0015711	organic anion transport	112	10	9.3	1.00000	c("Danio_rerio_DN11933_c0_g1_i1.p1", "Danio_rerio_DN1379_c0_g2_i1.p1", "Danio_rerio_DN1745_c0_g1_i16.p1", "Danio_rerio_DN23120_c0_g1_i1.p1", "Danio_rerio_DN239_c0_g1_i1.p1", "Danio_rerio_DN3738_c0_g1_i9.p1", "Danio_rerio_DN5325_c0_g1_i8.p2", "Danio_rerio_DN6111_c0_g1_i5.p1", "Danio_rerio_DN664_c0_g1_i5.p1", "Danio_rerio_DN802_c3_g1_i1.p1")
535	GO:0006144	purine nucleobase metabolic process	6	1	0.5	1.00000	Danio_rerio_DN1807_c0_g1_i4.p1
536	GO:0002376	immune system process	366	9	30.38	1.00000	c("Danio_rerio_DN17328_c0_g1_i1.p1", "Danio_rerio_DN18021_c0_g1_i1.p1", "Danio_rerio_DN21949_c0_g1_i1.p1", "Danio_rerio_DN2299_c0_g1_i1.p1", "Danio_rerio_DN26476_c0_g1_i1.p1", "Danio_rerio_DN31843_c0_g1_i1.p1", "Danio_rerio_DN6129_c0_g1_i10.p1", "Danio_rerio_DN69662_c0_g1_i1.p1", "Danio_rerio_DN7042_c0_g1_i5.p1")
537	GO:0046950	cellular ketone body metabolic process	1	1	0.08	1.00000	Danio_rerio_DN4318_c0_g1_i1.p1
538	GO:1902099	regulation of metaphase/anaphase transit...	14	10	1.16	1.00000	c("Danio_rerio_DN1833_c0_g1_i34.p1", "Danio_rerio_DN1833_c0_g1_i35.p1", "Danio_rerio_DN2079_c0_g1_i5.p1", "Danio_rerio_DN4382_c0_g2_i1.p1", "Danio_rerio_DN5012_c0_g1_i1.p1", "Danio_rerio_DN5233_c1_g1_i12.p1", "Danio_rerio_DN5233_c1_g1_i7.p1", "Danio_rerio_DN5248_c4_g1_i1.p1", "Danio_rerio_DN8622_c0_g2_i3.p1", "Danio_rerio_DN8937_c0_g1_i1.p1")
539	GO:0120192	tight junction assembly	9	1	0.75	1.00000	Danio_rerio_DN5260_c0_g1_i9.p1
540	GO:0120193	tight junction organization	9	1	0.75	1.00000	Danio_rerio_DN5260_c0_g1_i9.p1
541	GO:0045839	negative regulation of mitotic nuclear d...	11	8	0.91	1.00000	c("Danio_rerio_DN1833_c0_g1_i34.p1", "Danio_rerio_DN1833_c0_g1_i35.p1", "Danio_rerio_DN2079_c0_g1_i5.p1", "Danio_rerio_DN4382_c0_g2_i1.p1", "Danio_rerio_DN5233_c1_g1_i12.p1", "Danio_rerio_DN5233_c1_g1_i7.p1", "Danio_rerio_DN8622_c0_g2_i3.p1", "Danio_rerio_DN8937_c0_g1_i1.p1")
542	GO:0032990	cell part morphogenesis	76	6	6.31	1.00000	c("Danio_rerio_DN10199_c0_g1_i1.p1", "Danio_rerio_DN10697_c1_g1_i1.p1", "Danio_rerio_DN2088_c0_g1_i4.p1", "Danio_rerio_DN2582_c1_g2_i2.p1", "Danio_rerio_DN4013_c2_g2_i13.p1", "Danio_rerio_DN6562_c0_g1_i1.p1")
543	GO:1901564	organonitrogen compound metabolic proces...	3327	252	276.13	1.00000	c("Danio_rerio_DN1_c10_g2_i21.p1", "Danio_rerio_DN1_c10_g2_i23.p1", "Danio_rerio_DN1_c2_g1_i3.p1", "Danio_rerio_DN10144_c0_g2_i1.p1", "Danio_rerio_DN1023_c0_g1_i2.p1", "Danio_rerio_DN1023_c0_g1_i4.p1", "Danio_rerio_DN1053_c0_g1_i2.p1", "Danio_rerio_DN1055_c0_g3_i3.p1", "Danio_rerio_DN10749_c1_g2_i2.p1", "Danio_rerio_DN10927_c0_g4_i5.p1", "Danio_rerio_DN1097_c0_g1_i2.p1", "Danio_rerio_DN110_c1_g1_…
544	GO:0030258	lipid modification	74	6	6.14	1.00000	c("Danio_rerio_DN12964_c0_g1_i1.p1", "Danio_rerio_DN1368_c0_g1_i2.p1", "Danio_rerio_DN2724_c0_g1_i2.p1", "Danio_rerio_DN34078_c0_g1_i10.p1", "Danio_rerio_DN7791_c1_g2_i1.p1", "Danio_rerio_DN81_c0_g1_i3.p1")
545	GO:1901565	organonitrogen compound catabolic proces...	254	22	21.08	1.00000	c("Danio_rerio_DN1055_c0_g3_i3.p1", "Danio_rerio_DN1097_c0_g1_i2.p1", "Danio_rerio_DN11691_c0_g1_i2.p1", "Danio_rerio_DN13178_c0_g1_i1.p1", "Danio_rerio_DN13178_c0_g1_i3.p1", "Danio_rerio_DN15688_c0_g1_i2.p1", "Danio_rerio_DN1641_c0_g1_i2.p1", "Danio_rerio_DN1710_c0_g1_i2.p1", "Danio_rerio_DN1914_c1_g1_i12.p1", "Danio_rerio_DN1914_c1_g1_i7.p1", "Danio_rerio_DN2205_c0_g1_i1.p1", "Danio_rerio_DN277…
546	GO:0044242	cellular lipid catabolic process	43	4	3.57	1.00000	c("Danio_rerio_DN10223_c0_g1_i2.p4", "Danio_rerio_DN12050_c0_g1_i1.p1", "Danio_rerio_DN1531_c2_g1_i9.p1", "Danio_rerio_DN435_c0_g1_i2.p1")
547	GO:1901566	organonitrogen compound biosynthetic pro...	719	61	59.67	1.00000	c("Danio_rerio_DN1102_c3_g1_i3.p1", "Danio_rerio_DN11535_c0_g1_i1.p1", "Danio_rerio_DN11583_c0_g1_i4.p1", "Danio_rerio_DN11699_c0_g1_i1.p1", "Danio_rerio_DN11762_c0_g1_i2.p1", "Danio_rerio_DN12549_c1_g3_i2.p1", "Danio_rerio_DN13025_c0_g1_i1.p1", "Danio_rerio_DN1362_c0_g1_i3.p1", "Danio_rerio_DN13792_c0_g1_i1.p1", "Danio_rerio_DN14986_c0_g2_i1.p1", "Danio_rerio_DN1580_c0_g1_i3.p1", "Danio_rerio_DN…
548	GO:0002682	regulation of immune system process	186	2	15.44	1.00000	c("Danio_rerio_DN18021_c0_g1_i1.p1", "Danio_rerio_DN31843_c0_g1_i1.p1")
549	GO:1901568	fatty acid derivative metabolic process	13	1	1.08	1.00000	Danio_rerio_DN4318_c0_g1_i1.p1
550	GO:1901569	fatty acid derivative catabolic process	1	1	0.08	1.00000	Danio_rerio_DN4318_c0_g1_i1.p1
551	GO:1902903	regulation of supramolecular fiber organ...	110	9	9.13	1.00000	c("Danio_rerio_DN2206_c0_g1_i12.p1", "Danio_rerio_DN270_c0_g1_i13.p1", "Danio_rerio_DN270_c0_g1_i51.p1", "Danio_rerio_DN2737_c0_g1_i6.p2", "Danio_rerio_DN3008_c1_g1_i4.p1", "Danio_rerio_DN416_c0_g3_i9.p1", "Danio_rerio_DN588_c1_g1_i4.p1", "Danio_rerio_DN773_c0_g1_i3.p1", "Danio_rerio_DN7943_c0_g1_i9.p1")
552	GO:0002684	positive regulation of immune system pro...	153	1	12.7	1.00000	Danio_rerio_DN31843_c0_g1_i1.p1
553	GO:1902904	negative regulation of supramolecular fi...	48	4	3.98	1.00000	c("Danio_rerio_DN2206_c0_g1_i12.p1", "Danio_rerio_DN270_c0_g1_i13.p1", "Danio_rerio_DN270_c0_g1_i51.p1", "Danio_rerio_DN3008_c1_g1_i4.p1")
554	GO:0042451	purine nucleoside biosynthetic process	14	3	1.16	1.00000	c("Danio_rerio_DN11699_c0_g1_i1.p1", "Danio_rerio_DN21140_c0_g1_i1.p1", "Danio_rerio_DN5304_c1_g1_i1.p1")
555	GO:1902905	positive regulation of supramolecular fi...	55	7	4.56	1.00000	c("Danio_rerio_DN270_c0_g1_i13.p1", "Danio_rerio_DN270_c0_g1_i51.p1", "Danio_rerio_DN2737_c0_g1_i6.p2", "Danio_rerio_DN416_c0_g3_i9.p1", "Danio_rerio_DN588_c1_g1_i4.p1", "Danio_rerio_DN773_c0_g1_i3.p1", "Danio_rerio_DN7943_c0_g1_i9.p1")
556	GO:0044248	cellular catabolic process	457	42	37.93	1.00000	c("Danio_rerio_DN10223_c0_g1_i2.p4", "Danio_rerio_DN1055_c0_g3_i3.p1", "Danio_rerio_DN1097_c0_g1_i2.p1", "Danio_rerio_DN11691_c0_g1_i2.p1", "Danio_rerio_DN12050_c0_g1_i1.p1", "Danio_rerio_DN12087_c0_g1_i1.p1", "Danio_rerio_DN13178_c0_g1_i1.p1", "Danio_rerio_DN13178_c0_g1_i3.p1", "Danio_rerio_DN1461_c0_g1_i2.p1", "Danio_rerio_DN1531_c2_g1_i9.p1", "Danio_rerio_DN15688_c0_g1_i2.p1", "Danio_rerio_DN1…
557	GO:0015748	organophosphate ester transport	44	7	3.65	1.00000	c("Danio_rerio_DN11933_c0_g1_i1.p1", "Danio_rerio_DN1379_c0_g2_i1.p1", "Danio_rerio_DN1745_c0_g1_i16.p1", "Danio_rerio_DN3738_c0_g1_i9.p1", "Danio_rerio_DN6111_c0_g1_i5.p1", "Danio_rerio_DN664_c0_g1_i5.p1", "Danio_rerio_DN802_c3_g1_i1.p1")
558	GO:0070601	centromeric sister chromatid cohesion	2	2	0.17	1.00000	c("Danio_rerio_DN1361_c0_g1_i1.p1", "Danio_rerio_DN44699_c0_g1_i1.p1")
559	GO:0044249	cellular biosynthetic process	2367	248	196.45	1.00000	c("Danio_rerio_DN101_c3_g1_i1.p1", "Danio_rerio_DN10195_c0_g2_i2.p1", "Danio_rerio_DN10258_c0_g1_i1.p1", "Danio_rerio_DN10354_c0_g1_i2.p1", "Danio_rerio_DN1043_c0_g3_i2.p1", "Danio_rerio_DN10476_c0_g1_i1.p1", "Danio_rerio_DN10697_c1_g1_i1.p1", "Danio_rerio_DN1083_c4_g1_i1.p1", "Danio_rerio_DN10876_c0_g1_i1.p1", "Danio_rerio_DN1102_c3_g1_i3.p1", "Danio_rerio_DN1116_c4_g1_i1.p1", "Danio_rerio_DN111…
560	GO:0042455	ribonucleoside biosynthetic process	17	4	1.41	1.00000	c("Danio_rerio_DN11699_c0_g1_i1.p1", "Danio_rerio_DN21140_c0_g1_i1.p1", "Danio_rerio_DN5304_c1_g1_i1.p1", "Danio_rerio_DN7341_c0_g1_i1.p1")
561	GO:0035637	multicellular organismal signaling	13	1	1.08	1.00000	Danio_rerio_DN18021_c0_g1_i1.p1
562	GO:0032268	regulation of cellular protein metabolic...	141	19	11.7	1.00000	c("Danio_rerio_DN1347_c3_g1_i12.p1", "Danio_rerio_DN13542_c0_g1_i15.p1", "Danio_rerio_DN1362_c0_g1_i3.p1", "Danio_rerio_DN13932_c0_g1_i6.p1", "Danio_rerio_DN2517_c0_g1_i1.p1", "Danio_rerio_DN3188_c0_g1_i1.p3", "Danio_rerio_DN3695_c0_g1_i2.p1", "Danio_rerio_DN38_c4_g1_i1.p1", "Danio_rerio_DN38186_c0_g1_i1.p1", "Danio_rerio_DN41464_c0_g1_i4.p1", "Danio_rerio_DN41464_c0_g1_i6.p1", "Danio_rerio_DN444…
563	GO:0032269	negative regulation of cellular protein ...	37	2	3.07	1.00000	c("Danio_rerio_DN3188_c0_g1_i1.p3", "Danio_rerio_DN5158_c0_g2_i1.p1")
564	GO:0035303	regulation of dephosphorylation	14	3	1.16	1.00000	c("Danio_rerio_DN4449_c0_g1_i10.p1", "Danio_rerio_DN5812_c1_g1_i4.p1", "Danio_rerio_DN618_c0_g1_i1.p1")
565	GO:0044237	cellular metabolic process	5365	561	445.28	1.00000	c("Danio_rerio_DN1_c1_g2_i2.p1", "Danio_rerio_DN1_c2_g1_i3.p1", "Danio_rerio_DN101_c2_g1_i3.p1", "Danio_rerio_DN101_c3_g1_i1.p1", "Danio_rerio_DN10102_c0_g1_i1.p1", "Danio_rerio_DN10144_c0_g2_i1.p1", "Danio_rerio_DN10171_c0_g1_i2.p1", "Danio_rerio_DN10195_c0_g2_i2.p1", "Danio_rerio_DN10223_c0_g1_i2.p4", "Danio_rerio_DN10256_c0_g1_i14.p1", "Danio_rerio_DN10258_c0_g1_i1.p1", "Danio_rerio_DN1031_c0_…
566	GO:0035304	regulation of protein dephosphorylation	11	2	0.91	1.00000	c("Danio_rerio_DN4449_c0_g1_i10.p1", "Danio_rerio_DN618_c0_g1_i1.p1")
567	GO:0044238	primary metabolic process	6112	605	507.28	1.00000	c("Danio_rerio_DN1_c1_g2_i2.p1", "Danio_rerio_DN1_c10_g2_i21.p1", "Danio_rerio_DN1_c10_g2_i23.p1", "Danio_rerio_DN1_c2_g1_i3.p1", "Danio_rerio_DN101_c2_g1_i3.p1", "Danio_rerio_DN101_c3_g1_i1.p1", "Danio_rerio_DN10102_c0_g1_i1.p1", "Danio_rerio_DN10144_c0_g2_i1.p1", "Danio_rerio_DN10171_c0_g1_i2.p1", "Danio_rerio_DN10195_c0_g2_i2.p1", "Danio_rerio_DN10223_c0_g1_i2.p4", "Danio_rerio_DN1023_c0_g1_i2…
568	GO:0035305	negative regulation of dephosphorylation	2	1	0.17	1.00000	Danio_rerio_DN5812_c1_g1_i4.p1
569	GO:0035306	positive regulation of dephosphorylation	4	1	0.33	1.00000	Danio_rerio_DN4449_c0_g1_i10.p1
570	GO:0051693	actin filament capping	28	2	2.32	1.00000	c("Danio_rerio_DN270_c0_g1_i13.p1", "Danio_rerio_DN270_c0_g1_i51.p1")
571	GO:0016125	sterol metabolic process	21	1	1.74	1.00000	Danio_rerio_DN3861_c1_g1_i1.p1
572	GO:0009653	anatomical structure morphogenesis	185	12	15.35	1.00000	c("Danio_rerio_DN10199_c0_g1_i1.p1", "Danio_rerio_DN10697_c1_g1_i1.p1", "Danio_rerio_DN11533_c0_g1_i3.p2", "Danio_rerio_DN18000_c0_g1_i3.p1", "Danio_rerio_DN2088_c0_g1_i4.p1", "Danio_rerio_DN2547_c0_g1_i1.p1", "Danio_rerio_DN2582_c1_g2_i2.p1", "Danio_rerio_DN4013_c2_g2_i13.p1", "Danio_rerio_DN4099_c0_g1_i1.p1", "Danio_rerio_DN6562_c0_g1_i1.p1", "Danio_rerio_DN9908_c0_g2_i4.p1", "Danio_rerio_DN998…
573	GO:0110053	regulation of actin filament organizatio...	109	9	9.05	1.00000	c("Danio_rerio_DN2206_c0_g1_i12.p1", "Danio_rerio_DN270_c0_g1_i13.p1", "Danio_rerio_DN270_c0_g1_i51.p1", "Danio_rerio_DN2737_c0_g1_i6.p2", "Danio_rerio_DN3008_c1_g1_i4.p1", "Danio_rerio_DN416_c0_g3_i9.p1", "Danio_rerio_DN588_c1_g1_i4.p1", "Danio_rerio_DN773_c0_g1_i3.p1", "Danio_rerio_DN7943_c0_g1_i9.p1")
574	GO:1901575	organic substance catabolic process	460	41	38.18	1.00000	c("Danio_rerio_DN10223_c0_g1_i2.p4", "Danio_rerio_DN1055_c0_g3_i3.p1", "Danio_rerio_DN1097_c0_g1_i2.p1", "Danio_rerio_DN11691_c0_g1_i2.p1", "Danio_rerio_DN12050_c0_g1_i1.p1", "Danio_rerio_DN12087_c0_g1_i1.p1", "Danio_rerio_DN13178_c0_g1_i1.p1", "Danio_rerio_DN13178_c0_g1_i3.p1", "Danio_rerio_DN1461_c0_g1_i2.p1", "Danio_rerio_DN1531_c2_g1_i9.p1", "Danio_rerio_DN15688_c0_g1_i2.p1", "Danio_rerio_DN1…
575	GO:1901576	organic substance biosynthetic process	2436	255	202.18	1.00000	c("Danio_rerio_DN101_c3_g1_i1.p1", "Danio_rerio_DN10195_c0_g2_i2.p1", "Danio_rerio_DN10258_c0_g1_i1.p1", "Danio_rerio_DN10354_c0_g1_i2.p1", "Danio_rerio_DN1043_c0_g3_i2.p1", "Danio_rerio_DN10476_c0_g1_i1.p1", "Danio_rerio_DN10697_c1_g1_i1.p1", "Danio_rerio_DN1083_c4_g1_i1.p1", "Danio_rerio_DN10876_c0_g1_i1.p1", "Danio_rerio_DN1102_c3_g1_i3.p1", "Danio_rerio_DN1116_c4_g1_i1.p1", "Danio_rerio_DN111…
576	GO:0006109	regulation of carbohydrate metabolic pro...	4	2	0.33	1.00000	c("Danio_rerio_DN2324_c0_g1_i1.p1", "Danio_rerio_DN2338_c0_g1_i2.p1")
577	GO:0035601	protein deacylation	14	2	1.16	1.00000	c("Danio_rerio_DN141_c11_g1_i1.p1", "Danio_rerio_DN472_c0_g1_i3.p1")
578	GO:0016114	terpenoid biosynthetic process	5	3	0.41	1.00000	c("Danio_rerio_DN1241_c0_g1_i1.p1", "Danio_rerio_DN4120_c0_g1_i1.p1", "Danio_rerio_DN4120_c0_g1_i2.p1")
579	GO:0007346	regulation of mitotic cell cycle	36	18	2.99	1.00000	c("Danio_rerio_DN1833_c0_g1_i34.p1", "Danio_rerio_DN1833_c0_g1_i35.p1", "Danio_rerio_DN2079_c0_g1_i5.p1", "Danio_rerio_DN3662_c0_g1_i1.p1", "Danio_rerio_DN4382_c0_g2_i1.p1", "Danio_rerio_DN5012_c0_g1_i1.p1", "Danio_rerio_DN5059_c0_g1_i7.p1", "Danio_rerio_DN5233_c1_g1_i12.p1", "Danio_rerio_DN5233_c1_g1_i7.p1", "Danio_rerio_DN5248_c4_g1_i1.p1", "Danio_rerio_DN6436_c0_g1_i7.p1", "Danio_rerio_DN737_c…
580	GO:0032270	positive regulation of cellular protein ...	46	6	3.82	1.00000	c("Danio_rerio_DN38186_c0_g1_i1.p1", "Danio_rerio_DN41464_c0_g1_i4.p1", "Danio_rerio_DN41464_c0_g1_i6.p1", "Danio_rerio_DN4449_c0_g1_i10.p1", "Danio_rerio_DN7144_c0_g1_i1.p1", "Danio_rerio_DN737_c0_g1_i1.p1")
581	GO:0046916	cellular transition metal ion homeostasi...	24	1	1.99	1.00000	Danio_rerio_DN8910_c0_g1_i1.p1
582	GO:0032271	regulation of protein polymerization	100	9	8.3	1.00000	c("Danio_rerio_DN2206_c0_g1_i12.p1", "Danio_rerio_DN270_c0_g1_i13.p1", "Danio_rerio_DN270_c0_g1_i51.p1", "Danio_rerio_DN2737_c0_g1_i6.p2", "Danio_rerio_DN3008_c1_g1_i4.p1", "Danio_rerio_DN416_c0_g3_i9.p1", "Danio_rerio_DN588_c1_g1_i4.p1", "Danio_rerio_DN773_c0_g1_i3.p1", "Danio_rerio_DN7943_c0_g1_i9.p1")
583	GO:0042428	serotonin metabolic process	2	1	0.17	1.00000	Danio_rerio_DN14986_c0_g2_i1.p1
584	GO:0000302	response to reactive oxygen species	5	1	0.41	1.00000	Danio_rerio_DN3948_c0_g1_i3.p1
585	GO:0032272	negative regulation of protein polymeriz...	39	4	3.24	1.00000	c("Danio_rerio_DN2206_c0_g1_i12.p1", "Danio_rerio_DN270_c0_g1_i13.p1", "Danio_rerio_DN270_c0_g1_i51.p1", "Danio_rerio_DN3008_c1_g1_i4.p1")
586	GO:0030216	keratinocyte differentiation	3	2	0.25	1.00000	c("Danio_rerio_DN1270_c3_g1_i2.p1", "Danio_rerio_DN1270_c3_g1_i3.p1")
587	GO:0032273	positive regulation of protein polymeriz...	55	7	4.56	1.00000	c("Danio_rerio_DN270_c0_g1_i13.p1", "Danio_rerio_DN270_c0_g1_i51.p1", "Danio_rerio_DN2737_c0_g1_i6.p2", "Danio_rerio_DN416_c0_g3_i9.p1", "Danio_rerio_DN588_c1_g1_i4.p1", "Danio_rerio_DN773_c0_g1_i3.p1", "Danio_rerio_DN7943_c0_g1_i9.p1")
588	GO:0019692	deoxyribose phosphate metabolic process	3	2	0.25	1.00000	c("Danio_rerio_DN1641_c0_g1_i2.p1", "Danio_rerio_DN79659_c0_g1_i1.p1")
589	GO:0019693	ribose phosphate metabolic process	181	9	15.02	1.00000	c("Danio_rerio_DN11699_c0_g1_i1.p1", "Danio_rerio_DN1807_c0_g1_i4.p1", "Danio_rerio_DN20348_c0_g1_i2.p1", "Danio_rerio_DN21092_c0_g3_i3.p1", "Danio_rerio_DN23455_c0_g1_i1.p1", "Danio_rerio_DN3276_c0_g1_i1.p1", "Danio_rerio_DN4210_c0_g2_i1.p1", "Danio_rerio_DN73283_c0_g1_i1.p1", "Danio_rerio_DN7341_c0_g1_i1.p1")
590	GO:0032954	regulation of cytokinetic process	2	2	0.17	1.00000	c("Danio_rerio_DN2094_c0_g1_i11.p1", "Danio_rerio_DN2094_c0_g1_i15.p1")
591	GO:0007610	behavior	23	1	1.91	1.00000	Danio_rerio_DN38186_c0_g1_i1.p1
592	GO:0032956	regulation of actin cytoskeleton organiz...	121	11	10.04	1.00000	c("Danio_rerio_DN2094_c0_g1_i11.p1", "Danio_rerio_DN2094_c0_g1_i15.p1", "Danio_rerio_DN2206_c0_g1_i12.p1", "Danio_rerio_DN270_c0_g1_i13.p1", "Danio_rerio_DN270_c0_g1_i51.p1", "Danio_rerio_DN2737_c0_g1_i6.p2", "Danio_rerio_DN3008_c1_g1_i4.p1", "Danio_rerio_DN416_c0_g3_i9.p1", "Danio_rerio_DN588_c1_g1_i4.p1", "Danio_rerio_DN773_c0_g1_i3.p1", "Danio_rerio_DN7943_c0_g1_i9.p1")
593	GO:0009311	oligosaccharide metabolic process	4	1	0.33	1.00000	Danio_rerio_DN3625_c0_g1_i1.p1
594	GO:0050896	response to stimulus	3090	231	256.46	1.00000	c("Danio_rerio_DN10061_c0_g1_i7.p1", "Danio_rerio_DN10144_c0_g2_i1.p1", "Danio_rerio_DN10256_c0_g1_i14.p1", "Danio_rerio_DN10263_c0_g1_i5.p1", "Danio_rerio_DN10263_c0_g1_i7.p1", "Danio_rerio_DN10272_c0_g1_i1.p1", "Danio_rerio_DN10354_c0_g1_i2.p1", "Danio_rerio_DN10373_c0_g1_i1.p1", "Danio_rerio_DN10476_c0_g1_i1.p1", "Danio_rerio_DN10548_c3_g1_i1.p1", "Danio_rerio_DN10697_c1_g1_i1.p1", "Danio_reri…
595	GO:0046942	carboxylic acid transport	52	3	4.32	1.00000	c("Danio_rerio_DN23120_c0_g1_i1.p1", "Danio_rerio_DN239_c0_g1_i1.p1", "Danio_rerio_DN5325_c0_g1_i8.p2")
596	GO:0010675	regulation of cellular carbohydrate meta...	4	2	0.33	1.00000	c("Danio_rerio_DN2324_c0_g1_i1.p1", "Danio_rerio_DN2338_c0_g1_i2.p1")
597	GO:0009314	response to radiation	21	2	1.74	1.00000	c("Danio_rerio_DN15_c8_g1_i2.p1", "Danio_rerio_DN6436_c0_g1_i7.p1")
598	GO:0007338	single fertilization	56	23	4.65	1.00000	c("Danio_rerio_DN1090_c0_g2_i4.p1", "Danio_rerio_DN1090_c0_g2_i5.p1", "Danio_rerio_DN1090_c0_g2_i6.p1", "Danio_rerio_DN1090_c0_g2_i9.p1", "Danio_rerio_DN15461_c1_g1_i1.p1", "Danio_rerio_DN1976_c0_g1_i11.p1", "Danio_rerio_DN1976_c0_g1_i12.p1", "Danio_rerio_DN1976_c0_g1_i20.p1", "Danio_rerio_DN1976_c0_g1_i4.p1", "Danio_rerio_DN1976_c0_g1_i9.p1", "Danio_rerio_DN290_c1_g1_i11.p1", "Danio_rerio_DN290_…
599	GO:0010677	negative regulation of cellular carbohyd...	3	2	0.25	1.00000	c("Danio_rerio_DN2324_c0_g1_i1.p1", "Danio_rerio_DN2338_c0_g1_i2.p1")
600	GO:0019362	pyridine nucleotide metabolic process	72	3	5.98	1.00000	c("Danio_rerio_DN11535_c0_g1_i1.p1", "Danio_rerio_DN21092_c0_g3_i3.p1", "Danio_rerio_DN73283_c0_g1_i1.p1")
601	GO:0019363	pyridine nucleotide biosynthetic process	67	3	5.56	1.00000	c("Danio_rerio_DN11535_c0_g1_i1.p1", "Danio_rerio_DN21092_c0_g3_i3.p1", "Danio_rerio_DN73283_c0_g1_i1.p1")
602	GO:1902750	negative regulation of cell cycle G2/M p...	4	2	0.33	1.00000	c("Danio_rerio_DN5059_c0_g1_i7.p1", "Danio_rerio_DN6436_c0_g1_i7.p1")
603	GO:0044092	negative regulation of molecular functio...	41	3	3.4	1.00000	c("Danio_rerio_DN17169_c0_g2_i1.p1", "Danio_rerio_DN3188_c0_g1_i1.p3", "Danio_rerio_DN5812_c1_g1_i4.p1")
604	GO:0044093	positive regulation of molecular functio...	120	10	9.96	1.00000	c("Danio_rerio_DN2094_c0_g1_i11.p1", "Danio_rerio_DN2094_c0_g1_i15.p1", "Danio_rerio_DN2853_c3_g1_i16.p1", "Danio_rerio_DN38186_c0_g1_i1.p1", "Danio_rerio_DN41464_c0_g1_i4.p1", "Danio_rerio_DN41464_c0_g1_i6.p1", "Danio_rerio_DN6468_c0_g1_i9.p1", "Danio_rerio_DN7144_c0_g1_i1.p1", "Danio_rerio_DN737_c0_g1_i1.p1", "Danio_rerio_DN928_c0_g1_i31.p1")
605	GO:0032984	protein-containing complex disassembly	53	4	4.4	1.00000	c("Danio_rerio_DN18002_c0_g1_i1.p1", "Danio_rerio_DN270_c0_g1_i13.p1", "Danio_rerio_DN270_c0_g1_i51.p1", "Danio_rerio_DN6215_c0_g1_i2.p1")
606	GO:0051383	kinetochore organization	10	7	0.83	1.00000	c("Danio_rerio_DN16257_c0_g1_i1.p1", "Danio_rerio_DN2916_c0_g1_i1.p1", "Danio_rerio_DN4781_c0_g1_i1.p1", "Danio_rerio_DN5125_c1_g1_i4.p1", "Danio_rerio_DN5708_c0_g1_i5.p1", "Danio_rerio_DN6513_c0_g1_i1.p1", "Danio_rerio_DN80_c1_g1_i2.p1")
607	GO:0045595	regulation of cell differentiation	48	1	3.98	1.00000	Danio_rerio_DN2869_c0_g1_i1.p1
608	GO:0042440	pigment metabolic process	12	1	1	1.00000	Danio_rerio_DN1807_c0_g1_i4.p1
609	GO:0045597	positive regulation of cell differentiat...	19	1	1.58	1.00000	Danio_rerio_DN2869_c0_g1_i1.p1
610	GO:0032989	cellular component morphogenesis	122	9	10.13	1.00000	c("Danio_rerio_DN10199_c0_g1_i1.p1", "Danio_rerio_DN10697_c1_g1_i1.p1", "Danio_rerio_DN11533_c0_g1_i3.p2", "Danio_rerio_DN2088_c0_g1_i4.p1", "Danio_rerio_DN2547_c0_g1_i1.p1", "Danio_rerio_DN2582_c1_g2_i2.p1", "Danio_rerio_DN4013_c2_g2_i13.p1", "Danio_rerio_DN6562_c0_g1_i1.p1", "Danio_rerio_DN9981_c0_g1_i1.p1")
611	GO:0045598	regulation of fat cell differentiation	2	1	0.17	1.00000	Danio_rerio_DN2869_c0_g1_i1.p1
612	GO:0110020	regulation of actomyosin structure organ...	7	2	0.58	1.00000	c("Danio_rerio_DN2094_c0_g1_i11.p1", "Danio_rerio_DN2094_c0_g1_i15.p1")
613	GO:0042445	hormone metabolic process	22	4	1.83	1.00000	c("Danio_rerio_DN1241_c0_g1_i1.p1", "Danio_rerio_DN4035_c0_g1_i1.p1", "Danio_rerio_DN4120_c0_g1_i1.p1", "Danio_rerio_DN4120_c0_g1_i2.p1")
614	GO:0042446	hormone biosynthetic process	7	1	0.58	1.00000	Danio_rerio_DN4035_c0_g1_i1.p1
615	GO:0010628	positive regulation of gene expression	78	4	6.47	1.00000	c("Danio_rerio_DN11868_c0_g1_i6.p1", "Danio_rerio_DN13564_c0_g2_i1.p1", "Danio_rerio_DN5142_c0_g1_i1.p1", "Danio_rerio_DN5216_c0_g1_i6.p1")
616	GO:0010629	negative regulation of gene expression	141	15	11.7	1.00000	c("Danio_rerio_DN1461_c0_g1_i2.p1", "Danio_rerio_DN16609_c0_g2_i5.p1", "Danio_rerio_DN18589_c0_g1_i1.p1", "Danio_rerio_DN1943_c0_g1_i1.p1", "Danio_rerio_DN1943_c0_g1_i3.p1", "Danio_rerio_DN2391_c0_g1_i1.p1", "Danio_rerio_DN2790_c0_g1_i6.p1", "Danio_rerio_DN2838_c0_g1_i1.p1", "Danio_rerio_DN2853_c3_g1_i16.p1", "Danio_rerio_DN4572_c0_g1_i1.p1", "Danio_rerio_DN503_c0_g1_i5.p1", "Danio_rerio_DN5158_c…
617	GO:0032970	regulation of actin filament-based proce...	121	11	10.04	1.00000	c("Danio_rerio_DN2094_c0_g1_i11.p1", "Danio_rerio_DN2094_c0_g1_i15.p1", "Danio_rerio_DN2206_c0_g1_i12.p1", "Danio_rerio_DN270_c0_g1_i13.p1", "Danio_rerio_DN270_c0_g1_i51.p1", "Danio_rerio_DN2737_c0_g1_i6.p2", "Danio_rerio_DN3008_c1_g1_i4.p1", "Danio_rerio_DN416_c0_g3_i9.p1", "Danio_rerio_DN588_c1_g1_i4.p1", "Danio_rerio_DN773_c0_g1_i3.p1", "Danio_rerio_DN7943_c0_g1_i9.p1")
618	GO:0046939	nucleotide phosphorylation	64	3	5.31	1.00000	c("Danio_rerio_DN11699_c0_g1_i1.p1", "Danio_rerio_DN21092_c0_g3_i3.p1", "Danio_rerio_DN73283_c0_g1_i1.p1")
619	GO:0009628	response to abiotic stimulus	39	4	3.24	1.00000	c("Danio_rerio_DN15_c8_g1_i2.p1", "Danio_rerio_DN2254_c0_g1_i2.p1", "Danio_rerio_DN2869_c0_g1_i1.p1", "Danio_rerio_DN6436_c0_g1_i7.p1")
620	GO:0051650	establishment of vesicle localization	58	2	4.81	1.00000	c("Danio_rerio_DN23523_c0_g1_i7.p1", "Danio_rerio_DN713_c0_g1_i12.p1")
621	GO:0051653	spindle localization	2	1	0.17	1.00000	Danio_rerio_DN972_c0_g1_i5.p1
622	GO:0007631	feeding behavior	10	1	0.83	1.00000	Danio_rerio_DN38186_c0_g1_i1.p1
623	GO:0019359	nicotinamide nucleotide biosynthetic pro...	67	3	5.56	1.00000	c("Danio_rerio_DN11535_c0_g1_i1.p1", "Danio_rerio_DN21092_c0_g3_i3.p1", "Danio_rerio_DN73283_c0_g1_i1.p1")
624	GO:0042430	indole-containing compound metabolic pro...	12	1	1	1.00000	Danio_rerio_DN14986_c0_g2_i1.p1
625	GO:0051656	establishment of organelle localization	66	5	5.48	1.00000	c("Danio_rerio_DN23523_c0_g1_i7.p1", "Danio_rerio_DN2791_c0_g1_i2.p1", "Danio_rerio_DN3208_c0_g1_i2.p1", "Danio_rerio_DN713_c0_g1_i12.p1", "Danio_rerio_DN972_c0_g1_i5.p1")
626	GO:0009611	response to wounding	73	2	6.06	1.00000	c("Danio_rerio_DN10548_c3_g1_i1.p1", "Danio_rerio_DN1881_c0_g1_i1.p1")
627	GO:0042435	indole-containing compound biosynthetic ...	2	1	0.17	1.00000	Danio_rerio_DN14986_c0_g2_i1.p1
628	GO:0000491	small nucleolar ribonucleoprotein comple...	3	1	0.25	1.00000	Danio_rerio_DN1_c1_g2_i2.p1
629	GO:0051321	meiotic cell cycle	21	4	1.74	1.00000	c("Danio_rerio_DN1361_c0_g1_i1.p1", "Danio_rerio_DN1552_c0_g1_i1.p1", "Danio_rerio_DN3124_c0_g1_i2.p1", "Danio_rerio_DN44699_c0_g1_i1.p1")
630	GO:0060255	regulation of macromolecule metabolic pr...	1513	140	125.57	1.00000	c("Danio_rerio_DN10195_c0_g2_i2.p1", "Danio_rerio_DN10258_c0_g1_i1.p1", "Danio_rerio_DN1043_c0_g3_i2.p1", "Danio_rerio_DN10476_c0_g1_i1.p1", "Danio_rerio_DN10697_c1_g1_i1.p1", "Danio_rerio_DN11192_c0_g1_i1.p1", "Danio_rerio_DN112_c2_g1_i2.p1", "Danio_rerio_DN11617_c0_g3_i2.p4", "Danio_rerio_DN1165_c2_g1_i2.p1", "Danio_rerio_DN11868_c0_g1_i6.p1", "Danio_rerio_DN1187_c0_g1_i1.p1", "Danio_rerio_DN13…
631	GO:0010646	regulation of cell communication	344	25	28.55	1.00000	c("Danio_rerio_DN11015_c0_g1_i1.p1", "Danio_rerio_DN1120_c3_g1_i4.p1", "Danio_rerio_DN1347_c3_g1_i12.p1", "Danio_rerio_DN13932_c0_g1_i6.p1", "Danio_rerio_DN157_c1_g1_i1.p1", "Danio_rerio_DN1617_c0_g1_i1.p1", "Danio_rerio_DN2056_c1_g1_i1.p1", "Danio_rerio_DN2254_c0_g1_i2.p1", "Danio_rerio_DN2887_c0_g2_i6.p1", "Danio_rerio_DN3009_c0_g1_i1.p1", "Danio_rerio_DN3695_c0_g1_i2.p1", "Danio_rerio_DN3787_c…
632	GO:0071214	cellular response to abiotic stimulus	9	1	0.75	1.00000	Danio_rerio_DN15_c8_g1_i2.p1
633	GO:0010647	positive regulation of cell communicatio...	62	7	5.15	1.00000	c("Danio_rerio_DN157_c1_g1_i1.p1", "Danio_rerio_DN2056_c1_g1_i1.p1", "Danio_rerio_DN2254_c0_g1_i2.p1", "Danio_rerio_DN3009_c0_g1_i1.p1", "Danio_rerio_DN38186_c0_g1_i1.p1", "Danio_rerio_DN4013_c2_g2_i13.p1", "Danio_rerio_DN7144_c0_g1_i1.p1")
634	GO:0010648	negative regulation of cell communicatio...	88	2	7.3	1.00000	c("Danio_rerio_DN1120_c3_g1_i4.p1", "Danio_rerio_DN4908_c4_g1_i1.p1")
635	GO:0071218	cellular response to misfolded protein	2	2	0.17	1.00000	c("Danio_rerio_DN1914_c1_g1_i12.p1", "Danio_rerio_DN1914_c1_g1_i7.p1")
636	GO:0043583	ear development	8	1	0.66	1.00000	Danio_rerio_DN21804_c0_g1_i10.p1
637	GO:0051310	metaphase plate congression	1	1	0.08	1.00000	Danio_rerio_DN3208_c0_g1_i2.p1
638	GO:0019374	galactolipid metabolic process	3	1	0.25	1.00000	Danio_rerio_DN435_c0_g1_i2.p1
639	GO:0019376	galactolipid catabolic process	3	1	0.25	1.00000	Danio_rerio_DN435_c0_g1_i2.p1
640	GO:0019377	glycolipid catabolic process	4	1	0.33	1.00000	Danio_rerio_DN435_c0_g1_i2.p1
641	GO:0043588	skin development	3	2	0.25	1.00000	c("Danio_rerio_DN1270_c3_g1_i2.p1", "Danio_rerio_DN1270_c3_g1_i3.p1")
642	GO:0016101	diterpenoid metabolic process	14	3	1.16	1.00000	c("Danio_rerio_DN1241_c0_g1_i1.p1", "Danio_rerio_DN4120_c0_g1_i1.p1", "Danio_rerio_DN4120_c0_g1_i2.p1")
643	GO:0006996	organelle organization	1003	138	83.25	1.00000	c("Danio_rerio_DN1017_c0_g1_i6.p1", "Danio_rerio_DN10803_c0_g1_i1.p1", "Danio_rerio_DN1088_c0_g1_i1.p1", "Danio_rerio_DN10890_c0_g1_i2.p1", "Danio_rerio_DN10938_c0_g1_i8.p1", "Danio_rerio_DN11117_c0_g1_i1.p1", "Danio_rerio_DN11464_c0_g1_i6.p1", "Danio_rerio_DN11564_c0_g1_i1.p1", "Danio_rerio_DN1169_c0_g1_i1.p1", "Danio_rerio_DN11791_c0_g1_i4.p1", "Danio_rerio_DN1202_c3_g2_i7.p1", "Danio_rerio_DN1…
644	GO:0016102	diterpenoid biosynthetic process	4	3	0.33	1.00000	c("Danio_rerio_DN1241_c0_g1_i1.p1", "Danio_rerio_DN4120_c0_g1_i1.p1", "Danio_rerio_DN4120_c0_g1_i2.p1")
645	GO:0051674	localization of cell	93	2	7.72	1.00000	c("Danio_rerio_DN4105_c0_g1_i1.p1", "Danio_rerio_DN542_c0_g1_i8.p1")
646	GO:0046903	secretion	174	6	14.44	1.00000	c("Danio_rerio_DN2254_c0_g1_i2.p1", "Danio_rerio_DN3720_c0_g1_i1.p1", "Danio_rerio_DN4489_c1_g1_i2.p1", "Danio_rerio_DN5490_c1_g1_i1.p1", "Danio_rerio_DN713_c0_g1_i12.p1", "Danio_rerio_DN828_c0_g1_i3.p1")
647	GO:0010638	positive regulation of organelle organiz...	64	7	5.31	1.00000	c("Danio_rerio_DN270_c0_g1_i13.p1", "Danio_rerio_DN270_c0_g1_i51.p1", "Danio_rerio_DN2737_c0_g1_i6.p2", "Danio_rerio_DN416_c0_g3_i9.p1", "Danio_rerio_DN588_c1_g1_i4.p1", "Danio_rerio_DN773_c0_g1_i3.p1", "Danio_rerio_DN7943_c0_g1_i9.p1")
648	GO:0010639	negative regulation of organelle organiz...	63	14	5.23	1.00000	c("Danio_rerio_DN13583_c0_g1_i8.p1", "Danio_rerio_DN17169_c0_g2_i1.p1", "Danio_rerio_DN1833_c0_g1_i34.p1", "Danio_rerio_DN1833_c0_g1_i35.p1", "Danio_rerio_DN2079_c0_g1_i5.p1", "Danio_rerio_DN2206_c0_g1_i12.p1", "Danio_rerio_DN270_c0_g1_i13.p1", "Danio_rerio_DN270_c0_g1_i51.p1", "Danio_rerio_DN3008_c1_g1_i4.p1", "Danio_rerio_DN4382_c0_g2_i1.p1", "Danio_rerio_DN5233_c1_g1_i12.p1", "Danio_rerio_DN52…
649	GO:0032940	secretion by cell	163	6	13.53	1.00000	c("Danio_rerio_DN2254_c0_g1_i2.p1", "Danio_rerio_DN3720_c0_g1_i1.p1", "Danio_rerio_DN4489_c1_g1_i2.p1", "Danio_rerio_DN5490_c1_g1_i1.p1", "Danio_rerio_DN713_c0_g1_i12.p1", "Danio_rerio_DN828_c0_g1_i3.p1")
650	GO:0048583	regulation of response to stimulus	500	30	41.5	1.00000	c("Danio_rerio_DN11015_c0_g1_i1.p1", "Danio_rerio_DN1120_c3_g1_i4.p1", "Danio_rerio_DN1347_c3_g1_i12.p1", "Danio_rerio_DN13932_c0_g1_i6.p1", "Danio_rerio_DN157_c1_g1_i1.p1", "Danio_rerio_DN1617_c0_g1_i1.p1", "Danio_rerio_DN18021_c0_g1_i1.p1", "Danio_rerio_DN2056_c1_g1_i1.p1", "Danio_rerio_DN2254_c0_g1_i2.p1", "Danio_rerio_DN2869_c0_g1_i1.p1", "Danio_rerio_DN2887_c0_g2_i6.p1", "Danio_rerio_DN3009_…
651	GO:0048584	positive regulation of response to stimu...	212	8	17.6	1.00000	c("Danio_rerio_DN157_c1_g1_i1.p1", "Danio_rerio_DN2056_c1_g1_i1.p1", "Danio_rerio_DN2254_c0_g1_i2.p1", "Danio_rerio_DN3009_c0_g1_i1.p1", "Danio_rerio_DN31843_c0_g1_i1.p1", "Danio_rerio_DN38186_c0_g1_i1.p1", "Danio_rerio_DN4013_c2_g2_i13.p1", "Danio_rerio_DN7144_c0_g1_i1.p1")
652	GO:0050880	regulation of blood vessel size	35	1	2.9	1.00000	Danio_rerio_DN18021_c0_g1_i1.p1
653	GO:0048585	negative regulation of response to stimu...	102	5	8.47	1.00000	c("Danio_rerio_DN1120_c3_g1_i4.p1", "Danio_rerio_DN2869_c0_g1_i1.p1", "Danio_rerio_DN3218_c0_g3_i2.p1", "Danio_rerio_DN38186_c0_g1_i1.p1", "Danio_rerio_DN4908_c4_g1_i1.p1")
654	GO:0006266	DNA ligation	4	1	0.33	1.00000	Danio_rerio_DN6351_c0_g1_i5.p1
655	GO:0044057	regulation of system process	36	3	2.99	1.00000	c("Danio_rerio_DN18021_c0_g1_i1.p1", "Danio_rerio_DN2255_c1_g1_i1.p1", "Danio_rerio_DN3437_c0_g1_i3.p1")
656	GO:0051345	positive regulation of hydrolase activit...	67	4	5.56	1.00000	c("Danio_rerio_DN2094_c0_g1_i11.p1", "Danio_rerio_DN2094_c0_g1_i15.p1", "Danio_rerio_DN6468_c0_g1_i9.p1", "Danio_rerio_DN928_c0_g1_i31.p1")
657	GO:0051346	negative regulation of hydrolase activit...	12	2	1	1.00000	c("Danio_rerio_DN17169_c0_g2_i1.p1", "Danio_rerio_DN5812_c1_g1_i4.p1")
658	GO:0051347	positive regulation of transferase activ...	31	5	2.57	1.00000	c("Danio_rerio_DN38186_c0_g1_i1.p1", "Danio_rerio_DN41464_c0_g1_i4.p1", "Danio_rerio_DN41464_c0_g1_i6.p1", "Danio_rerio_DN7144_c0_g1_i1.p1", "Danio_rerio_DN737_c0_g1_i1.p1")
659	GO:0051348	negative regulation of transferase activ...	6	1	0.5	1.00000	Danio_rerio_DN3188_c0_g1_i1.p3
660	GO:0098916	anterograde trans-synaptic signaling	111	4	9.21	1.00000	c("Danio_rerio_DN118_c1_g1_i1.p1", "Danio_rerio_DN713_c0_g1_i12.p1", "Danio_rerio_DN828_c0_g1_i3.p1", "Danio_rerio_DN8411_c0_g1_i1.p1")
661	GO:0009306	protein secretion	40	3	3.32	1.00000	c("Danio_rerio_DN2254_c0_g1_i2.p1", "Danio_rerio_DN3720_c0_g1_i1.p1", "Danio_rerio_DN4489_c1_g1_i2.p1")
662	GO:0030099	myeloid cell differentiation	4	1	0.33	1.00000	Danio_rerio_DN69662_c0_g1_i1.p1
663	GO:0019673	GDP-mannose metabolic process	4	1	0.33	1.00000	Danio_rerio_DN13852_c0_g2_i12.p1
664	GO:0044085	cellular component biogenesis	640	75	53.12	1.00000	c("Danio_rerio_DN1_c1_g2_i2.p1", "Danio_rerio_DN10199_c0_g1_i1.p1", "Danio_rerio_DN1031_c0_g1_i1.p2", "Danio_rerio_DN10328_c0_g1_i1.p1", "Danio_rerio_DN10803_c0_g1_i1.p1", "Danio_rerio_DN1088_c0_g1_i1.p1", "Danio_rerio_DN10938_c0_g1_i8.p1", "Danio_rerio_DN11117_c0_g1_i1.p1", "Danio_rerio_DN11464_c0_g1_i6.p1", "Danio_rerio_DN11647_c0_g1_i1.p1", "Danio_rerio_DN1198_c0_g1_i1.p1", "Danio_rerio_DN1338…
665	GO:0019318	hexose metabolic process	44	6	3.65	1.00000	c("Danio_rerio_DN12780_c2_g1_i1.p1", "Danio_rerio_DN1350_c0_g1_i2.p1", "Danio_rerio_DN1993_c0_g1_i1.p1", "Danio_rerio_DN2324_c0_g1_i1.p1", "Danio_rerio_DN2338_c0_g1_i2.p1", "Danio_rerio_DN27745_c0_g1_i1.p1")
666	GO:0050873	brown fat cell differentiation	4	1	0.33	1.00000	Danio_rerio_DN2869_c0_g1_i1.p1
667	GO:0044087	regulation of cellular component biogene...	129	13	10.71	1.00000	c("Danio_rerio_DN10199_c0_g1_i1.p1", "Danio_rerio_DN2094_c0_g1_i11.p1", "Danio_rerio_DN2094_c0_g1_i15.p1", "Danio_rerio_DN2206_c0_g1_i12.p1", "Danio_rerio_DN270_c0_g1_i13.p1", "Danio_rerio_DN270_c0_g1_i51.p1", "Danio_rerio_DN2737_c0_g1_i6.p2", "Danio_rerio_DN3008_c1_g1_i4.p1", "Danio_rerio_DN416_c0_g3_i9.p1", "Danio_rerio_DN588_c1_g1_i4.p1", "Danio_rerio_DN773_c0_g1_i3.p1", "Danio_rerio_DN7943_c0…
668	GO:0019319	hexose biosynthetic process	12	2	1	1.00000	c("Danio_rerio_DN2324_c0_g1_i1.p1", "Danio_rerio_DN2338_c0_g1_i2.p1")
669	GO:0051336	regulation of hydrolase activity	126	10	10.46	1.00000	c("Danio_rerio_DN17169_c0_g2_i1.p1", "Danio_rerio_DN2094_c0_g1_i11.p1", "Danio_rerio_DN2094_c0_g1_i15.p1", "Danio_rerio_DN2318_c0_g1_i5.p1", "Danio_rerio_DN2939_c1_g1_i1.p1", "Danio_rerio_DN5812_c1_g1_i4.p1", "Danio_rerio_DN618_c0_g1_i1.p1", "Danio_rerio_DN6468_c0_g1_i9.p1", "Danio_rerio_DN7037_c0_g1_i11.p1", "Danio_rerio_DN928_c0_g1_i31.p1")
670	GO:0006259	DNA metabolic process	479	93	39.76	1.00000	c("Danio_rerio_DN101_c3_g1_i1.p1", "Danio_rerio_DN10256_c0_g1_i14.p1", "Danio_rerio_DN10354_c0_g1_i2.p1", "Danio_rerio_DN10876_c0_g1_i1.p1", "Danio_rerio_DN110_c1_g1_i4.p1", "Danio_rerio_DN1116_c4_g1_i1.p1", "Danio_rerio_DN11664_c0_g1_i1.p1", "Danio_rerio_DN12405_c0_g1_i2.p1", "Danio_rerio_DN1255_c0_g1_i1.p1", "Danio_rerio_DN1381_c1_g1_i1.p1", "Danio_rerio_DN1413_c4_g1_i2.p1", "Danio_rerio_DN1433…
671	GO:0044089	positive regulation of cellular componen...	56	7	4.65	1.00000	c("Danio_rerio_DN270_c0_g1_i13.p1", "Danio_rerio_DN270_c0_g1_i51.p1", "Danio_rerio_DN2737_c0_g1_i6.p2", "Danio_rerio_DN416_c0_g3_i9.p1", "Danio_rerio_DN588_c1_g1_i4.p1", "Danio_rerio_DN773_c0_g1_i3.p1", "Danio_rerio_DN7943_c0_g1_i9.p1")
672	GO:0051338	regulation of transferase activity	48	8	3.98	1.00000	c("Danio_rerio_DN13542_c0_g1_i15.p1", "Danio_rerio_DN3188_c0_g1_i1.p3", "Danio_rerio_DN38186_c0_g1_i1.p1", "Danio_rerio_DN41464_c0_g1_i4.p1", "Danio_rerio_DN41464_c0_g1_i6.p1", "Danio_rerio_DN7144_c0_g1_i1.p1", "Danio_rerio_DN737_c0_g1_i1.p1", "Danio_rerio_DN8403_c0_g1_i3.p1")
673	GO:1902749	regulation of cell cycle G2/M phase tran...	7	4	0.58	1.00000	c("Danio_rerio_DN5059_c0_g1_i7.p1", "Danio_rerio_DN6436_c0_g1_i7.p1", "Danio_rerio_DN6912_c3_g1_i1.p1", "Danio_rerio_DN8403_c0_g1_i3.p1")
674	GO:0050877	nervous system process	131	5	10.87	1.00000	c("Danio_rerio_DN10543_c0_g1_i4.p1", "Danio_rerio_DN12625_c1_g1_i1.p1", "Danio_rerio_DN21804_c0_g1_i10.p1", "Danio_rerio_DN5388_c0_g1_i2.p2", "Danio_rerio_DN81797_c0_g1_i1.p1")
675	GO:0046068	cGMP metabolic process	9	1	0.75	1.00000	Danio_rerio_DN20348_c0_g1_i2.p1
676	GO:0050878	regulation of body fluid levels	66	2	5.48	1.00000	c("Danio_rerio_DN10548_c3_g1_i1.p1", "Danio_rerio_DN1881_c0_g1_i1.p1")
677	GO:0032200	telomere organization	24	7	1.99	1.00000	c("Danio_rerio_DN2912_c0_g1_i2.p1", "Danio_rerio_DN2925_c0_g1_i2.p1", "Danio_rerio_DN4465_c0_g1_i4.p1", "Danio_rerio_DN5059_c0_g1_i7.p1", "Danio_rerio_DN5403_c0_g1_i2.p1", "Danio_rerio_DN5704_c0_g1_i1.p1", "Danio_rerio_DN7852_c0_g1_i5.p1")
678	GO:0048522	positive regulation of cellular process	297	29	24.65	1.00000	c("Danio_rerio_DN11868_c0_g1_i6.p1", "Danio_rerio_DN13564_c0_g2_i1.p1", "Danio_rerio_DN157_c1_g1_i1.p1", "Danio_rerio_DN2056_c1_g1_i1.p1", "Danio_rerio_DN2254_c0_g1_i2.p1", "Danio_rerio_DN270_c0_g1_i13.p1", "Danio_rerio_DN270_c0_g1_i51.p1", "Danio_rerio_DN2737_c0_g1_i6.p2", "Danio_rerio_DN2869_c0_g1_i1.p1", "Danio_rerio_DN3009_c0_g1_i1.p1", "Danio_rerio_DN35165_c0_g1_i5.p1", "Danio_rerio_DN38186_…
679	GO:0006282	regulation of DNA repair	8	1	0.66	1.00000	Danio_rerio_DN3218_c0_g3_i2.p1
680	GO:0015850	organic hydroxy compound transport	11	1	0.91	1.00000	Danio_rerio_DN9184_c0_g1_i2.p1
681	GO:0048523	negative regulation of cellular process	371	42	30.79	1.00000	c("Danio_rerio_DN10144_c0_g2_i1.p1", "Danio_rerio_DN1120_c3_g1_i4.p1", "Danio_rerio_DN13583_c0_g1_i8.p1", "Danio_rerio_DN15_c8_g1_i2.p1", "Danio_rerio_DN16609_c0_g2_i5.p1", "Danio_rerio_DN17169_c0_g2_i1.p1", "Danio_rerio_DN178_c0_g1_i6.p1", "Danio_rerio_DN1833_c0_g1_i34.p1", "Danio_rerio_DN1833_c0_g1_i35.p1", "Danio_rerio_DN202_c3_g1_i3.p1", "Danio_rerio_DN2079_c0_g1_i5.p1", "Danio_rerio_DN2206_c…
682	GO:0051640	organelle localization	91	7	7.55	1.00000	c("Danio_rerio_DN18777_c0_g1_i1.p1", "Danio_rerio_DN23523_c0_g1_i7.p1", "Danio_rerio_DN2791_c0_g1_i2.p1", "Danio_rerio_DN3208_c0_g1_i2.p1", "Danio_rerio_DN3919_c0_g1_i5.p1", "Danio_rerio_DN713_c0_g1_i12.p1", "Danio_rerio_DN972_c0_g1_i5.p1")
683	GO:0030908	protein splicing	4	1	0.33	1.00000	Danio_rerio_DN1969_c1_g1_i4.p1
684	GO:0046051	UTP metabolic process	8	1	0.66	1.00000	Danio_rerio_DN11699_c0_g1_i1.p1
685	GO:0051641	cellular localization	483	41	40.09	1.00000	c("Danio_rerio_DN1052_c4_g1_i1.p1", "Danio_rerio_DN11345_c0_g1_i18.p1", "Danio_rerio_DN1355_c0_g1_i1.p1", "Danio_rerio_DN1410_c0_g1_i10.p1", "Danio_rerio_DN1466_c0_g1_i2.p1", "Danio_rerio_DN1492_c0_g2_i1.p1", "Danio_rerio_DN15323_c0_g2_i7.p1", "Danio_rerio_DN16138_c0_g1_i2.p1", "Danio_rerio_DN18777_c0_g1_i1.p1", "Danio_rerio_DN19026_c0_g1_i1.p1", "Danio_rerio_DN1914_c1_g1_i12.p1", "Danio_rerio_DN…
686	GO:0098930	axonal transport	3	1	0.25	1.00000	Danio_rerio_DN11345_c0_g1_i18.p1
687	GO:0051643	endoplasmic reticulum localization	7	2	0.58	1.00000	c("Danio_rerio_DN18777_c0_g1_i1.p1", "Danio_rerio_DN3919_c0_g1_i5.p1")
688	GO:0010604	positive regulation of macromolecule met...	126	10	10.46	1.00000	c("Danio_rerio_DN11868_c0_g1_i6.p1", "Danio_rerio_DN13564_c0_g2_i1.p1", "Danio_rerio_DN38186_c0_g1_i1.p1", "Danio_rerio_DN41464_c0_g1_i4.p1", "Danio_rerio_DN41464_c0_g1_i6.p1", "Danio_rerio_DN4449_c0_g1_i10.p1", "Danio_rerio_DN5142_c0_g1_i1.p1", "Danio_rerio_DN5216_c0_g1_i6.p1", "Danio_rerio_DN7144_c0_g1_i1.p1", "Danio_rerio_DN737_c0_g1_i1.p1")
689	GO:0015858	nucleoside transport	9	2	0.75	1.00000	c("Danio_rerio_DN23049_c0_g1_i1.p2", "Danio_rerio_DN3071_c0_g1_i1.p1")
690	GO:0010605	negative regulation of macromolecule met...	164	17	13.61	1.00000	c("Danio_rerio_DN1461_c0_g1_i2.p1", "Danio_rerio_DN16609_c0_g2_i5.p1", "Danio_rerio_DN18589_c0_g1_i1.p1", "Danio_rerio_DN1943_c0_g1_i1.p1", "Danio_rerio_DN1943_c0_g1_i3.p1", "Danio_rerio_DN2391_c0_g1_i1.p1", "Danio_rerio_DN2790_c0_g1_i6.p1", "Danio_rerio_DN2838_c0_g1_i1.p1", "Danio_rerio_DN2853_c3_g1_i16.p1", "Danio_rerio_DN3188_c0_g1_i1.p3", "Danio_rerio_DN3218_c0_g3_i2.p1", "Danio_rerio_DN4572_…
691	GO:0046058	cAMP metabolic process	17	1	1.41	1.00000	Danio_rerio_DN4210_c0_g2_i1.p1
692	GO:0051648	vesicle localization	58	2	4.81	1.00000	c("Danio_rerio_DN23523_c0_g1_i7.p1", "Danio_rerio_DN713_c0_g1_i12.p1")
693	GO:0051649	establishment of localization in cell	435	35	36.1	1.00000	c("Danio_rerio_DN1052_c4_g1_i1.p1", "Danio_rerio_DN11345_c0_g1_i18.p1", "Danio_rerio_DN1355_c0_g1_i1.p1", "Danio_rerio_DN1410_c0_g1_i10.p1", "Danio_rerio_DN1466_c0_g1_i2.p1", "Danio_rerio_DN1492_c0_g2_i1.p1", "Danio_rerio_DN15323_c0_g2_i7.p1", "Danio_rerio_DN16138_c0_g1_i2.p1", "Danio_rerio_DN19026_c0_g1_i1.p1", "Danio_rerio_DN20294_c0_g1_i4.p1", "Danio_rerio_DN2254_c0_g1_i2.p1", "Danio_rerio_DN2…
694	GO:0010608	posttranscriptional regulation of gene e...	58	8	4.81	1.00000	c("Danio_rerio_DN1362_c0_g1_i3.p1", "Danio_rerio_DN1943_c0_g1_i1.p1", "Danio_rerio_DN1943_c0_g1_i3.p1", "Danio_rerio_DN2517_c0_g1_i1.p1", "Danio_rerio_DN2790_c0_g1_i6.p1", "Danio_rerio_DN38_c4_g1_i1.p1", "Danio_rerio_DN5158_c0_g2_i1.p1", "Danio_rerio_DN598_c0_g1_i1.p1")
695	GO:0009605	response to external stimulus	191	10	15.85	1.00000	c("Danio_rerio_DN10697_c1_g1_i1.p1", "Danio_rerio_DN2088_c0_g1_i4.p1", "Danio_rerio_DN2582_c1_g2_i2.p1", "Danio_rerio_DN2869_c0_g1_i1.p1", "Danio_rerio_DN38186_c0_g1_i1.p1", "Danio_rerio_DN4013_c2_g2_i13.p1", "Danio_rerio_DN49695_c0_g1_i1.p1", "Danio_rerio_DN522_c0_g1_i1.p1", "Danio_rerio_DN522_c0_g1_i2.p1", "Danio_rerio_DN6562_c0_g1_i1.p1")
696	GO:0032094	response to food	7	1	0.58	1.00000	Danio_rerio_DN38186_c0_g1_i1.p1
697	GO:0006271	DNA strand elongation involved in DNA re...	1	1	0.08	1.00000	Danio_rerio_DN20878_c0_g1_i2.p1
698	GO:0043543	protein acylation	45	5	3.73	1.00000	c("Danio_rerio_DN13792_c0_g1_i1.p1", "Danio_rerio_DN199_c1_g1_i1.p1", "Danio_rerio_DN263_c0_g1_i25.p1", "Danio_rerio_DN2868_c0_g2_i2.p1", "Danio_rerio_DN4365_c0_g1_i1.p1")
699	GO:0032095	regulation of response to food	7	1	0.58	1.00000	Danio_rerio_DN38186_c0_g1_i1.p1
700	GO:0006950	response to stress	502	72	41.66	1.00000	c("Danio_rerio_DN10144_c0_g2_i1.p1", "Danio_rerio_DN10256_c0_g1_i14.p1", "Danio_rerio_DN10354_c0_g1_i2.p1", "Danio_rerio_DN10548_c3_g1_i1.p1", "Danio_rerio_DN110_c1_g1_i4.p1", "Danio_rerio_DN11664_c0_g1_i1.p1", "Danio_rerio_DN122_c0_g1_i3.p1", "Danio_rerio_DN12405_c0_g1_i2.p1", "Danio_rerio_DN1255_c0_g1_i1.p1", "Danio_rerio_DN1347_c3_g1_i12.p1", "Danio_rerio_DN1381_c1_g1_i1.p1", "Danio_rerio_DN13…
701	GO:0002460	adaptive immune response based on somati...	13	1	1.08	1.00000	Danio_rerio_DN18021_c0_g1_i1.p1
702	GO:0032096	negative regulation of response to food	7	1	0.58	1.00000	Danio_rerio_DN38186_c0_g1_i1.p1
703	GO:0048513	animal organ development	130	7	10.79	1.00000	c("Danio_rerio_DN10697_c1_g1_i1.p1", "Danio_rerio_DN1270_c3_g1_i2.p1", "Danio_rerio_DN1270_c3_g1_i3.p1", "Danio_rerio_DN2009_c0_g1_i1.p1", "Danio_rerio_DN21804_c0_g1_i10.p1", "Danio_rerio_DN2299_c0_g1_i1.p1", "Danio_rerio_DN69662_c0_g1_i1.p1")
704	GO:0006273	lagging strand elongation	1	1	0.08	1.00000	Danio_rerio_DN20878_c0_g1_i2.p1
705	GO:0043545	molybdopterin cofactor metabolic process	8	1	0.66	1.00000	Danio_rerio_DN7277_c0_g1_i9.p1
706	GO:0006952	defense response	150	3	12.45	1.00000	c("Danio_rerio_DN21949_c0_g1_i1.p1", "Danio_rerio_DN2869_c0_g1_i1.p1", "Danio_rerio_DN31843_c0_g1_i1.p1")
707	GO:0046080	dUTP metabolic process	1	1	0.08	1.00000	Danio_rerio_DN1641_c0_g1_i2.p1
708	GO:0044782	cilium organization	66	6	5.48	1.00000	c("Danio_rerio_DN11117_c0_g1_i1.p1", "Danio_rerio_DN13583_c0_g1_i8.p1", "Danio_rerio_DN1567_c0_g2_i1.p1", "Danio_rerio_DN25591_c0_g1_i3.p1", "Danio_rerio_DN5772_c0_g2_i3.p1", "Danio_rerio_DN8007_c0_g1_i10.p1")
709	GO:0032098	regulation of appetite	10	1	0.83	1.00000	Danio_rerio_DN38186_c0_g1_i1.p1
710	GO:0048515	spermatid differentiation	6	2	0.5	1.00000	c("Danio_rerio_DN21469_c0_g1_i1.p1", "Danio_rerio_DN883_c1_g1_i15.p1")
711	GO:0006954	inflammatory response	69	1	5.73	1.00000	Danio_rerio_DN2869_c0_g1_i1.p1
712	GO:0044784	metaphase/anaphase transition of cell cy...	14	10	1.16	1.00000	c("Danio_rerio_DN1833_c0_g1_i34.p1", "Danio_rerio_DN1833_c0_g1_i35.p1", "Danio_rerio_DN2079_c0_g1_i5.p1", "Danio_rerio_DN4382_c0_g2_i1.p1", "Danio_rerio_DN5012_c0_g1_i1.p1", "Danio_rerio_DN5233_c1_g1_i12.p1", "Danio_rerio_DN5233_c1_g1_i7.p1", "Danio_rerio_DN5248_c4_g1_i1.p1", "Danio_rerio_DN8622_c0_g2_i3.p1", "Danio_rerio_DN8937_c0_g1_i1.p1")
713	GO:0043549	regulation of kinase activity	42	6	3.49	1.00000	c("Danio_rerio_DN13542_c0_g1_i15.p1", "Danio_rerio_DN3188_c0_g1_i1.p3", "Danio_rerio_DN38186_c0_g1_i1.p1", "Danio_rerio_DN7144_c0_g1_i1.p1", "Danio_rerio_DN737_c0_g1_i1.p1", "Danio_rerio_DN8403_c0_g1_i3.p1")
714	GO:0060249	anatomical structure homeostasis	28	8	2.32	1.00000	c("Danio_rerio_DN12625_c1_g1_i1.p1", "Danio_rerio_DN2912_c0_g1_i2.p1", "Danio_rerio_DN2925_c0_g1_i2.p1", "Danio_rerio_DN4465_c0_g1_i4.p1", "Danio_rerio_DN5059_c0_g1_i7.p1", "Danio_rerio_DN5403_c0_g1_i2.p1", "Danio_rerio_DN5704_c0_g1_i1.p1", "Danio_rerio_DN7852_c0_g1_i5.p1")
715	GO:0048518	positive regulation of biological proces...	473	30	39.26	1.00000	c("Danio_rerio_DN11868_c0_g1_i6.p1", "Danio_rerio_DN13564_c0_g2_i1.p1", "Danio_rerio_DN157_c1_g1_i1.p1", "Danio_rerio_DN2056_c1_g1_i1.p1", "Danio_rerio_DN2254_c0_g1_i2.p1", "Danio_rerio_DN270_c0_g1_i13.p1", "Danio_rerio_DN270_c0_g1_i51.p1", "Danio_rerio_DN2737_c0_g1_i6.p2", "Danio_rerio_DN2869_c0_g1_i1.p1", "Danio_rerio_DN3009_c0_g1_i1.p1", "Danio_rerio_DN31843_c0_g1_i1.p1", "Danio_rerio_DN35165_…
716	GO:0048519	negative regulation of biological proces...	450	56	37.35	1.00000	c("Danio_rerio_DN10144_c0_g2_i1.p1", "Danio_rerio_DN1120_c3_g1_i4.p1", "Danio_rerio_DN13583_c0_g1_i8.p1", "Danio_rerio_DN1461_c0_g1_i2.p1", "Danio_rerio_DN15_c8_g1_i2.p1", "Danio_rerio_DN16609_c0_g2_i5.p1", "Danio_rerio_DN17169_c0_g2_i1.p1", "Danio_rerio_DN178_c0_g1_i6.p1", "Danio_rerio_DN1833_c0_g1_i34.p1", "Danio_rerio_DN1833_c0_g1_i35.p1", "Danio_rerio_DN18589_c0_g1_i1.p1", "Danio_rerio_DN1943…
717	GO:0050817	coagulation	66	3	5.48	1.00000	c("Danio_rerio_DN10548_c3_g1_i1.p1", "Danio_rerio_DN1881_c0_g1_i1.p1", "Danio_rerio_DN1955_c0_g1_i1.p1")
718	GO:0050818	regulation of coagulation	7	1	0.58	1.00000	Danio_rerio_DN1955_c0_g1_i1.p1
719	GO:0010498	proteasomal protein catabolic process	31	4	2.57	1.00000	c("Danio_rerio_DN1710_c0_g1_i2.p1", "Danio_rerio_DN1914_c1_g1_i12.p1", "Danio_rerio_DN1914_c1_g1_i7.p1", "Danio_rerio_DN5248_c4_g1_i1.p1")
720	GO:0006220	pyrimidine nucleotide metabolic process	15	4	1.24	1.00000	c("Danio_rerio_DN11699_c0_g1_i1.p1", "Danio_rerio_DN1641_c0_g1_i2.p1", "Danio_rerio_DN7341_c0_g1_i1.p1", "Danio_rerio_DN79659_c0_g1_i1.p1")
721	GO:0006221	pyrimidine nucleotide biosynthetic proce...	15	4	1.24	1.00000	c("Danio_rerio_DN11699_c0_g1_i1.p1", "Danio_rerio_DN1641_c0_g1_i2.p1", "Danio_rerio_DN7341_c0_g1_i1.p1", "Danio_rerio_DN79659_c0_g1_i1.p1")
722	GO:0006222	UMP biosynthetic process	1	1	0.08	1.00000	Danio_rerio_DN7341_c0_g1_i1.p1
723	GO:0044770	cell cycle phase transition	28	17	2.32	1.00000	c("Danio_rerio_DN1833_c0_g1_i34.p1", "Danio_rerio_DN1833_c0_g1_i35.p1", "Danio_rerio_DN2079_c0_g1_i5.p1", "Danio_rerio_DN4382_c0_g2_i1.p1", "Danio_rerio_DN5012_c0_g1_i1.p1", "Danio_rerio_DN5059_c0_g1_i7.p1", "Danio_rerio_DN5233_c1_g1_i12.p1", "Danio_rerio_DN5233_c1_g1_i7.p1", "Danio_rerio_DN5248_c4_g1_i1.p1", "Danio_rerio_DN5502_c0_g1_i1.p1", "Danio_rerio_DN6436_c0_g1_i7.p1", "Danio_rerio_DN6912_…
724	GO:0044772	mitotic cell cycle phase transition	26	16	2.16	1.00000	c("Danio_rerio_DN1833_c0_g1_i34.p1", "Danio_rerio_DN1833_c0_g1_i35.p1", "Danio_rerio_DN2079_c0_g1_i5.p1", "Danio_rerio_DN4382_c0_g2_i1.p1", "Danio_rerio_DN5012_c0_g1_i1.p1", "Danio_rerio_DN5059_c0_g1_i7.p1", "Danio_rerio_DN5233_c1_g1_i12.p1", "Danio_rerio_DN5233_c1_g1_i7.p1", "Danio_rerio_DN5248_c4_g1_i1.p1", "Danio_rerio_DN5502_c0_g1_i1.p1", "Danio_rerio_DN6436_c0_g1_i7.p1", "Danio_rerio_DN7655_…
725	GO:0051302	regulation of cell division	25	9	2.07	1.00000	c("Danio_rerio_DN2094_c0_g1_i11.p1", "Danio_rerio_DN2094_c0_g1_i15.p1", "Danio_rerio_DN35165_c0_g1_i5.p1", "Danio_rerio_DN5233_c1_g1_i12.p1", "Danio_rerio_DN5233_c1_g1_i7.p1", "Danio_rerio_DN5938_c0_g2_i2.p1", "Danio_rerio_DN625_c3_g1_i2.p1", "Danio_rerio_DN625_c3_g1_i3.p1", "Danio_rerio_DN8697_c0_g1_i1.p1")
726	GO:0044773	mitotic DNA damage checkpoint	2	1	0.17	1.00000	Danio_rerio_DN5059_c0_g1_i7.p1
727	GO:0051303	establishment of chromosome localization	4	1	0.33	1.00000	Danio_rerio_DN3208_c0_g1_i2.p1
728	GO:0044774	mitotic DNA integrity checkpoint	4	2	0.33	1.00000	c("Danio_rerio_DN5059_c0_g1_i7.p1", "Danio_rerio_DN6436_c0_g1_i7.p1")
729	GO:1901698	response to nitrogen compound	41	3	3.4	1.00000	c("Danio_rerio_DN11138_c0_g1_i1.p1", "Danio_rerio_DN522_c0_g1_i1.p1", "Danio_rerio_DN522_c0_g1_i2.p1")
730	GO:0046073	dTMP metabolic process	1	1	0.08	1.00000	Danio_rerio_DN79659_c0_g1_i1.p1
731	GO:1901699	cellular response to nitrogen compound	25	1	2.07	1.00000	Danio_rerio_DN11138_c0_g1_i1.p1
732	GO:0002456	T cell mediated immunity	5	1	0.41	1.00000	Danio_rerio_DN18021_c0_g1_i1.p1
733	GO:0051306	mitotic sister chromatid separation	14	10	1.16	1.00000	c("Danio_rerio_DN1833_c0_g1_i34.p1", "Danio_rerio_DN1833_c0_g1_i35.p1", "Danio_rerio_DN2079_c0_g1_i5.p1", "Danio_rerio_DN4382_c0_g2_i1.p1", "Danio_rerio_DN5012_c0_g1_i1.p1", "Danio_rerio_DN5233_c1_g1_i12.p1", "Danio_rerio_DN5233_c1_g1_i7.p1", "Danio_rerio_DN5248_c4_g1_i1.p1", "Danio_rerio_DN8622_c0_g2_i3.p1", "Danio_rerio_DN8937_c0_g1_i1.p1")
734	GO:0046078	dUMP metabolic process	1	1	0.08	1.00000	Danio_rerio_DN1641_c0_g1_i2.p1
735	GO:1901360	organic cyclic compound metabolic proces...	2747	332	227.99	1.00000	c("Danio_rerio_DN1_c1_g2_i2.p1", "Danio_rerio_DN101_c2_g1_i3.p1", "Danio_rerio_DN101_c3_g1_i1.p1", "Danio_rerio_DN10102_c0_g1_i1.p1", "Danio_rerio_DN10171_c0_g1_i2.p1", "Danio_rerio_DN10195_c0_g2_i2.p1", "Danio_rerio_DN10256_c0_g1_i14.p1", "Danio_rerio_DN10258_c0_g1_i1.p1", "Danio_rerio_DN1031_c0_g1_i1.p2", "Danio_rerio_DN10354_c0_g1_i2.p1", "Danio_rerio_DN1043_c0_g3_i2.p1", "Danio_rerio_DN10476_…
736	GO:1901361	organic cyclic compound catabolic proces...	171	16	14.19	1.00000	c("Danio_rerio_DN12087_c0_g1_i1.p1", "Danio_rerio_DN1461_c0_g1_i2.p1", "Danio_rerio_DN1641_c0_g1_i2.p1", "Danio_rerio_DN18589_c0_g1_i1.p1", "Danio_rerio_DN21092_c0_g3_i3.p1", "Danio_rerio_DN2230_c0_g1_i6.p1", "Danio_rerio_DN2838_c0_g1_i1.p1", "Danio_rerio_DN2853_c3_g1_i16.p1", "Danio_rerio_DN40_c4_g1_i3.p1", "Danio_rerio_DN4572_c0_g1_i1.p1", "Danio_rerio_DN503_c0_g1_i5.p1", "Danio_rerio_DN598_c0_…
737	GO:1901362	organic cyclic compound biosynthetic pro...	1696	156	140.76	1.00000	c("Danio_rerio_DN10195_c0_g2_i2.p1", "Danio_rerio_DN10258_c0_g1_i1.p1", "Danio_rerio_DN1043_c0_g3_i2.p1", "Danio_rerio_DN10476_c0_g1_i1.p1", "Danio_rerio_DN10697_c1_g1_i1.p1", "Danio_rerio_DN1083_c4_g1_i1.p1", "Danio_rerio_DN11192_c0_g1_i1.p1", "Danio_rerio_DN112_c2_g1_i2.p1", "Danio_rerio_DN11535_c0_g1_i1.p1", "Danio_rerio_DN11617_c0_g3_i2.p4", "Danio_rerio_DN1165_c2_g1_i2.p1", "Danio_rerio_DN11…
738	GO:0006213	pyrimidine nucleoside metabolic process	15	2	1.24	1.00000	c("Danio_rerio_DN11699_c0_g1_i1.p1", "Danio_rerio_DN7341_c0_g1_i1.p1")
739	GO:0048534	hematopoietic or lymphoid organ developm...	22	2	1.83	1.00000	c("Danio_rerio_DN2299_c0_g1_i1.p1", "Danio_rerio_DN69662_c0_g1_i1.p1")
740	GO:0019637	organophosphate metabolic process	490	33	40.67	1.00000	c("Danio_rerio_DN10223_c0_g1_i2.p4", "Danio_rerio_DN11535_c0_g1_i1.p1", "Danio_rerio_DN11650_c0_g1_i3.p1", "Danio_rerio_DN11699_c0_g1_i1.p1", "Danio_rerio_DN12050_c0_g1_i1.p1", "Danio_rerio_DN12780_c2_g1_i1.p1", "Danio_rerio_DN12939_c0_g1_i5.p1", "Danio_rerio_DN12964_c0_g1_i1.p1", "Danio_rerio_DN1350_c0_g1_i2.p1", "Danio_rerio_DN1368_c0_g1_i2.p1", "Danio_rerio_DN1531_c2_g1_i9.p1", "Danio_rerio_DN…
741	GO:0044728	DNA methylation or demethylation	12	1	1	1.00000	Danio_rerio_DN3927_c0_g1_i4.p1
742	GO:0046785	microtubule polymerization	11	5	0.91	1.00000	c("Danio_rerio_DN10803_c0_g1_i1.p1", "Danio_rerio_DN4377_c0_g1_i37.p1", "Danio_rerio_DN4377_c0_g1_i38.p1", "Danio_rerio_DN4377_c0_g1_i4.p1", "Danio_rerio_DN5687_c0_g1_i1.p1")
743	GO:0071902	positive regulation of protein serine/th...	12	1	1	1.00000	Danio_rerio_DN38186_c0_g1_i1.p1
744	GO:1904666	regulation of ubiquitin protein ligase a...	6	2	0.5	1.00000	c("Danio_rerio_DN41464_c0_g1_i4.p1", "Danio_rerio_DN41464_c0_g1_i6.p1")
745	GO:0031589	cell-substrate adhesion	43	2	3.57	1.00000	c("Danio_rerio_DN12152_c0_g2_i2.p1", "Danio_rerio_DN29212_c0_g1_i3.p1")
746	GO:0006244	pyrimidine nucleotide catabolic process	1	1	0.08	1.00000	Danio_rerio_DN1641_c0_g1_i2.p1
747	GO:0051604	protein maturation	44	2	3.65	1.00000	c("Danio_rerio_DN1969_c1_g1_i4.p1", "Danio_rerio_DN84351_c0_g1_i1.p1")
748	GO:0031570	DNA integrity checkpoint	18	8	1.49	1.00000	c("Danio_rerio_DN10144_c0_g2_i1.p1", "Danio_rerio_DN15_c8_g1_i2.p1", "Danio_rerio_DN4331_c1_g1_i1.p1", "Danio_rerio_DN5059_c0_g1_i7.p1", "Danio_rerio_DN5088_c0_g2_i1.p1", "Danio_rerio_DN5625_c0_g1_i1.p1", "Danio_rerio_DN63913_c0_g1_i1.p1", "Danio_rerio_DN6436_c0_g1_i7.p1")
749	GO:0030072	peptide hormone secretion	19	2	1.58	1.00000	c("Danio_rerio_DN2254_c0_g1_i2.p1", "Danio_rerio_DN4489_c1_g1_i2.p1")
750	GO:0006928	movement of cell or subcellular componen...	364	26	30.21	1.00000	c("Danio_rerio_DN10697_c1_g1_i1.p1", "Danio_rerio_DN11345_c0_g1_i18.p1", "Danio_rerio_DN12988_c0_g1_i1.p1", "Danio_rerio_DN13564_c0_g1_i2.p1", "Danio_rerio_DN1562_c0_g1_i1.p1", "Danio_rerio_DN2088_c0_g1_i4.p1", "Danio_rerio_DN21886_c0_g1_i1.p1", "Danio_rerio_DN23523_c0_g1_i7.p1", "Danio_rerio_DN25646_c0_g1_i1.p1", "Danio_rerio_DN2582_c1_g2_i2.p1", "Danio_rerio_DN26830_c0_g1_i1.p1", "Danio_rerio_D…
751	GO:0030073	insulin secretion	18	2	1.49	1.00000	c("Danio_rerio_DN2254_c0_g1_i2.p1", "Danio_rerio_DN4489_c1_g1_i2.p1")
752	GO:0010467	gene expression	2086	215	173.13	1.00000	c("Danio_rerio_DN10102_c0_g1_i1.p1", "Danio_rerio_DN10171_c0_g1_i2.p1", "Danio_rerio_DN10195_c0_g2_i2.p1", "Danio_rerio_DN10258_c0_g1_i1.p1", "Danio_rerio_DN1031_c0_g1_i1.p2", "Danio_rerio_DN1043_c0_g3_i2.p1", "Danio_rerio_DN10476_c0_g1_i1.p1", "Danio_rerio_DN10697_c1_g1_i1.p1", "Danio_rerio_DN1083_c4_g1_i1.p1", "Danio_rerio_DN11192_c0_g1_i1.p1", "Danio_rerio_DN112_c2_g1_i2.p1", "Danio_rerio_DN11…
753	GO:0031572	G2 DNA damage checkpoint	1	1	0.08	1.00000	Danio_rerio_DN5059_c0_g1_i7.p1
754	GO:1905114	cell surface receptor signaling pathway ...	101	11	8.38	1.00000	c("Danio_rerio_DN10476_c0_g1_i1.p1", "Danio_rerio_DN1103_c0_g1_i6.p1", "Danio_rerio_DN1165_c2_g1_i2.p1", "Danio_rerio_DN15198_c1_g1_i3.p1", "Danio_rerio_DN2056_c1_g1_i1.p1", "Danio_rerio_DN280_c0_g1_i5.p1", "Danio_rerio_DN4908_c4_g1_i1.p1", "Danio_rerio_DN6381_c0_g1_i2.p1", "Danio_rerio_DN6843_c0_g1_i1.p1", "Danio_rerio_DN7676_c1_g1_i4.p1", "Danio_rerio_DN931_c2_g1_i3.p1")
755	GO:1901661	quinone metabolic process	8	1	0.66	1.00000	Danio_rerio_DN8306_c0_g1_i5.p1
756	GO:0031577	spindle checkpoint	11	8	0.91	1.00000	c("Danio_rerio_DN1833_c0_g1_i34.p1", "Danio_rerio_DN1833_c0_g1_i35.p1", "Danio_rerio_DN2079_c0_g1_i5.p1", "Danio_rerio_DN4382_c0_g2_i1.p1", "Danio_rerio_DN5233_c1_g1_i12.p1", "Danio_rerio_DN5233_c1_g1_i7.p1", "Danio_rerio_DN8622_c0_g2_i3.p1", "Danio_rerio_DN8937_c0_g1_i1.p1")
757	GO:1901663	quinone biosynthetic process	8	1	0.66	1.00000	Danio_rerio_DN8306_c0_g1_i5.p1
758	GO:0046040	IMP metabolic process	12	1	1	1.00000	Danio_rerio_DN1807_c0_g1_i4.p1
759	GO:0001944	vasculature development	54	2	4.48	1.00000	c("Danio_rerio_DN820_c0_g1_i3.p1", "Danio_rerio_DN820_c0_g1_i5.p1")
760	GO:0051493	regulation of cytoskeleton organization	147	16	12.2	1.00000	c("Danio_rerio_DN1330_c0_g2_i3.p1", "Danio_rerio_DN13583_c0_g1_i8.p1", "Danio_rerio_DN1567_c0_g2_i1.p1", "Danio_rerio_DN2094_c0_g1_i11.p1", "Danio_rerio_DN2094_c0_g1_i15.p1", "Danio_rerio_DN2206_c0_g1_i12.p1", "Danio_rerio_DN270_c0_g1_i13.p1", "Danio_rerio_DN270_c0_g1_i51.p1", "Danio_rerio_DN2737_c0_g1_i6.p2", "Danio_rerio_DN3008_c1_g1_i4.p1", "Danio_rerio_DN416_c0_g3_i9.p1", "Danio_rerio_DN588_c…
761	GO:0051494	negative regulation of cytoskeleton orga...	51	5	4.23	1.00000	c("Danio_rerio_DN13583_c0_g1_i8.p1", "Danio_rerio_DN2206_c0_g1_i12.p1", "Danio_rerio_DN270_c0_g1_i13.p1", "Danio_rerio_DN270_c0_g1_i51.p1", "Danio_rerio_DN3008_c1_g1_i4.p1")
762	GO:0051495	positive regulation of cytoskeleton orga...	56	7	4.65	1.00000	c("Danio_rerio_DN270_c0_g1_i13.p1", "Danio_rerio_DN270_c0_g1_i51.p1", "Danio_rerio_DN2737_c0_g1_i6.p2", "Danio_rerio_DN416_c0_g3_i9.p1", "Danio_rerio_DN588_c1_g1_i4.p1", "Danio_rerio_DN773_c0_g1_i3.p1", "Danio_rerio_DN7943_c0_g1_i9.p1")
763	GO:0009451	RNA modification	77	18	6.39	1.00000	c("Danio_rerio_DN1_c1_g2_i2.p1", "Danio_rerio_DN10790_c0_g3_i2.p1", "Danio_rerio_DN10850_c0_g1_i2.p1", "Danio_rerio_DN1516_c0_g1_i2.p1", "Danio_rerio_DN1516_c0_g1_i3.p1", "Danio_rerio_DN1516_c0_g1_i9.p1", "Danio_rerio_DN16150_c0_g1_i3.p1", "Danio_rerio_DN1721_c0_g1_i1.p1", "Danio_rerio_DN20924_c0_g1_i2.p1", "Danio_rerio_DN3465_c0_g1_i1.p1", "Danio_rerio_DN3589_c0_g1_i1.p1", "Danio_rerio_DN3771_c0…
764	GO:0015849	organic acid transport	52	3	4.32	1.00000	c("Danio_rerio_DN23120_c0_g1_i1.p1", "Danio_rerio_DN239_c0_g1_i1.p1", "Danio_rerio_DN5325_c0_g1_i8.p2")
765	GO:0046049	UMP metabolic process	1	1	0.08	1.00000	Danio_rerio_DN7341_c0_g1_i1.p1
766	GO:0042157	lipoprotein metabolic process	71	5	5.89	1.00000	c("Danio_rerio_DN13792_c0_g1_i1.p1", "Danio_rerio_DN199_c1_g1_i1.p1", "Danio_rerio_DN3550_c0_g1_i2.p1", "Danio_rerio_DN472_c0_g1_i3.p1", "Danio_rerio_DN5684_c6_g1_i1.p1")
767	GO:0042158	lipoprotein biosynthetic process	37	4	3.07	1.00000	c("Danio_rerio_DN13792_c0_g1_i1.p1", "Danio_rerio_DN199_c1_g1_i1.p1", "Danio_rerio_DN3550_c0_g1_i2.p1", "Danio_rerio_DN5684_c6_g1_i1.p1")
768	GO:1901652	response to peptide	21	1	1.74	1.00000	Danio_rerio_DN11138_c0_g1_i1.p1
769	GO:0042159	lipoprotein catabolic process	1	1	0.08	1.00000	Danio_rerio_DN472_c0_g1_i3.p1
770	GO:1901653	cellular response to peptide	21	1	1.74	1.00000	Danio_rerio_DN11138_c0_g1_i1.p1
771	GO:0030029	actin filament-based process	288	24	23.9	1.00000	c("Danio_rerio_DN1202_c3_g2_i7.p1", "Danio_rerio_DN12235_c0_g2_i3.p1", "Danio_rerio_DN1367_c0_g1_i1.p1", "Danio_rerio_DN1403_c0_g1_i1.p1", "Danio_rerio_DN1745_c0_g1_i21.p1", "Danio_rerio_DN2094_c0_g1_i11.p1", "Danio_rerio_DN2094_c0_g1_i15.p1", "Danio_rerio_DN2206_c0_g1_i12.p1", "Danio_rerio_DN270_c0_g1_i13.p1", "Danio_rerio_DN270_c0_g1_i51.p1", "Danio_rerio_DN2737_c0_g1_i6.p2", "Danio_rerio_DN279…
772	GO:0001933	negative regulation of protein phosphory...	10	1	0.83	1.00000	Danio_rerio_DN3188_c0_g1_i1.p3
773	GO:0006941	striated muscle contraction	9	1	0.75	1.00000	Danio_rerio_DN3437_c0_g1_i3.p1
774	GO:0001934	positive regulation of protein phosphory...	28	3	2.32	1.00000	c("Danio_rerio_DN38186_c0_g1_i1.p1", "Danio_rerio_DN7144_c0_g1_i1.p1", "Danio_rerio_DN737_c0_g1_i1.p1")
775	GO:0046031	ADP metabolic process	57	2	4.73	1.00000	c("Danio_rerio_DN21092_c0_g3_i3.p1", "Danio_rerio_DN73283_c0_g1_i1.p1")
776	GO:0050801	ion homeostasis	68	8	5.64	1.00000	c("Danio_rerio_DN10943_c0_g1_i1.p1", "Danio_rerio_DN16710_c0_g1_i2.p1", "Danio_rerio_DN17907_c0_g1_i7.p1", "Danio_rerio_DN343_c0_g1_i5.p1", "Danio_rerio_DN343_c0_g1_i8.p1", "Danio_rerio_DN4013_c2_g2_i13.p1", "Danio_rerio_DN73621_c0_g1_i1.p1", "Danio_rerio_DN8910_c0_g1_i1.p1")
777	GO:1901657	glycosyl compound metabolic process	54	5	4.48	1.00000	c("Danio_rerio_DN11699_c0_g1_i1.p1", "Danio_rerio_DN21140_c0_g1_i1.p1", "Danio_rerio_DN22113_c0_g2_i1.p1", "Danio_rerio_DN5304_c1_g1_i1.p1", "Danio_rerio_DN7341_c0_g1_i1.p1")
778	GO:0015833	peptide transport	379	26	31.46	1.00000	c("Danio_rerio_DN1330_c0_g1_i1.p1", "Danio_rerio_DN1410_c0_g1_i10.p1", "Danio_rerio_DN1466_c0_g1_i2.p1", "Danio_rerio_DN1492_c0_g2_i1.p1", "Danio_rerio_DN15323_c0_g2_i7.p1", "Danio_rerio_DN16138_c0_g1_i2.p1", "Danio_rerio_DN19026_c0_g1_i1.p1", "Danio_rerio_DN20294_c0_g1_i4.p1", "Danio_rerio_DN2186_c0_g1_i7.p1", "Danio_rerio_DN2254_c0_g1_i2.p1", "Danio_rerio_DN2791_c0_g1_i2.p1", "Danio_rerio_DN285…
779	GO:0007422	peripheral nervous system development	8	1	0.66	1.00000	Danio_rerio_DN5081_c0_g2_i1.p1
780	GO:0050803	regulation of synapse structure or activ...	13	1	1.08	1.00000	Danio_rerio_DN10199_c0_g1_i1.p1
781	GO:1901659	glycosyl compound biosynthetic process	19	4	1.58	1.00000	c("Danio_rerio_DN11699_c0_g1_i1.p1", "Danio_rerio_DN21140_c0_g1_i1.p1", "Danio_rerio_DN5304_c1_g1_i1.p1", "Danio_rerio_DN7341_c0_g1_i1.p1")
782	GO:0007423	sensory organ development	14	1	1.16	1.00000	Danio_rerio_DN21804_c0_g1_i10.p1
783	GO:0046034	ATP metabolic process	92	3	7.64	1.00000	c("Danio_rerio_DN21092_c0_g3_i3.p1", "Danio_rerio_DN23455_c0_g1_i1.p1", "Danio_rerio_DN73283_c0_g1_i1.p1")
784	GO:0042180	cellular ketone metabolic process	20	1	1.66	1.00000	Danio_rerio_DN8306_c0_g1_i5.p1
785	GO:0030010	establishment of cell polarity	7	1	0.58	1.00000	Danio_rerio_DN5260_c0_g1_i9.p1
786	GO:0042181	ketone biosynthetic process	10	1	0.83	1.00000	Danio_rerio_DN8306_c0_g1_i5.p1
787	GO:0046036	CTP metabolic process	10	1	0.83	1.00000	Danio_rerio_DN11699_c0_g1_i1.p1
788	GO:0070192	chromosome organization involved in meio...	10	1	0.83	1.00000	Danio_rerio_DN44699_c0_g1_i1.p1
789	GO:0035404	histone-serine phosphorylation	3	2	0.25	1.00000	c("Danio_rerio_DN5233_c1_g1_i12.p1", "Danio_rerio_DN5233_c1_g1_i7.p1")
790	GO:0050807	regulation of synapse organization	13	1	1.08	1.00000	Danio_rerio_DN10199_c0_g1_i1.p1
791	GO:0006949	syncytium formation	3	1	0.25	1.00000	Danio_rerio_DN9908_c0_g2_i4.p1
792	GO:0050808	synapse organization	41	1	3.4	1.00000	Danio_rerio_DN10199_c0_g1_i1.p1
793	GO:0046039	GTP metabolic process	12	1	1	1.00000	Danio_rerio_DN11699_c0_g1_i1.p1
794	GO:0002440	production of molecular mediator of immu...	6	1	0.5	1.00000	Danio_rerio_DN18021_c0_g1_i1.p1
795	GO:0002443	leukocyte mediated immunity	10	1	0.83	1.00000	Danio_rerio_DN18021_c0_g1_i1.p1
796	GO:0030041	actin filament polymerization	103	9	8.55	1.00000	c("Danio_rerio_DN2206_c0_g1_i12.p1", "Danio_rerio_DN270_c0_g1_i13.p1", "Danio_rerio_DN270_c0_g1_i51.p1", "Danio_rerio_DN2737_c0_g1_i6.p2", "Danio_rerio_DN3008_c1_g1_i4.p1", "Danio_rerio_DN416_c0_g3_i9.p1", "Danio_rerio_DN588_c1_g1_i4.p1", "Danio_rerio_DN773_c0_g1_i3.p1", "Danio_rerio_DN7943_c0_g1_i9.p1")
797	GO:0006937	regulation of muscle contraction	18	1	1.49	1.00000	Danio_rerio_DN3437_c0_g1_i3.p1
798	GO:0007416	synapse assembly	27	1	2.24	1.00000	Danio_rerio_DN10199_c0_g1_i1.p1
799	GO:0002449	lymphocyte mediated immunity	10	1	0.83	1.00000	Danio_rerio_DN18021_c0_g1_i1.p1
800	GO:0032024	positive regulation of insulin secretion	6	1	0.5	1.00000	Danio_rerio_DN2254_c0_g1_i2.p1
801	GO:0032784	regulation of DNA-templated transcriptio...	6	3	0.5	1.00000	c("Danio_rerio_DN11868_c0_g1_i6.p1", "Danio_rerio_DN5216_c0_g1_i6.p1", "Danio_rerio_DN84294_c0_g1_i1.p1")
802	GO:0032785	negative regulation of DNA-templated tra...	1	1	0.08	1.00000	Danio_rerio_DN84294_c0_g1_i1.p1
803	GO:0032786	positive regulation of DNA-templated tra...	5	2	0.41	1.00000	c("Danio_rerio_DN11868_c0_g1_i6.p1", "Danio_rerio_DN5216_c0_g1_i6.p1")
804	GO:0032787	monocarboxylic acid metabolic process	127	10	10.54	1.00000	c("Danio_rerio_DN1241_c0_g1_i1.p1", "Danio_rerio_DN21092_c0_g3_i3.p1", "Danio_rerio_DN3780_c0_g1_i2.p1", "Danio_rerio_DN4120_c0_g1_i1.p1", "Danio_rerio_DN4120_c0_g1_i2.p1", "Danio_rerio_DN4216_c0_g2_i1.p1", "Danio_rerio_DN501_c3_g1_i7.p1", "Danio_rerio_DN73283_c0_g1_i1.p1", "Danio_rerio_DN7561_c0_g1_i2.p1", "Danio_rerio_DN9625_c0_g1_i1.p1")
805	GO:0006206	pyrimidine nucleobase metabolic process	6	1	0.5	1.00000	Danio_rerio_DN7341_c0_g1_i1.p1
806	GO:0030030	cell projection organization	172	13	14.28	1.00000	c("Danio_rerio_DN10199_c0_g1_i1.p1", "Danio_rerio_DN10697_c1_g1_i1.p1", "Danio_rerio_DN11117_c0_g1_i1.p1", "Danio_rerio_DN13583_c0_g1_i8.p1", "Danio_rerio_DN1567_c0_g2_i1.p1", "Danio_rerio_DN2088_c0_g1_i4.p1", "Danio_rerio_DN25591_c0_g1_i3.p1", "Danio_rerio_DN2582_c1_g2_i2.p1", "Danio_rerio_DN4013_c2_g2_i13.p1", "Danio_rerio_DN5772_c0_g2_i3.p1", "Danio_rerio_DN6562_c0_g1_i1.p1", "Danio_rerio_DN79…
807	GO:0030031	cell projection assembly	69	6	5.73	1.00000	c("Danio_rerio_DN11117_c0_g1_i1.p1", "Danio_rerio_DN13583_c0_g1_i8.p1", "Danio_rerio_DN1567_c0_g2_i1.p1", "Danio_rerio_DN25591_c0_g1_i3.p1", "Danio_rerio_DN5772_c0_g2_i3.p1", "Danio_rerio_DN8007_c0_g1_i10.p1")
808	GO:0006090	pyruvate metabolic process	61	2	5.06	1.00000	c("Danio_rerio_DN21092_c0_g3_i3.p1", "Danio_rerio_DN73283_c0_g1_i1.p1")
809	GO:0006091	generation of precursor metabolites and ...	130	3	10.79	1.00000	c("Danio_rerio_DN21092_c0_g3_i3.p1", "Danio_rerio_DN4318_c0_g1_i1.p1", "Danio_rerio_DN73283_c0_g1_i1.p1")
810	GO:0006094	gluconeogenesis	12	2	1	1.00000	c("Danio_rerio_DN2324_c0_g1_i1.p1", "Danio_rerio_DN2338_c0_g1_i2.p1")
811	GO:0032774	RNA biosynthetic process	1398	129	116.03	1.00000	c("Danio_rerio_DN10195_c0_g2_i2.p1", "Danio_rerio_DN10258_c0_g1_i1.p1", "Danio_rerio_DN1043_c0_g3_i2.p1", "Danio_rerio_DN10476_c0_g1_i1.p1", "Danio_rerio_DN10697_c1_g1_i1.p1", "Danio_rerio_DN1083_c4_g1_i1.p1", "Danio_rerio_DN11192_c0_g1_i1.p1", "Danio_rerio_DN112_c2_g1_i2.p1", "Danio_rerio_DN11617_c0_g3_i2.p4", "Danio_rerio_DN1165_c2_g1_i2.p1", "Danio_rerio_DN11868_c0_g1_i6.p1", "Danio_rerio_DN11…
812	GO:0061564	axon development	65	6	5.39	1.00000	c("Danio_rerio_DN10199_c0_g1_i1.p1", "Danio_rerio_DN10697_c1_g1_i1.p1", "Danio_rerio_DN2088_c0_g1_i4.p1", "Danio_rerio_DN2582_c1_g2_i2.p1", "Danio_rerio_DN4013_c2_g2_i13.p1", "Danio_rerio_DN6562_c0_g1_i1.p1")
813	GO:0032776	DNA methylation on cytosine	1	1	0.08	1.00000	Danio_rerio_DN3927_c0_g1_i4.p1
814	GO:0044703	multi-organism reproductive process	87	34	7.22	1.00000	c("Danio_rerio_DN1090_c0_g2_i4.p1", "Danio_rerio_DN1090_c0_g2_i5.p1", "Danio_rerio_DN1090_c0_g2_i6.p1", "Danio_rerio_DN1090_c0_g2_i9.p1", "Danio_rerio_DN15461_c1_g1_i1.p1", "Danio_rerio_DN1976_c0_g1_i11.p1", "Danio_rerio_DN1976_c0_g1_i12.p1", "Danio_rerio_DN1976_c0_g1_i20.p1", "Danio_rerio_DN1976_c0_g1_i4.p1", "Danio_rerio_DN1976_c0_g1_i9.p1", "Danio_rerio_DN21469_c0_g1_i1.p1", "Danio_rerio_DN223…
815	GO:0023061	signal release	66	4	5.48	1.00000	c("Danio_rerio_DN2254_c0_g1_i2.p1", "Danio_rerio_DN4489_c1_g1_i2.p1", "Danio_rerio_DN713_c0_g1_i12.p1", "Danio_rerio_DN828_c0_g1_i3.p1")
816	GO:0048699	generation of neurons	141	7	11.7	1.00000	c("Danio_rerio_DN10199_c0_g1_i1.p1", "Danio_rerio_DN10697_c1_g1_i1.p1", "Danio_rerio_DN2088_c0_g1_i4.p1", "Danio_rerio_DN2582_c1_g2_i2.p1", "Danio_rerio_DN4013_c2_g2_i13.p1", "Danio_rerio_DN6562_c0_g1_i1.p1", "Danio_rerio_DN793_c0_g1_i4.p1")
817	GO:0090501	RNA phosphodiester bond hydrolysis	14	3	1.16	1.00000	c("Danio_rerio_DN40_c4_g1_i3.p1", "Danio_rerio_DN4419_c0_g1_i1.p1", "Danio_rerio_DN4849_c0_g1_i3.p1")
818	GO:0035195	gene silencing by miRNA	8	1	0.66	1.00000	Danio_rerio_DN2790_c0_g1_i6.p1
819	GO:0035196	production of miRNAs involved in gene si...	2	1	0.17	1.00000	Danio_rerio_DN2790_c0_g1_i6.p1
820	GO:0032042	mitochondrial DNA metabolic process	1	1	0.08	1.00000	Danio_rerio_DN5048_c0_g1_i2.p1
821	GO:1902850	microtubule cytoskeleton organization in...	14	8	1.16	1.00000	c("Danio_rerio_DN15448_c0_g2_i2.p1", "Danio_rerio_DN1552_c0_g1_i1.p1", "Danio_rerio_DN5081_c0_g2_i1.p1", "Danio_rerio_DN737_c0_g1_i1.p1", "Danio_rerio_DN880_c0_g1_i1.p1", "Danio_rerio_DN880_c0_g1_i3.p1", "Danio_rerio_DN880_c0_g1_i5.p1", "Danio_rerio_DN972_c0_g1_i5.p1")
822	GO:1901615	organic hydroxy compound metabolic proce...	75	3	6.22	1.00000	c("Danio_rerio_DN14986_c0_g2_i1.p1", "Danio_rerio_DN3861_c1_g1_i1.p1", "Danio_rerio_DN95716_c0_g1_i1.p1")
823	GO:1901617	organic hydroxy compound biosynthetic pr...	35	3	2.9	1.00000	c("Danio_rerio_DN14986_c0_g2_i1.p1", "Danio_rerio_DN3861_c1_g1_i1.p1", "Danio_rerio_DN95716_c0_g1_i1.p1")
824	GO:0098771	inorganic ion homeostasis	68	8	5.64	1.00000	c("Danio_rerio_DN10943_c0_g1_i1.p1", "Danio_rerio_DN16710_c0_g1_i2.p1", "Danio_rerio_DN17907_c0_g1_i7.p1", "Danio_rerio_DN343_c0_g1_i5.p1", "Danio_rerio_DN343_c0_g1_i8.p1", "Danio_rerio_DN4013_c2_g2_i13.p1", "Danio_rerio_DN73621_c0_g1_i1.p1", "Danio_rerio_DN8910_c0_g1_i1.p1")
825	GO:0071772	response to BMP	10	1	0.83	1.00000	Danio_rerio_DN4013_c2_g2_i13.p1
826	GO:0034502	protein localization to chromosome	2	2	0.17	1.00000	c("Danio_rerio_DN6082_c0_g1_i5.p1", "Danio_rerio_DN8937_c0_g1_i1.p1")
827	GO:0071773	cellular response to BMP stimulus	10	1	0.83	1.00000	Danio_rerio_DN4013_c2_g2_i13.p1
828	GO:0071774	response to fibroblast growth factor	19	1	1.58	1.00000	Danio_rerio_DN5513_c0_g2_i5.p1
829	GO:0034504	protein localization to nucleus	19	3	1.58	1.00000	c("Danio_rerio_DN1492_c0_g2_i1.p1", "Danio_rerio_DN3034_c0_g1_i1.p1", "Danio_rerio_DN971_c0_g1_i5.p1")
830	GO:0023056	positive regulation of signaling	62	7	5.15	1.00000	c("Danio_rerio_DN157_c1_g1_i1.p1", "Danio_rerio_DN2056_c1_g1_i1.p1", "Danio_rerio_DN2254_c0_g1_i2.p1", "Danio_rerio_DN3009_c0_g1_i1.p1", "Danio_rerio_DN38186_c0_g1_i1.p1", "Danio_rerio_DN4013_c2_g2_i13.p1", "Danio_rerio_DN7144_c0_g1_i1.p1")
831	GO:0099518	vesicle cytoskeletal trafficking	8	1	0.66	1.00000	Danio_rerio_DN23523_c0_g1_i7.p1
832	GO:0023057	negative regulation of signaling	88	2	7.3	1.00000	c("Danio_rerio_DN1120_c3_g1_i4.p1", "Danio_rerio_DN4908_c4_g1_i1.p1")
833	GO:0008585	female gonad development	1	1	0.08	1.00000	Danio_rerio_DN2009_c0_g1_i1.p1
834	GO:0090398	cellular senescence	1	1	0.08	1.00000	Danio_rerio_DN4565_c0_g2_i1.p1
835	GO:0006790	sulfur compound metabolic process	67	8	5.56	1.00000	c("Danio_rerio_DN11647_c0_g1_i1.p1", "Danio_rerio_DN2159_c0_g1_i2.p1", "Danio_rerio_DN3276_c0_g1_i1.p1", "Danio_rerio_DN504_c6_g1_i3.p1", "Danio_rerio_DN5043_c0_g1_i1.p1", "Danio_rerio_DN6124_c5_g1_i1.p1", "Danio_rerio_DN891_c1_g1_i3.p1", "Danio_rerio_DN9165_c0_g1_i1.p1")
836	GO:0006793	phosphorus metabolic process	1600	123	132.8	1.00000	c("Danio_rerio_DN1_c2_g1_i3.p1", "Danio_rerio_DN101_c2_g1_i3.p1", "Danio_rerio_DN10144_c0_g2_i1.p1", "Danio_rerio_DN10223_c0_g1_i2.p4", "Danio_rerio_DN1053_c0_g1_i2.p1", "Danio_rerio_DN10927_c0_g4_i5.p1", "Danio_rerio_DN1114_c3_g1_i3.p1", "Danio_rerio_DN11535_c0_g1_i1.p1", "Danio_rerio_DN11650_c0_g1_i3.p1", "Danio_rerio_DN11699_c0_g1_i1.p1", "Danio_rerio_DN12050_c0_g1_i1.p1", "Danio_rerio_DN12780…
837	GO:1902882	regulation of response to oxidative stre...	5	1	0.41	1.00000	Danio_rerio_DN3948_c0_g1_i3.p1
838	GO:0006796	phosphate-containing compound metabolic ...	1597	122	132.55	1.00000	c("Danio_rerio_DN1_c2_g1_i3.p1", "Danio_rerio_DN10144_c0_g2_i1.p1", "Danio_rerio_DN10223_c0_g1_i2.p4", "Danio_rerio_DN1053_c0_g1_i2.p1", "Danio_rerio_DN10927_c0_g4_i5.p1", "Danio_rerio_DN1114_c3_g1_i3.p1", "Danio_rerio_DN11535_c0_g1_i1.p1", "Danio_rerio_DN11650_c0_g1_i3.p1", "Danio_rerio_DN11699_c0_g1_i1.p1", "Danio_rerio_DN12050_c0_g1_i1.p1", "Danio_rerio_DN12780_c2_g1_i1.p1", "Danio_rerio_DN129…
839	GO:0046700	heterocycle catabolic process	161	16	13.36	1.00000	c("Danio_rerio_DN12087_c0_g1_i1.p1", "Danio_rerio_DN1461_c0_g1_i2.p1", "Danio_rerio_DN1641_c0_g1_i2.p1", "Danio_rerio_DN18589_c0_g1_i1.p1", "Danio_rerio_DN21092_c0_g3_i3.p1", "Danio_rerio_DN2230_c0_g1_i6.p1", "Danio_rerio_DN2838_c0_g1_i1.p1", "Danio_rerio_DN2853_c3_g1_i16.p1", "Danio_rerio_DN40_c4_g1_i3.p1", "Danio_rerio_DN4572_c0_g1_i1.p1", "Danio_rerio_DN503_c0_g1_i5.p1", "Danio_rerio_DN598_c0_…
840	GO:0042133	neurotransmitter metabolic process	21	2	1.74	1.00000	c("Danio_rerio_DN1097_c0_g1_i2.p1", "Danio_rerio_DN14986_c0_g2_i1.p1")
841	GO:0030003	cellular cation homeostasis	43	4	3.57	1.00000	c("Danio_rerio_DN10943_c0_g1_i1.p1", "Danio_rerio_DN17907_c0_g1_i7.p1", "Danio_rerio_DN73621_c0_g1_i1.p1", "Danio_rerio_DN8910_c0_g1_i1.p1")
842	GO:0042135	neurotransmitter catabolic process	8	1	0.66	1.00000	Danio_rerio_DN1097_c0_g1_i2.p1
843	GO:0031503	protein-containing complex localization	22	4	1.83	1.00000	c("Danio_rerio_DN1914_c1_g1_i12.p1", "Danio_rerio_DN1914_c1_g1_i7.p1", "Danio_rerio_DN2791_c0_g1_i2.p1", "Danio_rerio_DN6324_c0_g1_i1.p1")
844	GO:0042136	neurotransmitter biosynthetic process	11	1	0.91	1.00000	Danio_rerio_DN14986_c0_g2_i1.p1
845	GO:0006066	alcohol metabolic process	54	1	4.48	1.00000	Danio_rerio_DN95716_c0_g1_i1.p1
846	GO:0048666	neuron development	114	7	9.46	1.00000	c("Danio_rerio_DN10199_c0_g1_i1.p1", "Danio_rerio_DN10697_c1_g1_i1.p1", "Danio_rerio_DN2088_c0_g1_i4.p1", "Danio_rerio_DN2582_c1_g2_i2.p1", "Danio_rerio_DN4013_c2_g2_i13.p1", "Danio_rerio_DN6562_c0_g1_i1.p1", "Danio_rerio_DN793_c0_g1_i4.p1")
847	GO:0048667	cell morphogenesis involved in neuron di...	65	6	5.39	1.00000	c("Danio_rerio_DN10199_c0_g1_i1.p1", "Danio_rerio_DN10697_c1_g1_i1.p1", "Danio_rerio_DN2088_c0_g1_i4.p1", "Danio_rerio_DN2582_c1_g2_i2.p1", "Danio_rerio_DN4013_c2_g2_i13.p1", "Danio_rerio_DN6562_c0_g1_i1.p1")
848	GO:0099536	synaptic signaling	111	4	9.21	1.00000	c("Danio_rerio_DN118_c1_g1_i1.p1", "Danio_rerio_DN713_c0_g1_i12.p1", "Danio_rerio_DN828_c0_g1_i3.p1", "Danio_rerio_DN8411_c0_g1_i1.p1")
849	GO:0099537	trans-synaptic signaling	111	4	9.21	1.00000	c("Danio_rerio_DN118_c1_g1_i1.p1", "Danio_rerio_DN713_c0_g1_i12.p1", "Danio_rerio_DN828_c0_g1_i3.p1", "Danio_rerio_DN8411_c0_g1_i1.p1")
850	GO:0031398	positive regulation of protein ubiquitin...	6	2	0.5	1.00000	c("Danio_rerio_DN41464_c0_g1_i4.p1", "Danio_rerio_DN41464_c0_g1_i6.p1")
851	GO:0031399	regulation of protein modification proce...	88	15	7.3	1.00000	c("Danio_rerio_DN1347_c3_g1_i12.p1", "Danio_rerio_DN13542_c0_g1_i15.p1", "Danio_rerio_DN13932_c0_g1_i6.p1", "Danio_rerio_DN3188_c0_g1_i1.p3", "Danio_rerio_DN3695_c0_g1_i2.p1", "Danio_rerio_DN38186_c0_g1_i1.p1", "Danio_rerio_DN41464_c0_g1_i4.p1", "Danio_rerio_DN41464_c0_g1_i6.p1", "Danio_rerio_DN4449_c0_g1_i10.p1", "Danio_rerio_DN5450_c0_g1_i1.p1", "Danio_rerio_DN618_c0_g1_i1.p1", "Danio_rerio_DN7…
852	GO:0001763	morphogenesis of a branching structure	2	1	0.17	1.00000	Danio_rerio_DN18000_c0_g1_i3.p1
853	GO:0014902	myotube differentiation	9	1	0.75	1.00000	Danio_rerio_DN9908_c0_g2_i4.p1
854	GO:0098742	cell-cell adhesion via plasma-membrane a...	371	3	30.79	1.00000	c("Danio_rerio_DN11163_c0_g1_i3.p1", "Danio_rerio_DN21804_c0_g1_i10.p1", "Danio_rerio_DN6497_c0_g2_i5.p1")
855	GO:0035150	regulation of tube size	35	1	2.9	1.00000	Danio_rerio_DN18021_c0_g1_i1.p1
856	GO:0030705	cytoskeleton-dependent intracellular tra...	18	2	1.49	1.00000	c("Danio_rerio_DN11345_c0_g1_i18.p1", "Danio_rerio_DN23523_c0_g1_i7.p1")
857	GO:0006082	organic acid metabolic process	353	20	29.3	1.00000	c("Danio_rerio_DN1097_c0_g1_i2.p1", "Danio_rerio_DN1241_c0_g1_i1.p1", "Danio_rerio_DN14636_c0_g1_i1.p1", "Danio_rerio_DN14986_c0_g2_i1.p1", "Danio_rerio_DN1863_c0_g1_i3.p1", "Danio_rerio_DN21092_c0_g3_i3.p1", "Danio_rerio_DN2381_c1_g1_i4.p1", "Danio_rerio_DN3190_c0_g1_i1.p1", "Danio_rerio_DN3437_c0_g1_i11.p2", "Danio_rerio_DN3437_c0_g1_i5.p1", "Danio_rerio_DN3780_c0_g1_i2.p1", "Danio_rerio_DN4120…
858	GO:0060014	granulosa cell differentiation	1	1	0.08	1.00000	Danio_rerio_DN2009_c0_g1_i1.p1
859	GO:0006084	acetyl-CoA metabolic process	6	1	0.5	1.00000	Danio_rerio_DN3276_c0_g1_i1.p1
860	GO:0032006	regulation of TOR signaling	24	3	1.99	1.00000	c("Danio_rerio_DN157_c1_g1_i1.p1", "Danio_rerio_DN3009_c0_g1_i1.p1", "Danio_rerio_DN7228_c0_g1_i1.p1")
861	GO:0051443	positive regulation of ubiquitin-protein...	6	2	0.5	1.00000	c("Danio_rerio_DN41464_c0_g1_i4.p1", "Danio_rerio_DN41464_c0_g1_i6.p1")
862	GO:0006766	vitamin metabolic process	13	3	1.08	1.00000	c("Danio_rerio_DN4120_c0_g1_i1.p1", "Danio_rerio_DN4120_c0_g1_i2.p1", "Danio_rerio_DN9165_c0_g1_i1.p1")
863	GO:0098732	macromolecule deacylation	14	2	1.16	1.00000	c("Danio_rerio_DN141_c11_g1_i1.p1", "Danio_rerio_DN472_c0_g1_i3.p1")
864	GO:0006767	water-soluble vitamin metabolic process	8	1	0.66	1.00000	Danio_rerio_DN9165_c0_g1_i1.p1
865	GO:1903251	multi-ciliated epithelial cell different...	2	1	0.17	1.00000	Danio_rerio_DN10938_c0_g1_i8.p1
866	GO:0098734	macromolecule depalmitoylation	1	1	0.08	1.00000	Danio_rerio_DN472_c0_g1_i3.p1
867	GO:0023014	signal transduction by protein phosphory...	30	5	2.49	1.00000	c("Danio_rerio_DN1347_c3_g1_i12.p1", "Danio_rerio_DN13932_c0_g1_i6.p1", "Danio_rerio_DN3695_c0_g1_i2.p1", "Danio_rerio_DN38186_c0_g1_i1.p1", "Danio_rerio_DN7144_c0_g1_i1.p1")
868	GO:0008544	epidermis development	8	2	0.66	1.00000	c("Danio_rerio_DN1270_c3_g1_i2.p1", "Danio_rerio_DN1270_c3_g1_i3.p1")
869	GO:0009408	response to heat	12	1	1	1.00000	Danio_rerio_DN2254_c0_g1_i2.p1
870	GO:0043624	cellular protein complex disassembly	49	4	4.07	1.00000	c("Danio_rerio_DN18002_c0_g1_i1.p1", "Danio_rerio_DN270_c0_g1_i13.p1", "Danio_rerio_DN270_c0_g1_i51.p1", "Danio_rerio_DN6215_c0_g1_i2.p1")
871	GO:0006753	nucleoside phosphate metabolic process	258	16	21.41	1.00000	c("Danio_rerio_DN11535_c0_g1_i1.p1", "Danio_rerio_DN11699_c0_g1_i1.p1", "Danio_rerio_DN12939_c0_g1_i5.p1", "Danio_rerio_DN1641_c0_g1_i2.p1", "Danio_rerio_DN1807_c0_g1_i4.p1", "Danio_rerio_DN20348_c0_g1_i2.p1", "Danio_rerio_DN21092_c0_g3_i3.p1", "Danio_rerio_DN2230_c0_g1_i6.p1", "Danio_rerio_DN23455_c0_g1_i1.p1", "Danio_rerio_DN3276_c0_g1_i1.p1", "Danio_rerio_DN4210_c0_g2_i1.p1", "Danio_rerio_DN44…
872	GO:1901605	alpha-amino acid metabolic process	79	3	6.56	1.00000	c("Danio_rerio_DN1097_c0_g1_i2.p1", "Danio_rerio_DN2381_c1_g1_i4.p1", "Danio_rerio_DN5046_c0_g1_i2.p1")
873	GO:0000165	MAPK cascade	30	5	2.49	1.00000	c("Danio_rerio_DN1347_c3_g1_i12.p1", "Danio_rerio_DN13932_c0_g1_i6.p1", "Danio_rerio_DN3695_c0_g1_i2.p1", "Danio_rerio_DN38186_c0_g1_i1.p1", "Danio_rerio_DN7144_c0_g1_i1.p1")
874	GO:0060047	heart contraction	17	2	1.41	1.00000	c("Danio_rerio_DN18021_c0_g1_i1.p1", "Danio_rerio_DN2255_c1_g1_i1.p1")
875	GO:0006754	ATP biosynthetic process	73	3	6.06	1.00000	c("Danio_rerio_DN21092_c0_g3_i3.p1", "Danio_rerio_DN23455_c0_g1_i1.p1", "Danio_rerio_DN73283_c0_g1_i1.p1")
876	GO:1901606	alpha-amino acid catabolic process	27	1	2.24	1.00000	Danio_rerio_DN1097_c0_g1_i2.p1
877	GO:1901607	alpha-amino acid biosynthetic process	27	2	2.24	1.00000	c("Danio_rerio_DN2381_c1_g1_i4.p1", "Danio_rerio_DN5046_c0_g1_i2.p1")
878	GO:0014065	phosphatidylinositol 3-kinase signaling	10	1	0.83	1.00000	Danio_rerio_DN7773_c0_g1_i1.p1
879	GO:0043628	ncRNA 3'-end processing	5	1	0.41	1.00000	Danio_rerio_DN4849_c0_g1_i3.p1
880	GO:0006757	ATP generation from ADP	56	2	4.65	1.00000	c("Danio_rerio_DN21092_c0_g3_i3.p1", "Danio_rerio_DN73283_c0_g1_i1.p1")
881	GO:0007193	adenylate cyclase-inhibiting G protein-c...	4	1	0.33	1.00000	Danio_rerio_DN1178_c0_g2_i2.p1
882	GO:0099504	synaptic vesicle cycle	35	1	2.9	1.00000	Danio_rerio_DN713_c0_g1_i12.p1
883	GO:0051438	regulation of ubiquitin-protein transfer...	6	2	0.5	1.00000	c("Danio_rerio_DN41464_c0_g1_i4.p1", "Danio_rerio_DN41464_c0_g1_i6.p1")
884	GO:0031365	N-terminal protein amino acid modificati...	7	1	0.58	1.00000	Danio_rerio_DN199_c1_g1_i1.p1
885	GO:0062012	regulation of small molecule metabolic p...	4	2	0.33	1.00000	c("Danio_rerio_DN2324_c0_g1_i1.p1", "Danio_rerio_DN2338_c0_g1_i2.p1")
886	GO:0062014	negative regulation of small molecule me...	3	2	0.25	1.00000	c("Danio_rerio_DN2324_c0_g1_i1.p1", "Danio_rerio_DN2338_c0_g1_i2.p1")
887	GO:0034660	ncRNA metabolic process	167	26	13.86	1.00000	c("Danio_rerio_DN10171_c0_g1_i2.p1", "Danio_rerio_DN119_c1_g2_i4.p1", "Danio_rerio_DN12087_c0_g1_i1.p1", "Danio_rerio_DN14748_c0_g1_i1.p1", "Danio_rerio_DN14749_c0_g1_i1.p1", "Danio_rerio_DN15904_c0_g1_i2.p1", "Danio_rerio_DN16150_c0_g1_i3.p1", "Danio_rerio_DN1721_c0_g1_i1.p1", "Danio_rerio_DN1753_c0_g1_i1.p1", "Danio_rerio_DN1863_c0_g1_i3.p1", "Danio_rerio_DN20924_c0_g1_i2.p1", "Danio_rerio_DN27…
888	GO:0034661	ncRNA catabolic process	2	2	0.17	1.00000	c("Danio_rerio_DN12087_c0_g1_i1.p1", "Danio_rerio_DN40_c4_g1_i3.p1")
889	GO:2000780	negative regulation of double-strand bre...	2	1	0.17	1.00000	Danio_rerio_DN3218_c0_g3_i2.p1
890	GO:2000026	regulation of multicellular organismal d...	85	1	7.05	1.00000	Danio_rerio_DN10199_c0_g1_i1.p1
891	GO:0006775	fat-soluble vitamin metabolic process	5	2	0.41	1.00000	c("Danio_rerio_DN4120_c0_g1_i1.p1", "Danio_rerio_DN4120_c0_g1_i2.p1")
892	GO:0043647	inositol phosphate metabolic process	22	1	1.83	1.00000	Danio_rerio_DN95716_c0_g1_i1.p1
893	GO:0019438	aromatic compound biosynthetic process	1649	150	136.86	1.00000	c("Danio_rerio_DN10195_c0_g2_i2.p1", "Danio_rerio_DN10258_c0_g1_i1.p1", "Danio_rerio_DN1043_c0_g3_i2.p1", "Danio_rerio_DN10476_c0_g1_i1.p1", "Danio_rerio_DN10697_c1_g1_i1.p1", "Danio_rerio_DN1083_c4_g1_i1.p1", "Danio_rerio_DN11192_c0_g1_i1.p1", "Danio_rerio_DN112_c2_g1_i2.p1", "Danio_rerio_DN11535_c0_g1_i1.p1", "Danio_rerio_DN11617_c0_g3_i2.p4", "Danio_rerio_DN1165_c2_g1_i2.p1", "Danio_rerio_DN11…
894	GO:0019439	aromatic compound catabolic process	156	16	12.95	1.00000	c("Danio_rerio_DN12087_c0_g1_i1.p1", "Danio_rerio_DN1461_c0_g1_i2.p1", "Danio_rerio_DN1641_c0_g1_i2.p1", "Danio_rerio_DN18589_c0_g1_i1.p1", "Danio_rerio_DN21092_c0_g3_i3.p1", "Danio_rerio_DN2230_c0_g1_i6.p1", "Danio_rerio_DN2838_c0_g1_i1.p1", "Danio_rerio_DN2853_c3_g1_i16.p1", "Danio_rerio_DN40_c4_g1_i3.p1", "Danio_rerio_DN4572_c0_g1_i1.p1", "Danio_rerio_DN503_c0_g1_i5.p1", "Danio_rerio_DN598_c0_…
895	GO:0006778	porphyrin-containing compound metabolic ...	15	1	1.24	1.00000	Danio_rerio_DN3202_c0_g1_i1.p1
896	GO:0071702	organic substance transport	730	48	60.59	1.00000	c("Danio_rerio_DN11933_c0_g1_i1.p1", "Danio_rerio_DN12252_c0_g1_i1.p1", "Danio_rerio_DN1330_c0_g1_i1.p1", "Danio_rerio_DN1379_c0_g2_i1.p1", "Danio_rerio_DN1410_c0_g1_i10.p1", "Danio_rerio_DN1466_c0_g1_i2.p1", "Danio_rerio_DN1492_c0_g2_i1.p1", "Danio_rerio_DN15323_c0_g2_i7.p1", "Danio_rerio_DN1536_c0_g1_i1.p1", "Danio_rerio_DN16138_c0_g1_i2.p1", "Danio_rerio_DN1745_c0_g1_i16.p1", "Danio_rerio_DN18…
897	GO:0034654	nucleobase-containing compound biosynthe...	1619	148	134.37	1.00000	c("Danio_rerio_DN10195_c0_g2_i2.p1", "Danio_rerio_DN10258_c0_g1_i1.p1", "Danio_rerio_DN1043_c0_g3_i2.p1", "Danio_rerio_DN10476_c0_g1_i1.p1", "Danio_rerio_DN10697_c1_g1_i1.p1", "Danio_rerio_DN1083_c4_g1_i1.p1", "Danio_rerio_DN11192_c0_g1_i1.p1", "Danio_rerio_DN112_c2_g1_i2.p1", "Danio_rerio_DN11535_c0_g1_i1.p1", "Danio_rerio_DN11617_c0_g3_i2.p4", "Danio_rerio_DN1165_c2_g1_i2.p1", "Danio_rerio_DN11…
898	GO:0071704	organic substance metabolic process	6302	620	523.05	1.00000	c("Danio_rerio_DN1_c1_g2_i2.p1", "Danio_rerio_DN1_c10_g2_i21.p1", "Danio_rerio_DN1_c10_g2_i23.p1", "Danio_rerio_DN1_c2_g1_i3.p1", "Danio_rerio_DN101_c2_g1_i3.p1", "Danio_rerio_DN101_c3_g1_i1.p1", "Danio_rerio_DN10102_c0_g1_i1.p1", "Danio_rerio_DN10144_c0_g2_i1.p1", "Danio_rerio_DN10171_c0_g1_i2.p1", "Danio_rerio_DN10195_c0_g2_i2.p1", "Danio_rerio_DN10223_c0_g1_i2.p4", "Danio_rerio_DN1023_c0_g1_i2…
899	GO:0071705	nitrogen compound transport	442	31	36.68	1.00000	c("Danio_rerio_DN1330_c0_g1_i1.p1", "Danio_rerio_DN1410_c0_g1_i10.p1", "Danio_rerio_DN1466_c0_g1_i2.p1", "Danio_rerio_DN1492_c0_g2_i1.p1", "Danio_rerio_DN15323_c0_g2_i7.p1", "Danio_rerio_DN16138_c0_g1_i2.p1", "Danio_rerio_DN19026_c0_g1_i1.p1", "Danio_rerio_DN20294_c0_g1_i4.p1", "Danio_rerio_DN2186_c0_g1_i7.p1", "Danio_rerio_DN2254_c0_g1_i2.p1", "Danio_rerio_DN23049_c0_g1_i1.p2", "Danio_rerio_DN25…
900	GO:0034655	nucleobase-containing compound catabolic...	129	16	10.71	1.00000	c("Danio_rerio_DN12087_c0_g1_i1.p1", "Danio_rerio_DN1461_c0_g1_i2.p1", "Danio_rerio_DN1641_c0_g1_i2.p1", "Danio_rerio_DN18589_c0_g1_i1.p1", "Danio_rerio_DN21092_c0_g3_i3.p1", "Danio_rerio_DN2230_c0_g1_i6.p1", "Danio_rerio_DN2838_c0_g1_i1.p1", "Danio_rerio_DN2853_c3_g1_i16.p1", "Danio_rerio_DN40_c4_g1_i3.p1", "Danio_rerio_DN4572_c0_g1_i1.p1", "Danio_rerio_DN503_c0_g1_i5.p1", "Danio_rerio_DN598_c0_…
901	GO:0006040	amino sugar metabolic process	4	1	0.33	1.00000	Danio_rerio_DN8_c2_g1_i1.p1
902	GO:0006720	isoprenoid metabolic process	31	7	2.57	1.00000	c("Danio_rerio_DN1241_c0_g1_i1.p1", "Danio_rerio_DN3276_c0_g1_i1.p1", "Danio_rerio_DN3294_c0_g1_i10.p1", "Danio_rerio_DN3294_c0_g1_i16.p1", "Danio_rerio_DN4120_c0_g1_i1.p1", "Danio_rerio_DN4120_c0_g1_i2.p1", "Danio_rerio_DN8689_c0_g1_i1.p2")
903	GO:0043632	modification-dependent macromolecule cat...	136	14	11.29	1.00000	c("Danio_rerio_DN1055_c0_g3_i3.p1", "Danio_rerio_DN11691_c0_g1_i2.p1", "Danio_rerio_DN13178_c0_g1_i1.p1", "Danio_rerio_DN13178_c0_g1_i3.p1", "Danio_rerio_DN15688_c0_g1_i2.p1", "Danio_rerio_DN1710_c0_g1_i2.p1", "Danio_rerio_DN1914_c1_g1_i12.p1", "Danio_rerio_DN1914_c1_g1_i7.p1", "Danio_rerio_DN2205_c0_g1_i1.p1", "Danio_rerio_DN418_c1_g2_i1.p1", "Danio_rerio_DN5248_c4_g1_i1.p1", "Danio_rerio_DN604_…
904	GO:0014070	response to organic cyclic compound	11	2	0.91	1.00000	c("Danio_rerio_DN522_c0_g1_i1.p1", "Danio_rerio_DN522_c0_g1_i2.p1")
905	GO:0006721	terpenoid metabolic process	15	3	1.24	1.00000	c("Danio_rerio_DN1241_c0_g1_i1.p1", "Danio_rerio_DN4120_c0_g1_i1.p1", "Danio_rerio_DN4120_c0_g1_i2.p1")
906	GO:0009199	ribonucleoside triphosphate metabolic pr...	106	4	8.8	1.00000	c("Danio_rerio_DN11699_c0_g1_i1.p1", "Danio_rerio_DN21092_c0_g3_i3.p1", "Danio_rerio_DN23455_c0_g1_i1.p1", "Danio_rerio_DN73283_c0_g1_i1.p1")
907	GO:0031667	response to nutrient levels	18	3	1.49	1.00000	c("Danio_rerio_DN38186_c0_g1_i1.p1", "Danio_rerio_DN522_c0_g1_i1.p1", "Danio_rerio_DN522_c0_g1_i2.p1")
908	GO:0097354	prenylation	7	1	0.58	1.00000	Danio_rerio_DN1153_c0_g2_i1.p1
909	GO:0031668	cellular response to extracellular stimu...	7	1	0.58	1.00000	Danio_rerio_DN38186_c0_g1_i1.p1
910	GO:0031669	cellular response to nutrient levels	7	1	0.58	1.00000	Danio_rerio_DN38186_c0_g1_i1.p1
911	GO:0014074	response to purine-containing compound	5	2	0.41	1.00000	c("Danio_rerio_DN522_c0_g1_i1.p1", "Danio_rerio_DN522_c0_g1_i2.p1")
912	GO:2000779	regulation of double-strand break repair	7	1	0.58	1.00000	Danio_rerio_DN3218_c0_g3_i2.p1
913	GO:0006725	cellular aromatic compound metabolic pro...	2687	326	223.01	1.00000	c("Danio_rerio_DN1_c1_g2_i2.p1", "Danio_rerio_DN101_c2_g1_i3.p1", "Danio_rerio_DN101_c3_g1_i1.p1", "Danio_rerio_DN10102_c0_g1_i1.p1", "Danio_rerio_DN10171_c0_g1_i2.p1", "Danio_rerio_DN10195_c0_g2_i2.p1", "Danio_rerio_DN10256_c0_g1_i14.p1", "Danio_rerio_DN10258_c0_g1_i1.p1", "Danio_rerio_DN1031_c0_g1_i1.p2", "Danio_rerio_DN10354_c0_g1_i2.p1", "Danio_rerio_DN1043_c0_g3_i2.p1", "Danio_rerio_DN10476_…
914	GO:0051403	stress-activated MAPK cascade	14	4	1.16	1.00000	c("Danio_rerio_DN1347_c3_g1_i12.p1", "Danio_rerio_DN13932_c0_g1_i6.p1", "Danio_rerio_DN3695_c0_g1_i2.p1", "Danio_rerio_DN7144_c0_g1_i1.p1")
915	GO:0016052	carbohydrate catabolic process	70	2	5.81	1.00000	c("Danio_rerio_DN21092_c0_g3_i3.p1", "Danio_rerio_DN73283_c0_g1_i1.p1")
916	GO:0048646	anatomical structure formation involved ...	72	1	5.98	1.00000	Danio_rerio_DN9908_c0_g2_i4.p1
917	GO:0016053	organic acid biosynthetic process	128	12	10.62	1.00000	c("Danio_rerio_DN1241_c0_g1_i1.p1", "Danio_rerio_DN21092_c0_g3_i3.p1", "Danio_rerio_DN2381_c1_g1_i4.p1", "Danio_rerio_DN3780_c0_g1_i2.p1", "Danio_rerio_DN4120_c0_g1_i1.p1", "Danio_rerio_DN4120_c0_g1_i2.p1", "Danio_rerio_DN4216_c0_g2_i1.p1", "Danio_rerio_DN501_c3_g1_i7.p1", "Danio_rerio_DN5046_c0_g1_i2.p1", "Danio_rerio_DN73283_c0_g1_i1.p1", "Danio_rerio_DN7561_c0_g1_i2.p1", "Danio_rerio_DN9625_c0…
918	GO:0007163	establishment or maintenance of cell pol...	13	1	1.08	1.00000	Danio_rerio_DN5260_c0_g1_i9.p1
919	GO:0016054	organic acid catabolic process	57	2	4.73	1.00000	c("Danio_rerio_DN1097_c0_g1_i2.p1", "Danio_rerio_DN504_c6_g1_i3.p1")
920	GO:0007167	enzyme linked receptor protein signaling...	194	15	16.1	1.00000	c("Danio_rerio_DN11138_c0_g1_i1.p1", "Danio_rerio_DN1187_c0_g1_i1.p1", "Danio_rerio_DN1487_c1_g2_i1.p1", "Danio_rerio_DN1995_c1_g2_i6.p1", "Danio_rerio_DN22709_c0_g1_i5.p1", "Danio_rerio_DN2598_c0_g1_i11.p1", "Danio_rerio_DN3861_c0_g1_i2.p1", "Danio_rerio_DN4013_c2_g2_i13.p1", "Danio_rerio_DN5513_c0_g2_i5.p1", "Danio_rerio_DN5636_c0_g1_i5.p1", "Danio_rerio_DN5944_c0_g1_i1.p1", "Danio_rerio_DN6243…
921	GO:0034329	cell junction assembly	27	1	2.24	1.00000	Danio_rerio_DN5260_c0_g1_i9.p1
922	GO:0000122	negative regulation of transcription by ...	20	1	1.66	1.00000	Danio_rerio_DN84294_c0_g1_i1.p1
923	GO:0055065	metal ion homeostasis	52	5	4.32	1.00000	c("Danio_rerio_DN10943_c0_g1_i1.p1", "Danio_rerio_DN17907_c0_g1_i7.p1", "Danio_rerio_DN4013_c2_g2_i13.p1", "Danio_rerio_DN73621_c0_g1_i1.p1", "Danio_rerio_DN8910_c0_g1_i1.p1")
924	GO:0055067	monovalent inorganic cation homeostasis	16	3	1.33	1.00000	c("Danio_rerio_DN16710_c0_g1_i2.p1", "Danio_rerio_DN343_c0_g1_i5.p1", "Danio_rerio_DN343_c0_g1_i8.p1")
925	GO:0046883	regulation of hormone secretion	15	2	1.24	1.00000	c("Danio_rerio_DN2254_c0_g1_i2.p1", "Danio_rerio_DN4489_c1_g1_i2.p1")
926	GO:0090342	regulation of cell aging	1	1	0.08	1.00000	Danio_rerio_DN4565_c0_g2_i1.p1
927	GO:0031323	regulation of cellular metabolic process	1479	131	122.75	1.00000	c("Danio_rerio_DN10195_c0_g2_i2.p1", "Danio_rerio_DN10258_c0_g1_i1.p1", "Danio_rerio_DN1043_c0_g3_i2.p1", "Danio_rerio_DN10476_c0_g1_i1.p1", "Danio_rerio_DN10697_c1_g1_i1.p1", "Danio_rerio_DN11192_c0_g1_i1.p1", "Danio_rerio_DN112_c2_g1_i2.p1", "Danio_rerio_DN11617_c0_g3_i2.p4", "Danio_rerio_DN1165_c2_g1_i2.p1", "Danio_rerio_DN11868_c0_g1_i6.p1", "Danio_rerio_DN1187_c0_g1_i1.p1", "Danio_rerio_DN13…
928	GO:0031324	negative regulation of cellular metaboli...	129	9	10.71	1.00000	c("Danio_rerio_DN16609_c0_g2_i5.p1", "Danio_rerio_DN2324_c0_g1_i1.p1", "Danio_rerio_DN2338_c0_g1_i2.p1", "Danio_rerio_DN2391_c0_g1_i1.p1", "Danio_rerio_DN3188_c0_g1_i1.p3", "Danio_rerio_DN3218_c0_g3_i2.p1", "Danio_rerio_DN5158_c0_g2_i1.p1", "Danio_rerio_DN5812_c1_g1_i4.p1", "Danio_rerio_DN84294_c0_g1_i1.p1")
929	GO:0031325	positive regulation of cellular metaboli...	135	10	11.2	1.00000	c("Danio_rerio_DN11868_c0_g1_i6.p1", "Danio_rerio_DN13564_c0_g2_i1.p1", "Danio_rerio_DN38186_c0_g1_i1.p1", "Danio_rerio_DN41464_c0_g1_i4.p1", "Danio_rerio_DN41464_c0_g1_i6.p1", "Danio_rerio_DN4449_c0_g1_i10.p1", "Danio_rerio_DN5142_c0_g1_i1.p1", "Danio_rerio_DN5216_c0_g1_i6.p1", "Danio_rerio_DN7144_c0_g1_i1.p1", "Danio_rerio_DN737_c0_g1_i1.p1")
930	GO:0046887	positive regulation of hormone secretion	6	1	0.5	1.00000	Danio_rerio_DN2254_c0_g1_i2.p1
931	GO:0031326	regulation of cellular biosynthetic proc...	1320	111	109.56	1.00000	c("Danio_rerio_DN10195_c0_g2_i2.p1", "Danio_rerio_DN10258_c0_g1_i1.p1", "Danio_rerio_DN1043_c0_g3_i2.p1", "Danio_rerio_DN10476_c0_g1_i1.p1", "Danio_rerio_DN10697_c1_g1_i1.p1", "Danio_rerio_DN11192_c0_g1_i1.p1", "Danio_rerio_DN112_c2_g1_i2.p1", "Danio_rerio_DN11617_c0_g3_i2.p4", "Danio_rerio_DN1165_c2_g1_i2.p1", "Danio_rerio_DN11868_c0_g1_i6.p1", "Danio_rerio_DN1187_c0_g1_i1.p1", "Danio_rerio_DN13…
932	GO:0031327	negative regulation of cellular biosynth...	105	6	8.71	1.00000	c("Danio_rerio_DN16609_c0_g2_i5.p1", "Danio_rerio_DN2324_c0_g1_i1.p1", "Danio_rerio_DN2338_c0_g1_i2.p1", "Danio_rerio_DN2391_c0_g1_i1.p1", "Danio_rerio_DN5158_c0_g2_i1.p1", "Danio_rerio_DN84294_c0_g1_i1.p1")
933	GO:0030865	cortical cytoskeleton organization	8	3	0.66	1.00000	c("Danio_rerio_DN2094_c0_g1_i11.p1", "Danio_rerio_DN2094_c0_g1_i15.p1", "Danio_rerio_DN6199_c0_g1_i7.p1")
934	GO:0031328	positive regulation of cellular biosynth...	81	4	6.72	1.00000	c("Danio_rerio_DN11868_c0_g1_i6.p1", "Danio_rerio_DN13564_c0_g2_i1.p1", "Danio_rerio_DN5142_c0_g1_i1.p1", "Danio_rerio_DN5216_c0_g1_i6.p1")
935	GO:0031329	regulation of cellular catabolic process	32	2	2.66	1.00000	c("Danio_rerio_DN178_c0_g1_i6.p1", "Danio_rerio_DN598_c0_g1_i1.p1")
936	GO:0006743	ubiquinone metabolic process	8	1	0.66	1.00000	Danio_rerio_DN8306_c0_g1_i5.p1
937	GO:0016071	mRNA metabolic process	159	30	13.2	1.00000	c("Danio_rerio_DN1031_c0_g1_i1.p2", "Danio_rerio_DN1198_c0_g1_i1.p1", "Danio_rerio_DN1315_c0_g1_i2.p1", "Danio_rerio_DN1338_c0_g1_i2.p1", "Danio_rerio_DN1461_c0_g1_i2.p1", "Danio_rerio_DN14623_c0_g1_i11.p1", "Danio_rerio_DN14748_c0_g1_i1.p1", "Danio_rerio_DN1489_c4_g1_i1.p1", "Danio_rerio_DN1538_c6_g2_i1.p1", "Danio_rerio_DN16944_c0_g1_i1.p1", "Danio_rerio_DN18589_c0_g1_i1.p1", "Danio_rerio_DN227…
938	GO:0016072	rRNA metabolic process	44	8	3.65	1.00000	c("Danio_rerio_DN12087_c0_g1_i1.p1", "Danio_rerio_DN14748_c0_g1_i1.p1", "Danio_rerio_DN1753_c0_g1_i1.p1", "Danio_rerio_DN20924_c0_g1_i2.p1", "Danio_rerio_DN28124_c0_g1_i1.p1", "Danio_rerio_DN3107_c0_g1_i1.p1", "Danio_rerio_DN40_c4_g1_i3.p1", "Danio_rerio_DN6182_c0_g1_i2.p1")
939	GO:0016073	snRNA metabolic process	9	1	0.75	1.00000	Danio_rerio_DN4533_c0_g1_i2.p1
940	GO:0006749	glutathione metabolic process	13	1	1.08	1.00000	Danio_rerio_DN891_c1_g1_i3.p1
941	GO:0097659	nucleic acid-templated transcription	1394	125	115.7	1.00000	c("Danio_rerio_DN10195_c0_g2_i2.p1", "Danio_rerio_DN10258_c0_g1_i1.p1", "Danio_rerio_DN1043_c0_g3_i2.p1", "Danio_rerio_DN10476_c0_g1_i1.p1", "Danio_rerio_DN10697_c1_g1_i1.p1", "Danio_rerio_DN1083_c4_g1_i1.p1", "Danio_rerio_DN11192_c0_g1_i1.p1", "Danio_rerio_DN112_c2_g1_i2.p1", "Danio_rerio_DN11617_c0_g3_i2.p4", "Danio_rerio_DN1165_c2_g1_i2.p1", "Danio_rerio_DN11868_c0_g1_i6.p1", "Danio_rerio_DN11…
942	GO:0009161	ribonucleoside monophosphate metabolic p...	112	5	9.3	1.00000	c("Danio_rerio_DN1807_c0_g1_i4.p1", "Danio_rerio_DN21092_c0_g3_i3.p1", "Danio_rerio_DN23455_c0_g1_i1.p1", "Danio_rerio_DN73283_c0_g1_i1.p1", "Danio_rerio_DN7341_c0_g1_i1.p1")
943	GO:0044818	mitotic G2/M transition checkpoint	3	2	0.25	1.00000	c("Danio_rerio_DN5059_c0_g1_i7.p1", "Danio_rerio_DN6436_c0_g1_i7.p1")
944	GO:0009162	deoxyribonucleoside monophosphate metabo...	3	2	0.25	1.00000	c("Danio_rerio_DN1641_c0_g1_i2.p1", "Danio_rerio_DN79659_c0_g1_i1.p1")
945	GO:0034622	cellular protein-containing complex asse...	281	40	23.32	1.00000	c("Danio_rerio_DN1_c1_g2_i2.p1", "Danio_rerio_DN1031_c0_g1_i1.p2", "Danio_rerio_DN10803_c0_g1_i1.p1", "Danio_rerio_DN1198_c0_g1_i1.p1", "Danio_rerio_DN1338_c0_g1_i2.p1", "Danio_rerio_DN14748_c0_g1_i1.p1", "Danio_rerio_DN1526_c0_g1_i1.p1", "Danio_rerio_DN1526_c0_g1_i4.p1", "Danio_rerio_DN16257_c0_g1_i1.p1", "Danio_rerio_DN2206_c0_g1_i12.p1", "Danio_rerio_DN270_c0_g1_i13.p1", "Danio_rerio_DN270_c0_…
946	GO:0009163	nucleoside biosynthetic process	17	4	1.41	1.00000	c("Danio_rerio_DN11699_c0_g1_i1.p1", "Danio_rerio_DN21140_c0_g1_i1.p1", "Danio_rerio_DN5304_c1_g1_i1.p1", "Danio_rerio_DN7341_c0_g1_i1.p1")
947	GO:0007187	G protein-coupled receptor signaling pat...	22	2	1.83	1.00000	c("Danio_rerio_DN1178_c0_g2_i2.p1", "Danio_rerio_DN144_c0_g1_i14.p1")
948	GO:0090335	regulation of brown fat cell differentia...	2	1	0.17	1.00000	Danio_rerio_DN2869_c0_g1_i1.p1
949	GO:0009165	nucleotide biosynthetic process	187	14	15.52	1.00000	c("Danio_rerio_DN11535_c0_g1_i1.p1", "Danio_rerio_DN11699_c0_g1_i1.p1", "Danio_rerio_DN12939_c0_g1_i5.p1", "Danio_rerio_DN1641_c0_g1_i2.p1", "Danio_rerio_DN1807_c0_g1_i4.p1", "Danio_rerio_DN20348_c0_g1_i2.p1", "Danio_rerio_DN21092_c0_g3_i3.p1", "Danio_rerio_DN23455_c0_g1_i1.p1", "Danio_rerio_DN4210_c0_g2_i1.p1", "Danio_rerio_DN4446_c0_g1_i1.p1", "Danio_rerio_DN4446_c0_g1_i3.p1", "Danio_rerio_DN73…
950	GO:0016079	synaptic vesicle exocytosis	33	1	2.74	1.00000	Danio_rerio_DN713_c0_g1_i12.p1
951	GO:0009166	nucleotide catabolic process	69	4	5.73	1.00000	c("Danio_rerio_DN1641_c0_g1_i2.p1", "Danio_rerio_DN21092_c0_g3_i3.p1", "Danio_rerio_DN2230_c0_g1_i6.p1", "Danio_rerio_DN73283_c0_g1_i1.p1")
952	GO:0055080	cation homeostasis	68	8	5.64	1.00000	c("Danio_rerio_DN10943_c0_g1_i1.p1", "Danio_rerio_DN16710_c0_g1_i2.p1", "Danio_rerio_DN17907_c0_g1_i7.p1", "Danio_rerio_DN343_c0_g1_i5.p1", "Danio_rerio_DN343_c0_g1_i8.p1", "Danio_rerio_DN4013_c2_g2_i13.p1", "Danio_rerio_DN73621_c0_g1_i1.p1", "Danio_rerio_DN8910_c0_g1_i1.p1")
953	GO:0009167	purine ribonucleoside monophosphate meta...	109	4	9.05	1.00000	c("Danio_rerio_DN1807_c0_g1_i4.p1", "Danio_rerio_DN21092_c0_g3_i3.p1", "Danio_rerio_DN23455_c0_g1_i1.p1", "Danio_rerio_DN73283_c0_g1_i1.p1")
954	GO:0030855	epithelial cell differentiation	20	4	1.66	1.00000	c("Danio_rerio_DN10938_c0_g1_i8.p1", "Danio_rerio_DN1270_c3_g1_i2.p1", "Danio_rerio_DN1270_c3_g1_i3.p1", "Danio_rerio_DN2009_c0_g1_i1.p1")
955	GO:0046879	hormone secretion	21	2	1.74	1.00000	c("Danio_rerio_DN2254_c0_g1_i2.p1", "Danio_rerio_DN4489_c1_g1_i2.p1")
956	GO:0009168	purine ribonucleoside monophosphate bios...	90	4	7.47	1.00000	c("Danio_rerio_DN1807_c0_g1_i4.p1", "Danio_rerio_DN21092_c0_g3_i3.p1", "Danio_rerio_DN23455_c0_g1_i1.p1", "Danio_rerio_DN73283_c0_g1_i1.p1")
957	GO:0055082	cellular chemical homeostasis	56	5	4.65	1.00000	c("Danio_rerio_DN10943_c0_g1_i1.p1", "Danio_rerio_DN17907_c0_g1_i7.p1", "Danio_rerio_DN2254_c0_g1_i2.p1", "Danio_rerio_DN73621_c0_g1_i1.p1", "Danio_rerio_DN8910_c0_g1_i1.p1")
958	GO:0043603	cellular amide metabolic process	347	23	28.8	1.00000	c("Danio_rerio_DN11762_c0_g1_i2.p1", "Danio_rerio_DN1362_c0_g1_i3.p1", "Danio_rerio_DN170_c0_g2_i1.p1", "Danio_rerio_DN1777_c0_g1_i1.p1", "Danio_rerio_DN18002_c0_g1_i1.p1", "Danio_rerio_DN1863_c0_g1_i3.p1", "Danio_rerio_DN2037_c0_g1_i1.p1", "Danio_rerio_DN2083_c0_g1_i4.p1", "Danio_rerio_DN2449_c0_g1_i1.p1", "Danio_rerio_DN24630_c0_g1_i2.p1", "Danio_rerio_DN2517_c0_g1_i1.p1", "Danio_rerio_DN2945_c…
959	GO:0034629	cellular protein-containing complex loca...	2	2	0.17	1.00000	c("Danio_rerio_DN1914_c1_g1_i12.p1", "Danio_rerio_DN1914_c1_g1_i7.p1")
960	GO:0006732	coenzyme metabolic process	137	6	11.37	1.00000	c("Danio_rerio_DN11535_c0_g1_i1.p1", "Danio_rerio_DN21092_c0_g3_i3.p1", "Danio_rerio_DN3276_c0_g1_i1.p1", "Danio_rerio_DN7277_c0_g1_i9.p1", "Danio_rerio_DN73283_c0_g1_i1.p1", "Danio_rerio_DN8306_c0_g1_i5.p1")
961	GO:0043604	amide biosynthetic process	284	17	23.57	1.00000	c("Danio_rerio_DN11762_c0_g1_i2.p1", "Danio_rerio_DN1362_c0_g1_i3.p1", "Danio_rerio_DN170_c0_g2_i1.p1", "Danio_rerio_DN1777_c0_g1_i1.p1", "Danio_rerio_DN18002_c0_g1_i1.p1", "Danio_rerio_DN1863_c0_g1_i3.p1", "Danio_rerio_DN2037_c0_g1_i1.p1", "Danio_rerio_DN2083_c0_g1_i4.p1", "Danio_rerio_DN2517_c0_g1_i1.p1", "Danio_rerio_DN2945_c0_g1_i5.p1", "Danio_rerio_DN314_c0_g1_i4.p1", "Danio_rerio_DN3261_c0_…
962	GO:0006733	oxidoreduction coenzyme metabolic proces...	80	4	6.64	1.00000	c("Danio_rerio_DN11535_c0_g1_i1.p1", "Danio_rerio_DN21092_c0_g3_i3.p1", "Danio_rerio_DN73283_c0_g1_i1.p1", "Danio_rerio_DN8306_c0_g1_i5.p1")
963	GO:0055086	nucleobase-containing small molecule met...	301	21	24.98	1.00000	c("Danio_rerio_DN101_c2_g1_i3.p1", "Danio_rerio_DN11535_c0_g1_i1.p1", "Danio_rerio_DN11699_c0_g1_i1.p1", "Danio_rerio_DN12939_c0_g1_i5.p1", "Danio_rerio_DN13852_c0_g2_i12.p1", "Danio_rerio_DN1641_c0_g1_i2.p1", "Danio_rerio_DN1807_c0_g1_i4.p1", "Danio_rerio_DN20348_c0_g1_i2.p1", "Danio_rerio_DN21092_c0_g3_i3.p1", "Danio_rerio_DN21140_c0_g1_i1.p1", "Danio_rerio_DN22113_c0_g2_i1.p1", "Danio_rerio_DN…
964	GO:0014044	Schwann cell development	4	1	0.33	1.00000	Danio_rerio_DN5081_c0_g2_i1.p1
965	GO:0044843	cell cycle G1/S phase transition	4	2	0.33	1.00000	c("Danio_rerio_DN5502_c0_g1_i1.p1", "Danio_rerio_DN8702_c0_g1_i1.p1")
966	GO:0034330	cell junction organization	33	1	2.74	1.00000	Danio_rerio_DN5260_c0_g1_i9.p1
967	GO:0009150	purine ribonucleotide metabolic process	173	8	14.36	1.00000	c("Danio_rerio_DN11699_c0_g1_i1.p1", "Danio_rerio_DN1807_c0_g1_i4.p1", "Danio_rerio_DN20348_c0_g1_i2.p1", "Danio_rerio_DN21092_c0_g3_i3.p1", "Danio_rerio_DN23455_c0_g1_i1.p1", "Danio_rerio_DN3276_c0_g1_i1.p1", "Danio_rerio_DN4210_c0_g2_i1.p1", "Danio_rerio_DN73283_c0_g1_i1.p1")
968	GO:0006739	NADP metabolic process	8	1	0.66	1.00000	Danio_rerio_DN11535_c0_g1_i1.p1
969	GO:0009152	purine ribonucleotide biosynthetic proce...	130	7	10.79	1.00000	c("Danio_rerio_DN11699_c0_g1_i1.p1", "Danio_rerio_DN1807_c0_g1_i4.p1", "Danio_rerio_DN20348_c0_g1_i2.p1", "Danio_rerio_DN21092_c0_g3_i3.p1", "Danio_rerio_DN23455_c0_g1_i1.p1", "Danio_rerio_DN4210_c0_g2_i1.p1", "Danio_rerio_DN73283_c0_g1_i1.p1")
970	GO:0034613	cellular protein localization	294	23	24.4	1.00000	c("Danio_rerio_DN1410_c0_g1_i10.p1", "Danio_rerio_DN1466_c0_g1_i2.p1", "Danio_rerio_DN1492_c0_g2_i1.p1", "Danio_rerio_DN15323_c0_g2_i7.p1", "Danio_rerio_DN16138_c0_g1_i2.p1", "Danio_rerio_DN19026_c0_g1_i1.p1", "Danio_rerio_DN1914_c1_g1_i12.p1", "Danio_rerio_DN1914_c1_g1_i7.p1", "Danio_rerio_DN20294_c0_g1_i4.p1", "Danio_rerio_DN2791_c0_g1_i2.p1", "Danio_rerio_DN2853_c2_g1_i1.p1", "Danio_rerio_DN30…
971	GO:0031344	regulation of cell projection organizati...	23	1	1.91	1.00000	Danio_rerio_DN8007_c0_g1_i10.p1
972	GO:0009156	ribonucleoside monophosphate biosyntheti...	93	5	7.72	1.00000	c("Danio_rerio_DN1807_c0_g1_i4.p1", "Danio_rerio_DN21092_c0_g3_i3.p1", "Danio_rerio_DN23455_c0_g1_i1.p1", "Danio_rerio_DN73283_c0_g1_i1.p1", "Danio_rerio_DN7341_c0_g1_i1.p1")
973	GO:0031347	regulation of defense response	71	2	5.89	1.00000	c("Danio_rerio_DN2869_c0_g1_i1.p1", "Danio_rerio_DN31843_c0_g1_i1.p1")
974	GO:0009157	deoxyribonucleoside monophosphate biosyn...	2	2	0.17	1.00000	c("Danio_rerio_DN1641_c0_g1_i2.p1", "Danio_rerio_DN79659_c0_g1_i1.p1")
975	GO:0031348	negative regulation of defense response	9	1	0.75	1.00000	Danio_rerio_DN2869_c0_g1_i1.p1
976	GO:0031349	positive regulation of defense response	57	1	4.73	1.00000	Danio_rerio_DN31843_c0_g1_i1.p1
977	GO:0055074	calcium ion homeostasis	19	3	1.58	1.00000	c("Danio_rerio_DN10943_c0_g1_i1.p1", "Danio_rerio_DN17907_c0_g1_i7.p1", "Danio_rerio_DN73621_c0_g1_i1.p1")
978	GO:0006006	glucose metabolic process	17	2	1.41	1.00000	c("Danio_rerio_DN2324_c0_g1_i1.p1", "Danio_rerio_DN2338_c0_g1_i2.p1")
979	GO:0055076	transition metal ion homeostasis	32	2	2.66	1.00000	c("Danio_rerio_DN4013_c2_g2_i13.p1", "Danio_rerio_DN8910_c0_g1_i1.p1")
980	GO:0032868	response to insulin	20	1	1.66	1.00000	Danio_rerio_DN11138_c0_g1_i1.p1
981	GO:0032869	cellular response to insulin stimulus	20	1	1.66	1.00000	Danio_rerio_DN11138_c0_g1_i1.p1
982	GO:0014037	Schwann cell differentiation	4	1	0.33	1.00000	Danio_rerio_DN5081_c0_g2_i1.p1
983	GO:0048608	reproductive structure development	4	1	0.33	1.00000	Danio_rerio_DN2009_c0_g1_i1.p1
984	GO:0044837	actomyosin contractile ring organization	3	2	0.25	1.00000	c("Danio_rerio_DN2094_c0_g1_i11.p1", "Danio_rerio_DN2094_c0_g1_i15.p1")
985	GO:0008361	regulation of cell size	9	1	0.75	1.00000	Danio_rerio_DN1198_c0_g1_i1.p1
986	GO:0034641	cellular nitrogen compound metabolic pro...	2954	345	245.17	1.00000	c("Danio_rerio_DN1_c1_g2_i2.p1", "Danio_rerio_DN101_c2_g1_i3.p1", "Danio_rerio_DN101_c3_g1_i1.p1", "Danio_rerio_DN10102_c0_g1_i1.p1", "Danio_rerio_DN10171_c0_g1_i2.p1", "Danio_rerio_DN10195_c0_g2_i2.p1", "Danio_rerio_DN10256_c0_g1_i14.p1", "Danio_rerio_DN10258_c0_g1_i1.p1", "Danio_rerio_DN1031_c0_g1_i1.p2", "Danio_rerio_DN10354_c0_g1_i2.p1", "Danio_rerio_DN1043_c0_g3_i2.p1", "Danio_rerio_DN10476_…
987	GO:0048609	multicellular organismal reproductive pr...	75	33	6.22	1.00000	c("Danio_rerio_DN1090_c0_g2_i4.p1", "Danio_rerio_DN1090_c0_g2_i5.p1", "Danio_rerio_DN1090_c0_g2_i6.p1", "Danio_rerio_DN1090_c0_g2_i9.p1", "Danio_rerio_DN15461_c1_g1_i1.p1", "Danio_rerio_DN1976_c0_g1_i11.p1", "Danio_rerio_DN1976_c0_g1_i12.p1", "Danio_rerio_DN1976_c0_g1_i20.p1", "Danio_rerio_DN1976_c0_g1_i4.p1", "Danio_rerio_DN1976_c0_g1_i9.p1", "Danio_rerio_DN21469_c0_g1_i1.p1", "Danio_rerio_DN223…
988	GO:0031333	negative regulation of protein complex a...	40	4	3.32	1.00000	c("Danio_rerio_DN2206_c0_g1_i12.p1", "Danio_rerio_DN270_c0_g1_i13.p1", "Danio_rerio_DN270_c0_g1_i51.p1", "Danio_rerio_DN3008_c1_g1_i4.p1")
989	GO:0044839	cell cycle G2/M phase transition	8	5	0.66	1.00000	c("Danio_rerio_DN5059_c0_g1_i7.p1", "Danio_rerio_DN6436_c0_g1_i7.p1", "Danio_rerio_DN6912_c3_g1_i1.p1", "Danio_rerio_DN7655_c0_g1_i1.p1", "Danio_rerio_DN8403_c0_g1_i3.p1")
990	GO:0007127	meiosis I	13	1	1.08	1.00000	Danio_rerio_DN3124_c0_g1_i2.p1
991	GO:0031334	positive regulation of protein complex a...	55	7	4.56	1.00000	c("Danio_rerio_DN270_c0_g1_i13.p1", "Danio_rerio_DN270_c0_g1_i51.p1", "Danio_rerio_DN2737_c0_g1_i6.p2", "Danio_rerio_DN416_c0_g3_i9.p1", "Danio_rerio_DN588_c1_g1_i4.p1", "Danio_rerio_DN773_c0_g1_i3.p1", "Danio_rerio_DN7943_c0_g1_i9.p1")
992	GO:0009185	ribonucleoside diphosphate metabolic pro...	57	2	4.73	1.00000	c("Danio_rerio_DN21092_c0_g3_i3.p1", "Danio_rerio_DN73283_c0_g1_i1.p1")
993	GO:0034645	cellular macromolecule biosynthetic proc...	1945	207	161.43	1.00000	c("Danio_rerio_DN101_c3_g1_i1.p1", "Danio_rerio_DN10195_c0_g2_i2.p1", "Danio_rerio_DN10258_c0_g1_i1.p1", "Danio_rerio_DN10354_c0_g1_i2.p1", "Danio_rerio_DN1043_c0_g3_i2.p1", "Danio_rerio_DN10476_c0_g1_i1.p1", "Danio_rerio_DN10697_c1_g1_i1.p1", "Danio_rerio_DN1083_c4_g1_i1.p1", "Danio_rerio_DN10876_c0_g1_i1.p1", "Danio_rerio_DN1102_c3_g1_i3.p1", "Danio_rerio_DN1116_c4_g1_i1.p1", "Danio_rerio_DN111…
994	GO:0008366	axon ensheathment	12	1	1	1.00000	Danio_rerio_DN5081_c0_g2_i1.p1
995	GO:0009187	cyclic nucleotide metabolic process	53	4	4.4	1.00000	c("Danio_rerio_DN12939_c0_g1_i5.p1", "Danio_rerio_DN20348_c0_g1_i2.p1", "Danio_rerio_DN2230_c0_g1_i6.p1", "Danio_rerio_DN4210_c0_g2_i1.p1")
996	GO:0045600	positive regulation of fat cell differen...	2	1	0.17	1.00000	Danio_rerio_DN2869_c0_g1_i1.p1
997	GO:0016042	lipid catabolic process	73	4	6.06	1.00000	c("Danio_rerio_DN10223_c0_g1_i2.p4", "Danio_rerio_DN12050_c0_g1_i1.p1", "Danio_rerio_DN1531_c2_g1_i9.p1", "Danio_rerio_DN435_c0_g1_i2.p1")
998	GO:0016043	cellular component organization	1414	174	117.36	1.00000	c("Danio_rerio_DN1_c1_g2_i2.p1", "Danio_rerio_DN1017_c0_g1_i6.p1", "Danio_rerio_DN10199_c0_g1_i1.p1", "Danio_rerio_DN1031_c0_g1_i1.p2", "Danio_rerio_DN10697_c1_g1_i1.p1", "Danio_rerio_DN10803_c0_g1_i1.p1", "Danio_rerio_DN1088_c0_g1_i1.p1", "Danio_rerio_DN10890_c0_g1_i2.p1", "Danio_rerio_DN10938_c0_g1_i8.p1", "Danio_rerio_DN11117_c0_g1_i1.p1", "Danio_rerio_DN11464_c0_g1_i6.p1", "Danio_rerio_DN1153…
999	GO:0009173	pyrimidine ribonucleoside monophosphate ...	1	1	0.08	1.00000	Danio_rerio_DN7341_c0_g1_i1.p1
1000	GO:0090304	nucleic acid metabolic process	2296	298	190.56	1.00000	c("Danio_rerio_DN1_c1_g2_i2.p1", "Danio_rerio_DN101_c3_g1_i1.p1", "Danio_rerio_DN10102_c0_g1_i1.p1", "Danio_rerio_DN10171_c0_g1_i2.p1", "Danio_rerio_DN10195_c0_g2_i2.p1", "Danio_rerio_DN10256_c0_g1_i14.p1", "Danio_rerio_DN10258_c0_g1_i1.p1", "Danio_rerio_DN1031_c0_g1_i1.p2", "Danio_rerio_DN10354_c0_g1_i2.p1", "Danio_rerio_DN1043_c0_g3_i2.p1", "Danio_rerio_DN10476_c0_g1_i1.p1", "Danio_rerio_DN1069…
1001	GO:0042274	ribosomal small subunit biogenesis	6	1	0.5	1.00000	Danio_rerio_DN3107_c0_g1_i1.p1
1002	GO:0009174	pyrimidine ribonucleoside monophosphate ...	1	1	0.08	1.00000	Danio_rerio_DN7341_c0_g1_i1.p1
1003	GO:0090305	nucleic acid phosphodiester bond hydroly...	24	5	1.99	1.00000	c("Danio_rerio_DN40_c4_g1_i3.p1", "Danio_rerio_DN4419_c0_g1_i1.p1", "Danio_rerio_DN4849_c0_g1_i3.p1", "Danio_rerio_DN9075_c0_g1_i5.p1", "Danio_rerio_DN9075_c0_g1_i6.p1")
1004	GO:0009176	pyrimidine deoxyribonucleoside monophosp...	2	2	0.17	1.00000	c("Danio_rerio_DN1641_c0_g1_i2.p1", "Danio_rerio_DN79659_c0_g1_i1.p1")
1005	GO:0032880	regulation of protein localization	38	3	3.15	1.00000	c("Danio_rerio_DN2254_c0_g1_i2.p1", "Danio_rerio_DN3720_c0_g1_i1.p1", "Danio_rerio_DN4489_c1_g1_i2.p1")
1006	GO:0009177	pyrimidine deoxyribonucleoside monophosp...	2	2	0.17	1.00000	c("Danio_rerio_DN1641_c0_g1_i2.p1", "Danio_rerio_DN79659_c0_g1_i1.p1")
1007	GO:0042278	purine nucleoside metabolic process	21	3	1.74	1.00000	c("Danio_rerio_DN11699_c0_g1_i1.p1", "Danio_rerio_DN21140_c0_g1_i1.p1", "Danio_rerio_DN5304_c1_g1_i1.p1")
1008	GO:0009179	purine ribonucleoside diphosphate metabo...	57	2	4.73	1.00000	c("Danio_rerio_DN21092_c0_g3_i3.p1", "Danio_rerio_DN73283_c0_g1_i1.p1")
1009	GO:0032886	regulation of microtubule-based process	23	5	1.91	1.00000	c("Danio_rerio_DN1330_c0_g2_i3.p1", "Danio_rerio_DN13583_c0_g1_i8.p1", "Danio_rerio_DN1567_c0_g2_i1.p1", "Danio_rerio_DN737_c0_g1_i1.p1", "Danio_rerio_DN772_c1_g1_i3.p1")
1010	GO:0042221	response to chemical	330	19	27.39	1.00000	c("Danio_rerio_DN10697_c1_g1_i1.p1", "Danio_rerio_DN11138_c0_g1_i1.p1", "Danio_rerio_DN1187_c0_g1_i1.p1", "Danio_rerio_DN1487_c1_g2_i1.p1", "Danio_rerio_DN1914_c1_g1_i12.p1", "Danio_rerio_DN1914_c1_g1_i7.p1", "Danio_rerio_DN2088_c0_g1_i4.p1", "Danio_rerio_DN2254_c0_g1_i2.p1", "Danio_rerio_DN2570_c0_g1_i1.p1", "Danio_rerio_DN2582_c1_g2_i2.p1", "Danio_rerio_DN2598_c0_g1_i11.p1", "Danio_rerio_DN3818…
1011	GO:0051168	nuclear export	16	4	1.33	1.00000	c("Danio_rerio_DN15323_c0_g2_i7.p1", "Danio_rerio_DN2791_c0_g1_i2.p1", "Danio_rerio_DN6324_c0_g1_i1.p1", "Danio_rerio_DN90281_c0_g1_i1.p1")
1012	GO:0046834	lipid phosphorylation	25	1	2.07	1.00000	Danio_rerio_DN34078_c0_g1_i10.p1
1013	GO:0009123	nucleoside monophosphate metabolic proce...	115	7	9.54	1.00000	c("Danio_rerio_DN1641_c0_g1_i2.p1", "Danio_rerio_DN1807_c0_g1_i4.p1", "Danio_rerio_DN21092_c0_g3_i3.p1", "Danio_rerio_DN23455_c0_g1_i1.p1", "Danio_rerio_DN73283_c0_g1_i1.p1", "Danio_rerio_DN7341_c0_g1_i1.p1", "Danio_rerio_DN79659_c0_g1_i1.p1")
1014	GO:0051169	nuclear transport	42	10	3.49	1.00000	c("Danio_rerio_DN1355_c0_g1_i1.p1", "Danio_rerio_DN1492_c0_g2_i1.p1", "Danio_rerio_DN15323_c0_g2_i7.p1", "Danio_rerio_DN2791_c0_g1_i2.p1", "Danio_rerio_DN3034_c0_g1_i1.p1", "Danio_rerio_DN43896_c0_g1_i8.p1", "Danio_rerio_DN5235_c2_g1_i5.p1", "Danio_rerio_DN6324_c0_g1_i1.p1", "Danio_rerio_DN90281_c0_g1_i1.p1", "Danio_rerio_DN971_c0_g1_i5.p1")
1015	GO:0009124	nucleoside monophosphate biosynthetic pr...	95	7	7.88	1.00000	c("Danio_rerio_DN1641_c0_g1_i2.p1", "Danio_rerio_DN1807_c0_g1_i4.p1", "Danio_rerio_DN21092_c0_g3_i3.p1", "Danio_rerio_DN23455_c0_g1_i1.p1", "Danio_rerio_DN73283_c0_g1_i1.p1", "Danio_rerio_DN7341_c0_g1_i1.p1", "Danio_rerio_DN79659_c0_g1_i1.p1")
1016	GO:0009126	purine nucleoside monophosphate metaboli...	109	4	9.05	1.00000	c("Danio_rerio_DN1807_c0_g1_i4.p1", "Danio_rerio_DN21092_c0_g3_i3.p1", "Danio_rerio_DN23455_c0_g1_i1.p1", "Danio_rerio_DN73283_c0_g1_i1.p1")
1017	GO:0032870	cellular response to hormone stimulus	33	1	2.74	1.00000	Danio_rerio_DN11138_c0_g1_i1.p1
1018	GO:0009127	purine nucleoside monophosphate biosynth...	90	4	7.47	1.00000	c("Danio_rerio_DN1807_c0_g1_i4.p1", "Danio_rerio_DN21092_c0_g3_i3.p1", "Danio_rerio_DN23455_c0_g1_i1.p1", "Danio_rerio_DN73283_c0_g1_i1.p1")
1019	GO:0032872	regulation of stress-activated MAPK casc...	12	4	1	1.00000	c("Danio_rerio_DN1347_c3_g1_i12.p1", "Danio_rerio_DN13932_c0_g1_i6.p1", "Danio_rerio_DN3695_c0_g1_i2.p1", "Danio_rerio_DN7144_c0_g1_i1.p1")
1020	GO:0017156	calcium ion regulated exocytosis	37	1	3.07	1.00000	Danio_rerio_DN713_c0_g1_i12.p1
1021	GO:0009129	pyrimidine nucleoside monophosphate meta...	3	3	0.25	1.00000	c("Danio_rerio_DN1641_c0_g1_i2.p1", "Danio_rerio_DN7341_c0_g1_i1.p1", "Danio_rerio_DN79659_c0_g1_i1.p1")
1022	GO:0018393	internal peptidyl-lysine acetylation	33	3	2.74	1.00000	c("Danio_rerio_DN263_c0_g1_i25.p1", "Danio_rerio_DN2868_c0_g2_i2.p1", "Danio_rerio_DN4365_c0_g1_i1.p1")
1023	GO:0018394	peptidyl-lysine acetylation	33	3	2.74	1.00000	c("Danio_rerio_DN263_c0_g1_i25.p1", "Danio_rerio_DN2868_c0_g2_i2.p1", "Danio_rerio_DN4365_c0_g1_i1.p1")
1024	GO:0032874	positive regulation of stress-activated ...	5	1	0.41	1.00000	Danio_rerio_DN7144_c0_g1_i1.p1
1025	GO:0032879	regulation of localization	113	5	9.38	1.00000	c("Danio_rerio_DN2254_c0_g1_i2.p1", "Danio_rerio_DN23114_c0_g1_i5.p2", "Danio_rerio_DN3720_c0_g1_i1.p1", "Danio_rerio_DN4489_c1_g1_i2.p1", "Danio_rerio_DN713_c0_g1_i12.p1")
1026	GO:0007135	meiosis II	1	1	0.08	1.00000	Danio_rerio_DN44699_c0_g1_i1.p1
1027	GO:0009112	nucleobase metabolic process	12	2	1	1.00000	c("Danio_rerio_DN1807_c0_g1_i4.p1", "Danio_rerio_DN7341_c0_g1_i1.p1")
1028	GO:0035296	regulation of tube diameter	35	1	2.9	1.00000	Danio_rerio_DN18021_c0_g1_i1.p1
1029	GO:0008652	cellular amino acid biosynthetic process	27	2	2.24	1.00000	c("Danio_rerio_DN2381_c1_g1_i4.p1", "Danio_rerio_DN5046_c0_g1_i2.p1")
1030	GO:0008654	phospholipid biosynthetic process	54	3	4.48	1.00000	c("Danio_rerio_DN3276_c0_g1_i1.p1", "Danio_rerio_DN3550_c0_g1_i2.p1", "Danio_rerio_DN5684_c6_g1_i1.p1")
1031	GO:0009117	nucleotide metabolic process	255	16	21.16	1.00000	c("Danio_rerio_DN11535_c0_g1_i1.p1", "Danio_rerio_DN11699_c0_g1_i1.p1", "Danio_rerio_DN12939_c0_g1_i5.p1", "Danio_rerio_DN1641_c0_g1_i2.p1", "Danio_rerio_DN1807_c0_g1_i4.p1", "Danio_rerio_DN20348_c0_g1_i2.p1", "Danio_rerio_DN21092_c0_g3_i3.p1", "Danio_rerio_DN2230_c0_g1_i6.p1", "Danio_rerio_DN23455_c0_g1_i1.p1", "Danio_rerio_DN3276_c0_g1_i1.p1", "Danio_rerio_DN4210_c0_g2_i1.p1", "Danio_rerio_DN44…
1032	GO:0009119	ribonucleoside metabolic process	27	4	2.24	1.00000	c("Danio_rerio_DN11699_c0_g1_i1.p1", "Danio_rerio_DN21140_c0_g1_i1.p1", "Danio_rerio_DN5304_c1_g1_i1.p1", "Danio_rerio_DN7341_c0_g1_i1.p1")
1033	GO:0042219	cellular modified amino acid catabolic p...	13	2	1.08	1.00000	c("Danio_rerio_DN504_c6_g1_i3.p1", "Danio_rerio_DN891_c1_g1_i3.p1")
1034	GO:0001894	tissue homeostasis	1	1	0.08	1.00000	Danio_rerio_DN12625_c1_g1_i1.p1
1035	GO:0001895	retina homeostasis	1	1	0.08	1.00000	Danio_rerio_DN12625_c1_g1_i1.p1
1036	GO:0048468	cell development	221	38	18.34	1.00000	c("Danio_rerio_DN10199_c0_g1_i1.p1", "Danio_rerio_DN10697_c1_g1_i1.p1", "Danio_rerio_DN1090_c0_g2_i4.p1", "Danio_rerio_DN1090_c0_g2_i5.p1", "Danio_rerio_DN1090_c0_g2_i6.p1", "Danio_rerio_DN1090_c0_g2_i9.p1", "Danio_rerio_DN1270_c3_g1_i2.p1", "Danio_rerio_DN1270_c3_g1_i3.p1", "Danio_rerio_DN15461_c1_g1_i1.p1", "Danio_rerio_DN1976_c0_g1_i11.p1", "Danio_rerio_DN1976_c0_g1_i12.p1", "Danio_rerio_DN197…
1037	GO:0051186	cofactor metabolic process	179	11	14.86	1.00000	c("Danio_rerio_DN11535_c0_g1_i1.p1", "Danio_rerio_DN11647_c0_g1_i1.p1", "Danio_rerio_DN21092_c0_g3_i3.p1", "Danio_rerio_DN3202_c0_g1_i1.p1", "Danio_rerio_DN3276_c0_g1_i1.p1", "Danio_rerio_DN5043_c0_g1_i1.p1", "Danio_rerio_DN6124_c5_g1_i1.p1", "Danio_rerio_DN7277_c0_g1_i9.p1", "Danio_rerio_DN73283_c0_g1_i1.p1", "Danio_rerio_DN8306_c0_g1_i5.p1", "Danio_rerio_DN891_c1_g1_i3.p1")
1038	GO:0009141	nucleoside triphosphate metabolic proces...	108	5	8.96	1.00000	c("Danio_rerio_DN11699_c0_g1_i1.p1", "Danio_rerio_DN1641_c0_g1_i2.p1", "Danio_rerio_DN21092_c0_g3_i3.p1", "Danio_rerio_DN23455_c0_g1_i1.p1", "Danio_rerio_DN73283_c0_g1_i1.p1")
1039	GO:0051187	cofactor catabolic process	17	1	1.41	1.00000	Danio_rerio_DN891_c1_g1_i3.p1
1040	GO:0009142	nucleoside triphosphate biosynthetic pro...	83	4	6.89	1.00000	c("Danio_rerio_DN11699_c0_g1_i1.p1", "Danio_rerio_DN21092_c0_g3_i3.p1", "Danio_rerio_DN23455_c0_g1_i1.p1", "Danio_rerio_DN73283_c0_g1_i1.p1")
1041	GO:0051188	cofactor biosynthetic process	124	6	10.29	1.00000	c("Danio_rerio_DN11535_c0_g1_i1.p1", "Danio_rerio_DN21092_c0_g3_i3.p1", "Danio_rerio_DN3202_c0_g1_i1.p1", "Danio_rerio_DN7277_c0_g1_i9.p1", "Danio_rerio_DN73283_c0_g1_i1.p1", "Danio_rerio_DN8306_c0_g1_i5.p1")
1042	GO:0009143	nucleoside triphosphate catabolic proces...	2	1	0.17	1.00000	Danio_rerio_DN1641_c0_g1_i2.p1
1043	GO:0051189	prosthetic group metabolic process	8	1	0.66	1.00000	Danio_rerio_DN7277_c0_g1_i9.p1
1044	GO:0009144	purine nucleoside triphosphate metabolic...	104	4	8.63	1.00000	c("Danio_rerio_DN11699_c0_g1_i1.p1", "Danio_rerio_DN21092_c0_g3_i3.p1", "Danio_rerio_DN23455_c0_g1_i1.p1", "Danio_rerio_DN73283_c0_g1_i1.p1")
1045	GO:0030832	regulation of actin filament length	104	9	8.63	1.00000	c("Danio_rerio_DN2206_c0_g1_i12.p1", "Danio_rerio_DN270_c0_g1_i13.p1", "Danio_rerio_DN270_c0_g1_i51.p1", "Danio_rerio_DN2737_c0_g1_i6.p2", "Danio_rerio_DN3008_c1_g1_i4.p1", "Danio_rerio_DN416_c0_g3_i9.p1", "Danio_rerio_DN588_c1_g1_i4.p1", "Danio_rerio_DN773_c0_g1_i3.p1", "Danio_rerio_DN7943_c0_g1_i9.p1")
1046	GO:0009145	purine nucleoside triphosphate biosynthe...	81	4	6.72	1.00000	c("Danio_rerio_DN11699_c0_g1_i1.p1", "Danio_rerio_DN21092_c0_g3_i3.p1", "Danio_rerio_DN23455_c0_g1_i1.p1", "Danio_rerio_DN73283_c0_g1_i1.p1")
1047	GO:0030833	regulation of actin filament polymerizat...	100	9	8.3	1.00000	c("Danio_rerio_DN2206_c0_g1_i12.p1", "Danio_rerio_DN270_c0_g1_i13.p1", "Danio_rerio_DN270_c0_g1_i51.p1", "Danio_rerio_DN2737_c0_g1_i6.p2", "Danio_rerio_DN3008_c1_g1_i4.p1", "Danio_rerio_DN416_c0_g3_i9.p1", "Danio_rerio_DN588_c1_g1_i4.p1", "Danio_rerio_DN773_c0_g1_i3.p1", "Danio_rerio_DN7943_c0_g1_i9.p1")
1048	GO:0030834	regulation of actin filament depolymeriz...	32	2	2.66	1.00000	c("Danio_rerio_DN270_c0_g1_i13.p1", "Danio_rerio_DN270_c0_g1_i51.p1")
1049	GO:0009147	pyrimidine nucleoside triphosphate metab...	11	2	0.91	1.00000	c("Danio_rerio_DN11699_c0_g1_i1.p1", "Danio_rerio_DN1641_c0_g1_i2.p1")
1050	GO:0030835	negative regulation of actin filament de...	32	2	2.66	1.00000	c("Danio_rerio_DN270_c0_g1_i13.p1", "Danio_rerio_DN270_c0_g1_i51.p1")
1051	GO:0009148	pyrimidine nucleoside triphosphate biosy...	10	1	0.83	1.00000	Danio_rerio_DN11699_c0_g1_i1.p1
1052	GO:0043484	regulation of RNA splicing	23	1	1.91	1.00000	Danio_rerio_DN1489_c4_g1_i1.p1
1053	GO:0009149	pyrimidine nucleoside triphosphate catab...	1	1	0.08	1.00000	Danio_rerio_DN1641_c0_g1_i2.p1
1054	GO:0051170	import into nucleus	19	3	1.58	1.00000	c("Danio_rerio_DN1492_c0_g2_i1.p1", "Danio_rerio_DN3034_c0_g1_i1.p1", "Danio_rerio_DN971_c0_g1_i5.p1")
1055	GO:0030838	positive regulation of actin filament po...	55	7	4.56	1.00000	c("Danio_rerio_DN270_c0_g1_i13.p1", "Danio_rerio_DN270_c0_g1_i51.p1", "Danio_rerio_DN2737_c0_g1_i6.p2", "Danio_rerio_DN416_c0_g3_i9.p1", "Danio_rerio_DN588_c1_g1_i4.p1", "Danio_rerio_DN773_c0_g1_i3.p1", "Danio_rerio_DN7943_c0_g1_i9.p1")
1056	GO:0051171	regulation of nitrogen compound metaboli...	1456	127	120.84	1.00000	c("Danio_rerio_DN10195_c0_g2_i2.p1", "Danio_rerio_DN10258_c0_g1_i1.p1", "Danio_rerio_DN1043_c0_g3_i2.p1", "Danio_rerio_DN10476_c0_g1_i1.p1", "Danio_rerio_DN10697_c1_g1_i1.p1", "Danio_rerio_DN11192_c0_g1_i1.p1", "Danio_rerio_DN112_c2_g1_i2.p1", "Danio_rerio_DN11617_c0_g3_i2.p4", "Danio_rerio_DN1165_c2_g1_i2.p1", "Danio_rerio_DN11868_c0_g1_i6.p1", "Danio_rerio_DN1187_c0_g1_i1.p1", "Danio_rerio_DN13…
1057	GO:0043487	regulation of RNA stability	9	1	0.75	1.00000	Danio_rerio_DN598_c0_g1_i1.p1
1058	GO:0051172	negative regulation of nitrogen compound...	124	6	10.29	1.00000	c("Danio_rerio_DN16609_c0_g2_i5.p1", "Danio_rerio_DN2391_c0_g1_i1.p1", "Danio_rerio_DN3188_c0_g1_i1.p3", "Danio_rerio_DN3218_c0_g3_i2.p1", "Danio_rerio_DN5158_c0_g2_i1.p1", "Danio_rerio_DN84294_c0_g1_i1.p1")
1059	GO:0043488	regulation of mRNA stability	9	1	0.75	1.00000	Danio_rerio_DN598_c0_g1_i1.p1
1060	GO:0051173	positive regulation of nitrogen compound...	127	10	10.54	1.00000	c("Danio_rerio_DN11868_c0_g1_i6.p1", "Danio_rerio_DN13564_c0_g2_i1.p1", "Danio_rerio_DN38186_c0_g1_i1.p1", "Danio_rerio_DN41464_c0_g1_i4.p1", "Danio_rerio_DN41464_c0_g1_i6.p1", "Danio_rerio_DN4449_c0_g1_i10.p1", "Danio_rerio_DN5142_c0_g1_i1.p1", "Danio_rerio_DN5216_c0_g1_i6.p1", "Danio_rerio_DN7144_c0_g1_i1.p1", "Danio_rerio_DN737_c0_g1_i1.p1")
1061	GO:0051174	regulation of phosphorus metabolic proce...	83	14	6.89	1.00000	c("Danio_rerio_DN1347_c3_g1_i12.p1", "Danio_rerio_DN13542_c0_g1_i15.p1", "Danio_rerio_DN13932_c0_g1_i6.p1", "Danio_rerio_DN2307_c0_g1_i1.p1", "Danio_rerio_DN3188_c0_g1_i1.p3", "Danio_rerio_DN3695_c0_g1_i2.p1", "Danio_rerio_DN38186_c0_g1_i1.p1", "Danio_rerio_DN4449_c0_g1_i10.p1", "Danio_rerio_DN5812_c1_g1_i4.p1", "Danio_rerio_DN618_c0_g1_i1.p1", "Danio_rerio_DN7144_c0_g1_i1.p1", "Danio_rerio_DN737…
1062	GO:0099643	signal release from synapse	46	2	3.82	1.00000	c("Danio_rerio_DN713_c0_g1_i12.p1", "Danio_rerio_DN828_c0_g1_i3.p1")
1063	GO:0009130	pyrimidine nucleoside monophosphate bios...	3	3	0.25	1.00000	c("Danio_rerio_DN1641_c0_g1_i2.p1", "Danio_rerio_DN7341_c0_g1_i1.p1", "Danio_rerio_DN79659_c0_g1_i1.p1")
1064	GO:0051177	meiotic sister chromatid cohesion	1	1	0.08	1.00000	Danio_rerio_DN44699_c0_g1_i1.p1
1065	GO:0009132	nucleoside diphosphate metabolic process	66	3	5.48	1.00000	c("Danio_rerio_DN11699_c0_g1_i1.p1", "Danio_rerio_DN21092_c0_g3_i3.p1", "Danio_rerio_DN73283_c0_g1_i1.p1")
1066	GO:0051179	localization	2510	144	208.32	1.00000	c("Danio_rerio_DN10355_c0_g1_i4.p2", "Danio_rerio_DN1052_c4_g1_i1.p1", "Danio_rerio_DN1059_c0_g2_i2.p1", "Danio_rerio_DN11345_c0_g1_i18.p1", "Danio_rerio_DN1174_c0_g1_i15.p1", "Danio_rerio_DN11933_c0_g1_i1.p1", "Danio_rerio_DN1198_c0_g1_i1.p1", "Danio_rerio_DN12252_c0_g1_i1.p1", "Danio_rerio_DN12965_c0_g2_i3.p1", "Danio_rerio_DN1330_c0_g1_i1.p1", "Danio_rerio_DN1355_c0_g1_i1.p1", "Danio_rerio_DN1…
1067	GO:0071824	protein-DNA complex subunit organization	57	15	4.73	1.00000	c("Danio_rerio_DN1526_c0_g1_i1.p1", "Danio_rerio_DN1526_c0_g1_i4.p1", "Danio_rerio_DN16257_c0_g1_i1.p1", "Danio_rerio_DN2916_c0_g1_i1.p1", "Danio_rerio_DN2947_c0_g1_i2.p1", "Danio_rerio_DN3045_c0_g1_i3.p1", "Danio_rerio_DN33827_c0_g1_i6.p1", "Danio_rerio_DN34139_c0_g1_i1.p1", "Danio_rerio_DN4304_c0_g1_i1.p1", "Danio_rerio_DN4781_c0_g1_i1.p1", "Danio_rerio_DN5125_c1_g1_i4.p1", "Danio_rerio_DN5708_…
1068	GO:0009135	purine nucleoside diphosphate metabolic ...	57	2	4.73	1.00000	c("Danio_rerio_DN21092_c0_g3_i3.p1", "Danio_rerio_DN73283_c0_g1_i1.p1")
1069	GO:0071826	ribonucleoprotein complex subunit organi...	32	10	2.66	1.00000	c("Danio_rerio_DN1_c1_g2_i2.p1", "Danio_rerio_DN1031_c0_g1_i1.p2", "Danio_rerio_DN1198_c0_g1_i1.p1", "Danio_rerio_DN1338_c0_g1_i2.p1", "Danio_rerio_DN14748_c0_g1_i1.p1", "Danio_rerio_DN2871_c0_g1_i3.p1", "Danio_rerio_DN4474_c0_g1_i1.p1", "Danio_rerio_DN7403_c0_g1_i1.p1", "Danio_rerio_DN79152_c0_g1_i1.p1", "Danio_rerio_DN856_c0_g1_i1.p1")
1070	GO:0022610	biological adhesion	668	19	55.44	1.00000	c("Danio_rerio_DN11163_c0_g1_i3.p1", "Danio_rerio_DN12152_c0_g2_i2.p1", "Danio_rerio_DN13577_c0_g1_i7.p1", "Danio_rerio_DN1806_c0_g1_i1.p1", "Danio_rerio_DN2088_c0_g1_i4.p1", "Danio_rerio_DN21804_c0_g1_i10.p1", "Danio_rerio_DN28_c1_g1_i2.p1", "Danio_rerio_DN29212_c0_g1_i3.p1", "Danio_rerio_DN38448_c0_g1_i4.p1", "Danio_rerio_DN4427_c0_g3_i1.p1", "Danio_rerio_DN4657_c0_g1_i22.p1", "Danio_rerio_DN55…
1071	GO:0098813	nuclear chromosome segregation	53	25	4.4	1.00000	c("Danio_rerio_DN11791_c0_g1_i4.p1", "Danio_rerio_DN13354_c3_g1_i1.p1", "Danio_rerio_DN1361_c0_g1_i1.p1", "Danio_rerio_DN1833_c0_g1_i34.p1", "Danio_rerio_DN1833_c0_g1_i35.p1", "Danio_rerio_DN2079_c0_g1_i5.p1", "Danio_rerio_DN2176_c0_g1_i1.p1", "Danio_rerio_DN3208_c0_g1_i2.p1", "Danio_rerio_DN3700_c0_g1_i1.p1", "Danio_rerio_DN4378_c0_g1_i2.p1", "Danio_rerio_DN4382_c0_g2_i1.p1", "Danio_rerio_DN4469…
1072	GO:0022613	ribonucleoprotein complex biogenesis	95	17	7.88	1.00000	c("Danio_rerio_DN1_c1_g2_i2.p1", "Danio_rerio_DN1031_c0_g1_i1.p2", "Danio_rerio_DN10328_c0_g1_i1.p1", "Danio_rerio_DN1198_c0_g1_i1.p1", "Danio_rerio_DN1338_c0_g1_i2.p1", "Danio_rerio_DN14748_c0_g1_i1.p1", "Danio_rerio_DN1753_c0_g1_i1.p1", "Danio_rerio_DN20924_c0_g1_i2.p1", "Danio_rerio_DN2791_c0_g1_i2.p1", "Danio_rerio_DN28124_c0_g1_i1.p1", "Danio_rerio_DN2871_c0_g1_i3.p1", "Danio_rerio_DN3107_c0…
1073	GO:0120031	plasma membrane bounded cell projection ...	69	6	5.73	1.00000	c("Danio_rerio_DN11117_c0_g1_i1.p1", "Danio_rerio_DN13583_c0_g1_i8.p1", "Danio_rerio_DN1567_c0_g2_i1.p1", "Danio_rerio_DN25591_c0_g1_i3.p1", "Danio_rerio_DN5772_c0_g2_i3.p1", "Danio_rerio_DN8007_c0_g1_i10.p1")
1074	GO:0048489	synaptic vesicle transport	39	1	3.24	1.00000	Danio_rerio_DN713_c0_g1_i12.p1
1075	GO:0120032	regulation of plasma membrane bounded ce...	7	1	0.58	1.00000	Danio_rerio_DN8007_c0_g1_i10.p1
1076	GO:0051128	regulation of cellular component organiz...	244	31	20.25	1.00000	c("Danio_rerio_DN10199_c0_g1_i1.p1", "Danio_rerio_DN11533_c0_g1_i3.p2", "Danio_rerio_DN1330_c0_g2_i3.p1", "Danio_rerio_DN13583_c0_g1_i8.p1", "Danio_rerio_DN1567_c0_g2_i1.p1", "Danio_rerio_DN17169_c0_g2_i1.p1", "Danio_rerio_DN1833_c0_g1_i34.p1", "Danio_rerio_DN1833_c0_g1_i35.p1", "Danio_rerio_DN2079_c0_g1_i5.p1", "Danio_rerio_DN2094_c0_g1_i11.p1", "Danio_rerio_DN2094_c0_g1_i15.p1", "Danio_rerio_DN…
1077	GO:0015698	inorganic anion transport	70	6	5.81	1.00000	c("Danio_rerio_DN1198_c0_g1_i1.p1", "Danio_rerio_DN21968_c0_g1_i2.p1", "Danio_rerio_DN2242_c1_g1_i1.p1", "Danio_rerio_DN2254_c0_g1_i2.p1", "Danio_rerio_DN2797_c1_g4_i2.p1", "Danio_rerio_DN3214_c10_g1_i1.p1")
1078	GO:0022616	DNA strand elongation	1	1	0.08	1.00000	Danio_rerio_DN20878_c0_g1_i2.p1
1079	GO:0051129	negative regulation of cellular componen...	66	14	5.48	1.00000	c("Danio_rerio_DN13583_c0_g1_i8.p1", "Danio_rerio_DN17169_c0_g2_i1.p1", "Danio_rerio_DN1833_c0_g1_i34.p1", "Danio_rerio_DN1833_c0_g1_i35.p1", "Danio_rerio_DN2079_c0_g1_i5.p1", "Danio_rerio_DN2206_c0_g1_i12.p1", "Danio_rerio_DN270_c0_g1_i13.p1", "Danio_rerio_DN270_c0_g1_i51.p1", "Danio_rerio_DN3008_c1_g1_i4.p1", "Danio_rerio_DN4382_c0_g2_i1.p1", "Danio_rerio_DN5233_c1_g1_i12.p1", "Danio_rerio_DN52…
1080	GO:0120035	regulation of plasma membrane bounded ce...	23	1	1.91	1.00000	Danio_rerio_DN8007_c0_g1_i10.p1
1081	GO:0022618	ribonucleoprotein complex assembly	32	10	2.66	1.00000	c("Danio_rerio_DN1_c1_g2_i2.p1", "Danio_rerio_DN1031_c0_g1_i1.p2", "Danio_rerio_DN1198_c0_g1_i1.p1", "Danio_rerio_DN1338_c0_g1_i2.p1", "Danio_rerio_DN14748_c0_g1_i1.p1", "Danio_rerio_DN2871_c0_g1_i3.p1", "Danio_rerio_DN4474_c0_g1_i1.p1", "Danio_rerio_DN7403_c0_g1_i1.p1", "Danio_rerio_DN79152_c0_g1_i1.p1", "Danio_rerio_DN856_c0_g1_i1.p1")
1082	GO:0120036	plasma membrane bounded cell projection ...	172	13	14.28	1.00000	c("Danio_rerio_DN10199_c0_g1_i1.p1", "Danio_rerio_DN10697_c1_g1_i1.p1", "Danio_rerio_DN11117_c0_g1_i1.p1", "Danio_rerio_DN13583_c0_g1_i8.p1", "Danio_rerio_DN1567_c0_g2_i1.p1", "Danio_rerio_DN2088_c0_g1_i4.p1", "Danio_rerio_DN25591_c0_g1_i3.p1", "Danio_rerio_DN2582_c1_g2_i2.p1", "Danio_rerio_DN4013_c2_g2_i13.p1", "Danio_rerio_DN5772_c0_g2_i3.p1", "Danio_rerio_DN6562_c0_g1_i1.p1", "Danio_rerio_DN79…
1083	GO:0120039	plasma membrane bounded cell projection ...	76	6	6.31	1.00000	c("Danio_rerio_DN10199_c0_g1_i1.p1", "Danio_rerio_DN10697_c1_g1_i1.p1", "Danio_rerio_DN2088_c0_g1_i4.p1", "Danio_rerio_DN2582_c1_g2_i2.p1", "Danio_rerio_DN4013_c2_g2_i13.p1", "Danio_rerio_DN6562_c0_g1_i1.p1")
1084	GO:0031497	chromatin assembly	36	4	2.99	1.00000	c("Danio_rerio_DN1526_c0_g1_i1.p1", "Danio_rerio_DN1526_c0_g1_i4.p1", "Danio_rerio_DN2947_c0_g1_i2.p1", "Danio_rerio_DN34139_c0_g1_i1.p1")
1085	GO:0048477	oogenesis	44	22	3.65	1.00000	c("Danio_rerio_DN1090_c0_g2_i4.p1", "Danio_rerio_DN1090_c0_g2_i5.p1", "Danio_rerio_DN1090_c0_g2_i6.p1", "Danio_rerio_DN1090_c0_g2_i9.p1", "Danio_rerio_DN15461_c1_g1_i1.p1", "Danio_rerio_DN1976_c0_g1_i11.p1", "Danio_rerio_DN1976_c0_g1_i12.p1", "Danio_rerio_DN1976_c0_g1_i20.p1", "Danio_rerio_DN1976_c0_g1_i4.p1", "Danio_rerio_DN1976_c0_g1_i9.p1", "Danio_rerio_DN290_c1_g1_i11.p1", "Danio_rerio_DN290_…
1086	GO:0071840	cellular component organization or bioge...	1480	180	122.84	1.00000	c("Danio_rerio_DN1_c1_g2_i2.p1", "Danio_rerio_DN1017_c0_g1_i6.p1", "Danio_rerio_DN10199_c0_g1_i1.p1", "Danio_rerio_DN1031_c0_g1_i1.p2", "Danio_rerio_DN10328_c0_g1_i1.p1", "Danio_rerio_DN10697_c1_g1_i1.p1", "Danio_rerio_DN10803_c0_g1_i1.p1", "Danio_rerio_DN1088_c0_g1_i1.p1", "Danio_rerio_DN10890_c0_g1_i2.p1", "Danio_rerio_DN10938_c0_g1_i8.p1", "Danio_rerio_DN11117_c0_g1_i1.p1", "Danio_rerio_DN1146…
1087	GO:0008610	lipid biosynthetic process	159	19	13.2	1.00000	c("Danio_rerio_DN1241_c0_g1_i1.p1", "Danio_rerio_DN2458_c0_g1_i10.p1", "Danio_rerio_DN3276_c0_g1_i1.p1", "Danio_rerio_DN3294_c0_g1_i10.p1", "Danio_rerio_DN3294_c0_g1_i16.p1", "Danio_rerio_DN3550_c0_g1_i2.p1", "Danio_rerio_DN3780_c0_g1_i2.p1", "Danio_rerio_DN3861_c1_g1_i1.p1", "Danio_rerio_DN4035_c0_g1_i1.p1", "Danio_rerio_DN4120_c0_g1_i1.p1", "Danio_rerio_DN4120_c0_g1_i2.p1", "Danio_rerio_DN4216_…
1088	GO:0050657	nucleic acid transport	16	5	1.33	1.00000	c("Danio_rerio_DN2544_c0_g1_i14.p1", "Danio_rerio_DN2791_c0_g1_i2.p1", "Danio_rerio_DN3034_c0_g1_i1.p1", "Danio_rerio_DN6324_c0_g1_i1.p1", "Danio_rerio_DN90281_c0_g1_i1.p1")
1089	GO:0043410	positive regulation of MAPK cascade	18	2	1.49	1.00000	c("Danio_rerio_DN38186_c0_g1_i1.p1", "Danio_rerio_DN7144_c0_g1_i1.p1")
1090	GO:0050658	RNA transport	16	5	1.33	1.00000	c("Danio_rerio_DN2544_c0_g1_i14.p1", "Danio_rerio_DN2791_c0_g1_i2.p1", "Danio_rerio_DN3034_c0_g1_i1.p1", "Danio_rerio_DN6324_c0_g1_i1.p1", "Danio_rerio_DN90281_c0_g1_i1.p1")
1091	GO:0043412	macromolecule modification	1826	186	151.55	1.00000	c("Danio_rerio_DN1_c1_g2_i2.p1", "Danio_rerio_DN1_c2_g1_i3.p1", "Danio_rerio_DN10144_c0_g2_i1.p1", "Danio_rerio_DN1053_c0_g1_i2.p1", "Danio_rerio_DN1055_c0_g3_i3.p1", "Danio_rerio_DN10790_c0_g3_i2.p1", "Danio_rerio_DN10850_c0_g1_i2.p1", "Danio_rerio_DN10927_c0_g4_i5.p1", "Danio_rerio_DN110_c1_g1_i4.p1", "Danio_rerio_DN1102_c3_g1_i3.p1", "Danio_rerio_DN1114_c3_g1_i3.p1", "Danio_rerio_DN11269_c0_g1…
1092	GO:0017144	drug metabolic process	171	6	14.19	1.00000	c("Danio_rerio_DN1097_c0_g1_i2.p1", "Danio_rerio_DN21092_c0_g3_i3.p1", "Danio_rerio_DN23455_c0_g1_i1.p1", "Danio_rerio_DN4318_c0_g1_i1.p1", "Danio_rerio_DN73283_c0_g1_i1.p1", "Danio_rerio_DN9165_c0_g1_i1.p1")
1093	GO:0043413	macromolecule glycosylation	137	20	11.37	1.00000	c("Danio_rerio_DN1102_c3_g1_i3.p1", "Danio_rerio_DN11583_c0_g1_i4.p1", "Danio_rerio_DN12549_c1_g3_i2.p1", "Danio_rerio_DN13025_c0_g1_i1.p1", "Danio_rerio_DN1580_c0_g1_i3.p1", "Danio_rerio_DN1882_c0_g1_i2.p1", "Danio_rerio_DN1897_c0_g1_i2.p1", "Danio_rerio_DN2017_c0_g1_i1.p1", "Danio_rerio_DN2366_c0_g1_i10.p1", "Danio_rerio_DN2366_c0_g1_i13.p1", "Danio_rerio_DN2366_c0_g1_i4.p1", "Danio_rerio_DN236…
1094	GO:0043414	macromolecule methylation	67	12	5.56	1.00000	c("Danio_rerio_DN10790_c0_g3_i2.p1", "Danio_rerio_DN1448_c0_g1_i2.p1", "Danio_rerio_DN16150_c0_g1_i3.p1", "Danio_rerio_DN17533_c0_g1_i2.p1", "Danio_rerio_DN3927_c0_g1_i4.p1", "Danio_rerio_DN5039_c0_g1_i1.p1", "Danio_rerio_DN5583_c0_g1_i2.p1", "Danio_rerio_DN60886_c0_g1_i4.p1", "Danio_rerio_DN6363_c0_g1_i1.p1", "Danio_rerio_DN76_c2_g1_i4.p1", "Danio_rerio_DN79283_c0_g1_i1.p1", "Danio_rerio_DN840_c…
1095	GO:0017148	negative regulation of translation	17	1	1.41	1.00000	Danio_rerio_DN5158_c0_g2_i1.p1
1096	GO:0009100	glycoprotein metabolic process	147	20	12.2	1.00000	c("Danio_rerio_DN1102_c3_g1_i3.p1", "Danio_rerio_DN11583_c0_g1_i4.p1", "Danio_rerio_DN12549_c1_g3_i2.p1", "Danio_rerio_DN13025_c0_g1_i1.p1", "Danio_rerio_DN1580_c0_g1_i3.p1", "Danio_rerio_DN1882_c0_g1_i2.p1", "Danio_rerio_DN1897_c0_g1_i2.p1", "Danio_rerio_DN2017_c0_g1_i1.p1", "Danio_rerio_DN2366_c0_g1_i10.p1", "Danio_rerio_DN2366_c0_g1_i13.p1", "Danio_rerio_DN2366_c0_g1_i4.p1", "Danio_rerio_DN236…
1097	GO:0051146	striated muscle cell differentiation	16	1	1.33	1.00000	Danio_rerio_DN9908_c0_g2_i4.p1
1098	GO:0050684	regulation of mRNA processing	14	1	1.16	1.00000	Danio_rerio_DN1489_c4_g1_i1.p1
1099	GO:0009101	glycoprotein biosynthetic process	143	20	11.87	1.00000	c("Danio_rerio_DN1102_c3_g1_i3.p1", "Danio_rerio_DN11583_c0_g1_i4.p1", "Danio_rerio_DN12549_c1_g3_i2.p1", "Danio_rerio_DN13025_c0_g1_i1.p1", "Danio_rerio_DN1580_c0_g1_i3.p1", "Danio_rerio_DN1882_c0_g1_i2.p1", "Danio_rerio_DN1897_c0_g1_i2.p1", "Danio_rerio_DN2017_c0_g1_i1.p1", "Danio_rerio_DN2366_c0_g1_i10.p1", "Danio_rerio_DN2366_c0_g1_i13.p1", "Danio_rerio_DN2366_c0_g1_i4.p1", "Danio_rerio_DN236…
1100	GO:0070972	protein localization to endoplasmic reti...	18	1	1.49	1.00000	Danio_rerio_DN16138_c0_g1_i2.p1
1101	GO:0035966	response to topologically incorrect prot...	18	2	1.49	1.00000	c("Danio_rerio_DN1914_c1_g1_i12.p1", "Danio_rerio_DN1914_c1_g1_i7.p1")
1102	GO:0061640	cytoskeleton-dependent cytokinesis	16	7	1.33	1.00000	c("Danio_rerio_DN20294_c0_g1_i4.p1", "Danio_rerio_DN2094_c0_g1_i11.p1", "Danio_rerio_DN2094_c0_g1_i15.p1", "Danio_rerio_DN3479_c0_g1_i1.p1", "Danio_rerio_DN7773_c0_g1_i1.p1", "Danio_rerio_DN8697_c0_g1_i1.p1", "Danio_rerio_DN972_c0_g1_i5.p1")
1103	GO:0035967	cellular response to topologically incor...	15	2	1.24	1.00000	c("Danio_rerio_DN1914_c1_g1_i12.p1", "Danio_rerio_DN1914_c1_g1_i7.p1")
1104	GO:0009108	coenzyme biosynthetic process	111	5	9.21	1.00000	c("Danio_rerio_DN11535_c0_g1_i1.p1", "Danio_rerio_DN21092_c0_g3_i3.p1", "Danio_rerio_DN7277_c0_g1_i9.p1", "Danio_rerio_DN73283_c0_g1_i1.p1", "Danio_rerio_DN8306_c0_g1_i5.p1")
1105	GO:0051130	positive regulation of cellular componen...	69	7	5.73	1.00000	c("Danio_rerio_DN270_c0_g1_i13.p1", "Danio_rerio_DN270_c0_g1_i51.p1", "Danio_rerio_DN2737_c0_g1_i6.p2", "Danio_rerio_DN416_c0_g3_i9.p1", "Danio_rerio_DN588_c1_g1_i4.p1", "Danio_rerio_DN773_c0_g1_i3.p1", "Danio_rerio_DN7943_c0_g1_i9.p1")
1106	GO:0018377	protein myristoylation	4	1	0.33	1.00000	Danio_rerio_DN199_c1_g1_i1.p1
1107	GO:0060828	regulation of canonical Wnt signaling pa...	11	2	0.91	1.00000	c("Danio_rerio_DN2056_c1_g1_i1.p1", "Danio_rerio_DN4908_c4_g1_i1.p1")
1108	GO:0007292	female gamete generation	46	22	3.82	1.00000	c("Danio_rerio_DN1090_c0_g2_i4.p1", "Danio_rerio_DN1090_c0_g2_i5.p1", "Danio_rerio_DN1090_c0_g2_i6.p1", "Danio_rerio_DN1090_c0_g2_i9.p1", "Danio_rerio_DN15461_c1_g1_i1.p1", "Danio_rerio_DN1976_c0_g1_i11.p1", "Danio_rerio_DN1976_c0_g1_i12.p1", "Danio_rerio_DN1976_c0_g1_i20.p1", "Danio_rerio_DN1976_c0_g1_i4.p1", "Danio_rerio_DN1976_c0_g1_i9.p1", "Danio_rerio_DN290_c1_g1_i11.p1", "Danio_rerio_DN290_…
1109	GO:0052652	cyclic purine nucleotide metabolic proce...	22	2	1.83	1.00000	c("Danio_rerio_DN20348_c0_g1_i2.p1", "Danio_rerio_DN4210_c0_g2_i1.p1")
1110	GO:0070925	organelle assembly	125	24	10.37	1.00000	c("Danio_rerio_DN1088_c0_g1_i1.p1", "Danio_rerio_DN10938_c0_g1_i8.p1", "Danio_rerio_DN11117_c0_g1_i1.p1", "Danio_rerio_DN11464_c0_g1_i6.p1", "Danio_rerio_DN13583_c0_g1_i8.p1", "Danio_rerio_DN15448_c0_g2_i2.p1", "Danio_rerio_DN1567_c0_g2_i1.p1", "Danio_rerio_DN16257_c0_g1_i1.p1", "Danio_rerio_DN1746_c0_g1_i1.p1", "Danio_rerio_DN25591_c0_g1_i3.p1", "Danio_rerio_DN2844_c0_g1_i2.p1", "Danio_rerio_DN2…
1111	GO:0043434	response to peptide hormone	21	1	1.74	1.00000	Danio_rerio_DN11138_c0_g1_i1.p1
1112	GO:0043436	oxoacid metabolic process	353	20	29.3	1.00000	c("Danio_rerio_DN1097_c0_g1_i2.p1", "Danio_rerio_DN1241_c0_g1_i1.p1", "Danio_rerio_DN14636_c0_g1_i1.p1", "Danio_rerio_DN14986_c0_g2_i1.p1", "Danio_rerio_DN1863_c0_g1_i3.p1", "Danio_rerio_DN21092_c0_g3_i3.p1", "Danio_rerio_DN2381_c1_g1_i4.p1", "Danio_rerio_DN3190_c0_g1_i1.p1", "Danio_rerio_DN3437_c0_g1_i11.p2", "Danio_rerio_DN3437_c0_g1_i5.p1", "Danio_rerio_DN3780_c0_g1_i2.p1", "Danio_rerio_DN4120…
1113	GO:1902533	positive regulation of intracellular sig...	43	4	3.57	1.00000	c("Danio_rerio_DN157_c1_g1_i1.p1", "Danio_rerio_DN3009_c0_g1_i1.p1", "Danio_rerio_DN38186_c0_g1_i1.p1", "Danio_rerio_DN7144_c0_g1_i1.p1")
1114	GO:0000280	nuclear division	53	25	4.4	1.00000	c("Danio_rerio_DN11791_c0_g1_i4.p1", "Danio_rerio_DN13354_c3_g1_i1.p1", "Danio_rerio_DN1361_c0_g1_i1.p1", "Danio_rerio_DN15448_c0_g2_i2.p1", "Danio_rerio_DN1552_c0_g1_i1.p1", "Danio_rerio_DN1833_c0_g1_i34.p1", "Danio_rerio_DN1833_c0_g1_i35.p1", "Danio_rerio_DN2079_c0_g1_i5.p1", "Danio_rerio_DN2176_c0_g1_i1.p1", "Danio_rerio_DN3124_c0_g1_i2.p1", "Danio_rerio_DN3208_c0_g1_i2.p1", "Danio_rerio_DN370…
1115	GO:0070918	production of small RNA involved in gene...	3	1	0.25	1.00000	Danio_rerio_DN2790_c0_g1_i6.p1
1116	GO:0006873	cellular ion homeostasis	43	4	3.57	1.00000	c("Danio_rerio_DN10943_c0_g1_i1.p1", "Danio_rerio_DN17907_c0_g1_i7.p1", "Danio_rerio_DN73621_c0_g1_i1.p1", "Danio_rerio_DN8910_c0_g1_i1.p1")
1117	GO:0002262	myeloid cell homeostasis	1	1	0.08	1.00000	Danio_rerio_DN69662_c0_g1_i1.p1
1118	GO:0045444	fat cell differentiation	4	1	0.33	1.00000	Danio_rerio_DN2869_c0_g1_i1.p1
1119	GO:0006875	cellular metal ion homeostasis	42	4	3.49	1.00000	c("Danio_rerio_DN10943_c0_g1_i1.p1", "Danio_rerio_DN17907_c0_g1_i7.p1", "Danio_rerio_DN73621_c0_g1_i1.p1", "Danio_rerio_DN8910_c0_g1_i1.p1")
1120	GO:0000966	RNA 5'-end processing	5	2	0.41	1.00000	c("Danio_rerio_DN10171_c0_g1_i2.p1", "Danio_rerio_DN119_c1_g2_i4.p1")
1121	GO:0000288	nuclear-transcribed mRNA catabolic proce...	7	4	0.58	1.00000	c("Danio_rerio_DN1461_c0_g1_i2.p1", "Danio_rerio_DN18589_c0_g1_i1.p1", "Danio_rerio_DN2853_c3_g1_i16.p1", "Danio_rerio_DN7097_c0_g1_i2.p1")
1122	GO:0034470	ncRNA processing	114	21	9.46	1.00000	c("Danio_rerio_DN10171_c0_g1_i2.p1", "Danio_rerio_DN119_c1_g2_i4.p1", "Danio_rerio_DN14748_c0_g1_i1.p1", "Danio_rerio_DN14749_c0_g1_i1.p1", "Danio_rerio_DN15904_c0_g1_i2.p1", "Danio_rerio_DN16150_c0_g1_i3.p1", "Danio_rerio_DN1721_c0_g1_i1.p1", "Danio_rerio_DN1753_c0_g1_i1.p1", "Danio_rerio_DN20924_c0_g1_i2.p1", "Danio_rerio_DN2790_c0_g1_i6.p1", "Danio_rerio_DN28124_c0_g1_i1.p1", "Danio_rerio_DN31…
1123	GO:0034471	ncRNA 5'-end processing	5	2	0.41	1.00000	c("Danio_rerio_DN10171_c0_g1_i2.p1", "Danio_rerio_DN119_c1_g2_i4.p1")
1124	GO:0022603	regulation of anatomical structure morph...	57	2	4.73	1.00000	c("Danio_rerio_DN11533_c0_g1_i3.p2", "Danio_rerio_DN2547_c0_g1_i1.p1")
1125	GO:0022604	regulation of cell morphogenesis	27	2	2.24	1.00000	c("Danio_rerio_DN11533_c0_g1_i3.p2", "Danio_rerio_DN2547_c0_g1_i1.p1")
1126	GO:1903046	meiotic cell cycle process	19	4	1.58	1.00000	c("Danio_rerio_DN1361_c0_g1_i1.p1", "Danio_rerio_DN1552_c0_g1_i1.p1", "Danio_rerio_DN3124_c0_g1_i2.p1", "Danio_rerio_DN44699_c0_g1_i1.p1")
1127	GO:1903047	mitotic cell cycle process	77	40	6.39	1.00000	c("Danio_rerio_DN11791_c0_g1_i4.p1", "Danio_rerio_DN13354_c3_g1_i1.p1", "Danio_rerio_DN1361_c0_g1_i1.p1", "Danio_rerio_DN15448_c0_g2_i2.p1", "Danio_rerio_DN1552_c0_g1_i1.p1", "Danio_rerio_DN1833_c0_g1_i34.p1", "Danio_rerio_DN1833_c0_g1_i35.p1", "Danio_rerio_DN20294_c0_g1_i4.p1", "Danio_rerio_DN2079_c0_g1_i5.p1", "Danio_rerio_DN2176_c0_g1_i1.p1", "Danio_rerio_DN3208_c0_g1_i2.p1", "Danio_rerio_DN34…
1128	GO:0022607	cellular component assembly	573	68	47.56	1.00000	c("Danio_rerio_DN1_c1_g2_i2.p1", "Danio_rerio_DN10199_c0_g1_i1.p1", "Danio_rerio_DN1031_c0_g1_i1.p2", "Danio_rerio_DN10803_c0_g1_i1.p1", "Danio_rerio_DN1088_c0_g1_i1.p1", "Danio_rerio_DN10938_c0_g1_i8.p1", "Danio_rerio_DN11117_c0_g1_i1.p1", "Danio_rerio_DN11464_c0_g1_i6.p1", "Danio_rerio_DN11647_c0_g1_i1.p1", "Danio_rerio_DN1198_c0_g1_i1.p1", "Danio_rerio_DN1338_c0_g1_i2.p1", "Danio_rerio_DN13583…
1129	GO:0071804	cellular potassium ion transport	38	1	3.15	1.00000	Danio_rerio_DN29911_c0_g1_i1.p1
1130	GO:0071806	protein transmembrane transport	19	1	1.58	1.00000	Danio_rerio_DN16138_c0_g1_i2.p1
1131	GO:0018342	protein prenylation	7	1	0.58	1.00000	Danio_rerio_DN1153_c0_g2_i1.p1
1132	GO:0006820	anion transport	226	16	18.76	1.00000	c("Danio_rerio_DN11933_c0_g1_i1.p1", "Danio_rerio_DN1198_c0_g1_i1.p1", "Danio_rerio_DN1379_c0_g2_i1.p1", "Danio_rerio_DN1745_c0_g1_i16.p1", "Danio_rerio_DN21968_c0_g1_i2.p1", "Danio_rerio_DN2242_c1_g1_i1.p1", "Danio_rerio_DN2254_c0_g1_i2.p1", "Danio_rerio_DN23120_c0_g1_i1.p1", "Danio_rerio_DN239_c0_g1_i1.p1", "Danio_rerio_DN2797_c1_g4_i2.p1", "Danio_rerio_DN3214_c10_g1_i1.p1", "Danio_rerio_DN3738…
1133	GO:0002250	adaptive immune response	16	1	1.33	1.00000	Danio_rerio_DN18021_c0_g1_i1.p1
1134	GO:0002252	immune effector process	103	1	8.55	1.00000	Danio_rerio_DN18021_c0_g1_i1.p1
1135	GO:0015672	monovalent inorganic cation transport	329	13	27.31	1.00000	c("Danio_rerio_DN16710_c0_g1_i2.p1", "Danio_rerio_DN216_c0_g1_i4.p1", "Danio_rerio_DN23455_c0_g1_i1.p1", "Danio_rerio_DN2727_c0_g1_i1.p1", "Danio_rerio_DN29911_c0_g1_i1.p1", "Danio_rerio_DN343_c0_g1_i5.p1", "Danio_rerio_DN343_c0_g1_i8.p1", "Danio_rerio_DN360_c1_g5_i1.p1", "Danio_rerio_DN424_c1_g4_i1.p1", "Danio_rerio_DN49714_c0_g1_i5.p1", "Danio_rerio_DN5784_c0_g1_i1.p1", "Danio_rerio_DN7555_c1_g…
1136	GO:0001816	cytokine production	37	1	3.07	1.00000	Danio_rerio_DN18021_c0_g1_i1.p1
1137	GO:0002253	activation of immune response	149	1	12.37	1.00000	Danio_rerio_DN31843_c0_g1_i1.p1
1138	GO:0001817	regulation of cytokine production	37	1	3.07	1.00000	Danio_rerio_DN18021_c0_g1_i1.p1
1139	GO:0042060	wound healing	70	2	5.81	1.00000	c("Danio_rerio_DN10548_c3_g1_i1.p1", "Danio_rerio_DN1881_c0_g1_i1.p1")
1140	GO:0042063	gliogenesis	7	1	0.58	1.00000	Danio_rerio_DN5081_c0_g2_i1.p1
1141	GO:0007265	Ras protein signal transduction	101	7	8.38	1.00000	c("Danio_rerio_DN113_c1_g1_i1.p1", "Danio_rerio_DN29753_c0_g2_i1.p1", "Danio_rerio_DN300_c1_g1_i1.p1", "Danio_rerio_DN5081_c0_g2_i1.p1", "Danio_rerio_DN6822_c2_g1_i2.p1", "Danio_rerio_DN7521_c4_g1_i1.p1", "Danio_rerio_DN9226_c1_g1_i1.p1")
1142	GO:0007267	cell-cell signaling	239	17	19.84	1.00000	c("Danio_rerio_DN10476_c0_g1_i1.p1", "Danio_rerio_DN1103_c0_g1_i6.p1", "Danio_rerio_DN1165_c2_g1_i2.p1", "Danio_rerio_DN118_c1_g1_i1.p1", "Danio_rerio_DN15198_c1_g1_i3.p1", "Danio_rerio_DN2056_c1_g1_i1.p1", "Danio_rerio_DN2254_c0_g1_i2.p1", "Danio_rerio_DN280_c0_g1_i5.p1", "Danio_rerio_DN4489_c1_g1_i2.p1", "Danio_rerio_DN4908_c4_g1_i1.p1", "Danio_rerio_DN6381_c0_g1_i2.p1", "Danio_rerio_DN6843_c0_…
1143	GO:1901160	primary amino compound metabolic process	2	1	0.17	1.00000	Danio_rerio_DN14986_c0_g2_i1.p1
1144	GO:1905774	regulation of DNA helicase activity	1	1	0.08	1.00000	Danio_rerio_DN17169_c0_g2_i1.p1
1145	GO:0097480	establishment of synaptic vesicle locali...	39	1	3.24	1.00000	Danio_rerio_DN713_c0_g1_i12.p1
1146	GO:1901162	primary amino compound biosynthetic proc...	2	1	0.17	1.00000	Danio_rerio_DN14986_c0_g2_i1.p1
1147	GO:0006810	transport	2389	137	198.28	1.00000	c("Danio_rerio_DN10355_c0_g1_i4.p2", "Danio_rerio_DN1052_c4_g1_i1.p1", "Danio_rerio_DN1059_c0_g2_i2.p1", "Danio_rerio_DN11345_c0_g1_i18.p1", "Danio_rerio_DN1174_c0_g1_i15.p1", "Danio_rerio_DN11933_c0_g1_i1.p1", "Danio_rerio_DN1198_c0_g1_i1.p1", "Danio_rerio_DN12252_c0_g1_i1.p1", "Danio_rerio_DN12965_c0_g2_i3.p1", "Danio_rerio_DN1330_c0_g1_i1.p1", "Danio_rerio_DN1355_c0_g1_i1.p1", "Danio_rerio_DN1…
1148	GO:0043405	regulation of MAP kinase activity	12	1	1	1.00000	Danio_rerio_DN38186_c0_g1_i1.p1
1149	GO:0043406	positive regulation of MAP kinase activi...	12	1	1	1.00000	Danio_rerio_DN38186_c0_g1_i1.p1
1150	GO:0097485	neuron projection guidance	51	5	4.23	1.00000	c("Danio_rerio_DN10697_c1_g1_i1.p1", "Danio_rerio_DN2088_c0_g1_i4.p1", "Danio_rerio_DN2582_c1_g2_i2.p1", "Danio_rerio_DN4013_c2_g2_i13.p1", "Danio_rerio_DN6562_c0_g1_i1.p1")
1151	GO:0043408	regulation of MAPK cascade	28	5	2.32	1.00000	c("Danio_rerio_DN1347_c3_g1_i12.p1", "Danio_rerio_DN13932_c0_g1_i6.p1", "Danio_rerio_DN3695_c0_g1_i2.p1", "Danio_rerio_DN38186_c0_g1_i1.p1", "Danio_rerio_DN7144_c0_g1_i1.p1")
1152	GO:0006817	phosphate ion transport	12	1	1	1.00000	Danio_rerio_DN2242_c1_g1_i1.p1
1153	GO:0007254	JNK cascade	10	4	0.83	1.00000	c("Danio_rerio_DN1347_c3_g1_i12.p1", "Danio_rerio_DN13932_c0_g1_i6.p1", "Danio_rerio_DN3695_c0_g1_i2.p1", "Danio_rerio_DN7144_c0_g1_i1.p1")
1154	GO:0070201	regulation of establishment of protein l...	38	3	3.15	1.00000	c("Danio_rerio_DN2254_c0_g1_i2.p1", "Danio_rerio_DN3720_c0_g1_i1.p1", "Danio_rerio_DN4489_c1_g1_i2.p1")
1155	GO:0009991	response to extracellular stimulus	18	3	1.49	1.00000	c("Danio_rerio_DN38186_c0_g1_i1.p1", "Danio_rerio_DN522_c0_g1_i1.p1", "Danio_rerio_DN522_c0_g1_i2.p1")
1156	GO:2000816	negative regulation of mitotic sister ch...	11	8	0.91	1.00000	c("Danio_rerio_DN1833_c0_g1_i34.p1", "Danio_rerio_DN1833_c0_g1_i35.p1", "Danio_rerio_DN2079_c0_g1_i5.p1", "Danio_rerio_DN4382_c0_g2_i1.p1", "Danio_rerio_DN5233_c1_g1_i12.p1", "Danio_rerio_DN5233_c1_g1_i7.p1", "Danio_rerio_DN8622_c0_g2_i3.p1", "Danio_rerio_DN8937_c0_g1_i1.p1")
1157	GO:0097479	synaptic vesicle localization	39	1	3.24	1.00000	Danio_rerio_DN713_c0_g1_i12.p1
1158	GO:0009260	ribonucleotide biosynthetic process	133	8	11.04	1.00000	c("Danio_rerio_DN11699_c0_g1_i1.p1", "Danio_rerio_DN1807_c0_g1_i4.p1", "Danio_rerio_DN20348_c0_g1_i2.p1", "Danio_rerio_DN21092_c0_g3_i3.p1", "Danio_rerio_DN23455_c0_g1_i1.p1", "Danio_rerio_DN4210_c0_g2_i1.p1", "Danio_rerio_DN73283_c0_g1_i1.p1", "Danio_rerio_DN7341_c0_g1_i1.p1")
1159	GO:0009262	deoxyribonucleotide metabolic process	9	4	0.75	1.00000	c("Danio_rerio_DN1641_c0_g1_i2.p1", "Danio_rerio_DN4446_c0_g1_i1.p1", "Danio_rerio_DN4446_c0_g1_i3.p1", "Danio_rerio_DN79659_c0_g1_i1.p1")
1160	GO:0040029	regulation of gene expression, epigeneti...	19	3	1.58	1.00000	c("Danio_rerio_DN1943_c0_g1_i1.p1", "Danio_rerio_DN1943_c0_g1_i3.p1", "Danio_rerio_DN2790_c0_g1_i6.p1")
1161	GO:0009264	deoxyribonucleotide catabolic process	4	1	0.33	1.00000	Danio_rerio_DN1641_c0_g1_i2.p1
1162	GO:0009265	2'-deoxyribonucleotide biosynthetic proc...	3	2	0.25	1.00000	c("Danio_rerio_DN1641_c0_g1_i2.p1", "Danio_rerio_DN79659_c0_g1_i1.p1")
1163	GO:0009266	response to temperature stimulus	16	2	1.33	1.00000	c("Danio_rerio_DN2254_c0_g1_i2.p1", "Danio_rerio_DN2869_c0_g1_i1.p1")
1164	GO:0046578	regulation of Ras protein signal transdu...	62	1	5.15	1.00000	Danio_rerio_DN5081_c0_g2_i1.p1
1165	GO:0040011	locomotion	174	8	14.44	1.00000	c("Danio_rerio_DN10697_c1_g1_i1.p1", "Danio_rerio_DN2088_c0_g1_i4.p1", "Danio_rerio_DN2582_c1_g2_i2.p1", "Danio_rerio_DN4013_c2_g2_i13.p1", "Danio_rerio_DN4105_c0_g1_i1.p1", "Danio_rerio_DN49695_c0_g1_i1.p1", "Danio_rerio_DN542_c0_g1_i8.p1", "Danio_rerio_DN6562_c0_g1_i1.p1")
1166	GO:0002221	pattern recognition receptor signaling p...	47	1	3.9	1.00000	Danio_rerio_DN31843_c0_g1_i1.p1
1167	GO:0051293	establishment of spindle localization	2	1	0.17	1.00000	Danio_rerio_DN972_c0_g1_i5.p1
1168	GO:0014823	response to activity	2	1	0.17	1.00000	Danio_rerio_DN2869_c0_g1_i1.p1
1169	GO:0038202	TORC1 signaling	6	1	0.5	1.00000	Danio_rerio_DN7228_c0_g1_i1.p1
1170	GO:0007272	ensheathment of neurons	12	1	1	1.00000	Danio_rerio_DN5081_c0_g2_i1.p1
1171	GO:0006836	neurotransmitter transport	59	2	4.9	1.00000	c("Danio_rerio_DN713_c0_g1_i12.p1", "Danio_rerio_DN828_c0_g1_i3.p1")
1172	GO:0051298	centrosome duplication	17	5	1.41	1.00000	c("Danio_rerio_DN10938_c0_g1_i8.p1", "Danio_rerio_DN11464_c0_g1_i6.p1", "Danio_rerio_DN13583_c0_g1_i8.p1", "Danio_rerio_DN29923_c0_g1_i2.p1", "Danio_rerio_DN8007_c0_g1_i10.p1")
1173	GO:0010256	endomembrane system organization	59	4	4.9	1.00000	c("Danio_rerio_DN1017_c0_g1_i6.p1", "Danio_rerio_DN2849_c0_g1_i4.p1", "Danio_rerio_DN7424_c0_g1_i1.p1", "Danio_rerio_DN8934_c0_g1_i1.p2")
1174	GO:0051299	centrosome separation	6	1	0.5	1.00000	Danio_rerio_DN1552_c0_g1_i1.p1
1175	GO:0000910	cytokinesis	36	13	2.99	1.00000	c("Danio_rerio_DN20294_c0_g1_i4.p1", "Danio_rerio_DN2094_c0_g1_i11.p1", "Danio_rerio_DN2094_c0_g1_i15.p1", "Danio_rerio_DN3479_c0_g1_i1.p1", "Danio_rerio_DN35165_c0_g1_i5.p1", "Danio_rerio_DN5233_c1_g1_i12.p1", "Danio_rerio_DN5233_c1_g1_i7.p1", "Danio_rerio_DN5938_c0_g2_i2.p1", "Danio_rerio_DN625_c3_g1_i2.p1", "Danio_rerio_DN625_c3_g1_i3.p1", "Danio_rerio_DN7773_c0_g1_i1.p1", "Danio_rerio_DN8697_…
1176	GO:0009259	ribonucleotide metabolic process	176	9	14.61	1.00000	c("Danio_rerio_DN11699_c0_g1_i1.p1", "Danio_rerio_DN1807_c0_g1_i4.p1", "Danio_rerio_DN20348_c0_g1_i2.p1", "Danio_rerio_DN21092_c0_g3_i3.p1", "Danio_rerio_DN23455_c0_g1_i1.p1", "Danio_rerio_DN3276_c0_g1_i1.p1", "Danio_rerio_DN4210_c0_g2_i1.p1", "Danio_rerio_DN73283_c0_g1_i1.p1", "Danio_rerio_DN7341_c0_g1_i1.p1")
1177	GO:0000912	assembly of actomyosin apparatus involve...	3	2	0.25	1.00000	c("Danio_rerio_DN2094_c0_g1_i11.p1", "Danio_rerio_DN2094_c0_g1_i15.p1")
1178	GO:0000915	actomyosin contractile ring assembly	3	2	0.25	1.00000	c("Danio_rerio_DN2094_c0_g1_i11.p1", "Danio_rerio_DN2094_c0_g1_i15.p1")
1179	GO:0042780	tRNA 3'-end processing	2	1	0.17	1.00000	Danio_rerio_DN4849_c0_g1_i3.p1
1180	GO:0002218	activation of innate immune response	54	1	4.48	1.00000	Danio_rerio_DN31843_c0_g1_i1.p1
1181	GO:0046514	ceramide catabolic process	5	1	0.41	1.00000	Danio_rerio_DN435_c0_g1_i2.p1
1182	GO:0010965	regulation of mitotic sister chromatid s...	14	10	1.16	1.00000	c("Danio_rerio_DN1833_c0_g1_i34.p1", "Danio_rerio_DN1833_c0_g1_i35.p1", "Danio_rerio_DN2079_c0_g1_i5.p1", "Danio_rerio_DN4382_c0_g2_i1.p1", "Danio_rerio_DN5012_c0_g1_i1.p1", "Danio_rerio_DN5233_c1_g1_i12.p1", "Danio_rerio_DN5233_c1_g1_i7.p1", "Danio_rerio_DN5248_c4_g1_i1.p1", "Danio_rerio_DN8622_c0_g2_i3.p1", "Danio_rerio_DN8937_c0_g1_i1.p1")
1183	GO:0009967	positive regulation of signal transducti...	55	6	4.56	1.00000	c("Danio_rerio_DN157_c1_g1_i1.p1", "Danio_rerio_DN2056_c1_g1_i1.p1", "Danio_rerio_DN3009_c0_g1_i1.p1", "Danio_rerio_DN38186_c0_g1_i1.p1", "Danio_rerio_DN4013_c2_g2_i13.p1", "Danio_rerio_DN7144_c0_g1_i1.p1")
1184	GO:0048193	Golgi vesicle transport	66	2	5.48	1.00000	c("Danio_rerio_DN1052_c4_g1_i1.p1", "Danio_rerio_DN3550_c0_g1_i2.p1")
1185	GO:0007212	dopamine receptor signaling pathway	6	1	0.5	1.00000	Danio_rerio_DN1178_c0_g2_i2.p1
1186	GO:0071560	cellular response to transforming growth...	23	3	1.91	1.00000	c("Danio_rerio_DN1187_c0_g1_i1.p1", "Danio_rerio_DN1487_c1_g2_i1.p1", "Danio_rerio_DN2598_c0_g1_i11.p1")
1187	GO:0046545	development of primary female sexual cha...	1	1	0.08	1.00000	Danio_rerio_DN2009_c0_g1_i1.p1
1188	GO:0030522	intracellular receptor signaling pathway	12	1	1	1.00000	Danio_rerio_DN817_c0_g1_i1.p1
1189	GO:0090407	organophosphate biosynthetic process	277	20	22.99	1.00000	c("Danio_rerio_DN11535_c0_g1_i1.p1", "Danio_rerio_DN11699_c0_g1_i1.p1", "Danio_rerio_DN12939_c0_g1_i5.p1", "Danio_rerio_DN1641_c0_g1_i2.p1", "Danio_rerio_DN1807_c0_g1_i4.p1", "Danio_rerio_DN20348_c0_g1_i2.p1", "Danio_rerio_DN21092_c0_g3_i3.p1", "Danio_rerio_DN23455_c0_g1_i1.p1", "Danio_rerio_DN3276_c0_g1_i1.p1", "Danio_rerio_DN3550_c0_g1_i2.p1", "Danio_rerio_DN4210_c0_g2_i1.p1", "Danio_rerio_DN44…
1190	GO:0097435	supramolecular fiber organization	205	17	17.01	1.00000	c("Danio_rerio_DN10803_c0_g1_i1.p1", "Danio_rerio_DN2206_c0_g1_i12.p1", "Danio_rerio_DN270_c0_g1_i13.p1", "Danio_rerio_DN270_c0_g1_i51.p1", "Danio_rerio_DN2737_c0_g1_i6.p2", "Danio_rerio_DN28_c1_g1_i2.p1", "Danio_rerio_DN3008_c1_g1_i4.p1", "Danio_rerio_DN4105_c0_g1_i1.p1", "Danio_rerio_DN416_c0_g3_i9.p1", "Danio_rerio_DN4377_c0_g1_i37.p1", "Danio_rerio_DN4377_c0_g1_i38.p1", "Danio_rerio_DN4377_c0…
1191	GO:0051261	protein depolymerization	40	3	3.32	1.00000	c("Danio_rerio_DN270_c0_g1_i13.p1", "Danio_rerio_DN270_c0_g1_i51.p1", "Danio_rerio_DN6215_c0_g1_i2.p1")
1192	GO:0061458	reproductive system development	4	1	0.33	1.00000	Danio_rerio_DN2009_c0_g1_i1.p1
1193	GO:0006807	nitrogen compound metabolic process	5572	547	462.46	1.00000	c("Danio_rerio_DN1_c1_g2_i2.p1", "Danio_rerio_DN1_c10_g2_i21.p1", "Danio_rerio_DN1_c10_g2_i23.p1", "Danio_rerio_DN1_c2_g1_i3.p1", "Danio_rerio_DN101_c2_g1_i3.p1", "Danio_rerio_DN101_c3_g1_i1.p1", "Danio_rerio_DN10102_c0_g1_i1.p1", "Danio_rerio_DN10144_c0_g2_i1.p1", "Danio_rerio_DN10171_c0_g1_i2.p1", "Danio_rerio_DN10195_c0_g2_i2.p1", "Danio_rerio_DN1023_c0_g1_i2.p1", "Danio_rerio_DN1023_c0_g1_i4.…
1194	GO:0009220	pyrimidine ribonucleotide biosynthetic p...	11	2	0.91	1.00000	c("Danio_rerio_DN11699_c0_g1_i1.p1", "Danio_rerio_DN7341_c0_g1_i1.p1")
1195	GO:0009221	pyrimidine deoxyribonucleotide biosynthe...	3	2	0.25	1.00000	c("Danio_rerio_DN1641_c0_g1_i2.p1", "Danio_rerio_DN79659_c0_g1_i1.p1")
1196	GO:0034404	nucleobase-containing small molecule bio...	88	8	7.3	1.00000	c("Danio_rerio_DN11699_c0_g1_i1.p1", "Danio_rerio_DN1641_c0_g1_i2.p1", "Danio_rerio_DN21092_c0_g3_i3.p1", "Danio_rerio_DN21140_c0_g1_i1.p1", "Danio_rerio_DN2230_c0_g1_i6.p1", "Danio_rerio_DN5304_c1_g1_i1.p1", "Danio_rerio_DN73283_c0_g1_i1.p1", "Danio_rerio_DN7341_c0_g1_i1.p1")
1197	GO:0030510	regulation of BMP signaling pathway	7	1	0.58	1.00000	Danio_rerio_DN4013_c2_g2_i13.p1
1198	GO:0009223	pyrimidine deoxyribonucleotide catabolic...	1	1	0.08	1.00000	Danio_rerio_DN1641_c0_g1_i2.p1
1199	GO:0042723	thiamine-containing compound metabolic p...	2	1	0.17	1.00000	Danio_rerio_DN9165_c0_g1_i1.p1
1200	GO:0009225	nucleotide-sugar metabolic process	9	2	0.75	1.00000	c("Danio_rerio_DN101_c2_g1_i3.p1", "Danio_rerio_DN13852_c0_g2_i12.p1")
1201	GO:0043161	proteasome-mediated ubiquitin-dependent ...	31	4	2.57	1.00000	c("Danio_rerio_DN1710_c0_g1_i2.p1", "Danio_rerio_DN1914_c1_g1_i12.p1", "Danio_rerio_DN1914_c1_g1_i7.p1", "Danio_rerio_DN5248_c4_g1_i1.p1")
1202	GO:0009226	nucleotide-sugar biosynthetic process	4	1	0.33	1.00000	Danio_rerio_DN13852_c0_g2_i12.p1
1203	GO:0009987	cellular process	9503	906	788.72	1.00000	c("Danio_rerio_DN1_c1_g2_i2.p1", "Danio_rerio_DN1_c2_g1_i3.p1", "Danio_rerio_DN10061_c0_g1_i7.p1", "Danio_rerio_DN101_c2_g1_i3.p1", "Danio_rerio_DN101_c3_g1_i1.p1", "Danio_rerio_DN10102_c0_g1_i1.p1", "Danio_rerio_DN10144_c0_g2_i1.p1", "Danio_rerio_DN1017_c0_g1_i6.p1", "Danio_rerio_DN10171_c0_g1_i2.p1", "Danio_rerio_DN10195_c0_g2_i2.p1", "Danio_rerio_DN10199_c0_g1_i1.p1", "Danio_rerio_DN10223_c0_g…
1204	GO:0071559	response to transforming growth factor b...	23	3	1.91	1.00000	c("Danio_rerio_DN1187_c0_g1_i1.p1", "Danio_rerio_DN1487_c1_g2_i1.p1", "Danio_rerio_DN2598_c0_g1_i11.p1")
1205	GO:0009988	cell-cell recognition	45	22	3.73	1.00000	c("Danio_rerio_DN1090_c0_g2_i4.p1", "Danio_rerio_DN1090_c0_g2_i5.p1", "Danio_rerio_DN1090_c0_g2_i6.p1", "Danio_rerio_DN1090_c0_g2_i9.p1", "Danio_rerio_DN15461_c1_g1_i1.p1", "Danio_rerio_DN1976_c0_g1_i11.p1", "Danio_rerio_DN1976_c0_g1_i12.p1", "Danio_rerio_DN1976_c0_g1_i20.p1", "Danio_rerio_DN1976_c0_g1_i4.p1", "Danio_rerio_DN1976_c0_g1_i9.p1", "Danio_rerio_DN290_c1_g1_i11.p1", "Danio_rerio_DN290_…
1206	GO:0038061	NIK/NF-kappaB signaling	8	3	0.66	1.00000	c("Danio_rerio_DN11015_c0_g1_i1.p1", "Danio_rerio_DN5434_c0_g2_i1.p1", "Danio_rerio_DN7144_c0_g1_i1.p1")
1207	GO:0051252	regulation of RNA metabolic process	1296	105	107.56	1.00000	c("Danio_rerio_DN10195_c0_g2_i2.p1", "Danio_rerio_DN10258_c0_g1_i1.p1", "Danio_rerio_DN1043_c0_g3_i2.p1", "Danio_rerio_DN10476_c0_g1_i1.p1", "Danio_rerio_DN10697_c1_g1_i1.p1", "Danio_rerio_DN11192_c0_g1_i1.p1", "Danio_rerio_DN112_c2_g1_i2.p1", "Danio_rerio_DN11617_c0_g3_i2.p4", "Danio_rerio_DN1165_c2_g1_i2.p1", "Danio_rerio_DN11868_c0_g1_i6.p1", "Danio_rerio_DN1187_c0_g1_i1.p1", "Danio_rerio_DN13…
1208	GO:0051253	negative regulation of RNA metabolic pro...	78	3	6.47	1.00000	c("Danio_rerio_DN16609_c0_g2_i5.p1", "Danio_rerio_DN2391_c0_g1_i1.p1", "Danio_rerio_DN84294_c0_g1_i1.p1")
1209	GO:0010970	transport along microtubule	18	2	1.49	1.00000	c("Danio_rerio_DN11345_c0_g1_i18.p1", "Danio_rerio_DN23523_c0_g1_i7.p1")
1210	GO:0051254	positive regulation of RNA metabolic pro...	73	4	6.06	1.00000	c("Danio_rerio_DN11868_c0_g1_i6.p1", "Danio_rerio_DN13564_c0_g2_i1.p1", "Danio_rerio_DN5142_c0_g1_i1.p1", "Danio_rerio_DN5216_c0_g1_i6.p1")
1211	GO:0010972	negative regulation of G2/M transition o...	4	2	0.33	1.00000	c("Danio_rerio_DN5059_c0_g1_i7.p1", "Danio_rerio_DN6436_c0_g1_i7.p1")
1212	GO:0031400	negative regulation of protein modificat...	11	1	0.91	1.00000	Danio_rerio_DN3188_c0_g1_i1.p3
1213	GO:0009211	pyrimidine deoxyribonucleoside triphosph...	1	1	0.08	1.00000	Danio_rerio_DN1641_c0_g1_i2.p1
1214	GO:0031401	positive regulation of protein modificat...	40	6	3.32	1.00000	c("Danio_rerio_DN38186_c0_g1_i1.p1", "Danio_rerio_DN41464_c0_g1_i4.p1", "Danio_rerio_DN41464_c0_g1_i6.p1", "Danio_rerio_DN4449_c0_g1_i10.p1", "Danio_rerio_DN7144_c0_g1_i1.p1", "Danio_rerio_DN737_c0_g1_i1.p1")
1215	GO:0051258	protein polymerization	119	14	9.88	1.00000	c("Danio_rerio_DN10803_c0_g1_i1.p1", "Danio_rerio_DN2206_c0_g1_i12.p1", "Danio_rerio_DN270_c0_g1_i13.p1", "Danio_rerio_DN270_c0_g1_i51.p1", "Danio_rerio_DN2737_c0_g1_i6.p2", "Danio_rerio_DN3008_c1_g1_i4.p1", "Danio_rerio_DN416_c0_g3_i9.p1", "Danio_rerio_DN4377_c0_g1_i37.p1", "Danio_rerio_DN4377_c0_g1_i38.p1", "Danio_rerio_DN4377_c0_g1_i4.p1", "Danio_rerio_DN5687_c0_g1_i1.p1", "Danio_rerio_DN588_c…
1216	GO:0009213	pyrimidine deoxyribonucleoside triphosph...	1	1	0.08	1.00000	Danio_rerio_DN1641_c0_g1_i2.p1
1217	GO:0051259	protein complex oligomerization	76	3	6.31	1.00000	c("Danio_rerio_DN2160_c1_g2_i1.p1", "Danio_rerio_DN424_c1_g4_i1.p1", "Danio_rerio_DN7876_c0_g2_i2.p1")
1218	GO:0070085	glycosylation	140	21	11.62	1.00000	c("Danio_rerio_DN1102_c3_g1_i3.p1", "Danio_rerio_DN11583_c0_g1_i4.p1", "Danio_rerio_DN12549_c1_g3_i2.p1", "Danio_rerio_DN13025_c0_g1_i1.p1", "Danio_rerio_DN1580_c0_g1_i3.p1", "Danio_rerio_DN1882_c0_g1_i2.p1", "Danio_rerio_DN1897_c0_g1_i2.p1", "Danio_rerio_DN2017_c0_g1_i1.p1", "Danio_rerio_DN2366_c0_g1_i10.p1", "Danio_rerio_DN2366_c0_g1_i13.p1", "Danio_rerio_DN2366_c0_g1_i4.p1", "Danio_rerio_DN236…
1219	GO:0009218	pyrimidine ribonucleotide metabolic proc...	11	2	0.91	1.00000	c("Danio_rerio_DN11699_c0_g1_i1.p1", "Danio_rerio_DN7341_c0_g1_i1.p1")
1220	GO:0009219	pyrimidine deoxyribonucleotide metabolic...	3	2	0.25	1.00000	c("Danio_rerio_DN1641_c0_g1_i2.p1", "Danio_rerio_DN79659_c0_g1_i1.p1")
1221	GO:1901135	carbohydrate derivative metabolic proces...	462	44	38.34	1.00000	c("Danio_rerio_DN101_c2_g1_i3.p1", "Danio_rerio_DN1102_c3_g1_i3.p1", "Danio_rerio_DN11583_c0_g1_i4.p1", "Danio_rerio_DN11699_c0_g1_i1.p1", "Danio_rerio_DN12549_c1_g3_i2.p1", "Danio_rerio_DN12780_c2_g1_i1.p1", "Danio_rerio_DN13025_c0_g1_i1.p1", "Danio_rerio_DN1350_c0_g1_i2.p1", "Danio_rerio_DN13852_c0_g2_i12.p1", "Danio_rerio_DN1580_c0_g1_i3.p1", "Danio_rerio_DN1641_c0_g1_i2.p1", "Danio_rerio_DN18…
1222	GO:1901136	carbohydrate derivative catabolic proces...	31	2	2.57	1.00000	c("Danio_rerio_DN1641_c0_g1_i2.p1", "Danio_rerio_DN435_c0_g1_i2.p1")
1223	GO:0000096	sulfur amino acid metabolic process	11	1	0.91	1.00000	Danio_rerio_DN504_c6_g1_i3.p1
1224	GO:1901137	carbohydrate derivative biosynthetic pro...	333	37	27.64	1.00000	c("Danio_rerio_DN1102_c3_g1_i3.p1", "Danio_rerio_DN11583_c0_g1_i4.p1", "Danio_rerio_DN11699_c0_g1_i1.p1", "Danio_rerio_DN12549_c1_g3_i2.p1", "Danio_rerio_DN13025_c0_g1_i1.p1", "Danio_rerio_DN13852_c0_g2_i12.p1", "Danio_rerio_DN1580_c0_g1_i3.p1", "Danio_rerio_DN1641_c0_g1_i2.p1", "Danio_rerio_DN1807_c0_g1_i4.p1", "Danio_rerio_DN1882_c0_g1_i2.p1", "Danio_rerio_DN1897_c0_g1_i2.p1", "Danio_rerio_DN20…
1225	GO:0022411	cellular component disassembly	60	4	4.98	1.00000	c("Danio_rerio_DN18002_c0_g1_i1.p1", "Danio_rerio_DN270_c0_g1_i13.p1", "Danio_rerio_DN270_c0_g1_i51.p1", "Danio_rerio_DN6215_c0_g1_i2.p1")
1226	GO:0051960	regulation of nervous system development	41	1	3.4	1.00000	Danio_rerio_DN10199_c0_g1_i1.p1
1227	GO:0000098	sulfur amino acid catabolic process	2	1	0.17	1.00000	Danio_rerio_DN504_c6_g1_i3.p1
1228	GO:0022412	cellular process involved in reproductio...	56	27	4.65	1.00000	c("Danio_rerio_DN1090_c0_g2_i4.p1", "Danio_rerio_DN1090_c0_g2_i5.p1", "Danio_rerio_DN1090_c0_g2_i6.p1", "Danio_rerio_DN1090_c0_g2_i9.p1", "Danio_rerio_DN15461_c1_g1_i1.p1", "Danio_rerio_DN1976_c0_g1_i11.p1", "Danio_rerio_DN1976_c0_g1_i12.p1", "Danio_rerio_DN1976_c0_g1_i20.p1", "Danio_rerio_DN1976_c0_g1_i4.p1", "Danio_rerio_DN1976_c0_g1_i9.p1", "Danio_rerio_DN21469_c0_g1_i1.p1", "Danio_rerio_DN223…
1229	GO:0070070	proton-transporting V-type ATPase comple...	3	1	0.25	1.00000	Danio_rerio_DN3620_c0_g1_i1.p1
1230	GO:0022414	reproductive process	109	40	9.05	1.00000	c("Danio_rerio_DN1090_c0_g2_i4.p1", "Danio_rerio_DN1090_c0_g2_i5.p1", "Danio_rerio_DN1090_c0_g2_i6.p1", "Danio_rerio_DN1090_c0_g2_i9.p1", "Danio_rerio_DN1361_c0_g1_i1.p1", "Danio_rerio_DN15461_c1_g1_i1.p1", "Danio_rerio_DN1552_c0_g1_i1.p1", "Danio_rerio_DN1976_c0_g1_i11.p1", "Danio_rerio_DN1976_c0_g1_i12.p1", "Danio_rerio_DN1976_c0_g1_i20.p1", "Danio_rerio_DN1976_c0_g1_i4.p1", "Danio_rerio_DN1976…
1231	GO:0070071	proton-transporting two-sector ATPase co...	4	1	0.33	1.00000	Danio_rerio_DN3620_c0_g1_i1.p1
1232	GO:0010921	regulation of phosphatase activity	9	2	0.75	1.00000	c("Danio_rerio_DN5812_c1_g1_i4.p1", "Danio_rerio_DN618_c0_g1_i1.p1")
1233	GO:0010243	response to organonitrogen compound	38	3	3.15	1.00000	c("Danio_rerio_DN11138_c0_g1_i1.p1", "Danio_rerio_DN522_c0_g1_i1.p1", "Danio_rerio_DN522_c0_g1_i2.p1")
1234	GO:0051963	regulation of synapse assembly	10	1	0.83	1.00000	Danio_rerio_DN10199_c0_g1_i1.p1
1235	GO:0009240	isopentenyl diphosphate biosynthetic pro...	1	1	0.08	1.00000	Danio_rerio_DN3276_c0_g1_i1.p1
1236	GO:0030534	adult behavior	12	1	1	1.00000	Danio_rerio_DN38186_c0_g1_i1.p1
1237	GO:0009247	glycolipid biosynthetic process	34	2	2.82	1.00000	c("Danio_rerio_DN3550_c0_g1_i2.p1", "Danio_rerio_DN5684_c6_g1_i1.p1")
1238	GO:0006591	ornithine metabolic process	1	1	0.08	1.00000	Danio_rerio_DN5046_c0_g1_i2.p1
1239	GO:1902680	positive regulation of RNA biosynthetic ...	73	4	6.06	1.00000	c("Danio_rerio_DN11868_c0_g1_i6.p1", "Danio_rerio_DN13564_c0_g2_i1.p1", "Danio_rerio_DN5142_c0_g1_i1.p1", "Danio_rerio_DN5216_c0_g1_i6.p1")
1240	GO:0033750	ribosome localization	2	1	0.17	1.00000	Danio_rerio_DN2791_c0_g1_i2.p1
1241	GO:0000904	cell morphogenesis involved in different...	66	6	5.48	1.00000	c("Danio_rerio_DN10199_c0_g1_i1.p1", "Danio_rerio_DN10697_c1_g1_i1.p1", "Danio_rerio_DN2088_c0_g1_i4.p1", "Danio_rerio_DN2582_c1_g2_i2.p1", "Danio_rerio_DN4013_c2_g2_i13.p1", "Danio_rerio_DN6562_c0_g1_i1.p1")
1242	GO:0006599	phosphagen metabolic process	11	1	0.91	1.00000	Danio_rerio_DN870_c0_g4_i3.p1
1243	GO:0043170	macromolecule metabolic process	5077	516	421.38	1.00000	c("Danio_rerio_DN1_c1_g2_i2.p1", "Danio_rerio_DN1_c10_g2_i21.p1", "Danio_rerio_DN1_c10_g2_i23.p1", "Danio_rerio_DN1_c2_g1_i3.p1", "Danio_rerio_DN101_c3_g1_i1.p1", "Danio_rerio_DN10102_c0_g1_i1.p1", "Danio_rerio_DN10144_c0_g2_i1.p1", "Danio_rerio_DN10171_c0_g1_i2.p1", "Danio_rerio_DN10195_c0_g2_i2.p1", "Danio_rerio_DN1023_c0_g1_i2.p1", "Danio_rerio_DN1023_c0_g1_i4.p1", "Danio_rerio_DN10256_c0_g1_i…
1244	GO:0043171	peptide catabolic process	9	1	0.75	1.00000	Danio_rerio_DN891_c1_g1_i3.p1
1245	GO:0009913	epidermal cell differentiation	6	2	0.5	1.00000	c("Danio_rerio_DN1270_c3_g1_i2.p1", "Danio_rerio_DN1270_c3_g1_i3.p1")
1246	GO:0009914	hormone transport	23	2	1.91	1.00000	c("Danio_rerio_DN2254_c0_g1_i2.p1", "Danio_rerio_DN4489_c1_g1_i2.p1")
1247	GO:0042737	drug catabolic process	15	2	1.24	1.00000	c("Danio_rerio_DN1097_c0_g1_i2.p1", "Danio_rerio_DN4318_c0_g1_i1.p1")
1248	GO:0043174	nucleoside salvage	5	2	0.41	1.00000	c("Danio_rerio_DN21140_c0_g1_i1.p1", "Danio_rerio_DN5304_c1_g1_i1.p1")
1249	GO:0051222	positive regulation of protein transport	9	1	0.75	1.00000	Danio_rerio_DN2254_c0_g1_i2.p1
1250	GO:0046390	ribose phosphate biosynthetic process	133	8	11.04	1.00000	c("Danio_rerio_DN11699_c0_g1_i1.p1", "Danio_rerio_DN1807_c0_g1_i4.p1", "Danio_rerio_DN20348_c0_g1_i2.p1", "Danio_rerio_DN21092_c0_g3_i3.p1", "Danio_rerio_DN23455_c0_g1_i1.p1", "Danio_rerio_DN4210_c0_g2_i1.p1", "Danio_rerio_DN73283_c0_g1_i1.p1", "Danio_rerio_DN7341_c0_g1_i1.p1")
1251	GO:0051223	regulation of protein transport	38	3	3.15	1.00000	c("Danio_rerio_DN2254_c0_g1_i2.p1", "Danio_rerio_DN3720_c0_g1_i1.p1", "Danio_rerio_DN4489_c1_g1_i2.p1")
1252	GO:0002097	tRNA wobble base modification	12	2	1	1.00000	c("Danio_rerio_DN1721_c0_g1_i1.p1", "Danio_rerio_DN5039_c0_g1_i1.p1")
1253	GO:0010941	regulation of cell death	154	4	12.78	1.00000	c("Danio_rerio_DN134_c0_g6_i1.p1", "Danio_rerio_DN2950_c0_g1_i2.p1", "Danio_rerio_DN4565_c0_g2_i1.p1", "Danio_rerio_DN5341_c0_g1_i4.p1")
1254	GO:0051983	regulation of chromosome segregation	17	12	1.41	1.00000	c("Danio_rerio_DN1833_c0_g1_i34.p1", "Danio_rerio_DN1833_c0_g1_i35.p1", "Danio_rerio_DN2079_c0_g1_i5.p1", "Danio_rerio_DN4382_c0_g2_i1.p1", "Danio_rerio_DN4661_c0_g1_i1.p1", "Danio_rerio_DN5012_c0_g1_i1.p1", "Danio_rerio_DN5233_c1_g1_i12.p1", "Danio_rerio_DN5233_c1_g1_i7.p1", "Danio_rerio_DN5248_c4_g1_i1.p1", "Danio_rerio_DN6074_c0_g1_i1.p1", "Danio_rerio_DN8622_c0_g2_i3.p1", "Danio_rerio_DN8937_…
1255	GO:0046394	carboxylic acid biosynthetic process	128	12	10.62	1.00000	c("Danio_rerio_DN1241_c0_g1_i1.p1", "Danio_rerio_DN21092_c0_g3_i3.p1", "Danio_rerio_DN2381_c1_g1_i4.p1", "Danio_rerio_DN3780_c0_g1_i2.p1", "Danio_rerio_DN4120_c0_g1_i1.p1", "Danio_rerio_DN4120_c0_g1_i2.p1", "Danio_rerio_DN4216_c0_g2_i1.p1", "Danio_rerio_DN501_c3_g1_i7.p1", "Danio_rerio_DN5046_c0_g1_i2.p1", "Danio_rerio_DN73283_c0_g1_i1.p1", "Danio_rerio_DN7561_c0_g1_i2.p1", "Danio_rerio_DN9625_c0…
1256	GO:0046395	carboxylic acid catabolic process	57	2	4.73	1.00000	c("Danio_rerio_DN1097_c0_g1_i2.p1", "Danio_rerio_DN504_c6_g1_i3.p1")
1257	GO:0051985	negative regulation of chromosome segreg...	11	8	0.91	1.00000	c("Danio_rerio_DN1833_c0_g1_i34.p1", "Danio_rerio_DN1833_c0_g1_i35.p1", "Danio_rerio_DN2079_c0_g1_i5.p1", "Danio_rerio_DN4382_c0_g2_i1.p1", "Danio_rerio_DN5233_c1_g1_i12.p1", "Danio_rerio_DN5233_c1_g1_i7.p1", "Danio_rerio_DN8622_c0_g2_i3.p1", "Danio_rerio_DN8937_c0_g1_i1.p1")
1258	GO:1902679	negative regulation of RNA biosynthetic ...	77	3	6.39	1.00000	c("Danio_rerio_DN16609_c0_g2_i5.p1", "Danio_rerio_DN2391_c0_g1_i1.p1", "Danio_rerio_DN84294_c0_g1_i1.p1")
1259	GO:0010948	negative regulation of cell cycle proces...	21	11	1.74	1.00000	c("Danio_rerio_DN13583_c0_g1_i8.p1", "Danio_rerio_DN1833_c0_g1_i34.p1", "Danio_rerio_DN1833_c0_g1_i35.p1", "Danio_rerio_DN2079_c0_g1_i5.p1", "Danio_rerio_DN4382_c0_g2_i1.p1", "Danio_rerio_DN5059_c0_g1_i7.p1", "Danio_rerio_DN5233_c1_g1_i12.p1", "Danio_rerio_DN5233_c1_g1_i7.p1", "Danio_rerio_DN6436_c0_g1_i7.p1", "Danio_rerio_DN8622_c0_g2_i3.p1", "Danio_rerio_DN8937_c0_g1_i1.p1")
1260	GO:0019953	sexual reproduction	87	34	7.22	1.00000	c("Danio_rerio_DN1090_c0_g2_i4.p1", "Danio_rerio_DN1090_c0_g2_i5.p1", "Danio_rerio_DN1090_c0_g2_i6.p1", "Danio_rerio_DN1090_c0_g2_i9.p1", "Danio_rerio_DN15461_c1_g1_i1.p1", "Danio_rerio_DN1976_c0_g1_i11.p1", "Danio_rerio_DN1976_c0_g1_i12.p1", "Danio_rerio_DN1976_c0_g1_i20.p1", "Danio_rerio_DN1976_c0_g1_i4.p1", "Danio_rerio_DN1976_c0_g1_i9.p1", "Danio_rerio_DN21469_c0_g1_i1.p1", "Danio_rerio_DN223…
1261	GO:0032535	regulation of cellular component size	113	10	9.38	1.00000	c("Danio_rerio_DN1198_c0_g1_i1.p1", "Danio_rerio_DN2206_c0_g1_i12.p1", "Danio_rerio_DN270_c0_g1_i13.p1", "Danio_rerio_DN270_c0_g1_i51.p1", "Danio_rerio_DN2737_c0_g1_i6.p2", "Danio_rerio_DN3008_c1_g1_i4.p1", "Danio_rerio_DN416_c0_g3_i9.p1", "Danio_rerio_DN588_c1_g1_i4.p1", "Danio_rerio_DN773_c0_g1_i3.p1", "Danio_rerio_DN7943_c0_g1_i9.p1")
1262	GO:0007091	metaphase/anaphase transition of mitotic...	14	10	1.16	1.00000	c("Danio_rerio_DN1833_c0_g1_i34.p1", "Danio_rerio_DN1833_c0_g1_i35.p1", "Danio_rerio_DN2079_c0_g1_i5.p1", "Danio_rerio_DN4382_c0_g2_i1.p1", "Danio_rerio_DN5012_c0_g1_i1.p1", "Danio_rerio_DN5233_c1_g1_i12.p1", "Danio_rerio_DN5233_c1_g1_i7.p1", "Danio_rerio_DN5248_c4_g1_i1.p1", "Danio_rerio_DN8622_c0_g2_i3.p1", "Danio_rerio_DN8937_c0_g1_i1.p1")
1263	GO:0033013	tetrapyrrole metabolic process	20	1	1.66	1.00000	Danio_rerio_DN3202_c0_g1_i1.p1
1264	GO:0045184	establishment of protein localization	375	25	31.12	1.00000	c("Danio_rerio_DN1330_c0_g1_i1.p1", "Danio_rerio_DN1410_c0_g1_i10.p1", "Danio_rerio_DN1466_c0_g1_i2.p1", "Danio_rerio_DN1492_c0_g2_i1.p1", "Danio_rerio_DN15323_c0_g2_i7.p1", "Danio_rerio_DN16138_c0_g1_i2.p1", "Danio_rerio_DN19026_c0_g1_i1.p1", "Danio_rerio_DN20294_c0_g1_i4.p1", "Danio_rerio_DN2254_c0_g1_i2.p1", "Danio_rerio_DN2791_c0_g1_i2.p1", "Danio_rerio_DN2853_c2_g1_i1.p1", "Danio_rerio_DN303…
1265	GO:0033014	tetrapyrrole biosynthetic process	13	1	1.08	1.00000	Danio_rerio_DN3202_c0_g1_i1.p1
1266	GO:0019220	regulation of phosphate metabolic proces...	83	14	6.89	1.00000	c("Danio_rerio_DN1347_c3_g1_i12.p1", "Danio_rerio_DN13542_c0_g1_i15.p1", "Danio_rerio_DN13932_c0_g1_i6.p1", "Danio_rerio_DN2307_c0_g1_i1.p1", "Danio_rerio_DN3188_c0_g1_i1.p3", "Danio_rerio_DN3695_c0_g1_i2.p1", "Danio_rerio_DN38186_c0_g1_i1.p1", "Danio_rerio_DN4449_c0_g1_i10.p1", "Danio_rerio_DN5812_c1_g1_i4.p1", "Danio_rerio_DN618_c0_g1_i1.p1", "Danio_rerio_DN7144_c0_g1_i1.p1", "Danio_rerio_DN737…
1267	GO:0070727	cellular macromolecule localization	294	23	24.4	1.00000	c("Danio_rerio_DN1410_c0_g1_i10.p1", "Danio_rerio_DN1466_c0_g1_i2.p1", "Danio_rerio_DN1492_c0_g2_i1.p1", "Danio_rerio_DN15323_c0_g2_i7.p1", "Danio_rerio_DN16138_c0_g1_i2.p1", "Danio_rerio_DN19026_c0_g1_i1.p1", "Danio_rerio_DN1914_c1_g1_i12.p1", "Danio_rerio_DN1914_c1_g1_i7.p1", "Danio_rerio_DN20294_c0_g1_i4.p1", "Danio_rerio_DN2791_c0_g1_i2.p1", "Danio_rerio_DN2853_c2_g1_i1.p1", "Danio_rerio_DN30…
1268	GO:0000054	ribosomal subunit export from nucleus	2	1	0.17	1.00000	Danio_rerio_DN2791_c0_g1_i2.p1
1269	GO:0019222	regulation of metabolic process	1548	144	128.48	1.00000	c("Danio_rerio_DN10195_c0_g2_i2.p1", "Danio_rerio_DN10258_c0_g1_i1.p1", "Danio_rerio_DN1043_c0_g3_i2.p1", "Danio_rerio_DN10476_c0_g1_i1.p1", "Danio_rerio_DN10697_c1_g1_i1.p1", "Danio_rerio_DN11192_c0_g1_i1.p1", "Danio_rerio_DN112_c2_g1_i2.p1", "Danio_rerio_DN11617_c0_g3_i2.p4", "Danio_rerio_DN1165_c2_g1_i2.p1", "Danio_rerio_DN11868_c0_g1_i6.p1", "Danio_rerio_DN1187_c0_g1_i1.p1", "Danio_rerio_DN13…
1270	GO:0006560	proline metabolic process	10	1	0.83	1.00000	Danio_rerio_DN2381_c1_g1_i4.p1
1271	GO:0002790	peptide secretion	41	3	3.4	1.00000	c("Danio_rerio_DN2254_c0_g1_i2.p1", "Danio_rerio_DN3720_c0_g1_i1.p1", "Danio_rerio_DN4489_c1_g1_i2.p1")
1272	GO:0051241	negative regulation of multicellular org...	29	1	2.41	1.00000	Danio_rerio_DN1955_c0_g1_i1.p1
1273	GO:0030509	BMP signaling pathway	10	1	0.83	1.00000	Danio_rerio_DN4013_c2_g2_i13.p1
1274	GO:0033043	regulation of organelle organization	185	28	15.35	1.00000	c("Danio_rerio_DN1330_c0_g2_i3.p1", "Danio_rerio_DN13583_c0_g1_i8.p1", "Danio_rerio_DN1567_c0_g2_i1.p1", "Danio_rerio_DN17169_c0_g2_i1.p1", "Danio_rerio_DN1833_c0_g1_i34.p1", "Danio_rerio_DN1833_c0_g1_i35.p1", "Danio_rerio_DN2079_c0_g1_i5.p1", "Danio_rerio_DN2094_c0_g1_i11.p1", "Danio_rerio_DN2094_c0_g1_i15.p1", "Danio_rerio_DN2206_c0_g1_i12.p1", "Danio_rerio_DN270_c0_g1_i13.p1", "Danio_rerio_DN2…
1275	GO:0002791	regulation of peptide secretion	35	3	2.9	1.00000	c("Danio_rerio_DN2254_c0_g1_i2.p1", "Danio_rerio_DN3720_c0_g1_i1.p1", "Danio_rerio_DN4489_c1_g1_i2.p1")
1276	GO:0033044	regulation of chromosome organization	26	11	2.16	1.00000	c("Danio_rerio_DN17169_c0_g2_i1.p1", "Danio_rerio_DN1833_c0_g1_i34.p1", "Danio_rerio_DN1833_c0_g1_i35.p1", "Danio_rerio_DN2079_c0_g1_i5.p1", "Danio_rerio_DN4382_c0_g2_i1.p1", "Danio_rerio_DN5012_c0_g1_i1.p1", "Danio_rerio_DN5233_c1_g1_i12.p1", "Danio_rerio_DN5233_c1_g1_i7.p1", "Danio_rerio_DN5248_c4_g1_i1.p1", "Danio_rerio_DN8622_c0_g2_i3.p1", "Danio_rerio_DN8937_c0_g1_i1.p1")
1277	GO:0033045	regulation of sister chromatid segregati...	14	10	1.16	1.00000	c("Danio_rerio_DN1833_c0_g1_i34.p1", "Danio_rerio_DN1833_c0_g1_i35.p1", "Danio_rerio_DN2079_c0_g1_i5.p1", "Danio_rerio_DN4382_c0_g2_i1.p1", "Danio_rerio_DN5012_c0_g1_i1.p1", "Danio_rerio_DN5233_c1_g1_i12.p1", "Danio_rerio_DN5233_c1_g1_i7.p1", "Danio_rerio_DN5248_c4_g1_i1.p1", "Danio_rerio_DN8622_c0_g2_i3.p1", "Danio_rerio_DN8937_c0_g1_i1.p1")
1278	GO:0002793	positive regulation of peptide secretion	6	1	0.5	1.00000	Danio_rerio_DN2254_c0_g1_i2.p1
1279	GO:0033046	negative regulation of sister chromatid ...	11	8	0.91	1.00000	c("Danio_rerio_DN1833_c0_g1_i34.p1", "Danio_rerio_DN1833_c0_g1_i35.p1", "Danio_rerio_DN2079_c0_g1_i5.p1", "Danio_rerio_DN4382_c0_g2_i1.p1", "Danio_rerio_DN5233_c1_g1_i12.p1", "Danio_rerio_DN5233_c1_g1_i7.p1", "Danio_rerio_DN8622_c0_g2_i3.p1", "Danio_rerio_DN8937_c0_g1_i1.p1")
1280	GO:0033047	regulation of mitotic sister chromatid s...	14	10	1.16	1.00000	c("Danio_rerio_DN1833_c0_g1_i34.p1", "Danio_rerio_DN1833_c0_g1_i35.p1", "Danio_rerio_DN2079_c0_g1_i5.p1", "Danio_rerio_DN4382_c0_g2_i1.p1", "Danio_rerio_DN5012_c0_g1_i1.p1", "Danio_rerio_DN5233_c1_g1_i12.p1", "Danio_rerio_DN5233_c1_g1_i7.p1", "Danio_rerio_DN5248_c4_g1_i1.p1", "Danio_rerio_DN8622_c0_g2_i3.p1", "Danio_rerio_DN8937_c0_g1_i1.p1")
1281	GO:0051923	sulfation	4	1	0.33	1.00000	Danio_rerio_DN2159_c0_g1_i2.p1
1282	GO:0009200	deoxyribonucleoside triphosphate metabol...	1	1	0.08	1.00000	Danio_rerio_DN1641_c0_g1_i2.p1
1283	GO:0051246	regulation of protein metabolic process	147	19	12.2	1.00000	c("Danio_rerio_DN1347_c3_g1_i12.p1", "Danio_rerio_DN13542_c0_g1_i15.p1", "Danio_rerio_DN1362_c0_g1_i3.p1", "Danio_rerio_DN13932_c0_g1_i6.p1", "Danio_rerio_DN2517_c0_g1_i1.p1", "Danio_rerio_DN3188_c0_g1_i1.p3", "Danio_rerio_DN3695_c0_g1_i2.p1", "Danio_rerio_DN38_c4_g1_i1.p1", "Danio_rerio_DN38186_c0_g1_i1.p1", "Danio_rerio_DN41464_c0_g1_i4.p1", "Danio_rerio_DN41464_c0_g1_i6.p1", "Danio_rerio_DN444…
1284	GO:0098534	centriole assembly	13	4	1.08	1.00000	c("Danio_rerio_DN10938_c0_g1_i8.p1", "Danio_rerio_DN11464_c0_g1_i6.p1", "Danio_rerio_DN29923_c0_g1_i2.p1", "Danio_rerio_DN8007_c0_g1_i10.p1")
1285	GO:0090150	establishment of protein localization to...	23	1	1.91	1.00000	Danio_rerio_DN16138_c0_g1_i2.p1
1286	GO:0033048	negative regulation of mitotic sister ch...	11	8	0.91	1.00000	c("Danio_rerio_DN1833_c0_g1_i34.p1", "Danio_rerio_DN1833_c0_g1_i35.p1", "Danio_rerio_DN2079_c0_g1_i5.p1", "Danio_rerio_DN4382_c0_g2_i1.p1", "Danio_rerio_DN5233_c1_g1_i12.p1", "Danio_rerio_DN5233_c1_g1_i7.p1", "Danio_rerio_DN8622_c0_g2_i3.p1", "Danio_rerio_DN8937_c0_g1_i1.p1")
1287	GO:0009201	ribonucleoside triphosphate biosynthetic...	83	4	6.89	1.00000	c("Danio_rerio_DN11699_c0_g1_i1.p1", "Danio_rerio_DN21092_c0_g3_i3.p1", "Danio_rerio_DN23455_c0_g1_i1.p1", "Danio_rerio_DN73283_c0_g1_i1.p1")
1288	GO:0051247	positive regulation of protein metabolic...	46	6	3.82	1.00000	c("Danio_rerio_DN38186_c0_g1_i1.p1", "Danio_rerio_DN41464_c0_g1_i4.p1", "Danio_rerio_DN41464_c0_g1_i6.p1", "Danio_rerio_DN4449_c0_g1_i10.p1", "Danio_rerio_DN7144_c0_g1_i1.p1", "Danio_rerio_DN737_c0_g1_i1.p1")
1289	GO:0051248	negative regulation of protein metabolic...	37	2	3.07	1.00000	c("Danio_rerio_DN3188_c0_g1_i1.p3", "Danio_rerio_DN5158_c0_g2_i1.p1")
1290	GO:0009204	deoxyribonucleoside triphosphate catabol...	1	1	0.08	1.00000	Danio_rerio_DN1641_c0_g1_i2.p1
1291	GO:0009205	purine ribonucleoside triphosphate metab...	104	4	8.63	1.00000	c("Danio_rerio_DN11699_c0_g1_i1.p1", "Danio_rerio_DN21092_c0_g3_i3.p1", "Danio_rerio_DN23455_c0_g1_i1.p1", "Danio_rerio_DN73283_c0_g1_i1.p1")
1292	GO:0009206	purine ribonucleoside triphosphate biosy...	81	4	6.72	1.00000	c("Danio_rerio_DN11699_c0_g1_i1.p1", "Danio_rerio_DN21092_c0_g3_i3.p1", "Danio_rerio_DN23455_c0_g1_i1.p1", "Danio_rerio_DN73283_c0_g1_i1.p1")
1293	GO:0009208	pyrimidine ribonucleoside triphosphate m...	10	1	0.83	1.00000	Danio_rerio_DN11699_c0_g1_i1.p1
1294	GO:0009209	pyrimidine ribonucleoside triphosphate b...	10	1	0.83	1.00000	Danio_rerio_DN11699_c0_g1_i1.p1
1295	GO:0002064	epithelial cell development	12	3	1	1.00000	c("Danio_rerio_DN1270_c3_g1_i2.p1", "Danio_rerio_DN1270_c3_g1_i3.p1", "Danio_rerio_DN2009_c0_g1_i1.p1")
1296	GO:0022402	cell cycle process	181	65	15.02	1.00000	c("Danio_rerio_DN1088_c0_g1_i1.p1", "Danio_rerio_DN10938_c0_g1_i8.p1", "Danio_rerio_DN11464_c0_g1_i6.p1", "Danio_rerio_DN11791_c0_g1_i4.p1", "Danio_rerio_DN13354_c3_g1_i1.p1", "Danio_rerio_DN13583_c0_g1_i8.p1", "Danio_rerio_DN1361_c0_g1_i1.p1", "Danio_rerio_DN15448_c0_g2_i2.p1", "Danio_rerio_DN1552_c0_g1_i1.p1", "Danio_rerio_DN1746_c0_g1_i1.p1", "Danio_rerio_DN1833_c0_g1_i34.p1", "Danio_rerio_DN1…
1297	GO:0000768	syncytium formation by plasma membrane f...	3	1	0.25	1.00000	Danio_rerio_DN9908_c0_g2_i4.p1
1298	GO:0051234	establishment of localization	2399	139	199.11	1.00000	c("Danio_rerio_DN10355_c0_g1_i4.p2", "Danio_rerio_DN1052_c4_g1_i1.p1", "Danio_rerio_DN1059_c0_g2_i2.p1", "Danio_rerio_DN11345_c0_g1_i18.p1", "Danio_rerio_DN1174_c0_g1_i15.p1", "Danio_rerio_DN11933_c0_g1_i1.p1", "Danio_rerio_DN1198_c0_g1_i1.p1", "Danio_rerio_DN12252_c0_g1_i1.p1", "Danio_rerio_DN12965_c0_g2_i3.p1", "Danio_rerio_DN1330_c0_g1_i1.p1", "Danio_rerio_DN1355_c0_g1_i1.p1", "Danio_rerio_DN1…
1299	GO:0080134	regulation of response to stress	105	9	8.71	1.00000	c("Danio_rerio_DN1347_c3_g1_i12.p1", "Danio_rerio_DN13932_c0_g1_i6.p1", "Danio_rerio_DN2869_c0_g1_i1.p1", "Danio_rerio_DN31843_c0_g1_i1.p1", "Danio_rerio_DN3218_c0_g3_i2.p1", "Danio_rerio_DN3695_c0_g1_i2.p1", "Danio_rerio_DN3948_c0_g1_i3.p1", "Danio_rerio_DN4565_c0_g2_i1.p1", "Danio_rerio_DN7144_c0_g1_i1.p1")
1300	GO:0033036	macromolecule localization	667	43	55.36	1.00000	c("Danio_rerio_DN11933_c0_g1_i1.p1", "Danio_rerio_DN1330_c0_g1_i1.p1", "Danio_rerio_DN1379_c0_g2_i1.p1", "Danio_rerio_DN1410_c0_g1_i10.p1", "Danio_rerio_DN1466_c0_g1_i2.p1", "Danio_rerio_DN1492_c0_g2_i1.p1", "Danio_rerio_DN15323_c0_g2_i7.p1", "Danio_rerio_DN1536_c0_g1_i1.p1", "Danio_rerio_DN16138_c0_g1_i2.p1", "Danio_rerio_DN1745_c0_g1_i16.p1", "Danio_rerio_DN18777_c0_g1_i1.p1", "Danio_rerio_DN19…
1301	GO:0019219	regulation of nucleobase-containing comp...	1314	108	109.06	1.00000	c("Danio_rerio_DN10195_c0_g2_i2.p1", "Danio_rerio_DN10258_c0_g1_i1.p1", "Danio_rerio_DN1043_c0_g3_i2.p1", "Danio_rerio_DN10476_c0_g1_i1.p1", "Danio_rerio_DN10697_c1_g1_i1.p1", "Danio_rerio_DN11192_c0_g1_i1.p1", "Danio_rerio_DN112_c2_g1_i2.p1", "Danio_rerio_DN11617_c0_g3_i2.p4", "Danio_rerio_DN1165_c2_g1_i2.p1", "Danio_rerio_DN11868_c0_g1_i6.p1", "Danio_rerio_DN1187_c0_g1_i1.p1", "Danio_rerio_DN13…
1302	GO:0080135	regulation of cellular response to stres...	25	6	2.07	1.00000	c("Danio_rerio_DN1347_c3_g1_i12.p1", "Danio_rerio_DN13932_c0_g1_i6.p1", "Danio_rerio_DN3218_c0_g3_i2.p1", "Danio_rerio_DN3695_c0_g1_i2.p1", "Danio_rerio_DN4565_c0_g2_i1.p1", "Danio_rerio_DN7144_c0_g1_i1.p1")
1303	GO:0051236	establishment of RNA localization	16	5	1.33	1.00000	c("Danio_rerio_DN2544_c0_g1_i14.p1", "Danio_rerio_DN2791_c0_g1_i2.p1", "Danio_rerio_DN3034_c0_g1_i1.p1", "Danio_rerio_DN6324_c0_g1_i1.p1", "Danio_rerio_DN90281_c0_g1_i1.p1")
1304	GO:0046364	monosaccharide biosynthetic process	12	2	1	1.00000	c("Danio_rerio_DN2324_c0_g1_i1.p1", "Danio_rerio_DN2338_c0_g1_i2.p1")
1305	GO:0022406	membrane docking	24	2	1.99	1.00000	c("Danio_rerio_DN18777_c0_g1_i1.p1", "Danio_rerio_DN3919_c0_g1_i5.p1")
1306	GO:0035773	insulin secretion involved in cellular r...	5	1	0.41	1.00000	Danio_rerio_DN2254_c0_g1_i2.p1
1307	GO:0051239	regulation of multicellular organismal p...	162	5	13.45	1.00000	c("Danio_rerio_DN10199_c0_g1_i1.p1", "Danio_rerio_DN18021_c0_g1_i1.p1", "Danio_rerio_DN1955_c0_g1_i1.p1", "Danio_rerio_DN2255_c1_g1_i1.p1", "Danio_rerio_DN3437_c0_g1_i3.p1")
1308	GO:0031163	metallo-sulfur cluster assembly	9	3	0.75	1.00000	c("Danio_rerio_DN11647_c0_g1_i1.p1", "Danio_rerio_DN5043_c0_g1_i1.p1", "Danio_rerio_DN6124_c5_g1_i1.p1")
1309	GO:1901292	nucleoside phosphate catabolic process	71	4	5.89	1.00000	c("Danio_rerio_DN1641_c0_g1_i2.p1", "Danio_rerio_DN21092_c0_g3_i3.p1", "Danio_rerio_DN2230_c0_g1_i6.p1", "Danio_rerio_DN73283_c0_g1_i1.p1")
1310	GO:0032501	multicellular organismal process	920	78	76.36	1.00000	c("Danio_rerio_DN10199_c0_g1_i1.p1", "Danio_rerio_DN10543_c0_g1_i4.p1", "Danio_rerio_DN10548_c3_g1_i1.p1", "Danio_rerio_DN10697_c1_g1_i1.p1", "Danio_rerio_DN1090_c0_g2_i4.p1", "Danio_rerio_DN1090_c0_g2_i5.p1", "Danio_rerio_DN1090_c0_g2_i6.p1", "Danio_rerio_DN1090_c0_g2_i9.p1", "Danio_rerio_DN1103_c0_g1_i6.p1", "Danio_rerio_DN11650_c0_g1_i3.p1", "Danio_rerio_DN12157_c0_g1_i12.p1", "Danio_rerio_DN1…
1311	GO:1901293	nucleoside phosphate biosynthetic proces...	188	14	15.6	1.00000	c("Danio_rerio_DN11535_c0_g1_i1.p1", "Danio_rerio_DN11699_c0_g1_i1.p1", "Danio_rerio_DN12939_c0_g1_i5.p1", "Danio_rerio_DN1641_c0_g1_i2.p1", "Danio_rerio_DN1807_c0_g1_i4.p1", "Danio_rerio_DN20348_c0_g1_i2.p1", "Danio_rerio_DN21092_c0_g3_i3.p1", "Danio_rerio_DN23455_c0_g1_i1.p1", "Danio_rerio_DN4210_c0_g2_i1.p1", "Danio_rerio_DN4446_c0_g1_i1.p1", "Danio_rerio_DN4446_c0_g1_i3.p1", "Danio_rerio_DN73…
1312	GO:0032502	developmental process	696	72	57.77	1.00000	c("Danio_rerio_DN10199_c0_g1_i1.p1", "Danio_rerio_DN10543_c0_g1_i4.p1", "Danio_rerio_DN10697_c1_g1_i1.p1", "Danio_rerio_DN1090_c0_g2_i4.p1", "Danio_rerio_DN1090_c0_g2_i5.p1", "Danio_rerio_DN1090_c0_g2_i6.p1", "Danio_rerio_DN1090_c0_g2_i9.p1", "Danio_rerio_DN10938_c0_g1_i8.p1", "Danio_rerio_DN1103_c0_g1_i6.p1", "Danio_rerio_DN11533_c0_g1_i3.p2", "Danio_rerio_DN11617_c0_g3_i2.p4", "Danio_rerio_DN11…
1313	GO:0000075	cell cycle checkpoint	32	19	2.66	1.00000	c("Danio_rerio_DN10144_c0_g2_i1.p1", "Danio_rerio_DN15_c8_g1_i2.p1", "Danio_rerio_DN1833_c0_g1_i34.p1", "Danio_rerio_DN1833_c0_g1_i35.p1", "Danio_rerio_DN2079_c0_g1_i5.p1", "Danio_rerio_DN3662_c0_g1_i1.p1", "Danio_rerio_DN4331_c1_g1_i1.p1", "Danio_rerio_DN4382_c0_g2_i1.p1", "Danio_rerio_DN5059_c0_g1_i7.p1", "Danio_rerio_DN5088_c0_g2_i1.p1", "Danio_rerio_DN5233_c1_g1_i12.p1", "Danio_rerio_DN5233_c…
1314	GO:0032504	multicellular organism reproduction	75	33	6.22	1.00000	c("Danio_rerio_DN1090_c0_g2_i4.p1", "Danio_rerio_DN1090_c0_g2_i5.p1", "Danio_rerio_DN1090_c0_g2_i6.p1", "Danio_rerio_DN1090_c0_g2_i9.p1", "Danio_rerio_DN15461_c1_g1_i1.p1", "Danio_rerio_DN1976_c0_g1_i11.p1", "Danio_rerio_DN1976_c0_g1_i12.p1", "Danio_rerio_DN1976_c0_g1_i20.p1", "Danio_rerio_DN1976_c0_g1_i4.p1", "Danio_rerio_DN1976_c0_g1_i9.p1", "Danio_rerio_DN21469_c0_g1_i1.p1", "Danio_rerio_DN223…
1315	GO:0000076	DNA replication checkpoint	2	1	0.17	1.00000	Danio_rerio_DN6436_c0_g1_i7.p1
1316	GO:0032506	cytokinetic process	3	2	0.25	1.00000	c("Danio_rerio_DN2094_c0_g1_i11.p1", "Danio_rerio_DN2094_c0_g1_i15.p1")
1317	GO:0032508	DNA duplex unwinding	1	1	0.08	1.00000	Danio_rerio_DN17169_c0_g2_i1.p1
1318	GO:0010906	regulation of glucose metabolic process	4	2	0.33	1.00000	c("Danio_rerio_DN2324_c0_g1_i1.p1", "Danio_rerio_DN2338_c0_g1_i2.p1")
1319	GO:0032392	DNA geometric change	1	1	0.08	1.00000	Danio_rerio_DN17169_c0_g2_i1.p1
1320	GO:0008406	gonad development	2	1	0.17	1.00000	Danio_rerio_DN2009_c0_g1_i1.p1
1321	GO:0001523	retinoid metabolic process	14	3	1.16	1.00000	c("Danio_rerio_DN1241_c0_g1_i1.p1", "Danio_rerio_DN4120_c0_g1_i1.p1", "Danio_rerio_DN4120_c0_g1_i2.p1")
1322	GO:0097164	ammonium ion metabolic process	20	1	1.66	1.00000	Danio_rerio_DN14986_c0_g2_i1.p1
1323	GO:0045144	meiotic sister chromatid segregation	1	1	0.08	1.00000	Danio_rerio_DN44699_c0_g1_i1.p1
1324	GO:0006575	cellular modified amino acid metabolic p...	49	3	4.07	1.00000	c("Danio_rerio_DN504_c6_g1_i3.p1", "Danio_rerio_DN870_c0_g4_i3.p1", "Danio_rerio_DN891_c1_g1_i3.p1")
1325	GO:0046660	female sex differentiation	2	1	0.17	1.00000	Danio_rerio_DN2009_c0_g1_i1.p1
1326	GO:0002764	immune response-regulating signaling pat...	69	1	5.73	1.00000	Danio_rerio_DN31843_c0_g1_i1.p1
1327	GO:0009790	embryo development	33	1	2.74	1.00000	Danio_rerio_DN4099_c0_g1_i1.p1
1328	GO:0046385	deoxyribose phosphate biosynthetic proce...	3	2	0.25	1.00000	c("Danio_rerio_DN1641_c0_g1_i2.p1", "Danio_rerio_DN79659_c0_g1_i1.p1")
1329	GO:0035036	sperm-egg recognition	45	22	3.73	1.00000	c("Danio_rerio_DN1090_c0_g2_i4.p1", "Danio_rerio_DN1090_c0_g2_i5.p1", "Danio_rerio_DN1090_c0_g2_i6.p1", "Danio_rerio_DN1090_c0_g2_i9.p1", "Danio_rerio_DN15461_c1_g1_i1.p1", "Danio_rerio_DN1976_c0_g1_i11.p1", "Danio_rerio_DN1976_c0_g1_i12.p1", "Danio_rerio_DN1976_c0_g1_i20.p1", "Danio_rerio_DN1976_c0_g1_i4.p1", "Danio_rerio_DN1976_c0_g1_i9.p1", "Danio_rerio_DN290_c1_g1_i11.p1", "Danio_rerio_DN290_…
1330	GO:0046386	deoxyribose phosphate catabolic process	1	1	0.08	1.00000	Danio_rerio_DN1641_c0_g1_i2.p1
1331	GO:1901990	regulation of mitotic cell cycle phase t...	21	13	1.74	1.00000	c("Danio_rerio_DN1833_c0_g1_i34.p1", "Danio_rerio_DN1833_c0_g1_i35.p1", "Danio_rerio_DN2079_c0_g1_i5.p1", "Danio_rerio_DN4382_c0_g2_i1.p1", "Danio_rerio_DN5012_c0_g1_i1.p1", "Danio_rerio_DN5059_c0_g1_i7.p1", "Danio_rerio_DN5233_c1_g1_i12.p1", "Danio_rerio_DN5233_c1_g1_i7.p1", "Danio_rerio_DN5248_c4_g1_i1.p1", "Danio_rerio_DN6436_c0_g1_i7.p1", "Danio_rerio_DN8403_c0_g1_i3.p1", "Danio_rerio_DN8622_…
1332	GO:1901991	negative regulation of mitotic cell cycl...	17	10	1.41	1.00000	c("Danio_rerio_DN1833_c0_g1_i34.p1", "Danio_rerio_DN1833_c0_g1_i35.p1", "Danio_rerio_DN2079_c0_g1_i5.p1", "Danio_rerio_DN4382_c0_g2_i1.p1", "Danio_rerio_DN5059_c0_g1_i7.p1", "Danio_rerio_DN5233_c1_g1_i12.p1", "Danio_rerio_DN5233_c1_g1_i7.p1", "Danio_rerio_DN6436_c0_g1_i7.p1", "Danio_rerio_DN8622_c0_g2_i3.p1", "Danio_rerio_DN8937_c0_g1_i1.p1")
1333	GO:0006520	cellular amino acid metabolic process	166	7	13.78	1.00000	c("Danio_rerio_DN1097_c0_g1_i2.p1", "Danio_rerio_DN14986_c0_g2_i1.p1", "Danio_rerio_DN1863_c0_g1_i3.p1", "Danio_rerio_DN2381_c1_g1_i4.p1", "Danio_rerio_DN3190_c0_g1_i1.p1", "Danio_rerio_DN504_c6_g1_i3.p1", "Danio_rerio_DN5046_c0_g1_i2.p1")
1334	GO:0019941	modification-dependent protein catabolic...	136	14	11.29	1.00000	c("Danio_rerio_DN1055_c0_g3_i3.p1", "Danio_rerio_DN11691_c0_g1_i2.p1", "Danio_rerio_DN13178_c0_g1_i1.p1", "Danio_rerio_DN13178_c0_g1_i3.p1", "Danio_rerio_DN15688_c0_g1_i2.p1", "Danio_rerio_DN1710_c0_g1_i2.p1", "Danio_rerio_DN1914_c1_g1_i12.p1", "Danio_rerio_DN1914_c1_g1_i7.p1", "Danio_rerio_DN2205_c0_g1_i1.p1", "Danio_rerio_DN418_c1_g2_i1.p1", "Danio_rerio_DN5248_c4_g1_i1.p1", "Danio_rerio_DN604_…
1335	GO:0007080	mitotic metaphase plate congression	1	1	0.08	1.00000	Danio_rerio_DN3208_c0_g1_i2.p1
1336	GO:0000018	regulation of DNA recombination	5	1	0.41	1.00000	Danio_rerio_DN3218_c0_g3_i2.p1
1337	GO:0006525	arginine metabolic process	8	1	0.66	1.00000	Danio_rerio_DN5046_c0_g1_i2.p1
1338	GO:0006526	arginine biosynthetic process	3	1	0.25	1.00000	Danio_rerio_DN5046_c0_g1_i2.p1
1339	GO:0045137	development of primary sexual characteri...	2	1	0.17	1.00000	Danio_rerio_DN2009_c0_g1_i1.p1
1340	GO:0009063	cellular amino acid catabolic process	33	2	2.74	1.00000	c("Danio_rerio_DN1097_c0_g1_i2.p1", "Danio_rerio_DN504_c6_g1_i3.p1")
1341	GO:0002757	immune response-activating signal transd...	62	1	5.15	1.00000	Danio_rerio_DN31843_c0_g1_i1.p1
1342	GO:0009064	glutamine family amino acid metabolic pr...	37	2	3.07	1.00000	c("Danio_rerio_DN2381_c1_g1_i4.p1", "Danio_rerio_DN5046_c0_g1_i2.p1")
1343	GO:0007088	regulation of mitotic nuclear division	14	10	1.16	1.00000	c("Danio_rerio_DN1833_c0_g1_i34.p1", "Danio_rerio_DN1833_c0_g1_i35.p1", "Danio_rerio_DN2079_c0_g1_i5.p1", "Danio_rerio_DN4382_c0_g2_i1.p1", "Danio_rerio_DN5012_c0_g1_i1.p1", "Danio_rerio_DN5233_c1_g1_i12.p1", "Danio_rerio_DN5233_c1_g1_i7.p1", "Danio_rerio_DN5248_c4_g1_i1.p1", "Danio_rerio_DN8622_c0_g2_i3.p1", "Danio_rerio_DN8937_c0_g1_i1.p1")
1344	GO:0002758	innate immune response-activating signal...	47	1	3.9	1.00000	Danio_rerio_DN31843_c0_g1_i1.p1
1345	GO:0043101	purine-containing compound salvage	14	2	1.16	1.00000	c("Danio_rerio_DN21140_c0_g1_i1.p1", "Danio_rerio_DN5304_c1_g1_i1.p1")
1346	GO:0000041	transition metal ion transport	28	2	2.32	1.00000	c("Danio_rerio_DN1751_c0_g1_i2.p1", "Danio_rerio_DN8910_c0_g1_i1.p1")
1347	GO:0009069	serine family amino acid metabolic proce...	15	1	1.24	1.00000	Danio_rerio_DN1097_c0_g1_i2.p1
1348	GO:0021782	glial cell development	4	1	0.33	1.00000	Danio_rerio_DN5081_c0_g2_i1.p1
1349	GO:1901264	carbohydrate derivative transport	16	3	1.33	1.00000	c("Danio_rerio_DN23049_c0_g1_i1.p2", "Danio_rerio_DN3071_c0_g1_i1.p1", "Danio_rerio_DN9475_c0_g1_i5.p1")
1350	GO:0000726	non-recombinational repair	8	2	0.66	1.00000	c("Danio_rerio_DN33827_c0_g1_i6.p1", "Danio_rerio_DN7802_c0_g1_i7.p1")
1351	GO:0051094	positive regulation of developmental pro...	23	1	1.91	1.00000	Danio_rerio_DN2869_c0_g1_i1.p1
1352	GO:0044344	cellular response to fibroblast growth f...	19	1	1.58	1.00000	Danio_rerio_DN5513_c0_g2_i5.p1
1353	GO:0051095	regulation of helicase activity	1	1	0.08	1.00000	Danio_rerio_DN17169_c0_g2_i1.p1
1354	GO:0006515	protein quality control for misfolded or...	4	2	0.33	1.00000	c("Danio_rerio_DN1914_c1_g1_i12.p1", "Danio_rerio_DN1914_c1_g1_i7.p1")
1355	GO:0000729	DNA double-strand break processing	2	1	0.17	1.00000	Danio_rerio_DN7802_c0_g1_i7.p1
1356	GO:0051097	negative regulation of helicase activity	1	1	0.08	1.00000	Danio_rerio_DN17169_c0_g2_i1.p1
1357	GO:0046683	response to organophosphorus	5	2	0.41	1.00000	c("Danio_rerio_DN522_c0_g1_i1.p1", "Danio_rerio_DN522_c0_g1_i2.p1")
1358	GO:0031123	RNA 3'-end processing	16	3	1.33	1.00000	c("Danio_rerio_DN2272_c0_g1_i4.p1", "Danio_rerio_DN4419_c0_g1_i1.p1", "Danio_rerio_DN4849_c0_g1_i3.p1")
1359	GO:0009056	catabolic process	521	43	43.24	1.00000	c("Danio_rerio_DN10223_c0_g1_i2.p4", "Danio_rerio_DN1055_c0_g3_i3.p1", "Danio_rerio_DN1097_c0_g1_i2.p1", "Danio_rerio_DN11691_c0_g1_i2.p1", "Danio_rerio_DN12050_c0_g1_i1.p1", "Danio_rerio_DN12087_c0_g1_i1.p1", "Danio_rerio_DN13178_c0_g1_i1.p1", "Danio_rerio_DN13178_c0_g1_i3.p1", "Danio_rerio_DN1461_c0_g1_i2.p1", "Danio_rerio_DN1531_c2_g1_i9.p1", "Danio_rerio_DN15688_c0_g1_i2.p1", "Danio_rerio_DN1…
1360	GO:0031124	mRNA 3'-end processing	9	2	0.75	1.00000	c("Danio_rerio_DN2272_c0_g1_i4.p1", "Danio_rerio_DN4419_c0_g1_i1.p1")
1361	GO:0009057	macromolecule catabolic process	232	29	19.26	1.00000	c("Danio_rerio_DN1055_c0_g3_i3.p1", "Danio_rerio_DN11691_c0_g1_i2.p1", "Danio_rerio_DN12087_c0_g1_i1.p1", "Danio_rerio_DN13178_c0_g1_i1.p1", "Danio_rerio_DN13178_c0_g1_i3.p1", "Danio_rerio_DN1461_c0_g1_i2.p1", "Danio_rerio_DN15688_c0_g1_i2.p1", "Danio_rerio_DN1710_c0_g1_i2.p1", "Danio_rerio_DN18589_c0_g1_i1.p1", "Danio_rerio_DN1914_c1_g1_i12.p1", "Danio_rerio_DN1914_c1_g1_i7.p1", "Danio_rerio_DN2…
1362	GO:0009059	macromolecule biosynthetic process	1952	208	162.01	1.00000	c("Danio_rerio_DN101_c3_g1_i1.p1", "Danio_rerio_DN10195_c0_g2_i2.p1", "Danio_rerio_DN10258_c0_g1_i1.p1", "Danio_rerio_DN10354_c0_g1_i2.p1", "Danio_rerio_DN1043_c0_g3_i2.p1", "Danio_rerio_DN10476_c0_g1_i1.p1", "Danio_rerio_DN10697_c1_g1_i1.p1", "Danio_rerio_DN1083_c4_g1_i1.p1", "Danio_rerio_DN10876_c0_g1_i1.p1", "Danio_rerio_DN1102_c3_g1_i3.p1", "Danio_rerio_DN1116_c4_g1_i1.p1", "Danio_rerio_DN111…
1363	GO:0016569	covalent chromatin modification	90	10	7.47	1.00000	c("Danio_rerio_DN141_c11_g1_i1.p1", "Danio_rerio_DN1448_c0_g1_i2.p1", "Danio_rerio_DN17533_c0_g1_i2.p1", "Danio_rerio_DN263_c0_g1_i25.p1", "Danio_rerio_DN2868_c0_g2_i2.p1", "Danio_rerio_DN4365_c0_g1_i1.p1", "Danio_rerio_DN5233_c1_g1_i12.p1", "Danio_rerio_DN5233_c1_g1_i7.p1", "Danio_rerio_DN6363_c0_g1_i1.p1", "Danio_rerio_DN76_c2_g1_i4.p1")
1364	GO:0032365	intracellular lipid transport	8	1	0.66	1.00000	Danio_rerio_DN9184_c0_g1_i2.p1
1365	GO:0032366	intracellular sterol transport	8	1	0.66	1.00000	Danio_rerio_DN9184_c0_g1_i2.p1
1366	GO:0000038	very long-chain fatty acid metabolic pro...	16	5	1.33	1.00000	c("Danio_rerio_DN3780_c0_g1_i2.p1", "Danio_rerio_DN4216_c0_g2_i1.p1", "Danio_rerio_DN501_c3_g1_i7.p1", "Danio_rerio_DN7561_c0_g1_i2.p1", "Danio_rerio_DN9625_c0_g1_i1.p1")
1367	GO:0006544	glycine metabolic process	8	1	0.66	1.00000	Danio_rerio_DN1097_c0_g1_i2.p1
1368	GO:0006546	glycine catabolic process	5	1	0.41	1.00000	Danio_rerio_DN1097_c0_g1_i2.p1
1369	GO:0009084	glutamine family amino acid biosynthetic...	14	2	1.16	1.00000	c("Danio_rerio_DN2381_c1_g1_i4.p1", "Danio_rerio_DN5046_c0_g1_i2.p1")
1370	GO:0007029	endoplasmic reticulum organization	10	1	0.83	1.00000	Danio_rerio_DN1017_c0_g1_i6.p1
1371	GO:1904951	positive regulation of establishment of ...	9	1	0.75	1.00000	Danio_rerio_DN2254_c0_g1_i2.p1
1372	GO:0042866	pyruvate biosynthetic process	56	2	4.65	1.00000	c("Danio_rerio_DN21092_c0_g3_i3.p1", "Danio_rerio_DN73283_c0_g1_i1.p1")
1373	GO:1905818	regulation of chromosome separation	14	10	1.16	1.00000	c("Danio_rerio_DN1833_c0_g1_i34.p1", "Danio_rerio_DN1833_c0_g1_i35.p1", "Danio_rerio_DN2079_c0_g1_i5.p1", "Danio_rerio_DN4382_c0_g2_i1.p1", "Danio_rerio_DN5012_c0_g1_i1.p1", "Danio_rerio_DN5233_c1_g1_i12.p1", "Danio_rerio_DN5233_c1_g1_i7.p1", "Danio_rerio_DN5248_c4_g1_i1.p1", "Danio_rerio_DN8622_c0_g2_i3.p1", "Danio_rerio_DN8937_c0_g1_i1.p1")
1374	GO:1905819	negative regulation of chromosome separa...	11	8	0.91	1.00000	c("Danio_rerio_DN1833_c0_g1_i34.p1", "Danio_rerio_DN1833_c0_g1_i35.p1", "Danio_rerio_DN2079_c0_g1_i5.p1", "Danio_rerio_DN4382_c0_g2_i1.p1", "Danio_rerio_DN5233_c1_g1_i12.p1", "Danio_rerio_DN5233_c1_g1_i7.p1", "Danio_rerio_DN8622_c0_g2_i3.p1", "Danio_rerio_DN8937_c0_g1_i1.p1")
1375	GO:0009071	serine family amino acid catabolic proce...	5	1	0.41	1.00000	Danio_rerio_DN1097_c0_g1_i2.p1
1376	GO:0071363	cellular response to growth factor stimu...	61	5	5.06	1.00000	c("Danio_rerio_DN1187_c0_g1_i1.p1", "Danio_rerio_DN1487_c1_g2_i1.p1", "Danio_rerio_DN2598_c0_g1_i11.p1", "Danio_rerio_DN4013_c2_g2_i13.p1", "Danio_rerio_DN5513_c0_g2_i5.p1")
1377	GO:0030329	prenylcysteine metabolic process	2	1	0.17	1.00000	Danio_rerio_DN504_c6_g1_i3.p1
1378	GO:0043297	apical junction assembly	9	1	0.75	1.00000	Danio_rerio_DN5260_c0_g1_i9.p1
1379	GO:0099172	presynapse organization	7	1	0.58	1.00000	Danio_rerio_DN10199_c0_g1_i1.p1
1380	GO:0007043	cell-cell junction assembly	21	1	1.74	1.00000	Danio_rerio_DN5260_c0_g1_i9.p1
1381	GO:0099174	regulation of presynapse organization	7	1	0.58	1.00000	Danio_rerio_DN10199_c0_g1_i1.p1
1382	GO:0016570	histone modification	90	10	7.47	1.00000	c("Danio_rerio_DN141_c11_g1_i1.p1", "Danio_rerio_DN1448_c0_g1_i2.p1", "Danio_rerio_DN17533_c0_g1_i2.p1", "Danio_rerio_DN263_c0_g1_i25.p1", "Danio_rerio_DN2868_c0_g2_i2.p1", "Danio_rerio_DN4365_c0_g1_i1.p1", "Danio_rerio_DN5233_c1_g1_i12.p1", "Danio_rerio_DN5233_c1_g1_i7.p1", "Danio_rerio_DN6363_c0_g1_i1.p1", "Danio_rerio_DN76_c2_g1_i4.p1")
1383	GO:0016572	histone phosphorylation	4	2	0.33	1.00000	c("Danio_rerio_DN5233_c1_g1_i12.p1", "Danio_rerio_DN5233_c1_g1_i7.p1")
1384	GO:0002718	regulation of cytokine production involv...	6	1	0.5	1.00000	Danio_rerio_DN18021_c0_g1_i1.p1
1385	GO:0007049	cell cycle	261	80	21.66	1.00000	c("Danio_rerio_DN10144_c0_g2_i1.p1", "Danio_rerio_DN1088_c0_g1_i1.p1", "Danio_rerio_DN10938_c0_g1_i8.p1", "Danio_rerio_DN11464_c0_g1_i6.p1", "Danio_rerio_DN11791_c0_g1_i4.p1", "Danio_rerio_DN13354_c3_g1_i1.p1", "Danio_rerio_DN13583_c0_g1_i8.p1", "Danio_rerio_DN1361_c0_g1_i1.p1", "Danio_rerio_DN15_c8_g1_i2.p1", "Danio_rerio_DN1537_c0_g1_i1.p1", "Danio_rerio_DN1537_c0_g1_i6.p1", "Danio_rerio_DN1544…
1386	GO:0000002	mitochondrial genome maintenance	1	1	0.08	1.00000	Danio_rerio_DN5048_c0_g1_i2.p1
1387	GO:0042886	amide transport	383	26	31.79	1.00000	c("Danio_rerio_DN1330_c0_g1_i1.p1", "Danio_rerio_DN1410_c0_g1_i10.p1", "Danio_rerio_DN1466_c0_g1_i2.p1", "Danio_rerio_DN1492_c0_g2_i1.p1", "Danio_rerio_DN15323_c0_g2_i7.p1", "Danio_rerio_DN16138_c0_g1_i2.p1", "Danio_rerio_DN19026_c0_g1_i1.p1", "Danio_rerio_DN20294_c0_g1_i4.p1", "Danio_rerio_DN2186_c0_g1_i7.p1", "Danio_rerio_DN2254_c0_g1_i2.p1", "Danio_rerio_DN2791_c0_g1_i2.p1", "Danio_rerio_DN285…
1388	GO:0000003	reproduction	109	40	9.05	1.00000	c("Danio_rerio_DN1090_c0_g2_i4.p1", "Danio_rerio_DN1090_c0_g2_i5.p1", "Danio_rerio_DN1090_c0_g2_i6.p1", "Danio_rerio_DN1090_c0_g2_i9.p1", "Danio_rerio_DN1361_c0_g1_i1.p1", "Danio_rerio_DN15461_c1_g1_i1.p1", "Danio_rerio_DN1552_c0_g1_i1.p1", "Danio_rerio_DN1976_c0_g1_i11.p1", "Danio_rerio_DN1976_c0_g1_i12.p1", "Danio_rerio_DN1976_c0_g1_i20.p1", "Danio_rerio_DN1976_c0_g1_i4.p1", "Danio_rerio_DN1976…
1389	GO:1901224	positive regulation of NIK/NF-kappaB sig...	3	1	0.25	1.00000	Danio_rerio_DN7144_c0_g1_i1.p1
1390	GO:0051050	positive regulation of transport	12	1	1	1.00000	Danio_rerio_DN2254_c0_g1_i2.p1
1391	GO:0051052	regulation of DNA metabolic process	18	3	1.49	1.00000	c("Danio_rerio_DN16207_c1_g1_i1.p1", "Danio_rerio_DN3218_c0_g3_i2.p1", "Danio_rerio_DN78852_c2_g1_i1.p1")
1392	GO:0051053	negative regulation of DNA metabolic pro...	6	1	0.5	1.00000	Danio_rerio_DN3218_c0_g3_i2.p1
1393	GO:0001505	regulation of neurotransmitter levels	69	4	5.73	1.00000	c("Danio_rerio_DN1097_c0_g1_i2.p1", "Danio_rerio_DN14986_c0_g2_i1.p1", "Danio_rerio_DN713_c0_g1_i12.p1", "Danio_rerio_DN828_c0_g1_i3.p1")
1394	GO:0098660	inorganic ion transmembrane transport	228	7	18.92	1.00000	c("Danio_rerio_DN12965_c0_g2_i3.p1", "Danio_rerio_DN1505_c0_g1_i4.p1", "Danio_rerio_DN2242_c1_g1_i1.p1", "Danio_rerio_DN2254_c0_g1_i2.p1", "Danio_rerio_DN23455_c0_g1_i1.p1", "Danio_rerio_DN29911_c0_g1_i1.p1", "Danio_rerio_DN360_c1_g5_i1.p1")
1395	GO:0098661	inorganic anion transmembrane transport	16	2	1.33	1.00000	c("Danio_rerio_DN2242_c1_g1_i1.p1", "Danio_rerio_DN2254_c0_g1_i2.p1")
1396	GO:1901987	regulation of cell cycle phase transitio...	23	14	1.91	1.00000	c("Danio_rerio_DN1833_c0_g1_i34.p1", "Danio_rerio_DN1833_c0_g1_i35.p1", "Danio_rerio_DN2079_c0_g1_i5.p1", "Danio_rerio_DN4382_c0_g2_i1.p1", "Danio_rerio_DN5012_c0_g1_i1.p1", "Danio_rerio_DN5059_c0_g1_i7.p1", "Danio_rerio_DN5233_c1_g1_i12.p1", "Danio_rerio_DN5233_c1_g1_i7.p1", "Danio_rerio_DN5248_c4_g1_i1.p1", "Danio_rerio_DN6436_c0_g1_i7.p1", "Danio_rerio_DN6912_c3_g1_i1.p1", "Danio_rerio_DN8403_…
1397	GO:0098662	inorganic cation transmembrane transport	212	5	17.6	1.00000	c("Danio_rerio_DN12965_c0_g2_i3.p1", "Danio_rerio_DN1505_c0_g1_i4.p1", "Danio_rerio_DN23455_c0_g1_i1.p1", "Danio_rerio_DN29911_c0_g1_i1.p1", "Danio_rerio_DN360_c1_g5_i1.p1")
1398	GO:1901988	negative regulation of cell cycle phase ...	17	10	1.41	1.00000	c("Danio_rerio_DN1833_c0_g1_i34.p1", "Danio_rerio_DN1833_c0_g1_i35.p1", "Danio_rerio_DN2079_c0_g1_i5.p1", "Danio_rerio_DN4382_c0_g2_i1.p1", "Danio_rerio_DN5059_c0_g1_i7.p1", "Danio_rerio_DN5233_c1_g1_i12.p1", "Danio_rerio_DN5233_c1_g1_i7.p1", "Danio_rerio_DN6436_c0_g1_i7.p1", "Danio_rerio_DN8622_c0_g2_i3.p1", "Danio_rerio_DN8937_c0_g1_i1.p1")
1399	GO:1901989	positive regulation of cell cycle phase ...	2	1	0.17	1.00000	Danio_rerio_DN6912_c3_g1_i1.p1
1400	GO:0008150	biological_process	13880	1152	1152	1.00000	c("Danio_rerio_DN1_c1_g2_i2.p1", "Danio_rerio_DN1_c10_g2_i21.p1", "Danio_rerio_DN1_c10_g2_i23.p1", "Danio_rerio_DN1_c2_g1_i3.p1", "Danio_rerio_DN10061_c0_g1_i7.p1", "Danio_rerio_DN101_c2_g1_i3.p1", "Danio_rerio_DN101_c3_g1_i1.p1", "Danio_rerio_DN10102_c0_g1_i1.p1", "Danio_rerio_DN10144_c0_g2_i1.p1", "Danio_rerio_DN1017_c0_g1_i6.p1", "Danio_rerio_DN10171_c0_g1_i2.p1", "Danio_rerio_DN10195_c0_g2_i2…
1401	GO:0090100	positive regulation of transmembrane rec...	3	1	0.25	1.00000	Danio_rerio_DN4013_c2_g2_i13.p1
1402	GO:0008152	metabolic process	7021	653	582.72	1.00000	c("Danio_rerio_DN1_c1_g2_i2.p1", "Danio_rerio_DN1_c10_g2_i21.p1", "Danio_rerio_DN1_c10_g2_i23.p1", "Danio_rerio_DN1_c2_g1_i3.p1", "Danio_rerio_DN101_c2_g1_i3.p1", "Danio_rerio_DN101_c3_g1_i1.p1", "Danio_rerio_DN10102_c0_g1_i1.p1", "Danio_rerio_DN10144_c0_g2_i1.p1", "Danio_rerio_DN10171_c0_g1_i2.p1", "Danio_rerio_DN10195_c0_g2_i2.p1", "Danio_rerio_DN10223_c0_g1_i2.p4", "Danio_rerio_DN1023_c0_g1_i2…
1403	GO:0008154	actin polymerization or depolymerization	125	10	10.37	1.00000	c("Danio_rerio_DN2206_c0_g1_i12.p1", "Danio_rerio_DN270_c0_g1_i13.p1", "Danio_rerio_DN270_c0_g1_i51.p1", "Danio_rerio_DN2737_c0_g1_i6.p2", "Danio_rerio_DN3008_c1_g1_i4.p1", "Danio_rerio_DN416_c0_g3_i9.p1", "Danio_rerio_DN588_c1_g1_i4.p1", "Danio_rerio_DN6215_c0_g1_i2.p1", "Danio_rerio_DN773_c0_g1_i3.p1", "Danio_rerio_DN7943_c0_g1_i9.p1")
1404	GO:0099111	microtubule-based transport	18	2	1.49	1.00000	c("Danio_rerio_DN11345_c0_g1_i18.p1", "Danio_rerio_DN23523_c0_g1_i7.p1")
1405	GO:0006505	GPI anchor metabolic process	27	2	2.24	1.00000	c("Danio_rerio_DN3550_c0_g1_i2.p1", "Danio_rerio_DN5684_c6_g1_i1.p1")
1406	GO:0034101	erythrocyte homeostasis	1	1	0.08	1.00000	Danio_rerio_DN69662_c0_g1_i1.p1
1407	GO:0099116	tRNA 5'-end processing	5	2	0.41	1.00000	c("Danio_rerio_DN10171_c0_g1_i2.p1", "Danio_rerio_DN119_c1_g2_i4.p1")
1408	GO:0098656	anion transmembrane transport	38	2	3.15	1.00000	c("Danio_rerio_DN2242_c1_g1_i1.p1", "Danio_rerio_DN2254_c0_g1_i2.p1")
1409	GO:0071375	cellular response to peptide hormone sti...	21	1	1.74	1.00000	Danio_rerio_DN11138_c0_g1_i1.p1
1410	GO:0098657	import into cell	67	6	5.56	1.00000	c("Danio_rerio_DN20294_c0_g1_i4.p1", "Danio_rerio_DN304_c0_g1_i6.p1", "Danio_rerio_DN3733_c0_g1_i1.p1", "Danio_rerio_DN4427_c0_g3_i1.p1", "Danio_rerio_DN542_c0_g1_i8.p1", "Danio_rerio_DN89934_c0_g1_i1.p1")
1411	GO:0009725	response to hormone	33	1	2.74	1.00000	Danio_rerio_DN11138_c0_g1_i1.p1
1412	GO:0018193	peptidyl-amino acid modification	141	21	11.7	1.00000	c("Danio_rerio_DN1448_c0_g1_i2.p1", "Danio_rerio_DN17533_c0_g1_i2.p1", "Danio_rerio_DN1783_c0_g1_i3.p1", "Danio_rerio_DN2159_c0_g1_i2.p1", "Danio_rerio_DN263_c0_g1_i25.p1", "Danio_rerio_DN2868_c0_g2_i2.p1", "Danio_rerio_DN2980_c0_g1_i1.p1", "Danio_rerio_DN3114_c0_g1_i1.p1", "Danio_rerio_DN3911_c0_g1_i1.p1", "Danio_rerio_DN4365_c0_g1_i1.p1", "Danio_rerio_DN5233_c1_g1_i12.p1", "Danio_rerio_DN5233_c…
1413	GO:0018195	peptidyl-arginine modification	12	3	1	1.00000	c("Danio_rerio_DN5583_c0_g1_i2.p1", "Danio_rerio_DN60886_c0_g1_i4.p1", "Danio_rerio_DN840_c1_g1_i2.p2")
1414	GO:0010033	response to organic substance	178	11	14.77	1.00000	c("Danio_rerio_DN11138_c0_g1_i1.p1", "Danio_rerio_DN1187_c0_g1_i1.p1", "Danio_rerio_DN1487_c1_g2_i1.p1", "Danio_rerio_DN1914_c1_g1_i12.p1", "Danio_rerio_DN1914_c1_g1_i7.p1", "Danio_rerio_DN2254_c0_g1_i2.p1", "Danio_rerio_DN2598_c0_g1_i11.p1", "Danio_rerio_DN4013_c2_g2_i13.p1", "Danio_rerio_DN522_c0_g1_i1.p1", "Danio_rerio_DN522_c0_g1_i2.p1", "Danio_rerio_DN5513_c0_g2_i5.p1")
1415	GO:0010035	response to inorganic substance	9	1	0.75	1.00000	Danio_rerio_DN2570_c0_g1_i1.p1
1416	GO:0006399	tRNA metabolic process	112	15	9.3	1.00000	c("Danio_rerio_DN10171_c0_g1_i2.p1", "Danio_rerio_DN119_c1_g2_i4.p1", "Danio_rerio_DN14749_c0_g1_i1.p1", "Danio_rerio_DN15904_c0_g1_i2.p1", "Danio_rerio_DN16150_c0_g1_i3.p1", "Danio_rerio_DN1721_c0_g1_i1.p1", "Danio_rerio_DN1863_c0_g1_i3.p1", "Danio_rerio_DN3771_c0_g1_i3.p1", "Danio_rerio_DN4849_c0_g1_i3.p1", "Danio_rerio_DN5039_c0_g1_i1.p1", "Danio_rerio_DN5115_c0_g1_i1.p1", "Danio_rerio_DN5435_…
1417	GO:0071322	cellular response to carbohydrate stimul...	7	1	0.58	1.00000	Danio_rerio_DN2254_c0_g1_i2.p1
1418	GO:0002009	morphogenesis of an epithelium	9	1	0.75	1.00000	Danio_rerio_DN18000_c0_g1_i3.p1
1419	GO:0010038	response to metal ion	9	1	0.75	1.00000	Danio_rerio_DN2570_c0_g1_i1.p1
1420	GO:0071326	cellular response to monosaccharide stim...	7	1	0.58	1.00000	Danio_rerio_DN2254_c0_g1_i2.p1
1421	GO:0043254	regulation of protein complex assembly	101	9	8.38	1.00000	c("Danio_rerio_DN2206_c0_g1_i12.p1", "Danio_rerio_DN270_c0_g1_i13.p1", "Danio_rerio_DN270_c0_g1_i51.p1", "Danio_rerio_DN2737_c0_g1_i6.p2", "Danio_rerio_DN3008_c1_g1_i4.p1", "Danio_rerio_DN416_c0_g3_i9.p1", "Danio_rerio_DN588_c1_g1_i4.p1", "Danio_rerio_DN773_c0_g1_i3.p1", "Danio_rerio_DN7943_c0_g1_i9.p1")
1422	GO:0009719	response to endogenous stimulus	87	6	7.22	1.00000	c("Danio_rerio_DN11138_c0_g1_i1.p1", "Danio_rerio_DN1187_c0_g1_i1.p1", "Danio_rerio_DN1487_c1_g2_i1.p1", "Danio_rerio_DN2598_c0_g1_i11.p1", "Danio_rerio_DN4013_c2_g2_i13.p1", "Danio_rerio_DN5513_c0_g2_i5.p1")
1423	GO:0043255	regulation of carbohydrate biosynthetic ...	3	2	0.25	1.00000	c("Danio_rerio_DN2324_c0_g1_i1.p1", "Danio_rerio_DN2338_c0_g1_i2.p1")
1424	GO:0031109	microtubule polymerization or depolymeri...	22	7	1.83	1.00000	c("Danio_rerio_DN10803_c0_g1_i1.p1", "Danio_rerio_DN1330_c0_g2_i3.p1", "Danio_rerio_DN4377_c0_g1_i37.p1", "Danio_rerio_DN4377_c0_g1_i38.p1", "Danio_rerio_DN4377_c0_g1_i4.p1", "Danio_rerio_DN5687_c0_g1_i1.p1", "Danio_rerio_DN772_c1_g1_i3.p1")
1425	GO:0051781	positive regulation of cell division	7	3	0.58	1.00000	c("Danio_rerio_DN35165_c0_g1_i5.p1", "Danio_rerio_DN5233_c1_g1_i12.p1", "Danio_rerio_DN5233_c1_g1_i7.p1")
1426	GO:0061178	regulation of insulin secretion involved...	5	1	0.41	1.00000	Danio_rerio_DN2254_c0_g1_i2.p1
1427	GO:0051783	regulation of nuclear division	14	10	1.16	1.00000	c("Danio_rerio_DN1833_c0_g1_i34.p1", "Danio_rerio_DN1833_c0_g1_i35.p1", "Danio_rerio_DN2079_c0_g1_i5.p1", "Danio_rerio_DN4382_c0_g2_i1.p1", "Danio_rerio_DN5012_c0_g1_i1.p1", "Danio_rerio_DN5233_c1_g1_i12.p1", "Danio_rerio_DN5233_c1_g1_i7.p1", "Danio_rerio_DN5248_c4_g1_i1.p1", "Danio_rerio_DN8622_c0_g2_i3.p1", "Danio_rerio_DN8937_c0_g1_i1.p1")
1428	GO:0051784	negative regulation of nuclear division	11	8	0.91	1.00000	c("Danio_rerio_DN1833_c0_g1_i34.p1", "Danio_rerio_DN1833_c0_g1_i35.p1", "Danio_rerio_DN2079_c0_g1_i5.p1", "Danio_rerio_DN4382_c0_g2_i1.p1", "Danio_rerio_DN5233_c1_g1_i12.p1", "Danio_rerio_DN5233_c1_g1_i7.p1", "Danio_rerio_DN8622_c0_g2_i3.p1", "Danio_rerio_DN8937_c0_g1_i1.p1")
1429	GO:0071310	cellular response to organic substance	154	9	12.78	1.00000	c("Danio_rerio_DN11138_c0_g1_i1.p1", "Danio_rerio_DN1187_c0_g1_i1.p1", "Danio_rerio_DN1487_c1_g2_i1.p1", "Danio_rerio_DN1914_c1_g1_i12.p1", "Danio_rerio_DN1914_c1_g1_i7.p1", "Danio_rerio_DN2254_c0_g1_i2.p1", "Danio_rerio_DN2598_c0_g1_i11.p1", "Danio_rerio_DN4013_c2_g2_i13.p1", "Danio_rerio_DN5513_c0_g2_i5.p1")
1430	GO:0007005	mitochondrion organization	58	2	4.81	1.00000	c("Danio_rerio_DN2773_c0_g1_i3.p1", "Danio_rerio_DN5048_c0_g1_i2.p1")
1431	GO:0033865	nucleoside bisphosphate metabolic proces...	26	1	2.16	1.00000	Danio_rerio_DN3276_c0_g1_i1.p1
1432	GO:0051788	response to misfolded protein	2	2	0.17	1.00000	c("Danio_rerio_DN1914_c1_g1_i12.p1", "Danio_rerio_DN1914_c1_g1_i7.p1")
1433	GO:0009743	response to carbohydrate	7	1	0.58	1.00000	Danio_rerio_DN2254_c0_g1_i2.p1
1434	GO:0007009	plasma membrane organization	36	3	2.99	1.00000	c("Danio_rerio_DN2849_c0_g1_i4.p1", "Danio_rerio_DN7424_c0_g1_i1.p1", "Danio_rerio_DN8934_c0_g1_i1.p2")
1435	GO:0009746	response to hexose	7	1	0.58	1.00000	Danio_rerio_DN2254_c0_g1_i2.p1
1436	GO:0019751	polyol metabolic process	30	1	2.49	1.00000	Danio_rerio_DN95716_c0_g1_i1.p1
1437	GO:0009749	response to glucose	7	1	0.58	1.00000	Danio_rerio_DN2254_c0_g1_i2.p1
1438	GO:0002700	regulation of production of molecular me...	6	1	0.5	1.00000	Danio_rerio_DN18021_c0_g1_i1.p1
1439	GO:0002703	regulation of leukocyte mediated immunit...	6	1	0.5	1.00000	Danio_rerio_DN18021_c0_g1_i1.p1
1440	GO:0002706	regulation of lymphocyte mediated immuni...	6	1	0.5	1.00000	Danio_rerio_DN18021_c0_g1_i1.p1
1441	GO:0030301	cholesterol transport	8	1	0.66	1.00000	Danio_rerio_DN9184_c0_g1_i2.p1
1442	GO:0065002	intracellular protein transmembrane tran...	19	1	1.58	1.00000	Danio_rerio_DN16138_c0_g1_i2.p1
1443	GO:0010737	protein kinase A signaling	8	3	0.66	1.00000	c("Danio_rerio_DN1617_c0_g1_i1.p1", "Danio_rerio_DN4900_c0_g1_i1.p1", "Danio_rerio_DN7616_c0_g1_i2.p1")
1444	GO:0046605	regulation of centrosome cycle	4	1	0.33	1.00000	Danio_rerio_DN13583_c0_g1_i8.p1
1445	GO:0002709	regulation of T cell mediated immunity	5	1	0.41	1.00000	Danio_rerio_DN18021_c0_g1_i1.p1
1446	GO:0046606	negative regulation of centrosome cycle	3	1	0.25	1.00000	Danio_rerio_DN13583_c0_g1_i8.p1
1447	GO:0065004	protein-DNA complex assembly	55	15	4.56	1.00000	c("Danio_rerio_DN1526_c0_g1_i1.p1", "Danio_rerio_DN1526_c0_g1_i4.p1", "Danio_rerio_DN16257_c0_g1_i1.p1", "Danio_rerio_DN2916_c0_g1_i1.p1", "Danio_rerio_DN2947_c0_g1_i2.p1", "Danio_rerio_DN3045_c0_g1_i3.p1", "Danio_rerio_DN33827_c0_g1_i6.p1", "Danio_rerio_DN34139_c0_g1_i1.p1", "Danio_rerio_DN4304_c0_g1_i1.p1", "Danio_rerio_DN4781_c0_g1_i1.p1", "Danio_rerio_DN5125_c1_g1_i4.p1", "Danio_rerio_DN5708_…
1448	GO:0006360	transcription by RNA polymerase I	5	1	0.41	1.00000	Danio_rerio_DN3045_c0_g1_i3.p1
1449	GO:0065007	biological regulation	4848	387	402.37	1.00000	c("Danio_rerio_DN10061_c0_g1_i7.p1", "Danio_rerio_DN10144_c0_g2_i1.p1", "Danio_rerio_DN10195_c0_g2_i2.p1", "Danio_rerio_DN10199_c0_g1_i1.p1", "Danio_rerio_DN10258_c0_g1_i1.p1", "Danio_rerio_DN10263_c0_g1_i5.p1", "Danio_rerio_DN10263_c0_g1_i7.p1", "Danio_rerio_DN10272_c0_g1_i1.p1", "Danio_rerio_DN10373_c0_g1_i1.p1", "Danio_rerio_DN1043_c0_g3_i2.p1", "Danio_rerio_DN10476_c0_g1_i1.p1", "Danio_rerio_…
1450	GO:0006361	transcription initiation from RNA polyme...	1	1	0.08	1.00000	Danio_rerio_DN3045_c0_g1_i3.p1
1451	GO:0070887	cellular response to chemical stimulus	189	9	15.69	1.00000	c("Danio_rerio_DN11138_c0_g1_i1.p1", "Danio_rerio_DN1187_c0_g1_i1.p1", "Danio_rerio_DN1487_c1_g2_i1.p1", "Danio_rerio_DN1914_c1_g1_i12.p1", "Danio_rerio_DN1914_c1_g1_i7.p1", "Danio_rerio_DN2254_c0_g1_i2.p1", "Danio_rerio_DN2598_c0_g1_i11.p1", "Danio_rerio_DN4013_c2_g2_i13.p1", "Danio_rerio_DN5513_c0_g2_i5.p1")
1452	GO:0065008	regulation of biological quality	549	52	45.57	1.00000	c("Danio_rerio_DN10199_c0_g1_i1.p1", "Danio_rerio_DN10548_c3_g1_i1.p1", "Danio_rerio_DN10943_c0_g1_i1.p1", "Danio_rerio_DN1097_c0_g1_i2.p1", "Danio_rerio_DN11533_c0_g1_i3.p2", "Danio_rerio_DN1198_c0_g1_i1.p1", "Danio_rerio_DN1241_c0_g1_i1.p1", "Danio_rerio_DN12625_c1_g1_i1.p1", "Danio_rerio_DN14986_c0_g2_i1.p1", "Danio_rerio_DN16710_c0_g1_i2.p1", "Danio_rerio_DN17907_c0_g1_i7.p1", "Danio_rerio_DN…
1453	GO:0065009	regulation of molecular function	240	19	19.92	1.00000	c("Danio_rerio_DN13542_c0_g1_i15.p1", "Danio_rerio_DN17169_c0_g2_i1.p1", "Danio_rerio_DN2094_c0_g1_i11.p1", "Danio_rerio_DN2094_c0_g1_i15.p1", "Danio_rerio_DN2318_c0_g1_i5.p1", "Danio_rerio_DN2853_c3_g1_i16.p1", "Danio_rerio_DN2939_c1_g1_i1.p1", "Danio_rerio_DN3188_c0_g1_i1.p3", "Danio_rerio_DN38186_c0_g1_i1.p1", "Danio_rerio_DN41464_c0_g1_i4.p1", "Danio_rerio_DN41464_c0_g1_i6.p1", "Danio_rerio_D…
1454	GO:0010001	glial cell differentiation	7	1	0.58	1.00000	Danio_rerio_DN5081_c0_g2_i1.p1
1455	GO:0048285	organelle fission	60	25	4.98	1.00000	c("Danio_rerio_DN11791_c0_g1_i4.p1", "Danio_rerio_DN13354_c3_g1_i1.p1", "Danio_rerio_DN1361_c0_g1_i1.p1", "Danio_rerio_DN15448_c0_g2_i2.p1", "Danio_rerio_DN1552_c0_g1_i1.p1", "Danio_rerio_DN1833_c0_g1_i34.p1", "Danio_rerio_DN1833_c0_g1_i35.p1", "Danio_rerio_DN2079_c0_g1_i5.p1", "Danio_rerio_DN2176_c0_g1_i1.p1", "Danio_rerio_DN3124_c0_g1_i2.p1", "Danio_rerio_DN3208_c0_g1_i2.p1", "Danio_rerio_DN370…
1456	GO:0046490	isopentenyl diphosphate metabolic proces...	1	1	0.08	1.00000	Danio_rerio_DN3276_c0_g1_i1.p1
1457	GO:0006366	transcription by RNA polymerase II	293	27	24.32	1.00000	c("Danio_rerio_DN10476_c0_g1_i1.p1", "Danio_rerio_DN1083_c4_g1_i1.p1", "Danio_rerio_DN11617_c0_g3_i2.p4", "Danio_rerio_DN1165_c2_g1_i2.p1", "Danio_rerio_DN11868_c0_g1_i6.p1", "Danio_rerio_DN1221_c0_g1_i2.p1", "Danio_rerio_DN13564_c0_g2_i1.p1", "Danio_rerio_DN20_c3_g1_i1.p1", "Danio_rerio_DN21707_c0_g1_i2.p1", "Danio_rerio_DN2989_c0_g1_i1.p1", "Danio_rerio_DN3307_c0_g1_i3.p1", "Danio_rerio_DN3388_…
1458	GO:0051046	regulation of secretion	48	4	3.98	1.00000	c("Danio_rerio_DN2254_c0_g1_i2.p1", "Danio_rerio_DN3720_c0_g1_i1.p1", "Danio_rerio_DN4489_c1_g1_i2.p1", "Danio_rerio_DN713_c0_g1_i12.p1")
1459	GO:0071331	cellular response to hexose stimulus	7	1	0.58	1.00000	Danio_rerio_DN2254_c0_g1_i2.p1
1460	GO:0051047	positive regulation of secretion	6	1	0.5	1.00000	Danio_rerio_DN2254_c0_g1_i2.p1
1461	GO:0071333	cellular response to glucose stimulus	7	1	0.58	1.00000	Danio_rerio_DN2254_c0_g1_i2.p1
1462	GO:0051049	regulation of transport	81	5	6.72	1.00000	c("Danio_rerio_DN2254_c0_g1_i2.p1", "Danio_rerio_DN23114_c0_g1_i5.p2", "Danio_rerio_DN3720_c0_g1_i1.p1", "Danio_rerio_DN4489_c1_g1_i2.p1", "Danio_rerio_DN713_c0_g1_i12.p1")
1463	GO:0046496	nicotinamide nucleotide metabolic proces...	72	3	5.98	1.00000	c("Danio_rerio_DN11535_c0_g1_i1.p1", "Danio_rerio_DN21092_c0_g3_i3.p1", "Danio_rerio_DN73283_c0_g1_i1.p1")
1464	GO:0060322	head development	19	1	1.58	1.00000	Danio_rerio_DN10697_c1_g1_i1.p1
1465	GO:0051030	snRNA transport	2	2	0.17	1.00000	c("Danio_rerio_DN3034_c0_g1_i1.p1", "Danio_rerio_DN90281_c0_g1_i1.p1")
1466	GO:0017038	protein import	35	3	2.9	1.00000	c("Danio_rerio_DN1492_c0_g2_i1.p1", "Danio_rerio_DN3034_c0_g1_i1.p1", "Danio_rerio_DN971_c0_g1_i5.p1")
1467	GO:0006354	DNA-templated transcription, elongation	17	4	1.41	1.00000	c("Danio_rerio_DN11868_c0_g1_i6.p1", "Danio_rerio_DN1221_c0_g1_i2.p1", "Danio_rerio_DN5216_c0_g1_i6.p1", "Danio_rerio_DN84294_c0_g1_i1.p1")
1468	GO:0033875	ribonucleoside bisphosphate metabolic pr...	26	1	2.16	1.00000	Danio_rerio_DN3276_c0_g1_i1.p1
1469	GO:0051716	cellular response to stimulus	2680	214	222.43	1.00000	c("Danio_rerio_DN10061_c0_g1_i7.p1", "Danio_rerio_DN10144_c0_g2_i1.p1", "Danio_rerio_DN10256_c0_g1_i14.p1", "Danio_rerio_DN10263_c0_g1_i5.p1", "Danio_rerio_DN10263_c0_g1_i7.p1", "Danio_rerio_DN10272_c0_g1_i1.p1", "Danio_rerio_DN10354_c0_g1_i2.p1", "Danio_rerio_DN10373_c0_g1_i1.p1", "Danio_rerio_DN10476_c0_g1_i1.p1", "Danio_rerio_DN110_c1_g1_i4.p1", "Danio_rerio_DN11015_c0_g1_i1.p1", "Danio_rerio_…
1470	GO:0019720	Mo-molybdopterin cofactor metabolic proc...	8	1	0.66	1.00000	Danio_rerio_DN7277_c0_g1_i9.p1
1471	GO:0006661	phosphatidylinositol biosynthetic proces...	28	2	2.32	1.00000	c("Danio_rerio_DN3550_c0_g1_i2.p1", "Danio_rerio_DN5684_c6_g1_i1.p1")
1472	GO:0019725	cellular homeostasis	89	10	7.39	1.00000	c("Danio_rerio_DN10943_c0_g1_i1.p1", "Danio_rerio_DN1198_c0_g1_i1.p1", "Danio_rerio_DN17907_c0_g1_i7.p1", "Danio_rerio_DN2187_c0_g1_i3.p1", "Danio_rerio_DN2254_c0_g1_i2.p1", "Danio_rerio_DN265_c1_g1_i1.p1", "Danio_rerio_DN73621_c0_g1_i1.p1", "Danio_rerio_DN7499_c0_g1_i1.p1", "Danio_rerio_DN8910_c0_g1_i1.p1", "Danio_rerio_DN95208_c0_g1_i1.p1")
1473	GO:0006664	glycolipid metabolic process	38	3	3.15	1.00000	c("Danio_rerio_DN3550_c0_g1_i2.p1", "Danio_rerio_DN435_c0_g1_i2.p1", "Danio_rerio_DN5684_c6_g1_i1.p1")
1474	GO:0060341	regulation of cellular localization	10	1	0.83	1.00000	Danio_rerio_DN2254_c0_g1_i2.p1
1475	GO:0043242	negative regulation of protein complex d...	33	2	2.74	1.00000	c("Danio_rerio_DN270_c0_g1_i13.p1", "Danio_rerio_DN270_c0_g1_i51.p1")
1476	GO:0030497	fatty acid elongation	12	5	1	1.00000	c("Danio_rerio_DN3780_c0_g1_i2.p1", "Danio_rerio_DN4216_c0_g2_i1.p1", "Danio_rerio_DN501_c3_g1_i7.p1", "Danio_rerio_DN7561_c0_g1_i2.p1", "Danio_rerio_DN9625_c0_g1_i1.p1")
1477	GO:0090257	regulation of muscle system process	18	1	1.49	1.00000	Danio_rerio_DN3437_c0_g1_i3.p1
1478	GO:0043244	regulation of protein complex disassembl...	37	2	3.07	1.00000	c("Danio_rerio_DN270_c0_g1_i13.p1", "Danio_rerio_DN270_c0_g1_i51.p1")
1479	GO:0006650	glycerophospholipid metabolic process	121	7	10.04	1.00000	c("Danio_rerio_DN12964_c0_g1_i1.p1", "Danio_rerio_DN1368_c0_g1_i2.p1", "Danio_rerio_DN2724_c0_g1_i2.p1", "Danio_rerio_DN34078_c0_g1_i10.p1", "Danio_rerio_DN3550_c0_g1_i2.p1", "Danio_rerio_DN4216_c1_g3_i1.p1", "Danio_rerio_DN5684_c6_g1_i1.p1")
1480	GO:0060627	regulation of vesicle-mediated transport	20	1	1.66	1.00000	Danio_rerio_DN713_c0_g1_i12.p1
1481	GO:0046466	membrane lipid catabolic process	13	1	1.08	1.00000	Danio_rerio_DN435_c0_g1_i2.p1
1482	GO:0046467	membrane lipid biosynthetic process	39	3	3.24	1.00000	c("Danio_rerio_DN3550_c0_g1_i2.p1", "Danio_rerio_DN5684_c6_g1_i1.p1", "Danio_rerio_DN773_c0_g2_i2.p1")
1483	GO:0090287	regulation of cellular response to growt...	22	1	1.83	1.00000	Danio_rerio_DN4013_c2_g2_i13.p1
1484	GO:0070848	response to growth factor	61	5	5.06	1.00000	c("Danio_rerio_DN1187_c0_g1_i1.p1", "Danio_rerio_DN1487_c1_g2_i1.p1", "Danio_rerio_DN2598_c0_g1_i11.p1", "Danio_rerio_DN4013_c2_g2_i13.p1", "Danio_rerio_DN5513_c0_g2_i5.p1")
1485	GO:0006681	galactosylceramide metabolic process	3	1	0.25	1.00000	Danio_rerio_DN435_c0_g1_i2.p1
1486	GO:0006323	DNA packaging	41	9	3.4	1.00000	c("Danio_rerio_DN10890_c0_g1_i2.p1", "Danio_rerio_DN11791_c0_g1_i4.p1", "Danio_rerio_DN13354_c3_g1_i1.p1", "Danio_rerio_DN1526_c0_g1_i1.p1", "Danio_rerio_DN1526_c0_g1_i4.p1", "Danio_rerio_DN2176_c0_g1_i1.p1", "Danio_rerio_DN2947_c0_g1_i2.p1", "Danio_rerio_DN34139_c0_g1_i1.p1", "Danio_rerio_DN9370_c0_g1_i2.p1")
1487	GO:0001678	cellular glucose homeostasis	12	1	1	1.00000	Danio_rerio_DN2254_c0_g1_i2.p1
1488	GO:0045216	cell-cell junction organization	25	1	2.07	1.00000	Danio_rerio_DN5260_c0_g1_i9.p1
1489	GO:0006687	glycosphingolipid metabolic process	4	1	0.33	1.00000	Danio_rerio_DN435_c0_g1_i2.p1
1490	GO:0034284	response to monosaccharide	7	1	0.58	1.00000	Danio_rerio_DN2254_c0_g1_i2.p1
1491	GO:0035825	homologous recombination	4	1	0.33	1.00000	Danio_rerio_DN3124_c0_g1_i2.p1
1492	GO:2001141	regulation of RNA biosynthetic process	1261	103	104.66	1.00000	c("Danio_rerio_DN10195_c0_g2_i2.p1", "Danio_rerio_DN10258_c0_g1_i1.p1", "Danio_rerio_DN1043_c0_g3_i2.p1", "Danio_rerio_DN10476_c0_g1_i1.p1", "Danio_rerio_DN10697_c1_g1_i1.p1", "Danio_rerio_DN11192_c0_g1_i1.p1", "Danio_rerio_DN112_c2_g1_i2.p1", "Danio_rerio_DN11617_c0_g3_i2.p4", "Danio_rerio_DN1165_c2_g1_i2.p1", "Danio_rerio_DN11868_c0_g1_i6.p1", "Danio_rerio_DN1187_c0_g1_i1.p1", "Danio_rerio_DN13…
1493	GO:0008104	protein localization	395	29	32.78	1.00000	c("Danio_rerio_DN1330_c0_g1_i1.p1", "Danio_rerio_DN1410_c0_g1_i10.p1", "Danio_rerio_DN1466_c0_g1_i2.p1", "Danio_rerio_DN1492_c0_g2_i1.p1", "Danio_rerio_DN15323_c0_g2_i7.p1", "Danio_rerio_DN16138_c0_g1_i2.p1", "Danio_rerio_DN19026_c0_g1_i1.p1", "Danio_rerio_DN1914_c1_g1_i12.p1", "Danio_rerio_DN1914_c1_g1_i7.p1", "Danio_rerio_DN20294_c0_g1_i4.p1", "Danio_rerio_DN2254_c0_g1_i2.p1", "Danio_rerio_DN27…
1494	GO:0090276	regulation of peptide hormone secretion	13	2	1.08	1.00000	c("Danio_rerio_DN2254_c0_g1_i2.p1", "Danio_rerio_DN4489_c1_g1_i2.p1")
1495	GO:0090277	positive regulation of peptide hormone s...	6	1	0.5	1.00000	Danio_rerio_DN2254_c0_g1_i2.p1
1496	GO:0048232	male gamete generation	21	7	1.74	1.00000	c("Danio_rerio_DN21469_c0_g1_i1.p1", "Danio_rerio_DN370_c0_g1_i1.p1", "Danio_rerio_DN370_c0_g1_i4.p1", "Danio_rerio_DN4350_c0_g1_i1.p2", "Danio_rerio_DN63837_c0_g1_i1.p1", "Danio_rerio_DN78_c4_g1_i1.p1", "Danio_rerio_DN883_c1_g1_i15.p1")
1497	GO:0070838	divalent metal ion transport	154	4	12.78	1.00000	c("Danio_rerio_DN12965_c0_g2_i3.p1", "Danio_rerio_DN1505_c0_g1_i4.p1", "Danio_rerio_DN2262_c4_g1_i1.p1", "Danio_rerio_DN5858_c0_g1_i5.p1")
1498	GO:1901068	guanosine-containing compound metabolic ...	13	1	1.08	1.00000	Danio_rerio_DN11699_c0_g1_i1.p1
1499	GO:0198738	cell-cell signaling by wnt	101	11	8.38	1.00000	c("Danio_rerio_DN10476_c0_g1_i1.p1", "Danio_rerio_DN1103_c0_g1_i6.p1", "Danio_rerio_DN1165_c2_g1_i2.p1", "Danio_rerio_DN15198_c1_g1_i3.p1", "Danio_rerio_DN2056_c1_g1_i1.p1", "Danio_rerio_DN280_c0_g1_i5.p1", "Danio_rerio_DN4908_c4_g1_i1.p1", "Danio_rerio_DN6381_c0_g1_i2.p1", "Danio_rerio_DN6843_c0_g1_i1.p1", "Danio_rerio_DN7676_c1_g1_i4.p1", "Danio_rerio_DN931_c2_g1_i3.p1")
1500	GO:0006677	glycosylceramide metabolic process	4	1	0.33	1.00000	Danio_rerio_DN435_c0_g1_i2.p1
1501	GO:0046483	heterocycle metabolic process	2692	327	223.43	1.00000	c("Danio_rerio_DN1_c1_g2_i2.p1", "Danio_rerio_DN101_c2_g1_i3.p1", "Danio_rerio_DN101_c3_g1_i1.p1", "Danio_rerio_DN10102_c0_g1_i1.p1", "Danio_rerio_DN10171_c0_g1_i2.p1", "Danio_rerio_DN10195_c0_g2_i2.p1", "Danio_rerio_DN10256_c0_g1_i14.p1", "Danio_rerio_DN10258_c0_g1_i1.p1", "Danio_rerio_DN1031_c0_g1_i1.p2", "Danio_rerio_DN10354_c0_g1_i2.p1", "Danio_rerio_DN1043_c0_g3_i2.p1", "Danio_rerio_DN10476_…
1502	GO:1903522	regulation of blood circulation	25	2	2.07	1.00000	c("Danio_rerio_DN18021_c0_g1_i1.p1", "Danio_rerio_DN2255_c1_g1_i1.p1")
1503	GO:0009890	negative regulation of biosynthetic proc...	106	6	8.8	1.00000	c("Danio_rerio_DN16609_c0_g2_i5.p1", "Danio_rerio_DN2324_c0_g1_i1.p1", "Danio_rerio_DN2338_c0_g1_i2.p1", "Danio_rerio_DN2391_c0_g1_i1.p1", "Danio_rerio_DN5158_c0_g2_i1.p1", "Danio_rerio_DN84294_c0_g1_i1.p1")
1504	GO:0009891	positive regulation of biosynthetic proc...	81	4	6.72	1.00000	c("Danio_rerio_DN11868_c0_g1_i6.p1", "Danio_rerio_DN13564_c0_g2_i1.p1", "Danio_rerio_DN5142_c0_g1_i1.p1", "Danio_rerio_DN5216_c0_g1_i6.p1")
1505	GO:0046486	glycerolipid metabolic process	130	7	10.79	1.00000	c("Danio_rerio_DN12964_c0_g1_i1.p1", "Danio_rerio_DN1368_c0_g1_i2.p1", "Danio_rerio_DN2724_c0_g1_i2.p1", "Danio_rerio_DN34078_c0_g1_i10.p1", "Danio_rerio_DN3550_c0_g1_i2.p1", "Danio_rerio_DN4216_c1_g3_i1.p1", "Danio_rerio_DN5684_c6_g1_i1.p1")
1506	GO:0042592	homeostatic process	149	23	12.37	1.00000	c("Danio_rerio_DN10943_c0_g1_i1.p1", "Danio_rerio_DN1198_c0_g1_i1.p1", "Danio_rerio_DN12625_c1_g1_i1.p1", "Danio_rerio_DN16710_c0_g1_i2.p1", "Danio_rerio_DN17907_c0_g1_i7.p1", "Danio_rerio_DN2187_c0_g1_i3.p1", "Danio_rerio_DN2254_c0_g1_i2.p1", "Danio_rerio_DN265_c1_g1_i1.p1", "Danio_rerio_DN2912_c0_g1_i2.p1", "Danio_rerio_DN2925_c0_g1_i2.p1", "Danio_rerio_DN343_c0_g1_i5.p1", "Danio_rerio_DN343_c0…
1507	GO:0009892	negative regulation of metabolic process	173	20	14.36	1.00000	c("Danio_rerio_DN1461_c0_g1_i2.p1", "Danio_rerio_DN16609_c0_g2_i5.p1", "Danio_rerio_DN18589_c0_g1_i1.p1", "Danio_rerio_DN1943_c0_g1_i1.p1", "Danio_rerio_DN1943_c0_g1_i3.p1", "Danio_rerio_DN2324_c0_g1_i1.p1", "Danio_rerio_DN2338_c0_g1_i2.p1", "Danio_rerio_DN2391_c0_g1_i1.p1", "Danio_rerio_DN2790_c0_g1_i6.p1", "Danio_rerio_DN2838_c0_g1_i1.p1", "Danio_rerio_DN2853_c3_g1_i16.p1", "Danio_rerio_DN3188_…
1508	GO:0042593	glucose homeostasis	13	1	1.08	1.00000	Danio_rerio_DN2254_c0_g1_i2.p1
1509	GO:0009893	positive regulation of metabolic process	137	10	11.37	1.00000	c("Danio_rerio_DN11868_c0_g1_i6.p1", "Danio_rerio_DN13564_c0_g2_i1.p1", "Danio_rerio_DN38186_c0_g1_i1.p1", "Danio_rerio_DN41464_c0_g1_i4.p1", "Danio_rerio_DN41464_c0_g1_i6.p1", "Danio_rerio_DN4449_c0_g1_i10.p1", "Danio_rerio_DN5142_c0_g1_i1.p1", "Danio_rerio_DN5216_c0_g1_i6.p1", "Danio_rerio_DN7144_c0_g1_i1.p1", "Danio_rerio_DN737_c0_g1_i1.p1")
1510	GO:0090224	regulation of spindle organization	1	1	0.08	1.00000	Danio_rerio_DN737_c0_g1_i1.p1
1511	GO:0042594	response to starvation	7	1	0.58	1.00000	Danio_rerio_DN38186_c0_g1_i1.p1
1512	GO:0009894	regulation of catabolic process	37	2	3.07	1.00000	c("Danio_rerio_DN178_c0_g1_i6.p1", "Danio_rerio_DN598_c0_g1_i1.p1")
1513	GO:0043933	protein-containing complex subunit organ...	395	46	32.78	1.00000	c("Danio_rerio_DN1_c1_g2_i2.p1", "Danio_rerio_DN1031_c0_g1_i1.p2", "Danio_rerio_DN10803_c0_g1_i1.p1", "Danio_rerio_DN1198_c0_g1_i1.p1", "Danio_rerio_DN1338_c0_g1_i2.p1", "Danio_rerio_DN14748_c0_g1_i1.p1", "Danio_rerio_DN1526_c0_g1_i1.p1", "Danio_rerio_DN1526_c0_g1_i4.p1", "Danio_rerio_DN16257_c0_g1_i1.p1", "Danio_rerio_DN18002_c0_g1_i1.p1", "Danio_rerio_DN2160_c1_g2_i1.p1", "Danio_rerio_DN2206_c0…
1514	GO:0045910	negative regulation of DNA recombination	1	1	0.08	1.00000	Danio_rerio_DN3218_c0_g3_i2.p1
1515	GO:0045912	negative regulation of carbohydrate meta...	3	2	0.25	1.00000	c("Danio_rerio_DN2324_c0_g1_i1.p1", "Danio_rerio_DN2338_c0_g1_i2.p1")
1516	GO:0051704	multi-organism process	149	34	12.37	1.00000	c("Danio_rerio_DN1090_c0_g2_i4.p1", "Danio_rerio_DN1090_c0_g2_i5.p1", "Danio_rerio_DN1090_c0_g2_i6.p1", "Danio_rerio_DN1090_c0_g2_i9.p1", "Danio_rerio_DN15461_c1_g1_i1.p1", "Danio_rerio_DN1976_c0_g1_i11.p1", "Danio_rerio_DN1976_c0_g1_i12.p1", "Danio_rerio_DN1976_c0_g1_i20.p1", "Danio_rerio_DN1976_c0_g1_i4.p1", "Danio_rerio_DN1976_c0_g1_i9.p1", "Danio_rerio_DN21469_c0_g1_i1.p1", "Danio_rerio_DN223…
1517	GO:0046474	glycerophospholipid biosynthetic process	40	2	3.32	1.00000	c("Danio_rerio_DN3550_c0_g1_i2.p1", "Danio_rerio_DN5684_c6_g1_i1.p1")
1518	GO:0071495	cellular response to endogenous stimulus	87	6	7.22	1.00000	c("Danio_rerio_DN11138_c0_g1_i1.p1", "Danio_rerio_DN1187_c0_g1_i1.p1", "Danio_rerio_DN1487_c1_g2_i1.p1", "Danio_rerio_DN2598_c0_g1_i11.p1", "Danio_rerio_DN4013_c2_g2_i13.p1", "Danio_rerio_DN5513_c0_g2_i5.p1")
1519	GO:0046477	glycosylceramide catabolic process	4	1	0.33	1.00000	Danio_rerio_DN435_c0_g1_i2.p1
1520	GO:0071496	cellular response to external stimulus	7	1	0.58	1.00000	Danio_rerio_DN38186_c0_g1_i1.p1
1521	GO:0046479	glycosphingolipid catabolic process	4	1	0.33	1.00000	Danio_rerio_DN435_c0_g1_i2.p1
1522	GO:0018130	heterocycle biosynthetic process	1670	152	138.61	1.00000	c("Danio_rerio_DN10195_c0_g2_i2.p1", "Danio_rerio_DN10258_c0_g1_i1.p1", "Danio_rerio_DN1043_c0_g3_i2.p1", "Danio_rerio_DN10476_c0_g1_i1.p1", "Danio_rerio_DN10697_c1_g1_i1.p1", "Danio_rerio_DN1083_c4_g1_i1.p1", "Danio_rerio_DN11192_c0_g1_i1.p1", "Danio_rerio_DN112_c2_g1_i2.p1", "Danio_rerio_DN11535_c0_g1_i1.p1", "Danio_rerio_DN11617_c0_g3_i2.p4", "Danio_rerio_DN1165_c2_g1_i2.p1", "Danio_rerio_DN11…
1523	GO:0080090	regulation of primary metabolic process	1461	129	121.26	1.00000	c("Danio_rerio_DN10195_c0_g2_i2.p1", "Danio_rerio_DN10258_c0_g1_i1.p1", "Danio_rerio_DN1043_c0_g3_i2.p1", "Danio_rerio_DN10476_c0_g1_i1.p1", "Danio_rerio_DN10697_c1_g1_i1.p1", "Danio_rerio_DN11192_c0_g1_i1.p1", "Danio_rerio_DN112_c2_g1_i2.p1", "Danio_rerio_DN11617_c0_g3_i2.p4", "Danio_rerio_DN1165_c2_g1_i2.p1", "Danio_rerio_DN11868_c0_g1_i6.p1", "Danio_rerio_DN1187_c0_g1_i1.p1", "Danio_rerio_DN13…
1524	GO:0006612	protein targeting to membrane	14	1	1.16	1.00000	Danio_rerio_DN16138_c0_g1_i2.p1
1525	GO:0006613	cotranslational protein targeting to mem...	12	1	1	1.00000	Danio_rerio_DN16138_c0_g1_i2.p1
1526	GO:0006614	SRP-dependent cotranslational protein ta...	12	1	1	1.00000	Danio_rerio_DN16138_c0_g1_i2.p1
1527	GO:1901070	guanosine-containing compound biosynthet...	9	1	0.75	1.00000	Danio_rerio_DN11699_c0_g1_i1.p1
1528	GO:1901071	glucosamine-containing compound metaboli...	3	1	0.25	1.00000	Danio_rerio_DN8_c2_g1_i1.p1
1529	GO:0043094	cellular metabolic compound salvage	19	2	1.58	1.00000	c("Danio_rerio_DN21140_c0_g1_i1.p1", "Danio_rerio_DN5304_c1_g1_i1.p1")
1530	GO:1904029	regulation of cyclin-dependent protein k...	7	1	0.58	1.00000	Danio_rerio_DN8403_c0_g1_i3.p1
1531	GO:0045930	negative regulation of mitotic cell cycl...	27	13	2.24	1.00000	c("Danio_rerio_DN1833_c0_g1_i34.p1", "Danio_rerio_DN1833_c0_g1_i35.p1", "Danio_rerio_DN2079_c0_g1_i5.p1", "Danio_rerio_DN3662_c0_g1_i1.p1", "Danio_rerio_DN4382_c0_g2_i1.p1", "Danio_rerio_DN5059_c0_g1_i7.p1", "Danio_rerio_DN5233_c1_g1_i12.p1", "Danio_rerio_DN5233_c1_g1_i7.p1", "Danio_rerio_DN6436_c0_g1_i7.p1", "Danio_rerio_DN7502_c0_g1_i2.p1", "Danio_rerio_DN8622_c0_g2_i3.p1", "Danio_rerio_DN8937_…
1532	GO:0006643	membrane lipid metabolic process	68	6	5.64	1.00000	c("Danio_rerio_DN24630_c0_g1_i2.p1", "Danio_rerio_DN3550_c0_g1_i2.p1", "Danio_rerio_DN435_c0_g1_i2.p1", "Danio_rerio_DN4678_c0_g1_i1.p1", "Danio_rerio_DN5684_c6_g1_i1.p1", "Danio_rerio_DN773_c0_g2_i2.p1")
1533	GO:0045934	negative regulation of nucleobase-contai...	84	4	6.97	1.00000	c("Danio_rerio_DN16609_c0_g2_i5.p1", "Danio_rerio_DN2391_c0_g1_i1.p1", "Danio_rerio_DN3218_c0_g3_i2.p1", "Danio_rerio_DN84294_c0_g1_i1.p1")
1534	GO:1903530	regulation of secretion by cell	48	4	3.98	1.00000	c("Danio_rerio_DN2254_c0_g1_i2.p1", "Danio_rerio_DN3720_c0_g1_i1.p1", "Danio_rerio_DN4489_c1_g1_i2.p1", "Danio_rerio_DN713_c0_g1_i12.p1")
1535	GO:0045935	positive regulation of nucleobase-contai...	78	4	6.47	1.00000	c("Danio_rerio_DN11868_c0_g1_i6.p1", "Danio_rerio_DN13564_c0_g2_i1.p1", "Danio_rerio_DN5142_c0_g1_i1.p1", "Danio_rerio_DN5216_c0_g1_i6.p1")
1536	GO:0000819	sister chromatid segregation	38	22	3.15	1.00000	c("Danio_rerio_DN11791_c0_g1_i4.p1", "Danio_rerio_DN13354_c3_g1_i1.p1", "Danio_rerio_DN1361_c0_g1_i1.p1", "Danio_rerio_DN1833_c0_g1_i34.p1", "Danio_rerio_DN1833_c0_g1_i35.p1", "Danio_rerio_DN2079_c0_g1_i5.p1", "Danio_rerio_DN2176_c0_g1_i1.p1", "Danio_rerio_DN3208_c0_g1_i2.p1", "Danio_rerio_DN3700_c0_g1_i1.p1", "Danio_rerio_DN4378_c0_g1_i2.p1", "Danio_rerio_DN4382_c0_g2_i1.p1", "Danio_rerio_DN4469…
1537	GO:0045936	negative regulation of phosphate metabol...	12	2	1	1.00000	c("Danio_rerio_DN3188_c0_g1_i1.p3", "Danio_rerio_DN5812_c1_g1_i4.p1")
1538	GO:1903532	positive regulation of secretion by cell	6	1	0.5	1.00000	Danio_rerio_DN2254_c0_g1_i2.p1
1539	GO:0034243	regulation of transcription elongation f...	5	3	0.41	1.00000	c("Danio_rerio_DN11868_c0_g1_i6.p1", "Danio_rerio_DN5216_c0_g1_i6.p1", "Danio_rerio_DN84294_c0_g1_i1.p1")
1540	GO:0045937	positive regulation of phosphate metabol...	34	4	2.82	1.00000	c("Danio_rerio_DN38186_c0_g1_i1.p1", "Danio_rerio_DN4449_c0_g1_i10.p1", "Danio_rerio_DN7144_c0_g1_i1.p1", "Danio_rerio_DN737_c0_g1_i1.p1")
1541	GO:0034248	regulation of cellular amide metabolic p...	39	4	3.24	1.00000	c("Danio_rerio_DN1362_c0_g1_i3.p1", "Danio_rerio_DN2517_c0_g1_i1.p1", "Danio_rerio_DN38_c4_g1_i1.p1", "Danio_rerio_DN5158_c0_g2_i1.p1")
1542	GO:0034249	negative regulation of cellular amide me...	17	1	1.41	1.00000	Danio_rerio_DN5158_c0_g2_i1.p1
1543	GO:0006631	fatty acid metabolic process	50	5	4.15	1.00000	c("Danio_rerio_DN3780_c0_g1_i2.p1", "Danio_rerio_DN4216_c0_g2_i1.p1", "Danio_rerio_DN501_c3_g1_i7.p1", "Danio_rerio_DN7561_c0_g1_i2.p1", "Danio_rerio_DN9625_c0_g1_i1.p1")
1544	GO:0006633	fatty acid biosynthetic process	28	5	2.32	1.00000	c("Danio_rerio_DN3780_c0_g1_i2.p1", "Danio_rerio_DN4216_c0_g2_i1.p1", "Danio_rerio_DN501_c3_g1_i7.p1", "Danio_rerio_DN7561_c0_g1_i2.p1", "Danio_rerio_DN9625_c0_g1_i1.p1")
1545	GO:0002822	regulation of adaptive immune response b...	5	1	0.41	1.00000	Danio_rerio_DN18021_c0_g1_i1.p1
1546	GO:0006637	acyl-CoA metabolic process	19	1	1.58	1.00000	Danio_rerio_DN3276_c0_g1_i1.p1
1547	GO:0042552	myelination	12	1	1	1.00000	Danio_rerio_DN5081_c0_g2_i1.p1
1548	GO:0036211	protein modification process	1739	167	144.33	1.00000	c("Danio_rerio_DN1_c2_g1_i3.p1", "Danio_rerio_DN10144_c0_g2_i1.p1", "Danio_rerio_DN1053_c0_g1_i2.p1", "Danio_rerio_DN1055_c0_g3_i3.p1", "Danio_rerio_DN10927_c0_g4_i5.p1", "Danio_rerio_DN110_c1_g1_i4.p1", "Danio_rerio_DN1102_c3_g1_i3.p1", "Danio_rerio_DN1114_c3_g1_i3.p1", "Danio_rerio_DN11269_c0_g1_i2.p1", "Danio_rerio_DN1153_c0_g2_i1.p1", "Danio_rerio_DN11583_c0_g1_i4.p1", "Danio_rerio_DN11691_c0…
1549	GO:0060491	regulation of cell projection assembly	7	1	0.58	1.00000	Danio_rerio_DN8007_c0_g1_i10.p1
1550	GO:0140253	cell-cell fusion	3	1	0.25	1.00000	Danio_rerio_DN9908_c0_g2_i4.p1
1551	GO:0006304	DNA modification	12	1	1	1.00000	Danio_rerio_DN3927_c0_g1_i4.p1
1552	GO:0031929	TOR signaling	28	3	2.32	1.00000	c("Danio_rerio_DN157_c1_g1_i1.p1", "Danio_rerio_DN3009_c0_g1_i1.p1", "Danio_rerio_DN7228_c0_g1_i1.p1")
1553	GO:0006305	DNA alkylation	5	1	0.41	1.00000	Danio_rerio_DN3927_c0_g1_i4.p1
1554	GO:0018105	peptidyl-serine phosphorylation	3	2	0.25	1.00000	c("Danio_rerio_DN5233_c1_g1_i12.p1", "Danio_rerio_DN5233_c1_g1_i7.p1")
1555	GO:0006306	DNA methylation	5	1	0.41	1.00000	Danio_rerio_DN3927_c0_g1_i4.p1
1556	GO:0016310	phosphorylation	1035	76	85.9	1.00000	c("Danio_rerio_DN1_c2_g1_i3.p1", "Danio_rerio_DN10144_c0_g2_i1.p1", "Danio_rerio_DN1053_c0_g1_i2.p1", "Danio_rerio_DN10927_c0_g4_i5.p1", "Danio_rerio_DN1114_c3_g1_i3.p1", "Danio_rerio_DN11699_c0_g1_i1.p1", "Danio_rerio_DN13209_c0_g1_i1.p1", "Danio_rerio_DN1347_c3_g1_i12.p1", "Danio_rerio_DN13542_c0_g1_i15.p1", "Danio_rerio_DN1364_c1_g1_i1.p1", "Danio_rerio_DN13932_c0_g1_i6.p1", "Danio_rerio_DN139…
1557	GO:0006308	DNA catabolic process	11	2	0.91	1.00000	c("Danio_rerio_DN9075_c0_g1_i5.p1", "Danio_rerio_DN9075_c0_g1_i6.p1")
1558	GO:0104004	cellular response to environmental stimu...	9	1	0.75	1.00000	Danio_rerio_DN15_c8_g1_i2.p1
1559	GO:0046434	organophosphate catabolic process	101	7	8.38	1.00000	c("Danio_rerio_DN10223_c0_g1_i2.p4", "Danio_rerio_DN12050_c0_g1_i1.p1", "Danio_rerio_DN1531_c2_g1_i9.p1", "Danio_rerio_DN1641_c0_g1_i2.p1", "Danio_rerio_DN21092_c0_g3_i3.p1", "Danio_rerio_DN2230_c0_g1_i6.p1", "Danio_rerio_DN73283_c0_g1_i1.p1")
1560	GO:0002819	regulation of adaptive immune response	5	1	0.41	1.00000	Danio_rerio_DN18021_c0_g1_i1.p1
1561	GO:0071459	protein localization to chromosome, cent...	2	2	0.17	1.00000	c("Danio_rerio_DN6082_c0_g1_i5.p1", "Danio_rerio_DN8937_c0_g1_i1.p1")
1562	GO:0009888	tissue development	53	5	4.4	1.00000	c("Danio_rerio_DN10938_c0_g1_i8.p1", "Danio_rerio_DN1270_c3_g1_i2.p1", "Danio_rerio_DN1270_c3_g1_i3.p1", "Danio_rerio_DN18000_c0_g1_i3.p1", "Danio_rerio_DN2009_c0_g1_i1.p1")
1563	GO:0043067	regulation of programmed cell death	149	4	12.37	1.00000	c("Danio_rerio_DN134_c0_g6_i1.p1", "Danio_rerio_DN2950_c0_g1_i2.p1", "Danio_rerio_DN4565_c0_g2_i1.p1", "Danio_rerio_DN5341_c0_g1_i4.p1")
1564	GO:0009889	regulation of biosynthetic process	1321	111	109.64	1.00000	c("Danio_rerio_DN10195_c0_g2_i2.p1", "Danio_rerio_DN10258_c0_g1_i1.p1", "Danio_rerio_DN1043_c0_g3_i2.p1", "Danio_rerio_DN10476_c0_g1_i1.p1", "Danio_rerio_DN10697_c1_g1_i1.p1", "Danio_rerio_DN11192_c0_g1_i1.p1", "Danio_rerio_DN112_c2_g1_i2.p1", "Danio_rerio_DN11617_c0_g3_i2.p4", "Danio_rerio_DN1165_c2_g1_i2.p1", "Danio_rerio_DN11868_c0_g1_i6.p1", "Danio_rerio_DN1187_c0_g1_i1.p1", "Danio_rerio_DN13…
1565	GO:0005996	monosaccharide metabolic process	48	6	3.98	1.00000	c("Danio_rerio_DN12780_c2_g1_i1.p1", "Danio_rerio_DN1350_c0_g1_i2.p1", "Danio_rerio_DN1993_c0_g1_i1.p1", "Danio_rerio_DN2324_c0_g1_i1.p1", "Danio_rerio_DN2338_c0_g1_i2.p1", "Danio_rerio_DN27745_c0_g1_i1.p1")
1566	GO:0010876	lipid localization	270	12	22.41	1.00000	c("Danio_rerio_DN11933_c0_g1_i1.p1", "Danio_rerio_DN1379_c0_g2_i1.p1", "Danio_rerio_DN1536_c0_g1_i1.p1", "Danio_rerio_DN1745_c0_g1_i16.p1", "Danio_rerio_DN18777_c0_g1_i1.p1", "Danio_rerio_DN23120_c0_g1_i1.p1", "Danio_rerio_DN3738_c0_g1_i9.p1", "Danio_rerio_DN3919_c0_g1_i5.p1", "Danio_rerio_DN6111_c0_g1_i5.p1", "Danio_rerio_DN664_c0_g1_i5.p1", "Danio_rerio_DN802_c3_g1_i1.p1", "Danio_rerio_DN9184_c…
1567	GO:0042573	retinoic acid metabolic process	6	3	0.5	1.00000	c("Danio_rerio_DN1241_c0_g1_i1.p1", "Danio_rerio_DN4120_c0_g1_i1.p1", "Danio_rerio_DN4120_c0_g1_i2.p1")
1568	GO:1903506	regulation of nucleic acid-templated tra...	1261	103	104.66	1.00000	c("Danio_rerio_DN10195_c0_g2_i2.p1", "Danio_rerio_DN10258_c0_g1_i1.p1", "Danio_rerio_DN1043_c0_g3_i2.p1", "Danio_rerio_DN10476_c0_g1_i1.p1", "Danio_rerio_DN10697_c1_g1_i1.p1", "Danio_rerio_DN11192_c0_g1_i1.p1", "Danio_rerio_DN112_c2_g1_i2.p1", "Danio_rerio_DN11617_c0_g3_i2.p4", "Danio_rerio_DN1165_c2_g1_i2.p1", "Danio_rerio_DN11868_c0_g1_i6.p1", "Danio_rerio_DN1187_c0_g1_i1.p1", "Danio_rerio_DN13…
1569	GO:1903507	negative regulation of nucleic acid-temp...	77	3	6.39	1.00000	c("Danio_rerio_DN16609_c0_g2_i5.p1", "Danio_rerio_DN2391_c0_g1_i1.p1", "Danio_rerio_DN84294_c0_g1_i1.p1")
1570	GO:1903508	positive regulation of nucleic acid-temp...	73	4	6.06	1.00000	c("Danio_rerio_DN11868_c0_g1_i6.p1", "Danio_rerio_DN13564_c0_g2_i1.p1", "Danio_rerio_DN5142_c0_g1_i1.p1", "Danio_rerio_DN5216_c0_g1_i6.p1")
1571	GO:1903509	liposaccharide metabolic process	38	3	3.15	1.00000	c("Danio_rerio_DN3550_c0_g1_i2.p1", "Danio_rerio_DN435_c0_g1_i2.p1", "Danio_rerio_DN5684_c6_g1_i1.p1")
1572	GO:0006603	phosphocreatine metabolic process	11	1	0.91	1.00000	Danio_rerio_DN870_c0_g4_i3.p1
1573	GO:0006605	protein targeting	44	1	3.65	1.00000	Danio_rerio_DN16138_c0_g1_i2.p1
1574	GO:0010824	regulation of centrosome duplication	4	1	0.33	1.00000	Danio_rerio_DN13583_c0_g1_i8.p1
1575	GO:0090092	regulation of transmembrane receptor pro...	18	1	1.49	1.00000	Danio_rerio_DN4013_c2_g2_i13.p1
1576	GO:0071478	cellular response to radiation	8	1	0.66	1.00000	Danio_rerio_DN15_c8_g1_i2.p1
1577	GO:0006490	oligosaccharide-lipid intermediate biosy...	13	2	1.08	1.00000	c("Danio_rerio_DN9150_c0_g1_i3.p1", "Danio_rerio_DN9150_c0_g1_i9.p1")
1578	GO:0043086	negative regulation of catalytic activit...	33	3	2.74	1.00000	c("Danio_rerio_DN17169_c0_g2_i1.p1", "Danio_rerio_DN3188_c0_g1_i1.p3", "Danio_rerio_DN5812_c1_g1_i4.p1")
1579	GO:0072594	establishment of protein localization to...	58	4	4.81	1.00000	c("Danio_rerio_DN1492_c0_g2_i1.p1", "Danio_rerio_DN16138_c0_g1_i2.p1", "Danio_rerio_DN3034_c0_g1_i1.p1", "Danio_rerio_DN971_c0_g1_i5.p1")
1580	GO:0006493	protein O-linked glycosylation	14	1	1.16	1.00000	Danio_rerio_DN3811_c0_g2_i1.p1
1581	GO:0072599	establishment of protein localization to...	13	1	1.08	1.00000	Danio_rerio_DN16138_c0_g1_i2.p1
1582	GO:0006497	protein lipidation	37	4	3.07	1.00000	c("Danio_rerio_DN13792_c0_g1_i1.p1", "Danio_rerio_DN199_c1_g1_i1.p1", "Danio_rerio_DN3550_c0_g1_i2.p1", "Danio_rerio_DN5684_c6_g1_i1.p1")
1583	GO:0006498	N-terminal protein lipidation	5	1	0.41	1.00000	Danio_rerio_DN199_c1_g1_i1.p1
1584	GO:0010817	regulation of hormone levels	44	6	3.65	1.00000	c("Danio_rerio_DN1241_c0_g1_i1.p1", "Danio_rerio_DN2254_c0_g1_i2.p1", "Danio_rerio_DN4035_c0_g1_i1.p1", "Danio_rerio_DN4120_c0_g1_i1.p1", "Danio_rerio_DN4120_c0_g1_i2.p1", "Danio_rerio_DN4489_c1_g1_i2.p1")
1585	GO:0071426	ribonucleoprotein complex export from nu...	13	2	1.08	1.00000	c("Danio_rerio_DN2791_c0_g1_i2.p1", "Danio_rerio_DN6324_c0_g1_i1.p1")
1586	GO:0071427	mRNA-containing ribonucleoprotein comple...	10	1	0.83	1.00000	Danio_rerio_DN6324_c0_g1_i1.p1
1587	GO:0071428	rRNA-containing ribonucleoprotein comple...	2	1	0.17	1.00000	Danio_rerio_DN2791_c0_g1_i2.p1
1588	GO:0032446	protein modification by small protein co...	157	20	13.03	1.00000	c("Danio_rerio_DN110_c1_g1_i4.p1", "Danio_rerio_DN1433_c0_g1_i1.p1", "Danio_rerio_DN14623_c0_g1_i11.p1", "Danio_rerio_DN16207_c1_g1_i1.p1", "Danio_rerio_DN2337_c1_g1_i1.p1", "Danio_rerio_DN2416_c0_g1_i1.p1", "Danio_rerio_DN2830_c0_g1_i1.p1", "Danio_rerio_DN2857_c0_g1_i1.p1", "Danio_rerio_DN3114_c0_g1_i1.p1", "Danio_rerio_DN41464_c0_g1_i4.p1", "Danio_rerio_DN41464_c0_g1_i6.p1", "Danio_rerio_DN4702…
1589	GO:0045055	regulated exocytosis	37	1	3.07	1.00000	Danio_rerio_DN713_c0_g1_i12.p1
1590	GO:0071417	cellular response to organonitrogen comp...	24	1	1.99	1.00000	Danio_rerio_DN11138_c0_g1_i1.p1
1591	GO:0031098	stress-activated protein kinase signalin...	14	4	1.16	1.00000	c("Danio_rerio_DN1347_c3_g1_i12.p1", "Danio_rerio_DN13932_c0_g1_i6.p1", "Danio_rerio_DN3695_c0_g1_i2.p1", "Danio_rerio_DN7144_c0_g1_i1.p1")
1592	GO:0061982	meiosis I cell cycle process	16	1	1.33	1.00000	Danio_rerio_DN3124_c0_g1_i2.p1
1593	GO:0061983	meiosis II cell cycle process	1	1	0.08	1.00000	Danio_rerio_DN44699_c0_g1_i1.p1
1594	GO:0019856	pyrimidine nucleobase biosynthetic proce...	5	1	0.41	1.00000	Danio_rerio_DN7341_c0_g1_i1.p1
1595	GO:0045088	regulation of innate immune response	59	1	4.9	1.00000	Danio_rerio_DN31843_c0_g1_i1.p1
1596	GO:0033554	cellular response to stress	249	65	20.67	1.00000	c("Danio_rerio_DN10144_c0_g2_i1.p1", "Danio_rerio_DN10256_c0_g1_i14.p1", "Danio_rerio_DN10354_c0_g1_i2.p1", "Danio_rerio_DN110_c1_g1_i4.p1", "Danio_rerio_DN11664_c0_g1_i1.p1", "Danio_rerio_DN12405_c0_g1_i2.p1", "Danio_rerio_DN1255_c0_g1_i1.p1", "Danio_rerio_DN1347_c3_g1_i12.p1", "Danio_rerio_DN1381_c1_g1_i1.p1", "Danio_rerio_DN13932_c0_g1_i6.p1", "Danio_rerio_DN1433_c0_g1_i1.p1", "Danio_rerio_DN1…
1597	GO:0045089	positive regulation of innate immune res...	57	1	4.73	1.00000	Danio_rerio_DN31843_c0_g1_i1.p1
1598	GO:0008213	protein alkylation	42	7	3.49	1.00000	c("Danio_rerio_DN1448_c0_g1_i2.p1", "Danio_rerio_DN17533_c0_g1_i2.p1", "Danio_rerio_DN5583_c0_g1_i2.p1", "Danio_rerio_DN60886_c0_g1_i4.p1", "Danio_rerio_DN6363_c0_g1_i1.p1", "Danio_rerio_DN76_c2_g1_i4.p1", "Danio_rerio_DN840_c1_g1_i2.p2")
1599	GO:2001251	negative regulation of chromosome organi...	12	9	1	1.00000	c("Danio_rerio_DN17169_c0_g2_i1.p1", "Danio_rerio_DN1833_c0_g1_i34.p1", "Danio_rerio_DN1833_c0_g1_i35.p1", "Danio_rerio_DN2079_c0_g1_i5.p1", "Danio_rerio_DN4382_c0_g2_i1.p1", "Danio_rerio_DN5233_c1_g1_i12.p1", "Danio_rerio_DN5233_c1_g1_i7.p1", "Danio_rerio_DN8622_c0_g2_i3.p1", "Danio_rerio_DN8937_c0_g1_i1.p1")
1600	GO:0090066	regulation of anatomical structure size	148	11	12.28	1.00000	c("Danio_rerio_DN1198_c0_g1_i1.p1", "Danio_rerio_DN18021_c0_g1_i1.p1", "Danio_rerio_DN2206_c0_g1_i12.p1", "Danio_rerio_DN270_c0_g1_i13.p1", "Danio_rerio_DN270_c0_g1_i51.p1", "Danio_rerio_DN2737_c0_g1_i6.p2", "Danio_rerio_DN3008_c1_g1_i4.p1", "Danio_rerio_DN416_c0_g3_i9.p1", "Danio_rerio_DN588_c1_g1_i4.p1", "Danio_rerio_DN773_c0_g1_i3.p1", "Danio_rerio_DN7943_c0_g1_i9.p1")
1601	GO:0090068	positive regulation of cell cycle proces...	10	4	0.83	1.00000	c("Danio_rerio_DN35165_c0_g1_i5.p1", "Danio_rerio_DN5233_c1_g1_i12.p1", "Danio_rerio_DN5233_c1_g1_i7.p1", "Danio_rerio_DN6912_c3_g1_i1.p1")
1602	GO:0048024	regulation of mRNA splicing, via spliceo...	9	1	0.75	1.00000	Danio_rerio_DN1489_c4_g1_i1.p1
1603	GO:0008219	cell death	230	9	19.09	1.00000	c("Danio_rerio_DN11015_c0_g1_i1.p1", "Danio_rerio_DN11564_c0_g1_i1.p1", "Danio_rerio_DN134_c0_g6_i1.p1", "Danio_rerio_DN2950_c0_g1_i2.p1", "Danio_rerio_DN3695_c0_g1_i2.p1", "Danio_rerio_DN37_c0_g2_i2.p1", "Danio_rerio_DN3963_c1_g1_i11.p1", "Danio_rerio_DN4565_c0_g2_i1.p1", "Danio_rerio_DN5341_c0_g1_i4.p1")
1604	GO:1902115	regulation of organelle assembly	7	1	0.58	1.00000	Danio_rerio_DN8007_c0_g1_i10.p1
1605	GO:1901700	response to oxygen-containing compound	48	5	3.98	1.00000	c("Danio_rerio_DN11138_c0_g1_i1.p1", "Danio_rerio_DN2254_c0_g1_i2.p1", "Danio_rerio_DN3948_c0_g1_i3.p1", "Danio_rerio_DN522_c0_g1_i1.p1", "Danio_rerio_DN522_c0_g1_i2.p1")
1606	GO:0043043	peptide biosynthetic process	272	17	22.58	1.00000	c("Danio_rerio_DN11762_c0_g1_i2.p1", "Danio_rerio_DN1362_c0_g1_i3.p1", "Danio_rerio_DN170_c0_g2_i1.p1", "Danio_rerio_DN1777_c0_g1_i1.p1", "Danio_rerio_DN18002_c0_g1_i1.p1", "Danio_rerio_DN1863_c0_g1_i3.p1", "Danio_rerio_DN2037_c0_g1_i1.p1", "Danio_rerio_DN2083_c0_g1_i4.p1", "Danio_rerio_DN2517_c0_g1_i1.p1", "Danio_rerio_DN2945_c0_g1_i5.p1", "Danio_rerio_DN314_c0_g1_i4.p1", "Danio_rerio_DN3261_c0_…
1607	GO:1901701	cellular response to oxygen-containing c...	36	2	2.99	1.00000	c("Danio_rerio_DN11138_c0_g1_i1.p1", "Danio_rerio_DN2254_c0_g1_i2.p1")
1608	GO:0048017	inositol lipid-mediated signaling	31	2	2.57	1.00000	c("Danio_rerio_DN34078_c0_g1_i10.p1", "Danio_rerio_DN7773_c0_g1_i1.p1")
1609	GO:0060429	epithelium development	23	5	1.91	1.00000	c("Danio_rerio_DN10938_c0_g1_i8.p1", "Danio_rerio_DN1270_c3_g1_i2.p1", "Danio_rerio_DN1270_c3_g1_i3.p1", "Danio_rerio_DN18000_c0_g1_i3.p1", "Danio_rerio_DN2009_c0_g1_i1.p1")
1610	GO:0045787	positive regulation of cell cycle	11	4	0.91	1.00000	c("Danio_rerio_DN35165_c0_g1_i5.p1", "Danio_rerio_DN5233_c1_g1_i12.p1", "Danio_rerio_DN5233_c1_g1_i7.p1", "Danio_rerio_DN6912_c3_g1_i1.p1")
1611	GO:0050954	sensory perception of mechanical stimulu...	58	3	4.81	1.00000	c("Danio_rerio_DN10543_c0_g1_i4.p1", "Danio_rerio_DN21804_c0_g1_i10.p1", "Danio_rerio_DN5388_c0_g1_i2.p2")
1612	GO:0090087	regulation of peptide transport	39	3	3.24	1.00000	c("Danio_rerio_DN2254_c0_g1_i2.p1", "Danio_rerio_DN3720_c0_g1_i1.p1", "Danio_rerio_DN4489_c1_g1_i2.p1")
1613	GO:0043038	amino acid activation	48	1	3.98	1.00000	Danio_rerio_DN1863_c0_g1_i3.p1
1614	GO:0043039	tRNA aminoacylation	48	1	3.98	1.00000	Danio_rerio_DN1863_c0_g1_i3.p1
1615	GO:0045017	glycerolipid biosynthetic process	49	2	4.07	1.00000	c("Danio_rerio_DN3550_c0_g1_i2.p1", "Danio_rerio_DN5684_c6_g1_i1.p1")
1616	GO:0031050	dsRNA processing	3	1	0.25	1.00000	Danio_rerio_DN2790_c0_g1_i6.p1
1617	GO:0061919	process utilizing autophagic mechanism	52	2	4.32	1.00000	c("Danio_rerio_DN178_c0_g1_i6.p1", "Danio_rerio_DN3766_c0_g1_i1.p1")
1618	GO:0048729	tissue morphogenesis	9	1	0.75	1.00000	Danio_rerio_DN18000_c0_g1_i3.p1
1619	GO:0035587	purinergic receptor signaling pathway	4	1	0.33	1.00000	Danio_rerio_DN11333_c0_g1_i1.p1
1620	GO:0035588	G protein-coupled purinergic receptor si...	4	1	0.33	1.00000	Danio_rerio_DN11333_c0_g1_i1.p1
1621	GO:0097064	ncRNA export from nucleus	2	1	0.17	1.00000	Danio_rerio_DN90281_c0_g1_i1.p1
1622	GO:0006473	protein acetylation	35	3	2.9	1.00000	c("Danio_rerio_DN263_c0_g1_i25.p1", "Danio_rerio_DN2868_c0_g2_i2.p1", "Danio_rerio_DN4365_c0_g1_i1.p1")
1623	GO:0006475	internal protein amino acid acetylation	33	3	2.74	1.00000	c("Danio_rerio_DN263_c0_g1_i25.p1", "Danio_rerio_DN2868_c0_g2_i2.p1", "Danio_rerio_DN4365_c0_g1_i1.p1")
1624	GO:0006476	protein deacetylation	13	1	1.08	1.00000	Danio_rerio_DN141_c11_g1_i1.p1
1625	GO:1903320	regulation of protein modification by sm...	8	3	0.66	1.00000	c("Danio_rerio_DN41464_c0_g1_i4.p1", "Danio_rerio_DN41464_c0_g1_i6.p1", "Danio_rerio_DN5450_c0_g1_i1.p1")
1626	GO:0006477	protein sulfation	4	1	0.33	1.00000	Danio_rerio_DN2159_c0_g1_i2.p1
1627	GO:0045047	protein targeting to ER	13	1	1.08	1.00000	Danio_rerio_DN16138_c0_g1_i2.p1
1628	GO:1903322	positive regulation of protein modificat...	7	2	0.58	1.00000	c("Danio_rerio_DN41464_c0_g1_i4.p1", "Danio_rerio_DN41464_c0_g1_i6.p1")
1629	GO:0006479	protein methylation	42	7	3.49	1.00000	c("Danio_rerio_DN1448_c0_g1_i2.p1", "Danio_rerio_DN17533_c0_g1_i2.p1", "Danio_rerio_DN5583_c0_g1_i2.p1", "Danio_rerio_DN60886_c0_g1_i4.p1", "Danio_rerio_DN6363_c0_g1_i1.p1", "Danio_rerio_DN76_c2_g1_i4.p1", "Danio_rerio_DN840_c1_g1_i2.p2")
1630	GO:0018958	phenol-containing compound metabolic pro...	5	1	0.41	1.00000	Danio_rerio_DN14986_c0_g2_i1.p1
1631	GO:0046165	alcohol biosynthetic process	20	1	1.66	1.00000	Danio_rerio_DN95716_c0_g1_i1.p1
1632	GO:0034754	cellular hormone metabolic process	20	4	1.66	1.00000	c("Danio_rerio_DN1241_c0_g1_i1.p1", "Danio_rerio_DN4035_c0_g1_i1.p1", "Danio_rerio_DN4120_c0_g1_i1.p1", "Danio_rerio_DN4120_c0_g1_i2.p1")
1633	GO:0042396	phosphagen biosynthetic process	11	1	0.91	1.00000	Danio_rerio_DN870_c0_g4_i3.p1
1634	GO:0072521	purine-containing compound metabolic pro...	192	10	15.94	1.00000	c("Danio_rerio_DN11699_c0_g1_i1.p1", "Danio_rerio_DN1807_c0_g1_i4.p1", "Danio_rerio_DN20348_c0_g1_i2.p1", "Danio_rerio_DN21092_c0_g3_i3.p1", "Danio_rerio_DN21140_c0_g1_i1.p1", "Danio_rerio_DN23455_c0_g1_i1.p1", "Danio_rerio_DN3276_c0_g1_i1.p1", "Danio_rerio_DN4210_c0_g2_i1.p1", "Danio_rerio_DN5304_c1_g1_i1.p1", "Danio_rerio_DN73283_c0_g1_i1.p1")
1635	GO:0007599	hemostasis	65	2	5.39	1.00000	c("Danio_rerio_DN10548_c3_g1_i1.p1", "Danio_rerio_DN1881_c0_g1_i1.p1")
1636	GO:0072522	purine-containing compound biosynthetic ...	141	9	11.7	1.00000	c("Danio_rerio_DN11699_c0_g1_i1.p1", "Danio_rerio_DN1807_c0_g1_i4.p1", "Danio_rerio_DN20348_c0_g1_i2.p1", "Danio_rerio_DN21092_c0_g3_i3.p1", "Danio_rerio_DN21140_c0_g1_i1.p1", "Danio_rerio_DN23455_c0_g1_i1.p1", "Danio_rerio_DN4210_c0_g2_i1.p1", "Danio_rerio_DN5304_c1_g1_i1.p1", "Danio_rerio_DN73283_c0_g1_i1.p1")
1637	GO:0042398	cellular modified amino acid biosyntheti...	26	1	2.16	1.00000	Danio_rerio_DN870_c0_g4_i3.p1
1638	GO:0072524	pyridine-containing compound metabolic p...	77	3	6.39	1.00000	c("Danio_rerio_DN11535_c0_g1_i1.p1", "Danio_rerio_DN21092_c0_g3_i3.p1", "Danio_rerio_DN73283_c0_g1_i1.p1")
1639	GO:0072525	pyridine-containing compound biosyntheti...	72	3	5.98	1.00000	c("Danio_rerio_DN11535_c0_g1_i1.p1", "Danio_rerio_DN21092_c0_g3_i3.p1", "Danio_rerio_DN73283_c0_g1_i1.p1")
1640	GO:0072527	pyrimidine-containing compound metabolic...	29	5	2.41	1.00000	c("Danio_rerio_DN11699_c0_g1_i1.p1", "Danio_rerio_DN1641_c0_g1_i2.p1", "Danio_rerio_DN7341_c0_g1_i1.p1", "Danio_rerio_DN79659_c0_g1_i1.p1", "Danio_rerio_DN9165_c0_g1_i1.p1")
1641	GO:0072528	pyrimidine-containing compound biosynthe...	19	4	1.58	1.00000	c("Danio_rerio_DN11699_c0_g1_i1.p1", "Danio_rerio_DN1641_c0_g1_i2.p1", "Danio_rerio_DN7341_c0_g1_i1.p1", "Danio_rerio_DN79659_c0_g1_i1.p1")
1642	GO:0072529	pyrimidine-containing compound catabolic...	9	1	0.75	1.00000	Danio_rerio_DN1641_c0_g1_i2.p1
1643	GO:1903311	regulation of mRNA metabolic process	22	2	1.83	1.00000	c("Danio_rerio_DN1489_c4_g1_i1.p1", "Danio_rerio_DN598_c0_g1_i1.p1")
1644	GO:0008202	steroid metabolic process	41	4	3.4	1.00000	c("Danio_rerio_DN2458_c0_g1_i10.p1", "Danio_rerio_DN3861_c1_g1_i1.p1", "Danio_rerio_DN4035_c0_g1_i1.p1", "Danio_rerio_DN562_c0_g2_i1.p1")
1645	GO:0072511	divalent inorganic cation transport	154	4	12.78	1.00000	c("Danio_rerio_DN12965_c0_g2_i3.p1", "Danio_rerio_DN1505_c0_g1_i4.p1", "Danio_rerio_DN2262_c4_g1_i1.p1", "Danio_rerio_DN5858_c0_g1_i5.p1")
1646	GO:0048731	system development	432	25	35.85	1.00000	c("Danio_rerio_DN10199_c0_g1_i1.p1", "Danio_rerio_DN10697_c1_g1_i1.p1", "Danio_rerio_DN11650_c0_g1_i3.p1", "Danio_rerio_DN12157_c0_g1_i12.p1", "Danio_rerio_DN1270_c3_g1_i2.p1", "Danio_rerio_DN1270_c3_g1_i3.p1", "Danio_rerio_DN13391_c0_g1_i7.p1", "Danio_rerio_DN15710_c2_g1_i2.p1", "Danio_rerio_DN2009_c0_g1_i1.p1", "Danio_rerio_DN2050_c0_g1_i12.p1", "Danio_rerio_DN2088_c0_g1_i4.p1", "Danio_rerio_DN…
1647	GO:0008207	C21-steroid hormone metabolic process	2	1	0.17	1.00000	Danio_rerio_DN4035_c0_g1_i1.p1
1648	GO:1902100	negative regulation of metaphase/anaphas...	11	8	0.91	1.00000	c("Danio_rerio_DN1833_c0_g1_i34.p1", "Danio_rerio_DN1833_c0_g1_i35.p1", "Danio_rerio_DN2079_c0_g1_i5.p1", "Danio_rerio_DN4382_c0_g2_i1.p1", "Danio_rerio_DN5233_c1_g1_i12.p1", "Danio_rerio_DN5233_c1_g1_i7.p1", "Danio_rerio_DN8622_c0_g2_i3.p1", "Danio_rerio_DN8937_c0_g1_i1.p1")
1649	GO:0018212	peptidyl-tyrosine modification	12	1	1	1.00000	Danio_rerio_DN2159_c0_g1_i2.p1
1650	GO:0032196	transposition	46	1	3.82	1.00000	Danio_rerio_DN889_c0_g1_i2.p1
1651	GO:0015985	energy coupled proton transport, down el...	17	1	1.41	1.00000	Danio_rerio_DN23455_c0_g1_i1.p1
1652	GO:0042692	muscle cell differentiation	16	1	1.33	1.00000	Danio_rerio_DN9908_c0_g2_i4.p1
1653	GO:0030163	protein catabolic process	166	17	13.78	1.00000	c("Danio_rerio_DN1055_c0_g3_i3.p1", "Danio_rerio_DN11691_c0_g1_i2.p1", "Danio_rerio_DN13178_c0_g1_i1.p1", "Danio_rerio_DN13178_c0_g1_i3.p1", "Danio_rerio_DN15688_c0_g1_i2.p1", "Danio_rerio_DN1710_c0_g1_i2.p1", "Danio_rerio_DN1914_c1_g1_i12.p1", "Danio_rerio_DN1914_c1_g1_i7.p1", "Danio_rerio_DN2205_c0_g1_i1.p1", "Danio_rerio_DN2773_c0_g1_i3.p1", "Danio_rerio_DN3183_c0_g1_i1.p1", "Danio_rerio_DN418…
1654	GO:0046189	phenol-containing compound biosynthetic ...	3	1	0.25	1.00000	Danio_rerio_DN14986_c0_g2_i1.p1
1655	GO:0097756	negative regulation of blood vessel diam...	29	1	2.41	1.00000	Danio_rerio_DN18021_c0_g1_i1.p1
1656	GO:0099054	presynapse assembly	7	1	0.58	1.00000	Danio_rerio_DN10199_c0_g1_i1.p1
1657	GO:0006446	regulation of translational initiation	9	1	0.75	1.00000	Danio_rerio_DN5158_c0_g2_i1.p1
1658	GO:0046173	polyol biosynthetic process	17	1	1.41	1.00000	Danio_rerio_DN95716_c0_g1_i1.p1
1659	GO:0045738	negative regulation of DNA repair	2	1	0.17	1.00000	Danio_rerio_DN3218_c0_g3_i2.p1
1660	GO:0016458	gene silencing	19	3	1.58	1.00000	c("Danio_rerio_DN1943_c0_g1_i1.p1", "Danio_rerio_DN1943_c0_g1_i3.p1", "Danio_rerio_DN2790_c0_g1_i6.p1")
1661	GO:0007569	cell aging	1	1	0.08	1.00000	Danio_rerio_DN4565_c0_g2_i1.p1
1662	GO:0034728	nucleosome organization	38	4	3.15	1.00000	c("Danio_rerio_DN1526_c0_g1_i1.p1", "Danio_rerio_DN1526_c0_g1_i4.p1", "Danio_rerio_DN2947_c0_g1_i2.p1", "Danio_rerio_DN34139_c0_g1_i1.p1")
1663	GO:0045003	double-strand break repair via synthesis...	1	1	0.08	1.00000	Danio_rerio_DN33827_c0_g1_i6.p1
1664	GO:0045005	DNA-dependent DNA replication maintenanc...	2	1	0.17	1.00000	Danio_rerio_DN10354_c0_g1_i2.p1
1665	GO:0034032	purine nucleoside bisphosphate metabolic...	26	1	2.16	1.00000	Danio_rerio_DN3276_c0_g1_i1.p1
1666	GO:0016485	protein processing	32	1	2.66	1.00000	Danio_rerio_DN1969_c1_g1_i4.p1
1667	GO:0030182	neuron differentiation	136	7	11.29	1.00000	c("Danio_rerio_DN10199_c0_g1_i1.p1", "Danio_rerio_DN10697_c1_g1_i1.p1", "Danio_rerio_DN2088_c0_g1_i4.p1", "Danio_rerio_DN2582_c1_g2_i2.p1", "Danio_rerio_DN4013_c2_g2_i13.p1", "Danio_rerio_DN6562_c0_g1_i1.p1", "Danio_rerio_DN793_c0_g1_i4.p1")
1668	GO:0046128	purine ribonucleoside metabolic process	21	3	1.74	1.00000	c("Danio_rerio_DN11699_c0_g1_i1.p1", "Danio_rerio_DN21140_c0_g1_i1.p1", "Danio_rerio_DN5304_c1_g1_i1.p1")
1669	GO:0046129	purine ribonucleoside biosynthetic proce...	14	3	1.16	1.00000	c("Danio_rerio_DN11699_c0_g1_i1.p1", "Danio_rerio_DN21140_c0_g1_i1.p1", "Danio_rerio_DN5304_c1_g1_i1.p1")
1670	GO:0140053	mitochondrial gene expression	10	1	0.83	1.00000	Danio_rerio_DN3261_c0_g1_i1.p1
1671	GO:0031047	gene silencing by RNA	17	3	1.41	1.00000	c("Danio_rerio_DN1943_c0_g1_i1.p1", "Danio_rerio_DN1943_c0_g1_i3.p1", "Danio_rerio_DN2790_c0_g1_i6.p1")
1672	GO:0140056	organelle localization by membrane tethe...	24	2	1.99	1.00000	c("Danio_rerio_DN18777_c0_g1_i1.p1", "Danio_rerio_DN3919_c0_g1_i5.p1")
1673	GO:0033500	carbohydrate homeostasis	13	1	1.08	1.00000	Danio_rerio_DN2254_c0_g1_i2.p1
1674	GO:0046112	nucleobase biosynthetic process	8	2	0.66	1.00000	c("Danio_rerio_DN1807_c0_g1_i4.p1", "Danio_rerio_DN7341_c0_g1_i1.p1")
1675	GO:0010562	positive regulation of phosphorus metabo...	34	4	2.82	1.00000	c("Danio_rerio_DN38186_c0_g1_i1.p1", "Danio_rerio_DN4449_c0_g1_i10.p1", "Danio_rerio_DN7144_c0_g1_i1.p1", "Danio_rerio_DN737_c0_g1_i1.p1")
1676	GO:0010563	negative regulation of phosphorus metabo...	12	2	1	1.00000	c("Danio_rerio_DN3188_c0_g1_i1.p3", "Danio_rerio_DN5812_c1_g1_i4.p1")
1677	GO:0007584	response to nutrient	7	2	0.58	1.00000	c("Danio_rerio_DN522_c0_g1_i1.p1", "Danio_rerio_DN522_c0_g1_i2.p1")
1678	GO:0010564	regulation of cell cycle process	52	25	4.32	1.00000	c("Danio_rerio_DN13583_c0_g1_i8.p1", "Danio_rerio_DN1833_c0_g1_i34.p1", "Danio_rerio_DN1833_c0_g1_i35.p1", "Danio_rerio_DN2079_c0_g1_i5.p1", "Danio_rerio_DN2094_c0_g1_i11.p1", "Danio_rerio_DN2094_c0_g1_i15.p1", "Danio_rerio_DN35165_c0_g1_i5.p1", "Danio_rerio_DN4382_c0_g2_i1.p1", "Danio_rerio_DN4661_c0_g1_i1.p1", "Danio_rerio_DN5012_c0_g1_i1.p1", "Danio_rerio_DN5059_c0_g1_i7.p1", "Danio_rerio_DN52…
1679	GO:0008064	regulation of actin polymerization or de...	104	9	8.63	1.00000	c("Danio_rerio_DN2206_c0_g1_i12.p1", "Danio_rerio_DN270_c0_g1_i13.p1", "Danio_rerio_DN270_c0_g1_i51.p1", "Danio_rerio_DN2737_c0_g1_i6.p2", "Danio_rerio_DN3008_c1_g1_i4.p1", "Danio_rerio_DN416_c0_g3_i9.p1", "Danio_rerio_DN588_c1_g1_i4.p1", "Danio_rerio_DN773_c0_g1_i3.p1", "Danio_rerio_DN7943_c0_g1_i9.p1")
1680	GO:0015918	sterol transport	9	1	0.75	1.00000	Danio_rerio_DN9184_c0_g1_i2.p1
1681	GO:0061061	muscle structure development	23	1	1.91	1.00000	Danio_rerio_DN9908_c0_g2_i4.p1
1682	GO:1901880	negative regulation of protein depolymer...	33	2	2.74	1.00000	c("Danio_rerio_DN270_c0_g1_i13.p1", "Danio_rerio_DN270_c0_g1_i51.p1")
1683	GO:0090735	DNA repair complex assembly	1	1	0.08	1.00000	Danio_rerio_DN33827_c0_g1_i6.p1
1684	GO:0010569	regulation of double-strand break repair...	5	1	0.41	1.00000	Danio_rerio_DN3218_c0_g3_i2.p1
1685	GO:0009566	fertilization	56	23	4.65	1.00000	c("Danio_rerio_DN1090_c0_g2_i4.p1", "Danio_rerio_DN1090_c0_g2_i5.p1", "Danio_rerio_DN1090_c0_g2_i6.p1", "Danio_rerio_DN1090_c0_g2_i9.p1", "Danio_rerio_DN15461_c1_g1_i1.p1", "Danio_rerio_DN1976_c0_g1_i11.p1", "Danio_rerio_DN1976_c0_g1_i12.p1", "Danio_rerio_DN1976_c0_g1_i20.p1", "Danio_rerio_DN1976_c0_g1_i4.p1", "Danio_rerio_DN1976_c0_g1_i9.p1", "Danio_rerio_DN290_c1_g1_i11.p1", "Danio_rerio_DN290_…
1686	GO:0030177	positive regulation of Wnt signaling pat...	5	1	0.41	1.00000	Danio_rerio_DN2056_c1_g1_i1.p1
1687	GO:0030178	negative regulation of Wnt signaling pat...	17	1	1.41	1.00000	Danio_rerio_DN4908_c4_g1_i1.p1
1688	GO:0002520	immune system development	22	2	1.83	1.00000	c("Danio_rerio_DN2299_c0_g1_i1.p1", "Danio_rerio_DN69662_c0_g1_i1.p1")
1689	GO:0010556	regulation of macromolecule biosynthetic...	1314	109	109.06	1.00000	c("Danio_rerio_DN10195_c0_g2_i2.p1", "Danio_rerio_DN10258_c0_g1_i1.p1", "Danio_rerio_DN1043_c0_g3_i2.p1", "Danio_rerio_DN10476_c0_g1_i1.p1", "Danio_rerio_DN10697_c1_g1_i1.p1", "Danio_rerio_DN11192_c0_g1_i1.p1", "Danio_rerio_DN112_c2_g1_i2.p1", "Danio_rerio_DN11617_c0_g3_i2.p4", "Danio_rerio_DN1165_c2_g1_i2.p1", "Danio_rerio_DN11868_c0_g1_i6.p1", "Danio_rerio_DN1187_c0_g1_i1.p1", "Danio_rerio_DN13…
1690	GO:0010557	positive regulation of macromolecule bio...	78	4	6.47	1.00000	c("Danio_rerio_DN11868_c0_g1_i6.p1", "Danio_rerio_DN13564_c0_g2_i1.p1", "Danio_rerio_DN5142_c0_g1_i1.p1", "Danio_rerio_DN5216_c0_g1_i6.p1")
1691	GO:0046148	pigment biosynthetic process	7	1	0.58	1.00000	Danio_rerio_DN1807_c0_g1_i4.p1
1692	GO:0010558	negative regulation of macromolecule bio...	99	4	8.22	1.00000	c("Danio_rerio_DN16609_c0_g2_i5.p1", "Danio_rerio_DN2391_c0_g1_i1.p1", "Danio_rerio_DN5158_c0_g2_i1.p1", "Danio_rerio_DN84294_c0_g1_i1.p1")
1693	GO:0071166	ribonucleoprotein complex localization	13	2	1.08	1.00000	c("Danio_rerio_DN2791_c0_g1_i2.p1", "Danio_rerio_DN6324_c0_g1_i1.p1")
1694	GO:0018200	peptidyl-glutamic acid modification	5	1	0.41	1.00000	Danio_rerio_DN2980_c0_g1_i1.p1
1695	GO:0072503	cellular divalent inorganic cation homeo...	18	3	1.49	1.00000	c("Danio_rerio_DN10943_c0_g1_i1.p1", "Danio_rerio_DN17907_c0_g1_i7.p1", "Danio_rerio_DN73621_c0_g1_i1.p1")
1696	GO:0006401	RNA catabolic process	41	10	3.4	1.00000	c("Danio_rerio_DN12087_c0_g1_i1.p1", "Danio_rerio_DN1461_c0_g1_i2.p1", "Danio_rerio_DN18589_c0_g1_i1.p1", "Danio_rerio_DN2838_c0_g1_i1.p1", "Danio_rerio_DN2853_c3_g1_i16.p1", "Danio_rerio_DN40_c4_g1_i3.p1", "Danio_rerio_DN4572_c0_g1_i1.p1", "Danio_rerio_DN503_c0_g1_i5.p1", "Danio_rerio_DN598_c0_g1_i1.p1", "Danio_rerio_DN7097_c0_g1_i2.p1")
1697	GO:0006403	RNA localization	16	5	1.33	1.00000	c("Danio_rerio_DN2544_c0_g1_i14.p1", "Danio_rerio_DN2791_c0_g1_i2.p1", "Danio_rerio_DN3034_c0_g1_i1.p1", "Danio_rerio_DN6324_c0_g1_i1.p1", "Danio_rerio_DN90281_c0_g1_i1.p1")
1698	GO:0097035	regulation of membrane lipid distributio...	17	3	1.41	1.00000	c("Danio_rerio_DN2849_c0_g1_i4.p1", "Danio_rerio_DN7424_c0_g1_i1.p1", "Danio_rerio_DN8934_c0_g1_i1.p2")
1699	GO:0006404	RNA import into nucleus	1	1	0.08	1.00000	Danio_rerio_DN3034_c0_g1_i1.p1
1700	GO:0072507	divalent inorganic cation homeostasis	20	3	1.66	1.00000	c("Danio_rerio_DN10943_c0_g1_i1.p1", "Danio_rerio_DN17907_c0_g1_i7.p1", "Danio_rerio_DN73621_c0_g1_i1.p1")
1701	GO:0006405	RNA export from nucleus	14	3	1.16	1.00000	c("Danio_rerio_DN2791_c0_g1_i2.p1", "Danio_rerio_DN6324_c0_g1_i1.p1", "Danio_rerio_DN90281_c0_g1_i1.p1")
1702	GO:0018205	peptidyl-lysine modification	66	11	5.48	1.00000	c("Danio_rerio_DN1448_c0_g1_i2.p1", "Danio_rerio_DN17533_c0_g1_i2.p1", "Danio_rerio_DN263_c0_g1_i25.p1", "Danio_rerio_DN2868_c0_g2_i2.p1", "Danio_rerio_DN4365_c0_g1_i1.p1", "Danio_rerio_DN5358_c0_g1_i1.p1", "Danio_rerio_DN5825_c3_g1_i1.p1", "Danio_rerio_DN6363_c0_g1_i1.p1", "Danio_rerio_DN7026_c0_g1_i12.p1", "Danio_rerio_DN84351_c0_g1_i1.p1", "Danio_rerio_DN886_c0_g1_i1.p1")
1703	GO:0015931	nucleobase-containing compound transport	32	8	2.66	1.00000	c("Danio_rerio_DN23049_c0_g1_i1.p2", "Danio_rerio_DN2544_c0_g1_i14.p1", "Danio_rerio_DN2791_c0_g1_i2.p1", "Danio_rerio_DN3034_c0_g1_i1.p1", "Danio_rerio_DN3071_c0_g1_i1.p1", "Danio_rerio_DN6324_c0_g1_i1.p1", "Danio_rerio_DN90281_c0_g1_i1.p1", "Danio_rerio_DN9475_c0_g1_i5.p1")
1704	GO:0046131	pyrimidine ribonucleoside metabolic proc...	14	2	1.16	1.00000	c("Danio_rerio_DN11699_c0_g1_i1.p1", "Danio_rerio_DN7341_c0_g1_i1.p1")
1705	GO:1901879	regulation of protein depolymerization	33	2	2.74	1.00000	c("Danio_rerio_DN270_c0_g1_i13.p1", "Danio_rerio_DN270_c0_g1_i51.p1")
1706	GO:0046132	pyrimidine ribonucleoside biosynthetic p...	11	2	0.91	1.00000	c("Danio_rerio_DN11699_c0_g1_i1.p1", "Danio_rerio_DN7341_c0_g1_i1.p1")
1707	GO:0018208	peptidyl-proline modification	27	3	2.24	1.00000	c("Danio_rerio_DN1783_c0_g1_i3.p1", "Danio_rerio_DN3114_c0_g1_i1.p1", "Danio_rerio_DN3911_c0_g1_i1.p1")
1708	GO:0018209	peptidyl-serine modification	3	2	0.25	1.00000	c("Danio_rerio_DN5233_c1_g1_i12.p1", "Danio_rerio_DN5233_c1_g1_i7.p1")
1709	GO:0046134	pyrimidine nucleoside biosynthetic proce...	11	2	0.91	1.00000	c("Danio_rerio_DN11699_c0_g1_i1.p1", "Danio_rerio_DN7341_c0_g1_i1.p1")
1710	GO:0030111	regulation of Wnt signaling pathway	27	2	2.24	1.00000	c("Danio_rerio_DN2056_c1_g1_i1.p1", "Danio_rerio_DN4908_c4_g1_i1.p1")
1711	GO:0042326	negative regulation of phosphorylation	10	1	0.83	1.00000	Danio_rerio_DN3188_c0_g1_i1.p3
1712	GO:0042327	positive regulation of phosphorylation	30	3	2.49	1.00000	c("Danio_rerio_DN38186_c0_g1_i1.p1", "Danio_rerio_DN7144_c0_g1_i1.p1", "Danio_rerio_DN737_c0_g1_i1.p1")
1713	GO:0008088	axo-dendritic transport	3	1	0.25	1.00000	Danio_rerio_DN11345_c0_g1_i18.p1
1714	GO:0097742	de novo centriole assembly	2	1	0.17	1.00000	Danio_rerio_DN10938_c0_g1_i8.p1
1715	GO:0050790	regulation of catalytic activity	207	19	17.18	1.00000	c("Danio_rerio_DN13542_c0_g1_i15.p1", "Danio_rerio_DN17169_c0_g2_i1.p1", "Danio_rerio_DN2094_c0_g1_i11.p1", "Danio_rerio_DN2094_c0_g1_i15.p1", "Danio_rerio_DN2318_c0_g1_i5.p1", "Danio_rerio_DN2853_c3_g1_i16.p1", "Danio_rerio_DN2939_c1_g1_i1.p1", "Danio_rerio_DN3188_c0_g1_i1.p3", "Danio_rerio_DN38186_c0_g1_i1.p1", "Danio_rerio_DN41464_c0_g1_i4.p1", "Danio_rerio_DN41464_c0_g1_i6.p1", "Danio_rerio_D…
1716	GO:0097746	regulation of blood vessel diameter	35	1	2.9	1.00000	Danio_rerio_DN18021_c0_g1_i1.p1
1717	GO:0016441	posttranscriptional gene silencing	14	3	1.16	1.00000	c("Danio_rerio_DN1943_c0_g1_i1.p1", "Danio_rerio_DN1943_c0_g1_i3.p1", "Danio_rerio_DN2790_c0_g1_i6.p1")
1718	GO:0050794	regulation of cellular process	4310	338	357.72	1.00000	c("Danio_rerio_DN10061_c0_g1_i7.p1", "Danio_rerio_DN10144_c0_g2_i1.p1", "Danio_rerio_DN10195_c0_g2_i2.p1", "Danio_rerio_DN10199_c0_g1_i1.p1", "Danio_rerio_DN10258_c0_g1_i1.p1", "Danio_rerio_DN10263_c0_g1_i5.p1", "Danio_rerio_DN10263_c0_g1_i7.p1", "Danio_rerio_DN10272_c0_g1_i1.p1", "Danio_rerio_DN10373_c0_g1_i1.p1", "Danio_rerio_DN1043_c0_g3_i2.p1", "Danio_rerio_DN10476_c0_g1_i1.p1", "Danio_rerio_…
1719	GO:0140013	meiotic nuclear division	15	3	1.24	1.00000	c("Danio_rerio_DN1361_c0_g1_i1.p1", "Danio_rerio_DN3124_c0_g1_i2.p1", "Danio_rerio_DN44699_c0_g1_i1.p1")
1720	GO:0140014	mitotic nuclear division	39	23	3.24	1.00000	c("Danio_rerio_DN11791_c0_g1_i4.p1", "Danio_rerio_DN13354_c3_g1_i1.p1", "Danio_rerio_DN1361_c0_g1_i1.p1", "Danio_rerio_DN15448_c0_g2_i2.p1", "Danio_rerio_DN1552_c0_g1_i1.p1", "Danio_rerio_DN1833_c0_g1_i34.p1", "Danio_rerio_DN1833_c0_g1_i35.p1", "Danio_rerio_DN2079_c0_g1_i5.p1", "Danio_rerio_DN2176_c0_g1_i1.p1", "Danio_rerio_DN3208_c0_g1_i2.p1", "Danio_rerio_DN3700_c0_g1_i1.p1", "Danio_rerio_DN437…
1721	GO:0030149	sphingolipid catabolic process	13	1	1.08	1.00000	Danio_rerio_DN435_c0_g1_i2.p1
1722	GO:0033365	protein localization to organelle	70	6	5.81	1.00000	c("Danio_rerio_DN1492_c0_g2_i1.p1", "Danio_rerio_DN16138_c0_g1_i2.p1", "Danio_rerio_DN3034_c0_g1_i1.p1", "Danio_rerio_DN6082_c0_g1_i5.p1", "Danio_rerio_DN8937_c0_g1_i1.p1", "Danio_rerio_DN971_c0_g1_i5.p1")
1723	GO:0003012	muscle system process	43	3	3.57	1.00000	c("Danio_rerio_DN18589_c1_g1_i3.p1", "Danio_rerio_DN3437_c0_g1_i3.p1", "Danio_rerio_DN379_c0_g1_i4.p1")
1724	GO:0003013	circulatory system process	51	2	4.23	1.00000	c("Danio_rerio_DN18021_c0_g1_i1.p1", "Danio_rerio_DN2255_c1_g1_i1.p1")
1725	GO:0003015	heart process	17	2	1.41	1.00000	c("Danio_rerio_DN18021_c0_g1_i1.p1", "Danio_rerio_DN2255_c1_g1_i1.p1")
1726	GO:0071173	spindle assembly checkpoint	11	8	0.91	1.00000	c("Danio_rerio_DN1833_c0_g1_i34.p1", "Danio_rerio_DN1833_c0_g1_i35.p1", "Danio_rerio_DN2079_c0_g1_i5.p1", "Danio_rerio_DN4382_c0_g2_i1.p1", "Danio_rerio_DN5233_c1_g1_i12.p1", "Danio_rerio_DN5233_c1_g1_i7.p1", "Danio_rerio_DN8622_c0_g2_i3.p1", "Danio_rerio_DN8937_c0_g1_i1.p1")
1727	GO:0071174	mitotic spindle checkpoint	11	8	0.91	1.00000	c("Danio_rerio_DN1833_c0_g1_i34.p1", "Danio_rerio_DN1833_c0_g1_i35.p1", "Danio_rerio_DN2079_c0_g1_i5.p1", "Danio_rerio_DN4382_c0_g2_i1.p1", "Danio_rerio_DN5233_c1_g1_i12.p1", "Danio_rerio_DN5233_c1_g1_i7.p1", "Danio_rerio_DN8622_c0_g2_i3.p1", "Danio_rerio_DN8937_c0_g1_i1.p1")
1728	GO:0003018	vascular process in circulatory system	35	1	2.9	1.00000	Danio_rerio_DN18021_c0_g1_i1.p1
1729	GO:0061024	membrane organization	70	3	5.81	1.00000	c("Danio_rerio_DN2849_c0_g1_i4.p1", "Danio_rerio_DN7424_c0_g1_i1.p1", "Danio_rerio_DN8934_c0_g1_i1.p2")
1730	GO:0042330	taxis	94	6	7.8	1.00000	c("Danio_rerio_DN10697_c1_g1_i1.p1", "Danio_rerio_DN2088_c0_g1_i4.p1", "Danio_rerio_DN2582_c1_g2_i2.p1", "Danio_rerio_DN4013_c2_g2_i13.p1", "Danio_rerio_DN49695_c0_g1_i1.p1", "Danio_rerio_DN6562_c0_g1_i1.p1")
1731	GO:0008015	blood circulation	51	2	4.23	1.00000	c("Danio_rerio_DN18021_c0_g1_i1.p1", "Danio_rerio_DN2255_c1_g1_i1.p1")
1732	GO:0061013	regulation of mRNA catabolic process	9	1	0.75	1.00000	Danio_rerio_DN598_c0_g1_i1.p1
1733	GO:0000393	spliceosomal conformational changes to g...	2	1	0.17	1.00000	Danio_rerio_DN79152_c0_g1_i1.p1
1734	GO:0000394	RNA splicing, via endonucleolytic cleava...	4	1	0.33	1.00000	Danio_rerio_DN733_c3_g1_i2.p1
1735	GO:0018065	protein-cofactor linkage	5	1	0.41	1.00000	Danio_rerio_DN84351_c0_g1_i1.p1
1736	GO:0048869	cellular developmental process	364	50	30.21	1.00000	c("Danio_rerio_DN10199_c0_g1_i1.p1", "Danio_rerio_DN10697_c1_g1_i1.p1", "Danio_rerio_DN1090_c0_g2_i4.p1", "Danio_rerio_DN1090_c0_g2_i5.p1", "Danio_rerio_DN1090_c0_g2_i6.p1", "Danio_rerio_DN1090_c0_g2_i9.p1", "Danio_rerio_DN10938_c0_g1_i8.p1", "Danio_rerio_DN11533_c0_g1_i3.p2", "Danio_rerio_DN11617_c0_g3_i2.p4", "Danio_rerio_DN1270_c3_g1_i2.p1", "Danio_rerio_DN1270_c3_g1_i3.p1", "Danio_rerio_DN154…
1737	GO:0045860	positive regulation of protein kinase ac...	23	3	1.91	1.00000	c("Danio_rerio_DN38186_c0_g1_i1.p1", "Danio_rerio_DN7144_c0_g1_i1.p1", "Danio_rerio_DN737_c0_g1_i1.p1")
1738	GO:0072358	cardiovascular system development	54	2	4.48	1.00000	c("Danio_rerio_DN820_c0_g1_i3.p1", "Danio_rerio_DN820_c0_g1_i5.p1")
1739	GO:0072359	circulatory system development	71	2	5.89	1.00000	c("Danio_rerio_DN820_c0_g1_i3.p1", "Danio_rerio_DN820_c0_g1_i5.p1")
1740	GO:0099003	vesicle-mediated transport in synapse	40	1	3.32	1.00000	Danio_rerio_DN713_c0_g1_i12.p1
1741	GO:0048856	anatomical structure development	647	65	53.7	1.00000	c("Danio_rerio_DN10199_c0_g1_i1.p1", "Danio_rerio_DN10543_c0_g1_i4.p1", "Danio_rerio_DN10697_c1_g1_i1.p1", "Danio_rerio_DN1090_c0_g2_i4.p1", "Danio_rerio_DN1090_c0_g2_i5.p1", "Danio_rerio_DN1090_c0_g2_i6.p1", "Danio_rerio_DN1090_c0_g2_i9.p1", "Danio_rerio_DN10938_c0_g1_i8.p1", "Danio_rerio_DN1103_c0_g1_i6.p1", "Danio_rerio_DN11533_c0_g1_i3.p2", "Danio_rerio_DN11650_c0_g1_i3.p1", "Danio_rerio_DN12…
1742	GO:1902224	ketone body metabolic process	1	1	0.08	1.00000	Danio_rerio_DN4318_c0_g1_i1.p1
1743	GO:0048858	cell projection morphogenesis	76	6	6.31	1.00000	c("Danio_rerio_DN10199_c0_g1_i1.p1", "Danio_rerio_DN10697_c1_g1_i1.p1", "Danio_rerio_DN2088_c0_g1_i4.p1", "Danio_rerio_DN2582_c1_g2_i2.p1", "Danio_rerio_DN4013_c2_g2_i13.p1", "Danio_rerio_DN6562_c0_g1_i1.p1")
1744	GO:0008037	cell recognition	47	23	3.9	1.00000	c("Danio_rerio_DN1090_c0_g2_i4.p1", "Danio_rerio_DN1090_c0_g2_i5.p1", "Danio_rerio_DN1090_c0_g2_i6.p1", "Danio_rerio_DN1090_c0_g2_i9.p1", "Danio_rerio_DN15461_c1_g1_i1.p1", "Danio_rerio_DN1976_c0_g1_i11.p1", "Danio_rerio_DN1976_c0_g1_i12.p1", "Danio_rerio_DN1976_c0_g1_i20.p1", "Danio_rerio_DN1976_c0_g1_i4.p1", "Danio_rerio_DN1976_c0_g1_i9.p1", "Danio_rerio_DN2582_c1_g2_i2.p1", "Danio_rerio_DN290_…
1745	GO:0072384	organelle transport along microtubule	8	1	0.66	1.00000	Danio_rerio_DN23523_c0_g1_i7.p1
1746	GO:0008038	neuron recognition	2	1	0.17	1.00000	Danio_rerio_DN2582_c1_g2_i2.p1
1747	GO:0072386	plus-end-directed organelle transport al...	8	1	0.66	1.00000	Danio_rerio_DN23523_c0_g1_i7.p1
1748	GO:0006163	purine nucleotide metabolic process	180	8	14.94	1.00000	c("Danio_rerio_DN11699_c0_g1_i1.p1", "Danio_rerio_DN1807_c0_g1_i4.p1", "Danio_rerio_DN20348_c0_g1_i2.p1", "Danio_rerio_DN21092_c0_g3_i3.p1", "Danio_rerio_DN23455_c0_g1_i1.p1", "Danio_rerio_DN3276_c0_g1_i1.p1", "Danio_rerio_DN4210_c0_g2_i1.p1", "Danio_rerio_DN73283_c0_g1_i1.p1")
1749	GO:0006164	purine nucleotide biosynthetic process	135	7	11.2	1.00000	c("Danio_rerio_DN11699_c0_g1_i1.p1", "Danio_rerio_DN1807_c0_g1_i4.p1", "Danio_rerio_DN20348_c0_g1_i2.p1", "Danio_rerio_DN21092_c0_g3_i3.p1", "Danio_rerio_DN23455_c0_g1_i1.p1", "Danio_rerio_DN4210_c0_g2_i1.p1", "Danio_rerio_DN73283_c0_g1_i1.p1")
1750	GO:0035383	thioester metabolic process	19	1	1.58	1.00000	Danio_rerio_DN3276_c0_g1_i1.p1
1751	GO:2001020	regulation of response to DNA damage sti...	10	1	0.83	1.00000	Danio_rerio_DN3218_c0_g3_i2.p1
1752	GO:0045859	regulation of protein kinase activity	39	6	3.24	1.00000	c("Danio_rerio_DN13542_c0_g1_i15.p1", "Danio_rerio_DN3188_c0_g1_i1.p3", "Danio_rerio_DN38186_c0_g1_i1.p1", "Danio_rerio_DN7144_c0_g1_i1.p1", "Danio_rerio_DN737_c0_g1_i1.p1", "Danio_rerio_DN8403_c0_g1_i3.p1")
1753	GO:2001021	negative regulation of response to DNA d...	3	1	0.25	1.00000	Danio_rerio_DN3218_c0_g3_i2.p1
1754	GO:0050789	regulation of biological process	4536	358	376.47	1.00000	c("Danio_rerio_DN10061_c0_g1_i7.p1", "Danio_rerio_DN10144_c0_g2_i1.p1", "Danio_rerio_DN10195_c0_g2_i2.p1", "Danio_rerio_DN10199_c0_g1_i1.p1", "Danio_rerio_DN10258_c0_g1_i1.p1", "Danio_rerio_DN10263_c0_g1_i5.p1", "Danio_rerio_DN10263_c0_g1_i7.p1", "Danio_rerio_DN10272_c0_g1_i1.p1", "Danio_rerio_DN10373_c0_g1_i1.p1", "Danio_rerio_DN1043_c0_g3_i2.p1", "Danio_rerio_DN10476_c0_g1_i1.p1", "Danio_rerio_…
1755	GO:0048870	cell motility	93	2	7.72	1.00000	c("Danio_rerio_DN4105_c0_g1_i1.p1", "Danio_rerio_DN542_c0_g1_i8.p1")
1756	GO:0048871	multicellular organismal homeostasis	1	1	0.08	1.00000	Danio_rerio_DN12625_c1_g1_i1.p1
1757	GO:0048872	homeostasis of number of cells	5	1	0.41	1.00000	Danio_rerio_DN69662_c0_g1_i1.p1
1758	GO:0044260	cellular macromolecule metabolic process	4025	418	334.06	1.00000	c("Danio_rerio_DN1_c2_g1_i3.p1", "Danio_rerio_DN101_c3_g1_i1.p1", "Danio_rerio_DN10144_c0_g2_i1.p1", "Danio_rerio_DN10195_c0_g2_i2.p1", "Danio_rerio_DN10256_c0_g1_i14.p1", "Danio_rerio_DN10258_c0_g1_i1.p1", "Danio_rerio_DN10354_c0_g1_i2.p1", "Danio_rerio_DN1043_c0_g3_i2.p1", "Danio_rerio_DN10476_c0_g1_i1.p1", "Danio_rerio_DN1053_c0_g1_i2.p1", "Danio_rerio_DN1055_c0_g3_i3.p1", "Danio_rerio_DN10697…
1759	GO:0044262	cellular carbohydrate metabolic process	47	3	3.9	1.00000	c("Danio_rerio_DN2324_c0_g1_i1.p1", "Danio_rerio_DN2338_c0_g1_i2.p1", "Danio_rerio_DN27745_c0_g1_i1.p1")
1760	GO:0072657	protein localization to membrane	26	1	2.16	1.00000	Danio_rerio_DN16138_c0_g1_i2.p1
1761	GO:0033673	negative regulation of kinase activity	6	1	0.5	1.00000	Danio_rerio_DN3188_c0_g1_i1.p3
1762	GO:0044265	cellular macromolecule catabolic process	206	28	17.1	1.00000	c("Danio_rerio_DN1055_c0_g3_i3.p1", "Danio_rerio_DN11691_c0_g1_i2.p1", "Danio_rerio_DN12087_c0_g1_i1.p1", "Danio_rerio_DN13178_c0_g1_i1.p1", "Danio_rerio_DN13178_c0_g1_i3.p1", "Danio_rerio_DN1461_c0_g1_i2.p1", "Danio_rerio_DN15688_c0_g1_i2.p1", "Danio_rerio_DN1710_c0_g1_i2.p1", "Danio_rerio_DN18589_c0_g1_i1.p1", "Danio_rerio_DN1914_c1_g1_i12.p1", "Danio_rerio_DN1914_c1_g1_i7.p1", "Danio_rerio_DN2…
1763	GO:0033674	positive regulation of kinase activity	25	3	2.07	1.00000	c("Danio_rerio_DN38186_c0_g1_i1.p1", "Danio_rerio_DN7144_c0_g1_i1.p1", "Danio_rerio_DN737_c0_g1_i1.p1")
1764	GO:0048878	chemical homeostasis	86	9	7.14	1.00000	c("Danio_rerio_DN10943_c0_g1_i1.p1", "Danio_rerio_DN16710_c0_g1_i2.p1", "Danio_rerio_DN17907_c0_g1_i7.p1", "Danio_rerio_DN2254_c0_g1_i2.p1", "Danio_rerio_DN343_c0_g1_i5.p1", "Danio_rerio_DN343_c0_g1_i8.p1", "Danio_rerio_DN4013_c2_g2_i13.p1", "Danio_rerio_DN73621_c0_g1_i1.p1", "Danio_rerio_DN8910_c0_g1_i1.p1")
1765	GO:0044267	cellular protein metabolic process	2125	194	176.37	1.00000	c("Danio_rerio_DN1_c2_g1_i3.p1", "Danio_rerio_DN10144_c0_g2_i1.p1", "Danio_rerio_DN1053_c0_g1_i2.p1", "Danio_rerio_DN1055_c0_g3_i3.p1", "Danio_rerio_DN10927_c0_g4_i5.p1", "Danio_rerio_DN110_c1_g1_i4.p1", "Danio_rerio_DN1102_c3_g1_i3.p1", "Danio_rerio_DN1114_c3_g1_i3.p1", "Danio_rerio_DN11269_c0_g1_i2.p1", "Danio_rerio_DN1153_c0_g2_i1.p1", "Danio_rerio_DN11583_c0_g1_i4.p1", "Danio_rerio_DN11691_c0…
1766	GO:0022008	neurogenesis	169	8	14.03	1.00000	c("Danio_rerio_DN10199_c0_g1_i1.p1", "Danio_rerio_DN10697_c1_g1_i1.p1", "Danio_rerio_DN2088_c0_g1_i4.p1", "Danio_rerio_DN2582_c1_g2_i2.p1", "Danio_rerio_DN4013_c2_g2_i13.p1", "Danio_rerio_DN5081_c0_g2_i1.p1", "Danio_rerio_DN6562_c0_g1_i1.p1", "Danio_rerio_DN793_c0_g1_i4.p1")
1767	GO:0050776	regulation of immune response	172	2	14.28	1.00000	c("Danio_rerio_DN18021_c0_g1_i1.p1", "Danio_rerio_DN31843_c0_g1_i1.p1")
1768	GO:0003006	developmental process involved in reprod...	60	29	4.98	1.00000	c("Danio_rerio_DN1090_c0_g2_i4.p1", "Danio_rerio_DN1090_c0_g2_i5.p1", "Danio_rerio_DN1090_c0_g2_i6.p1", "Danio_rerio_DN1090_c0_g2_i9.p1", "Danio_rerio_DN15461_c1_g1_i1.p1", "Danio_rerio_DN1976_c0_g1_i11.p1", "Danio_rerio_DN1976_c0_g1_i12.p1", "Danio_rerio_DN1976_c0_g1_i20.p1", "Danio_rerio_DN1976_c0_g1_i4.p1", "Danio_rerio_DN1976_c0_g1_i9.p1", "Danio_rerio_DN2009_c0_g1_i1.p1", "Danio_rerio_DN2146…
1769	GO:0050778	positive regulation of immune response	152	1	12.62	1.00000	Danio_rerio_DN31843_c0_g1_i1.p1
1770	GO:1905462	regulation of DNA duplex unwinding	1	1	0.08	1.00000	Danio_rerio_DN17169_c0_g2_i1.p1
1771	GO:1905463	negative regulation of DNA duplex unwind...	1	1	0.08	1.00000	Danio_rerio_DN17169_c0_g2_i1.p1
1772	GO:0003008	system process	208	10	17.26	1.00000	c("Danio_rerio_DN10543_c0_g1_i4.p1", "Danio_rerio_DN12625_c1_g1_i1.p1", "Danio_rerio_DN18021_c0_g1_i1.p1", "Danio_rerio_DN18589_c1_g1_i3.p1", "Danio_rerio_DN21804_c0_g1_i10.p1", "Danio_rerio_DN2255_c1_g1_i1.p1", "Danio_rerio_DN3437_c0_g1_i3.p1", "Danio_rerio_DN379_c0_g1_i4.p1", "Danio_rerio_DN5388_c0_g1_i2.p2", "Danio_rerio_DN81797_c0_g1_i1.p1")
1773	GO:0032101	regulation of response to external stimu...	39	2	3.24	1.00000	c("Danio_rerio_DN2869_c0_g1_i1.p1", "Danio_rerio_DN38186_c0_g1_i1.p1")
1774	GO:0018022	peptidyl-lysine methylation	24	3	1.99	1.00000	c("Danio_rerio_DN1448_c0_g1_i2.p1", "Danio_rerio_DN17533_c0_g1_i2.p1", "Danio_rerio_DN6363_c0_g1_i1.p1")
1775	GO:0032102	negative regulation of response to exter...	15	2	1.24	1.00000	c("Danio_rerio_DN2869_c0_g1_i1.p1", "Danio_rerio_DN38186_c0_g1_i1.p1")
1776	GO:0032104	regulation of response to extracellular ...	7	1	0.58	1.00000	Danio_rerio_DN38186_c0_g1_i1.p1
1777	GO:0032105	negative regulation of response to extra...	7	1	0.58	1.00000	Danio_rerio_DN38186_c0_g1_i1.p1
1778	GO:0032107	regulation of response to nutrient level...	7	1	0.58	1.00000	Danio_rerio_DN38186_c0_g1_i1.p1
1779	GO:0032108	negative regulation of response to nutri...	7	1	0.58	1.00000	Danio_rerio_DN38186_c0_g1_i1.p1
1780	GO:0044255	cellular lipid metabolic process	313	31	25.98	1.00000	c("Danio_rerio_DN10223_c0_g1_i2.p4", "Danio_rerio_DN11650_c0_g1_i3.p1", "Danio_rerio_DN12050_c0_g1_i1.p1", "Danio_rerio_DN1241_c0_g1_i1.p1", "Danio_rerio_DN12964_c0_g1_i1.p1", "Danio_rerio_DN1368_c0_g1_i2.p1", "Danio_rerio_DN1531_c2_g1_i9.p1", "Danio_rerio_DN24630_c0_g1_i2.p1", "Danio_rerio_DN2724_c0_g1_i2.p1", "Danio_rerio_DN3276_c0_g1_i1.p1", "Danio_rerio_DN3294_c0_g1_i10.p1", "Danio_rerio_DN32…
1781	GO:0006188	IMP biosynthetic process	12	1	1	1.00000	Danio_rerio_DN1807_c0_g1_i4.p1
1782	GO:0044257	cellular protein catabolic process	153	16	12.7	1.00000	c("Danio_rerio_DN1055_c0_g3_i3.p1", "Danio_rerio_DN11691_c0_g1_i2.p1", "Danio_rerio_DN13178_c0_g1_i1.p1", "Danio_rerio_DN13178_c0_g1_i3.p1", "Danio_rerio_DN15688_c0_g1_i2.p1", "Danio_rerio_DN1710_c0_g1_i2.p1", "Danio_rerio_DN1914_c1_g1_i12.p1", "Danio_rerio_DN1914_c1_g1_i7.p1", "Danio_rerio_DN2205_c0_g1_i1.p1", "Danio_rerio_DN2773_c0_g1_i3.p1", "Danio_rerio_DN3183_c0_g1_i1.p1", "Danio_rerio_DN418…
1783	GO:0050727	regulation of inflammatory response	19	1	1.58	1.00000	Danio_rerio_DN2869_c0_g1_i1.p1
1784	GO:0002697	regulation of immune effector process	16	1	1.33	1.00000	Danio_rerio_DN18021_c0_g1_i1.p1
1785	GO:0016198	axon choice point recognition	1	1	0.08	1.00000	Danio_rerio_DN2582_c1_g2_i2.p1
1786	GO:0000380	alternative mRNA splicing, via spliceoso...	10	1	0.83	1.00000	Danio_rerio_DN1489_c4_g1_i1.p1
1787	GO:0015780	nucleotide-sugar transmembrane transport	7	1	0.58	1.00000	Danio_rerio_DN9475_c0_g1_i5.p1
1788	GO:0048812	neuron projection morphogenesis	76	6	6.31	1.00000	c("Danio_rerio_DN10199_c0_g1_i1.p1", "Danio_rerio_DN10697_c1_g1_i1.p1", "Danio_rerio_DN2088_c0_g1_i4.p1", "Danio_rerio_DN2582_c1_g2_i2.p1", "Danio_rerio_DN4013_c2_g2_i13.p1", "Danio_rerio_DN6562_c0_g1_i1.p1")
1789	GO:0044281	small molecule metabolic process	706	49	58.6	1.00000	c("Danio_rerio_DN101_c2_g1_i3.p1", "Danio_rerio_DN1097_c0_g1_i2.p1", "Danio_rerio_DN11535_c0_g1_i1.p1", "Danio_rerio_DN11699_c0_g1_i1.p1", "Danio_rerio_DN1241_c0_g1_i1.p1", "Danio_rerio_DN12780_c2_g1_i1.p1", "Danio_rerio_DN12939_c0_g1_i5.p1", "Danio_rerio_DN1350_c0_g1_i2.p1", "Danio_rerio_DN13852_c0_g2_i12.p1", "Danio_rerio_DN14636_c0_g1_i1.p1", "Danio_rerio_DN14986_c0_g2_i1.p1", "Danio_rerio_DN1…
1790	GO:0044282	small molecule catabolic process	87	3	7.22	1.00000	c("Danio_rerio_DN1097_c0_g1_i2.p1", "Danio_rerio_DN4318_c0_g1_i1.p1", "Danio_rerio_DN504_c6_g1_i3.p1")
1791	GO:0044283	small molecule biosynthetic process	201	22	16.68	1.00000	c("Danio_rerio_DN11699_c0_g1_i1.p1", "Danio_rerio_DN1241_c0_g1_i1.p1", "Danio_rerio_DN1641_c0_g1_i2.p1", "Danio_rerio_DN21092_c0_g3_i3.p1", "Danio_rerio_DN21140_c0_g1_i1.p1", "Danio_rerio_DN2230_c0_g1_i6.p1", "Danio_rerio_DN2324_c0_g1_i1.p1", "Danio_rerio_DN2338_c0_g1_i2.p1", "Danio_rerio_DN2381_c1_g1_i4.p1", "Danio_rerio_DN3780_c0_g1_i2.p1", "Danio_rerio_DN4120_c0_g1_i1.p1", "Danio_rerio_DN4120_…
1792	GO:0050714	positive regulation of protein secretion	6	1	0.5	1.00000	Danio_rerio_DN2254_c0_g1_i2.p1
1793	GO:0002367	cytokine production involved in immune r...	6	1	0.5	1.00000	Danio_rerio_DN18021_c0_g1_i1.p1
1794	GO:0042493	response to drug	32	2	2.66	1.00000	c("Danio_rerio_DN522_c0_g1_i1.p1", "Danio_rerio_DN522_c0_g1_i2.p1")
1795	GO:0002369	T cell cytokine production	5	1	0.41	1.00000	Danio_rerio_DN18021_c0_g1_i1.p1
1796	GO:0071103	DNA conformation change	51	12	4.23	1.00000	c("Danio_rerio_DN10890_c0_g1_i2.p1", "Danio_rerio_DN11791_c0_g1_i4.p1", "Danio_rerio_DN13354_c3_g1_i1.p1", "Danio_rerio_DN1526_c0_g1_i1.p1", "Danio_rerio_DN1526_c0_g1_i4.p1", "Danio_rerio_DN17169_c0_g2_i1.p1", "Danio_rerio_DN1879_c0_g1_i4.p1", "Danio_rerio_DN2176_c0_g1_i1.p1", "Danio_rerio_DN2947_c0_g1_i2.p1", "Danio_rerio_DN34139_c0_g1_i1.p1", "Danio_rerio_DN465_c1_g1_i2.p1", "Danio_rerio_DN9370…
1797	GO:0009394	2'-deoxyribonucleotide metabolic process	3	2	0.25	1.00000	c("Danio_rerio_DN1641_c0_g1_i2.p1", "Danio_rerio_DN79659_c0_g1_i1.p1")
1798	GO:0070646	protein modification by small protein re...	85	17	7.05	1.00000	c("Danio_rerio_DN1055_c0_g3_i3.p1", "Danio_rerio_DN11269_c0_g1_i2.p1", "Danio_rerio_DN11691_c0_g1_i2.p1", "Danio_rerio_DN11950_c0_g1_i1.p1", "Danio_rerio_DN1248_c0_g2_i4.p1", "Danio_rerio_DN13178_c0_g1_i1.p1", "Danio_rerio_DN13178_c0_g1_i3.p1", "Danio_rerio_DN1338_c0_g1_i2.p1", "Danio_rerio_DN1556_c0_g1_i1.p1", "Danio_rerio_DN2099_c0_g1_i2.p1", "Danio_rerio_DN21711_c0_g1_i3.p1", "Danio_rerio_DN41…
1799	GO:0070647	protein modification by small protein co...	240	37	19.92	1.00000	c("Danio_rerio_DN1055_c0_g3_i3.p1", "Danio_rerio_DN110_c1_g1_i4.p1", "Danio_rerio_DN11269_c0_g1_i2.p1", "Danio_rerio_DN11691_c0_g1_i2.p1", "Danio_rerio_DN11950_c0_g1_i1.p1", "Danio_rerio_DN1248_c0_g2_i4.p1", "Danio_rerio_DN13178_c0_g1_i1.p1", "Danio_rerio_DN13178_c0_g1_i3.p1", "Danio_rerio_DN1338_c0_g1_i2.p1", "Danio_rerio_DN1433_c0_g1_i1.p1", "Danio_rerio_DN14623_c0_g1_i11.p1", "Danio_rerio_DN15…
1800	GO:0044270	cellular nitrogen compound catabolic pro...	157	16	13.03	1.00000	c("Danio_rerio_DN12087_c0_g1_i1.p1", "Danio_rerio_DN1461_c0_g1_i2.p1", "Danio_rerio_DN1641_c0_g1_i2.p1", "Danio_rerio_DN18589_c0_g1_i1.p1", "Danio_rerio_DN21092_c0_g3_i3.p1", "Danio_rerio_DN2230_c0_g1_i6.p1", "Danio_rerio_DN2838_c0_g1_i1.p1", "Danio_rerio_DN2853_c3_g1_i16.p1", "Danio_rerio_DN40_c4_g1_i3.p1", "Danio_rerio_DN4572_c0_g1_i1.p1", "Danio_rerio_DN503_c0_g1_i5.p1", "Danio_rerio_DN598_c0_…
1801	GO:0044271	cellular nitrogen compound biosynthetic ...	1944	167	161.35	1.00000	c("Danio_rerio_DN10195_c0_g2_i2.p1", "Danio_rerio_DN10258_c0_g1_i1.p1", "Danio_rerio_DN1043_c0_g3_i2.p1", "Danio_rerio_DN10476_c0_g1_i1.p1", "Danio_rerio_DN10697_c1_g1_i1.p1", "Danio_rerio_DN1083_c4_g1_i1.p1", "Danio_rerio_DN11192_c0_g1_i1.p1", "Danio_rerio_DN112_c2_g1_i2.p1", "Danio_rerio_DN11535_c0_g1_i1.p1", "Danio_rerio_DN11617_c0_g3_i2.p4", "Danio_rerio_DN1165_c2_g1_i2.p1", "Danio_rerio_DN11…
1802	GO:0000375	RNA splicing, via transesterification re...	65	14	5.39	1.00000	c("Danio_rerio_DN1031_c0_g1_i1.p2", "Danio_rerio_DN1198_c0_g1_i1.p1", "Danio_rerio_DN1338_c0_g1_i2.p1", "Danio_rerio_DN14748_c0_g1_i1.p1", "Danio_rerio_DN1489_c4_g1_i1.p1", "Danio_rerio_DN16944_c0_g1_i1.p1", "Danio_rerio_DN2544_c0_g1_i14.p1", "Danio_rerio_DN2871_c0_g1_i3.p1", "Danio_rerio_DN4474_c0_g1_i1.p1", "Danio_rerio_DN5031_c0_g1_i2.p1", "Danio_rerio_DN6005_c0_g1_i1.p1", "Danio_rerio_DN7403_…
1803	GO:0044273	sulfur compound catabolic process	11	2	0.91	1.00000	c("Danio_rerio_DN504_c6_g1_i3.p1", "Danio_rerio_DN891_c1_g1_i3.p1")
1804	GO:0000377	RNA splicing, via transesterification re...	65	14	5.39	1.00000	c("Danio_rerio_DN1031_c0_g1_i1.p2", "Danio_rerio_DN1198_c0_g1_i1.p1", "Danio_rerio_DN1338_c0_g1_i2.p1", "Danio_rerio_DN14748_c0_g1_i1.p1", "Danio_rerio_DN1489_c4_g1_i1.p1", "Danio_rerio_DN16944_c0_g1_i1.p1", "Danio_rerio_DN2544_c0_g1_i14.p1", "Danio_rerio_DN2871_c0_g1_i3.p1", "Danio_rerio_DN4474_c0_g1_i1.p1", "Danio_rerio_DN5031_c0_g1_i2.p1", "Danio_rerio_DN6005_c0_g1_i1.p1", "Danio_rerio_DN7403_…
1805	GO:0012501	programmed cell death	222	9	18.43	1.00000	c("Danio_rerio_DN11015_c0_g1_i1.p1", "Danio_rerio_DN11564_c0_g1_i1.p1", "Danio_rerio_DN134_c0_g6_i1.p1", "Danio_rerio_DN2950_c0_g1_i2.p1", "Danio_rerio_DN3695_c0_g1_i2.p1", "Danio_rerio_DN37_c0_g2_i2.p1", "Danio_rerio_DN3963_c1_g1_i11.p1", "Danio_rerio_DN4565_c0_g2_i1.p1", "Danio_rerio_DN5341_c0_g1_i4.p1")
1806	GO:0072330	monocarboxylic acid biosynthetic process	91	10	7.55	1.00000	c("Danio_rerio_DN1241_c0_g1_i1.p1", "Danio_rerio_DN21092_c0_g3_i3.p1", "Danio_rerio_DN3780_c0_g1_i2.p1", "Danio_rerio_DN4120_c0_g1_i1.p1", "Danio_rerio_DN4120_c0_g1_i2.p1", "Danio_rerio_DN4216_c0_g2_i1.p1", "Danio_rerio_DN501_c3_g1_i7.p1", "Danio_rerio_DN73283_c0_g1_i1.p1", "Danio_rerio_DN7561_c0_g1_i2.p1", "Danio_rerio_DN9625_c0_g1_i1.p1")
1807	GO:0032292	peripheral nervous system axon ensheathm...	4	1	0.33	1.00000	Danio_rerio_DN5081_c0_g2_i1.p1
1808	GO:0047496	vesicle transport along microtubule	8	1	0.66	1.00000	Danio_rerio_DN23523_c0_g1_i7.p1
1809	GO:0006111	regulation of gluconeogenesis	3	2	0.25	1.00000	c("Danio_rerio_DN2324_c0_g1_i1.p1", "Danio_rerio_DN2338_c0_g1_i2.p1")
1810	GO:0045841	negative regulation of mitotic metaphase...	11	8	0.91	1.00000	c("Danio_rerio_DN1833_c0_g1_i34.p1", "Danio_rerio_DN1833_c0_g1_i35.p1", "Danio_rerio_DN2079_c0_g1_i5.p1", "Danio_rerio_DN4382_c0_g2_i1.p1", "Danio_rerio_DN5233_c1_g1_i12.p1", "Danio_rerio_DN5233_c1_g1_i7.p1", "Danio_rerio_DN8622_c0_g2_i3.p1", "Danio_rerio_DN8937_c0_g1_i1.p1")
1811	GO:0000027	ribosomal large subunit assembly	3	0	0.25	1.00000	character(0)
1812	GO:0000045	autophagosome assembly	5	0	0.41	1.00000	character(0)
1813	GO:0000052	citrulline metabolic process	3	0	0.25	1.00000	character(0)
1814	GO:0000056	ribosomal small subunit export from nucl...	1	0	0.08	1.00000	character(0)
1815	GO:0000097	sulfur amino acid biosynthetic process	6	0	0.5	1.00000	character(0)
1816	GO:0000103	sulfate assimilation	3	0	0.25	1.00000	character(0)
1817	GO:0000132	establishment of mitotic spindle orienta...	1	0	0.08	1.00000	character(0)
1818	GO:0000160	phosphorelay signal transduction system	1	0	0.08	1.00000	character(0)
1819	GO:0000183	chromatin silencing at rDNA	1	0	0.08	1.00000	character(0)
1820	GO:0000187	activation of MAPK activity	2	0	0.17	1.00000	character(0)
1821	GO:0000209	protein polyubiquitination	11	0	0.91	1.00000	character(0)
1822	GO:0000255	allantoin metabolic process	4	0	0.33	1.00000	character(0)
1823	GO:0000256	allantoin catabolic process	3	0	0.25	1.00000	character(0)
1824	GO:0000266	mitochondrial fission	2	0	0.17	1.00000	character(0)
1825	GO:0000270	peptidoglycan metabolic process	4	0	0.33	1.00000	character(0)
1826	GO:0000271	polysaccharide biosynthetic process	11	0	0.91	1.00000	character(0)
1827	GO:0000272	polysaccharide catabolic process	8	0	0.66	1.00000	character(0)
1828	GO:0000289	nuclear-transcribed mRNA poly(A) tail sh...	2	0	0.17	1.00000	character(0)
1829	GO:0000291	nuclear-transcribed mRNA catabolic proce...	1	0	0.08	1.00000	character(0)
1830	GO:0000379	tRNA-type intron splice site recognition...	1	0	0.08	1.00000	character(0)
1831	GO:0000422	autophagy of mitochondrion	3	0	0.25	1.00000	character(0)
1832	GO:0000462	maturation of SSU-rRNA from tricistronic...	2	0	0.17	1.00000	character(0)
1833	GO:0000463	maturation of LSU-rRNA from tricistronic...	2	0	0.17	1.00000	character(0)
1834	GO:0000469	cleavage involved in rRNA processing	5	0	0.41	1.00000	character(0)
1835	GO:0000470	maturation of LSU-rRNA	4	0	0.33	1.00000	character(0)
1836	GO:0000711	meiotic DNA repair synthesis	1	0	0.08	1.00000	character(0)
1837	GO:0000712	resolution of meiotic recombination inte...	2	0	0.17	1.00000	character(0)
1838	GO:0000731	DNA synthesis involved in DNA repair	3	0	0.25	1.00000	character(0)
1839	GO:0000959	mitochondrial RNA metabolic process	5	0	0.41	1.00000	character(0)
1840	GO:0001101	response to acid chemical	4	0	0.33	1.00000	character(0)
1841	GO:0001501	skeletal system development	16	0	1.33	1.00000	character(0)
1842	GO:0001503	ossification	9	0	0.75	1.00000	character(0)
1843	GO:0001508	action potential	3	0	0.25	1.00000	character(0)
1844	GO:0001516	prostaglandin biosynthetic process	6	0	0.5	1.00000	character(0)
1845	GO:0001525	angiogenesis	46	0	3.82	1.00000	character(0)
1846	GO:0001539	cilium or flagellum-dependent cell motil...	10	0	0.83	1.00000	character(0)
1847	GO:0001558	regulation of cell growth	17	0	1.41	1.00000	character(0)
1848	GO:0001570	vasculogenesis	2	0	0.17	1.00000	character(0)
1849	GO:0001649	osteoblast differentiation	1	0	0.08	1.00000	character(0)
1850	GO:0001654	eye development	6	0	0.5	1.00000	character(0)
1851	GO:0001655	urogenital system development	2	0	0.17	1.00000	character(0)
1852	GO:0001666	response to hypoxia	1	0	0.08	1.00000	character(0)
1853	GO:0001667	ameboidal-type cell migration	5	0	0.41	1.00000	character(0)
1854	GO:0001676	long-chain fatty acid metabolic process	6	0	0.5	1.00000	character(0)
1855	GO:0001708	cell fate specification	4	0	0.33	1.00000	character(0)
1856	GO:0001731	formation of translation preinitiation c...	1	0	0.08	1.00000	character(0)
1857	GO:0001736	establishment of planar polarity	1	0	0.08	1.00000	character(0)
1858	GO:0001738	morphogenesis of a polarized epithelium	1	0	0.08	1.00000	character(0)
1859	GO:0001755	neural crest cell migration	3	0	0.25	1.00000	character(0)
1860	GO:0001759	organ induction	1	0	0.08	1.00000	character(0)
1861	GO:0001764	neuron migration	5	0	0.41	1.00000	character(0)
1862	GO:0001765	membrane raft assembly	5	0	0.41	1.00000	character(0)
1863	GO:0001775	cell activation	40	0	3.32	1.00000	character(0)
1864	GO:0001776	leukocyte homeostasis	4	0	0.33	1.00000	character(0)
1865	GO:0001818	negative regulation of cytokine producti...	5	0	0.41	1.00000	character(0)
1866	GO:0001819	positive regulation of cytokine producti...	20	0	1.66	1.00000	character(0)
1867	GO:0001822	kidney development	2	0	0.17	1.00000	character(0)
1868	GO:0001836	release of cytochrome c from mitochondri...	1	0	0.08	1.00000	character(0)
1869	GO:0001837	epithelial to mesenchymal transition	2	0	0.17	1.00000	character(0)
1870	GO:0001838	embryonic epithelial tube formation	6	0	0.5	1.00000	character(0)
1871	GO:0001841	neural tube formation	6	0	0.5	1.00000	character(0)
1872	GO:0001843	neural tube closure	6	0	0.5	1.00000	character(0)
1873	GO:0001867	complement activation, lectin pathway	1	0	0.08	1.00000	character(0)
1874	GO:0001881	receptor recycling	1	0	0.08	1.00000	character(0)
1875	GO:0001889	liver development	6	0	0.5	1.00000	character(0)
1876	GO:0001906	cell killing	2	0	0.17	1.00000	character(0)
1877	GO:0001919	regulation of receptor recycling	1	0	0.08	1.00000	character(0)
1878	GO:0001935	endothelial cell proliferation	1	0	0.08	1.00000	character(0)
1879	GO:0001936	regulation of endothelial cell prolifera...	1	0	0.08	1.00000	character(0)
1880	GO:0001937	negative regulation of endothelial cell ...	1	0	0.08	1.00000	character(0)
1881	GO:0001952	regulation of cell-matrix adhesion	2	0	0.17	1.00000	character(0)
1882	GO:0001955	blood vessel maturation	1	0	0.08	1.00000	character(0)
1883	GO:0001959	regulation of cytokine-mediated signalin...	3	0	0.25	1.00000	character(0)
1884	GO:0001960	negative regulation of cytokine-mediated...	1	0	0.08	1.00000	character(0)
1885	GO:0001990	regulation of systemic arterial blood pr...	1	0	0.08	1.00000	character(0)
1886	GO:0002027	regulation of heart rate	3	0	0.25	1.00000	character(0)
1887	GO:0002028	regulation of sodium ion transport	6	0	0.5	1.00000	character(0)
1888	GO:0002062	chondrocyte differentiation	4	0	0.33	1.00000	character(0)
1889	GO:0002063	chondrocyte development	3	0	0.25	1.00000	character(0)
1890	GO:0002065	columnar/cuboidal epithelial cell differ...	6	0	0.5	1.00000	character(0)
1891	GO:0002066	columnar/cuboidal epithelial cell develo...	2	0	0.17	1.00000	character(0)
1892	GO:0002067	glandular epithelial cell differentiatio...	3	0	0.25	1.00000	character(0)
1893	GO:0002068	glandular epithelial cell development	2	0	0.17	1.00000	character(0)
1894	GO:0002115	store-operated calcium entry	1	0	0.08	1.00000	character(0)
1895	GO:0002143	tRNA wobble position uridine thiolation	1	0	0.08	1.00000	character(0)
1896	GO:0002159	desmosome assembly	2	0	0.17	1.00000	character(0)
1897	GO:0002181	cytoplasmic translation	5	0	0.41	1.00000	character(0)
1898	GO:0002182	cytoplasmic translational elongation	4	0	0.33	1.00000	character(0)
1899	GO:0002183	cytoplasmic translational initiation	1	0	0.08	1.00000	character(0)
1900	GO:0002200	somatic diversification of immune recept...	2	0	0.17	1.00000	character(0)
1901	GO:0002228	natural killer cell mediated immunity	1	0	0.08	1.00000	character(0)
1902	GO:0002237	response to molecule of bacterial origin	3	0	0.25	1.00000	character(0)
1903	GO:0002260	lymphocyte homeostasis	4	0	0.33	1.00000	character(0)
1904	GO:0002274	myeloid leukocyte activation	8	0	0.66	1.00000	character(0)
1905	GO:0002370	natural killer cell cytokine production	1	0	0.08	1.00000	character(0)
1906	GO:0002407	dendritic cell chemotaxis	1	0	0.08	1.00000	character(0)
1907	GO:0002429	immune response-activating cell surface ...	15	0	1.24	1.00000	character(0)
1908	GO:0002455	humoral immune response mediated by circ...	4	0	0.33	1.00000	character(0)
1909	GO:0002467	germinal center formation	4	0	0.33	1.00000	character(0)
1910	GO:0002474	antigen processing and presentation of p...	8	0	0.66	1.00000	character(0)
1911	GO:0002478	antigen processing and presentation of e...	1	0	0.08	1.00000	character(0)
1912	GO:0002479	antigen processing and presentation of e...	1	0	0.08	1.00000	character(0)
1913	GO:0002483	antigen processing and presentation of e...	7	0	0.58	1.00000	character(0)
1914	GO:0002521	leukocyte differentiation	8	0	0.66	1.00000	character(0)
1915	GO:0002526	acute inflammatory response	4	0	0.33	1.00000	character(0)
1916	GO:0002532	production of molecular mediator involve...	2	0	0.17	1.00000	character(0)
1917	GO:0002562	somatic diversification of immune recept...	2	0	0.17	1.00000	character(0)
1918	GO:0002568	somatic diversification of T cell recept...	2	0	0.17	1.00000	character(0)
1919	GO:0002573	myeloid leukocyte differentiation	3	0	0.25	1.00000	character(0)
1920	GO:0002673	regulation of acute inflammatory respons...	4	0	0.33	1.00000	character(0)
1921	GO:0002681	somatic recombination of T cell receptor...	2	0	0.17	1.00000	character(0)
1922	GO:0002683	negative regulation of immune system pro...	15	0	1.24	1.00000	character(0)
1923	GO:0002685	regulation of leukocyte migration	2	0	0.17	1.00000	character(0)
1924	GO:0002688	regulation of leukocyte chemotaxis	1	0	0.08	1.00000	character(0)
1925	GO:0002694	regulation of leukocyte activation	11	0	0.91	1.00000	character(0)
1926	GO:0002695	negative regulation of leukocyte activat...	4	0	0.33	1.00000	character(0)
1927	GO:0002696	positive regulation of leukocyte activat...	1	0	0.08	1.00000	character(0)
1928	GO:0002698	negative regulation of immune effector p...	8	0	0.66	1.00000	character(0)
1929	GO:0002699	positive regulation of immune effector p...	1	0	0.08	1.00000	character(0)
1930	GO:0002702	positive regulation of production of mol...	1	0	0.08	1.00000	character(0)
1931	GO:0002705	positive regulation of leukocyte mediate...	1	0	0.08	1.00000	character(0)
1932	GO:0002708	positive regulation of lymphocyte mediat...	1	0	0.08	1.00000	character(0)
1933	GO:0002715	regulation of natural killer cell mediat...	1	0	0.08	1.00000	character(0)
1934	GO:0002717	positive regulation of natural killer ce...	1	0	0.08	1.00000	character(0)
1935	GO:0002720	positive regulation of cytokine producti...	1	0	0.08	1.00000	character(0)
1936	GO:0002727	regulation of natural killer cell cytoki...	1	0	0.08	1.00000	character(0)
1937	GO:0002729	positive regulation of natural killer ce...	1	0	0.08	1.00000	character(0)
1938	GO:0002753	cytoplasmic pattern recognition receptor...	5	0	0.41	1.00000	character(0)
1939	GO:0002755	MyD88-dependent toll-like receptor signa...	24	0	1.99	1.00000	character(0)
1940	GO:0002756	MyD88-independent toll-like receptor sig...	3	0	0.25	1.00000	character(0)
1941	GO:0002761	regulation of myeloid leukocyte differen...	3	0	0.25	1.00000	character(0)
1942	GO:0002768	immune response-regulating cell surface ...	22	0	1.83	1.00000	character(0)
1943	GO:0002792	negative regulation of peptide secretion	1	0	0.08	1.00000	character(0)
1944	GO:0002831	regulation of response to biotic stimulu...	6	0	0.5	1.00000	character(0)
1945	GO:0002832	negative regulation of response to bioti...	5	0	0.41	1.00000	character(0)
1946	GO:0002920	regulation of humoral immune response	4	0	0.33	1.00000	character(0)
1947	GO:0002921	negative regulation of humoral immune re...	3	0	0.25	1.00000	character(0)
1948	GO:0002934	desmosome organization	2	0	0.17	1.00000	character(0)
1949	GO:0002949	tRNA threonylcarbamoyladenosine modifica...	2	0	0.17	1.00000	character(0)
1950	GO:0003002	regionalization	8	0	0.66	1.00000	character(0)
1951	GO:0003044	regulation of systemic arterial blood pr...	1	0	0.08	1.00000	character(0)
1952	GO:0003073	regulation of systemic arterial blood pr...	1	0	0.08	1.00000	character(0)
1953	GO:0003081	regulation of systemic arterial blood pr...	1	0	0.08	1.00000	character(0)
1954	GO:0003156	regulation of animal organ formation	1	0	0.08	1.00000	character(0)
1955	GO:0003309	type B pancreatic cell differentiation	3	0	0.25	1.00000	character(0)
1956	GO:0003323	type B pancreatic cell development	2	0	0.17	1.00000	character(0)
1957	GO:0003333	amino acid transmembrane transport	3	0	0.25	1.00000	character(0)
1958	GO:0003352	regulation of cilium movement	2	0	0.17	1.00000	character(0)
1959	GO:0003407	neural retina development	1	0	0.08	1.00000	character(0)
1960	GO:0005976	polysaccharide metabolic process	28	0	2.32	1.00000	character(0)
1961	GO:0005977	glycogen metabolic process	28	0	2.32	1.00000	character(0)
1962	GO:0005978	glycogen biosynthetic process	11	0	0.91	1.00000	character(0)
1963	GO:0005980	glycogen catabolic process	8	0	0.66	1.00000	character(0)
1964	GO:0005981	regulation of glycogen catabolic process	1	0	0.08	1.00000	character(0)
1965	GO:0005984	disaccharide metabolic process	1	0	0.08	1.00000	character(0)
1966	GO:0005991	trehalose metabolic process	1	0	0.08	1.00000	character(0)
1967	GO:0006013	mannose metabolic process	6	0	0.5	1.00000	character(0)
1968	GO:0006014	D-ribose metabolic process	2	0	0.17	1.00000	character(0)
1969	GO:0006020	inositol metabolic process	3	0	0.25	1.00000	character(0)
1970	GO:0006022	aminoglycan metabolic process	18	0	1.49	1.00000	character(0)
1971	GO:0006023	aminoglycan biosynthetic process	7	0	0.58	1.00000	character(0)
1972	GO:0006024	glycosaminoglycan biosynthetic process	7	0	0.58	1.00000	character(0)
1973	GO:0006026	aminoglycan catabolic process	6	0	0.5	1.00000	character(0)
1974	GO:0006027	glycosaminoglycan catabolic process	6	0	0.5	1.00000	character(0)
1975	GO:0006029	proteoglycan metabolic process	15	0	1.24	1.00000	character(0)
1976	GO:0006047	UDP-N-acetylglucosamine metabolic proces...	1	0	0.08	1.00000	character(0)
1977	GO:0006067	ethanol metabolic process	1	0	0.08	1.00000	character(0)
1978	GO:0006069	ethanol oxidation	1	0	0.08	1.00000	character(0)
1979	GO:0006071	glycerol metabolic process	1	0	0.08	1.00000	character(0)
1980	GO:0006072	glycerol-3-phosphate metabolic process	7	0	0.58	1.00000	character(0)
1981	GO:0006073	cellular glucan metabolic process	28	0	2.32	1.00000	character(0)
1982	GO:0006083	acetate metabolic process	2	0	0.17	1.00000	character(0)
1983	GO:0006085	acetyl-CoA biosynthetic process	5	0	0.41	1.00000	character(0)
1984	GO:0006086	acetyl-CoA biosynthetic process from pyr...	2	0	0.17	1.00000	character(0)
1985	GO:0006089	lactate metabolic process	2	0	0.17	1.00000	character(0)
1986	GO:0006097	glyoxylate cycle	1	0	0.08	1.00000	character(0)
1987	GO:0006098	pentose-phosphate shunt	5	0	0.41	1.00000	character(0)
1988	GO:0006099	tricarboxylic acid cycle	20	0	1.66	1.00000	character(0)
1989	GO:0006101	citrate metabolic process	21	0	1.74	1.00000	character(0)
1990	GO:0006102	isocitrate metabolic process	3	0	0.25	1.00000	character(0)
1991	GO:0006104	succinyl-CoA metabolic process	1	0	0.08	1.00000	character(0)
1992	GO:0006106	fumarate metabolic process	1	0	0.08	1.00000	character(0)
1993	GO:0006108	malate metabolic process	6	0	0.5	1.00000	character(0)
[truncated: 1,933 more rows]
