# Supplementary material for: Germline-related molecular phenotype in Metazoa: conservation and innovation highlighted by comparative transcriptomics
Source: EvoDevo. 2023 Jan 30;14:2. doi: 10.1186/s13227-022-00207-3 (PMC9885605; doi:10.1186/s13227-022-00207-3)
Supplement: Supplementary file 1 — Additional file 1: Zipped directory comprehending more detailed information on the species-specific transcriptomic analyses (transcriptomic statistics, read counts, fasta of upregulated transcripts, GO/IPR enrichment analyses, ratios bootstrap iterations) and extensive results of the comparative analyses (co-upregulated transcripts, co-enriched GO/IPR, comparisons of different cut-off iterations) [file 13227_2022_207_MOESM1_ESM.zip › SUPPLEMENTARY_MATERIAL/Danio_rerio/salmon.isoform.counts.matrix.gonads_vs_soma.edgeR.DE_results]

sampleA	sampleB	logFC	logCPM	PValue	FDR
TRINITY_DN849_c0_g1_i12	gonads	soma	-12.3105489451511	5.50242112853667	2.63407969611052e-35	3.71567528297806e-31
TRINITY_DN1247_c0_g1_i2	gonads	soma	-14.8876617199218	6.3364419721052	4.35931665673591e-35	3.71567528297806e-31
TRINITY_DN667_c0_g1_i15	gonads	soma	-11.1153669558531	5.06911856055273	6.44666010594998e-35	3.71567528297806e-31
TRINITY_DN14706_c0_g2_i5	gonads	soma	-8.79400102167599	4.8686973873926	8.20826262324638e-35	3.71567528297806e-31
TRINITY_DN12357_c0_g1_i3	gonads	soma	-11.3227410167042	5.27681839570037	1.1203649281506e-34	4.05728955080457e-31
TRINITY_DN7744_c0_g1_i6	gonads	soma	-10.3310035005899	4.7780184104143	3.55407435852401e-34	1.0725604068299e-30
TRINITY_DN1107_c0_g1_i60	gonads	soma	-9.18898981018555	5.63573839199018	5.10072341706246e-34	1.31941141303928e-30
TRINITY_DN47_c2_g1_i16	gonads	soma	-13.4090155202869	4.85293815484329	1.28015088934159e-33	2.89746151916353e-30
TRINITY_DN894_c0_g1_i24	gonads	soma	-13.533968755989	4.97851354160233	1.49681225987658e-33	3.01141995439835e-30
TRINITY_DN591_c0_g1_i1	gonads	soma	-8.3032730208353	4.84148916678298	1.71747693622067e-33	3.10983548841476e-30
TRINITY_DN1146_c10_g1_i3	gonads	soma	-9.87373691669504	6.60970923302714	3.11087696421672e-33	5.12078629009747e-30
TRINITY_DN1160_c0_g5_i1	gonads	soma	-8.01028351847484	4.64892242536154	5.27605688708276e-33	7.96113017120063e-30
TRINITY_DN1472_c0_g1_i3	gonads	soma	-13.0646709327339	4.5065646507085	6.42700143628362e-33	8.95182423129135e-30
TRINITY_DN894_c0_g1_i17	gonads	soma	-10.6082154656102	5.95064305104237	7.82009637608965e-33	1.01141775058468e-29
TRINITY_DN18175_c0_g2_i1	gonads	soma	-7.95224739456028	5.37086289267074	1.35703267836299e-32	1.63811938047458e-29
TRINITY_DN3739_c0_g1_i2	gonads	soma	-7.97137061658555	4.86540545913204	3.26837918205574e-32	3.6987838655927e-29
TRINITY_DN11490_c0_g1_i4	gonads	soma	-7.73357821133794	4.70737197853675	4.50519865057774e-32	4.79856658623595e-29
TRINITY_DN4337_c0_g1_i12	gonads	soma	-9.29417332892749	4.84254607525095	7.9605067222257e-32	8.0078275121856e-29
TRINITY_DN26295_c1_g2_i1	gonads	soma	-7.93137630346944	4.67129568862758	8.5314951991821e-32	8.13051492482055e-29
TRINITY_DN12739_c0_g1_i1	gonads	soma	-8.33753580208319	5.13364282512735	9.76010569025392e-32	8.83631168667139e-29
TRINITY_DN1007_c0_g3_i1	gonads	soma	-12.9670162665577	4.40823338183104	1.11569767857601e-31	9.61997041236945e-29
TRINITY_DN22_c12_g1_i4	gonads	soma	-8.6145622353868	4.52043638583596	1.30417367997081e-31	1.07339421923779e-28
TRINITY_DN4216_c0_g1_i1	gonads	soma	-7.6660424024335	5.03665703568189	2.62512800374555e-31	2.06666055494873e-28
TRINITY_DN1934_c1_g1_i3	gonads	soma	-8.36449029760915	4.81710519661582	2.96760405655704e-31	2.23893361050327e-28
TRINITY_DN519_c0_g1_i7	gonads	soma	-9.25871048230829	5.48995290321496	4.0328988723002e-31	2.92094799522959e-28
TRINITY_DN10825_c0_g1_i2	gonads	soma	-7.46154770500756	5.13958593464166	4.23301694680896e-31	2.94797068676423e-28
TRINITY_DN1533_c0_g2_i1	gonads	soma	-8.25900494087599	4.78222121053	4.91212738386656e-31	3.294218168136e-28
TRINITY_DN4247_c0_g1_i1	gonads	soma	-7.56032119309171	5.41196319118212	6.5128772878942e-31	4.21173818042501e-28
TRINITY_DN77_c0_g1_i9	gonads	soma	-8.58622513934809	4.49166667089093	7.52964098472307e-31	4.70135204518554e-28
TRINITY_DN17016_c0_g1_i2	gonads	soma	-7.39537036818234	4.57515694276774	9.77903030679621e-31	5.9022967255053e-28
TRINITY_DN2086_c5_g1_i1	gonads	soma	-8.06236047884324	5.74502468437489	1.28055579668185e-30	7.47968510016721e-28
TRINITY_DN667_c0_g1_i32	gonads	soma	-10.864542912152	6.41027584331329	1.36069388098703e-30	7.69940128219753e-28
TRINITY_DN21727_c0_g1_i1	gonads	soma	-7.30127197877202	4.73055735089646	2.60607941712454e-30	1.39798392891465e-27
TRINITY_DN6619_c0_g1_i12	gonads	soma	-8.69122827787585	7.51393841124019	2.6250319535593e-30	1.39798392891465e-27
TRINITY_DN5299_c3_g2_i5	gonads	soma	-7.88336769208661	4.6791911302385	2.8937681676183e-30	1.4970702917447e-27
TRINITY_DN2772_c0_g2_i4	gonads	soma	-7.9028356214753	4.2298830234584	3.03876514269702e-30	1.52841445663375e-27
TRINITY_DN7062_c0_g1_i8	gonads	soma	-8.33947384429751	5.26112274832382	5.15437807357178e-30	2.51928907592785e-27
TRINITY_DN73_c1_g2_i2	gonads	soma	-10.9115585212433	4.09629157822663	5.28707046364712e-30	2.51928907592785e-27
TRINITY_DN13478_c0_g1_i1	gonads	soma	-8.95140247520174	5.65619157626678	5.59436827881059e-30	2.59736478011342e-27
TRINITY_DN33166_c0_g1_i1	gonads	soma	-7.0479322887915	5.19582876743212	5.84574629980394e-30	2.64622320626375e-27
TRINITY_DN39788_c0_g1_i1	gonads	soma	-8.18046049003001	6.65883591275894	7.4466570671661e-30	3.28869803695553e-27
TRINITY_DN1925_c1_g1_i10	gonads	soma	-9.1127605378058	9.32694686133358	8.66738145280287e-30	3.73667323728337e-27
TRINITY_DN1802_c0_g2_i2	gonads	soma	-10.844516022316	4.02864943072164	1.54491814655595e-29	6.50554253016014e-27
TRINITY_DN786_c0_g1_i3	gonads	soma	-7.01592937118083	5.36860840796869	1.62644939481089e-29	6.52573089745207e-27
TRINITY_DN338_c0_g3_i1	gonads	soma	-7.53813540141324	6.07975088283597	1.63993730150095e-29	6.52573089745207e-27
TRINITY_DN2831_c2_g1_i4	gonads	soma	-7.51245668765693	6.08083008999582	1.65783189530455e-29	6.52573089745207e-27
TRINITY_DN786_c0_g1_i6	gonads	soma	-8.47166878380659	4.8255052350134	1.87821465849705e-29	7.23592187689491e-27
TRINITY_DN12394_c0_g3_i4	gonads	soma	-8.04785348471737	6.83272142631355	2.07374265854595e-29	7.82276214964405e-27
TRINITY_DN3134_c0_g1_i2	gonads	soma	-7.70863441076321	6.56399925761971	3.02449199470954e-29	1.11764237853481e-26
TRINITY_DN1817_c0_g2_i3	gonads	soma	-7.39843714004907	5.44790786718281	4.0593060404721e-29	1.47003708949657e-26
TRINITY_DN11532_c0_g2_i3	gonads	soma	-8.70551579399265	9.91608391682636	4.89296201964152e-29	1.72088590415367e-26
TRINITY_DN12640_c0_g1_i4	gonads	soma	-10.8068203591798	4.00338261576119	4.94207030518533e-29	1.72088590415367e-26
TRINITY_DN625_c22_g1_i3	gonads	soma	-7.20679475230414	5.25667231158292	5.89210157690779e-29	2.01298647647301e-26
TRINITY_DN880_c0_g1_i1	gonads	soma	13.8865858879203	5.34933514742614	8.05927443148261e-29	2.70239411353436e-26
TRINITY_DN77_c0_g1_i7	gonads	soma	-8.96939714190026	4.85455619666926	1.01069852129176e-28	3.32740329545997e-26
TRINITY_DN539_c0_g1_i21	gonads	soma	-12.7056670244686	4.14487444448185	1.17146891894037e-28	3.78781923486664e-26
TRINITY_DN951_c0_g2_i6	gonads	soma	-7.5665695883228	6.14525787272369	1.25566807232843e-28	3.9888389097633e-26
TRINITY_DN413_c0_g2_i1	gonads	soma	-7.425439019702	4.15095756112893	1.89453578291174e-28	5.91454472779014e-26
TRINITY_DN11693_c1_g1_i2	gonads	soma	-7.77244741692788	4.41780882350077	2.30614992497171e-28	7.07753503245133e-26
TRINITY_DN3961_c0_g1_i4	gonads	soma	-6.74495001467125	4.92892118401207	3.31120232656979e-28	9.9926567545332e-26
TRINITY_DN292_c0_g1_i28	gonads	soma	-9.9807009038811	3.92699753910871	3.56305028546217e-28	1.05764182817809e-25
TRINITY_DN10695_c2_g1_i2	gonads	soma	-7.83616367239584	5.05260192729862	3.92187205437398e-28	1.14537640787983e-25
TRINITY_DN12037_c2_g1_i1	gonads	soma	-7.73931838611881	6.21197992669616	4.92711704965172e-28	1.41611600663561e-25
TRINITY_DN2772_c0_g2_i5	gonads	soma	-12.457262080255	3.89418489652572	5.91321322300546e-28	1.6729773723275e-25
TRINITY_DN68_c0_g1_i11	gonads	soma	13.0450331529417	4.51643093292064	6.33760263387514e-28	1.76546109063965e-25
TRINITY_DN1789_c3_g1_i1	gonads	soma	-7.02393608345725	5.00513619761665	8.089293624158e-28	2.21928544928226e-25
TRINITY_DN60596_c1_g1_i2	gonads	soma	-8.4158611538019	4.00979660654384	8.26506204381462e-28	2.23366385712465e-25
TRINITY_DN32999_c0_g1_i5	gonads	soma	-9.15552079081802	3.96200340727047	8.96839624908355e-28	2.38809927767876e-25
TRINITY_DN1151_c0_g2_i1	gonads	soma	-8.95821418280773	7.59103053073924	1.0666671027832e-27	2.79915090291238e-25
TRINITY_DN3958_c0_g2_i1	gonads	soma	-8.82135559037805	4.98825133008027	1.09769978014844e-27	2.83943570273541e-25
TRINITY_DN6492_c3_g3_i2	gonads	soma	-7.42199783031852	5.73614772102113	1.74871856502563e-27	4.40878395985611e-25
TRINITY_DN3418_c1_g1_i1	gonads	soma	-6.90057209414128	5.43673566171739	1.75309242342541e-27	4.40878395985611e-25
TRINITY_DN78967_c0_g1_i1	gonads	soma	-6.85000952815285	6.09975885023531	2.4040646757518e-27	5.96306836764903e-25
TRINITY_DN497_c0_g1_i4	gonads	soma	-6.59665239396815	4.75519379014955	2.43937362017201e-27	5.96888353249385e-25
TRINITY_DN7679_c0_g1_i3	gonads	soma	-8.07964554357763	3.98209583806734	2.62555220856831e-27	6.33878317873953e-25
TRINITY_DN6411_c1_g1_i2	gonads	soma	-7.78437735032351	6.62283330216712	2.8561206944834e-27	6.74902384947203e-25
TRINITY_DN814_c0_g1_i24	gonads	soma	-12.4658962656403	3.90291098519106	2.87002173971031e-27	6.74902384947203e-25
TRINITY_DN9659_c0_g1_i2	gonads	soma	-7.81240073218247	4.15532288633827	3.03655638425827e-27	7.04909313458518e-25
TRINITY_DN410_c4_g1_i3	gonads	soma	-7.43393522859743	4.98081605156818	3.95937357755684e-27	9.04435525805972e-25
TRINITY_DN24224_c0_g1_i5	gonads	soma	12.9340090837408	4.40695214328887	3.995959687661e-27	9.04435525805972e-25
TRINITY_DN1661_c0_g1_i8	gonads	soma	-8.81755649636862	3.97036818839532	4.66167014394423e-27	1.04208470736294e-24
TRINITY_DN10695_c2_g1_i7	gonads	soma	-8.83193316887958	4.63875059352905	6.10842987808894e-27	1.34884560734825e-24
TRINITY_DN13380_c0_g1_i1	gonads	soma	-6.47967017232608	4.63756864890266	6.23264850053989e-27	1.35969357107561e-24
TRINITY_DN177_c0_g2_i1	gonads	soma	-7.87929320315274	8.798009811526	6.97573709553425e-27	1.50368656653379e-24
TRINITY_DN14021_c0_g1_i1	gonads	soma	-9.01847280079613	3.870660631444	8.42629221396217e-27	1.79499850727309e-24
TRINITY_DN8872_c0_g1_i6	gonads	soma	-8.70898571471497	3.84935774617151	1.00842507095082e-26	2.1232038092682e-24
TRINITY_DN1821_c0_g1_i17	gonads	soma	-12.3402420012977	3.77595090858431	1.02847274354585e-26	2.14052367441203e-24
TRINITY_DN8633_c0_g1_i1	gonads	soma	-7.40390597712388	5.42827174242756	1.10923624547395e-26	2.282379624636e-24
TRINITY_DN26434_c0_g2_i1	gonads	soma	-7.47355265156144	4.30250791304421	1.13020914548904e-26	2.29940415700788e-24
TRINITY_DN13_c5_g1_i1	gonads	soma	-6.75855094181106	6.30261254906945	1.54457686366774e-26	3.10751703004797e-24
TRINITY_DN2085_c0_g1_i15	gonads	soma	-6.20362355673937	4.44014984772847	1.91555337794354e-26	3.81153022136525e-24
TRINITY_DN12689_c4_g1_i1	gonads	soma	-7.02277038907041	4.15089811702633	2.37979889274805e-26	4.68380636423793e-24
TRINITY_DN125_c8_g1_i1	gonads	soma	-8.13632554849831	6.77763194072639	2.70633094324691e-26	5.26919724616902e-24
TRINITY_DN1296_c0_g1_i5	gonads	soma	-7.08159193504746	4.57348381915949	3.42217775446886e-26	6.59206091491144e-24
TRINITY_DN8855_c0_g1_i5	gonads	soma	-7.63057691979768	8.66769377334636	3.75184886243355e-26	7.09767010068513e-24
TRINITY_DN357_c5_g2_i1	gonads	soma	-8.17910222109795	5.63292873654748	3.76305478359625e-26	7.09767010068513e-24
TRINITY_DN6145_c0_g1_i3	gonads	soma	-6.37837022611721	4.74779880716262	5.24753069478408e-26	9.79557095777891e-24
TRINITY_DN5136_c0_g1_i4	gonads	soma	-8.04854016356283	9.48570086337052	7.44576087716441e-26	1.37571828778384e-23
TRINITY_DN6411_c1_g1_i3	gonads	soma	-8.7844223717021	8.6755242068832	7.83865466275809e-26	1.43368201998546e-23
TRINITY_DN4270_c1_g1_i1	gonads	soma	-5.8760708684147	4.82787417035704	9.92458724599021e-26	1.78902199077221e-23
TRINITY_DN6798_c0_g1_i1	gonads	soma	-6.02786207914721	5.45872821543969	9.97908107737303e-26	1.78902199077221e-23
TRINITY_DN459_c0_g1_i6	gonads	soma	-6.48668213560046	6.02653041984235	1.0674167345555e-25	1.89487400123495e-23
TRINITY_DN3417_c4_g1_i4	gonads	soma	-7.5538097745289	3.75289579399542	1.09012819630846e-25	1.91640303403468e-23
TRINITY_DN1170_c0_g1_i15	gonads	soma	-7.30995780782317	4.25698391756841	1.17976605923495e-25	2.05404077255454e-23
TRINITY_DN4600_c2_g1_i2	gonads	soma	-9.3071750917669	7.37194512871629	1.2478898744134e-25	2.15195637676224e-23
TRINITY_DN4671_c0_g1_i1	gonads	soma	-6.09788230367587	5.34795584604513	1.46921713780467e-25	2.50972780322917e-23
TRINITY_DN655_c4_g2_i1	gonads	soma	-6.37949953620495	5.94563537447171	1.61414072232338e-25	2.73151832328125e-23
TRINITY_DN3308_c0_g1_i6	gonads	soma	-8.55869905036554	7.34117754267042	1.91768214744635e-25	3.21513617072324e-23
TRINITY_DN8602_c0_g1_i1	gonads	soma	-6.32288571842224	5.66383671527454	2.46617141979333e-25	4.09678586221998e-23
TRINITY_DN319_c0_g1_i6	gonads	soma	-12.2348207687895	3.66934046709644	3.04141254403229e-25	5.00644153952661e-23
TRINITY_DN7662_c1_g2_i2	gonads	soma	-7.61606653693425	4.28455922426114	3.95270259262638e-25	6.44789061663837e-23
TRINITY_DN61_c0_g1_i36	gonads	soma	-8.18272110329908	3.94517714244859	4.70643723613614e-25	7.60888027095688e-23
TRINITY_DN5154_c1_g1_i1	gonads	soma	-8.18407046143732	7.22330999176034	5.24938780254994e-25	8.41156326909484e-23
TRINITY_DN17145_c1_g1_i4	gonads	soma	-9.62931296697921	3.59821295175878	6.63096231765609e-25	1.05321784812104e-22
TRINITY_DN110_c0_g1_i17	gonads	soma	-12.4673777576637	3.90445586029907	7.64222442036031e-25	1.20328484851708e-22
TRINITY_DN1000_c0_g1_i2	gonads	soma	-6.53725990083264	5.48044439764557	9.04931568935716e-25	1.41255137230336e-22
TRINITY_DN1392_c0_g1_i6	gonads	soma	-6.62613728551626	4.83729657264179	9.26792054478066e-25	1.42628030767212e-22
TRINITY_DN1192_c47_g1_i1	gonads	soma	-7.86946763494554	3.80766606264263	9.29480732895069e-25	1.42628030767212e-22
TRINITY_DN4773_c0_g1_i2	gonads	soma	-7.09441059807664	6.39500050668261	9.61679457521614e-25	1.4632882300289e-22
TRINITY_DN38_c2_g1_i2	gonads	soma	-8.0826641638325	6.65655694981742	1.02269176271075e-24	1.54315664561696e-22
TRINITY_DN8179_c0_g2_i1	gonads	soma	-6.76961834751888	5.56540014063507	1.17081511719405e-24	1.75206192785393e-22
TRINITY_DN86_c2_g1_i4	gonads	soma	-7.47456239435463	6.16715845123988	1.2398353149733e-24	1.84013918428045e-22
TRINITY_DN5423_c0_g1_i40	gonads	soma	-12.1956772817235	3.62977238569954	1.28310559437358e-24	1.88345832244949e-22
TRINITY_DN11240_c0_g1_i16	gonads	soma	-9.63476279597826	6.56248021394021	1.28982621076786e-24	1.88345832244949e-22
TRINITY_DN5040_c0_g1_i2	gonads	soma	-8.88600148884243	6.20632136836525	1.54693264908482e-24	2.24082475815831e-22
TRINITY_DN149_c0_g1_i7	gonads	soma	-9.61374609766004	3.5552689999591	1.87813535193235e-24	2.6989997474158e-22
TRINITY_DN9530_c0_g1_i1	gonads	soma	-6.84732611053409	6.54012489162783	1.89365117432095e-24	2.6998694341283e-22
TRINITY_DN3815_c0_g1_i1	gonads	soma	-6.99852422922666	6.01694277595497	2.08870332252624e-24	2.95469930163927e-22
TRINITY_DN2683_c0_g1_i19	gonads	soma	-6.09413048819173	5.98423148378925	2.50734342992388e-24	3.5194160841575e-22
TRINITY_DN11823_c0_g1_i14	gonads	soma	-7.08422355016657	5.70600818057434	2.82817508139279e-24	3.93921278452149e-22
TRINITY_DN5248_c0_g2_i1	gonads	soma	-7.26444218927589	4.10066348330365	3.12335492603196e-24	4.3171440950886e-22
TRINITY_DN3984_c0_g1_i4	gonads	soma	-7.75363293292497	4.83845809769077	4.01867342079036e-24	5.51258482047356e-22
TRINITY_DN6432_c0_g1_i1	gonads	soma	-12.0770378663347	3.5096405965085	4.10832598584954e-24	5.59319237787801e-22
TRINITY_DN1840_c0_g1_i13	gonads	soma	-6.06712504836687	4.28936380369432	4.34087617102489e-24	5.86568991259311e-22
TRINITY_DN6560_c0_g1_i6	gonads	soma	-9.95747678094573	7.53230952784124	7.08386751970046e-24	9.50130290216416e-22
TRINITY_DN1010_c2_g1_i3	gonads	soma	-6.59830785793974	5.87155389154249	7.90370830134346e-24	1.05229739862078e-21
TRINITY_DN4646_c0_g1_i1	gonads	soma	-5.80887040385724	5.57297591201305	9.92759157617512e-24	1.31210876401316e-21
TRINITY_DN3141_c8_g1_i1	gonads	soma	-7.33209004348664	4.16898217738262	1.24235300558552e-23	1.63009317914036e-21
TRINITY_DN11240_c0_g1_i13	gonads	soma	-12.6334539465287	4.07192447717703	1.31369320595504e-23	1.71129804893726e-21
TRINITY_DN17642_c0_g1_i2	gonads	soma	-7.03872524718541	3.95889767633669	1.63357186392533e-23	2.11279183857828e-21
TRINITY_DN73000_c0_g1_i1	gonads	soma	-7.76500559202947	6.36592505246943	1.68644076558558e-23	2.16570091790483e-21
TRINITY_DN8617_c0_g1_i6	gonads	soma	-6.7289103061737	3.78453070714031	2.15249364179819e-23	2.73572030669107e-21
TRINITY_DN315_c1_g1_i16	gonads	soma	-8.23557492345673	4.18796581371704	2.16053462117867e-23	2.73572030669107e-21
TRINITY_DN10278_c0_g1_i13	gonads	soma	-6.82293022371696	4.1603186802108	2.24482062065044e-23	2.82270604014705e-21
TRINITY_DN7082_c1_g1_i2	gonads	soma	-5.95013607860258	4.44392405956794	2.85836248557367e-23	3.56940479491603e-21
TRINITY_DN8480_c0_g1_i1	gonads	soma	-8.6130067736373	3.70447196270491	3.05761927443152e-23	3.79207617822819e-21
TRINITY_DN3578_c0_g1_i27	gonads	soma	-6.43843873793813	6.75357348454272	3.25340590226586e-23	4.00744358315156e-21
TRINITY_DN10537_c0_g1_i6	gonads	soma	-5.40144868839189	4.90470734787715	3.53738593497697e-23	4.32780048139378e-21
TRINITY_DN8213_c0_g1_i1	gonads	soma	5.84084745281106	5.11840955449585	4.951488431635e-23	6.01722154574597e-21
TRINITY_DN123_c0_g1_i16	gonads	soma	-6.56074574854661	6.65667559875597	5.07822050024873e-23	6.13008923986691e-21
TRINITY_DN11617_c1_g1_i2	gonads	soma	-7.63970853380177	5.01650958481331	6.37976300559976e-23	7.65022309552284e-21
TRINITY_DN910_c0_g2_i7	gonads	soma	-7.7257187439249	5.34277279046621	6.55388748807494e-23	7.80731847016927e-21
TRINITY_DN12052_c0_g1_i4	gonads	soma	-7.49920202198679	3.85134075144447	6.71139193276597e-23	7.9426910932414e-21
TRINITY_DN1233_c0_g1_i6	gonads	soma	-5.41404941660389	5.28939993377319	6.78479878455208e-23	7.97742542804445e-21
TRINITY_DN1208_c1_g1_i4	gonads	soma	-7.42109047254222	4.27381066663335	6.86889687886689e-23	8.02420101842856e-21
TRINITY_DN64_c0_g2_i3	gonads	soma	6.33149531421084	4.84204038965433	8.03151410806162e-23	9.32221961247896e-21
TRINITY_DN5763_c2_g1_i1	gonads	soma	-7.65989435329909	4.25724357087031	9.05655365339575e-23	1.0445032930066e-20
TRINITY_DN11240_c0_g1_i5	gonads	soma	-10.128360455579	3.31851882198651	9.76375236219274e-23	1.11893837988749e-20
TRINITY_DN5299_c3_g2_i4	gonads	soma	-8.39628642244407	6.58686093723548	1.37582561577938e-22	1.56679713364259e-20
TRINITY_DN7744_c0_g1_i1	gonads	soma	-9.24761222091945	10.4011488628277	1.41350692015396e-22	1.59964811270173e-20
TRINITY_DN5820_c0_g1_i10	gonads	soma	-6.94766779466816	4.2247398644148	1.5033842057091e-22	1.69079365296737e-20
TRINITY_DN10032_c0_g1_i8	gonads	soma	-5.18118056403691	4.921799616628	1.51625674121262e-22	1.69474449463808e-20
TRINITY_DN80061_c0_g1_i1	gonads	soma	-7.15644968251613	4.72081429763954	1.71609838495173e-22	1.90634315682951e-20
TRINITY_DN1296_c0_g2_i5	gonads	soma	-5.12116555510494	4.60021610011105	2.03365582461148e-22	2.24532963513659e-20
TRINITY_DN1051_c0_g1_i14	gonads	soma	-8.30888810986408	4.5805126098397	2.09532882546801e-22	2.29940115410602e-20
TRINITY_DN154_c4_g1_i15	gonads	soma	12.3423308835036	3.82566115057446	2.50827721079653e-22	2.73598647324656e-20
TRINITY_DN551_c2_g1_i2	gonads	soma	-5.15259896380284	5.16816674567057	2.60552860535868e-22	2.81051585863523e-20
TRINITY_DN9004_c0_g2_i1	gonads	soma	-7.67780135804537	3.41587664071521	2.60764712128303e-22	2.81051585863523e-20
TRINITY_DN12581_c0_g1_i1	gonads	soma	-7.72095971994621	3.66946934774765	3.01073811901431e-22	3.22576539177468e-20
TRINITY_DN15995_c0_g1_i5	gonads	soma	-6.60838550288981	6.60723251901304	3.38074254035255e-22	3.60088853989198e-20
TRINITY_DN1070_c0_g1_i4	gonads	soma	-8.22731352996535	3.36531810317748	3.64901245290259e-22	3.85527343349043e-20
TRINITY_DN6312_c0_g2_i1	gonads	soma	-7.81200842445534	4.29235596746084	3.66215845010413e-22	3.85527343349043e-20
TRINITY_DN16231_c0_g1_i1	gonads	soma	-5.99719862627289	5.30433024694133	3.90462289568923e-22	4.08676339723959e-20
TRINITY_DN371_c0_g1_i11	gonads	soma	-6.5728229713818	4.12597224820531	4.41897334831072e-22	4.59852588608404e-20
TRINITY_DN2347_c1_g2_i4	gonads	soma	-7.51660615799942	3.74299617702931	4.44966459975395e-22	4.60400439472827e-20
TRINITY_DN2055_c0_g1_i4	gonads	soma	-5.20294432330748	5.33855045972701	4.79060590931611e-22	4.92860802272653e-20
TRINITY_DN687_c3_g1_i2	gonads	soma	-7.14398514950026	6.90373000010319	4.95112448661347e-22	5.06497237735085e-20
TRINITY_DN23999_c0_g1_i1	gonads	soma	-6.37550375254416	4.11923655110674	5.81842128137996e-22	5.91877270460376e-20
TRINITY_DN4904_c0_g1_i1	gonads	soma	-6.55213611147112	7.46473741464322	7.58736861638409e-22	7.67511081211546e-20
TRINITY_DN1055_c3_g2_i1	gonads	soma	-6.60253203699747	7.97941890450754	9.27812168206498e-22	9.33327496095281e-20
TRINITY_DN2874_c1_g1_i2	gonads	soma	-5.80715712465027	5.49352329394593	9.84181204952186e-22	9.84561827517637e-20
TRINITY_DN8285_c2_g1_i2	gonads	soma	-6.90660763820592	5.18205135268484	1.01589476456876e-21	1.0107036539586e-19
TRINITY_DN1945_c0_g1_i4	gonads	soma	-8.10048328408497	3.71922404210555	1.27131431827279e-21	1.25790646781232e-19
TRINITY_DN3137_c0_g1_i1	gonads	soma	5.63207235579314	4.64124113826133	1.6896781371331e-21	1.66277184940592e-19
TRINITY_DN2933_c0_g1_i5	gonads	soma	-5.61570486898803	3.99578515606925	1.77963878863848e-21	1.74183348896632e-19
TRINITY_DN7142_c1_g1_i1	gonads	soma	5.54681313562272	4.64885094945399	1.99298748336932e-21	1.94016260007356e-19
TRINITY_DN12619_c0_g1_i13	gonads	soma	-8.20362000417377	3.35520681174081	2.0793183766036e-21	2.01270986036302e-19
TRINITY_DN29369_c0_g2_i10	gonads	soma	-7.74120817821746	3.33222411715654	2.08974128098662e-21	2.01270986036302e-19
TRINITY_DN1749_c8_g1_i2	gonads	soma	-5.04808330344734	4.76978386929967	2.15763082417098e-21	2.06710165784465e-19
TRINITY_DN667_c0_g1_i40	gonads	soma	-6.48709917136051	8.49218547482815	2.1864913126452e-21	2.08372622095088e-19
TRINITY_DN18075_c0_g2_i2	gonads	soma	-6.52384086198697	4.48571042181504	2.40895216955741e-21	2.28371188137047e-19
TRINITY_DN67_c5_g1_i2	gonads	soma	-5.80205375042125	4.12870290775983	2.51215267920205e-21	2.36914315428706e-19
TRINITY_DN12475_c0_g1_i6	gonads	soma	-9.34299241474633	3.27967532187157	2.60033987290473e-21	2.43609698635635e-19
TRINITY_DN593_c0_g1_i11	gonads	soma	-7.62657579784818	3.36361105090708	2.61495369599702e-21	2.43609698635635e-19
TRINITY_DN12565_c0_g1_i9	gonads	soma	-6.42053657728667	5.03102651450519	2.62350976053177e-21	2.43609698635635e-19
TRINITY_DN7739_c0_g1_i3	gonads	soma	-6.61548886610271	3.60154303167397	2.72862468807951e-21	2.52077587893142e-19
TRINITY_DN223_c4_g1_i5	gonads	soma	12.8874608666666	4.36104886509923	2.85189875006071e-21	2.62128582067763e-19
TRINITY_DN655_c3_g1_i2	gonads	soma	-8.30254057853794	7.79712068448181	3.04277252283881e-21	2.78260010459809e-19
TRINITY_DN61_c0_g1_i19	gonads	soma	-8.54256841886384	5.6714602205644	3.30046244253077e-21	3.00308911793491e-19
TRINITY_DN1262_c0_g1_i8	gonads	soma	-5.85947387183317	4.06102849284711	3.38452916227379e-21	3.06418347706457e-19
TRINITY_DN3875_c1_g1_i2	gonads	soma	-7.17951740298898	3.24649555136537	3.53668616573362e-21	3.18600877626561e-19
TRINITY_DN95287_c0_g1_i1	gonads	soma	-5.365424110716	4.6675982374343	3.63677647281104e-21	3.25995601946482e-19
TRINITY_DN3471_c0_g1_i1	gonads	soma	-6.49742929622571	8.05057523064458	3.82934424157211e-21	3.4156618808939e-19
TRINITY_DN34862_c0_g1_i2	gonads	soma	-8.10293654002576	3.22729873417212	4.40921172616484e-21	3.91360768263072e-19
TRINITY_DN22_c0_g2_i4	gonads	soma	-7.61331907940532	8.63507947573864	5.26576858337423e-21	4.65108642630035e-19
TRINITY_DN388_c2_g1_i15	gonads	soma	-6.08239347752346	5.5420539851612	5.64439849446736e-21	4.96131667666605e-19
TRINITY_DN1568_c0_g1_i2	gonads	soma	-7.09599024338963	5.54828908085663	6.61530363634524e-21	5.78663299243011e-19
TRINITY_DN3051_c3_g1_i1	gonads	soma	-8.6062834319079	3.0620020719553	6.99868920249073e-21	6.09256083603364e-19
TRINITY_DN20840_c1_g1_i1	gonads	soma	-9.1179632835377	3.0518003650588	7.2167483953257e-21	6.25232838249581e-19
TRINITY_DN12338_c0_g1_i4	gonads	soma	-7.45365567426996	3.19986697531828	7.31746448285823e-21	6.30939663767209e-19
TRINITY_DN4922_c0_g1_i44	gonads	soma	-5.67518268463082	4.88024185211518	7.91464285334293e-21	6.79196389315073e-19
TRINITY_DN1895_c0_g1_i1	gonads	soma	5.29399793460138	4.66795398128591	8.09673438189197e-21	6.91545138928858e-19
TRINITY_DN1963_c1_g1_i1	gonads	soma	-5.3066662006294	4.44622744288738	8.80632838384703e-21	7.48620601156424e-19
TRINITY_DN1017_c13_g1_i1	gonads	soma	-6.26975613338429	3.52250516156998	8.86220256609397e-21	7.49850008711512e-19
TRINITY_DN10278_c0_g1_i16	gonads	soma	-10.1877482017442	6.76865124532144	9.61054650024365e-21	8.09386816185636e-19
TRINITY_DN3007_c0_g1_i1	gonads	soma	-8.69695223654679	8.85269852334819	9.8488773039683e-21	8.25618617328491e-19
TRINITY_DN14170_c0_g1_i7	gonads	soma	-6.12172292355446	3.6050099382188	1.01806931628849e-20	8.49501433642197e-19
TRINITY_DN12581_c0_g2_i1	gonads	soma	-6.65414613914645	7.57283142931223	1.04044208519437e-20	8.64187377826349e-19
TRINITY_DN6957_c0_g1_i2	gonads	soma	-6.39246926981831	3.78233842458678	1.12074591483636e-20	9.26636816435705e-19
TRINITY_DN113_c0_g1_i8	gonads	soma	-7.99865542659283	3.97417206454045	1.26474692969668e-20	1.04094421163718e-18
TRINITY_DN3306_c4_g1_i6	gonads	soma	-6.72265689141496	3.52894297376922	1.3768297152039e-20	1.1280658666605e-18
TRINITY_DN36340_c0_g1_i4	gonads	soma	-6.21743024762242	3.52837566490403	1.44930537840668e-20	1.1820978597662e-18
TRINITY_DN6826_c0_g2_i1	gonads	soma	5.33682244436796	5.38570282453081	1.45643742143876e-20	1.1823774828613e-18
TRINITY_DN1055_c2_g1_i6	gonads	soma	-6.46435292251736	5.40412787556321	1.46270810272784e-20	1.1823774828613e-18
TRINITY_DN10067_c0_g1_i1	gonads	soma	-8.60665658549097	3.03409945726774	1.47770467286665e-20	1.18919104495984e-18
TRINITY_DN202_c0_g1_i1	gonads	soma	-5.77205800870737	6.82986501331602	1.50312946672128e-20	1.20429934751868e-18
TRINITY_DN3768_c4_g1_i1	gonads	soma	-5.64951762658266	3.78685894117244	1.51708065821562e-20	1.21012244397842e-18
TRINITY_DN25703_c0_g1_i3	gonads	soma	-6.05758024943755	3.88463751517325	1.69329499828618e-20	1.34475844447227e-18
TRINITY_DN670_c1_g2_i4	gonads	soma	-6.17465823745122	3.53011355385612	1.90739105214068e-20	1.50817160616207e-18
TRINITY_DN8659_c0_g1_i1	gonads	soma	-5.237739280759	5.24898747814158	2.00704646720791e-20	1.5789397939309e-18
TRINITY_DN22700_c0_g1_i2	gonads	soma	-5.40953774120338	6.42836882173891	2.01433198430462e-20	1.5789397939309e-18
TRINITY_DN3671_c0_g1_i2	gonads	soma	-11.9581489675343	3.38931791234951	2.04543763020547e-20	1.59641117112631e-18
TRINITY_DN21204_c0_g1_i1	gonads	soma	-5.23211278177654	5.84915240975218	2.13465967819661e-20	1.65889625721485e-18
TRINITY_DN9364_c0_g1_i1	gonads	soma	-7.62277315857691	3.65215015521376	2.3176327608843e-20	1.79339215390308e-18
TRINITY_DN578_c5_g2_i1	gonads	soma	-6.80481649951102	4.4224846969543	2.61813363366581e-20	2.01729981722497e-18
TRINITY_DN1717_c0_g1_i11	gonads	soma	5.29453656877091	5.1398354830702	2.66363105109919e-20	2.0436596373836e-18
TRINITY_DN539_c0_g1_i3	gonads	soma	-8.05456026236991	3.45774528629636	2.79836373577687e-20	2.13797350901737e-18
TRINITY_DN3340_c2_g1_i2	gonads	soma	-5.26641412965596	4.48596154513683	2.85210448799191e-20	2.16987630101132e-18
TRINITY_DN2797_c1_g3_i4	gonads	soma	-5.55192030325188	4.90669232292167	3.02453725772952e-20	2.29143498433927e-18
TRINITY_DN28363_c0_g2_i3	gonads	soma	-7.36513254574318	3.11037354177555	3.07602790699683e-20	2.32073488799965e-18
TRINITY_DN37_c31_g1_i1	gonads	soma	-6.20693493770727	4.9576566844858	3.09910103982188e-20	2.32844076879895e-18
TRINITY_DN969_c0_g1_i2	gonads	soma	5.25699487975376	4.46227555380198	3.1155764010551e-20	2.33114635925226e-18
TRINITY_DN7744_c0_g1_i7	gonads	soma	-7.81710371881748	3.83607812212206	3.24301548348236e-20	2.41651363618992e-18
TRINITY_DN209_c0_g2_i1	gonads	soma	-4.75713631875129	4.41904852935431	3.59665788450159e-20	2.66904443912583e-18
TRINITY_DN12384_c1_g1_i4	gonads	soma	-5.23186253953293	5.21886321261621	3.70758919335302e-20	2.74013540914461e-18
TRINITY_DN2280_c2_g1_i2	gonads	soma	-7.38430465067653	3.14052976412155	3.79931754637911e-20	2.79651393545881e-18
TRINITY_DN9840_c0_g1_i2	gonads	soma	-5.00719718249327	4.38558526019974	3.90104175723867e-20	2.85976368819112e-18
TRINITY_DN315_c1_g1_i23	gonads	soma	-5.11658649645383	5.50065267454334	3.99963672639581e-20	2.92021863729229e-18
TRINITY_DN4103_c1_g1_i5	gonads	soma	-11.520270355721	2.94421859694157	4.15892522314215e-20	3.02432365523835e-18
TRINITY_DN302_c0_g1_i6	gonads	soma	-5.3798312763818	5.33268736575415	4.21284237215197e-20	3.05127747330223e-18
TRINITY_DN3121_c0_g2_i2	gonads	soma	-6.93992315109614	7.62175652553608	4.86833322982806e-20	3.51198843794808e-18
TRINITY_DN2070_c0_g2_i1	gonads	soma	6.1891302695534	5.94200247322372	4.96901287340675e-20	3.57039349598318e-18
TRINITY_DN1820_c0_g1_i2	gonads	soma	5.7597816889769	7.00450035738889	5.4423541126583e-20	3.89504766473928e-18
TRINITY_DN40697_c0_g1_i2	gonads	soma	-8.47604345501281	2.93006954593212	5.5819637878863e-20	3.9792369412306e-18
TRINITY_DN1090_c0_g1_i8	gonads	soma	5.51275346116918	5.09214678328502	5.64465599455807e-20	4.00814847425345e-18
TRINITY_DN489_c29_g1_i1	gonads	soma	-9.74364172599398	2.92843766493013	6.0510950813993e-20	4.27996791558192e-18
TRINITY_DN1170_c0_g1_i8	gonads	soma	-5.51709444545993	4.93168780062689	6.48753361589062e-20	4.57080821723469e-18
TRINITY_DN39799_c0_g1_i7	gonads	soma	-5.88050765111445	3.83209057795589	6.74726330306213e-20	4.73537583831574e-18
TRINITY_DN202_c0_g1_i4	gonads	soma	-6.24051651334653	7.50283768765196	7.11724476598853e-20	4.9757510030021e-18
TRINITY_DN3174_c5_g1_i1	gonads	soma	-6.9361895228738	6.23974360389472	7.39686710905209e-20	5.15134895167716e-18
TRINITY_DN16050_c0_g1_i1	gonads	soma	-8.6250035842578	6.98279165640108	7.81857662558679e-20	5.42417497929119e-18
TRINITY_DN1055_c2_g1_i8	gonads	soma	-7.44770674005491	3.00198897852982	8.50666152740181e-20	5.87901222430018e-18
TRINITY_DN2531_c0_g1_i5	gonads	soma	-4.77005776281054	4.40051127885536	8.99260683502592e-20	6.17909785480929e-18
TRINITY_DN649_c1_g1_i1	gonads	soma	-5.6943572809432	5.45454721394005	9.00912262478407e-20	6.17909785480929e-18
TRINITY_DN34139_c0_g1_i1	gonads	soma	12.037283820525	3.52771383582982	9.84375834183011e-20	6.70438067102196e-18
TRINITY_DN12068_c0_g1_i1	gonads	soma	4.99149369327104	4.52420225714207	9.84903771188955e-20	6.70438067102196e-18
TRINITY_DN1819_c0_g1_i6	gonads	soma	4.8910422658397	5.0075480937429	1.07655998466693e-19	7.30085080238353e-18
TRINITY_DN1742_c0_g1_i1	gonads	soma	-5.19306719122363	4.84190007431809	1.16506307315871e-19	7.87156606928533e-18
TRINITY_DN6278_c2_g2_i10	gonads	soma	-6.64116254578176	4.75783803286616	1.20203352040104e-19	8.09116020591136e-18
TRINITY_DN6424_c0_g1_i6	gonads	soma	-4.99769662537017	4.16857287002376	1.26636134154332e-19	8.49259437456477e-18
TRINITY_DN355_c0_g1_i4	gonads	soma	-4.71332939269849	5.04027479303625	1.34092731773905e-19	8.92785037490267e-18
TRINITY_DN157_c28_g1_i2	gonads	soma	-8.4474439546002	2.91590495581268	1.34112514606148e-19	8.92785037490267e-18
TRINITY_DN5193_c0_g1_i1	gonads	soma	5.0325040587925	4.88468204207581	1.37573120560891e-19	9.12467580218334e-18
TRINITY_DN665_c0_g1_i1	gonads	soma	5.04516311015437	5.29490637739094	1.45207882756216e-19	9.59590924476933e-18
TRINITY_DN3724_c0_g1_i4	gonads	soma	-6.2582815466702	7.25900074645838	1.48306365598725e-19	9.76503040689496e-18
TRINITY_DN3370_c1_g1_i10	gonads	soma	-10.0143438358998	3.18634297408378	1.53269971733765e-19	1.00552876021134e-17
TRINITY_DN2439_c0_g1_i1	gonads	soma	-5.87756444950479	4.97038466929437	1.71817052203684e-19	1.12313767662531e-17
TRINITY_DN6984_c1_g1_i1	gonads	soma	-9.55840924055482	8.63193253696017	1.76626244666639e-19	1.15042137128735e-17
TRINITY_DN2594_c0_g1_i8	gonads	soma	-6.55722135186958	3.19932827944884	2.03613116108002e-19	1.32144182557978e-17
TRINITY_DN10098_c0_g2_i1	gonads	soma	-7.85426359528074	10.7510168182252	2.08281906194476e-19	1.34691445552264e-17
TRINITY_DN13090_c0_g1_i4	gonads	soma	-11.5182566062745	2.94208819459532	2.20968681588461e-19	1.42387185676949e-17
TRINITY_DN9677_c0_g1_i1	gonads	soma	-6.4257486296595	4.08931969191193	2.28346206944483e-19	1.46619318054743e-17
TRINITY_DN1090_c0_g1_i3	gonads	soma	5.52468820172323	5.76188148715915	2.45925845165898e-19	1.57349091110209e-17
TRINITY_DN13_c1_g1_i1	gonads	soma	-6.13987476414268	7.07467094723957	2.59100961779457e-19	1.65195109681008e-17
TRINITY_DN5837_c0_g1_i4	gonads	soma	-5.78615152344646	4.64935469699935	2.84318672562413e-19	1.80637129967986e-17
TRINITY_DN1090_c0_g1_i9	gonads	soma	5.2495518908298	5.80278452317149	3.23524014707856e-19	2.04826899801229e-17
TRINITY_DN8541_c0_g2_i1	gonads	soma	-7.05684714173936	2.97976542332169	3.26730032962207e-19	2.06135913130547e-17
TRINITY_DN1840_c0_g1_i23	gonads	soma	-6.90583510996451	4.1060396107854	3.32178112374284e-19	2.08845454193096e-17
TRINITY_DN1250_c7_g1_i1	gonads	soma	-5.09829172309292	4.39178568192421	3.43373560179274e-19	2.15137199106094e-17
TRINITY_DN603_c0_g1_i1	gonads	soma	5.75118751659693	4.28143709158559	3.47946501895202e-19	2.17250596890222e-17
TRINITY_DN512_c0_g1_i1	gonads	soma	5.33901902200184	5.18054759639122	3.79890812795303e-19	2.36380857295002e-17
TRINITY_DN2862_c0_g1_i1	gonads	soma	-6.91900324003738	4.49103663465964	3.84662359772169e-19	2.38530183164201e-17
TRINITY_DN3317_c0_g1_i1	gonads	soma	4.94528621863368	5.10961787670953	4.15850256732068e-19	2.56989781523807e-17
TRINITY_DN5691_c0_g1_i4	gonads	soma	5.90756597862247	4.28248000670666	4.45186596916469e-19	2.74183459536276e-17
TRINITY_DN701_c6_g1_i1	gonads	soma	4.73330626290507	4.70546476952528	4.9362582949251e-19	3.02124434473562e-17
TRINITY_DN819_c1_g1_i7	gonads	soma	-5.79009063971736	5.06856952727975	4.93890940543295e-19	3.02124434473562e-17
TRINITY_DN14727_c0_g1_i3	gonads	soma	-6.20282759494597	4.04439867390505	5.11967111467038e-19	3.11773541088446e-17
TRINITY_DN8213_c0_g1_i4	gonads	soma	4.95936256442703	5.2883405290323	5.1395206430398e-19	3.11773541088446e-17
TRINITY_DN40957_c0_g1_i5	gonads	soma	-7.11942936167363	5.40372853819131	5.14830114240047e-19	3.11773541088446e-17
TRINITY_DN9968_c0_g1_i1	gonads	soma	-4.44169963068866	4.82864250455204	5.56476566848638e-19	3.35870706530943e-17
TRINITY_DN3578_c0_g1_i22	gonads	soma	-9.94774522925825	9.57813295373765	5.72816855106527e-19	3.43895518503764e-17
TRINITY_DN6221_c3_g1_i2	gonads	soma	-6.36460439984509	6.95976861472788	5.73570699663868e-19	3.43895518503764e-17
TRINITY_DN1700_c0_g1_i6	gonads	soma	-11.3691505333339	2.7902299617186	5.84369441888495e-19	3.4921377835891e-17
TRINITY_DN9099_c0_g1_i3	gonads	soma	-11.5001978581267	2.92365960751995	6.18951106288113e-19	3.68662752682857e-17
TRINITY_DN11911_c0_g1_i1	gonads	soma	-6.67811823097966	3.89750519751446	6.43862894063228e-19	3.8224345648534e-17
TRINITY_DN2696_c0_g1_i1	gonads	soma	5.21089727677283	5.27295001325056	6.61961507913069e-19	3.91703824306599e-17
TRINITY_DN1_c10_g2_i24	gonads	soma	-5.88017626033903	6.81830763396358	7.63553495131944e-19	4.5034733343173e-17
TRINITY_DN73283_c0_g1_i1	gonads	soma	4.65138437216293	4.9133408059973	8.13529362761183e-19	4.7826546011418e-17
TRINITY_DN2025_c0_g1_i8	gonads	soma	-4.89971777802131	6.02352463371848	8.4486017031145e-19	4.95077123101276e-17
TRINITY_DN12497_c0_g1_i5	gonads	soma	-5.23861997738874	4.03327486984216	9.08536361428038e-19	5.29242234563338e-17
TRINITY_DN11651_c0_g1_i4	gonads	soma	-7.43727336298843	2.79529537844208	9.09009415967295e-19	5.29242234563338e-17
TRINITY_DN1334_c0_g1_i4	gonads	soma	5.91698056581145	6.05121866743745	9.13296425185044e-19	5.30033922141846e-17
TRINITY_DN1859_c0_g1_i4	gonads	soma	-11.4262583166131	2.84831449340658	9.33336566715339e-19	5.39933712891842e-17
TRINITY_DN625_c2_g3_i3	gonads	soma	-6.74837801908398	4.93675620694704	9.50535311883056e-19	5.48131939244156e-17
TRINITY_DN710_c0_g1_i2	gonads	soma	-4.47786503496674	5.26748693896839	9.80507576988512e-19	5.6362065703273e-17
TRINITY_DN14461_c0_g1_i1	gonads	soma	-5.84978624326423	3.53839499279237	1.02390952594721e-18	5.8670663880779e-17
TRINITY_DN2799_c0_g1_i8	gonads	soma	4.69048845328332	5.26247817296686	1.04328623958788e-18	5.95923783603084e-17
TRINITY_DN12615_c0_g1_i17	gonads	soma	-6.8763110715937	3.05154230721694	1.08692670937037e-18	6.18898802722305e-17
TRINITY_DN2839_c3_g1_i3	gonads	soma	-7.85779888845986	3.26068641402285	1.11238212592903e-18	6.31407622388621e-17
TRINITY_DN7467_c0_g1_i1	gonads	soma	-4.53775650306885	5.08798334697494	1.1596821056966e-18	6.5619887149526e-17
TRINITY_DN1185_c0_g1_i45	gonads	soma	5.25674409129923	6.39476188636541	1.20317776806165e-18	6.76737225946236e-17
TRINITY_DN2834_c1_g1_i2	gonads	soma	-7.47667477266308	5.96508775763642	1.20345383970115e-18	6.76737225946236e-17
TRINITY_DN62_c0_g1_i12	gonads	soma	-6.7134200680923	13.7671569654857	1.25012594545033e-18	7.00805897655393e-17
TRINITY_DN11966_c1_g1_i1	gonads	soma	-8.28350530044485	2.71966524414587	1.27065960496768e-18	7.10118316887339e-17
TRINITY_DN2934_c0_g1_i1	gonads	soma	5.19544294059028	6.47088874311214	1.28272399587481e-18	7.14654873640159e-17
TRINITY_DN18_c0_g2_i1	gonads	soma	11.8125136867683	3.30909007594538	1.30431478431269e-18	7.24454840476988e-17
TRINITY_DN2362_c0_g1_i5	gonads	soma	-4.95215001969516	5.35232516191196	1.34531367491082e-18	7.44941734300009e-17
TRINITY_DN1980_c0_g2_i11	gonads	soma	-5.80248447356082	4.14114810502805	1.36387489923413e-18	7.52917158549768e-17
TRINITY_DN1505_c0_g1_i3	gonads	soma	-11.3097061177035	2.7294459873264	1.39541033500807e-18	7.67984648510366e-17
TRINITY_DN2618_c0_g1_i2	gonads	soma	4.63962377755146	5.24572976994394	1.53009364693604e-18	8.39557747426392e-17
TRINITY_DN18510_c0_g1_i3	gonads	soma	-4.87910578174586	5.88435413762438	1.58174343845956e-18	8.6527578369146e-17
TRINITY_DN9056_c1_g1_i2	gonads	soma	5.38515410848794	5.32526221150755	1.69640426135456e-18	9.25204577118888e-17
TRINITY_DN2555_c0_g1_i1	gonads	soma	-4.82342774628322	5.48621726564329	1.78553852662366e-18	9.70893276323563e-17
TRINITY_DN1501_c0_g1_i4	gonads	soma	4.94895146378092	5.60548350706645	1.79268710820203e-18	9.71861840365695e-17
TRINITY_DN2566_c0_g1_i7	gonads	soma	-6.64046547806923	3.92645079564558	1.81309198204595e-18	9.79989746833017e-17
TRINITY_DN14746_c0_g1_i2	gonads	soma	-8.56543549314673	3.03787147638102	1.83653385039634e-18	9.89705905628766e-17
TRINITY_DN338_c3_g1_i1	gonads	soma	-7.53663851770885	2.6531648506903	1.88977357984447e-18	1.01537478368676e-16
TRINITY_DN2510_c0_g1_i16	gonads	soma	4.93156798369137	5.74248218591685	1.98655211140661e-18	1.0642159491491e-16
TRINITY_DN1481_c0_g2_i1	gonads	soma	-5.84053539985917	7.53454680050915	2.03501915876424e-18	1.0869643630603e-16
TRINITY_DN2510_c0_g1_i15	gonads	soma	11.7709020627633	3.26873637326766	2.06155609019366e-18	1.09789988603343e-16
TRINITY_DN154_c5_g1_i1	gonads	soma	-6.61337802912817	6.23550867649136	2.07474131235423e-18	1.10168155257472e-16
TRINITY_DN13808_c0_g1_i1	gonads	soma	-4.39918841709658	4.67241369087826	2.35610958702467e-18	1.24742913135251e-16
TRINITY_DN7982_c0_g1_i5	gonads	soma	-4.83575500804822	3.96049963295685	2.4109409308291e-18	1.27273782607937e-16
TRINITY_DN12497_c0_g1_i7	gonads	soma	-5.96872009989866	3.20352246718096	2.42227115310763e-18	1.2750018537593e-16
TRINITY_DN12804_c0_g1_i1	gonads	soma	-4.65291546805947	4.34265916326199	2.57546191214259e-18	1.35170692299032e-16
TRINITY_DN501_c0_g1_i2	gonads	soma	-7.22777651265492	7.7761498599063	2.58418079735471e-18	1.35236305484687e-16
TRINITY_DN7862_c0_g1_i1	gonads	soma	4.87322654429119	5.12754325742414	2.61652164554914e-18	1.36237447688271e-16
TRINITY_DN1287_c0_g1_i1	gonads	soma	5.15830109288999	6.10801065081172	2.61835929726173e-18	1.36237447688271e-16
TRINITY_DN198_c5_g1_i1	gonads	soma	5.34161282938189	5.05347520608469	2.88659734518116e-18	1.49763948794256e-16
TRINITY_DN3180_c0_g1_i1	gonads	soma	-6.85312711398879	2.92757830619092	2.89738643521801e-18	1.49894217664264e-16
TRINITY_DN71244_c0_g1_i1	gonads	soma	-7.88912261154102	3.03852548708623	3.09770847089424e-18	1.59549912307371e-16
TRINITY_DN6992_c1_g1_i3	gonads	soma	-4.87305973217844	6.19326978597551	3.10164959033493e-18	1.59549912307371e-16
TRINITY_DN12759_c0_g1_i2	gonads	soma	-11.3714372475089	2.79236774061362	3.12174467334409e-18	1.60128699150826e-16
TRINITY_DN5179_c0_g1_i16	gonads	soma	-4.91389446069208	5.75104982214901	3.19090158964872e-18	1.63213714925902e-16
TRINITY_DN9926_c0_g1_i1	gonads	soma	-6.05957922468536	3.61528411526302	3.55923757307502e-18	1.81541168269491e-16
TRINITY_DN14562_c0_g1_i20	gonads	soma	-10.4313726052701	10.3798584892091	3.83376026906435e-18	1.94994093235809e-16
TRINITY_DN2349_c0_g1_i15	gonads	soma	-6.05931058782221	8.58218908383888	3.95952569117656e-18	2.0082669941214e-16
TRINITY_DN5589_c0_g1_i4	gonads	soma	-6.99375691026195	3.46291901644982	3.98038266270629e-18	2.01320639311796e-16
TRINITY_DN11433_c0_g1_i8	gonads	soma	-11.2580915342518	2.67669457703261	4.08122626937975e-18	2.05846139441947e-16
TRINITY_DN783_c0_g1_i9	gonads	soma	5.38472033560288	6.67136891119077	4.14077486949753e-18	2.08269473783311e-16
TRINITY_DN6032_c0_g1_i1	gonads	soma	5.41287101526331	7.63542152642921	4.19422993660743e-18	2.10373743662467e-16
TRINITY_DN2347_c1_g2_i7	gonads	soma	-8.13430146233278	2.92296706995308	4.26374188041234e-18	2.13269542068028e-16
TRINITY_DN219_c0_g1_i11	gonads	soma	-8.6207929860026	9.51184592473926	4.36060632738411e-18	2.175137707161e-16
TRINITY_DN2799_c0_g1_i12	gonads	soma	5.99274641023412	3.78950582153097	4.3804947049119e-18	2.17905542917142e-16
TRINITY_DN5704_c0_g1_i1	gonads	soma	4.82091397267907	5.24266413114221	4.48478228110426e-18	2.22482062367e-16
TRINITY_DN5926_c1_g1_i2	gonads	soma	4.80695012248195	5.37584358265681	4.55782731630856e-18	2.25487921356281e-16
TRINITY_DN4740_c0_g1_i2	gonads	soma	-5.16663521767216	4.6802118065013	4.62012638637373e-18	2.27947216561496e-16
TRINITY_DN11577_c0_g1_i4	gonads	soma	-7.7024621900635	2.78039510027667	4.82688254847702e-18	2.375009845252e-16
TRINITY_DN735_c0_g1_i8	gonads	soma	5.07967257715131	5.80220467295782	4.89452658964485e-18	2.40176674684822e-16
TRINITY_DN6507_c0_g1_i5	gonads	soma	-7.30302695844493	8.89369812111151	5.15040535100344e-18	2.52049701866538e-16
TRINITY_DN1251_c0_g4_i2	gonads	soma	5.28386539839309	6.59592323867932	5.20130501529784e-18	2.53854528064684e-16
TRINITY_DN806_c0_g1_i19	gonads	soma	4.66868947205932	5.43692442926783	5.35764886524045e-18	2.60220580992797e-16
TRINITY_DN8357_c0_g1_i17	gonads	soma	-7.72121493825979	3.12303628251227	5.36048360911875e-18	2.60220580992797e-16
TRINITY_DN701_c0_g1_i22	gonads	soma	4.90207591245707	5.68689851936355	5.50403232125236e-18	2.66474634334001e-16
TRINITY_DN1708_c0_g1_i1	gonads	soma	-5.16521792321993	3.68794010015102	5.62566597944664e-18	2.71637157039574e-16
TRINITY_DN603_c1_g1_i73	gonads	soma	5.33181176364379	5.64586497280651	5.70613058342961e-18	2.74789644878085e-16
TRINITY_DN3578_c0_g1_i31	gonads	soma	-9.24753421765983	5.85958203529835	5.82409391575845e-18	2.79726441731136e-16
TRINITY_DN1552_c0_g1_i1	gonads	soma	5.01240263022692	6.13677180094187	6.30616610431748e-18	3.02078702780097e-16
TRINITY_DN3573_c0_g1_i1	gonads	soma	5.3767695289692	5.08738773340666	6.69713751986298e-18	3.19960604412029e-16
TRINITY_DN1434_c0_g1_i3	gonads	soma	6.12121102416203	5.29732282326463	7.03034167855116e-18	3.34995780982963e-16
TRINITY_DN2250_c0_g1_i5	gonads	soma	4.98497226263701	5.57516585500056	7.88398547107405e-18	3.74685892190913e-16
TRINITY_DN6344_c0_g1_i1	gonads	soma	5.0689957461914	4.90986787741526	7.92105369041608e-18	3.75462092074251e-16
TRINITY_DN28614_c0_g1_i20	gonads	soma	-4.288013299518	4.49396159899057	7.95929056702521e-18	3.76289489026437e-16
TRINITY_DN783_c0_g1_i8	gonads	soma	4.8314133969457	5.93928280560992	8.1171295323009e-18	3.82752251149407e-16
TRINITY_DN58769_c0_g1_i1	gonads	soma	-6.54279896803749	2.97245536609981	8.33933867719894e-18	3.92208845267639e-16
TRINITY_DN12819_c0_g1_i6	gonads	soma	4.53726774733374	5.31151067081578	8.48576839614889e-18	3.98061679660798e-16
TRINITY_DN1351_c0_g1_i1	gonads	soma	-5.21554490287165	6.23491030773146	8.74920113287726e-18	4.09358617346275e-16
TRINITY_DN1988_c0_g1_i1	gonads	soma	4.68116828588603	5.47657494973002	8.99394938150567e-18	4.19725364564235e-16
TRINITY_DN17932_c0_g1_i2	gonads	soma	-4.22015827008211	4.59535280631013	9.26821982055286e-18	4.31412998176737e-16
TRINITY_DN20635_c0_g1_i1	gonads	soma	-7.7707510834266	2.56910107307173	9.88012484722433e-18	4.58716463099208e-16
TRINITY_DN3875_c2_g1_i2	gonads	soma	-5.52195518698599	3.4214672782748	1.02424826782624e-17	4.7412856551025e-16
TRINITY_DN1706_c0_g1_i2	gonads	soma	5.69377494529596	4.21397211976088	1.02644500844987e-17	4.7412856551025e-16
TRINITY_DN2356_c0_g1_i4	gonads	soma	4.74416636478471	4.86265997460525	1.0325616560275e-17	4.75740302943765e-16
TRINITY_DN424_c1_g4_i1	gonads	soma	5.16250471978449	3.96821034489538	1.03548972279153e-17	4.75878487578333e-16
TRINITY_DN4467_c1_g1_i1	gonads	soma	-4.95189276027338	5.71080666102621	1.06960758976136e-17	4.90313534881239e-16
TRINITY_DN5684_c2_g1_i2	gonads	soma	-5.9754014396524	7.14805206699392	1.08512252822767e-17	4.96169535823697e-16
TRINITY_DN3521_c0_g1_i1	gonads	soma	4.74741477867338	4.82291639353659	1.09657599786953e-17	5.00143616962812e-16
TRINITY_DN2510_c0_g1_i18	gonads	soma	5.39531200415617	4.41625104569634	1.1089998277916e-17	5.04539193010617e-16
TRINITY_DN170_c0_g2_i1	gonads	soma	5.16411669962514	6.81571130073502	1.18045623799699e-17	5.35702283243397e-16
TRINITY_DN205_c0_g1_i4	gonads	soma	12.0782541307858	3.56770092564698	1.29936187046612e-17	5.88188634713251e-16
TRINITY_DN8100_c0_g1_i3	gonads	soma	-4.40394985084984	4.83988987492833	1.35869194885705e-17	6.13512097704602e-16
TRINITY_DN9150_c0_g1_i9	gonads	soma	5.08199448982192	4.74105386208316	1.3856992882747e-17	6.24150671959949e-16
TRINITY_DN13082_c0_g1_i10	gonads	soma	-6.15805031812471	3.49460531013887	1.45927064712017e-17	6.55657905890942e-16
TRINITY_DN3905_c0_g2_i1	gonads	soma	4.82617135291502	6.11280009504777	1.50195989690865e-17	6.73168016171407e-16
TRINITY_DN581_c0_g1_i15	gonads	soma	-5.88609978689703	5.23071940177526	1.51556843233925e-17	6.76227096689486e-16
TRINITY_DN21543_c1_g1_i5	gonads	soma	-6.21383802238035	3.1644661328596	1.51625449415105e-17	6.76227096689486e-16
TRINITY_DN6400_c0_g1_i4	gonads	soma	4.56961743456925	5.53877327403097	1.53073690986745e-17	6.8100867879533e-16
TRINITY_DN9010_c0_g1_i4	gonads	soma	-5.87291863486968	2.98240098863514	1.54968603738205e-17	6.87749144090116e-16
TRINITY_DN5496_c0_g1_i3	gonads	soma	-5.38734439070275	3.75092750755372	1.55978023589667e-17	6.90536448200023e-16
TRINITY_DN2466_c0_g2_i1	gonads	soma	-4.74054055051473	4.08158490908576	1.62411531532683e-17	7.14619512420731e-16
TRINITY_DN11501_c1_g1_i7	gonads	soma	-4.90371629640017	3.75422618936116	1.62499565647896e-17	7.14619512420731e-16
TRINITY_DN7772_c0_g1_i5	gonads	soma	-5.56346223555594	3.29727543803505	1.6260188828483e-17	7.14619512420731e-16
TRINITY_DN701_c0_g1_i21	gonads	soma	4.75139569215196	4.77790398259064	1.66228345274753e-17	7.27377996048283e-16
TRINITY_DN14982_c0_g1_i3	gonads	soma	-6.16737426915362	3.54065081238781	1.6638854824827e-17	7.27377996048283e-16
TRINITY_DN6299_c0_g1_i9	gonads	soma	4.68562101672653	5.70468402487059	1.66710039410194e-17	7.27377996048283e-16
TRINITY_DN15678_c0_g2_i1	gonads	soma	-4.82373553929673	3.98741181886014	1.67650987898526e-17	7.29725105259283e-16
TRINITY_DN1801_c0_g1_i22	gonads	soma	5.10181822173112	6.43785947966853	1.71210134751002e-17	7.43429714613046e-16
TRINITY_DN776_c0_g1_i1	gonads	soma	4.5003030422311	4.42932406623863	1.72671258262888e-17	7.479804960206e-16
TRINITY_DN3635_c1_g2_i1	gonads	soma	-4.63013004016983	5.5183465412925	1.7959552318471e-17	7.76118410096786e-16
TRINITY_DN331_c0_g1_i10	gonads	soma	-11.4105579984705	2.83267031849239	1.90604486810434e-17	8.21732248256315e-16
TRINITY_DN1943_c0_g1_i1	gonads	soma	4.79938936263778	5.99854600718262	1.91688586172289e-17	8.2444304746357e-16
TRINITY_DN9330_c0_g1_i1	gonads	soma	-6.53343601066049	3.82018413140936	1.98283664583445e-17	8.50787278344182e-16
TRINITY_DN644_c1_g1_i17	gonads	soma	-6.15141825805088	2.86460072809558	2.02277986023793e-17	8.65874111804449e-16
TRINITY_DN1501_c0_g1_i7	gonads	soma	4.99097607775579	6.44762643725414	2.13497573425498e-17	9.11745415569692e-16
TRINITY_DN2179_c0_g1_i10	gonads	soma	-6.28977050515535	5.4237149006133	2.1734177172444e-17	9.25978226026926e-16
TRINITY_DN7833_c0_g2_i3	gonads	soma	-5.59524413247321	3.2357866157958	2.27972690172061e-17	9.68990962663265e-16
TRINITY_DN13381_c0_g1_i1	gonads	soma	-5.6045053756239	3.18804945584489	2.32266719738872e-17	9.8493056072875e-16
TRINITY_DN11149_c0_g1_i2	gonads	soma	-9.38743715859315	2.54787719038946	2.40510279436347e-17	1.01750458639111e-15
TRINITY_DN3134_c2_g1_i4	gonads	soma	-6.12233444678047	3.2822690884462	2.52657767430876e-17	1.06640424122864e-15
TRINITY_DN64_c1_g1_i8	gonads	soma	4.48024136101774	5.15712899801522	2.59025408601866e-17	1.09073792408232e-15
TRINITY_DN1801_c0_g1_i24	gonads	soma	5.0689735200631	7.05488726689389	2.63451249436256e-17	1.10680087553185e-15
TRINITY_DN474_c5_g1_i2	gonads	soma	-4.87249476919603	4.20228667414413	2.71520862301086e-17	1.13678386126631e-15
TRINITY_DN11697_c0_g3_i2	gonads	soma	-7.71774134636624	2.52948739779421	2.71843713441382e-17	1.13678386126631e-15
TRINITY_DN795_c4_g1_i2	gonads	soma	4.39150660591913	4.71025610557258	2.74385652429837e-17	1.14476981763757e-15
TRINITY_DN665_c1_g3_i1	gonads	soma	6.2447729123907	4.24657482702951	2.76287836234851e-17	1.1500560576332e-15
TRINITY_DN44_c1_g1_i9	gonads	soma	5.27554066435133	5.2164672490465	2.89935230725971e-17	1.20409569329247e-15
TRINITY_DN18296_c0_g1_i2	gonads	soma	-5.65410450727378	3.07072707093913	3.01827805512016e-17	1.25061695066501e-15
TRINITY_DN5663_c0_g1_i20	gonads	soma	-6.66322399801961	2.87552473279175	3.32393742779255e-17	1.37412180376803e-15
TRINITY_DN3876_c0_g1_i4	gonads	soma	-5.94548613569235	5.48613016227119	3.35714616443952e-17	1.38468896582019e-15
TRINITY_DN14751_c0_g1_i5	gonads	soma	4.33986809372732	4.57320569756401	3.4699410388874e-17	1.4279595997985e-15
TRINITY_DN9220_c0_g1_i1	gonads	soma	-5.81704758041963	2.99714400919009	3.54152214331407e-17	1.45411205099746e-15
TRINITY_DN7990_c3_g1_i9	gonads	soma	-11.1737168733887	2.59034714137106	3.55538538176777e-17	1.45495582518199e-15
TRINITY_DN29870_c0_g1_i1	gonads	soma	-4.6131070301504	3.81448677569358	3.5596478188304e-17	1.45495582518199e-15
TRINITY_DN2236_c0_g2_i1	gonads	soma	4.74519351504599	4.0604387923999	3.71482943074319e-17	1.51496433564115e-15
TRINITY_DN389_c0_g1_i25	gonads	soma	-7.35661605236505	7.07846896785185	3.81023465918915e-17	1.55038020166153e-15
TRINITY_DN51418_c1_g1_i4	gonads	soma	4.9799124198624	6.66137035903968	4.28819333129337e-17	1.74094880380559e-15
TRINITY_DN13025_c0_g1_i1	gonads	soma	4.78413285886966	5.99185943615325	4.41464561615266e-17	1.78827714030596e-15
TRINITY_DN61324_c0_g1_i1	gonads	soma	-7.3268259995454	2.44002295583718	4.56991985528415e-17	1.84704327722389e-15
TRINITY_DN14937_c0_g2_i2	gonads	soma	-5.95403164170072	2.85158319550627	4.73274338037837e-17	1.9085920799223e-15
TRINITY_DN1185_c0_g1_i6	gonads	soma	5.08015017379621	7.29201939751187	4.84411628900013e-17	1.94916474766501e-15
TRINITY_DN2716_c0_g1_i4	gonads	soma	-5.71602304222807	6.12983375417976	4.86751581443996e-17	1.95423744683069e-15
TRINITY_DN40957_c0_g1_i7	gonads	soma	-7.7486784597096	2.59170596073495	4.96124010300788e-17	1.98745961383105e-15
TRINITY_DN2102_c0_g1_i5	gonads	soma	5.20780624337853	6.50451643074872	4.97541968267943e-17	1.98874004843877e-15
TRINITY_DN316_c8_g1_i1	gonads	soma	-5.29929076133651	4.27946786819277	5.07288985347269e-17	2.02323384530463e-15
TRINITY_DN7044_c0_g1_i6	gonads	soma	-11.207396390198	2.62474744106822	5.12783758547662e-17	2.04065395956539e-15
TRINITY_DN648_c0_g2_i4	gonads	soma	-4.35207758193694	5.43602964910772	5.22431621945274e-17	2.07448889880769e-15
TRINITY_DN14215_c0_g1_i1	gonads	soma	-4.91926460992027	4.20509357156577	5.3714651081671e-17	2.12825205062542e-15
TRINITY_DN275_c6_g1_i1	gonads	soma	-7.74857740308836	11.928905780753	5.38965092651757e-17	2.13079496345969e-15
TRINITY_DN2933_c0_g1_i4	gonads	soma	-5.52494631504246	3.23905135597297	5.56735510751366e-17	2.19625487868736e-15
TRINITY_DN2015_c0_g1_i2	gonads	soma	-7.03590029501038	7.26536301026064	5.6756882537545e-17	2.23412363501593e-15
TRINITY_DN603_c1_g1_i82	gonads	soma	5.39871777777054	8.33613592943932	6.10058932542098e-17	2.39349664242315e-15
TRINITY_DN625_c4_g1_i4	gonads	soma	-5.97963455272318	4.6261341354912	6.10700529518693e-17	2.39349664242315e-15
TRINITY_DN600_c3_g1_i7	gonads	soma	-5.48386246590337	6.30982334222006	6.15629414193293e-17	2.40760298116586e-15
TRINITY_DN2086_c15_g1_i2	gonads	soma	-9.33660324299728	2.51428160953391	6.28939377827003e-17	2.45435459360206e-15
TRINITY_DN49_c0_g1_i1	gonads	soma	4.55279805389463	5.13477880173276	6.37807945307658e-17	2.48361042272812e-15
TRINITY_DN607_c0_g1_i5	gonads	soma	-6.00289750634987	7.82648464407164	6.56694304335613e-17	2.55166604476501e-15
TRINITY_DN1261_c0_g1_i1	gonads	soma	-6.18800279409053	5.56304450903374	7.19185505732833e-17	2.78849934738852e-15
TRINITY_DN1229_c0_g1_i2	gonads	soma	4.50691317268069	5.0161896330055	7.46450368831113e-17	2.88802923684294e-15
TRINITY_DN1931_c0_g1_i6	gonads	soma	-5.97242137130854	5.28870073946267	7.6596272199569e-17	2.95720405270276e-15
TRINITY_DN1090_c0_g1_i12	gonads	soma	5.08048873068819	6.53180542974033	7.70402307884096e-17	2.96801586996964e-15
TRINITY_DN64_c1_g2_i1	gonads	soma	4.94326030441065	6.02784637255374	7.72103013593971e-17	2.96825249833249e-15
TRINITY_DN5151_c3_g1_i7	gonads	soma	-7.05083962138779	2.63566149057965	7.792138541283e-17	2.98924263913159e-15
TRINITY_DN1976_c0_g1_i30	gonads	soma	5.05907695538839	6.96082043771967	7.94473762960772e-17	3.0413396249325e-15
TRINITY_DN10032_c0_g2_i1	gonads	soma	-7.64836454428952	2.45878821945608	8.01627531905139e-17	3.06225099582413e-15
TRINITY_DN20680_c0_g1_i5	gonads	soma	-6.25035062561992	4.05869391420647	8.12416420360048e-17	3.0969313944125e-15
TRINITY_DN3300_c0_g1_i2	gonads	soma	-5.18794596831638	8.06395948007879	8.71949366864149e-17	3.31688806424562e-15
TRINITY_DN21534_c0_g1_i2	gonads	soma	4.5468249771665	5.80735602228609	8.87286106995662e-17	3.36815294326425e-15
TRINITY_DN7635_c0_g1_i4	gonads	soma	4.41393361378884	5.36758939356351	9.25595396620585e-17	3.50622507251233e-15
TRINITY_DN603_c1_g1_i58	gonads	soma	4.24758548787345	5.12464476502611	9.28444540638318e-17	3.50715515875608e-15
TRINITY_DN3941_c0_g1_i4	gonads	soma	-5.80753121181954	4.05723053185734	9.29714738058717e-17	3.50715515875608e-15
TRINITY_DN18224_c0_g1_i3	gonads	soma	4.8183372844311	6.04499776907423	9.41219798567745e-17	3.54317399015928e-15
TRINITY_DN9224_c0_g1_i2	gonads	soma	-4.50819163398217	4.97559332324969	9.4615574053974e-17	3.55436555891142e-15
TRINITY_DN637_c0_g1_i40	gonads	soma	-6.52221555153958	2.58331924763205	9.73317436996999e-17	3.64883205625355e-15
TRINITY_DN1638_c0_g1_i9	gonads	soma	-6.21070961076816	5.48002712566124	9.87815669053275e-17	3.69553271065034e-15
TRINITY_DN2989_c0_g1_i1	gonads	soma	4.80685484469615	4.55014216999569	1.01217228619999e-16	3.77884610025223e-15
TRINITY_DN424_c1_g3_i1	gonads	soma	4.64478192514032	5.66562571478464	1.03410214123096e-16	3.8527751998496e-15
TRINITY_DN1090_c0_g1_i10	gonads	soma	5.11267068218669	7.04889653322938	1.08652722832225e-16	4.03978409101253e-15
TRINITY_DN14853_c0_g1_i7	gonads	soma	4.73786264411458	4.65243209256659	1.14088905889925e-16	4.23321274374767e-15
TRINITY_DN15_c5_g2_i1	gonads	soma	4.934631684246	6.60305603766278	1.16483602325914e-16	4.31322819491885e-15
TRINITY_DN4315_c0_g1_i6	gonads	soma	-4.3935443486006	3.91394936343701	1.17952983772993e-16	4.35872383097467e-15
TRINITY_DN1185_c0_g1_i34	gonads	soma	4.73388537544753	6.22715564171784	1.18519662582556e-16	4.37074446106382e-15
TRINITY_DN14074_c0_g2_i2	gonads	soma	-7.17743117369879	2.94357776175356	1.21949413091534e-16	4.48415132640147e-15
TRINITY_DN783_c0_g1_i17	gonads	soma	4.3757052118558	4.92523020909848	1.22090164241228e-16	4.48415132640147e-15
TRINITY_DN4311_c0_g1_i3	gonads	soma	5.37028114057016	8.06410483137424	1.22489229578759e-16	4.48970137648297e-15
TRINITY_DN324_c7_g3_i1	gonads	soma	-4.68131296547407	4.23672957610189	1.24665411785322e-16	4.56023557817542e-15
TRINITY_DN12732_c0_g1_i5	gonads	soma	-5.95641415765484	3.29318816547998	1.25323907575326e-16	4.5750806340049e-15
TRINITY_DN11549_c1_g2_i2	gonads	soma	-8.56736470903411	2.48893816437277	1.26181797174781e-16	4.59713038519872e-15
TRINITY_DN3141_c3_g2_i1	gonads	soma	-7.58265789860815	2.40698818076417	1.27551776180147e-16	4.63771086605207e-15
TRINITY_DN15685_c1_g2_i3	gonads	soma	-6.37368809198683	3.83693864839891	1.29042649090832e-16	4.68251552522586e-15
TRINITY_DN12819_c0_g1_i8	gonads	soma	4.82410961396966	6.80309825970124	1.30296671686708e-16	4.71856366846245e-15
TRINITY_DN718_c0_g1_i1	gonads	soma	4.8664736784512	3.99569256982928	1.32449235510645e-16	4.78694272932384e-15
TRINITY_DN9965_c0_g1_i2	gonads	soma	-4.51999128176695	4.0493061363035	1.38883801658054e-16	5.00949999327169e-15
TRINITY_DN9170_c0_g1_i9	gonads	soma	5.23863085617517	8.2772067435518	1.39368893325822e-16	5.01700308439493e-15
TRINITY_DN9352_c0_g2_i4	gonads	soma	-6.60838465295117	4.23484917984509	1.47303250006799e-16	5.2921030711768e-15
TRINITY_DN509_c1_g2_i1	gonads	soma	4.83376123450227	6.0585122000126	1.47703607579328e-16	5.29597865829484e-15
TRINITY_DN10278_c0_g1_i18	gonads	soma	-9.96188818073054	11.3011575523994	1.50182432855598e-16	5.37421603105991e-15
TRINITY_DN11335_c0_g1_i2	gonads	soma	-9.96926722245985	8.92720574843904	1.59743149644637e-16	5.70506747655908e-15
TRINITY_DN910_c0_g2_i6	gonads	soma	-7.00041133309811	3.09888336429983	1.60961578731523e-16	5.73726635057417e-15
TRINITY_DN364_c1_g5_i1	gonads	soma	-4.20805981435795	5.26266628005802	1.61303370581314e-16	5.7381534992453e-15
TRINITY_DN223_c0_g1_i30	gonads	soma	12.5969882168278	4.07524391285212	1.67906110568442e-16	5.96132538051524e-15
TRINITY_DN379_c0_g1_i4	gonads	soma	4.50800838044953	4.5374423392782	1.68313757899568e-16	5.96410413754888e-15
TRINITY_DN2176_c0_g1_i1	gonads	soma	4.36529367481673	5.42548332692988	1.68930479230806e-16	5.97426599107854e-15
TRINITY_DN575_c3_g1_i1	gonads	soma	4.8498640094041	5.09878311490592	1.69367451420825e-16	5.97804374829802e-15
TRINITY_DN1578_c0_g1_i48	gonads	soma	11.6457149385188	3.14741236254784	1.74253615004329e-16	6.13854125852799e-15
TRINITY_DN3463_c0_g1_i2	gonads	soma	-9.02556263428949	9.08264439328955	1.74983423973956e-16	6.15228127746877e-15
TRINITY_DN3505_c0_g1_i6	gonads	soma	-7.67551340456572	2.82424546591722	1.75988524360607e-16	6.17562831511146e-15
TRINITY_DN3715_c0_g2_i3	gonads	soma	-3.9736780347692	4.85745385616562	1.77162216924942e-16	6.20478967477743e-15
TRINITY_DN2087_c0_g1_i5	gonads	soma	4.15445988925454	4.85286311704471	1.82905094699187e-16	6.39355704578799e-15
TRINITY_DN3355_c0_g1_i1	gonads	soma	4.42170039874293	4.65662456298598	1.89462085586488e-16	6.60999996862147e-15
TRINITY_DN861_c0_g1_i4	gonads	soma	4.33668020225095	4.48257744262901	1.90275721654685e-16	6.62562017692574e-15
TRINITY_DN4397_c0_g1_i2	gonads	soma	-6.41719021211516	6.26292294381567	1.98814059585431e-16	6.90964717257852e-15
TRINITY_DN1876_c0_g1_i10	gonads	soma	-7.01292675927526	6.41702282938478	1.99498691063003e-16	6.92015861892297e-15
TRINITY_DN39623_c0_g1_i4	gonads	soma	-5.08510016319858	3.60740060134331	2.00371775277557e-16	6.93212976504641e-15
TRINITY_DN1717_c0_g1_i2	gonads	soma	5.00032949937013	4.21601264452486	2.00609487871228e-16	6.93212976504641e-15
TRINITY_DN287_c1_g2_i1	gonads	soma	5.05860125678007	7.55781029411913	2.01391585515464e-16	6.94589988367336e-15
TRINITY_DN665_c0_g1_i7	gonads	soma	4.82080952305257	6.1984196359324	2.0442986588018e-16	7.03728437546087e-15
TRINITY_DN1090_c0_g1_i11	gonads	soma	4.8585388567701	7.05612018357887	2.16352889546689e-16	7.41473958319865e-15
TRINITY_DN14562_c0_g1_i6	gonads	soma	-10.1809912731244	10.706288293149	2.16603478245856e-16	7.41473958319865e-15
TRINITY_DN2923_c0_g1_i11	gonads	soma	-5.15942074733962	5.30162926655053	2.16623252858678e-16	7.41473958319865e-15
TRINITY_DN3496_c0_g1_i17	gonads	soma	4.30198434383067	4.74156595452897	2.18872997778371e-16	7.4776101335339e-15
TRINITY_DN14159_c0_g1_i2	gonads	soma	-6.37750156678467	3.08291420949157	2.19512310302537e-16	7.48532844189836e-15
TRINITY_DN12042_c0_g1_i2	gonads	soma	-6.4737652248874	3.56055370807112	2.37717232545504e-16	8.09087580770946e-15
TRINITY_DN6912_c3_g1_i1	gonads	soma	4.78045787886249	5.44525290216213	2.38333591728123e-16	8.09663479441113e-15
TRINITY_DN1221_c0_g1_i2	gonads	soma	4.80956690492616	6.09808178603035	2.40461799653219e-16	8.15363634142478e-15
TRINITY_DN20162_c0_g2_i3	gonads	soma	-10.9587490627738	2.37022336437126	2.6048686788722e-16	8.81614152679233e-15
TRINITY_DN701_c0_g1_i19	gonads	soma	4.47443360609185	5.91864379175348	2.6104339215172e-16	8.81849384643878e-15
TRINITY_DN3578_c0_g1_i18	gonads	soma	-6.94101804566101	4.17826289465718	2.63842512447555e-16	8.89645507055469e-15
TRINITY_DN9183_c1_g1_i1	gonads	soma	5.21076091572023	6.03522582387292	2.74712711922309e-16	9.24576779698374e-15
TRINITY_DN9364_c0_g3_i1	gonads	soma	-6.85591498562725	2.61770649662087	2.89777038492666e-16	9.7346805862462e-15
TRINITY_DN2076_c0_g1_i2	gonads	soma	-6.56631175683695	3.25490947352779	3.0077245646579e-16	1.00853460541223e-14
TRINITY_DN88_c0_g2_i1	gonads	soma	5.11797500919632	5.56191726182524	3.1835159338058e-16	1.06550689488764e-14
TRINITY_DN1055_c4_g1_i1	gonads	soma	-5.62918252739135	3.06345277632314	3.21097030382909e-16	1.07271290205597e-14
TRINITY_DN350_c2_g1_i1	gonads	soma	-6.72430816250048	7.46170126536413	3.37568953786492e-16	1.1256650177186e-14
TRINITY_DN3884_c0_g1_i2	gonads	soma	4.67929325947029	4.59905220368868	3.42101643244267e-16	1.13868280408528e-14
TRINITY_DN14725_c0_g1_i1	gonads	soma	-7.62947863770979	7.95326974173487	3.43702884639939e-16	1.14191341874777e-14
TRINITY_DN644_c1_g1_i22	gonads	soma	-4.81093090190506	6.35005774566709	3.46709900304031e-16	1.14979416937822e-14
TRINITY_DN1882_c0_g1_i2	gonads	soma	4.36322444202836	5.02102031951864	3.49988695618278e-16	1.15854576079711e-14
TRINITY_DN389_c0_g1_i36	gonads	soma	-5.4441191132883	3.6511961073415	3.57878338074184e-16	1.18250055976446e-14
TRINITY_DN4278_c0_g1_i7	gonads	soma	-7.80012904651789	8.1806062861578	3.79218605288078e-16	1.25073065317873e-14
TRINITY_DN1550_c1_g1_i1	gonads	soma	5.01167487605711	4.854444378629	3.85516349947996e-16	1.26918991791061e-14
TRINITY_DN5643_c0_g1_i1	gonads	soma	4.96561415871667	3.7806384160781	4.00759376196051e-16	1.31697822591323e-14
TRINITY_DN4564_c0_g2_i1	gonads	soma	4.69611859432876	4.66523492008987	4.06261150182452e-16	1.33263960984668e-14
TRINITY_DN5992_c0_g1_i2	gonads	soma	-5.52100717306359	2.8841744189819	4.10677785108893e-16	1.34469125767933e-14
TRINITY_DN430_c0_g1_i17	gonads	soma	4.24979974872034	5.40649301271676	4.21405821569687e-16	1.37732765544446e-14
TRINITY_DN13354_c3_g1_i1	gonads	soma	4.24098634138141	5.30368396524122	4.25124317905573e-16	1.38697766203896e-14
TRINITY_DN1620_c0_g1_i21	gonads	soma	4.5578215830726	4.82430688200896	4.26692633153558e-16	1.3895905590848e-14
TRINITY_DN11162_c0_g1_i7	gonads	soma	-5.58562079248058	3.1638671961672	4.281271417566e-16	1.39175909439618e-14
TRINITY_DN9454_c0_g1_i2	gonads	soma	-4.7033317701847	6.34196015921924	4.29786265985122e-16	1.39464873085889e-14
TRINITY_DN9156_c0_g1_i1	gonads	soma	-9.39133170111821	6.84679411293304	4.32725998526966e-16	1.4016761458547e-14
TRINITY_DN4381_c0_g1_i2	gonads	soma	4.93473177847878	4.95605566712059	4.42033016423611e-16	1.42926639792541e-14
TRINITY_DN389_c0_g1_i4	gonads	soma	-7.34675151742963	4.71400814258767	4.46460321099725e-16	1.43851440441946e-14
TRINITY_DN44_c0_g4_i1	gonads	soma	4.28759266912223	5.22151943315597	4.46482076149409e-16	1.43851440441946e-14
TRINITY_DN1871_c0_g1_i1	gonads	soma	-4.81926009501352	7.31258710494174	4.60411801943961e-16	1.48075959108336e-14
TRINITY_DN7616_c0_g1_i2	gonads	soma	4.69563778848988	5.60040130725402	4.6956263412891e-16	1.5075125205979e-14
TRINITY_DN2510_c0_g1_i9	gonads	soma	4.66049311639743	5.72516265692444	4.72491173816739e-16	1.51422967863711e-14
TRINITY_DN2427_c0_g1_i4	gonads	soma	4.53434340431699	4.09200608153673	4.79615641309736e-16	1.53434636346208e-14
TRINITY_DN2009_c0_g1_i1	gonads	soma	4.36442868463633	5.36776325656484	5.0586044744067e-16	1.61545240243531e-14
TRINITY_DN9808_c0_g1_i1	gonads	soma	4.52493246040057	5.20993483286167	5.15087057536714e-16	1.64202136458051e-14
TRINITY_DN10537_c0_g1_i4	gonads	soma	-7.0613190172448	6.01625004725423	5.19925477939917e-16	1.65453262373604e-14
TRINITY_DN6959_c0_g1_i2	gonads	soma	-6.01899592803196	2.83085424746633	5.59781289803033e-16	1.77740467054453e-14
TRINITY_DN600_c0_g1_i7	gonads	soma	5.25089079256567	8.16395561865227	5.60500395913694e-16	1.77740467054453e-14
TRINITY_DN4031_c0_g1_i3	gonads	soma	-4.14310182130066	5.29264173131272	5.65476801421177e-16	1.79005042715616e-14
TRINITY_DN10493_c0_g1_i1	gonads	soma	-4.47670997857681	5.78393840731313	5.81623247395842e-16	1.83794976275681e-14
TRINITY_DN275_c2_g2_i1	gonads	soma	-4.59191962016376	5.79212099131181	5.96229056818698e-16	1.88082221808644e-14
TRINITY_DN10523_c1_g1_i1	gonads	soma	-4.21201084201842	4.85445528531141	6.3611624442171e-16	2.00315771091198e-14
TRINITY_DN13293_c0_g1_i1	gonads	soma	-5.52973934066157	5.17774855742269	6.45549465398977e-16	2.02933405728807e-14
TRINITY_DN113_c0_g1_i3	gonads	soma	-6.88653124758858	4.82987456640907	6.49205884541926e-16	2.03409489973106e-14
TRINITY_DN704_c1_g1_i1	gonads	soma	4.20502683409048	4.57110347109224	6.49310682081268e-16	2.03409489973106e-14
TRINITY_DN13178_c0_g1_i3	gonads	soma	5.2345410777247	7.40636334654467	7.04305530427893e-16	2.20256653531224e-14
TRINITY_DN4271_c7_g1_i1	gonads	soma	-7.4703778978725	5.29008761694332	7.1249338676852e-16	2.22433064727889e-14
TRINITY_DN883_c3_g1_i2	gonads	soma	-5.00753936136496	3.36276867623948	7.43329957787601e-16	2.31660508531155e-14
TRINITY_DN797_c2_g1_i2	gonads	soma	5.07255564236513	5.62402285156313	7.82541288658011e-16	2.43461771713584e-14
TRINITY_DN4124_c0_g1_i3	gonads	soma	-4.37080175892643	4.71902507318539	8.0831756430777e-16	2.51049847974627e-14
TRINITY_DN1103_c0_g1_i6	gonads	soma	4.75144931710704	3.79422279480702	8.10230987640453e-16	2.51213227623385e-14
TRINITY_DN1388_c3_g1_i1	gonads	soma	-4.62641948841684	6.63245227577772	8.11786252872426e-16	2.5126519112412e-14
TRINITY_DN48_c0_g1_i2	gonads	soma	4.90879954546488	7.21720746597714	8.22495063016462e-16	2.54145360171315e-14
TRINITY_DN3666_c1_g1_i1	gonads	soma	-5.0840192118244	6.72006066526886	8.45838822619935e-16	2.60913178214296e-14
TRINITY_DN8635_c0_g1_i4	gonads	soma	-4.79262776529219	3.98526341238743	8.59139250669993e-16	2.64565211086421e-14
TRINITY_DN259_c0_g1_i16	gonads	soma	5.13786722170986	8.85204801142406	8.61929824272446e-16	2.64973910494078e-14
TRINITY_DN8512_c0_g1_i1	gonads	soma	-5.76596310159649	3.77422627309518	8.76914504779277e-16	2.69123575220989e-14
TRINITY_DN55_c0_g1_i2	gonads	soma	5.01728902780631	8.03280258421285	9.0587499314859e-16	2.77541091386489e-14
TRINITY_DN123_c0_g1_i7	gonads	soma	-6.73644616573156	7.79979112371265	9.07629095756388e-16	2.77608784406434e-14
TRINITY_DN2846_c1_g1_i2	gonads	soma	-5.45073428844331	3.9702055338068	9.13197452662417e-16	2.78840915267426e-14
TRINITY_DN479_c1_g1_i1	gonads	soma	11.9603622682044	3.45268591322996	9.52371481045168e-16	2.9031296981961e-14
TRINITY_DN5734_c0_g1_i1	gonads	soma	-5.37025033709122	6.08135711611394	9.56225037556711e-16	2.90997760588897e-14
TRINITY_DN1090_c0_g1_i5	gonads	soma	4.87959568144225	7.02184816120206	1.00477826146031e-15	3.05260402353387e-14
TRINITY_DN562_c1_g1_i5	gonads	soma	5.0902552192377	5.54331732913421	1.02144373395419e-15	3.09803713412204e-14
TRINITY_DN3719_c0_g1_i1	gonads	soma	4.41981770227036	4.45400352464451	1.03448832513317e-15	3.13235453230541e-14
TRINITY_DN6097_c0_g1_i1	gonads	soma	5.00020940067945	6.33374934693494	1.03992639393691e-15	3.14356380885068e-14
TRINITY_DN5849_c0_g1_i9	gonads	soma	-6.24840156647024	5.01603193839609	1.05490391702503e-15	3.18352420426204e-14
TRINITY_DN2198_c0_g1_i10	gonads	soma	-5.61463337271538	2.84981908924419	1.07079019121133e-15	3.22608951618362e-14
TRINITY_DN1920_c0_g1_i2	gonads	soma	-6.85751562831723	4.8011222797393	1.07536903853886e-15	3.23450285395732e-14
TRINITY_DN7890_c0_g1_i1	gonads	soma	4.1102205484488	4.44591621774285	1.07856448366998e-15	3.23873418006838e-14
TRINITY_DN2358_c0_g1_i5	gonads	soma	4.38048032117461	5.90387909166406	1.08389720356096e-15	3.2493587193507e-14
TRINITY_DN3873_c0_g2_i7	gonads	soma	-3.89408585020276	5.0356288901242	1.08928922191132e-15	3.26012561010716e-14
TRINITY_DN4732_c0_g2_i3	gonads	soma	-4.43204875343026	4.54053704445848	1.11767591425402e-15	3.3395639899996e-14
TRINITY_DN1185_c0_g1_i43	gonads	soma	5.03045795825236	4.77266797309932	1.13062241686335e-15	3.37268205966138e-14
TRINITY_DN13454_c0_g1_i4	gonads	soma	-7.02156522873499	3.1739093563461	1.13539105800117e-15	3.38133649460973e-14
TRINITY_DN260_c16_g1_i1	gonads	soma	-4.97297930271439	4.69936337248217	1.13743039976238e-15	3.3818476598518e-14
TRINITY_DN24244_c0_g1_i2	gonads	soma	-6.1155075788826	5.83242770679641	1.16636205871087e-15	3.46208133872432e-14
TRINITY_DN4516_c1_g1_i1	gonads	soma	4.4806323134943	5.44795997135971	1.16946858724848e-15	3.46208133872432e-14
TRINITY_DN2094_c0_g1_i11	gonads	soma	4.18224729460605	4.51133968468077	1.17015175307852e-15	3.46208133872432e-14
TRINITY_DN2059_c0_g1_i2	gonads	soma	5.20596451295915	5.43466190354291	1.17481573334829e-15	3.47021019310563e-14
TRINITY_DN10781_c0_g1_i2	gonads	soma	-7.46940960469991	2.87192575909818	1.17960369084754e-15	3.47867818081049e-14
TRINITY_DN1024_c0_g1_i14	gonads	soma	5.05940605505974	6.886412147574	1.18937096421965e-15	3.50177886977645e-14
TRINITY_DN2299_c0_g1_i1	gonads	soma	5.03284381098932	5.19426727853094	1.19350894906683e-15	3.50825755531707e-14
TRINITY_DN12819_c0_g1_i9	gonads	soma	4.76621597803906	5.60997016564738	1.20391131038549e-15	3.53309920537278e-14
TRINITY_DN44_c0_g2_i15	gonads	soma	5.74337410130834	5.10016407399614	1.21788786558307e-15	3.56833261846483e-14
TRINITY_DN2510_c0_g1_i8	gonads	soma	4.62077849740598	5.6222158184764	1.26137467209184e-15	3.68977563611742e-14
TRINITY_DN3437_c0_g1_i2	gonads	soma	-7.29563215013292	7.57063818458356	1.28264405565867e-15	3.74594127674381e-14
TRINITY_DN62_c0_g1_i3	gonads	soma	-5.72359558038371	10.0548760491476	1.2978498658471e-15	3.78424597759959e-14
TRINITY_DN1976_c0_g1_i20	gonads	soma	4.89724020087378	7.83683814437982	1.32466583337384e-15	3.85622576284566e-14
TRINITY_DN12503_c0_g3_i3	gonads	soma	-7.7626533526768	2.20366029641775	1.37954839509715e-15	4.00954779936181e-14
TRINITY_DN7248_c0_g1_i1	gonads	soma	4.32728658619494	5.75660602416453	1.39630971179077e-15	4.05175960759542e-14
TRINITY_DN4643_c0_g1_i3	gonads	soma	4.81641894889384	6.61601326189817	1.41726306697124e-15	4.10581203163868e-14
TRINITY_DN241_c0_g1_i7	gonads	soma	-7.55075076691819	2.39165552620008	1.41947221063998e-15	4.10581203163868e-14
TRINITY_DN20500_c0_g1_i2	gonads	soma	-4.43950237468078	4.7328168252249	1.44989162595109e-15	4.18711127130724e-14
TRINITY_DN885_c5_g1_i3	gonads	soma	-6.94554236793087	3.42778587986145	1.45407109139318e-15	4.19249446685609e-14
TRINITY_DN1976_c0_g1_i11	gonads	soma	4.96719502449739	7.44850103290819	1.49315610614821e-15	4.29834302289755e-14
TRINITY_DN3154_c0_g1_i1	gonads	soma	4.92227532871224	6.89297570322356	1.4986714379478e-15	4.30737202014617e-14
TRINITY_DN9056_c0_g1_i3	gonads	soma	5.29000889177016	5.53892629086733	1.53002027397909e-15	4.39050350252606e-14
TRINITY_DN6765_c0_g1_i1	gonads	soma	5.65035198251527	3.87135570940136	1.53864775255184e-15	4.4048222279258e-14
TRINITY_DN2799_c0_g1_i11	gonads	soma	4.34621815815319	5.67211698705374	1.53987544611312e-15	4.4048222279258e-14
TRINITY_DN26476_c0_g1_i1	gonads	soma	4.53866476543658	4.1610857736646	1.54239644995947e-15	4.40507452987637e-14
TRINITY_DN1163_c0_g2_i22	gonads	soma	4.72423858120836	5.84487899296425	1.58349962315171e-15	4.51534294116661e-14
TRINITY_DN2233_c0_g2_i4	gonads	soma	-7.75167634788005	2.19245601175014	1.59239686275549e-15	4.53357389841409e-14
TRINITY_DN2068_c0_g2_i3	gonads	soma	-3.91899959703627	4.6660700538544	1.60895484661848e-15	4.57352361188711e-14
TRINITY_DN1820_c0_g2_i2	gonads	soma	5.02225939371729	7.19417313589781	1.61457378605062e-15	4.58230212288692e-14
TRINITY_DN186_c2_g2_i1	gonads	soma	4.86900466978091	7.52306998942196	1.62734392713818e-15	4.61131713438045e-14
TRINITY_DN8535_c0_g1_i3	gonads	soma	-4.69386495820018	5.89386002447601	1.63005935730683e-15	4.61179449730542e-14
TRINITY_DN64_c0_g4_i3	gonads	soma	5.16902671340868	8.67246884189928	1.64707113855714e-15	4.65265477470424e-14
TRINITY_DN4710_c0_g1_i1	gonads	soma	-4.23280953428738	3.85971474273845	1.71902589605986e-15	4.84834920560061e-14
TRINITY_DN6517_c0_g1_i7	gonads	soma	-7.10248657844866	7.15766546156112	1.78929083053579e-15	5.0386763714637e-14
TRINITY_DN1578_c0_g1_i23	gonads	soma	5.16885223799467	5.45401739843761	1.80357507614842e-15	5.07101458133843e-14
TRINITY_DN861_c0_g1_i21	gonads	soma	6.01988881570036	5.11563646760689	1.80842207432724e-15	5.07675945734004e-14
TRINITY_DN1673_c0_g1_i3	gonads	soma	-6.40345399921597	6.13173602427991	1.83220748073488e-15	5.13556979158924e-14
TRINITY_DN21465_c0_g1_i2	gonads	soma	-6.45095877402792	2.65209292128884	1.84048069299662e-15	5.15078576631991e-14
TRINITY_DN12066_c2_g1_i8	gonads	soma	-7.00989955254627	3.87656163468474	1.86441510720327e-15	5.20971672008174e-14
TRINITY_DN921_c1_g1_i4	gonads	soma	-7.70988589210474	4.89019587529493	1.87130239912957e-15	5.22090485994438e-14
TRINITY_DN1820_c0_g1_i4	gonads	soma	4.68372121021541	6.56927715312918	1.91655098515733e-15	5.33892133665288e-14
TRINITY_DN6326_c1_g1_i2	gonads	soma	-5.89662289915894	3.43856205435871	1.94167190345589e-15	5.40059188262302e-14
TRINITY_DN609_c0_g1_i1	gonads	soma	-4.92025352167769	8.26936054442838	1.95538353166803e-15	5.43038797667378e-14
TRINITY_DN1461_c0_g1_i2	gonads	soma	4.55042502717123	6.82455943791653	2.0141661438786e-15	5.58506988778099e-14
TRINITY_DN5730_c1_g2_i1	gonads	soma	4.70762591283189	4.51996726715264	2.0880818927706e-15	5.78117719149806e-14
TRINITY_DN275_c5_g1_i3	gonads	soma	-5.0317615536057	3.11551408436493	2.1000953438101e-15	5.79771787222315e-14
TRINITY_DN6195_c0_g2_i1	gonads	soma	-6.05435455525275	3.74307301190697	2.10046000120306e-15	5.79771787222315e-14
TRINITY_DN84231_c0_g1_i1	gonads	soma	-6.28188319920858	7.31014894697773	2.13605680426164e-15	5.88699856236919e-14
TRINITY_DN3219_c12_g1_i1	gonads	soma	5.22657231511434	3.76922899163889	2.14278886204636e-15	5.89274098557559e-14
TRINITY_DN3546_c0_g2_i2	gonads	soma	-6.84454176876357	6.38945357418843	2.14464920168681e-15	5.89274098557559e-14
TRINITY_DN1976_c0_g1_i9	gonads	soma	4.86193217263573	7.49057850638047	2.16837273556605e-15	5.9488977458931e-14
TRINITY_DN13304_c2_g1_i5	gonads	soma	-6.89242472841118	2.63115157502992	2.17283160396879e-15	5.95211223193083e-14
TRINITY_DN3578_c0_g1_i11	gonads	soma	-4.02843787427306	4.51989695014894	2.31690114363361e-15	6.32872300029691e-14
TRINITY_DN261_c0_g3_i1	gonads	soma	-6.16515043168877	2.48242685449202	2.31730455028268e-15	6.32872300029691e-14
TRINITY_DN4651_c0_g1_i6	gonads	soma	4.50652853659903	3.98912653187474	2.33104380830835e-15	6.3566581682288e-14
TRINITY_DN9292_c1_g1_i2	gonads	soma	-6.61314547307363	3.7094651639732	2.35216692689265e-15	6.40461451808198e-14
TRINITY_DN13405_c0_g1_i1	gonads	soma	-5.89114197468379	4.53940931953232	2.36274722847977e-15	6.41299696655597e-14
TRINITY_DN9130_c0_g2_i1	gonads	soma	4.23643263640992	5.41515008519255	2.36334951746378e-15	6.41299696655597e-14
TRINITY_DN668_c0_g1_i4	gonads	soma	-5.01064711869707	8.86773342107183	2.36587064320947e-15	6.41299696655597e-14
TRINITY_DN13454_c0_g1_i5	gonads	soma	-7.60650523777314	2.38383939814515	2.404335089105e-15	6.50751800574353e-14
TRINITY_DN7003_c0_g1_i3	gonads	soma	-4.45076346562167	3.61964587521736	2.4555616871441e-15	6.63624708494301e-14
TRINITY_DN95382_c0_g1_i1	gonads	soma	4.77101641269493	4.73151289755943	2.55719168474067e-15	6.9006065328762e-14
TRINITY_DN5355_c0_g1_i21	gonads	soma	-9.86293404467126	10.5138605186443	2.57215460802267e-15	6.930655280873e-14
TRINITY_DN286_c0_g1_i7	gonads	soma	4.97426149183419	8.18973526108632	2.6153925431453e-15	7.03668837722613e-14
TRINITY_DN8975_c0_g2_i1	gonads	soma	-4.35944717612412	5.07780040910632	2.62629394400683e-15	7.0555347839958e-14
TRINITY_DN13969_c0_g1_i6	gonads	soma	-9.84627743735234	12.9266770971771	2.6523054154046e-15	7.1148583935898e-14
TRINITY_DN2517_c0_g1_i1	gonads	soma	4.86278232766371	7.82070236014802	2.73655244471752e-15	7.32999336042901e-14
TRINITY_DN1023_c0_g1_i4	gonads	soma	4.38831050792921	4.61670014560931	2.7634840218962e-15	7.39119722074957e-14
TRINITY_DN509_c1_g1_i1	gonads	soma	4.94962357520463	7.16035492327177	2.80932013619837e-15	7.50270792126017e-14
TRINITY_DN1090_c0_g1_i2	gonads	soma	4.5792026717915	6.3642132846101	2.85543295592945e-15	7.61462806082689e-14
TRINITY_DN22766_c0_g1_i1	gonads	soma	4.07404559332476	5.01464233244524	2.93829447309761e-15	7.82407323887918e-14
TRINITY_DN1578_c0_g1_i49	gonads	soma	4.63014871746559	7.09355930025027	2.9447177147881e-15	7.8296627990702e-14
TRINITY_DN672_c5_g1_i1	gonads	soma	-11.7606062862746	3.18927327293163	2.97990333353752e-15	7.91159965694485e-14
TRINITY_DN12819_c0_g1_i10	gonads	soma	4.88514635251217	5.03837783635424	2.98967371241394e-15	7.92591828853283e-14
TRINITY_DN957_c0_g1_i2	gonads	soma	-5.08314261435463	4.05672016795266	3.00098428124808e-15	7.94427227785949e-14
TRINITY_DN4702_c0_g2_i1	gonads	soma	-5.93176247314385	5.40299558710158	3.10562055523283e-15	8.20926589687603e-14
TRINITY_DN5040_c0_g1_i5	gonads	soma	-9.46529294169257	11.1429555869757	3.18118890486934e-15	8.39676202630746e-14
TRINITY_DN7470_c0_g2_i3	gonads	soma	4.40052741089552	6.51176753493391	3.23862797241186e-15	8.53592965013997e-14
TRINITY_DN48_c0_g1_i6	gonads	soma	5.93146216483356	3.72981992035422	3.24624403294537e-15	8.54356696286945e-14
TRINITY_DN367_c0_g1_i3	gonads	soma	-7.25014577169211	7.82323211999281	3.32818433170078e-15	8.74650706735936e-14
TRINITY_DN2_c1_g1_i8	gonads	soma	-7.33022018703021	3.59010179249522	3.34091315089907e-15	8.76723397439557e-14
TRINITY_DN1185_c1_g1_i1	gonads	soma	5.1093492442172	5.61505039801025	3.34655766541344e-15	8.76933714148209e-14
TRINITY_DN2510_c0_g1_i2	gonads	soma	4.48265393711914	6.25533137105987	3.38669536884135e-15	8.86168974618647e-14
TRINITY_DN13490_c0_g1_i8	gonads	soma	5.10994112853888	8.92554309832049	3.5079135469976e-15	9.1629839664769e-14
TRINITY_DN38289_c0_g1_i2	gonads	soma	-6.57274855594766	2.491341829011	3.51196270654165e-15	9.1629839664769e-14
TRINITY_DN9056_c0_g1_i2	gonads	soma	4.5248412394238	6.21466703267149	3.53240277049132e-15	9.20305280076062e-14
TRINITY_DN3954_c0_g1_i4	gonads	soma	12.3580555482846	3.8412011486467	3.5444361049071e-15	9.22113571143e-14
TRINITY_DN15461_c1_g1_i1	gonads	soma	4.69387906903557	7.3321914057031	3.55524932496347e-15	9.23599706271356e-14
TRINITY_DN4526_c0_g1_i1	gonads	soma	-4.5548268123046	6.08854698050816	3.65037315964901e-15	9.46952819509523e-14
TRINITY_DN1267_c0_g1_i4	gonads	soma	4.49552517579113	6.80289742209495	3.76011915032642e-15	9.74026859155371e-14
TRINITY_DN731_c0_g1_i31	gonads	soma	-4.319361246008	4.06422412478822	3.79632739678746e-15	9.82001431051865e-14
TRINITY_DN1951_c0_g1_i3	gonads	soma	4.56280172212568	4.54085740620645	3.85682991603219e-15	9.96228520536304e-14
TRINITY_DN3394_c0_g1_i1	gonads	soma	-5.30892204768144	8.14124046998713	3.91866089482408e-15	1.01075773251538e-13
TRINITY_DN2242_c1_g1_i1	gonads	soma	4.47541285768991	4.83410983312997	3.92751379316645e-15	1.01120319481588e-13
TRINITY_DN1969_c0_g3_i1	gonads	soma	-6.21883276554702	2.65576811375213	3.93155712790842e-15	1.01120319481588e-13
TRINITY_DN4908_c9_g1_i1	gonads	soma	-6.48376290578384	2.37846670661986	3.97677282730241e-15	1.02134643328868e-13
TRINITY_DN64_c2_g1_i15	gonads	soma	4.60427803715162	7.10589844460816	3.98227526316787e-15	1.02134643328868e-13
TRINITY_DN5047_c1_g1_i7	gonads	soma	-6.2437173502672	4.336717659654	4.02878753808567e-15	1.03181408701722e-13
TRINITY_DN1501_c0_g1_i6	gonads	soma	4.67069046090754	6.23050725065319	4.04055779626637e-15	1.03336694939259e-13
TRINITY_DN49975_c0_g1_i3	gonads	soma	-6.02310170951361	2.76847043782609	4.11860474633896e-15	1.05184169452693e-13
TRINITY_DN3120_c6_g1_i1	gonads	soma	-7.45215425852858	2.29149203448494	4.16070957947875e-15	1.06005634334849e-13
TRINITY_DN3915_c0_g1_i1	gonads	soma	-5.14209991872251	6.36280414439665	4.16247893146727e-15	1.06005634334849e-13
TRINITY_DN15326_c0_g1_i18	gonads	soma	-10.9096105259735	2.31944011974079	4.18581734410251e-15	1.0645027338436e-13
TRINITY_DN9057_c0_g2_i2	gonads	soma	-7.4285810251738	2.55927123394152	4.23368912466783e-15	1.07516702637252e-13
TRINITY_DN684_c1_g1_i7	gonads	soma	4.92037228738906	7.76366418084796	4.30662804177489e-15	1.09215845871734e-13
TRINITY_DN13564_c0_g2_i1	gonads	soma	4.86713725261874	4.93523008616905	4.36067964099729e-15	1.10431924838515e-13
TRINITY_DN4114_c0_g1_i37	gonads	soma	-5.12473321773143	3.41568137314373	4.38900785722194e-15	1.10994085573628e-13
TRINITY_DN1380_c2_g2_i2	gonads	soma	-4.23273697016743	6.01583582425721	4.39617171959663e-15	1.11020197108419e-13
TRINITY_DN1122_c0_g1_i8	gonads	soma	5.3924537133688	9.6599095412441	4.44737889793145e-15	1.12156949449645e-13
TRINITY_DN2998_c0_g1_i1	gonads	soma	4.3202656220005	5.91767148192919	4.62578971558843e-15	1.16493983838887e-13
TRINITY_DN797_c1_g2_i1	gonads	soma	4.74475945587985	5.72721836132785	4.88150774177757e-15	1.22763139833842e-13
TRINITY_DN1578_c0_g1_i45	gonads	soma	5.38330945750199	7.00655818581298	4.92991483593805e-15	1.23808554693939e-13
TRINITY_DN223_c1_g1_i49	gonads	soma	4.36940441748595	5.59717331376178	5.04360446671951e-15	1.26425828309662e-13
TRINITY_DN64_c0_g2_i4	gonads	soma	4.83977619522731	8.11599042489511	5.04809597768187e-15	1.26425828309662e-13
TRINITY_DN1491_c0_g1_i2	gonads	soma	11.3638078103732	2.87547067852149	5.20391117682429e-15	1.30148093478947e-13
TRINITY_DN364_c1_g1_i23	gonads	soma	4.17413328462654	4.41334363260053	5.22541105157454e-15	1.30505541946014e-13
TRINITY_DN3840_c0_g1_i1	gonads	soma	5.20478530321819	4.94093891841651	5.24939461162121e-15	1.30923950733644e-13
TRINITY_DN2737_c0_g1_i6	gonads	soma	4.14556230164133	5.62211582334581	5.2736239243506e-15	1.31347329296033e-13
TRINITY_DN25621_c0_g1_i3	gonads	soma	-5.81839604883448	3.9777140534774	5.32552626642916e-15	1.32457835310759e-13
TRINITY_DN11503_c0_g1_i1	gonads	soma	-6.06887713154686	2.50442572924951	5.42103576504463e-15	1.34648415085958e-13
TRINITY_DN1267_c0_g1_i9	gonads	soma	4.62703168478077	6.75772967226434	5.46842101151522e-15	1.35639314048638e-13
TRINITY_DN13129_c0_g1_i1	gonads	soma	5.12331387377195	5.68679282219359	5.56722000564783e-15	1.37901029606382e-13
TRINITY_DN80445_c0_g1_i1	gonads	soma	5.84056744948808	3.64240384077473	5.79129387088834e-15	1.43255407267999e-13
TRINITY_DN64_c1_g1_i4	gonads	soma	4.89517953917094	5.56086527332668	5.82697980634603e-15	1.43941505257173e-13
TRINITY_DN44_c0_g3_i4	gonads	soma	4.60244015646072	7.30066343279689	5.87431061609891e-15	1.44913000443737e-13
TRINITY_DN35512_c0_g1_i1	gonads	soma	3.96190126944817	4.6082977073412	5.90418721247788e-15	1.45410147112772e-13
TRINITY_DN4258_c0_g1_i1	gonads	soma	4.73384629272718	7.89166205859652	5.91146278080801e-15	1.45410147112772e-13
TRINITY_DN3214_c10_g1_i1	gonads	soma	4.97097052313305	3.6617765213166	5.92283603347728e-15	1.45410147112772e-13
TRINITY_DN1476_c3_g1_i18	gonads	soma	-7.74041331640482	4.78354990467435	5.9265857717582e-15	1.45410147112772e-13
TRINITY_DN594_c0_g1_i1	gonads	soma	-4.95591851011155	5.62255372538909	5.99501708362996e-15	1.46890087054516e-13
TRINITY_DN1526_c0_g1_i1	gonads	soma	4.86930013307352	7.97898724052351	6.06340121251307e-15	1.48364872641857e-13
TRINITY_DN20554_c0_g1_i3	gonads	soma	-8.99334747468076	2.16305130292082	6.07227632469714e-15	1.48381521472727e-13
TRINITY_DN603_c0_g1_i2	gonads	soma	5.04063824086312	6.4563134424045	6.16642487728781e-15	1.50479050206267e-13
TRINITY_DN5926_c0_g1_i14	gonads	soma	4.81322456172603	7.98992654912895	6.21546590345919e-15	1.51471656950115e-13
TRINITY_DN13918_c1_g1_i3	gonads	soma	-7.28214029525689	6.28002086726969	6.25415388356529e-15	1.52209629529189e-13
TRINITY_DN658_c0_g1_i7	gonads	soma	11.4355477075355	2.94464014548054	6.35542624524496e-15	1.54466715466645e-13
TRINITY_DN228_c0_g1_i2	gonads	soma	-4.46322115616589	5.63131070635635	6.45622056919506e-15	1.56706147247205e-13
TRINITY_DN268_c0_g1_i1	gonads	soma	4.47179330474446	5.58810404451427	6.5128431276644e-15	1.57868876188245e-13
TRINITY_DN3671_c0_g1_i5	gonads	soma	-5.41873666550972	4.59981216269003	6.6356907430725e-15	1.60631620701623e-13
TRINITY_DN11890_c4_g2_i1	gonads	soma	-6.82700826405402	4.9600749039868	6.69261920479736e-15	1.61793399120515e-13
TRINITY_DN821_c0_g1_i31	gonads	soma	-5.27309434504026	2.96660421203544	6.72807878375522e-15	1.62433763383274e-13
TRINITY_DN539_c0_g1_i23	gonads	soma	-7.4687776620036	3.60885527326404	6.83254414149374e-15	1.64736187443445e-13
TRINITY_DN860_c0_g3_i1	gonads	soma	-10.4358510138653	11.3167446692948	6.85916609552949e-15	1.65158138951798e-13
TRINITY_DN3740_c0_g1_i1	gonads	soma	4.39154041908755	5.64234104350451	6.89763573733015e-15	1.6586386493471e-13
TRINITY_DN11433_c0_g1_i7	gonads	soma	-6.78890216206646	2.72274852111091	6.98847233713127e-15	1.67825289931613e-13
TRINITY_DN64_c1_g1_i7	gonads	soma	4.80459093336741	7.8883087515736	7.02101824263278e-15	1.68383546118347e-13
TRINITY_DN701_c3_g1_i1	gonads	soma	4.03029435417567	5.29505323903127	7.07773474075632e-15	1.69519236707506e-13
TRINITY_DN923_c8_g1_i1	gonads	soma	-8.22468212430689	2.17367115005845	7.13669157040388e-15	1.70705514221008e-13
TRINITY_DN665_c0_g1_i4	gonads	soma	4.71830852202079	7.43877659390175	7.26024501324167e-15	1.73431736747714e-13
TRINITY_DN4100_c0_g3_i1	gonads	soma	5.18041275632626	4.48279117731762	7.38525904740806e-15	1.76185619988693e-13
TRINITY_DN18142_c0_g1_i3	gonads	soma	-5.83313196548526	2.89715695290673	7.51098524492432e-15	1.78949223460322e-13
TRINITY_DN1667_c0_g1_i4	gonads	soma	3.92741867442532	5.40155488244423	7.78272146362181e-15	1.85179681395269e-13
TRINITY_DN861_c0_g1_i27	gonads	soma	4.2293368154578	4.67115877299787	8.10163707036854e-15	1.92514885082891e-13
TRINITY_DN1090_c0_g1_i7	gonads	soma	4.77410705881032	5.0699042696005	8.25367466090782e-15	1.95870625275305e-13
TRINITY_DN1054_c1_g1_i1	gonads	soma	5.15695351405165	3.39535376270229	8.29685749439887e-15	1.96637694569477e-13
TRINITY_DN72934_c0_g1_i1	gonads	soma	4.69393033783355	4.50971037417599	8.33309148432987e-15	1.97238284322563e-13
TRINITY_DN2672_c0_g1_i5	gonads	soma	5.15728848646887	8.99346808842651	8.44573360201724e-15	1.99643470406953e-13
TRINITY_DN95037_c0_g1_i1	gonads	soma	4.00434092708017	5.31041327492961	8.49399001841359e-15	2.00522395389068e-13
TRINITY_DN9384_c0_g2_i3	gonads	soma	-6.92193278455207	2.46691482066844	8.7990425989654e-15	2.07453469192014e-13
TRINITY_DN64_c4_g1_i1	gonads	soma	4.65341237120374	7.65164831530965	8.8398901983598e-15	2.08145503019117e-13
TRINITY_DN54493_c0_g1_i1	gonads	soma	-5.14776586430995	2.98905428319106	9.03855124106214e-15	2.12546814703782e-13
TRINITY_DN1186_c0_g1_i1	gonads	soma	-5.45049920911918	8.96358232660308	9.33328598101682e-15	2.19193008117084e-13
TRINITY_DN4918_c1_g1_i5	gonads	soma	-3.77662528974137	4.6056791125855	9.34926215944582e-15	2.19283795234567e-13
TRINITY_DN311_c2_g1_i3	gonads	soma	-5.25449691193469	3.50289145578743	9.42172022523295e-15	2.20697397306977e-13
TRINITY_DN3553_c0_g1_i13	gonads	soma	-5.19117391907333	5.46277055212791	9.45443971850214e-15	2.21177700236328e-13
TRINITY_DN249_c1_g1_i1	gonads	soma	-6.89983895048203	5.1670288235743	9.53730089386232e-15	2.22828267464729e-13
TRINITY_DN13199_c2_g1_i2	gonads	soma	-5.44264474861117	2.9851394922832	9.58697728205034e-15	2.23700254698564e-13
TRINITY_DN3496_c0_g1_i3	gonads	soma	4.53591547420509	5.75024565262297	9.7053739702024e-15	2.26171436909208e-13
TRINITY_DN814_c0_g1_i33	gonads	soma	-11.0621979612375	2.47580704424117	9.77804577181212e-15	2.27572075565812e-13
TRINITY_DN1833_c0_g1_i34	gonads	soma	12.6275051158272	4.10517798855497	9.92218512903458e-15	2.30630303121218e-13
TRINITY_DN603_c1_g1_i77	gonads	soma	4.97435220606265	6.46481816701206	1.00543917999424e-14	2.33403682463536e-13
TRINITY_DN89_c0_g1_i3	gonads	soma	4.39012759475677	5.07148268401841	1.01054884833196e-14	2.34289474990356e-13
TRINITY_DN19755_c0_g1_i3	gonads	soma	-5.72094949827269	2.61835960797982	1.02396413492073e-14	2.37096145665085e-13
TRINITY_DN501_c3_g1_i7	gonads	soma	4.46434152058063	5.12243770075103	1.04637799934877e-14	2.41976582812364e-13
TRINITY_DN1114_c0_g1_i4	gonads	soma	4.53743283782003	6.82754076872367	1.0863691740845e-14	2.50904166264643e-13
TRINITY_DN2672_c0_g1_i6	gonads	soma	4.99309217785973	9.43527072151949	1.10990479357885e-14	2.55726017088715e-13
TRINITY_DN5313_c1_g1_i2	gonads	soma	-5.18332849430177	3.97479270766511	1.11007151616353e-14	2.55726017088715e-13
TRINITY_DN17438_c1_g1_i3	gonads	soma	-4.77795385999898	8.18576844533625	1.12326763614985e-14	2.58437192983041e-13
TRINITY_DN6914_c0_g1_i1	gonads	soma	-5.81204129545503	5.59141156570702	1.15395483636124e-14	2.64988747489821e-13
TRINITY_DN6382_c0_g1_i1	gonads	soma	-5.90140433249815	5.22586271024378	1.15467013734726e-14	2.64988747489821e-13
TRINITY_DN2498_c0_g1_i5	gonads	soma	4.13932857775893	5.05655565369245	1.16948482495031e-14	2.6789140141601e-13
TRINITY_DN2510_c0_g1_i17	gonads	soma	4.34264527571226	5.70729838429525	1.17068507089821e-14	2.6789140141601e-13
TRINITY_DN3578_c0_g1_i13	gonads	soma	-9.54882430362843	9.98470422709631	1.17175672348528e-14	2.6789140141601e-13
TRINITY_DN701_c0_g1_i15	gonads	soma	4.7732205444779	8.24874360357991	1.19321401095053e-14	2.72453040306195e-13
TRINITY_DN10920_c0_g2_i1	gonads	soma	-4.38598674286354	4.52495005429414	1.19607196488397e-14	2.72761650732418e-13
TRINITY_DN9042_c0_g1_i1	gonads	soma	4.57555764861018	6.5164613639777	1.20091924964068e-14	2.73522576770362e-13
TRINITY_DN1163_c0_g1_i26	gonads	soma	4.66198670775352	6.03731911762708	1.21057012398162e-14	2.75374286871045e-13
TRINITY_DN10091_c0_g1_i14	gonads	soma	-4.85710009898086	5.87823107149934	1.22504966085635e-14	2.78318371507225e-13
TRINITY_DN149_c0_g1_i1	gonads	soma	-9.8282280292155	15.0594776838622	1.22779613821446e-14	2.78592790409138e-13
TRINITY_DN6560_c0_g1_i1	gonads	soma	-10.658524470527	2.06124806154296	1.27837070219618e-14	2.89705360508965e-13
TRINITY_DN12190_c0_g1_i3	gonads	soma	-5.01799488426438	6.96992776141577	1.29039267465288e-14	2.91747006593401e-13
TRINITY_DN1492_c0_g2_i1	gonads	soma	4.69702600989335	7.41596805659242	1.29060226587129e-14	2.91747006593401e-13
TRINITY_DN336_c0_g1_i9	gonads	soma	4.60452903613389	6.09002942603495	1.32317961554641e-14	2.98738320432655e-13
TRINITY_DN4445_c0_g1_i2	gonads	soma	5.74482527335236	5.26882197062697	1.34107287518745e-14	3.02401077845817e-13
TRINITY_DN2168_c2_g1_i2	gonads	soma	4.45433218584667	4.3237431413147	1.34900158868486e-14	3.03575296001642e-13
TRINITY_DN465_c2_g1_i4	gonads	soma	-3.73499132594634	5.28733354417377	1.34963336434154e-14	3.03575296001642e-13
TRINITY_DN806_c0_g1_i7	gonads	soma	4.72447768701152	7.62838763280551	1.37832836925582e-14	3.09645059331453e-13
TRINITY_DN3187_c0_g1_i26	gonads	soma	-11.038216445852	2.45222964589734	1.38073781779358e-14	3.09801978522781e-13
TRINITY_DN149_c0_g1_i27	gonads	soma	-9.8794535994304	17.8409628160576	1.38575688869679e-14	3.10543316629118e-13
TRINITY_DN603_c1_g1_i75	gonads	soma	4.83788744635457	8.50816870400836	1.38823499423417e-14	3.10714104333721e-13
TRINITY_DN73063_c0_g1_i1	gonads	soma	4.46658276526178	5.99035317573493	1.40190567084872e-14	3.13386493605653e-13
TRINITY_DN5165_c0_g1_i1	gonads	soma	4.68643979228915	5.82025507168142	1.43087345815875e-14	3.19467641268563e-13
TRINITY_DN15268_c0_g3_i1	gonads	soma	-6.53644695959359	3.1239310619792	1.4329572048543e-14	3.19538868328779e-13
TRINITY_DN28022_c0_g1_i3	gonads	soma	-6.6845545365514	2.26503124899837	1.52468526468574e-14	3.39575351631792e-13
TRINITY_DN862_c0_g1_i6	gonads	soma	-5.5912488363789	2.56294870627836	1.55233526518976e-14	3.45092187771659e-13
TRINITY_DN562_c0_g2_i1	gonads	soma	5.35032560930649	3.39573405266246	1.55326742714918e-14	3.45092187771659e-13
TRINITY_DN2819_c0_g1_i1	gonads	soma	-8.19285331714124	2.14133901138547	1.56448088331874e-14	3.47157541106036e-13
TRINITY_DN223_c3_g1_i6	gonads	soma	4.3664116988523	6.68852917295987	1.58591630727666e-14	3.51483311822014e-13
TRINITY_DN9652_c0_g1_i2	gonads	soma	-5.42836088121104	2.75478219948538	1.58886716105434e-14	3.51706817667614e-13
TRINITY_DN1411_c0_g1_i6	gonads	soma	4.75170633069578	8.44795076012395	1.60254872259312e-14	3.54302194383318e-13
TRINITY_DN18_c0_g2_i2	gonads	soma	4.45062001319891	7.1376479288314	1.60733476867614e-14	3.54926959224621e-13
TRINITY_DN10406_c1_g1_i1	gonads	soma	-4.32129127212607	6.43306238278483	1.61861776806111e-14	3.56983092890165e-13
TRINITY_DN8190_c0_g1_i5	gonads	soma	4.33364113299703	6.03471296150953	1.63824728098071e-14	3.60872792174182e-13
TRINITY_DN701_c0_g1_i23	gonads	soma	4.48597440030606	7.19030468612329	1.65871900412442e-14	3.64938335451772e-13
TRINITY_DN509_c0_g1_i6	gonads	soma	4.82115038350205	8.09801430227867	1.67076116199087e-14	3.67141654856416e-13
TRINITY_DN1531_c1_g1_i1	gonads	soma	-5.23679689429585	5.63736958586619	1.6910764149086e-14	3.71155401754546e-13
TRINITY_DN14881_c0_g1_i1	gonads	soma	4.67588099889366	6.79257606701622	1.75045221463542e-14	3.8372201271675e-13
TRINITY_DN1163_c0_g1_i17	gonads	soma	5.67156072878027	4.19142794254413	1.78239108737266e-14	3.90250972419066e-13
TRINITY_DN684_c0_g1_i6	gonads	soma	4.61120052461883	7.78862856607292	1.78655808765995e-14	3.90690909338874e-13
TRINITY_DN16438_c0_g1_i3	gonads	soma	-6.82898440357196	2.19093801651294	1.99103585245142e-14	4.34881618580675e-13
TRINITY_DN4749_c0_g1_i1	gonads	soma	4.95542688864634	3.76335067579693	2.00940432853473e-14	4.38364869599738e-13
TRINITY_DN3572_c1_g1_i3	gonads	soma	-5.27765103600805	3.01969427276549	2.02951992183388e-14	4.42220423882624e-13
TRINITY_DN3396_c0_g1_i2	gonads	soma	-5.72106988709636	5.65001498733555	2.06221631124801e-14	4.48804696487593e-13
TRINITY_DN3825_c0_g1_i1	gonads	soma	-6.81049364334726	1.8985210276855	2.10189826744904e-14	4.56891619792314e-13
TRINITY_DN441_c0_g1_i1	gonads	soma	4.88841096713917	9.33375900803862	2.11723267029744e-14	4.59673045096831e-13
TRINITY_DN32999_c0_g1_i2	gonads	soma	-9.45647219479074	8.73092595055028	2.13379281325205e-14	4.6271361041383e-13
TRINITY_DN5418_c0_g1_i12	gonads	soma	-6.81639641636356	2.17815884344741	2.13802642427145e-14	4.63077086893338e-13
TRINITY_DN9048_c1_g2_i2	gonads	soma	-6.19465252950313	2.86301479820883	2.14176874345765e-14	4.63333412637845e-13
TRINITY_DN67_c1_g1_i1	gonads	soma	-6.66496803742195	5.36853616432169	2.14980070571167e-14	4.64516006901207e-13
TRINITY_DN95255_c0_g1_i1	gonads	soma	4.06626668403625	4.48811419629952	2.16749791588007e-14	4.67781701583318e-13
TRINITY_DN8536_c0_g1_i5	gonads	soma	5.06579467565086	9.88844365104699	2.17141390420635e-14	4.680689471841e-13
TRINITY_DN1724_c0_g1_i5	gonads	soma	4.55752553788304	7.40086561362963	2.2921532349446e-14	4.93507950358405e-13
TRINITY_DN13777_c0_g1_i3	gonads	soma	4.26631153100945	5.42474695798968	2.31364519057622e-14	4.97543627859424e-13
TRINITY_DN12068_c0_g1_i3	gonads	soma	4.64707552335056	6.56548067745722	2.33224810463641e-14	5.00949186603221e-13
TRINITY_DN23796_c1_g1_i2	gonads	soma	-6.26503794468607	4.8691629468348	2.40777065963563e-14	5.16558096374673e-13
TRINITY_DN7315_c0_g1_i9	gonads	soma	-8.0450241205657	1.97039260375545	2.41380574375342e-14	5.17240007125955e-13
TRINITY_DN4251_c0_g1_i1	gonads	soma	4.04845061895146	4.06024856530148	2.42290336922018e-14	5.18575783764419e-13
TRINITY_DN12262_c1_g1_i5	gonads	soma	-6.28443502806261	3.13929669386895	2.47406011306447e-14	5.28899722163618e-13
TRINITY_DN6549_c0_g1_i6	gonads	soma	4.02504527520044	4.96573275101133	2.53045147143271e-14	5.40317037656038e-13
TRINITY_DN64_c0_g3_i1	gonads	soma	5.17747759677732	7.65744619259028	2.6248280272333e-14	5.59528369123242e-13
TRINITY_DN1801_c0_g1_i30	gonads	soma	4.19282788770927	5.73185003472646	2.62660359946295e-14	5.59528369123242e-13
TRINITY_DN684_c0_g1_i3	gonads	soma	5.04068501025628	7.29299059517813	2.68084860399702e-14	5.70412757609565e-13
TRINITY_DN259_c0_g1_i5	gonads	soma	4.36839432359076	5.29025378185194	2.72761391769371e-14	5.79681986005633e-13
TRINITY_DN3792_c1_g1_i1	gonads	soma	-4.81738737896605	3.43268888279659	2.73722698129267e-14	5.81043012312619e-13
TRINITY_DN44_c0_g3_i6	gonads	soma	4.6877231079042	6.97975747805314	2.9874126697906e-14	6.33408445104197e-13
TRINITY_DN795_c0_g1_i4	gonads	soma	4.2505142819985	5.05922882744808	3.0483278279532e-14	6.45322750874359e-13
TRINITY_DN274_c0_g1_i9	gonads	soma	11.2788904414776	2.79403547677574	3.05073327855775e-14	6.45322750874359e-13
TRINITY_DN2126_c0_g1_i1	gonads	soma	-6.62965149275519	7.78755256287405	3.05515697222124e-14	6.45504402520537e-13
TRINITY_DN58080_c0_g1_i1	gonads	soma	-5.2322615725936	2.6031720495226	3.1247112447293e-14	6.59430611985005e-13
TRINITY_DN528_c0_g1_i6	gonads	soma	-3.78818743886801	4.7546165949123	3.16931705424644e-14	6.68065470328757e-13
TRINITY_DN1801_c0_g1_i20	gonads	soma	4.56926981180471	7.06409283331773	3.19922926150355e-14	6.73586560907498e-13
TRINITY_DN21440_c0_g1_i6	gonads	soma	-5.21967608356599	4.84887303284078	3.22648362258944e-14	6.78535876355714e-13
TRINITY_DN5152_c0_g1_i1	gonads	soma	-6.62348973607676	2.20305853272925	3.31429051030709e-14	6.96193251393626e-13
TRINITY_DN783_c0_g1_i10	gonads	soma	5.32820439138867	6.98455843414384	3.44903653273888e-14	7.23658221301308e-13
TRINITY_DN4456_c0_g1_i4	gonads	soma	-5.35880688472087	5.88407188303512	3.46329130110765e-14	7.2580805080042e-13
TRINITY_DN23091_c0_g2_i1	gonads	soma	-4.03908610457647	3.82768284568102	3.5785010936674e-14	7.49085772289429e-13
TRINITY_DN20_c3_g1_i1	gonads	soma	5.56138630237278	3.38566298518368	3.58521165952664e-14	7.49623874353913e-13
TRINITY_DN12068_c0_g1_i2	gonads	soma	5.15494151008569	4.67110528189068	3.64447830192133e-14	7.61136892882231e-13
TRINITY_DN13505_c0_g2_i4	gonads	soma	-4.2832095124297	3.65643863902802	3.67356361961162e-14	7.66327378574973e-13
TRINITY_DN4687_c0_g1_i1	gonads	soma	4.77414326320596	4.50502205974993	3.83499048807174e-14	7.99081389729746e-13
TRINITY_DN4013_c2_g2_i13	gonads	soma	11.038180468145	2.56367476135254	3.95890243543485e-14	8.23952257453089e-13
TRINITY_DN116_c0_g2_i3	gonads	soma	4.11649752858572	5.3365515517849	4.2129683635967e-14	8.7582340022555e-13
TRINITY_DN2102_c0_g1_i6	gonads	soma	4.74571668677574	6.18302278996998	4.22039335487828e-14	8.76360808219966e-13
TRINITY_DN2358_c2_g1_i1	gonads	soma	4.47836980879968	6.40956078699833	4.30329822321495e-14	8.92552358851697e-13
TRINITY_DN438_c1_g1_i2	gonads	soma	4.55699067307669	7.47346858963473	4.34605432956006e-14	9.00389081754507e-13
TRINITY_DN4431_c0_g1_i9	gonads	soma	-4.04821619864291	5.83618218517003	4.43707136354376e-14	9.18194870624992e-13
TRINITY_DN2532_c0_g1_i1	gonads	soma	4.596153548658	4.21524185138945	4.46800635290021e-14	9.23540993515572e-13
TRINITY_DN287_c1_g1_i18	gonads	soma	4.32219371112565	6.63332545265705	4.4855120014722e-14	9.26102232732693e-13
TRINITY_DN12759_c0_g2_i1	gonads	soma	-4.58577802244793	4.9176892084097	4.58956756816279e-14	9.46506833220088e-13
TRINITY_DN10506_c1_g1_i1	gonads	soma	-8.077585964043	2.0231148645651	4.63473195220161e-14	9.54733691223146e-13
TRINITY_DN69729_c0_g1_i1	gonads	soma	5.12678661709323	3.36680167138481	4.70650307614689e-14	9.68416490906724e-13
TRINITY_DN1090_c0_g2_i9	gonads	soma	4.93647424175467	9.93066168982881	4.97311198741142e-14	1.02211281221406e-12
TRINITY_DN13703_c0_g1_i1	gonads	soma	-6.29969281662005	5.26255119931863	5.11068628673583e-14	1.04919724029394e-12
TRINITY_DN10236_c0_g1_i1	gonads	soma	4.75519825421545	7.93218222503623	5.27751368186438e-14	1.08221902873747e-12
TRINITY_DN2510_c0_g1_i4	gonads	soma	4.27041135761806	5.97904814496678	5.32953115630481e-14	1.09164955483271e-12
TRINITY_DN1046_c0_g2_i8	gonads	soma	4.43040887234488	6.93586116379447	5.56694053573908e-14	1.13898974328393e-12
TRINITY_DN13335_c0_g1_i2	gonads	soma	-4.88948354522968	3.47334934884103	5.57586518844088e-14	1.13952811475281e-12
TRINITY_DN6313_c0_g1_i2	gonads	soma	4.80033926684854	6.29708229097754	5.7816277491456e-14	1.18024727907305e-12
TRINITY_DN9843_c0_g1_i1	gonads	soma	-10.6050383271484	2.00575609768324	6.11309020836614e-14	1.2465059054379e-12
TRINITY_DN1218_c0_g1_i7	gonads	soma	4.8442801871868	7.74480427075871	6.1567172722411e-14	1.25260579080253e-12
TRINITY_DN6560_c0_g1_i2	gonads	soma	-10.1615397374364	11.9770830494249	6.15684074564673e-14	1.25260579080253e-12
TRINITY_DN1434_c0_g1_i7	gonads	soma	5.1320154986651	8.5747517193702	6.20412816345581e-14	1.26080974922216e-12
TRINITY_DN5926_c0_g1_i4	gonads	soma	3.79556802550495	5.55729684551736	6.21156565303349e-14	1.26090604573405e-12
TRINITY_DN3728_c0_g1_i4	gonads	soma	4.97722495814778	10.3720509896208	6.4257287559922e-14	1.30291904350225e-12
TRINITY_DN600_c1_g2_i1	gonads	soma	-7.10976870497984	3.49074373790902	6.45352321884235e-14	1.30709110652772e-12
TRINITY_DN371_c0_g1_i5	gonads	soma	-10.6658073778199	2.06838990193891	6.48254467399051e-14	1.31029987057329e-12
TRINITY_DN12555_c0_g1_i5	gonads	soma	-4.493649639808	3.42144467100366	6.48383875867712e-14	1.31029987057329e-12
TRINITY_DN25454_c0_g1_i1	gonads	soma	-8.02837062472052	1.97248964997448	6.52569733961864e-14	1.31728875951477e-12
TRINITY_DN3141_c0_g1_i6	gonads	soma	-5.51738332762447	6.51386503068352	6.58623595790191e-14	1.32802866915067e-12
TRINITY_DN2464_c0_g1_i1	gonads	soma	-7.70459101149765	11.733583480731	6.64659376787923e-14	1.33870826868731e-12
TRINITY_DN64_c2_g1_i9	gonads	soma	5.01677257589066	7.34505888192434	6.91432274555236e-14	1.39108491059685e-12
TRINITY_DN133_c0_g1_i4	gonads	soma	3.86112839177687	5.02760951845844	6.94807253773191e-14	1.39632352320435e-12
TRINITY_DN4698_c0_g1_i2	gonads	soma	11.1960230692634	2.71463231765687	6.99081838153889e-14	1.40335641279961e-12
TRINITY_DN1044_c0_g1_i3	gonads	soma	-3.71152279758474	4.85388852664267	7.09254645689882e-14	1.42220087148468e-12
TRINITY_DN16170_c0_g1_i1	gonads	soma	4.7726957511186	7.24149080641655	7.16143258056824e-14	1.43442543956138e-12
TRINITY_DN2689_c0_g1_i1	gonads	soma	4.41587354049052	4.92408530750972	7.32019359293299e-14	1.46434726309438e-12
TRINITY_DN19933_c0_g1_i2	gonads	soma	-5.38266744012918	2.42529961355182	7.32699298814549e-14	1.46434726309438e-12
TRINITY_DN12559_c0_g1_i8	gonads	soma	-7.14353325225623	2.45276975114509	7.72731358065873e-14	1.54265123489512e-12
TRINITY_DN3476_c0_g1_i2	gonads	soma	4.76012172615184	4.96046647809757	7.77592346264953e-14	1.55064588257924e-12
TRINITY_DN4020_c8_g1_i1	gonads	soma	-8.74658262900481	1.8883327108597	7.8338874178253e-14	1.56048624284447e-12
TRINITY_DN1244_c0_g2_i6	gonads	soma	-7.06250595944281	1.85942755067244	7.86980880884755e-14	1.5659189901297e-12
TRINITY_DN6526_c1_g1_i1	gonads	soma	4.96214461343894	6.64935713663756	8.00908484707379e-14	1.59188253925318e-12
TRINITY_DN2510_c0_g1_i7	gonads	soma	4.66686551303327	5.69460132766648	8.21869302559106e-14	1.63069222384919e-12
TRINITY_DN9641_c0_g1_i1	gonads	soma	-4.51231741772313	3.97985735721738	8.22235599698631e-14	1.63069222384919e-12
TRINITY_DN2845_c0_g1_i5	gonads	soma	4.92073324439317	6.15668267595069	8.32261315783626e-14	1.64876976421161e-12
TRINITY_DN18519_c0_g1_i1	gonads	soma	3.86581864393627	4.130862799086	8.37035324433998e-14	1.65641514967502e-12
TRINITY_DN9655_c0_g1_i4	gonads	soma	-6.96293953691221	2.0696183523976	8.46023020124527e-14	1.67237323421341e-12
TRINITY_DN9058_c0_g2_i1	gonads	soma	4.95321002093684	5.96365585513064	8.48571416844907e-14	1.67558153160422e-12
TRINITY_DN2094_c0_g1_i15	gonads	soma	7.20184998151261	3.44195591082376	8.55490912761088e-14	1.68740457051907e-12
TRINITY_DN7960_c0_g1_i1	gonads	soma	-4.41807212200044	6.56495612903934	8.7316130121436e-14	1.72038429609232e-12
TRINITY_DN8044_c0_g2_i1	gonads	soma	4.74512756906913	6.70812090092579	8.93266823261434e-14	1.75808504008639e-12
TRINITY_DN191_c1_g1_i1	gonads	soma	-5.06057793030355	6.25982454889275	8.9951263690882e-14	1.76845551753616e-12
TRINITY_DN2727_c0_g1_i1	gonads	soma	4.13769302758571	5.59380879143975	9.18491729632446e-14	1.80381016794519e-12
TRINITY_DN5598_c0_g1_i1	gonads	soma	-3.67160223410688	4.14163287649982	9.25983798965806e-14	1.81655348297658e-12
TRINITY_DN11063_c0_g1_i3	gonads	soma	-3.70987256446796	5.12578225958244	9.79231842532978e-14	1.91893408795938e-12
TRINITY_DN223_c1_g1_i26	gonads	soma	5.08627769907753	5.09174519495991	9.83361821991503e-14	1.92494405522164e-12
TRINITY_DN290_c1_g1_i15	gonads	soma	4.86063570155893	10.2403773187276	1.00398240704496e-13	1.96318676505002e-12
TRINITY_DN4318_c0_g1_i1	gonads	soma	4.0131782697626	4.47663899463206	1.00617511073682e-13	1.96535196657083e-12
TRINITY_DN341_c1_g1_i3	gonads	soma	-6.336529756591	5.69320447647763	1.01663449156368e-13	1.9836423209853e-12
TRINITY_DN2293_c0_g2_i1	gonads	soma	-5.13823817041239	3.51840965909568	1.02505499510831e-13	1.99791935375954e-12
TRINITY_DN4365_c0_g1_i1	gonads	soma	4.19131175361684	4.74762942533234	1.04341882878404e-13	2.03152524008523e-12
TRINITY_DN4339_c11_g1_i3	gonads	soma	-5.58616724541595	2.55043070316794	1.04825141995019e-13	2.03874204737252e-12
TRINITY_DN259_c0_g1_i12	gonads	soma	4.84441576657419	9.14044174557616	1.05637227306919e-13	2.05233183996394e-12
TRINITY_DN15414_c0_g1_i4	gonads	soma	-3.97967368843479	3.86338268655088	1.06465283925193e-13	2.06620246091476e-12
TRINITY_DN2056_c1_g1_i1	gonads	soma	4.33135581002497	4.04129232704234	1.07101890741636e-13	2.07633183689379e-12
TRINITY_DN9370_c0_g1_i2	gonads	soma	5.17625569507886	3.41370727344364	1.07229441830292e-13	2.07658128686748e-12
TRINITY_DN5825_c0_g1_i1	gonads	soma	4.32354631330969	4.31979357024621	1.08188956426501e-13	2.09292460899001e-12
TRINITY_DN9017_c0_g1_i6	gonads	soma	-10.1176377290723	12.2729679971851	1.1188795804693e-13	2.16217209856538e-12
TRINITY_DN149_c0_g1_i32	gonads	soma	-9.44446976551026	13.0271687921277	1.12584135395545e-13	2.17330590576454e-12
TRINITY_DN218_c0_g1_i8	gonads	soma	4.49214433334096	7.36567364623586	1.12889363792506e-13	2.17687722065059e-12
TRINITY_DN4594_c0_g1_i1	gonads	soma	4.14798005033156	5.06324093550165	1.13591680523435e-13	2.188089956636e-12
TRINITY_DN16852_c3_g1_i1	gonads	soma	4.63999768541311	6.91846324132819	1.1488480693433e-13	2.21064739549406e-12
TRINITY_DN2665_c0_g1_i1	gonads	soma	4.25489493630757	5.00560309797502	1.16494542730579e-13	2.23924276562907e-12
TRINITY_DN17294_c0_g1_i5	gonads	soma	-4.71055151359613	2.98636783737738	1.1929766453999e-13	2.28930257297012e-12
TRINITY_DN574_c0_g2_i8	gonads	soma	5.12939495575521	12.477038130472	1.19351721924327e-13	2.28930257297012e-12
TRINITY_DN7655_c0_g1_i1	gonads	soma	4.93362934828437	3.95595101076202	1.19747667936661e-13	2.29446669135357e-12
TRINITY_DN223_c4_g1_i14	gonads	soma	3.9423452238441	5.51522090868843	1.20005586439348e-13	2.2969779636969e-12
TRINITY_DN806_c0_g1_i4	gonads	soma	4.55992694864479	8.54492142736254	1.21587016776423e-13	2.32478998180644e-12
TRINITY_DN15818_c0_g1_i1	gonads	soma	-4.54374463516681	6.55150275968637	1.23228610355095e-13	2.35369245537943e-12
TRINITY_DN5270_c1_g1_i2	gonads	soma	4.39719166072408	3.88318980775352	1.23695552123332e-13	2.36012156195697e-12
TRINITY_DN6212_c0_g1_i1	gonads	soma	5.5728404852171	4.11041656637303	1.23837337542847e-13	2.36033965356666e-12
TRINITY_DN5166_c0_g1_i1	gonads	soma	4.42000302597249	5.04055948422861	1.26108599030982e-13	2.40110242129758e-12
TRINITY_DN5837_c0_g1_i16	gonads	soma	-6.69199297330444	1.7767191966415	1.27304824376822e-13	2.42133241070495e-12
TRINITY_DN10155_c0_g1_i2	gonads	soma	-5.42275049300845	3.50808773120816	1.28543973978844e-13	2.44233550559804e-12
TRINITY_DN858_c0_g1_i5	gonads	soma	4.94464658274482	9.51498173831783	1.32614678534741e-13	2.51703771931715e-12
TRINITY_DN7860_c0_g1_i4	gonads	soma	-7.31829518448307	3.58770734001393	1.33758582672743e-13	2.53609073974384e-12
TRINITY_DN1275_c0_g2_i2	gonads	soma	4.95051464729943	4.91859064368184	1.34888547033464e-13	2.55483987566416e-12
TRINITY_DN1247_c0_g1_i5	gonads	soma	-5.40807680652692	5.75030481879892	1.36680612130193e-13	2.58607716179875e-12
TRINITY_DN11240_c0_g1_i3	gonads	soma	-9.97002174362857	13.3947124394636	1.39033341318014e-13	2.62784625390947e-12
TRINITY_DN28_c1_g1_i2	gonads	soma	5.05744797398752	3.9708900884638	1.39750043837212e-13	2.63863821038623e-12
TRINITY_DN3984_c0_g2_i1	gonads	soma	-7.15252635330009	2.27920759295265	1.42320712631919e-13	2.68437619127725e-12
TRINITY_DN52094_c1_g1_i1	gonads	soma	4.64761491677777	3.47648891305058	1.4330461968229e-13	2.7001214865632e-12
TRINITY_DN1925_c1_g3_i1	gonads	soma	-5.55592491578149	3.94255821942517	1.45901583163822e-13	2.74619539121344e-12
TRINITY_DN1472_c0_g1_i2	gonads	soma	-6.58642230563772	5.26949751720638	1.49338016522223e-13	2.80795790775482e-12
TRINITY_DN77_c0_g1_i8	gonads	soma	-10.5569815123771	1.95671716376141	1.5119001808127e-13	2.83983159481075e-12
TRINITY_DN302_c0_g1_i5	gonads	soma	-5.33498593548849	5.68557821653794	1.51368376304878e-13	2.84023542979526e-12
TRINITY_DN1801_c0_g1_i31	gonads	soma	4.22722344763215	5.92360397139354	1.55764608706092e-13	2.91969955470104e-12
TRINITY_DN4449_c0_g1_i10	gonads	soma	3.87149103846777	4.17671800931102	1.56473473332603e-13	2.92995365215455e-12
TRINITY_DN7783_c1_g1_i1	gonads	soma	-5.48080714107868	3.55504121140073	1.60597782998348e-13	3.00407443879245e-12
TRINITY_DN806_c0_g1_i8	gonads	soma	4.75031067943511	7.06372786179653	1.61451271168418e-13	3.01675589638682e-12
TRINITY_DN9586_c0_g1_i3	gonads	soma	4.63575916973727	7.36170733938491	1.61608947892816e-13	3.01675589638682e-12
TRINITY_DN149_c0_g1_i35	gonads	soma	-9.74517496796672	12.2737536418094	1.62196072136675e-13	3.02459760883499e-12
TRINITY_DN84007_c0_g1_i1	gonads	soma	4.89065368614168	7.75257938086863	1.63384995588853e-13	3.04363386329976e-12
TRINITY_DN10055_c0_g2_i1	gonads	soma	-4.33274572678272	7.72045400849019	1.64789281972427e-13	3.06418980847388e-12
TRINITY_DN2510_c0_g1_i12	gonads	soma	5.10469984989999	5.49659580025885	1.64826910777796e-13	3.06418980847388e-12
TRINITY_DN46558_c0_g1_i2	gonads	soma	4.29343406262053	6.76962437258514	1.65033395174711e-13	3.06488172967025e-12
TRINITY_DN4440_c0_g1_i1	gonads	soma	4.22862159484078	6.89832698597256	1.656109620756e-13	3.07245664990049e-12
TRINITY_DN13468_c0_g1_i1	gonads	soma	-6.00159686478653	2.54852699019704	1.66971725905756e-13	3.09150420905126e-12
TRINITY_DN4354_c0_g1_i3	gonads	soma	5.86576784518404	3.66019932872677	1.66979130526986e-13	3.09150420905126e-12
TRINITY_DN6350_c0_g3_i1	gonads	soma	-4.8654695820111	2.86536798901926	1.70489598244649e-13	3.15327390747278e-12
TRINITY_DN578_c7_g1_i3	gonads	soma	-7.09773114183663	6.52788829075102	1.74675493228084e-13	3.22739709783767e-12
TRINITY_DN275_c3_g1_i2	gonads	soma	4.48161224657075	7.54940685468954	1.7767587039355e-13	3.27948724282978e-12
TRINITY_DN701_c0_g1_i7	gonads	soma	4.70999237405193	8.31945294945228	1.7791232755347e-13	3.28050765276037e-12
TRINITY_DN95020_c0_g1_i1	gonads	soma	4.37540598621641	5.68578873371695	1.79976897046697e-13	3.31418751260237e-12
TRINITY_DN23852_c0_g1_i1	gonads	soma	-6.66560985852194	2.02500814580184	1.80104960092822e-13	3.31418751260237e-12
TRINITY_DN223_c4_g1_i13	gonads	soma	4.45335857061022	5.46595232989811	1.8665467411199e-13	3.43122455243229e-12
TRINITY_DN5888_c0_g1_i3	gonads	soma	5.72878475802405	3.9315978194793	1.87191264594122e-13	3.43759860852512e-12
TRINITY_DN6514_c2_g1_i1	gonads	soma	-5.04894508484446	4.62344211415943	1.89211217294072e-13	3.47117275738983e-12
TRINITY_DN1724_c0_g1_i2	gonads	soma	4.38142273111347	6.10072120191487	1.89952894637863e-13	3.481252088267e-12
TRINITY_DN3218_c0_g3_i2	gonads	soma	5.2147504214209	4.12098706179732	1.9041898461211e-13	3.48626547459199e-12
TRINITY_DN1609_c0_g1_i5	gonads	soma	4.43791052842114	6.31434772761982	1.9178162251815e-13	3.50614339499594e-12
TRINITY_DN1777_c0_g1_i1	gonads	soma	4.29500092314661	4.80599823478496	1.91891981247085e-13	3.50614339499594e-12
TRINITY_DN6461_c0_g2_i1	gonads	soma	-4.18480258889167	3.31992999770265	1.94826463145475e-13	3.55617214533781e-12
TRINITY_DN870_c0_g1_i2	gonads	soma	-3.86012646070695	5.84228862454875	1.95947131665351e-13	3.57302589432479e-12
TRINITY_DN2510_c0_g1_i13	gonads	soma	4.58146842174286	6.57883220544767	1.97274954121694e-13	3.59361931014237e-12
TRINITY_DN5863_c0_g1_i1	gonads	soma	4.43367667006471	5.08062758292444	1.98667995733352e-13	3.61535818969226e-12
TRINITY_DN16050_c0_g1_i3	gonads	soma	-10.0935044760152	10.4144820363198	1.99210874705441e-13	3.62159769908778e-12
TRINITY_DN12819_c0_g1_i2	gonads	soma	11.0524063833348	2.57735934198933	2.01178465818669e-13	3.65369957931659e-12
TRINITY_DN37109_c1_g2_i1	gonads	soma	-10.4950248290113	1.89257952026668	2.02748227530776e-13	3.67851919428834e-12
TRINITY_DN2060_c4_g1_i1	gonads	soma	-4.77097213810886	3.48336309715801	2.0574920670309e-13	3.72923011588875e-12
TRINITY_DN44_c1_g1_i4	gonads	soma	4.34181744512371	6.04566046220824	2.10170565101887e-13	3.80501416922342e-12
TRINITY_DN40_c0_g1_i2	gonads	soma	-6.46388601610498	6.30039584315595	2.10350648003128e-13	3.80501416922342e-12
TRINITY_DN3578_c0_g1_i8	gonads	soma	-9.8535162766981	10.1336579890695	2.11674616960966e-13	3.8251420053016e-12
TRINITY_DN783_c0_g1_i20	gonads	soma	4.44695677520415	5.75640593872145	2.12399782508030e-13	3.83441960306372e-12
TRINITY_DN189_c0_g1_i1	gonads	soma	-4.70735429646821	9.77054812381293	2.19628671409775e-13	3.96097246336335e-12
TRINITY_DN29_c7_g1_i2	gonads	soma	4.65369188941597	6.66953988630981	2.21867576649441e-13	3.99736936357357e-12
TRINITY_DN13950_c0_g1_i1	gonads	soma	-5.26937214056328	2.59708888499392	2.25320135327838e-13	4.05294950257529e-12
TRINITY_DN441_c0_g3_i1	gonads	soma	4.76317545883111	8.57149101702172	2.25400129733988e-13	4.05294950257529e-12
TRINITY_DN14562_c0_g1_i22	gonads	soma	-10.1484022673924	12.3196246920027	2.28695222127825e-13	4.1081194316156e-12
TRINITY_DN5179_c0_g2_i1	gonads	soma	-10.5798252773686	1.98042838182975	2.29238620380755e-13	4.11379950370101e-12
TRINITY_DN4210_c0_g2_i1	gonads	soma	4.09700207327234	4.04589868506286	2.29633665979286e-13	4.11680870285836e-12
TRINITY_DN23252_c0_g1_i2	gonads	soma	-6.85599959360024	1.96026481402806	2.30034442045163e-13	4.11991458171293e-12
TRINITY_DN1692_c0_g1_i9	gonads	soma	-4.29062878525104	7.53317937630192	2.31963930608559e-13	4.1503664936059e-12
TRINITY_DN957_c1_g1_i4	gonads	soma	-6.2771571363796	5.61877271599469	2.32994954386727e-13	4.16469855782869e-12
TRINITY_DN149_c0_g1_i30	gonads	soma	-10.2500435466672	14.0773256568215	2.3455458260797e-13	4.18844164426283e-12
TRINITY_DN4444_c0_g1_i3	gonads	soma	-5.44977166317861	6.69538120804643	2.38904273429165e-13	4.26191101377526e-12
TRINITY_DN11242_c0_g1_i2	gonads	soma	-6.36517234853433	2.43674438612777	2.46728240120437e-13	4.39715378332751e-12
TRINITY_DN16170_c0_g1_i6	gonads	soma	4.7663321277099	8.39322972873124	2.47939280926642e-13	4.41286147690733e-12
TRINITY_DN259_c0_g1_i17	gonads	soma	4.74088528599436	9.92295119405919	2.48097033384418e-13	4.41286147690733e-12
TRINITY_DN2087_c0_g1_i7	gonads	soma	5.1740395478144	4.19285242993713	2.5371198705e-13	4.50830515163331e-12
TRINITY_DN603_c1_g1_i1	gonads	soma	4.36385525963788	7.36844532940851	2.54742004223914e-13	4.52217006910041e-12
TRINITY_DN10220_c0_g1_i2	gonads	soma	-3.78148858415117	4.54134641505686	2.55245273370336e-13	4.5266661752367e-12
TRINITY_DN388_c1_g1_i2	gonads	soma	-4.30678579579031	7.2894499997734	2.56349506245882e-13	4.54180089001389e-12
TRINITY_DN90700_c0_g1_i1	gonads	soma	4.34722178628741	5.22713567847586	2.58223966176129e-13	4.56855783950523e-12
TRINITY_DN815_c1_g2_i1	gonads	soma	-4.3357955300958	7.21936377896558	2.58403995032957e-13	4.56855783950523e-12
TRINITY_DN308_c0_g1_i6	gonads	soma	4.58956107436199	7.09063477153386	2.58616655740479e-13	4.56855783950523e-12
TRINITY_DN370_c0_g1_i1	gonads	soma	4.36704475037429	5.07363566075199	2.59116183470506e-13	4.57292079347023e-12
TRINITY_DN11240_c0_g1_i14	gonads	soma	-10.0888669835637	12.104184576343	2.5981605600806e-13	4.5808075230165e-12
TRINITY_DN9463_c0_g1_i1	gonads	soma	-5.26369560103105	3.67675085893569	2.65133411400933e-13	4.6700103893353e-12
TRINITY_DN549_c0_g1_i2	gonads	soma	4.16409124014765	5.26702303365894	2.65427968768697e-13	4.67065522885791e-12
TRINITY_DN8923_c0_g1_i1	gonads	soma	3.90038201821944	4.44483416201238	2.66633057096948e-13	4.68730559694606e-12
TRINITY_DN9170_c0_g1_i5	gonads	soma	4.29307752676087	6.84953675189937	2.68721773140634e-13	4.71944243089958e-12
TRINITY_DN943_c14_g1_i2	gonads	soma	-6.16324381530707	2.72144314268229	2.69461946419873e-13	4.72785606959751e-12
TRINITY_DN3258_c5_g1_i11	gonads	soma	-5.4379399779627	3.9119248633795	2.73644733992374e-13	4.79659748151009e-12
TRINITY_DN1218_c2_g1_i2	gonads	soma	4.62356990258683	6.5255015039071	2.79009329791876e-13	4.88590129065908e-12
TRINITY_DN9937_c0_g1_i4	gonads	soma	-5.79943601218164	2.55363912013218	2.80489982788125e-13	4.90493087146216e-12
TRINITY_DN4458_c1_g1_i2	gonads	soma	4.18815484302979	4.55706312795612	2.80731207915385e-13	4.90493087146216e-12
TRINITY_DN1114_c3_g1_i3	gonads	soma	4.48393748069113	4.29999945146311	2.80908671436807e-13	4.90493087146216e-12
TRINITY_DN3206_c0_g1_i2	gonads	soma	5.71548080873593	3.27233458851189	2.82334115860761e-13	4.92507113284277e-12
TRINITY_DN10640_c0_g1_i1	gonads	soma	-4.06264547007015	5.91919655487318	2.86292903948566e-13	4.98932205177737e-12
TRINITY_DN68_c0_g1_i12	gonads	soma	10.9021074788034	2.43415501109257	2.86770483166501e-13	4.9928395564383e-12
TRINITY_DN22391_c1_g3_i1	gonads	soma	-4.54737250198748	3.13977845387104	2.87618060116858e-13	5.00278598898747e-12
TRINITY_DN1283_c6_g1_i2	gonads	soma	-5.49704492313144	2.48423309364208	2.95818716425731e-13	5.14048896192007e-12
TRINITY_DN3033_c0_g1_i1	gonads	soma	4.06708271104664	3.91471752517129	2.96165646710316e-13	5.14158328378111e-12
TRINITY_DN90109_c0_g1_i1	gonads	soma	4.97276347062648	3.79569331267439	2.96813157981947e-13	5.1478887467233e-12
TRINITY_DN574_c0_g2_i10	gonads	soma	4.55176717779811	7.21011892977092	2.98740682788567e-13	5.17636128540917e-12
TRINITY_DN34_c0_g1_i2	gonads	soma	4.63548321364401	4.03882910065393	2.99196927446288e-13	5.17931048304965e-12
TRINITY_DN6354_c0_g1_i2	gonads	soma	4.40721418103865	6.2117731986095	3.02977184266178e-13	5.23974009122033e-12
TRINITY_DN868_c0_g1_i1	gonads	soma	3.91929657499887	3.88847988335527	3.16449260036287e-13	5.46750644224909e-12
TRINITY_DN62635_c0_g1_i3	gonads	soma	4.6068977146893	3.66152451029618	3.28497382201697e-13	5.6702593894434e-12
TRINITY_DN1870_c3_g1_i1	gonads	soma	-7.01916901106103	2.99650384697865	3.32290763712858e-13	5.73027510337973e-12
TRINITY_DN44_c0_g2_i5	gonads	soma	4.88494970914959	5.67382259244182	3.33014670336997e-13	5.7372946106489e-12
TRINITY_DN223_c1_g1_i33	gonads	soma	4.06728860975474	4.13048898645791	3.34849953415732e-13	5.76342975902915e-12
TRINITY_DN883_c1_g1_i15	gonads	soma	3.60301823954014	4.84923601655399	3.35558802826044e-13	5.77014552969723e-12
TRINITY_DN3088_c2_g1_i12	gonads	soma	-6.39981947593169	2.6353407119541	3.38625013535767e-13	5.81734641374965e-12
TRINITY_DN2070_c0_g2_i2	gonads	soma	4.70296977416389	8.32976037706253	3.40488649897118e-13	5.84381799401623e-12
TRINITY_DN7437_c0_g2_i2	gonads	soma	-5.67686095303167	4.06651151707307	3.44666408158891e-13	5.90991917853508e-12
TRINITY_DN1801_c0_g1_i5	gonads	soma	4.23613789256085	4.4866478743164	3.46763099965698e-13	5.9402454598665e-12
TRINITY_DN3209_c0_g2_i2	gonads	soma	4.63585355208179	6.23176297683737	3.5192122915092e-13	6.02290897564812e-12
TRINITY_DN48_c1_g1_i8	gonads	soma	4.87323685573769	7.40298205743222	3.53163934982255e-13	6.03846966074002e-12
TRINITY_DN2956_c0_g1_i5	gonads	soma	4.74156127660803	5.9856971865063	3.53961138167548e-13	6.04639087622621e-12
TRINITY_DN4651_c0_g1_i4	gonads	soma	4.61947461789377	4.74346303906475	3.5975257626473e-13	6.13952865073089e-12
TRINITY_DN1090_c0_g2_i5	gonads	soma	4.70278421609799	9.73654541906118	3.69084446438999e-13	6.29285505807058e-12
TRINITY_DN7773_c0_g1_i1	gonads	soma	4.37619830720597	3.54017141712989	3.70200372378989e-13	6.30594369018471e-12
TRINITY_DN551_c8_g1_i1	gonads	soma	-4.28983381779813	5.82962774649655	3.75036289506814e-13	6.38231399821418e-12
TRINITY_DN4367_c0_g1_i3	gonads	soma	7.98931314037814	3.2858225932269	3.78478273904688e-13	6.43484141370159e-12
TRINITY_DN826_c0_g1_i2	gonads	soma	3.5290475021794	4.56474502480704	3.82873673831775e-13	6.50346492689677e-12
TRINITY_DN1515_c0_g1_i1	gonads	soma	-6.83395704292421	6.67095703308608	3.85777261531753e-13	6.54664374372582e-12
TRINITY_DN8821_c0_g1_i6	gonads	soma	-5.75080310483756	2.83119028650527	4.00310458275536e-13	6.78691148688683e-12
TRINITY_DN40070_c1_g1_i1	gonads	soma	-7.86615659503439	1.76641983575924	4.00897620413561e-13	6.79050815044747e-12
TRINITY_DN222_c1_g1_i1	gonads	soma	4.48978526959186	4.23812276041322	4.02049952774281e-13	6.80366214475132e-12
TRINITY_DN436_c0_g2_i4	gonads	soma	-5.04764200675401	5.44869125333583	4.04127297854789e-13	6.83243042227513e-12
TRINITY_DN12867_c0_g1_i4	gonads	soma	4.36324066584796	3.86327947827484	4.17796012929442e-13	7.05693321465802e-12
TRINITY_DN2201_c0_g1_i2	gonads	soma	-6.38626090284147	2.10467689748627	4.19669998176401e-13	7.08198010902153e-12
TRINITY_DN701_c0_g1_i9	gonads	soma	5.48284710411481	5.30548753564553	4.20099308377042e-13	7.08262400072914e-12
TRINITY_DN5240_c0_g1_i3	gonads	soma	4.32278259984892	6.23024850237628	4.2253789588823e-13	7.11711040078901e-12
TRINITY_DN970_c0_g1_i13	gonads	soma	3.98104823910887	4.36783373290735	4.36174239935734e-13	7.3399692960189e-12
TRINITY_DN1070_c0_g1_i1	gonads	soma	-5.83635800360455	2.28027503844266	4.38279726529601e-13	7.36855246821865e-12
TRINITY_DN6256_c0_g1_i1	gonads	soma	-5.9749710413824	3.83747572491176	4.40029193167642e-13	7.38958395415265e-12
TRINITY_DN5935_c0_g1_i8	gonads	soma	-7.37179510106397	1.82226358277799	4.40346887200017e-13	7.38958395415265e-12
TRINITY_DN19602_c0_g1_i5	gonads	soma	-4.00251932565499	5.91807529809066	4.43688196606317e-13	7.43876127402831e-12
TRINITY_DN6386_c0_g1_i1	gonads	soma	4.30380016124357	4.14111071710124	4.52460798494192e-13	7.57882301418533e-12
TRINITY_DN9580_c0_g1_i2	gonads	soma	-7.37247809675531	1.76733029024915	4.58866565376895e-13	7.67901746698654e-12
TRINITY_DN64_c5_g1_i1	gonads	soma	4.64860457463716	8.65819581293873	4.67870022449808e-13	7.82245844552047e-12
TRINITY_DN703_c0_g2_i1	gonads	soma	4.67945444208809	7.89818040122056	4.71682815045482e-13	7.87893056460197e-12
TRINITY_DN64_c0_g3_i2	gonads	soma	5.27257053436126	5.73252707423624	4.72155941341167e-13	7.87956463581982e-12
TRINITY_DN1003_c0_g1_i3	gonads	soma	-5.05070235061657	5.15362931649114	4.73602057446293e-13	7.89642030771642e-12
TRINITY_DN8839_c1_g3_i4	gonads	soma	4.77927799346005	8.30780122137471	4.74523075025379e-13	7.90449799400602e-12
TRINITY_DN11759_c0_g1_i1	gonads	soma	-3.64356848733697	4.25871640211408	4.75082365831478e-13	7.90654080708692e-12
TRINITY_DN1620_c0_g1_i15	gonads	soma	10.9841777270612	2.5123420045354	4.79201125209916e-13	7.96776379630482e-12
TRINITY_DN3662_c0_g1_i1	gonads	soma	4.42552184752407	3.66865114174298	4.84361755820008e-13	8.04618193819531e-12
TRINITY_DN12619_c0_g1_i10	gonads	soma	-7.09984528092335	2.61441335471805	4.8547563397772e-13	8.05729358793269e-12
TRINITY_DN15946_c0_g1_i11	gonads	soma	-6.905755488831	2.21042835796164	4.92012096424446e-13	8.158299477983e-12
TRINITY_DN4458_c1_g1_i3	gonads	soma	4.61632815699904	6.92427678798671	4.94669248768447e-13	8.19485460882916e-12
TRINITY_DN574_c0_g2_i3	gonads	soma	4.67396548493835	9.38317491276664	5.16070402129033e-13	8.5415784016e-12
TRINITY_DN48_c1_g1_i12	gonads	soma	4.78630829992912	10.4940835037779	5.25685355366221e-13	8.69277144257184e-12
TRINITY_DN6038_c2_g1_i4	gonads	soma	-5.86212839967676	3.20930248059078	5.45072534443191e-13	8.99899191217006e-12
TRINITY_DN7477_c0_g1_i3	gonads	soma	-10.7356866723848	2.14151858236387	5.45197665413959e-13	8.99899191217006e-12
TRINITY_DN201_c0_g2_i4	gonads	soma	4.16007944634977	5.17935385706795	5.52455532588299e-13	9.11048481655403e-12
TRINITY_DN3145_c0_g1_i1	gonads	soma	4.75014581585615	4.4963398628279	5.64036145912925e-13	9.29299589995026e-12
TRINITY_DN1959_c0_g1_i59	gonads	soma	-4.79108284057112	3.22397635131656	5.65209428940051e-13	9.30386102710682e-12
TRINITY_DN1181_c0_g1_i2	gonads	soma	-7.07330428216996	6.85687663275395	5.77274480881761e-13	9.49383199393828e-12
TRINITY_DN701_c0_g1_i17	gonads	soma	5.38587288114146	4.6738201791263	5.86609270554561e-13	9.63837433689319e-12
TRINITY_DN4446_c0_g1_i3	gonads	soma	5.01518035378294	7.99386200060756	5.87128010912531e-13	9.63837433689319e-12
TRINITY_DN12366_c0_g1_i1	gonads	soma	-3.52144893516375	5.40772723154742	5.88074761903076e-13	9.64517184219111e-12
TRINITY_DN260_c3_g1_i2	gonads	soma	-6.32394375933494	8.85787270119706	5.89364095195989e-13	9.65757074363238e-12
TRINITY_DN1579_c0_g1_i1	gonads	soma	4.25787531310536	4.75082036458147	5.97515728316268e-13	9.78229411629535e-12
TRINITY_DN5400_c0_g1_i1	gonads	soma	-3.87516501870398	5.43499116458949	6.00274521115906e-13	9.81858243346495e-12
TRINITY_DN44_c0_g2_i9	gonads	soma	4.05595668077472	6.92936885646739	6.13143231529576e-13	1.00200221058719e-11
TRINITY_DN7874_c0_g1_i1	gonads	soma	-6.89889781920959	2.23296166738435	6.15057116094147e-13	1.00422355285092e-11
TRINITY_DN438_c0_g1_i3	gonads	soma	4.69853799541522	8.64213535881272	6.16675891820577e-13	1.00595949308065e-11
TRINITY_DN8867_c0_g1_i4	gonads	soma	-6.7117619745976	2.08789734687985	6.22756970750177e-13	1.01496493873748e-11
TRINITY_DN4317_c1_g2_i1	gonads	soma	-4.50320449593013	2.92127526154872	6.32095397920011e-13	1.029258216739e-11
TRINITY_DN9018_c1_g1_i4	gonads	soma	-4.52846558970132	6.0531040758225	6.38615491910134e-13	1.03894076478138e-11
TRINITY_DN5433_c0_g1_i5	gonads	soma	5.3099029194983	3.54590353558834	6.41254471595836e-13	1.04229755091435e-11
TRINITY_DN17010_c3_g2_i3	gonads	soma	-4.48294590473602	2.78613061493526	6.42570817548163e-13	1.04350042989638e-11
TRINITY_DN424_c1_g5_i1	gonads	soma	4.55340019161658	8.67214265129546	6.43254898867887e-13	1.04367530948036e-11
TRINITY_DN6624_c0_g1_i1	gonads	soma	4.64702157957423	5.57183636531158	6.46688681574645e-13	1.04830724774146e-11
TRINITY_DN2586_c1_g1_i1	gonads	soma	4.74222201258559	5.84218212417859	6.47353412390161e-13	1.04844617514746e-11
TRINITY_DN68937_c0_g1_i1	gonads	soma	-5.10120351912451	2.54564681001138	6.52493202427024e-13	1.05582613193442e-11
TRINITY_DN1774_c0_g1_i1	gonads	soma	4.56575350405598	6.59160163102255	6.56831598340085e-13	1.06189729920928e-11
TRINITY_DN5002_c0_g1_i1	gonads	soma	-5.26222207616378	6.71174332748132	6.61632500807979e-13	1.06870470045763e-11
TRINITY_DN4754_c0_g1_i1	gonads	soma	-3.52572057353715	5.14090038707465	6.71430977415448e-13	1.08356512549568e-11
TRINITY_DN64_c2_g1_i12	gonads	soma	5.33148952067066	6.53458870692063	6.78092459045663e-13	1.09334106464291e-11
TRINITY_DN149_c0_g1_i15	gonads	soma	-10.0017745354274	16.4054205757135	6.98035958861706e-13	1.12449618390649e-11
TRINITY_DN2255_c1_g1_i1	gonads	soma	4.40218527372752	7.09372944866242	7.01368750871772e-13	1.12886079751424e-11
TRINITY_DN1412_c0_g1_i4	gonads	soma	-3.56617113724266	4.59163862120643	7.04704238806604e-13	1.13296963245871e-11
TRINITY_DN5167_c0_g1_i11	gonads	soma	4.76712731883083	4.79343471426098	7.05173013630618e-13	1.13296963245871e-11
TRINITY_DN4465_c0_g1_i4	gonads	soma	10.9093922106114	2.44120297722435	7.08739266804439e-13	1.13768988510886e-11
TRINITY_DN16611_c1_g2_i1	gonads	soma	4.66082970973529	3.88620594183296	7.11155106719486e-13	1.14055673315941e-11
TRINITY_DN8824_c0_g1_i4	gonads	soma	3.88433912093681	3.95640561637634	7.15296408334075e-13	1.14618336864647e-11
TRINITY_DN2617_c0_g1_i2	gonads	soma	12.4373201337744	3.91894163052439	7.16773915657914e-13	1.14753539264526e-11
TRINITY_DN491_c0_g1_i4	gonads	soma	-6.81947190929048	6.53496592794719	7.24196888442211e-13	1.15839514655681e-11
TRINITY_DN734_c0_g1_i28	gonads	soma	4.55631042717119	5.4056172331822	7.35592085117499e-13	1.1755839263215e-11
TRINITY_DN223_c3_g1_i10	gonads	soma	4.58973555061463	6.47492454042678	7.50569815032157e-13	1.19846275491951e-11
TRINITY_DN400_c0_g1_i2	gonads	soma	-7.66120729969547	4.3833517160614	7.88604657577275e-13	1.25808498103539e-11
TRINITY_DN8839_c1_g3_i3	gonads	soma	4.50034648679451	7.15138261089785	8.00563591883747e-13	1.27603916885907e-11
TRINITY_DN52937_c0_g1_i1	gonads	soma	4.59804430917243	7.02198566630145	8.094328549299e-13	1.28904139878766e-11
TRINITY_DN7090_c0_g1_i3	gonads	soma	-5.63142572253402	2.55349044175552	8.12575315999866e-13	1.29207691234118e-11
TRINITY_DN416_c0_g3_i9	gonads	soma	4.21841705466089	5.11988935828296	8.12766114296464e-13	1.29207691234118e-11
TRINITY_DN1476_c3_g2_i1	gonads	soma	-7.59881269817357	9.67786889504121	8.39157603352348e-13	1.33286199332465e-11
TRINITY_DN292_c0_g1_i14	gonads	soma	-9.16333584276629	6.0515192012533	8.47262521342003e-13	1.34455586975808e-11
TRINITY_DN2136_c0_g1_i5	gonads	soma	4.36304759371685	6.36871673751284	8.56580429328423e-13	1.3581525248555e-11
TRINITY_DN380_c2_g1_i12	gonads	soma	5.720453643878	3.75597157442065	8.65664953642854e-13	1.37135567065714e-11
TRINITY_DN4129_c0_g1_i1	gonads	soma	-5.05743163072386	2.3671459059331	8.66503460453804e-13	1.37148410475848e-11
TRINITY_DN33_c3_g1_i2	gonads	soma	-5.67812860246609	2.22242388317773	8.68497244297392e-13	1.37343926659327e-11
TRINITY_DN2691_c1_g1_i3	gonads	soma	-3.39404915755142	5.23369229562882	8.69540682040854e-13	1.3738894528546e-11
TRINITY_DN10472_c0_g1_i5	gonads	soma	-8.53397754736002	1.66805542122651	8.92270620554207e-13	1.40857403019835e-11
TRINITY_DN5355_c0_g1_i14	gonads	soma	-9.88362295448225	14.7982940411975	8.95821976217792e-13	1.41228683582006e-11
TRINITY_DN5441_c0_g1_i4	gonads	soma	-7.77909910389975	1.71663094875432	8.96182456705828e-13	1.41228683582006e-11
TRINITY_DN7474_c0_g1_i1	gonads	soma	4.61059579682121	4.23180456225574	9.00362543371654e-13	1.41764039763744e-11
TRINITY_DN1673_c0_g1_i14	gonads	soma	-5.03417527782929	3.12024511353561	9.07589505121141e-13	1.4277778600546e-11
TRINITY_DN15645_c0_g1_i4	gonads	soma	3.87241960769031	4.49375797712884	9.14147671214981e-13	1.43684651759459e-11
TRINITY_DN11228_c1_g1_i1	gonads	soma	4.51522790310483	3.93177334125405	9.34080689321968e-13	1.46690364627518e-11
TRINITY_DN1728_c0_g1_i2	gonads	soma	4.761313983319	5.68462840567504	9.49740101702205e-13	1.49020312144903e-11
TRINITY_DN493_c0_g1_i12	gonads	soma	-8.96836161516819	5.85689786057811	9.97747306864802e-13	1.56417406800008e-11
TRINITY_DN6549_c0_g1_i14	gonads	soma	12.5284319691298	4.00782266778297	1.00536627778611e-12	1.57475494739386e-11
TRINITY_DN13920_c1_g1_i2	gonads	soma	-5.42479991388885	2.76542047161644	1.01691608084222e-12	1.5907084120108e-11
TRINITY_DN2192_c0_g1_i1	gonads	soma	4.22622919689926	3.73525583379246	1.01730841172393e-12	1.5907084120108e-11
TRINITY_DN764_c0_g1_i10	gonads	soma	-5.69216688712878	7.5079116909069	1.04279995626083e-12	1.62916124314192e-11
TRINITY_DN10354_c0_g1_i2	gonads	soma	4.8578768045816	3.6744868516483	1.08076811526207e-12	1.68702312612503e-11
TRINITY_DN11162_c0_g1_i2	gonads	soma	-6.0107173039477	2.04262902116433	1.08420948305266e-12	1.69093721874544e-11
TRINITY_DN1737_c0_g1_i3	gonads	soma	4.10032181049255	4.79311202783613	1.09719221014726e-12	1.70971250853153e-11
TRINITY_DN8349_c0_g1_i1	gonads	soma	4.52411794428594	4.27321777548771	1.09896189330975e-12	1.71099767860357e-11
TRINITY_DN119_c1_g2_i4	gonads	soma	4.22319635104577	4.9703487131866	1.10743470464127e-12	1.72270792069926e-11
TRINITY_DN8213_c1_g1_i6	gonads	soma	4.1254796861681	6.42386931785891	1.14413388977566e-12	1.77826887057235e-11
TRINITY_DN10837_c0_g1_i2	gonads	soma	4.70222148839234	3.64571568811281	1.1452320076787e-12	1.7784490534338e-11
TRINITY_DN1163_c0_g2_i21	gonads	soma	5.55073428633345	8.81868199477528	1.15024509110114e-12	1.7847033302972e-11
TRINITY_DN123_c0_g1_i20	gonads	soma	-7.23293240404086	7.75920726271799	1.15867088478807e-12	1.79623747524465e-11
TRINITY_DN2137_c0_g3_i1	gonads	soma	-7.22949701154806	1.65700263295537	1.17734961165078e-12	1.82363296990255e-11
TRINITY_DN20470_c0_g1_i1	gonads	soma	-4.62096803488185	8.42397709798295	1.18262831857621e-12	1.83024367217601e-11
TRINITY_DN1976_c0_g1_i16	gonads	soma	4.91625995264633	7.32939886913564	1.20104685790097e-12	1.85716101246908e-11
TRINITY_DN3278_c0_g1_i4	gonads	soma	3.92298647458678	4.00132651559503	1.2072646362137e-12	1.86518265937897e-11
TRINITY_DN9042_c0_g1_i2	gonads	soma	4.81519990942201	8.17710577220116	1.2166947422871e-12	1.87814933491837e-11
TRINITY_DN566_c1_g1_i5	gonads	soma	-3.34220006781233	4.32885954553552	1.2224474489419e-12	1.88542214292939e-11
TRINITY_DN1914_c1_g1_i12	gonads	soma	3.91118112604699	3.87618050596857	1.23759700052321e-12	1.90716330965734e-11
TRINITY_DN5877_c0_g1_i9	gonads	soma	-5.02062880420825	3.92874719300538	1.25890115393795e-12	1.93834380904375e-11
TRINITY_DN5476_c0_g1_i7	gonads	soma	-6.37036076246873	5.57379987280856	1.26709089125077e-12	1.94929607203719e-11
TRINITY_DN223_c1_g1_i1	gonads	soma	4.23595469046554	4.11825713080149	1.27728774597842e-12	1.96331487406038e-11
TRINITY_DN603_c1_g1_i80	gonads	soma	4.49225732616819	6.24202508399884	1.30318423601642e-12	2.00142128596687e-11
TRINITY_DN3437_c0_g2_i1	gonads	soma	4.86863292690162	6.30862016571987	1.31081888766485e-12	2.01144047448707e-11
TRINITY_DN1670_c0_g1_i1	gonads	soma	4.13463366080422	4.39162374952857	1.32540102128062e-12	2.03209452094227e-11
TRINITY_DN1674_c1_g1_i2	gonads	soma	-7.68718964866791	7.81026519184801	1.33260203531107e-12	2.04140651889828e-11
TRINITY_DN61_c0_g1_i14	gonads	soma	-7.74906657257729	4.0260287679657	1.33440366826889e-12	2.04243848024892e-11
TRINITY_DN5292_c0_g1_i17	gonads	soma	3.62001505678023	4.7327997092225	1.37386248579022e-12	2.10105811065907e-11
TRINITY_DN1088_c0_g1_i1	gonads	soma	4.4961705954962	6.29159661738241	1.38214718190315e-12	2.1119442213266e-11
TRINITY_DN1364_c1_g1_i2	gonads	soma	-10.2601647265654	1.64878033993138	1.38775659115251e-12	2.11872753760527e-11
TRINITY_DN625_c3_g1_i2	gonads	soma	3.84604505675882	4.02556491244698	1.41525847944575e-12	2.15889513793801e-11
TRINITY_DN14295_c0_g1_i2	gonads	soma	-10.4294598864311	1.82379917616112	1.4319781894426e-12	2.18256137005363e-11
TRINITY_DN3451_c0_g1_i8	gonads	soma	-3.46662100847087	4.56166098054328	1.43411611127378e-12	2.18398153295495e-11
TRINITY_DN574_c0_g2_i2	gonads	soma	4.89225897411228	9.38293572090749	1.45791278704874e-12	2.21835519622617e-11
TRINITY_DN731_c0_g1_i6	gonads	soma	-4.9764523135523	2.47386592026681	1.48340653594281e-12	2.25525122974949e-11
TRINITY_DN850_c0_g1_i1	gonads	soma	-6.52928888151329	6.23475072012605	1.49563907370248e-12	2.27194099895393e-11
TRINITY_DN2447_c0_g1_i18	gonads	soma	-6.67294197940037	3.85364597580515	1.50005806684068e-12	2.27674362248819e-11
TRINITY_DN701_c0_g1_i18	gonads	soma	5.98726013321963	4.00144912920739	1.5312519250107e-12	2.32214226182317e-11
TRINITY_DN638_c0_g1_i1	gonads	soma	-5.51301696965502	7.03683368817545	1.56086408811323e-12	2.36506828815617e-11
TRINITY_DN223_c0_g1_i35	gonads	soma	4.26865853433158	6.48639807215727	1.56569592565911e-12	2.37040603059444e-11
TRINITY_DN25671_c1_g1_i3	gonads	soma	-5.55522931816659	2.34067080443785	1.58259410794212e-12	2.3939875950299e-11
TRINITY_DN11240_c0_g1_i10	gonads	soma	-9.64595245911025	11.733999790039	1.59539355136797e-12	2.41133481090315e-11
TRINITY_DN7620_c0_g1_i11	gonads	soma	-4.32323811055949	2.976449244742	1.59846946753315e-12	2.41396886143643e-11
TRINITY_DN1972_c3_g1_i4	gonads	soma	-6.92072386186397	2.89855716586947	1.63684074978357e-12	2.4698562880276e-11
TRINITY_DN5825_c1_g1_i3	gonads	soma	4.87348753776351	5.22127456492551	1.65111193452898e-12	2.48931588663749e-11
TRINITY_DN2543_c0_g1_i5	gonads	soma	3.73113612184923	5.00068786021716	1.6566442856886e-12	2.49557887528814e-11
TRINITY_DN3871_c2_g1_i1	gonads	soma	-6.71233581364604	5.42356607066213	1.689134796055e-12	2.54240762694662e-11
TRINITY_DN64_c0_g4_i2	gonads	soma	4.61297655500723	5.88171764926467	1.71146617749954e-12	2.57388023886911e-11
TRINITY_DN159_c2_g1_i3	gonads	soma	-3.23970809208073	4.70794799579679	1.74865819950844e-12	2.62763103887961e-11
TRINITY_DN13186_c0_g2_i2	gonads	soma	-7.32548794660554	1.77624038437333	1.86011771157151e-12	2.79279862383295e-11
TRINITY_DN7826_c0_g1_i8	gonads	soma	6.65657701252258	5.73592565898881	1.92884683975442e-12	2.89358986971278e-11
TRINITY_DN9657_c1_g1_i3	gonads	soma	-6.34237944840858	8.4476944883912	1.94388036183558e-12	2.91372861852292e-11
TRINITY_DN303_c0_g2_i19	gonads	soma	-3.97007365165742	5.68454550426252	2.01950203820595e-12	3.02457596408562e-11
TRINITY_DN820_c0_g1_i3	gonads	soma	4.71569985510944	5.74638424869892	2.02320757205074e-12	3.02762144686965e-11
TRINITY_DN8190_c0_g1_i11	gonads	soma	4.47223652853002	5.02263339824698	2.04563975395096e-12	3.05866218206359e-11
TRINITY_DN2321_c0_g1_i2	gonads	soma	6.1905249082187	3.02480987293818	2.09445288618663e-12	3.12906422526248e-11
TRINITY_DN177_c0_g3_i1	gonads	soma	-3.52093528589662	4.1905406630794	2.15004971277345e-12	3.20947651683338e-11
TRINITY_DN223_c1_g1_i41	gonads	soma	4.8984925012406	5.77459493408971	2.16552676898711e-12	3.22991706804362e-11
TRINITY_DN202_c7_g1_i3	gonads	soma	-3.79089491316902	4.39231454500933	2.17512159013623e-12	3.24155774753882e-11
TRINITY_DN14089_c1_g1_i1	gonads	soma	3.95683726550872	3.68485160571067	2.19099375952687e-12	3.26053013531678e-11
TRINITY_DN6560_c0_g3_i1	gonads	soma	-9.75385021716719	8.42240010502106	2.19145367795909e-12	3.26053013531678e-11
TRINITY_DN209_c1_g1_i1	gonads	soma	-4.35911120043456	8.13496571269604	2.2111470096178e-12	3.28712963080046e-11
TRINITY_DN7767_c0_g1_i1	gonads	soma	-4.32170708298813	3.26688561650369	2.21572023758454e-12	3.29122611500766e-11
TRINITY_DN5737_c0_g1_i1	gonads	soma	4.09398046757116	6.73720751603665	2.30572224448134e-12	3.42210759678883e-11
TRINITY_DN8009_c0_g1_i1	gonads	soma	4.25162092296306	4.18985223936303	2.33287765165974e-12	3.45957540037698e-11
TRINITY_DN2657_c0_g5_i1	gonads	soma	-4.4734890348968	2.71351916536871	2.43133562900688e-12	3.60013608397138e-11
TRINITY_DN7498_c0_g1_i1	gonads	soma	4.40271356211526	4.76122155385607	2.43163772612636e-12	3.60013608397138e-11
TRINITY_DN3473_c1_g1_i19	gonads	soma	-5.86017540254094	4.68546001504864	2.43732934993323e-12	3.6056145865393e-11
TRINITY_DN8556_c1_g1_i10	gonads	soma	4.80262985225347	9.47343594599619	2.44472713556414e-12	3.61360606070692e-11
TRINITY_DN1337_c0_g5_i1	gonads	soma	-6.7641616872051	1.88294207768344	2.47215972995934e-12	3.65117424391303e-11
TRINITY_DN3780_c0_g1_i2	gonads	soma	5.16546082665395	3.21024053317254	2.53680388449062e-12	3.74359477884855e-11
TRINITY_DN1226_c8_g1_i2	gonads	soma	-3.56226705659503	3.77938128699092	2.55052394599646e-12	3.75875107896455e-11
TRINITY_DN333_c0_g2_i2	gonads	soma	4.56183552165533	7.9444555202009	2.55362863153822e-12	3.75875107896455e-11
TRINITY_DN3154_c0_g1_i7	gonads	soma	5.11961697846907	3.51694003056262	2.55488493153094e-12	3.75875107896455e-11
TRINITY_DN493_c2_g1_i1	gonads	soma	-3.93698669401294	3.46860292538377	2.55537779765028e-12	3.75875107896455e-11
TRINITY_DN12448_c0_g2_i1	gonads	soma	-5.71024206101911	2.15351175772811	2.57432804084625e-12	3.78355177237038e-11
TRINITY_DN5114_c0_g1_i10	gonads	soma	-5.44914807564785	5.08832997077247	2.58427923444828e-12	3.79452767598222e-11
TRINITY_DN2968_c0_g1_i1	gonads	soma	3.61145555781654	5.58098816930651	2.58598727131058e-12	3.79452767598222e-11
TRINITY_DN3870_c2_g4_i2	gonads	soma	-6.15889312795768	1.7166295084472	2.66226488437397e-12	3.90328989970521e-11
TRINITY_DN389_c0_g1_i34	gonads	soma	-6.7925148345422	4.53455870891702	2.69084096902772e-12	3.9419949373936e-11
TRINITY_DN21140_c0_g1_i1	gonads	soma	4.08643714571327	3.80463648820949	2.74100059783443e-12	4.0122310286975e-11
TRINITY_DN8420_c0_g1_i2	gonads	soma	3.61028257151085	4.3763742178863	2.74756686661935e-12	4.01859396234868e-11
TRINITY_DN3508_c0_g1_i1	gonads	soma	3.90114332591611	6.14840193568043	2.77120932741986e-12	4.04990212200091e-11
TRINITY_DN8498_c0_g1_i1	gonads	soma	-10.1511633932319	1.53517851471433	2.80149231117468e-12	4.0908565547129e-11
TRINITY_DN3779_c0_g1_i3	gonads	soma	4.58209503919839	4.12466043921335	2.827280518879e-12	4.12486499047686e-11
TRINITY_DN1388_c0_g1_i3	gonads	soma	4.14388477106335	6.66083003144454	2.82933800086831e-12	4.12486499047686e-11
TRINITY_DN750_c4_g1_i3	gonads	soma	4.15169478845182	4.3547330280128	2.87059682096235e-12	4.18164896517822e-11
TRINITY_DN6285_c0_g1_i2	gonads	soma	-5.76239374666103	2.61823810857976	2.89485147789277e-12	4.21359129503251e-11
TRINITY_DN12252_c0_g1_i1	gonads	soma	4.45525978661025	5.67062128603109	2.9205893520882e-12	4.24763946973985e-11
TRINITY_DN336_c0_g1_i11	gonads	soma	11.4070115856494	2.9173375672065	2.94010059672892e-12	4.27258439044707e-11
TRINITY_DN9580_c0_g1_i5	gonads	soma	-10.8945224529889	2.30526182713498	2.94383890787843e-12	4.2745862955056e-11
TRINITY_DN357_c2_g1_i1	gonads	soma	-4.67136146655089	4.43846657775456	2.96959194608418e-12	4.3085257506207e-11
TRINITY_DN697_c0_g1_i1	gonads	soma	4.06714503962926	5.47922649102448	3.0521449329359e-12	4.42475486794798e-11
TRINITY_DN8571_c1_g2_i1	gonads	soma	-7.64140621886896	1.57453930241758	3.10894412474861e-12	4.50349210134584e-11
TRINITY_DN7600_c1_g1_i2	gonads	soma	-4.99094189170984	6.19062625763364	3.13959204970623e-12	4.54425205787615e-11
TRINITY_DN4571_c0_g1_i5	gonads	soma	-3.32156920626381	5.08984304031003	3.14259558450818e-12	4.5449663137931e-11
TRINITY_DN25394_c0_g1_i9	gonads	soma	-8.36096849263659	1.48807389123741	3.15364121990269e-12	4.55730100309482e-11
TRINITY_DN13472_c0_g1_i3	gonads	soma	-10.0839338332551	8.46261183762956	3.19711760717893e-12	4.6164440600629e-11
TRINITY_DN23915_c0_g3_i1	gonads	soma	-4.16561310201345	2.89794465390115	3.20979287024929e-12	4.63105334674134e-11
TRINITY_DN198_c1_g1_i1	gonads	soma	-3.65159559501494	4.09851082138535	3.23506249804691e-12	4.66379591179421e-11
TRINITY_DN4035_c0_g1_i1	gonads	soma	4.95302684336322	6.66549542624366	3.30285412646962e-12	4.7577390348437e-11
TRINITY_DN1976_c0_g1_i12	gonads	soma	4.61307226239904	8.58273315462921	3.32363958883036e-12	4.78387456557642e-11
TRINITY_DN11796_c0_g1_i1	gonads	soma	-5.33627417206161	3.009078276155	3.34103945463121e-12	4.80509939674402e-11
TRINITY_DN1252_c2_g1_i20	gonads	soma	-6.41279921737067	7.62249214639849	3.36280206859021e-12	4.83256008380658e-11
TRINITY_DN25734_c0_g1_i6	gonads	soma	-9.17345726136367	8.06564325359897	3.40231280510205e-12	4.88546216986382e-11
TRINITY_DN10226_c2_g1_i1	gonads	soma	-4.58026105701987	8.93700943719088	3.43195863612191e-12	4.9241263886101e-11
TRINITY_DN5296_c0_g1_i1	gonads	soma	-3.43106708090833	3.98247024683848	3.47483446054358e-12	4.98169656192103e-11
TRINITY_DN1923_c2_g1_i1	gonads	soma	-8.84605825460397	1.98994191614465	3.50630885348634e-12	5.02284291218964e-11
TRINITY_DN4290_c0_g1_i2	gonads	soma	5.71426460081211	3.52677214716705	3.51711438752577e-12	5.03433914742522e-11
TRINITY_DN407_c2_g5_i1	gonads	soma	-3.3294927415051	4.28161079368847	3.5587509718176e-12	5.08846417061924e-11
TRINITY_DN287_c13_g1_i2	gonads	soma	-6.50662424297396	3.93715606646189	3.56054791195371e-12	5.08846417061924e-11
TRINITY_DN2292_c0_g1_i4	gonads	soma	4.50585132894177	7.70885564275112	3.60170598783423e-12	5.14322478877874e-11
TRINITY_DN889_c0_g1_i2	gonads	soma	3.72041574352745	4.44777638295648	3.69012955615118e-12	5.26534088835536e-11
TRINITY_DN849_c0_g1_i17	gonads	soma	-3.34576503116283	5.45279969367327	3.71379884038388e-12	5.29494138604968e-11
TRINITY_DN1267_c0_g1_i14	gonads	soma	4.13736492575274	6.52523233732256	3.72705013463075e-12	5.30965356315964e-11
TRINITY_DN3208_c0_g1_i2	gonads	soma	4.40632445975668	4.90465943297122	3.74528973681625e-12	5.33144349563929e-11
TRINITY_DN737_c0_g1_i1	gonads	soma	4.00346438279265	5.6390208278401	3.74826866446462e-12	5.33149259288774e-11
TRINITY_DN15582_c0_g1_i1	gonads	soma	-3.88667350322936	5.65437024354207	3.77015343366299e-12	5.3584119484565e-11
TRINITY_DN2482_c0_g1_i1	gonads	soma	3.45853257994957	4.50202273249479	3.78694434462221e-12	5.37805499984897e-11
TRINITY_DN3876_c0_g1_i2	gonads	soma	-6.12662415493722	2.052769297659	3.85729066975137e-12	5.47366474586114e-11
TRINITY_DN9140_c2_g1_i2	gonads	soma	5.67309808773181	3.23180929501777	4.04770174388497e-12	5.73936847897613e-11
TRINITY_DN168_c0_g1_i5	gonads	soma	-6.42897194620663	2.37250535255814	4.05685501975537e-12	5.74784615357672e-11
TRINITY_DN2012_c0_g1_i1	gonads	soma	3.64358992789122	4.81436193970318	4.11786479974734e-12	5.82819778237789e-11
TRINITY_DN701_c0_g1_i13	gonads	soma	5.49749848705736	5.98392190922397	4.12000505961435e-12	5.82819778237789e-11
TRINITY_DN1192_c2_g1_i2	gonads	soma	-3.62207382055946	5.11817384403039	4.18163350546849e-12	5.91076017826057e-11
TRINITY_DN474_c0_g1_i18	gonads	soma	-9.31330657687595	10.9295802688917	4.20518759579365e-12	5.93941745686706e-11
TRINITY_DN522_c0_g1_i2	gonads	soma	10.737617870767	2.27843249825333	4.23849721642786e-12	5.98179805906932e-11
TRINITY_DN8005_c0_g1_i4	gonads	soma	-3.2059806469602	4.938800864122	4.2497608054507e-12	5.99302327915077e-11
TRINITY_DN754_c1_g1_i1	gonads	soma	-4.36915794324846	8.83826288544982	4.28011889357328e-12	6.03113718334096e-11
TRINITY_DN13915_c0_g1_i3	gonads	soma	-5.45252297699618	1.97673607089131	4.33545042475683e-12	6.10413279828874e-11
TRINITY_DN1267_c0_g1_i12	gonads	soma	4.65316348220923	5.93300216354318	4.33866400364368e-12	6.10413279828874e-11
TRINITY_DN2821_c6_g1_i1	gonads	soma	-6.35645881219776	1.87546145461635	4.36049401638687e-12	6.12642893822573e-11
TRINITY_DN930_c0_g4_i4	gonads	soma	-3.95184763988006	5.06795097354824	4.36173368990868e-12	6.12642893822573e-11
TRINITY_DN9150_c0_g1_i3	gonads	soma	5.07314486083757	2.91851497480619	4.36466191545324e-12	6.12642893822573e-11
TRINITY_DN649_c0_g1_i4	gonads	soma	4.42133774536792	3.67135428338477	4.48114013611462e-12	6.28505069284489e-11
TRINITY_DN44_c1_g1_i6	gonads	soma	4.02414711861547	6.46711685680836	4.5458295562222e-12	6.36797775201552e-11
TRINITY_DN5924_c0_g2_i1	gonads	soma	-4.34945085471839	2.86534529720537	4.54729951585357e-12	6.36797775201552e-11
TRINITY_DN14981_c1_g1_i2	gonads	soma	-5.58314563840348	1.90555894180559	4.56422522875344e-12	6.38674082048211e-11
TRINITY_DN241_c0_g1_i8	gonads	soma	-4.67431180257538	2.41457728524925	4.57220126129444e-12	6.38985712840019e-11
TRINITY_DN2864_c0_g1_i5	gonads	soma	-7.02593587205887	2.88211425658719	4.57351015541318e-12	6.38985712840019e-11
TRINITY_DN637_c0_g1_i29	gonads	soma	-6.193175410822	5.8536576397246	4.64270881407036e-12	6.48153650704487e-11
TRINITY_DN26305_c0_g1_i1	gonads	soma	-6.96208827066689	2.10395682883392	4.73085749059072e-12	6.59950975208985e-11
TRINITY_DN270_c0_g1_i13	gonads	soma	3.97466799123947	4.43082417249518	4.80520191863843e-12	6.69805936418676e-11
TRINITY_DN260_c3_g1_i1	gonads	soma	-7.30001007683716	8.98793893889472	4.86148763368861e-12	6.77130435255383e-11
TRINITY_DN16253_c0_g1_i1	gonads	soma	4.40754434007158	4.88830802242089	4.93882442192004e-12	6.87373511204506e-11
TRINITY_DN2398_c0_g3_i1	gonads	soma	-6.0795541581546	2.00493984452516	4.97437610457787e-12	6.91789770549858e-11
TRINITY_DN2519_c0_g1_i2	gonads	soma	-5.65710740511581	6.64725085706031	5.11599388768101e-12	7.1093861338634e-11
TRINITY_DN894_c12_g1_i1	gonads	soma	-4.41693475074048	2.72992297184337	5.15168132512105e-12	7.15348878481341e-11
TRINITY_DN4340_c0_g1_i6	gonads	soma	-7.61948073046134	2.46868258654296	5.15635479842098e-12	7.15449167318074e-11
TRINITY_DN95558_c0_g1_i1	gonads	soma	-4.21137602693577	4.9690637203735	5.19523694962758e-12	7.20292155029912e-11
TRINITY_DN6285_c0_g1_i5	gonads	soma	-10.0672448598497	1.44756828158802	5.21180496702373e-12	7.22036362187442e-11
TRINITY_DN465_c1_g1_i2	gonads	soma	4.2794390661647	4.78495770657177	5.26674713930719e-12	7.29090141066019e-11
TRINITY_DN104_c0_g2_i2	gonads	soma	-3.16263604422856	4.59241122316974	5.30000303655249e-12	7.33133345934729e-11
TRINITY_DN338_c0_g4_i1	gonads	soma	4.8218905465167	3.38964396302895	5.31737057331138e-12	7.3497426695381e-11
TRINITY_DN5158_c0_g2_i1	gonads	soma	5.42067228924028	3.46335364202367	5.34303027040419e-12	7.37957659086259e-11
TRINITY_DN5535_c0_g1_i1	gonads	soma	-3.50929145519525	5.3586689659931	5.35709385702604e-12	7.39336116380873e-11
TRINITY_DN2296_c0_g2_i2	gonads	soma	-3.9334107188215	3.22544402920301	5.3898702068248e-12	7.43293068050089e-11
TRINITY_DN5019_c0_g1_i1	gonads	soma	4.96139258058608	4.07723941891121	5.41203055703479e-12	7.45781105755167e-11
TRINITY_DN73149_c0_g1_i1	gonads	soma	-6.77818757514145	4.56760124064989	5.44590252015304e-12	7.49358176979463e-11
TRINITY_DN12859_c2_g1_i1	gonads	soma	-6.47071791152625	2.00648961754736	5.4462658690284e-12	7.49358176979463e-11
TRINITY_DN12217_c0_g1_i3	gonads	soma	-6.06055342648887	1.78551765995691	5.45587315631221e-12	7.49586285207928e-11
TRINITY_DN4916_c0_g1_i2	gonads	soma	-6.1556838752981	6.31514067289368	5.45620325787844e-12	7.49586285207928e-11
TRINITY_DN3578_c0_g1_i23	gonads	soma	-10.490558301119	8.72772645311925	5.48236381187833e-12	7.52609261119643e-11
TRINITY_DN4408_c0_g2_i1	gonads	soma	-5.43756297333669	2.63327081672917	5.49131500247548e-12	7.53266975377451e-11
TRINITY_DN6771_c0_g3_i1	gonads	soma	-7.59264242072912	1.50360996525251	5.59278382232386e-12	7.66605122413461e-11
TRINITY_DN261_c3_g1_i1	gonads	soma	-5.12724864432852	3.7410541238855	5.6137168913849e-12	7.6889237331548e-11
TRINITY_DN11664_c0_g1_i1	gonads	soma	4.66813528647867	3.82206625131278	5.67199284975387e-12	7.76287033488233e-11
TRINITY_DN4780_c0_g1_i1	gonads	soma	3.64218875319988	5.37550814505719	5.76404018637342e-12	7.88289091047308e-11
TRINITY_DN5347_c0_g1_i4	gonads	soma	-3.71549248852089	3.93861134222053	5.80732433791866e-12	7.93428299965865e-11
TRINITY_DN8617_c0_g1_i1	gonads	soma	-10.1913183573721	1.57643577311154	5.81038231487678e-12	7.93428299965865e-11
TRINITY_DN783_c0_g1_i3	gonads	soma	5.07537553271164	4.86997222108923	5.82513520787089e-12	7.94843430361102e-11
TRINITY_DN458_c0_g1_i11	gonads	soma	-6.74773167412893	7.91687039834438	5.96392818883559e-12	8.13169034000347e-11
TRINITY_DN274_c0_g1_i10	gonads	soma	4.340249596198	6.72567965771956	6.06437851210027e-12	8.26243052811133e-11
TRINITY_DN1277_c1_g1_i2	gonads	soma	-5.12172860572295	3.62609722164511	6.16038337826631e-12	8.38692194212542e-11
TRINITY_DN7459_c0_g1_i1	gonads	soma	5.90929709411094	3.14618870025789	6.18553378970275e-12	8.41483548686309e-11
TRINITY_DN290_c1_g1_i5	gonads	soma	4.77555094051965	9.98144823387034	6.33624041528498e-12	8.61338627624362e-11
TRINITY_DN3079_c0_g1_i5	gonads	soma	-6.79751679431067	2.7747304349774	6.42648648267294e-12	8.72915736151043e-11
TRINITY_DN20121_c0_g1_i2	gonads	soma	-6.68873594016288	1.98752384647741	6.4310465125393e-12	8.72915736151043e-11
TRINITY_DN2667_c0_g1_i2	gonads	soma	5.80461503115062	3.35026481622959	6.47484153878143e-12	8.78201915675771e-11
TRINITY_DN5281_c0_g1_i14	gonads	soma	4.03138654667765	5.71281182921616	6.502330600684e-12	8.81270210977434e-11
TRINITY_DN861_c0_g1_i5	gonads	soma	4.36879231043396	4.67316785054945	6.56214102091478e-12	8.8871120019225e-11
TRINITY_DN22097_c0_g1_i2	gonads	soma	-5.80498676441726	1.83384740485918	6.60507136381623e-12	8.93856705415698e-11
TRINITY_DN22367_c0_g1_i1	gonads	soma	-6.70932508978778	5.19440839468144	6.65456670714545e-12	8.99882295491282e-11
TRINITY_DN3901_c2_g1_i1	gonads	soma	-5.95563344961401	1.97438002106522	6.69522804869755e-12	9.04705181177362e-11
TRINITY_DN110_c1_g1_i4	gonads	soma	4.13163880940432	5.37558015405163	6.76375327812768e-12	9.13283226003414e-11
TRINITY_DN4058_c0_g1_i14	gonads	soma	4.43763958078741	4.83336201185781	6.77090276516004e-12	9.13567335087577e-11
TRINITY_DN29368_c0_g1_i2	gonads	soma	-10.0719590903974	1.45211849721308	6.97608196314613e-12	9.40550380541228e-11
TRINITY_DN1411_c0_g1_i2	gonads	soma	4.84749889810418	7.69410274584529	6.98905912510449e-12	9.41598910552582e-11
TRINITY_DN8535_c0_g1_i6	gonads	soma	-3.16023117971366	4.53800814694333	7.01706412384859e-12	9.44668996955586e-11
TRINITY_DN4489_c1_g1_i2	gonads	soma	7.08209628458529	2.42786432938582	7.1952708753783e-12	9.67940339825222e-11
TRINITY_DN46945_c0_g1_i1	gonads	soma	-6.50710238487303	1.60279401930087	7.24787343069261e-12	9.74292830063482e-11
TRINITY_DN12675_c0_g2_i1	gonads	soma	-6.9719919164619	1.37130760335283	7.41754050629317e-12	9.96360578245182e-11
TRINITY_DN1122_c0_g1_i10	gonads	soma	4.32532007712535	9.10405668037249	7.54088774406011e-12	1.01217831268863e-10
TRINITY_DN5526_c0_g1_i1	gonads	soma	5.40262061242946	6.61622963650283	7.55436363989295e-12	1.01323601798179e-10
TRINITY_DN101_c0_g1_i2	gonads	soma	-3.59958940768204	6.03078972052106	7.59700220809e-12	1.01820073265644e-10
TRINITY_DN223_c1_g1_i28	gonads	soma	6.03022307908873	4.03643210900426	7.67580304503659e-12	1.02800122586152e-10
TRINITY_DN2128_c0_g1_i2	gonads	soma	4.67828200081622	7.60476545255196	7.68403398796458e-12	1.02834296688895e-10
TRINITY_DN9872_c0_g1_i6	gonads	soma	-8.27059314902299	1.3939927034111	8.10046156550468e-12	1.08327221245638e-10
TRINITY_DN2384_c0_g1_i4	gonads	soma	3.88768434607784	5.35487257493336	8.1907742581192e-12	1.09454132466247e-10
TRINITY_DN861_c0_g1_i23	gonads	soma	5.03887064039185	4.06754704891568	8.30560759049909e-12	1.10906811682277e-10
TRINITY_DN22295_c1_g1_i1	gonads	soma	4.86674214814539	3.80985317315406	8.58649024340244e-12	1.14573013144649e-10
TRINITY_DN89757_c0_g1_i1	gonads	soma	3.27281568670529	4.55351200205564	8.79908709383814e-12	1.17323321066368e-10
TRINITY_DN2108_c0_g1_i1	gonads	soma	3.93315493293444	3.66845704046468	8.83708319529445e-12	1.17743241660925e-10
TRINITY_DN3354_c0_g1_i2	gonads	soma	4.9306529931598	6.19941715471445	8.85350117501994e-12	1.17875254247122e-10
TRINITY_DN5384_c0_g3_i1	gonads	soma	-7.44322563184543	1.34756201252482	9.01930770546318e-12	1.19958789130602e-10
TRINITY_DN881_c1_g1_i6	gonads	soma	-10.2088517869621	1.59580759962489	9.02324354094435e-12	1.19958789130602e-10
TRINITY_DN1467_c1_g2_i13	gonads	soma	-5.46588204089059	6.15857855051771	9.45587765492421e-12	1.25618178061418e-10
TRINITY_DN4367_c0_g1_i4	gonads	soma	4.32479357689479	4.65423841124117	9.47826921872714e-12	1.2582332899083e-10
TRINITY_DN63169_c0_g1_i1	gonads	soma	-6.46133502548496	1.53978969716418	9.64902735365314e-12	1.27996291789449e-10
TRINITY_DN10075_c0_g2_i2	gonads	soma	-5.14751575404846	1.95773381483335	9.75487012942955e-12	1.2930558816514e-10
TRINITY_DN223_c3_g1_i12	gonads	soma	4.2089948684391	3.46671715216431	9.77920776612979e-12	1.29533368706154e-10
TRINITY_DN1434_c0_g1_i10	gonads	soma	4.64198123806848	8.62807150901415	9.90040471780369e-12	1.31042856889818e-10
TRINITY_DN223_c3_g1_i7	gonads	soma	4.20233942058248	4.6516199213367	9.99056198060287e-12	1.32139595166381e-10
TRINITY_DN3973_c2_g1_i2	gonads	soma	-6.51810623093179	2.11284892500817	1.00134036415646e-11	1.3232903698149e-10
TRINITY_DN3482_c0_g1_i2	gonads	soma	3.98666137704289	4.01041943929462	1.0019501281362e-11	1.3232903698149e-10
TRINITY_DN17947_c0_g1_i5	gonads	soma	4.51386653270845	7.3379738069009	1.00732225453081e-11	1.32941574801672e-10
TRINITY_DN921_c3_g1_i2	gonads	soma	-5.8706915067192	1.77987747411849	1.01549124294957e-11	1.33922067997727e-10
TRINITY_DN860_c0_g2_i2	gonads	soma	-9.63849880108838	10.8687595780977	1.01911233059974e-11	1.34301797453926e-10
TRINITY_DN1220_c4_g1_i2	gonads	soma	-9.98062529970239	1.35674644243127	1.04969961306301e-11	1.38232079227141e-10
TRINITY_DN954_c0_g1_i1	gonads	soma	-4.87862206518408	2.63726769877647	1.0563350762292e-11	1.39004790881411e-10
TRINITY_DN6877_c0_g1_i1	gonads	soma	-4.05537680196212	3.31584271857769	1.06750346608101e-11	1.40372441977697e-10
TRINITY_DN1454_c0_g1_i1	gonads	soma	4.48561785495073	4.23077527618825	1.07481663456e-11	1.41173703172098e-10
TRINITY_DN605_c0_g1_i2	gonads	soma	4.34018987325593	7.4262530264597	1.07515621955223e-11	1.41173703172098e-10
TRINITY_DN5757_c0_g1_i10	gonads	soma	-6.44873014496629	1.82042710294673	1.078670104248e-11	1.4153246070738e-10
TRINITY_DN1763_c0_g1_i1	gonads	soma	3.88359025009198	4.19195514682774	1.08154627068122e-11	1.41807084165278e-10
TRINITY_DN1746_c0_g1_i1	gonads	soma	4.41596807684245	3.83542477705533	1.08526507246127e-11	1.42191712496789e-10
TRINITY_DN6831_c0_g2_i4	gonads	soma	3.39346759602039	5.51403070983995	1.09593028521346e-11	1.4348524710311e-10
TRINITY_DN1366_c0_g1_i1	gonads	soma	-6.30205685900545	3.42625997665907	1.10189684920231e-11	1.44151575432961e-10
TRINITY_DN603_c1_g1_i53	gonads	soma	4.63101118552303	7.82151252739683	1.10261187372094e-11	1.44151575432961e-10
TRINITY_DN290_c2_g1_i1	gonads	soma	4.35279448311591	6.74098583728893	1.11543939104441e-11	1.45723384225405e-10
TRINITY_DN5430_c0_g1_i1	gonads	soma	4.35184984186357	5.58560727596937	1.13095655430603e-11	1.47634978972245e-10
TRINITY_DN149_c0_g1_i12	gonads	soma	-9.99242050841976	15.9241487670689	1.13197734757651e-11	1.47634978972245e-10
TRINITY_DN3250_c0_g1_i2	gonads	soma	-3.41117758282023	4.50213009872094	1.13251773232699e-11	1.47634978972245e-10
TRINITY_DN209_c1_g2_i1	gonads	soma	-4.3570084909604	8.29379865684804	1.14228524704239e-11	1.4880114365609e-10
TRINITY_DN1976_c0_g1_i4	gonads	soma	4.68578984557755	7.18439590251931	1.14602125762169e-11	1.49180495411617e-10
TRINITY_DN11854_c0_g1_i4	gonads	soma	-3.73700227363537	3.53519672522764	1.14766421274658e-11	1.49287039512948e-10
TRINITY_DN5393_c0_g1_i3	gonads	soma	4.68554176616111	8.08993895321757	1.16254026925942e-11	1.51113543829722e-10
TRINITY_DN1569_c0_g1_i4	gonads	soma	-4.59380108990705	6.49505188803159	1.17233694334443e-11	1.52277654470141e-10
TRINITY_DN2204_c0_g2_i4	gonads	soma	-5.13318907899858	2.7035126132492	1.20500675815283e-11	1.56409013404109e-10
TRINITY_DN33191_c0_g2_i1	gonads	soma	-4.27144057170061	2.92310357896086	1.2073324342216e-11	1.56598627410104e-10
TRINITY_DN2510_c0_g1_i11	gonads	soma	4.02214672044695	5.64881473898944	1.20901246338109e-11	1.56704285429073e-10
TRINITY_DN9231_c0_g1_i1	gonads	soma	4.7349682101044	5.45579428913153	1.21412825078925e-11	1.57254794256373e-10
TRINITY_DN16418_c0_g1_i1	gonads	soma	3.61955732663546	4.11374302182324	1.21830119415058e-11	1.57682485507394e-10
TRINITY_DN1404_c1_g2_i2	gonads	soma	3.44103582176903	4.22921486389967	1.22821075285985e-11	1.58851515014523e-10
TRINITY_DN441_c1_g1_i2	gonads	soma	6.9430971254772	3.73902674606319	1.2319529474788e-11	1.59221784582431e-10
TRINITY_DN971_c0_g1_i5	gonads	soma	4.50428658496884	8.51671127683035	1.23611228087687e-11	1.59645399927514e-10
TRINITY_DN25448_c1_g1_i2	gonads	soma	-6.8355047536155	1.24863758697033	1.24185815847873e-11	1.60197063214995e-10
TRINITY_DN2508_c0_g1_i15	gonads	soma	-4.62709218084136	3.01116545393615	1.24215318249214e-11	1.60197063214995e-10
TRINITY_DN3370_c0_g1_i2	gonads	soma	-3.65034817058079	4.51062457173497	1.24539686052283e-11	1.60501074402042e-10
TRINITY_DN80160_c0_g1_i1	gonads	soma	-4.20600776535723	4.46824370688529	1.26112423807897e-11	1.62320253502768e-10
TRINITY_DN500_c7_g1_i11	gonads	soma	-6.02876737015738	3.733655126559	1.26130555408623e-11	1.62320253502768e-10
TRINITY_DN17239_c1_g1_i3	gonads	soma	-8.17914107584096	1.29846937864973	1.27477145127476e-11	1.63936695086875e-10
TRINITY_DN157_c1_g1_i1	gonads	soma	4.83421029872857	3.4058820793954	1.28318417273694e-11	1.64901460722128e-10
TRINITY_DN12976_c0_g1_i2	gonads	soma	-5.73818151548489	1.63255793109355	1.28503280292032e-11	1.65021907535307e-10
TRINITY_DN753_c1_g1_i1	gonads	soma	-6.74324224981269	1.49515525932486	1.2873069682734e-11	1.65196791456601e-10
TRINITY_DN34072_c1_g2_i1	gonads	soma	4.65607439745525	3.48407263373417	1.29901518241781e-11	1.66551986804031e-10
TRINITY_DN341_c1_g1_i9	gonads	soma	-10.1924358678791	1.57878226751835	1.29970705999943e-11	1.66551986804031e-10
TRINITY_DN19444_c0_g1_i2	gonads	soma	-3.78173387803963	3.69601442388776	1.30211332689784e-11	1.66742333876515e-10
TRINITY_DN2945_c0_g1_i3	gonads	soma	-4.24847394962159	9.93554611382885	1.32567500597499e-11	1.69639557125012e-10
TRINITY_DN15441_c0_g1_i17	gonads	soma	-3.17927854977505	5.02544360646109	1.33383930693558e-11	1.70563759397476e-10
TRINITY_DN6397_c0_g1_i19	gonads	soma	3.628621492146	3.77298843552189	1.35067071319124e-11	1.72594175044134e-10
TRINITY_DN11838_c0_g1_i1	gonads	soma	-6.62817779920479	8.19580210458625	1.37763208719682e-11	1.75915262361585e-10
TRINITY_DN10278_c0_g1_i4	gonads	soma	-9.70507049453013	9.24134144580028	1.4344687151091e-11	1.83043869094295e-10
TRINITY_DN1362_c0_g1_i3	gonads	soma	4.82654550339564	8.28227743120922	1.45705208073575e-11	1.857946621541e-10
TRINITY_DN29101_c0_g1_i17	gonads	soma	4.80137696134135	5.54397638425006	1.45950761762416e-11	1.85976808109223e-10
TRINITY_DN25031_c0_g1_i6	gonads	soma	3.53567958522089	4.94030855990561	1.46395035079969e-11	1.86411737003727e-10
TRINITY_DN9625_c0_g1_i1	gonads	soma	4.06946098576466	4.98984575730555	1.52775907156078e-11	1.9440009493149e-10
TRINITY_DN178_c0_g1_i5	gonads	soma	-3.23994310593959	4.13026273634577	1.61522255753048e-11	2.05385076188233e-10
TRINITY_DN15908_c0_g1_i45	gonads	soma	-6.96966263669513	1.34957506616207	1.66876069521693e-11	2.12043859005565e-10
TRINITY_DN3483_c0_g1_i4	gonads	soma	-7.24794405583118	6.58422771908418	1.72585429049523e-11	2.1914476604486e-10
TRINITY_DN4242_c2_g1_i1	gonads	soma	-5.91138987321602	8.00957595130638	1.75120800795726e-11	2.2220829292279e-10
TRINITY_DN7609_c0_g2_i1	gonads	soma	3.933273462437	4.5724347798098	1.7867116060599e-11	2.26554531168954e-10
TRINITY_DN436_c0_g2_i1	gonads	soma	-3.21626340140762	5.42141779090403	1.8392879967249e-11	2.33057996897814e-10
TRINITY_DN57061_c2_g1_i1	gonads	soma	-7.39913937373037	1.2816864670963	1.84348881375647e-11	2.334269367181e-10
TRINITY_DN11051_c2_g2_i2	gonads	soma	-7.79693422616513	1.69303721447338	1.84537752119997e-11	2.3350280067343e-10
TRINITY_DN3279_c3_g1_i3	gonads	soma	-4.90766075253111	3.9969560381547	1.85048968184095e-11	2.33986149923842e-10
TRINITY_DN2731_c0_g1_i4	gonads	soma	-4.91166635707789	5.54037259459731	1.90705600564904e-11	2.40970433316728e-10
TRINITY_DN4625_c0_g1_i3	gonads	soma	3.88695115776858	3.95861174645381	1.97076739091412e-11	2.48847176759288e-10
TRINITY_DN1925_c1_g1_i6	gonads	soma	-5.60595218008989	2.16045095327189	1.99493405026985e-11	2.51723141799556e-10
TRINITY_DN149_c10_g1_i1	gonads	soma	-9.65328768971057	15.7713227816492	1.99840229772601e-11	2.5198516995073e-10
TRINITY_DN4147_c0_g1_i1	gonads	soma	4.24961163314503	3.83423312947896	2.02051846325423e-11	2.54596574907059e-10
TRINITY_DN12988_c0_g1_i1	gonads	soma	4.22519401022792	4.64593233637424	2.02434437777193e-11	2.54901277109292e-10
TRINITY_DN308_c0_g1_i3	gonads	soma	4.50664068520418	7.48374914459013	2.0292239480766e-11	2.55338137788902e-10
TRINITY_DN284_c0_g1_i1	gonads	soma	-3.98898168721873	7.20549701881378	2.04128459456142e-11	2.56677362178636e-10
TRINITY_DN4304_c0_g1_i1	gonads	soma	5.12183895875361	3.79544067514258	2.04277468040982e-11	2.56686475629289e-10
TRINITY_DN13186_c0_g1_i1	gonads	soma	-3.95052295411478	8.24300880058555	2.06478918860428e-11	2.59272800541315e-10
TRINITY_DN275_c2_g4_i4	gonads	soma	-4.04527837394168	5.37971654225667	2.07044357414528e-11	2.59802645856193e-10
TRINITY_DN10061_c0_g1_i7	gonads	soma	5.12507595129166	2.96167074524052	2.13039622544973e-11	2.67140474059683e-10
TRINITY_DN5233_c1_g1_i7	gonads	soma	4.68816186522649	4.50530082370141	2.14206283010983e-11	2.68417520171617e-10
TRINITY_DN11162_c1_g1_i4	gonads	soma	4.90203896515947	3.92483914485347	2.16885353429139e-11	2.71586659373542e-10
TRINITY_DN5703_c0_g1_i1	gonads	soma	-4.01244052507484	3.34528607829575	2.1751290829782e-11	2.72184259194791e-10
TRINITY_DN328_c0_g1_i4	gonads	soma	5.09756059257562	4.32840734833592	2.19332014422059e-11	2.7427104869753e-10
TRINITY_DN29276_c0_g1_i1	gonads	soma	-6.1589332068174	2.52229942228089	2.20491113108398e-11	2.7553019910654e-10
TRINITY_DN25338_c0_g1_i1	gonads	soma	-7.32267392359751	1.24315629930493	2.26369628422845e-11	2.82681024955342e-10
TRINITY_DN2567_c0_g1_i13	gonads	soma	4.68809426186375	6.37431501680278	2.28714405408745e-11	2.85412249396013e-10
TRINITY_DN84294_c0_g1_i1	gonads	soma	3.46966068113926	4.34437560796951	2.29600679324371e-11	2.86320902240109e-10
TRINITY_DN6282_c0_g2_i1	gonads	soma	-4.69557786652619	3.39626230869445	2.33172572421978e-11	2.90575070120079e-10
TRINITY_DN5444_c0_g2_i3	gonads	soma	10.881632234619	2.41448983231705	2.3415154685414e-11	2.91594364435207e-10
TRINITY_DN1163_c0_g1_i27	gonads	soma	4.29519332631646	5.98344142036844	2.35106064011896e-11	2.92581821378928e-10
TRINITY_DN1515_c3_g1_i1	gonads	soma	-5.89501618432469	1.9731208059156	2.38015957370503e-11	2.95999652479924e-10
TRINITY_DN17220_c0_g1_i6	gonads	soma	-4.67246441417082	2.3242990232252	2.39187920602824e-11	2.97252963511004e-10
TRINITY_DN5218_c0_g1_i1	gonads	soma	3.63331713420684	3.9218760050707	2.4361336319229e-11	3.02545073204582e-10
TRINITY_DN223_c4_g1_i2	gonads	soma	5.29349994528422	5.34875203385787	2.46765907980278e-11	3.06250191624325e-10
TRINITY_DN5530_c0_g1_i2	gonads	soma	3.47089211115015	3.89813019501952	2.50172768665792e-11	3.10265638509006e-10
TRINITY_DN1740_c1_g1_i1	gonads	soma	-3.53200722783197	6.43626845366537	2.50906544080125e-11	3.10962682659741e-10
TRINITY_DN15980_c0_g3_i1	gonads	soma	-7.40330214738059	1.7935419523678	2.53627164095876e-11	3.14119497967443e-10
TRINITY_DN5427_c0_g1_i1	gonads	soma	-3.7713184199279	4.88530937839977	2.5562078966109e-11	3.16372224087037e-10
TRINITY_DN29034_c0_g1_i11	gonads	soma	10.6219134239041	2.16932428904419	2.55908278755298e-11	3.16511694222827e-10
TRINITY_DN520_c1_g5_i1	gonads	soma	-3.4101958986888	3.69960665815422	2.56535601679456e-11	3.17070999290778e-10
TRINITY_DN3726_c0_g1_i1	gonads	soma	3.94515358118624	5.63102615465151	2.59420820129112e-11	3.20418334930275e-10
TRINITY_DN251_c2_g1_i3	gonads	soma	3.98359215981784	5.35689761301585	2.61183803519471e-11	3.22375946170897e-10
TRINITY_DN12410_c0_g1_i1	gonads	soma	4.76778265185087	3.7120678504466	2.62430514122112e-11	3.2369409531397e-10
TRINITY_DN1349_c0_g1_i4	gonads	soma	-3.8251355808416	7.37098501688088	2.65061366785962e-11	3.26633422827822e-10
TRINITY_DN16757_c0_g1_i2	gonads	soma	-4.3257179284765	9.62893102209907	2.65174314661125e-11	3.26633422827822e-10
TRINITY_DN2373_c0_g1_i7	gonads	soma	3.85863289886952	3.77865475641352	2.65900923704246e-11	3.27305780116436e-10
TRINITY_DN4606_c0_g1_i3	gonads	soma	-6.63290138254612	2.24700707238281	2.66774861951034e-11	3.28158452808924e-10
TRINITY_DN5281_c0_g1_i4	gonads	soma	4.66201975052064	5.36483584900283	2.6778120323225e-11	3.29172725521137e-10
TRINITY_DN1531_c2_g1_i9	gonads	soma	10.5535315362901	2.10470879122301	2.77359741876835e-11	3.40715932575566e-10
TRINITY_DN3643_c0_g1_i7	gonads	soma	3.64649279943736	4.50061559196128	2.79860321124993e-11	3.43447737545785e-10
TRINITY_DN7502_c0_g1_i2	gonads	soma	4.20771607595983	4.03486936050301	2.7996292075859e-11	3.43447737545785e-10
TRINITY_DN521_c0_g1_i7	gonads	soma	-4.71674813739752	3.07464027723344	2.80468478788727e-11	3.43834986149457e-10
TRINITY_DN773_c0_g2_i2	gonads	soma	4.11032221449802	6.05115362522881	2.84652345604962e-11	3.48728012305078e-10
TRINITY_DN2646_c0_g1_i1	gonads	soma	4.35714151035668	4.74396473258057	2.85912717926584e-11	3.50035265956502e-10
TRINITY_DN493_c0_g1_i19	gonads	soma	-7.13223307411973	7.41888375175934	2.88061968393939e-11	3.52428247412774e-10
TRINITY_DN44_c1_g1_i12	gonads	soma	4.02720285458569	5.8987777135958	2.91556392026467e-11	3.56462632709199e-10
TRINITY_DN1477_c0_g1_i2	gonads	soma	4.44449302279695	5.45899356251838	2.96400497836407e-11	3.62140608253969e-10
TRINITY_DN3437_c0_g1_i5	gonads	soma	3.81637862374099	7.45288695790313	3.00927572864073e-11	3.67423840987847e-10
TRINITY_DN1575_c0_g1_i5	gonads	soma	3.7750991201091	4.13964042974644	3.04820768285445e-11	3.71926526370927e-10
TRINITY_DN904_c0_g1_i1	gonads	soma	3.50140141933122	4.80751122420695	3.05114726384293e-11	3.72034501726625e-10
TRINITY_DN4732_c1_g2_i1	gonads	soma	-5.13325910862117	2.16903798174602	3.06457485151462e-11	3.73420301725271e-10
TRINITY_DN138_c1_g1_i2	gonads	soma	-6.9399720673741	8.34525294758711	3.07574883203505e-11	3.74529819110011e-10
TRINITY_DN65790_c0_g2_i1	gonads	soma	4.56345371763474	7.62660637167152	3.12529602126872e-11	3.8030735925479e-10
TRINITY_DN2765_c0_g1_i1	gonads	soma	4.19235360736833	4.40246342553248	3.14576138440401e-11	3.82540640613857e-10
TRINITY_DN5247_c0_g1_i5	gonads	soma	3.59227541889527	4.87176776385234	3.17847186070904e-11	3.86258993166836e-10
TRINITY_DN1388_c12_g1_i3	gonads	soma	-5.51497154615433	3.46230733522239	3.18520614362777e-11	3.86817757496096e-10
TRINITY_DN3578_c0_g1_i9	gonads	soma	-9.83229020952188	12.9683120430442	3.19791812397808e-11	3.88101229697527e-10
TRINITY_DN5026_c0_g1_i2	gonads	soma	4.61142038818339	5.01419312316915	3.27306922614032e-11	3.96955555778451e-10
TRINITY_DN13_c9_g1_i2	gonads	soma	-4.02859859269272	8.33075547580993	3.32603235396260e-11	4.03108887772429e-10
TRINITY_DN37999_c0_g1_i2	gonads	soma	-6.9179564374179	1.97162598753974	3.35448522712891e-11	4.06285377977413e-10
TRINITY_DN14789_c0_g1_i1	gonads	soma	3.80301202565263	4.20113317009646	3.38110401026285e-11	4.09235630440036e-10
TRINITY_DN1373_c0_g1_i3	gonads	soma	-4.7427690717502	2.39372890770995	3.41212250516455e-11	4.12714109559215e-10
TRINITY_DN4651_c0_g1_i5	gonads	soma	3.69017788935936	4.78715947392689	3.44011829106209e-11	4.1582257607651e-10
TRINITY_DN12897_c0_g1_i1	gonads	soma	-4.98615486392275	1.95105937504182	3.44281569920209e-11	4.15871006440642e-10
TRINITY_DN9074_c0_g1_i2	gonads	soma	-3.56391317458066	6.70777882210221	3.51182472884027e-11	4.23924069100739e-10
TRINITY_DN3411_c0_g1_i1	gonads	soma	-5.2062785940295	6.84386679395903	3.56077438367156e-11	4.29546580713797e-10
TRINITY_DN3244_c0_g1_i4	gonads	soma	-4.44661888584161	10.2388468817121	3.58853408889853e-11	4.32607102181662e-10
TRINITY_DN2528_c0_g1_i7	gonads	soma	-3.82350370031139	7.2025777387144	3.60454760699068e-11	4.34248459878777e-10
TRINITY_DN8034_c0_g1_i30	gonads	soma	-6.7795824917742	5.86713902570224	3.67596931926468e-11	4.42558354148441e-10
TRINITY_DN73113_c0_g1_i1	gonads	soma	4.93301205361948	3.7407663153001	3.69446439443918e-11	4.44489480332959e-10
TRINITY_DN1066_c0_g1_i2	gonads	soma	3.40858027901142	4.13014121885705	3.71266284897593e-11	4.46308885401439e-10
TRINITY_DN79437_c0_g1_i1	gonads	soma	4.19850857803938	3.1755390820783	3.71451643176654e-11	4.46308885401439e-10
TRINITY_DN692_c6_g1_i1	gonads	soma	-6.71241910061301	2.67730427517635	3.74086127246586e-11	4.49176227191905e-10
TRINITY_DN6734_c0_g1_i1	gonads	soma	4.58530290783078	3.01944132532316	3.78344083170814e-11	4.53987827301122e-10
TRINITY_DN1177_c0_g1_i4	gonads	soma	-4.28627857992704	3.30379912440588	3.78661290560933e-11	4.54067548886544e-10
TRINITY_DN11751_c1_g1_i17	gonads	soma	-6.92222416672148	1.32035473782161	3.79313339713464e-11	4.54548421058351e-10
TRINITY_DN5526_c0_g1_i4	gonads	soma	4.4007197532985	5.45632389880014	3.81697673480861e-11	4.57103159637431e-10
TRINITY_DN4268_c6_g4_i1	gonads	soma	-5.51883493520087	1.68813327043012	3.8235652249871e-11	4.57589527619573e-10
TRINITY_DN4766_c0_g1_i4	gonads	soma	4.60808705797444	3.75035747676219	3.83163674957157e-11	4.58252619712632e-10
TRINITY_DN11460_c2_g1_i4	gonads	soma	-4.37731588333352	2.4548737566066	3.85155818052741e-11	4.6033111534528e-10
TRINITY_DN9094_c0_g3_i1	gonads	soma	-4.10245097960824	2.70391765215582	3.93681569213177e-11	4.7021056555033e-10
TRINITY_DN12819_c1_g1_i1	gonads	soma	4.78718898901152	4.10756978954986	4.01001699811859e-11	4.78637955075368e-10
TRINITY_DN1601_c0_g1_i10	gonads	soma	-3.53863640969707	3.93739524223609	4.05950460808807e-11	4.83932787274966e-10
TRINITY_DN15409_c0_g1_i1	gonads	soma	-5.8848613929263	2.87718631906629	4.05972222825799e-11	4.83932787274966e-10
TRINITY_DN9017_c0_g1_i3	gonads	soma	-9.94989005284277	10.1169951997182	4.07106915588632e-11	4.84966113194957e-10
TRINITY_DN3500_c0_g1_i1	gonads	soma	4.66075981893354	3.61519400649	4.13363695601368e-11	4.92095755177775e-10
TRINITY_DN1784_c1_g1_i11	gonads	soma	4.46194944529095	2.90504378449304	4.14879322028557e-11	4.9357555085224e-10
TRINITY_DN303_c0_g2_i13	gonads	soma	-4.7108669734826	4.57237720461258	4.17437198141916e-11	4.96182200638829e-10
TRINITY_DN3910_c0_g1_i1	gonads	soma	-4.74282279076496	4.50287038601872	4.17618420375311e-11	4.96182200638829e-10
TRINITY_DN8696_c0_g1_i1	gonads	soma	5.33912051720317	6.14772657479318	4.19159864348234e-11	4.97687059918261e-10
TRINITY_DN1578_c0_g1_i20	gonads	soma	5.01124439131085	6.15352663027661	4.19728402458457e-11	4.98035529706113e-10
TRINITY_DN3536_c0_g3_i2	gonads	soma	-4.70762587903926	2.25277646603166	4.24358629189324e-11	5.02900189870579e-10
TRINITY_DN7079_c0_g2_i3	gonads	soma	-6.34021371760814	1.09719039278948	4.24383658321227e-11	5.02900189870579e-10
TRINITY_DN6220_c0_g1_i2	gonads	soma	4.57898475575671	3.91759274851555	4.26935059291427e-11	5.05592748109213e-10
TRINITY_DN425_c3_g1_i38	gonads	soma	3.86821851746116	4.13302632473754	4.31075827089297e-11	5.1016274517032e-10
TRINITY_DN5167_c0_g1_i29	gonads	soma	3.59721982260965	5.39736257460815	4.38876302904786e-11	5.19055076204896e-10
TRINITY_DN3160_c0_g1_i3	gonads	soma	-3.01104502222757	4.5646207480605	4.40721955364787e-11	5.20745226734275e-10
TRINITY_DN1055_c4_g1_i2	gonads	soma	-3.27119720019017	4.62909497585437	4.40880561431294e-11	5.20745226734275e-10
TRINITY_DN95_c0_g1_i10	gonads	soma	-4.32062791062294	3.18689712196179	4.43480965847316e-11	5.23475218291875e-10
TRINITY_DN5526_c0_g1_i9	gonads	soma	5.50050686260396	3.32891332790694	4.46786890065593e-11	5.27033890450664e-10
TRINITY_DN8384_c1_g1_i7	gonads	soma	-9.78286760587642	1.14922052472165	4.47327227384468e-11	5.27327741292354e-10
TRINITY_DN78926_c0_g1_i1	gonads	soma	-4.19705017576034	10.031339333787	4.51235080348044e-11	5.31588392964349e-10
TRINITY_DN12867_c0_g1_i2	gonads	soma	4.19355496555409	5.36046789439237	4.54023308964657e-11	5.34525361210861e-10
TRINITY_DN223_c1_g1_i36	gonads	soma	5.33979134720903	4.86591661111985	4.55865605683533e-11	5.36345582983218e-10
TRINITY_DN467_c0_g1_i7	gonads	soma	10.6029211339283	2.15147132834884	4.57044471263703e-11	5.37383392283888e-10
TRINITY_DN5047_c0_g1_i11	gonads	soma	7.26355841341419	2.58987008199377	4.59892738824985e-11	5.40381429065802e-10
TRINITY_DN3988_c0_g1_i2	gonads	soma	4.50335356150259	4.43758133746219	4.61622440360603e-11	5.42062096472727e-10
TRINITY_DN15946_c0_g1_i2	gonads	soma	-6.44402456508322	2.21774523464137	4.69968106594777e-11	5.51504374991032e-10
TRINITY_DN424_c0_g2_i1	gonads	soma	-4.96794624926199	2.02706275561175	4.83147685929420e-11	5.666033127671e-10
TRINITY_DN1096_c0_g1_i1	gonads	soma	-5.23016916445505	5.66128587124175	4.83873537855879e-11	5.67087258896854e-10
TRINITY_DN6549_c0_g1_i16	gonads	soma	4.79810999693713	4.12551819747497	5.0297609504097e-11	5.89093670951283e-10
TRINITY_DN319_c0_g1_i16	gonads	soma	-7.5303500354435	4.41920351327686	5.05029586211346e-11	5.91116400615957e-10
TRINITY_DN1176_c0_g1_i4	gonads	soma	-9.34351981583184	7.98692276106015	5.07814908914417e-11	5.93992542358743e-10
TRINITY_DN12413_c0_g1_i13	gonads	soma	-9.77864704408219	1.14518892316772	5.10272534425975e-11	5.96481909674056e-10
TRINITY_DN8440_c0_g2_i1	gonads	soma	-4.35947919280082	9.70128164031298	5.11385474005751e-11	5.97397211472396e-10
TRINITY_DN2111_c0_g1_i8	gonads	soma	-4.69338224812389	5.35988114635988	5.14972114410428e-11	6.01199231181793e-10
TRINITY_DN802_c0_g1_i4	gonads	soma	-4.1345676759526	6.43156398285495	5.15850802530691e-11	6.0183701555562e-10
TRINITY_DN8896_c0_g1_i2	gonads	soma	4.06197739021486	3.24219077148488	5.24241832587826e-11	6.11232895213636e-10
TRINITY_DN24554_c2_g1_i1	gonads	soma	-10.5559520592688	1.95395430157115	5.30204726794204e-11	6.17787450969282e-10
TRINITY_DN4908_c5_g1_i1	gonads	soma	-4.07467249883313	3.7822849735859	5.34145673828246e-11	6.2197914572399e-10
TRINITY_DN1749_c0_g1_i13	gonads	soma	-3.68737934985543	4.24089848397425	5.3966795308408e-11	6.28005631522714e-10
TRINITY_DN2398_c0_g2_i3	gonads	soma	-6.48019452593256	1.77288392326193	5.44199777824837e-11	6.32872535457567e-10
TRINITY_DN89_c0_g1_i1	gonads	soma	4.06690894478324	5.40706231684099	5.52100229334962e-11	6.41648193361242e-10
TRINITY_DN663_c0_g1_i25	gonads	soma	4.15234389367074	3.23801355991232	5.54972291783737e-11	6.44572372503408e-10
TRINITY_DN694_c0_g5_i5	gonads	soma	3.84732724833063	3.38263060089279	5.55377421822155e-11	6.44629421598318e-10
TRINITY_DN6397_c0_g1_i6	gonads	soma	-5.44145999489236	2.66720192936177	5.56129583205572e-11	6.45088940621607e-10
TRINITY_DN500_c7_g2_i1	gonads	soma	-5.38325618370681	2.15813315224106	5.60700176857037e-11	6.49974270316925e-10
TRINITY_DN7528_c0_g1_i2	gonads	soma	-3.27231136489553	4.63422105470755	5.62182640149709e-11	6.51275819909838e-10
TRINITY_DN5876_c0_g1_i5	gonads	soma	-9.73839901552811	1.1025620669187	5.75685263604261e-11	6.66491884148488e-10
TRINITY_DN50516_c0_g1_i1	gonads	soma	-5.89611285079278	2.3328190361861	5.79333505022321e-11	6.70287014405058e-10
TRINITY_DN1618_c0_g1_i7	gonads	soma	-4.47130911171545	4.00955986944617	5.80795273198839e-11	6.71549170613753e-10
TRINITY_DN9398_c0_g1_i1	gonads	soma	3.32820976103606	4.22149647023908	5.92319391423893e-11	6.84436963657462e-10
TRINITY_DN665_c1_g2_i8	gonads	soma	4.42119421558091	8.02579680551742	5.95235602887899e-11	6.8736805239102e-10
TRINITY_DN603_c1_g1_i14	gonads	soma	4.23643877116476	8.18964257695247	5.99649810382848e-11	6.92024162944693e-10
TRINITY_DN2179_c1_g1_i8	gonads	soma	-5.78533970815499	4.09386068374752	6.22773465961033e-11	7.18252175041811e-10
TRINITY_DN3183_c0_g1_i5	gonads	soma	4.25205376364931	7.72085973975325	6.3570836789385e-11	7.3270346387358e-10
TRINITY_DN10203_c0_g1_i9	gonads	soma	-3.51661158470982	3.68492530587902	6.36579994430904e-11	7.33241346002569e-10
TRINITY_DN3758_c0_g1_i1	gonads	soma	-3.81468566015993	6.22394541994038	6.64617185692716e-11	7.65049166010045e-10
TRINITY_DN3496_c0_g1_i8	gonads	soma	4.80494266493836	4.92533962033334	6.65775649759102e-11	7.65895787178403e-10
TRINITY_DN818_c20_g1_i1	gonads	soma	-5.93742235333153	1.26439381213234	6.70352967585199e-11	7.70671821210489e-10
TRINITY_DN27418_c0_g2_i1	gonads	soma	-5.0804777228128	1.87377419845098	6.7275830711731e-11	7.72946362117584e-10
TRINITY_DN9871_c0_g1_i2	gonads	soma	-3.67632785984424	3.11184559977349	6.77702194965452e-11	7.7813276120732e-10
TRINITY_DN3025_c0_g1_i1	gonads	soma	3.63645008602394	3.73397932981823	6.85766354816715e-11	7.86892990283033e-10
TRINITY_DN79659_c0_g1_i1	gonads	soma	4.39697508812133	4.59535666716066	6.89109208602016e-11	7.90228020275916e-10
TRINITY_DN19133_c1_g3_i1	gonads	soma	-4.177156512201	4.1330979531603	7.02542306098617e-11	8.05122375729598e-10
TRINITY_DN2122_c0_g1_i4	gonads	soma	4.33529118010294	6.73683046851787	7.0578379551743e-11	8.08325565176098e-10
TRINITY_DN11084_c1_g1_i3	gonads	soma	4.50956833874945	3.10177864989349	7.13075123608588e-11	8.16160003993723e-10
TRINITY_DN368_c0_g1_i4	gonads	soma	4.51564002477942	3.75239469148523	7.21604140344933e-11	8.25400263374965e-10
TRINITY_DN3952_c0_g1_i1	gonads	soma	-3.0721078326965	5.21159986063964	7.45065810125592e-11	8.51698650501522e-10
TRINITY_DN9580_c0_g1_i1	gonads	soma	-6.40106974193571	1.16007309668877	7.62249300017163e-11	8.70791676682068e-10
TRINITY_DN861_c0_g1_i13	gonads	soma	4.26888660829095	5.57952867981332	7.67673745068013e-11	8.76435592808734e-10
TRINITY_DN679_c13_g1_i12	gonads	soma	-4.44724799844168	2.92319414721942	7.80208417904408e-11	8.90184865973227e-10
TRINITY_DN5864_c2_g1_i9	gonads	soma	-4.45610629663435	3.21265829104082	7.88350436761797e-11	8.9890814599785e-10
TRINITY_DN5048_c0_g1_i2	gonads	soma	4.42700170925458	3.02063514812305	8.17632332215733e-11	9.31709794803667e-10
TRINITY_DN667_c0_g1_i31	gonads	soma	-9.78636007202875	13.4248648614827	8.22619939222093e-11	9.36744991531157e-10
TRINITY_DN52871_c0_g1_i1	gonads	soma	-7.92861096662023	1.05871350145727	8.23085702505148e-11	9.36744991531157e-10
TRINITY_DN4797_c0_g1_i6	gonads	soma	4.92316931884322	4.04022970251982	8.25317799268213e-11	9.38465745046203e-10
TRINITY_DN9_c0_g1_i2	gonads	soma	4.10078127188363	3.19051807847192	8.25634247450489e-11	9.38465745046203e-10
TRINITY_DN6768_c1_g2_i3	gonads	soma	-5.32707245122159	1.64748821947255	8.33391547558903e-11	9.46688880279113e-10
TRINITY_DN1817_c0_g1_i1	gonads	soma	-6.67887116101503	8.33613942747561	8.43454774643197e-11	9.5751947363413e-10
TRINITY_DN38754_c0_g1_i2	gonads	soma	-6.25175606278667	1.95039445519414	8.49594397103615e-11	9.63885071952078e-10
TRINITY_DN41464_c0_g1_i4	gonads	soma	4.48600870991176	6.89440568656443	8.51909161169075e-11	9.65906022622946e-10
TRINITY_DN4197_c0_g1_i1	gonads	soma	3.93477418951994	4.99046656064036	8.58567502571986e-11	9.72846168277281e-10
TRINITY_DN5507_c0_g1_i7	gonads	soma	4.34469117450304	6.38958212684431	8.71462310920310e-11	9.86839778851411e-10
TRINITY_DN19870_c0_g1_i1	gonads	soma	-7.10142847753304	7.19609119918301	8.80691006315346e-11	9.96667003209498e-10
TRINITY_DN11323_c2_g2_i3	gonads	soma	-8.04577351041193	1.181196702768	8.92517856107459e-11	1.00942041352516e-09
TRINITY_DN701_c0_g1_i5	gonads	soma	4.09991266358057	5.59951470132129	9.20921713813424e-11	1.04089447390884e-09
TRINITY_DN1860_c0_g1_i4	gonads	soma	3.47288411448232	4.76969650459554	9.23709684894974e-11	1.04339433963776e-09
TRINITY_DN1559_c3_g1_i2	gonads	soma	-6.87547373979629	7.73726929577496	9.27428215329737e-11	1.04694156452466e-09
TRINITY_DN20554_c0_g1_i2	gonads	soma	-6.51626259585141	1.57820244629715	9.32278609037796e-11	1.05176129432071e-09
TRINITY_DN4441_c0_g1_i1	gonads	soma	-4.44166600478147	10.7243235647227	9.35661496972705e-11	1.05492046859806e-09
TRINITY_DN202_c9_g1_i1	gonads	soma	-3.84656923074246	2.9473047988665	9.37507374896105e-11	1.05634387288387e-09
TRINITY_DN34076_c0_g1_i3	gonads	soma	-5.840667090678	1.7635002635349	9.40826166968802e-11	1.05942409236966e-09
TRINITY_DN3838_c1_g1_i1	gonads	soma	-3.62113785185472	3.49027666363173	9.42508338150532e-11	1.06065869974467e-09
TRINITY_DN95870_c0_g1_i1	gonads	soma	-6.9326814281215	1.76459619228455	9.54746711653184e-11	1.07376389490088e-09
TRINITY_DN1833_c0_g1_i35	gonads	soma	4.57305023654874	4.20931584835231	9.60998173375472e-11	1.08012376941711e-09
TRINITY_DN207_c0_g1_i4	gonads	soma	3.85372416654499	5.55543196696094	9.63730876688992e-11	1.08252326204762e-09
TRINITY_DN5763_c2_g1_i2	gonads	soma	-5.58309209930767	2.0773727032825	9.68322392022045e-11	1.08700641986008e-09
TRINITY_DN39917_c1_g1_i1	gonads	soma	-4.83778426745682	2.39966325797244	9.69407573355829e-11	1.08755036745688e-09
TRINITY_DN10278_c0_g1_i7	gonads	soma	-9.75074242457934	11.0581645956756	9.76767129670402e-11	1.09512832303046e-09
TRINITY_DN535_c0_g2_i2	gonads	soma	3.9287780853535	4.05301149485443	9.7830937097398e-11	1.0961786992714e-09
TRINITY_DN2368_c1_g2_i2	gonads	soma	-9.73933408496157	12.3647103948945	9.87566287277454e-11	1.1058665902123e-09
TRINITY_DN223_c0_g1_i27	gonads	soma	4.49102045772802	4.98643487197953	9.93725509366611e-11	1.11207588368982e-09
TRINITY_DN2155_c2_g1_i2	gonads	soma	5.5282286338151	2.40023648759804	1.00599093068047e-10	1.12510671907543e-09
TRINITY_DN5497_c0_g1_i4	gonads	soma	5.32983142611725	2.91311490059246	1.00893979412663e-10	1.12770820075623e-09
TRINITY_DN1361_c0_g1_i1	gonads	soma	4.85219884672766	2.70661349000333	1.01175295353001e-10	1.13015488769697e-09
TRINITY_DN3197_c0_g1_i7	gonads	soma	4.78042280060213	5.34895775854455	1.01643736262459e-10	1.13468750462659e-09
TRINITY_DN3501_c0_g1_i2	gonads	soma	4.68374775647366	5.54284749218421	1.0175741474896e-10	1.13525662899533e-09
TRINITY_DN12893_c0_g1_i3	gonads	soma	3.82079103000835	3.35537744122767	1.02730941729975e-10	1.14453533259019e-09
TRINITY_DN1897_c0_g1_i2	gonads	soma	4.88034881281958	5.35310329313816	1.02736528602973e-10	1.14453533259019e-09
TRINITY_DN2636_c0_g1_i1	gonads	soma	4.04251462997884	4.21506133568864	1.02841185527373e-10	1.14453533259019e-09
TRINITY_DN8450_c0_g1_i3	gonads	soma	-3.67841579767824	7.38650949139468	1.02841938815057e-10	1.14453533259019e-09
TRINITY_DN1369_c0_g1_i3	gonads	soma	3.37572037696826	3.88717055378139	1.03151972986306e-10	1.1472805742402e-09
TRINITY_DN2819_c5_g1_i1	gonads	soma	-3.23207836504136	5.17693788816031	1.04546830147186e-10	1.16208069581037e-09
TRINITY_DN30534_c0_g1_i2	gonads	soma	-6.44329557103085	1.18449943462439	1.064246434622e-10	1.18222761912274e-09
TRINITY_DN3205_c0_g1_i3	gonads	soma	3.70100502974753	4.14016268066607	1.0684562531112e-10	1.18617641784699e-09
TRINITY_DN223_c4_g1_i10	gonads	soma	3.99107550120654	6.03667494705268	1.07362027741057e-10	1.19117906636478e-09
TRINITY_DN68_c0_g1_i20	gonads	soma	5.00091829697578	5.63324996220368	1.07727878809262e-10	1.19450624715205e-09
TRINITY_DN1597_c0_g4_i1	gonads	soma	3.98965185150283	5.10543096056309	1.07968162721975e-10	1.19643789620979e-09
TRINITY_DN2457_c1_g1_i1	gonads	soma	-4.111032766096	3.6925571431852	1.09021833245253e-10	1.20737512817846e-09
TRINITY_DN1609_c0_g1_i3	gonads	soma	4.46026958984057	5.55304529794151	1.09501172845112e-10	1.2119423818499e-09
TRINITY_DN13613_c0_g3_i3	gonads	soma	4.45957793991871	4.29468899771619	1.10934524265988e-10	1.22705646358231e-09
TRINITY_DN4404_c0_g1_i1	gonads	soma	-2.99533734543295	4.70557968672882	1.12323320554126e-10	1.24165956365908e-09
TRINITY_DN2354_c0_g1_i1	gonads	soma	4.21056495080593	3.92604939511043	1.13278826123568e-10	1.25145802600332e-09
TRINITY_DN489_c14_g1_i1	gonads	soma	-6.31513085951641	1.87615133313958	1.15341604042255e-10	1.27346977097141e-09
TRINITY_DN22405_c0_g1_i1	gonads	soma	-7.2022160543094	1.09598520921304	1.15445805905046e-10	1.27384351463904e-09
TRINITY_DN6080_c0_g1_i1	gonads	soma	-6.28090524685916	4.39231258083323	1.16570747713687e-10	1.28547291647487e-09
TRINITY_DN5858_c0_g1_i5	gonads	soma	10.3426491838861	1.90735706336143	1.17394296939076e-10	1.29376660661951e-09
TRINITY_DN78852_c2_g1_i1	gonads	soma	3.82877499079841	7.17755687999982	1.17624278270321e-10	1.29551265610749e-09
TRINITY_DN4_c0_g2_i7	gonads	soma	3.28274652969133	4.41542001643632	1.20013625796354e-10	1.32102536309701e-09
TRINITY_DN2906_c0_g1_i6	gonads	soma	3.40004855329019	4.48039489991391	1.20965195354166e-10	1.33069063929397e-09
TRINITY_DN37884_c0_g1_i1	gonads	soma	-7.88083707431395	0.985746961136766	1.212510159026e-10	1.33302498175372e-09
TRINITY_DN12867_c0_g1_i14	gonads	soma	3.75212391194183	5.53606275562293	1.22191354966998e-10	1.34254785460402e-09
TRINITY_DN4822_c0_g2_i1	gonads	soma	4.52674282379644	3.77040639507183	1.25727429591485e-10	1.38056189667254e-09
TRINITY_DN26336_c0_g1_i2	gonads	soma	4.23395960130174	3.0950945830864	1.26512657775089e-10	1.38834223899002e-09
TRINITY_DN116_c0_g1_i11	gonads	soma	3.94114077354232	4.58341186561388	1.27484316939308e-10	1.39815779940645e-09
TRINITY_DN6038_c2_g1_i3	gonads	soma	-6.72463413400418	1.54974843245557	1.27848958337598e-10	1.40130816502354e-09
TRINITY_DN2846_c1_g1_i1	gonads	soma	-10.2483994338026	9.62787448940242	1.29726515645061e-10	1.42102723459474e-09
TRINITY_DN466_c0_g1_i4	gonads	soma	-3.53627413388385	6.72984173365681	1.30341774685892e-10	1.42690357571792e-09
TRINITY_DN9973_c2_g1_i2	gonads	soma	-4.1575063578568	2.60209291396584	1.30448718928378e-10	1.42721145234812e-09
TRINITY_DN14211_c0_g3_i9	gonads	soma	-4.95936605600251	2.09383168956292	1.31915979489623e-10	1.44239289892428e-09
TRINITY_DN467_c0_g1_i2	gonads	soma	3.99284962401916	4.63149309038063	1.3217048886739e-10	1.44408581822243e-09
TRINITY_DN12050_c0_g1_i7	gonads	soma	-4.65089078123303	2.68891400637112	1.3235498709226e-10	1.44408581822243e-09
TRINITY_DN520_c1_g3_i2	gonads	soma	3.69438001673885	4.21709123726127	1.32375414143827e-10	1.44408581822243e-09
TRINITY_DN1808_c0_g1_i1	gonads	soma	4.24414167128259	4.34688415306668	1.32389819310169e-10	1.44408581822243e-09
TRINITY_DN12904_c0_g1_i2	gonads	soma	4.38473406534968	6.62755138364755	1.37071831900849e-10	1.49425626744653e-09
TRINITY_DN3370_c1_g1_i11	gonads	soma	-6.29482029181912	1.35198534305508	1.39930544412845e-10	1.52450202628362e-09
TRINITY_DN754_c1_g2_i1	gonads	soma	-4.14621733325362	8.81880731613333	1.40248171228551e-10	1.52704367795272e-09
TRINITY_DN32609_c0_g1_i1	gonads	soma	-4.82620115019211	2.12412323256877	1.41003863425828e-10	1.5343491316415e-09
TRINITY_DN10278_c1_g1_i2	gonads	soma	-10.2114120245572	11.2239822538371	1.41160516535968e-10	1.53513121496503e-09
TRINITY_DN3316_c0_g1_i7	gonads	soma	-4.02834835912789	10.0378625377988	1.41400713711758e-10	1.53682036205211e-09
TRINITY_DN3319_c0_g1_i1	gonads	soma	4.09317382757964	6.10375497676872	1.41560748684799e-10	1.5376367585097e-09
TRINITY_DN272_c0_g1_i1	gonads	soma	4.17853992925319	2.92544127469414	1.4214351056956e-10	1.54304109465409e-09
TRINITY_DN4660_c0_g1_i8	gonads	soma	4.05020974419565	5.03653084057969	1.42729140779188e-10	1.54847007315084e-09
TRINITY_DN11384_c0_g1_i4	gonads	soma	-5.24688094999543	1.94587531273607	1.43613509760918e-10	1.55713162948559e-09
TRINITY_DN3154_c0_g1_i5	gonads	soma	5.11850196607624	3.80661290563047	1.43814953083806e-10	1.55838261848503e-09
TRINITY_DN12242_c1_g3_i7	gonads	soma	-7.09773030069321	0.966658141731125	1.44130101436024e-10	1.56086348486967e-09
TRINITY_DN2183_c0_g1_i5	gonads	soma	-4.20240393031481	9.62393067355921	1.44227180154844e-10	1.56098120207039e-09
TRINITY_DN6216_c4_g1_i4	gonads	soma	-8.39345263372484	1.51827366939601	1.4443045887099e-10	1.56224750225629e-09
TRINITY_DN5290_c0_g1_i1	gonads	soma	6.78218415296169	3.58199796159886	1.45241091398299e-10	1.57007787579045e-09
TRINITY_DN8786_c2_g1_i2	gonads	soma	-6.08290169017382	1.65456534416587	1.48776067948325e-10	1.60733189877107e-09
TRINITY_DN4959_c2_g1_i1	gonads	soma	-2.94760155519907	4.8186773945706	1.48963010163542e-10	1.60764170962168e-09
TRINITY_DN1177_c0_g1_i17	gonads	soma	-4.1360847211079	3.75870163021374	1.48982315609719e-10	1.60764170962168e-09
TRINITY_DN20520_c0_g1_i1	gonads	soma	-5.93390774348539	2.27367034439469	1.50174685063563e-10	1.61954319383319e-09
TRINITY_DN1218_c0_g1_i8	gonads	soma	4.98007596683263	6.33112637399274	1.5112404586811e-10	1.62881136817492e-09
TRINITY_DN5992_c0_g3_i1	gonads	soma	-6.40042862380415	1.46038124639869	1.5257025072627e-10	1.64342030333169e-09
TRINITY_DN2612_c0_g1_i1	gonads	soma	-3.06300053594229	4.54786608761619	1.54216038326318e-10	1.66016040783272e-09
TRINITY_DN2610_c0_g1_i1	gonads	soma	-7.037264114657	7.70765521703161	1.55328382944546e-10	1.67114143195299e-09
TRINITY_DN4730_c0_g1_i3	gonads	soma	3.30050424952044	4.44137517460662	1.56397336727976e-10	1.68164285993673e-09
TRINITY_DN4194_c1_g2_i1	gonads	soma	-6.57848485482349	1.62408028981456	1.5814738775025e-10	1.69945089020402e-09
TRINITY_DN8351_c4_g1_i1	gonads	soma	-3.44795594921826	3.47082156820091	1.58264781518111e-10	1.69970367671912e-09
TRINITY_DN11583_c0_g1_i4	gonads	soma	4.64895426923326	2.73721054383741	1.59059024769639e-10	1.70722096117596e-09
TRINITY_DN149_c24_g1_i1	gonads	soma	-10.1411620198725	10.613824678792	1.59609895404809e-10	1.71211870621735e-09
TRINITY_DN3209_c0_g2_i1	gonads	soma	10.2407584373951	1.81275025043563	1.64062989256864e-10	1.75884461010897e-09
TRINITY_DN80_c1_g1_i2	gonads	soma	10.4372227816227	1.99561330519591	1.64233002650976e-10	1.75962543136167e-09
TRINITY_DN6339_c0_g2_i7	gonads	soma	-9.5758798663815	0.931204950168105	1.65506610258789e-10	1.7722224671531e-09
TRINITY_DN2059_c0_g1_i4	gonads	soma	4.17391266827353	4.1637307963656	1.67033804347784e-10	1.78751837785184e-09
TRINITY_DN1821_c0_g1_i3	gonads	soma	-6.59716221657685	6.12380984267972	1.67396205392611e-10	1.78941955344335e-09
TRINITY_DN331_c0_g1_i11	gonads	soma	-10.5682092630503	1.96955450387861	1.67409108274868e-10	1.78941955344335e-09
TRINITY_DN5521_c0_g1_i1	gonads	soma	4.5356029379897	6.59400911547603	1.68019770316938e-10	1.79488730450077e-09
TRINITY_DN6878_c0_g1_i9	gonads	soma	-9.57746849040685	0.932710519726454	1.68472564422792e-10	1.79866316273791e-09
TRINITY_DN1859_c0_g1_i14	gonads	soma	-3.78409134971157	4.20001195838781	1.71682064675011e-10	1.83184864176218e-09
TRINITY_DN20162_c0_g4_i1	gonads	soma	-4.23817249827124	2.42773399678863	1.72657703280385e-10	1.84117375341456e-09
TRINITY_DN2567_c0_g1_i5	gonads	soma	4.96276031422948	6.04390422678462	1.77163234293056e-10	1.88810752404024e-09
TRINITY_DN13055_c0_g1_i4	gonads	soma	-4.30711790121697	2.89794375403927	1.77728055787888e-10	1.89301288597135e-09
TRINITY_DN1250_c0_g1_i16	gonads	soma	-4.25640688326425	3.42064236113879	1.7884036652301e-10	1.90374045657386e-09
TRINITY_DN568_c0_g1_i4	gonads	soma	-3.64949096724555	7.75573923332475	1.81647238252652e-10	1.93248328028248e-09
TRINITY_DN701_c0_g1_i6	gonads	soma	4.23221308174531	3.86339534675888	1.82217007740041e-10	1.93740655264176e-09
TRINITY_DN24155_c0_g3_i3	gonads	soma	-4.78681812022338	2.01934717274187	1.84394683392708e-10	1.95826931985668e-09
TRINITY_DN11240_c0_g1_i9	gonads	soma	-9.6889268637058	10.5036278715876	1.84395492922938e-10	1.95826931985668e-09
TRINITY_DN916_c2_g2_i4	gonads	soma	-4.43339943791063	2.3261017437847	1.85758461512725e-10	1.97158760997122e-09
TRINITY_DN95041_c0_g1_i1	gonads	soma	3.4468986127448	4.34905518177254	1.873105435082e-10	1.98689631593613e-09
TRINITY_DN36993_c0_g1_i1	gonads	soma	4.22505649507481	7.33917211758725	1.92012751640743e-10	2.03558249060827e-09
TRINITY_DN23158_c0_g1_i1	gonads	soma	-6.59635541973984	0.980135859525085	1.92129079551303e-10	2.035623899026e-09
TRINITY_DN3375_c0_g1_i1	gonads	soma	3.94123268498079	3.90089467550967	1.93132305179564e-10	2.04505652040139e-09
TRINITY_DN1860_c1_g1_i2	gonads	soma	-3.12581503582056	4.87368726088697	1.97987133552391e-10	2.09523847295917e-09
TRINITY_DN5355_c0_g1_i12	gonads	soma	-9.79105810991315	13.0891851874873	1.98451720968036e-10	2.09892833619639e-09
TRINITY_DN430_c0_g1_i18	gonads	soma	4.41825082243137	3.27436785144685	1.99230931755397e-10	2.1059395687653e-09
TRINITY_DN2716_c0_g1_i5	gonads	soma	-9.57428743692394	0.929698576347187	1.99897260582404e-10	2.11154223205657e-09
TRINITY_DN6759_c0_g1_i1	gonads	soma	-5.60510993300821	1.3339503729279	1.99994197160049e-10	2.11154223205657e-09
TRINITY_DN4891_c0_g1_i12	gonads	soma	4.19473784701383	3.05894897717231	2.02566801264552e-10	2.13745750028977e-09
TRINITY_DN84395_c0_g1_i1	gonads	soma	3.31638089545734	4.04547033457147	2.03369635729051e-10	2.14467908802907e-09
TRINITY_DN1423_c0_g1_i7	gonads	soma	3.66651833107098	5.03039087143988	2.05976340328725e-10	2.17090430403506e-09
TRINITY_DN6552_c1_g3_i1	gonads	soma	3.89372447170418	4.96452809544427	2.06306095571508e-10	2.17311487638935e-09
TRINITY_DN11959_c0_g1_i5	gonads	soma	-4.83372446171301	2.69216356202275	2.0675521520144e-10	2.17657946607702e-09
TRINITY_DN8013_c3_g1_i4	gonads	soma	-4.49789647438664	2.10692418148702	2.07615622043247e-10	2.18436726806338e-09
TRINITY_DN785_c0_g2_i1	gonads	soma	-3.61681468226309	4.36375239481509	2.08586026525401e-10	2.19330266103103e-09
TRINITY_DN4337_c0_g1_i9	gonads	soma	-9.11908212718722	2.29712732751671	2.0991841964455e-10	2.2056047796041e-09
TRINITY_DN1027_c0_g1_i3	gonads	soma	3.42158065713103	5.37401141752339	2.09999593529435e-10	2.2056047796041e-09
TRINITY_DN5496_c0_g1_i4	gonads	soma	-6.12839277752924	2.06904114443328	2.10565540203513e-10	2.21026680374783e-09
TRINITY_DN1049_c0_g1_i9	gonads	soma	-4.99746545882464	2.04160132881035	2.10901344821787e-10	2.21250906760609e-09
TRINITY_DN3473_c1_g1_i13	gonads	soma	-9.55362932166478	0.907413970646652	2.17551097960575e-10	2.28094830965381e-09
TRINITY_DN410_c4_g1_i4	gonads	soma	-10.0816389995437	1.4611914617544	2.1884151862995e-10	2.29287395275801e-09
TRINITY_DN1288_c4_g1_i1	gonads	soma	-6.61945104763934	1.04572636499319	2.18941794019914e-10	2.29287395275801e-09
TRINITY_DN359_c0_g1_i3	gonads	soma	-6.45445594309983	1.54898146901584	2.19211460699978e-10	2.29437105138411e-09
TRINITY_DN4103_c0_g2_i1	gonads	soma	-4.34607051646903	4.03250650556873	2.20496820137408e-10	2.30527410660737e-09
TRINITY_DN5136_c0_g1_i2	gonads	soma	-9.14851221605961	9.53705457309622	2.20507800996519e-10	2.30527410660737e-09
TRINITY_DN9773_c0_g2_i2	gonads	soma	-3.31635489419744	3.58295251030505	2.23239361943932e-10	2.33222530958926e-09
TRINITY_DN3190_c0_g1_i1	gonads	soma	4.86184722244753	3.89487179528642	2.23343385808129e-10	2.33222530958926e-09
TRINITY_DN2039_c4_g1_i1	gonads	soma	-6.41879994906956	0.81513324951901	2.25761386638782e-10	2.35611609675414e-09
TRINITY_DN34727_c0_g1_i1	gonads	soma	-6.53007919151552	1.66466435860628	2.26427883568634e-10	2.36171064964127e-09
TRINITY_DN3733_c1_g1_i5	gonads	soma	-8.73774422754477	5.82701146148228	2.26956278306796e-10	2.36585914294828e-09
TRINITY_DN1434_c0_g1_i5	gonads	soma	4.57489524314046	5.35151835427528	2.27887210082453e-10	2.374196612752e-09
TRINITY_DN3666_c1_g2_i1	gonads	soma	-4.66849365285047	2.83699291958322	2.28596994994736e-10	2.38022184495094e-09
TRINITY_DN290_c1_g1_i11	gonads	soma	4.53469925300166	8.50413193250225	2.29977129793073e-10	2.3932160282547e-09
TRINITY_DN12904_c0_g1_i3	gonads	soma	4.38687296468906	5.59106963695878	2.30568779050136e-10	2.39799476292982e-09
TRINITY_DN3578_c0_g1_i14	gonads	soma	-8.84767051015085	7.08622052603814	2.30793510130314e-10	2.3989541262512e-09
TRINITY_DN4734_c0_g1_i5	gonads	soma	4.11595136732701	3.71014492482561	2.32407059129025e-10	2.41365441836984e-09
TRINITY_DN47315_c0_g1_i1	gonads	soma	-3.03727331483977	4.21039011656518	2.32474363817142e-10	2.41365441836984e-09
TRINITY_DN672_c3_g1_i1	gonads	soma	4.08349603794362	5.93614691912206	2.36385568883163e-10	2.45285587149996e-09
TRINITY_DN15577_c0_g1_i6	gonads	soma	-7.89129395079908	1.01921740965648	2.37231348553929e-10	2.46022223841122e-09
TRINITY_DN3623_c0_g1_i1	gonads	soma	4.4157397165456	3.66625773076598	2.40487703778824e-10	2.49256488398579e-09
TRINITY_DN3018_c0_g1_i4	gonads	soma	4.69657415048242	5.96794736886753	2.40720132608751e-10	2.49354659104499e-09
TRINITY_DN600_c0_g1_i13	gonads	soma	3.57520907576864	6.96830584234426	2.4266343457132e-10	2.51223945670835e-09
TRINITY_DN400_c0_g1_i1	gonads	soma	-6.19974648626506	4.48218479416615	2.43372476770568e-10	2.51814024964839e-09
TRINITY_DN3219_c4_g2_i8	gonads	soma	-3.33772609378076	3.98991468379031	2.45972960135659e-10	2.54359359747366e-09
TRINITY_DN3496_c0_g1_i6	gonads	soma	5.91271362755753	4.29512031114433	2.46603233831832e-10	2.54865568207362e-09
TRINITY_DN6560_c0_g1_i5	gonads	soma	-9.86607755156438	11.83113880611	2.47877898146138e-10	2.56036799870629e-09
TRINITY_DN20245_c1_g1_i3	gonads	soma	-6.49537576781732	0.875123418840372	2.48540719534887e-10	2.56575074607651e-09
TRINITY_DN1370_c0_g1_i3	gonads	soma	-3.5012609221899	6.17775407494708	2.49884116099481e-10	2.57814911123265e-09
TRINITY_DN231_c22_g1_i1	gonads	soma	4.27723071331812	5.3620030762731	2.5225507022081e-10	2.60112901850125e-09
TRINITY_DN1878_c0_g2_i3	gonads	soma	4.6501180980798	3.70292795786835	2.52867038414309e-10	2.6059553014046e-09
TRINITY_DN2814_c0_g1_i1	gonads	soma	4.17390480127926	3.52775458896822	2.5407106814155e-10	2.61687419274121e-09
TRINITY_DN519_c0_g1_i5	gonads	soma	-9.81351115792613	1.18263360046423	2.58279200158837e-10	2.65844867435881e-09
TRINITY_DN26569_c0_g1_i1	gonads	soma	-4.4995858013829	1.98580354198305	2.58401152420141e-10	2.65844867435881e-09
TRINITY_DN3741_c0_g3_i2	gonads	soma	-3.75581014219799	2.94108978221282	2.59846037898357e-10	2.67179568894125e-09
TRINITY_DN9354_c0_g3_i1	gonads	soma	-5.77472831766278	2.94802688089347	2.62136718210231e-10	2.69381927164168e-09
TRINITY_DN3214_c1_g1_i3	gonads	soma	3.20489491302521	5.74419762288185	2.64221721338078e-10	2.71370544995382e-09
TRINITY_DN4378_c0_g1_i2	gonads	soma	4.09136680084944	4.33044608353915	2.66062217365275e-10	2.7310592799507e-09
TRINITY_DN13943_c0_g1_i1	gonads	soma	-4.42108044833382	2.4606385669651	2.69288045801984e-10	2.7626054647799e-09
TRINITY_DN1180_c0_g1_i1	gonads	soma	6.23357852117815	2.51601370435284	2.72653062172218e-10	2.7955430332686e-09
TRINITY_DN786_c0_g1_i11	gonads	soma	-4.55944535457641	2.85683521727175	2.73595224225035e-10	2.80361557727374e-09
TRINITY_DN1467_c1_g1_i1	gonads	soma	-6.54765053417414	0.929308188826602	2.74753514763659e-10	2.81389247275202e-09
TRINITY_DN3433_c0_g1_i1	gonads	soma	3.67653954454948	4.49707088173003	2.75006755151389e-10	2.81489390363267e-09
TRINITY_DN3096_c0_g1_i6	gonads	soma	-10.0283370617312	1.40547272666743	2.76837167021135e-10	2.8320285781083e-09
TRINITY_DN8606_c0_g1_i1	gonads	soma	-3.93088657095021	10.1534452516573	2.77368121112886e-10	2.83585802879222e-09
TRINITY_DN73_c9_g1_i5	gonads	soma	-5.35159187633794	4.56830023842633	2.77868102871061e-10	2.83784137589568e-09
TRINITY_DN4034_c0_g1_i4	gonads	soma	4.59097700143378	5.95245111275382	2.77875559698627e-10	2.83784137589568e-09
TRINITY_DN1297_c0_g1_i5	gonads	soma	3.64357405890645	6.44536895472201	2.82314928745873e-10	2.88155378511923e-09
TRINITY_DN5167_c0_g1_i6	gonads	soma	3.3202159092494	4.14395280754788	2.8344655102025e-10	2.89147419680206e-09
TRINITY_DN13281_c0_g2_i4	gonads	soma	-3.50026082439845	4.10716886106632	2.86769887225417e-10	2.92372879954428e-09
TRINITY_DN8450_c0_g1_i2	gonads	soma	-3.85987784771765	8.63295892733539	2.88340684815199e-10	2.93808935281306e-09
TRINITY_DN4155_c1_g2_i3	gonads	soma	-5.92346226577039	5.35563244654644	2.90493072009147e-10	2.95835661128775e-09
TRINITY_DN10579_c0_g2_i1	gonads	soma	10.1444060348036	1.72339022659492	2.94804287352143e-10	3.00057404782757e-09
TRINITY_DN13401_c0_g1_i4	gonads	soma	-9.49973990956522	0.850757551225911	2.96836172087048e-10	3.01955762246077e-09
TRINITY_DN50_c2_g1_i1	gonads	soma	3.74439616062177	4.97372151624904	3.00217219312324e-10	3.05223649078509e-09
TRINITY_DN57_c0_g2_i1	gonads	soma	2.92433122204451	4.71987927701326	3.02016229730103e-10	3.06880351948539e-09
TRINITY_DN12911_c0_g1_i8	gonads	soma	10.1703838949947	1.74733190326183	3.0332032411166e-10	3.08032591625902e-09
TRINITY_DN1904_c0_g1_i1	gonads	soma	-4.84585463834325	3.08208103928727	3.0400981769159e-10	3.08559740411526e-09
TRINITY_DN3496_c0_g1_i21	gonads	soma	4.2039803442282	4.97212257516048	3.06558710851778e-10	3.10972469321744e-09
TRINITY_DN15481_c0_g1_i2	gonads	soma	-4.38787754958508	2.08540905399541	3.08052632500618e-10	3.12312934864988e-09
TRINITY_DN14252_c0_g1_i1	gonads	soma	-7.1333079753361	1.58489054103893	3.12670595302894e-10	3.16817373763263e-09
TRINITY_DN14636_c0_g2_i1	gonads	soma	5.32716740358683	2.61025714654661	3.16713205609133e-10	3.20734117112112e-09
TRINITY_DN8295_c0_g1_i2	gonads	soma	5.20631735325209	3.74354309391007	3.17722408602377e-10	3.21576280187995e-09
TRINITY_DN1661_c0_g1_i12	gonads	soma	-6.04307201283465	3.35238077891133	3.22752056408754e-10	3.26484440524766e-09
TRINITY_DN2043_c2_g1_i1	gonads	soma	3.77933760027133	4.54214713858969	3.25091065254888e-10	3.28491244467464e-09
TRINITY_DN5142_c2_g1_i1	gonads	soma	3.54303964519123	5.8204299458704	3.25098751911248e-10	3.28491244467464e-09
TRINITY_DN1440_c2_g1_i3	gonads	soma	-4.75901993722841	2.21514823231459	3.25728887775916e-10	3.28944393249219e-09
TRINITY_DN2115_c0_g1_i1	gonads	soma	3.45706993676744	5.44600315893518	3.28702156292361e-10	3.3176198127011e-09
TRINITY_DN29911_c0_g1_i1	gonads	soma	4.06508891358607	2.93993279052723	3.2948731282056e-10	3.32369179567793e-09
TRINITY_DN667_c0_g1_i8	gonads	soma	-9.53541027006007	13.5428761121654	3.30393511620786e-10	3.3294610986858e-09
TRINITY_DN4628_c0_g1_i1	gonads	soma	3.92522590626739	5.38952045262943	3.30426994772098e-10	3.3294610986858e-09
TRINITY_DN929_c0_g1_i1	gonads	soma	3.86993272650878	7.05942389175538	3.31572587686661e-10	3.33914618756528e-09
TRINITY_DN2916_c0_g1_i1	gonads	soma	4.91722437541287	3.16375275912143	3.32838052169485e-10	3.35002702091877e-09
TRINITY_DN525_c0_g1_i14	gonads	soma	3.23116584801437	3.93673230689177	3.3567833143917e-10	3.37673752631614e-09
TRINITY_DN1163_c0_g2_i16	gonads	soma	4.80816912640821	6.36321437064886	3.39109166813313e-10	3.40935573763946e-09
TRINITY_DN10781_c0_g1_i6	gonads	soma	-4.83091108089519	3.46810285615971	3.4029112849637e-10	3.41934043489665e-09
TRINITY_DN78830_c0_g1_i1	gonads	soma	-4.72926196739776	4.45231343476449	3.41006564639199e-10	3.42462887738324e-09
TRINITY_DN13391_c0_g1_i5	gonads	soma	3.42401641923121	5.03312376854267	3.41565895070561e-10	3.42834460201921e-09
TRINITY_DN12109_c1_g1_i1	gonads	soma	-5.1917315921475	1.47854781123518	3.41803049040861e-10	3.42882427090464e-09
TRINITY_DN149_c0_g1_i18	gonads	soma	-9.87810083070193	9.52193518233198	3.42046240397828e-10	3.4293639395811e-09
TRINITY_DN13363_c0_g1_i1	gonads	soma	3.67058491436577	4.45463962452415	3.43644511740433e-10	3.44348155732375e-09
TRINITY_DN19765_c1_g1_i1	gonads	soma	-5.05469043364403	3.3257416080519	3.46644575210581e-10	3.47162241335066e-09
TRINITY_DN5300_c0_g1_i2	gonads	soma	-3.69094955490256	3.13392923432451	3.49531936615238e-10	3.4986040775523e-09
TRINITY_DN2368_c1_g2_i1	gonads	soma	-9.96645133243191	11.1356432461871	3.50174208183142e-10	3.50309634672495e-09
TRINITY_DN15766_c0_g1_i1	gonads	soma	-3.95593117801223	2.59436954469599	3.53939734345634e-10	3.53881102694445e-09
TRINITY_DN1113_c6_g1_i1	gonads	soma	-5.99939096031114	1.56872359539394	3.57734139586473e-10	3.57477487058072e-09
TRINITY_DN10994_c0_g1_i1	gonads	soma	3.44060360257636	4.44147013762418	3.58360382266691e-10	3.57905760711692e-09
TRINITY_DN181_c1_g1_i3	gonads	soma	4.95951886944529	3.21473016940223	3.5975110029402e-10	3.59096646803959e-09
TRINITY_DN612_c0_g1_i1	gonads	soma	3.59095585262667	4.42048304594231	3.63761402645879e-10	3.62899598771842e-09
TRINITY_DN17831_c4_g1_i1	gonads	soma	-4.03579435934042	7.34453163057951	3.65132735854122e-10	3.64067095160275e-09
TRINITY_DN2526_c0_g1_i1	gonads	soma	-5.67844762787417	3.26737957427977	3.65982768702557e-10	3.6461033086836e-09
TRINITY_DN8701_c1_g2_i1	gonads	soma	-6.11238899200636	1.47757161753514	3.66080290229568e-10	3.6461033086836e-09
TRINITY_DN1120_c1_g1_i9	gonads	soma	-6.66677891439864	1.80760566245811	3.75999474451331e-10	3.74283808899959e-09
TRINITY_DN15574_c0_g2_i1	gonads	soma	-3.9316460147356	9.72973606537226	3.79340235772294e-10	3.77401848853237e-09
TRINITY_DN3753_c1_g2_i1	gonads	soma	4.53975536331666	3.12548608661447	3.8058883698724e-10	3.78436137909278e-09
TRINITY_DN6529_c0_g2_i2	gonads	soma	4.07453755800043	3.59829272952941	3.81319645678856e-10	3.78954710444953e-09
TRINITY_DN690_c0_g1_i3	gonads	soma	5.18446733683965	3.40993366676534	3.82091771109571e-10	3.7951375202858e-09
TRINITY_DN6759_c0_g2_i1	gonads	soma	-5.6272415036674	1.35639995186664	3.84506267465557e-10	3.81702575931954e-09
TRINITY_DN3438_c0_g1_i1	gonads	soma	-2.91409054417091	4.15248575341019	3.90714356606863e-10	3.87652868771532e-09
TRINITY_DN3664_c0_g1_i2	gonads	soma	4.1492611705638	3.73158401322632	3.92917379178744e-10	3.89625136078287e-09
TRINITY_DN2958_c0_g1_i27	gonads	soma	-10.3193069496237	1.71172087341978	3.93249338636222e-10	3.89740874367054e-09
TRINITY_DN12568_c1_g2_i2	gonads	soma	-6.06559092482072	0.828980045605878	3.9985108302543e-10	3.96066934373165e-09
TRINITY_DN16966_c0_g1_i1	gonads	soma	-3.77944510196963	2.71986411631278	4.04559186193517e-10	4.0051138241695e-09
TRINITY_DN1107_c0_g1_i41	gonads	soma	-9.61772318468193	0.976146335428156	4.05306083050609e-10	4.01031543486195e-09
TRINITY_DN4315_c0_g1_i4	gonads	soma	-6.19442741997958	3.6857272982509	4.12035169126473e-10	4.07467002041128e-09
TRINITY_DN5486_c0_g1_i1	gonads	soma	-4.17436118545407	11.345906062416	4.12834363404508e-10	4.08034487891126e-09
TRINITY_DN10469_c0_g1_i4	gonads	soma	4.29385480433143	3.55617339680749	4.13542032981048e-10	4.08510943327214e-09
TRINITY_DN9170_c0_g1_i2	gonads	soma	5.75960325594632	4.95194016267387	4.15320857768903e-10	4.09853885718939e-09
TRINITY_DN910_c1_g1_i7	gonads	soma	-3.93385098622933	3.1095913119463	4.15354216763823e-10	4.09853885718939e-09
TRINITY_DN15238_c0_g1_i4	gonads	soma	-4.36665978053012	2.29902571192356	4.19516690251519e-10	4.13677672683285e-09
TRINITY_DN3973_c2_g2_i1	gonads	soma	-6.90562731476797	0.785538478048235	4.19686245495772e-10	4.13677672683285e-09
TRINITY_DN1993_c0_g1_i7	gonads	soma	-9.42111629797463	0.767340282296329	4.271678018934e-10	4.20823035303798e-09
TRINITY_DN18082_c0_g1_i8	gonads	soma	3.65153998548295	3.34467648130993	4.27606972770207e-10	4.21026615331709e-09
TRINITY_DN1001_c0_g2_i1	gonads	soma	-5.35208007772045	4.9254468328054	4.27989255139309e-10	4.21173991456927e-09
TRINITY_DN22253_c0_g3_i4	gonads	soma	-4.08520654760986	2.9404012227671	4.30173226971793e-10	4.23093243931464e-09
TRINITY_DN1247_c0_g1_i15	gonads	soma	-5.19324754479432	1.63371414200084	4.3076514907672e-10	4.23445415544635e-09
TRINITY_DN11353_c0_g1_i4	gonads	soma	-6.22559180865859	2.06985776049253	4.32084247634849e-10	4.24511637109289e-09
TRINITY_DN7607_c0_g1_i2	gonads	soma	4.05886841322576	5.71527397358254	4.32582992765549e-10	4.24661567521888e-09
TRINITY_DN15645_c0_g1_i5	gonads	soma	5.34122512108684	3.3689617349774	4.32705910464397e-10	4.24661567521888e-09
TRINITY_DN10466_c0_g1_i1	gonads	soma	-4.84539646363664	1.66477576756873	4.35593579558765e-10	4.27263973189087e-09
TRINITY_DN1271_c0_g1_i5	gonads	soma	-4.83953281423379	4.96936216081979	4.37542236153603e-10	4.28943003250314e-09
TRINITY_DN1516_c0_g1_i3	gonads	soma	3.26191744154059	4.49081269206831	4.39916695203234e-10	4.30893884077402e-09
TRINITY_DN832_c0_g1_i2	gonads	soma	-2.91029584636485	5.11818957639054	4.40008169028065e-10	4.30893884077402e-09
TRINITY_DN32999_c0_g1_i4	gonads	soma	-9.53587812463755	9.23494442110744	4.41365098854799e-10	4.31989072700748e-09
TRINITY_DN21947_c0_g3_i1	gonads	soma	-6.89693962949178	0.777426516999782	4.51290119913334e-10	4.41464624595934e-09
TRINITY_DN5422_c1_g1_i24	gonads	soma	-3.28911208176291	4.98559505845006	4.51894641949182e-10	4.41817293832281e-09
TRINITY_DN1943_c2_g1_i2	gonads	soma	5.122914208674	2.7189841581466	4.52558017062324e-10	4.42227092010118e-09
TRINITY_DN89754_c0_g1_i1	gonads	soma	-4.09922891198097	11.6268995821895	4.53539236495652e-10	4.42946869213957e-09
TRINITY_DN2929_c4_g1_i1	gonads	soma	-6.73286811816337	4.2320039139	4.53955127392369e-10	4.43114042678901e-09
TRINITY_DN3002_c0_g1_i5	gonads	soma	3.95367157481738	4.46473246538548	4.54328933948096e-10	4.43239978825333e-09
TRINITY_DN2027_c2_g1_i3	gonads	soma	3.80336274919764	3.67466148299731	4.56906597983277e-10	4.45514688728228e-09
TRINITY_DN6339_c0_g1_i1	gonads	soma	-7.78247869325425	0.906252119028742	4.63699092783946e-10	4.51894481864311e-09
TRINITY_DN4446_c0_g1_i1	gonads	soma	4.4113265553151	7.48080949727258	4.65679335427108e-10	4.53421349968541e-09
TRINITY_DN101_c2_g1_i3	gonads	soma	3.11120857525086	5.82728961158074	4.65766670868442e-10	4.53421349968541e-09
TRINITY_DN64_c1_g1_i9	gonads	soma	4.22354478182183	8.07141954670236	4.68070586784768e-10	4.55419350613207e-09
TRINITY_DN19878_c0_g1_i2	gonads	soma	-4.01963233979876	2.3055834904013	4.70414016405277e-10	4.57453630239009e-09
TRINITY_DN21916_c0_g1_i1	gonads	soma	4.91540464440011	2.77113895116885	4.77621759774802e-10	4.64213483856271e-09
TRINITY_DN7037_c0_g1_i11	gonads	soma	2.93807470648883	4.40856196177591	4.78357563077589e-10	4.64679205721347e-09
TRINITY_DN603_c0_g1_i4	gonads	soma	5.03637531106716	3.10553080095009	4.8032245149549e-10	4.66337728108785e-09
TRINITY_DN8_c4_g1_i2	gonads	soma	3.97868116679364	3.8978281801917	4.8094644178968e-10	4.66693313048539e-09
TRINITY_DN4533_c0_g1_i2	gonads	soma	3.51807213300295	5.12360098299048	4.82335871291159e-10	4.67790874208303e-09
TRINITY_DN7388_c0_g1_i1	gonads	soma	-7.65457137992744	0.7469723062997	4.82737393459471e-10	4.67929656497358e-09
TRINITY_DN910_c0_g3_i1	gonads	soma	-7.63047820981018	0.744724465714359	4.83309281105916e-10	4.68233341518717e-09
TRINITY_DN3123_c2_g1_i1	gonads	soma	-5.8213149584888	2.17201545026568	4.86980363944144e-10	4.71537617643669e-09
TRINITY_DN733_c3_g1_i2	gonads	soma	3.04311629907901	4.60337506911161	4.95608847723746e-10	4.79635991754884e-09
TRINITY_DN1403_c1_g1_i5	gonads	soma	-5.00645316882468	2.22680465310466	5.00146592888447e-10	4.83399917252291e-09
TRINITY_DN5375_c0_g4_i1	gonads	soma	-3.88944770049027	3.63412620193497	5.00193549944809e-10	4.83399917252291e-09
TRINITY_DN1202_c1_g2_i13	gonads	soma	-2.8967811550035	4.32857529413593	5.00299025200637e-10	4.83399917252291e-09
TRINITY_DN2574_c0_g1_i3	gonads	soma	-3.71690085110084	4.21253582251661	5.00678885469203e-10	4.83508937556846e-09
TRINITY_DN1837_c0_g1_i1	gonads	soma	-3.06834930816185	5.43834195111915	5.01679984305756e-10	4.84023338907095e-09
TRINITY_DN7651_c0_g1_i1	gonads	soma	-3.49775430401173	3.39936618567909	5.01746179449173e-10	4.84023338907095e-09
TRINITY_DN6988_c0_g1_i3	gonads	soma	3.37526618682914	4.87873794176377	5.034623315954e-10	4.85420257625021e-09
TRINITY_DN667_c0_g1_i17	gonads	soma	-9.83244184084049	16.1838547250471	5.04276562363488e-10	4.8594655214027e-09
TRINITY_DN7901_c0_g1_i2	gonads	soma	-3.48286767046075	7.57648478533133	5.0959989256383e-10	4.90815173119855e-09
TRINITY_DN870_c0_g4_i3	gonads	soma	3.90993444518789	7.75240185953498	5.16917171453658e-10	4.97345106147983e-09
TRINITY_DN1001_c0_g1_i7	gonads	soma	-9.49638221203376	0.847617686344484	5.16929082548464e-10	4.97345106147983e-09
TRINITY_DN6348_c0_g2_i1	gonads	soma	-3.39985994974497	4.3511754021413	5.27499713161792e-10	5.07245741169441e-09
TRINITY_DN1641_c0_g1_i2	gonads	soma	3.56295847467805	4.71393389856013	5.35277510617373e-10	5.14451692396432e-09
TRINITY_DN12300_c0_g1_i1	gonads	soma	2.8892470518519	4.7068228705483	5.36474366814292e-10	5.15328454106439e-09
TRINITY_DN2510_c0_g2_i1	gonads	soma	4.14340070363912	6.05372694694702	5.36875707412599e-10	5.15440532031809e-09
TRINITY_DN11996_c0_g1_i3	gonads	soma	10.0802692878019	1.66406439046847	5.44135493202422e-10	5.2213361819906e-09
TRINITY_DN14880_c0_g1_i1	gonads	soma	-3.76517389433415	9.4279665781845	5.44479973586509e-10	5.22187440769646e-09
TRINITY_DN6597_c0_g1_i22	gonads	soma	-6.85275261476155	0.752053669626915	5.53257523784789e-10	5.30324721184287e-09
TRINITY_DN23049_c0_g1_i1	gonads	soma	5.13355650307189	3.19135741966212	5.62022401634598e-10	5.38441250073951e-09
TRINITY_DN9854_c0_g1_i1	gonads	soma	-5.24901575923944	2.54329309882492	5.68026370046433e-10	5.43905525247529e-09
TRINITY_DN539_c0_g1_i5	gonads	soma	-4.55954102130087	4.57397324112584	5.72786745122609e-10	5.4817386860122e-09
TRINITY_DN1437_c1_g1_i4	gonads	soma	-7.71281113289988	0.807591540526052	5.74398294315564e-10	5.49425774705331e-09
TRINITY_DN17599_c0_g1_i1	gonads	soma	-7.04220539645223	0.951266049740858	5.7889117957797e-10	5.53430970887978e-09
TRINITY_DN1532_c0_g1_i1	gonads	soma	-3.51310545406209	7.43621351148742	5.82313532361095e-10	5.56409030631258e-09
TRINITY_DN3082_c5_g1_i2	gonads	soma	-5.49167550397256	3.95394870576373	5.83078840501094e-10	5.56846443299225e-09
TRINITY_DN4678_c0_g1_i3	gonads	soma	-9.72807961094022	1.0929084326916	5.85836905979416e-10	5.59185495865540e-09
TRINITY_DN5282_c2_g1_i2	gonads	soma	-4.89297997706275	2.23912852202827	5.862230139332e-10	5.59259226200656e-09
TRINITY_DN12010_c0_g2_i1	gonads	soma	-3.53798120657778	2.94479771219706	5.88842340185243e-10	5.61462256647403e-09
TRINITY_DN5167_c0_g1_i25	gonads	soma	3.69458217000537	3.38664367005424	5.90923616594565e-10	5.6315020661462e-09
TRINITY_DN1218_c0_g1_i11	gonads	soma	4.74359411242097	7.41159551781111	5.98915504215894e-10	5.70466230133466e-09
TRINITY_DN4257_c0_g1_i9	gonads	soma	-4.03539545317246	2.3582219066748	6.09235228219659e-10	5.79990656013321e-09
TRINITY_DN487_c1_g2_i4	gonads	soma	4.3604140860489	3.69048913690031	6.1562878684448e-10	5.85769334912927e-09
TRINITY_DN23486_c0_g1_i1	gonads	soma	-7.06682417655654	0.97727634138387	6.1664430434622e-10	5.86427437962028e-09
TRINITY_DN603_c1_g1_i43	gonads	soma	5.27707633643582	5.98371903083931	6.17789614126293e-10	5.87208217479517e-09
TRINITY_DN2113_c0_g1_i33	gonads	soma	-9.592960597355	0.950135732955648	6.20784303239917e-10	5.89745088077921e-09
TRINITY_DN16078_c0_g2_i2	gonads	soma	-4.70987618748166	1.90991843612456	6.24705308515987e-10	5.93158836984739e-09
TRINITY_DN188_c0_g1_i2	gonads	soma	4.19849723291738	3.05408748900357	6.26856273916818e-10	5.94889232275253e-09
TRINITY_DN20369_c0_g1_i1	gonads	soma	-3.84042938610041	9.64626529260081	6.27445701560708e-10	5.95136685079086e-09
TRINITY_DN3183_c0_g1_i1	gonads	soma	3.9120433307949	6.70394098554019	6.32123425458004e-10	5.99259626427648e-09
TRINITY_DN3956_c0_g1_i40	gonads	soma	-6.3839634635178	5.32455165324811	6.33482612185642e-10	6.00233891096045e-09
TRINITY_DN2951_c0_g1_i1	gonads	soma	3.44937060639388	4.84545854483703	6.37070140925222e-10	6.0331741850068e-09
TRINITY_DN75_c0_g2_i2	gonads	soma	-4.56887482288722	6.40584166663513	6.37964370233834e-10	6.03848450173761e-09
TRINITY_DN34085_c0_g1_i2	gonads	soma	-5.00093117261108	1.70881558570215	6.39021177815988e-10	6.04532730758312e-09
TRINITY_DN8460_c1_g1_i1	gonads	soma	-3.93016346451064	3.69765758450858	6.42626611712515e-10	6.07626112703839e-09
TRINITY_DN3066_c0_g1_i1	gonads	soma	4.69940735047522	4.19246844806023	6.43470520203665e-10	6.08106508837566e-09
TRINITY_DN14126_c0_g2_i1	gonads	soma	3.39647941647817	4.53395557352443	6.47020520349885e-10	6.11142439331005e-09
TRINITY_DN3672_c0_g1_i4	gonads	soma	-4.20144165473932	4.17187664771743	6.4920947614329e-10	6.12749768316953e-09
TRINITY_DN4034_c0_g1_i2	gonads	soma	4.4578733598652	5.64083151746299	6.49399019937169e-10	6.12749768316953e-09
TRINITY_DN8649_c0_g1_i1	gonads	soma	-5.82572700087953	0.580688396302529	6.5864564004909e-10	6.21150864810879e-09
TRINITY_DN25454_c0_g1_i2	gonads	soma	-5.27534417172159	2.1474514472674	6.75595461761016e-10	6.36804113800454e-09
TRINITY_DN16643_c0_g1_i2	gonads	soma	-9.45411442526214	0.801584405072563	6.76627884580448e-10	6.374454269562e-09
TRINITY_DN33483_c0_g1_i1	gonads	soma	-5.50634801973912	1.370370990126	6.79582609563756e-10	6.39896116035929e-09
TRINITY_DN7311_c0_g1_i2	gonads	soma	-7.16405822925918	9.54122603456041	6.82878025927255e-10	6.4266488645867e-09
TRINITY_DN3293_c0_g1_i4	gonads	soma	4.17761080660746	4.63068072285011	6.84188003595288e-10	6.43563230187007e-09
TRINITY_DN7979_c0_g1_i1	gonads	soma	-3.36942612751414	3.67974269336298	6.84592453064305e-10	6.43609322307133e-09
TRINITY_DN18704_c0_g3_i1	gonads	soma	-6.18727359609715	1.29296152988013	6.86993441930447e-10	6.4553140908327e-09
TRINITY_DN11250_c0_g2_i1	gonads	soma	-3.61949328854548	2.79456565212307	6.91629674772954e-10	6.49550753169807e-09
TRINITY_DN4901_c0_g1_i3	gonads	soma	-9.61611223976119	0.974676037291482	6.92409921732921e-10	6.49609660767772e-09
TRINITY_DN7889_c1_g4_i1	gonads	soma	-9.61611223976119	0.974676037291482	6.92409921732921e-10	6.49609660767772e-09
TRINITY_DN3448_c4_g1_i5	gonads	soma	-3.43244182389469	3.54787140824279	6.95185030278319e-10	6.51475809954612e-09
TRINITY_DN4003_c0_g1_i4	gonads	soma	2.85642932326949	4.85719282779516	6.95251553934043e-10	6.51475809954612e-09
TRINITY_DN343_c0_g1_i5	gonads	soma	10.5575151005445	2.10816472851203	6.9547840097325e-10	6.51475809954612e-09
TRINITY_DN17308_c0_g3_i1	gonads	soma	5.04314791190519	2.3393225343803	6.9674855910409e-10	6.52328136489026e-09
TRINITY_DN1566_c0_g1_i8	gonads	soma	-3.30064630146935	3.32758935763005	7.00048964045889e-10	6.55079410438186e-09
TRINITY_DN5394_c2_g1_i1	gonads	soma	3.32164354065303	3.80879352631874	7.04516909073185e-10	6.58919817798975e-09
TRINITY_DN24549_c0_g1_i1	gonads	soma	4.02250794886826	5.24459432369873	7.08278992015269e-10	6.62096422737247e-09
TRINITY_DN7568_c0_g2_i1	gonads	soma	-5.42831868542748	1.14070872180166	7.14373738978754e-10	6.674491894576e-09
TRINITY_DN4236_c0_g1_i15	gonads	soma	-7.79355309398074	0.891914115652267	7.17075506336920e-10	6.69627962518958e-09
TRINITY_DN9648_c0_g2_i2	gonads	soma	-3.17876012629262	3.65587062405054	7.2257301001418e-10	6.74413891357049e-09
TRINITY_DN326_c15_g1_i2	gonads	soma	-3.21013884992866	4.56971296022762	7.27794384793275e-10	6.7893729651993e-09
TRINITY_DN10144_c0_g2_i1	gonads	soma	4.22145394196731	3.08778148978204	7.31794561528125e-10	6.82317411204416e-09
TRINITY_DN5744_c0_g1_i13	gonads	soma	6.00439039464093	2.31017875924345	7.35921525409526e-10	6.85812200750915e-09
TRINITY_DN6195_c0_g2_i2	gonads	soma	-3.5628112397764	3.92538947642949	7.51226871728379e-10	6.9971527604865e-09
TRINITY_DN15737_c1_g1_i4	gonads	soma	-3.82025329472807	9.69441012493732	7.52361665246227e-10	7.00411962602233e-09
TRINITY_DN470_c2_g1_i1	gonads	soma	-6.16934069490782	6.54849368661378	7.55141373972335e-10	7.02638481938184e-09
TRINITY_DN1476_c1_g1_i9	gonads	soma	-4.27259454238111	2.26423411507095	7.59922987182962e-10	7.06724475034509e-09
TRINITY_DN530_c0_g2_i14	gonads	soma	3.64194687265413	3.33019134058011	7.615476573331e-10	7.0787183939068e-09
TRINITY_DN38499_c0_g1_i2	gonads	soma	-7.54754950578172	0.656740448279275	7.67660880879948e-10	7.1318807440191e-09
TRINITY_DN7081_c0_g1_i2	gonads	soma	-3.91864377264018	9.71122132774268	7.73844582400412e-10	7.18564300180731e-09
TRINITY_DN24489_c0_g1_i1	gonads	soma	-7.56611349940889	0.653878526898152	7.77038218776856e-10	7.21159970650566e-09
TRINITY_DN3155_c1_g1_i13	gonads	soma	-6.05293099292336	1.13505433542253	7.88307521018103e-10	7.31244071878831e-09
TRINITY_DN1412_c0_g1_i7	gonads	soma	-3.97585401840841	11.0675254659037	7.94139042463717e-10	7.36276274546366e-09
TRINITY_DN2853_c28_g1_i1	gonads	soma	-6.29310790117197	0.665047165804999	7.95105319643614e-10	7.36794883458901e-09
TRINITY_DN3384_c0_g1_i5	gonads	soma	-3.6692308667116	5.58046645484561	8.13333579363396e-10	7.53300824630845e-09
TRINITY_DN3345_c0_g1_i22	gonads	soma	3.21056335153284	5.43458360825514	8.23613189011853e-10	7.62431698028509e-09
TRINITY_DN3578_c0_g1_i6	gonads	soma	-10.7065816839418	9.40410296581408	8.25098488063147e-10	7.63416368081727e-09
TRINITY_DN16618_c0_g1_i7	gonads	soma	-7.03667636960366	9.13531873940704	8.26583712003025e-10	7.6439996288247e-09
TRINITY_DN6004_c0_g1_i10	gonads	soma	4.03454552116391	3.21297832655313	8.27708332808456e-10	7.65049248706621e-09
TRINITY_DN1868_c3_g1_i1	gonads	soma	-6.42680540895364	2.23344442028438	8.32091966090407e-10	7.68708634183622e-09
TRINITY_DN457_c1_g1_i9	gonads	soma	2.96794044606249	5.31868377529674	8.33994077245263e-10	7.70072960565017e-09
TRINITY_DN2985_c0_g1_i4	gonads	soma	4.16464318608377	3.73267529468724	8.36883003685003e-10	7.72346613033861e-09
TRINITY_DN20927_c0_g1_i1	gonads	soma	-5.31296905610409	1.64498053421809	8.39058874602247e-10	7.73960216119352e-09
TRINITY_DN1044_c0_g1_i4	gonads	soma	-3.4664315317187	6.29054681761244	8.4483522343603e-10	7.78623695578813e-09
TRINITY_DN1015_c0_g1_i1	gonads	soma	3.34417987282313	6.18459695860099	8.44974629597597e-10	7.78623695578813e-09
TRINITY_DN783_c2_g1_i4	gonads	soma	10.0253763216293	1.61350389031415	8.46077859659697e-10	7.7924373371608e-09
TRINITY_DN5403_c0_g1_i2	gonads	soma	3.66052171054207	3.85339051986648	8.46823812743587e-10	7.79534254059386e-09
TRINITY_DN3191_c6_g1_i3	gonads	soma	-3.71925140598828	2.93490502189018	8.58076825334655e-10	7.89491721358465e-09
TRINITY_DN783_c0_g1_i18	gonads	soma	6.51515452363569	6.74905360772091	8.62315559280316e-10	7.92988716703336e-09
TRINITY_DN2863_c0_g1_i4	gonads	soma	3.48892840054352	4.23632106869308	8.66192710470804e-10	7.96149817690093e-09
TRINITY_DN15_c8_g1_i2	gonads	soma	3.7017481735741	4.02021974123013	8.69756273299116e-10	7.99019626617305e-09
TRINITY_DN5060_c0_g1_i3	gonads	soma	-6.25192400168242	4.99862927021184	8.74574779408676e-10	8.03038820017895e-09
TRINITY_DN12512_c0_g1_i9	gonads	soma	-5.66942033895914	1.42829803269914	8.75543061959306e-10	8.03520437044964e-09
TRINITY_DN8369_c0_g1_i1	gonads	soma	-7.09912563768693	7.19025071736662	8.84593560319556e-10	8.11415177138105e-09
TRINITY_DN18740_c2_g1_i5	gonads	soma	-9.68125099898263	1.04112729736077	8.85206017775864e-10	8.11565841208484e-09
TRINITY_DN786_c0_g1_i5	gonads	soma	-10.7841979046763	2.18883008738317	8.85736453957449e-10	8.11641192905239e-09
TRINITY_DN6806_c1_g1_i1	gonads	soma	-6.07007318301524	4.67047974592752	8.86755067852698e-10	8.12163581871968e-09
TRINITY_DN544_c0_g1_i9	gonads	soma	-2.79803381379529	4.50286881216313	8.88550749031815e-10	8.13396785273967e-09
TRINITY_DN6785_c0_g1_i1	gonads	soma	4.89539584925985	6.70234028515443	8.94052163850794e-10	8.18019329502089e-09
TRINITY_DN5054_c0_g1_i6	gonads	soma	-4.57937151848459	1.95798171489945	8.97188085300812e-10	8.20473972754637e-09
TRINITY_DN1102_c3_g1_i3	gonads	soma	4.84779538168689	3.09285874305324	9.03276257875473e-10	8.25624593707783e-09
TRINITY_DN1853_c0_g1_i1	gonads	soma	4.42499837031337	5.56746882169328	9.03743376382332e-10	8.25634778817098e-09
TRINITY_DN2499_c0_g1_i1	gonads	soma	4.11485975494085	3.94203329293907	9.07318623516543e-10	8.28314578606178e-09
TRINITY_DN3062_c0_g2_i1	gonads	soma	-6.1893808161434	0.575280965585293	9.07591607640502e-10	8.28314578606178e-09
TRINITY_DN6870_c0_g1_i26	gonads	soma	-6.3765967712935	0.752317509920016	9.08244909847868e-10	8.28493228343343e-09
TRINITY_DN1156_c0_g1_i4	gonads	soma	-3.05123691838393	5.92622607074763	9.21435054893226e-10	8.40101940531301e-09
TRINITY_DN2366_c0_g1_i10	gonads	soma	5.8075107626609	2.1268176523594	9.28031656510352e-10	8.45553184320242e-09
TRINITY_DN1821_c0_g1_i10	gonads	soma	-8.95270564372003	6.28316211892593	9.28348003771271e-10	8.45553184320242e-09
TRINITY_DN13610_c0_g1_i2	gonads	soma	-6.27182199745017	1.39862882988066	9.29138541388236e-10	8.45847741021458e-09
TRINITY_DN4618_c2_g1_i1	gonads	soma	-3.96105397185467	2.77292195944587	9.3496663779862e-10	8.50725673900483e-09
TRINITY_DN1927_c0_g1_i1	gonads	soma	-3.81862412805009	2.58562817677401	9.37147443415633e-10	8.52281705571415e-09
TRINITY_DN22232_c0_g2_i1	gonads	soma	-3.77107029090389	5.11297824494451	9.39191608239781e-10	8.53711970401491e-09
TRINITY_DN1099_c0_g2_i4	gonads	soma	-12.3590215727643	3.79608064286634	9.48023608935672e-10	8.61307751480091e-09
TRINITY_DN4182_c1_g1_i7	gonads	soma	-2.90421691975968	4.23741540921246	9.56206186945655e-10	8.68306189921011e-09
TRINITY_DN13971_c0_g1_i4	gonads	soma	-6.55473467145456	1.95019538216992	9.57725391999284e-10	8.69249808166969e-09
TRINITY_DN5884_c0_g1_i1	gonads	soma	-9.70512809379598	1.06889567263266	9.7677515238788e-10	8.86095575365097e-09
TRINITY_DN11117_c0_g1_i1	gonads	soma	4.4608662817605	2.7390583782266	9.99133498498565e-10	9.05764757376604e-09
TRINITY_DN371_c0_g1_i7	gonads	soma	-4.56802676640086	4.32559452794707	9.99457660152678e-10	9.05764757376604e-09
TRINITY_DN7211_c0_g1_i2	gonads	soma	3.69648301012862	3.68687510451435	1.0044547219305e-09	9.0983800150053e-09
[truncated: 16,108 more rows]
