# Supplementary material for: Germline-related molecular phenotype in Metazoa: conservation and innovation highlighted by comparative transcriptomics
Source: EvoDevo. 2023 Jan 30;14:2. doi: 10.1186/s13227-022-00207-3 (PMC9885605; doi:10.1186/s13227-022-00207-3)
Supplement: Supplementary file 1 — Additional file 1: Zipped directory comprehending more detailed information on the species-specific transcriptomic analyses (transcriptomic statistics, read counts, fasta of upregulated transcripts, GO/IPR enrichment analyses, ratios bootstrap iterations) and extensive results of the comparative analyses (co-upregulated transcripts, co-enriched GO/IPR, comparisons of different cut-off iterations) [file 13227_2022_207_MOESM1_ESM.zip › SUPPLEMENTARY_MATERIAL/Danio_rerio/salmon.isoform.counts.matrix.gonads_vs_soma.DESeq2.DE_results]

sampleA	sampleB	baseMeanA	baseMeanB	baseMean	log2FoldChange	lfcSE	stat	pvalue	padj
TRINITY_DN11532_c0_g2_i3	gonads	soma	73.6394724780874	33115.6909321034	16594.6652022907	-8.8130997961306	0.377317032487173	-23.3572805818943	1.16230875410109e-120	2.10459246105085e-116
TRINITY_DN1925_c1_g1_i10	gonads	soma	36.9107772687956	22030.0168393062	11033.4638082875	-9.22303450056203	0.421843455012787	-21.8636425218034	5.76548978007136e-106	5.21978617238761e-102
TRINITY_DN177_c0_g2_i1	gonads	soma	60.0284897742511	15231.2391126428	7645.6338012085	-7.98650789389852	0.388834698442928	-20.5395967126395	9.53510045808564e-94	5.75506879981855e-90
TRINITY_DN8855_c0_g1_i5	gonads	soma	65.1226907974888	13904.7858764421	6984.95428361978	-7.73772095512958	0.384381220038169	-20.1303303901299	4.00316727106632e-90	1.81213374442995e-86
TRINITY_DN5136_c0_g1_i4	gonads	soma	86.0551712165303	24541.4054646192	12313.7303179179	-8.15487812366396	0.413472230942752	-19.722916107498	1.37091872551458e-86	4.96464507257851e-83
TRINITY_DN6619_c0_g1_i12	gonads	soma	13.9892178325021	6268.87180303427	3141.43051043339	-8.80406296297066	0.447856812839914	-19.6582092994032	4.91781354143211e-86	1.48411416324519e-82
TRINITY_DN12394_c0_g3_i4	gonads	soma	13.615673040389	3905.95006362862	1959.78286833451	-8.16122521443654	0.446408746914462	-18.2819563255564	1.15218196731814e-74	2.98036555460423e-71
TRINITY_DN3134_c0_g1_i2	gonads	soma	14.3067259583508	3240.42696299454	1627.36684447644	-7.82275334676546	0.434134648507286	-18.0191868436739	1.3775333524653e-72	3.11787455163614e-69
TRINITY_DN62_c0_g1_i12	gonads	soma	4201.10100258864	474341.412012637	239271.256507613	-6.81902410996707	0.379311911232704	-17.9773529594847	2.93158199674658e-72	5.89801724612114e-69
TRINITY_DN39788_c0_g1_i1	gonads	soma	10.9915282969659	3464.65901644615	1737.82527237156	-8.29587655922544	0.462333419685697	-17.9434931718004	5.39542867363752e-72	9.76950269935546e-69
TRINITY_DN6411_c1_g1_i3	gonads	soma	29.4305997023765	14021.2807805304	7025.35569011639	-8.89278644002215	0.507322965005893	-17.5288466192711	8.63023519664213e-69	1.40566642747837e-65
TRINITY_DN1146_c10_g1_i3	gonads	soma	3.24982979648878	3355.8580467079	1679.5539382522	-10.0174732708928	0.571626775315556	-17.5244997321248	9.31573266125831e-69	1.40566642747837e-65
TRINITY_DN1151_c0_g2_i1	gonads	soma	12.2335672044655	6616.15714408482	3314.19535564464	-9.07170711205209	0.523762232536623	-17.320277310025	3.30759992021089e-67	4.60697782732758e-64
TRINITY_DN338_c0_g3_i1	gonads	soma	11.4958088188712	2316.6461241814	1164.07096650013	-7.65449562803164	0.450369117861365	-16.9960490727694	8.78446117352491e-65	1.13614456049297e-61
TRINITY_DN667_c0_g1_i40	gonads	soma	126.710678130615	12237.2795845456	6181.99513133813	-6.59399430085389	0.388729563034901	-16.9629349755986	1.54434022727093e-64	1.86422456634632e-61
TRINITY_DN2831_c2_g1_i4	gonads	soma	11.7152651473757	2318.17950364119	1164.94738439428	-7.62883526710104	0.449908656720756	-16.9564091580394	1.72573778721562e-64	1.95299588206958e-61
TRINITY_DN13_c5_g1_i1	gonads	soma	23.0243015701904	2691.82142474319	1357.42286315669	-6.86952700100484	0.413680933722506	-16.6058583826657	6.32094323345484e-62	6.73254818400981e-59
TRINITY_DN78967_c0_g1_i1	gonads	soma	18.7752419285229	2340.80498921474	1179.79011557163	-6.96217193120942	0.422564806278845	-16.4759862339676	5.45909870522138e-61	5.49155001419131e-58
TRINITY_DN6411_c1_g1_i2	gonads	soma	14.1106223636625	3376.21408679883	1695.16235458125	-7.89738262390253	0.481117692836703	-16.4146584951782	1.50223674122406e-60	1.43163161438653e-57
TRINITY_DN7744_c0_g1_i1	gonads	soma	70.8239639510023	46381.715289895	23226.269626923	-9.35361411304281	0.569962434584688	-16.4109308710117	1.597374508996e-60	1.44618301171953e-57
TRINITY_DN951_c0_g2_i6	gonads	soma	11.7713018136401	2423.65217345668	1217.71173763516	-7.68116950017238	0.470246254410862	-16.3343555171866	5.6223238369892e-60	4.8477817960173e-57
TRINITY_DN1055_c3_g2_i1	gonads	soma	82.0255679033674	8586.56243503209	4334.29400146773	-6.70894572751471	0.418868738837591	-16.0168212746857	9.75092249561188e-58	8.02545243763838e-55
TRINITY_DN12037_c2_g1_i1	gonads	soma	10.9261604320698	2539.65103258977	1275.28859651092	-7.85444760493395	0.492077403698291	-15.9618132145522	2.35780718767594e-57	1.85620933683688e-54
TRINITY_DN2086_c5_g1_i1	gonads	soma	6.3455711293691	1840.68492045244	923.515245790902	-8.18854266705508	0.515988879145217	-15.8696107571546	1.02876907811275e-56	7.76163404057816e-54
TRINITY_DN3308_c0_g1_i6	gonads	soma	13.5736579093092	5561.81889386134	2787.69627588533	-8.67165787256132	0.54918692996711	-15.7899931687753	3.64619413442732e-56	2.63869024197675e-53
TRINITY_DN3471_c0_g1_i1	gonads	soma	92.6388115971939	9014.45531045087	4553.54706102403	-6.60528481703835	0.418385124201851	-15.7875709124199	3.7889184454297e-56	2.63869024197675e-53
TRINITY_DN125_c8_g1_i1	gonads	soma	12.3829653315212	3760.60456192382	1886.49376362767	-8.25361927976414	0.524001386401276	-15.7511401571819	6.74540915065037e-56	4.52367124040097e-53
TRINITY_DN5154_c1_g1_i1	gonads	soma	16.3238480459718	5121.34281647806	2568.83333226202	-8.29917207095988	0.527739531135645	-15.7258866947126	1.0053350571134e-55	6.50128638541157e-53
TRINITY_DN18175_c0_g2_i1	gonads	soma	5.24828948684622	1421.07858447755	713.163436982197	-8.08110138499888	0.51592065474272	-15.6634577637307	2.68872887617408e-55	1.6787866814098e-52
TRINITY_DN459_c0_g1_i6	gonads	soma	22.935580971478	2219.66028739886	1121.29793418517	-6.59817663737178	0.423627645837143	-15.575415585385	1.06955653869373e-54	6.4554867487091e-52
TRINITY_DN3578_c0_g1_i27	gonads	soma	39.2314354215545	3668.18686053469	1853.70914797812	-6.54645871176022	0.421931622821357	-15.5154493232472	2.72719005565245e-54	1.59294291411932e-51
TRINITY_DN4600_c2_g1_i2	gonads	soma	8.20396389130255	5686.07008207535	2847.13702298333	-9.42534739206413	0.608549773030695	-15.4882111698507	4.16724768508526e-54	2.35801105730746e-51
TRINITY_DN4247_c0_g1_i1	gonads	soma	7.12534464604324	1459.97863901495	733.551991830495	-7.68372021929265	0.497021512620306	-15.4595324833808	6.50690749617007e-54	3.57032042524701e-51
TRINITY_DN4904_c0_g1_i1	gonads	soma	59.4494607143443	6010.32493562016	3034.88719816725	-6.6609213126979	0.432247208592191	-15.4099810948281	1.40252869617192e-53	7.37951515806997e-51
TRINITY_DN1107_c0_g1_i60	gonads	soma	2.65682867587116	1710.52754503947	856.592186857668	-9.34158305730924	0.606246363733938	-15.4088892175343	1.42642641261639e-53	7.37951515806997e-51
TRINITY_DN9530_c0_g1_i1	gonads	soma	25.5690569135329	3174.85692067727	1600.2129887954	-6.95904051802589	0.453752448575606	-15.3366456530897	4.35104620406681e-53	2.18845537825105e-50
TRINITY_DN655_c4_g2_i1	gonads	soma	23.3418096960391	2097.41921104134	1060.38051036869	-6.49105960424111	0.42522209701832	-15.2651041649923	1.30619081853797e-52	6.3922154462884e-50
TRINITY_DN786_c0_g1_i3	gonads	soma	10.0576663166833	1413.84869209675	711.953179206715	-7.13363724218181	0.469506442561743	-15.1939070383335	3.88082458783333e-52	1.84921291610258e-49
TRINITY_DN2683_c0_g1_i19	gonads	soma	29.1504163710549	2148.05549475808	1088.60295556457	-6.20411198652595	0.412334870424282	-15.0462947267644	3.65119581501224e-51	1.69518468262633e-48
TRINITY_DN4773_c0_g1_i2	gonads	soma	19.5083099775645	2875.02247316898	1447.26539157327	-7.20760952516095	0.483486260174272	-14.9075788059892	2.94229664233074e-50	1.33190413256707e-47
TRINITY_DN22_c0_g2_i4	gonads	soma	64.450250802317	13595.4840940563	6829.96717242931	-7.72230685365039	0.519519739762885	-14.8643184514508	5.61837416728315e-50	2.48126587919502e-47
TRINITY_DN10098_c0_g2_i1	gonads	soma	236.588388933378	58955.6398096728	29596.1140993031	-7.96155341772846	0.535700676509781	-14.8619439303304	5.82112470511967e-50	2.5095977389429e-47
TRINITY_DN1817_c0_g2_i3	gonads	soma	8.18994235611806	1495.99953779441	752.094740075262	-7.52005709786428	0.506142446120197	-14.8575902999419	6.21196835199944e-50	2.61581653371288e-47
TRINITY_DN123_c0_g1_i16	gonads	soma	33.758999269651	3434.81853629625	1734.28876778295	-6.671133077064	0.449301611916101	-14.8477835381319	7.19070332822368e-50	2.95913784463969e-47
TRINITY_DN10825_c0_g1_i2	gonads	soma	6.31288719692105	1209.1284645087	607.720675852809	-7.58685771334341	0.511633037119409	-14.8287095689888	9.55521696097917e-50	3.84480696694333e-47
TRINITY_DN33166_c0_g1_i1	gonads	soma	8.75025954428763	1254.80154276948	631.775901156885	-7.16805285758513	0.48441645421065	-14.7972943430779	1.52494428916806e-49	6.00264483564479e-47
TRINITY_DN6492_c3_g3_i2	gonads	soma	9.84754118681051	1825.10669003287	917.477115609839	-7.54080887223937	0.510273818477488	-14.777965474966	2.03212375902968e-49	7.82886487335114e-47
TRINITY_DN4216_c0_g1_i1	gonads	soma	5.09420102323775	1127.02948553627	566.061843279752	-7.79585593867543	0.533737797427575	-14.6061530141741	2.56603943439728e-48	9.67984917471492e-46
TRINITY_DN38_c2_g1_i2	gonads	soma	11.8226481433517	3457.9847602384	1734.90370419088	-8.20026401236128	0.561759336914074	-14.5974681211495	2.91470357782788e-48	1.07707219762713e-45
TRINITY_DN202_c0_g1_i1	gonads	soma	65.2814201231764	3842.40723834934	1953.84432923626	-5.880053069034	0.405464946299381	-14.5020010304229	1.17668921325905e-47	4.26126231689632e-45
TRINITY_DN6798_c0_g1_i1	gonads	soma	21.1799303434414	1492.98464560006	757.082287971749	-6.13922792957769	0.423937100187578	-14.4814594591068	1.5869150859095e-47	5.63417087462026e-45
TRINITY_DN3007_c0_g1_i1	gonads	soma	35.3746324437372	15849.4641613525	7942.41939689811	-8.80457108845042	0.608356420471741	-14.4727182818635	1.80207161213458e-47	6.27502128479248e-45
TRINITY_DN6560_c0_g1_i6	gonads	soma	5.79927547638401	6357.51923364768	3181.65925456203	-10.0821633810703	0.698919939459253	-14.4253480432549	3.58457101876968e-47	1.22463825352571e-44
TRINITY_DN8602_c0_g1_i1	gonads	soma	19.9705753683899	1725.37246799398	872.671521681185	-6.43555003515552	0.448357192741251	-14.3536228242679	1.01114186465393e-46	3.34980314357709e-44
TRINITY_DN12581_c0_g2_i1	gonads	soma	59.7436161063768	6482.62180940091	3271.18271275364	-6.76316370719506	0.4711959248493	-14.3531880275876	1.01750247361098e-46	3.34980314357709e-44
TRINITY_DN625_c22_g1_i3	gonads	soma	8.18994235611806	1309.2947255309	658.742333943511	-7.32768810506975	0.512618957334044	-14.2946100612013	2.36426348863845e-46	7.64459267656721e-44
TRINITY_DN3739_c0_g1_i2	gonads	soma	3.62337458860183	1002.80809293117	503.215733759888	-8.1105094062209	0.568178367611302	-14.2745832445515	3.15166259246456e-46	1.00117815020624e-43
TRINITY_DN3418_c1_g1_i1	gonads	soma	11.4724560850549	1480.75954477734	746.116000431198	-7.01777098409007	0.491966767638384	-14.2647256801062	3.6301658684207e-46	1.11793756953238e-43
TRINITY_DN3300_c0_g1_i2	gonads	soma	228.160525749387	8953.57920809379	4590.86986692159	-5.29428843236512	0.371151733254669	-14.2644852711287	3.64269711174742e-46	1.11793756953238e-43
TRINITY_DN22700_c0_g1_i2	gonads	soma	63.2222829044755	2895.65274469051	1479.43751379749	-5.51702484947759	0.388665218159027	-14.1947995130869	9.86682188222031e-46	2.97764239702272e-43
TRINITY_DN591_c0_g1_i1	gonads	soma	2.81091713947963	987.074262335923	494.942589737701	-8.45162391860839	0.599327657976734	-14.1018419659459	3.69984926637777e-45	1.09824869944758e-42
TRINITY_DN655_c3_g1_i2	gonads	soma	22.3052550563333	7623.20727425358	3822.75626465496	-8.41232575483222	0.598159623374553	-14.063680372429	6.34962550315474e-45	1.85439788686488e-42
TRINITY_DN687_c3_g1_i2	gonads	soma	26.829758218296	4089.87945358464	2058.35460590147	-7.25567049230079	0.516326346327531	-14.0524893682225	7.43730176768325e-45	2.13757496995938e-42
TRINITY_DN15995_c0_g1_i5	gonads	soma	31.573767183237	3321.41963555568	1676.49670136946	-6.71941383141579	0.478451373315768	-14.044089339422	8.37378657556207e-45	2.36912739880785e-42
TRINITY_DN3815_c0_g1_i1	gonads	soma	16.0390238525711	2213.01306824224	1114.52604604741	-7.11328716840529	0.506596736408348	-14.0413205557478	8.70748160684961e-45	2.42563645315732e-42
TRINITY_DN11490_c0_g1_i4	gonads	soma	3.84283091710641	898.540497042608	451.191663979857	-7.87091852849951	0.560716064748739	-14.0372623923777	9.22062244457004e-45	2.52966379702772e-42
TRINITY_DN202_c0_g1_i4	gonads	soma	75.5492610442061	6155.56670387451	3115.55798245936	-6.34716553903586	0.452359098677809	-14.0312542791509	1.00360721876778e-44	2.71228595675046e-42
TRINITY_DN86_c2_g1_i4	gonads	soma	12.8218779885304	2460.11504308909	1236.46846053881	-7.59110400024751	0.541170323274701	-14.0271993377475	1.06265935436445e-44	2.82964307786427e-42
TRINITY_DN14562_c0_g1_i20	gonads	soma	30.6773289464288	45744.8993259484	22887.7883274474	-10.5390732335668	0.751657077586499	-14.0211188690018	1.1577486755256e-44	3.03816743010753e-42
TRINITY_DN3578_c0_g1_i22	gonads	soma	24.5698765428278	26235.6932022386	13130.1315393907	-10.056414203422	0.717314001663026	-14.0195425993457	1.18375129068782e-44	3.06202637435492e-42
TRINITY_DN2349_c0_g1_i15	gonads	soma	180.790593250373	12976.3999333148	6578.59526328256	-6.16492737148265	0.441629512663464	-13.9595004289954	2.75357165873836e-44	7.02238338377119e-42
TRINITY_DN668_c0_g1_i4	gonads	soma	448.770766256432	15571.8573707974	8010.31406852692	-5.11683048656244	0.366594409761273	-13.9577428087202	2.82231498907435e-44	7.09773020932905e-42
TRINITY_DN13478_c0_g1_i1	gonads	soma	3.11909406669658	1734.81718057439	868.968137320546	-9.09548373414618	0.654951778232999	-13.8872571026297	7.56783097053984e-44	1.87713308744609e-41
TRINITY_DN4671_c0_g1_i1	gonads	soma	18.7192052622586	1383.72184126958	701.220523265917	-6.21035151942139	0.44861516801076	-13.8433828418223	1.39484638770384e-43	3.41303831650722e-41
TRINITY_DN3961_c0_g1_i4	gonads	soma	8.96971587279221	1042.05135080589	525.510533339343	-6.86480790766783	0.496354971458847	-13.830440516172	1.66994707250367e-43	4.0316975522432e-41
TRINITY_DN1160_c0_g5_i1	gonads	soma	3.03037346798421	863.60604093516	433.318207201572	-8.15568671218472	0.591452645041535	-13.7892471706031	2.95830955804712e-43	7.04817252204726e-41
TRINITY_DN21727_c0_g1_i1	gonads	soma	5.31365735174233	911.456970474785	458.385313913264	-7.43018843085377	0.539593422400112	-13.7699759159485	3.863419181941e-43	9.08505599057217e-41
TRINITY_DN12739_c0_g1_i1	gonads	soma	3.33855039520115	1207.73578742014	605.537168907669	-8.47924857510649	0.617116207731884	-13.7401164786624	5.83817918907005e-43	1.35528090482681e-40
TRINITY_DN17016_c0_g1_i2	gonads	soma	4.43583203772403	819.019405346385	411.727618692055	-7.52802838716249	0.548088592969238	-13.7350575869128	6.26062725151029e-43	1.4349516157354e-40
TRINITY_DN6984_c1_g1_i1	gonads	soma	16.6507368449259	13617.548977522	6817.09985718346	-9.66976039260529	0.704771727925023	-13.7204147236082	7.66258485712545e-43	1.73433030009963e-40
TRINITY_DN3121_c0_g2_i2	gonads	soma	50.7832314322163	6716.67654031399	3383.7298858731	-7.04923519925316	0.514192950675604	-13.7093190211789	8.92919372533649e-43	1.97837533574773e-40
TRINITY_DN73000_c0_g1_i1	gonads	soma	12.0421044718563	2824.95175749492	1418.49693098339	-7.88185852853	0.574946682842535	-13.7088512095802	8.98694655631207e-43	1.97837533574773e-40
TRINITY_DN14706_c0_g2_i5	gonads	soma	2.03114362280549	1006.47738881421	504.254266218509	-8.95901063473	0.653551450056302	-13.7081948696743	9.06860069956713e-43	1.97837533574773e-40
TRINITY_DN4646_c0_g1_i1	gonads	soma	26.657007357424	1611.55642607454	819.106716715984	-5.91968125931219	0.43241863090244	-13.689699833141	1.16991547180881e-42	2.52186422000501e-40
TRINITY_DN1010_c2_g1_i3	gonads	soma	19.1020812530034	1995.58383412293	1007.34295768797	-6.71125428421197	0.490296806797076	-13.6881460192532	1.1952003962131e-42	2.54605806755655e-40
TRINITY_DN609_c0_g1_i1	gonads	soma	315.00011134467	10266.3876293321	5290.69387033836	-5.02639035869065	0.367450422340213	-13.6790980581235	1.35361269908092e-42	2.84998431886724e-40
TRINITY_DN574_c0_g2_i8	gonads	soma	176970.435020104	5439.5088455971	91204.9719328506	5.02388404977955	0.368357507140382	13.6386091022842	2.36019243480916e-42	4.91218441575742e-40
TRINITY_DN26295_c1_g2_i1	gonads	soma	3.28251372893684	876.818816914249	440.050665321593	-8.07411247042539	0.596216004367098	-13.5422605419596	8.8037404651421e-42	1.81146964320827e-39
TRINITY_DN3724_c0_g1_i4	gonads	soma	63.0588137677616	5199.09602476245	2631.07741926511	-6.36690532855078	0.471512768460122	-13.5031450990054	1.49840300075723e-41	3.04849248704619e-39
TRINITY_DN275_c6_g1_i1	gonads	soma	575.719018893605	133343.689399964	66959.7042094287	-7.8557525676066	0.583517654323491	-13.462750457335	2.59089301989438e-41	5.21258887902528e-39
TRINITY_DN1481_c0_g2_i1	gonads	soma	101.529138069906	6265.4888778285	3183.50900794921	-5.94831066392526	0.441865396854491	-13.4618159880125	2.62387273747443e-41	5.22093007224719e-39
TRINITY_DN8633_c0_g1_i1	gonads	soma	8.06853782495764	1475.85813791624	741.963337870601	-7.52530224039829	0.559957775730469	-13.4390530260634	3.56975600166469e-41	7.0258230350155e-39
TRINITY_DN519_c0_g1_i7	gonads	soma	2.31596781620617	1546.57898885111	774.447478333656	-9.41668280954851	0.700884017700672	-13.4354366367791	3.74850759015295e-41	7.29830397149456e-39
TRINITY_DN1789_c3_g1_i1	gonads	soma	7.81639756400502	1099.80882751817	553.812612541087	-7.14541963090628	0.532670418140211	-13.4143353705545	4.98381022332212e-41	9.60019699081847e-39
TRINITY_DN219_c0_g1_i11	gonads	soma	58.9779630738343	25022.5345821473	12540.7562726106	-8.72708759623031	0.653816333000104	-13.347919217902	1.21803886794775e-40	2.32158208230841e-38
TRINITY_DN7062_c0_g1_i8	gonads	soma	3.75411031839404	1318.25056646795	661.002338393172	-8.47681696058713	0.635402687395328	-13.340857898061	1.33909558979501e-40	2.5257295671269e-38
TRINITY_DN10278_c0_g1_i18	gonads	soma	80.6528922150228	86601.3871547391	43341.020023477	-10.0672460085123	0.756885682723953	-13.3008804873695	2.28758463101232e-40	4.27023658904536e-38
TRINITY_DN4270_c1_g1_i1	gonads	soma	15.1845512723691	964.115505294689	489.650028283529	-5.98971961202099	0.451101425203224	-13.2779886681196	3.10626000077513e-40	5.73929079939135e-38
TRINITY_DN1000_c0_g1_i2	gonads	soma	15.1938824710009	1522.76829308991	768.981087780454	-6.65198876836242	0.501609176007418	-13.26129801155	3.8811923022956e-40	7.09866151693601e-38
TRINITY_DN259_c0_g1_i16	gonads	soma	14336.7123828027	438.110622942803	7387.41150287275	5.03242594600095	0.379686771849816	13.2541513666205	4.26918840766354e-40	7.73021944975637e-38
TRINITY_DN13_c1_g1_i1	gonads	soma	60.1825287633859	4570.95449701043	2315.56851288691	-6.24855827566774	0.472293812937654	-13.2302352995096	5.87033053247067e-40	1.05241658367769e-37
TRINITY_DN1934_c1_g1_i3	gonads	soma	2.68951260831921	970.305855793889	486.497684201104	-8.51492154599576	0.644269388219266	-13.216399384628	7.05616936925221e-40	1.25260841930441e-37
TRINITY_DN14562_c0_g1_i6	gonads	soma	45.8245554242707	57351.5604703585	28698.6925128914	-10.2874264496369	0.78051479263673	-13.1803093889919	1.13922668339918e-39	2.00271626760281e-37
TRINITY_DN9170_c0_g1_i9	gonads	soma	9639.8757227958	274.557136816993	4957.2164298064	5.13353540504121	0.389860252378861	13.1676296152718	1.3476257477185e-39	2.3462941744172e-37
TRINITY_DN5299_c3_g2_i4	gonads	soma	8.95105347552864	3298.2263745624	1653.58871401896	-8.51466700306947	0.647191192628482	-13.1563394249669	1.56485600138829e-39	2.69855691591788e-37
TRINITY_DN8179_c0_g2_i1	gonads	soma	13.6390257742053	1616.85786893301	815.248447353607	-6.88321030537575	0.523299752638061	-13.1534751749376	1.6252928863495e-39	2.77633757482362e-37
TRINITY_DN6032_c0_g1_i1	gonads	soma	6193.0426183282	156.281658889418	3174.66213860881	5.30806370941849	0.403584536221116	13.1522970605353	1.65082011835612e-39	2.79358877411909e-37
TRINITY_DN6507_c0_g1_i5	gonads	soma	95.4916943932798	16242.2498753066	8168.87078484996	-7.4112644193555	0.564296399483497	-13.1336376169316	2.11259365035373e-39	3.54191974323657e-37
TRINITY_DN1871_c0_g1_i1	gonads	soma	173.688502389199	5279.59485974541	2726.6416810673	-4.92582044153791	0.375086571100749	-13.1324894599194	2.14487584405042e-39	3.56305200992852e-37
TRINITY_DN11823_c0_g1_i14	gonads	soma	12.1961929354647	1785.69293417801	898.944563556736	-7.20103182677182	0.548575031399337	-13.1267947219599	2.31238712803183e-39	3.80639942975203e-37
TRINITY_DN62_c0_g1_i3	gonads	soma	630.929691179912	35857.9720716328	18244.4508814064	-5.82853811565305	0.444218982723758	-13.1208668299472	2.50058229195004e-39	4.079103023454e-37
TRINITY_DN603_c1_g1_i82	gonads	soma	10070.1011230893	256.838024039356	5163.46957356431	5.29354057686974	0.403920520230351	13.1054014632654	3.06635357389042e-39	4.95736287164587e-37
TRINITY_DN189_c0_g1_i1	gonads	soma	1028.03426508329	28906.3182362368	14967.1762506601	-4.8134542027253	0.368423989734108	-13.0649858229894	5.21943502479876e-39	8.36356725610895e-37
TRINITY_DN2085_c0_g1_i15	gonads	soma	9.2452088675611	740.678557902992	374.961883385277	-6.3221034619922	0.486598945882885	-12.9924314787024	1.35066699686298e-38	2.14530941335069e-36
TRINITY_DN290_c1_g1_i15	gonads	soma	37323.530657818	1382.28226339061	19352.9064606043	4.754954407783	0.366017255258238	12.9910662392903	1.37498010928616e-38	2.16493607294299e-36
TRINITY_DN21204_c0_g1_i1	gonads	soma	47.748217102153	1933.72005660948	990.734136855816	-5.3407748095186	0.411193109369608	-12.9884832401653	1.42217643719054e-38	2.21994385760423e-36
TRINITY_DN497_c0_g1_i4	gonads	soma	8.74092834565585	923.432669540999	466.086798943327	-6.71604920663623	0.517676133082032	-12.9734572978121	1.73045416912182e-38	2.67806270429819e-36
TRINITY_DN11240_c0_g1_i16	gonads	soma	3.6467273224181	3248.63956459689	1626.14314595966	-9.77445078804707	0.75436612430035	-12.9571708924662	2.13995305777004e-38	3.28373983195271e-36
TRINITY_DN1533_c0_g2_i1	gonads	soma	2.74554927458353	947.727271010747	475.236410142665	-8.40908615482376	0.649103583635358	-12.9549217826344	2.20360587002503e-38	3.35299928475154e-36
TRINITY_DN2672_c0_g1_i6	gonads	soma	21422.7786503228	723.557016153999	11073.1678332384	4.88781469074052	0.37922494842672	12.8889586801144	5.19403928453251e-38	7.83737244375251e-36
TRINITY_DN3728_c0_g1_i4	gonads	soma	40998.357513847	1400.88035193934	21199.6189328932	4.87126365217352	0.378647102515972	12.8649172799838	7.09178051163416e-38	1.06124685722446e-35
TRINITY_DN357_c5_g2_i1	gonads	soma	5.44439308153453	1703.99895713776	854.721675109649	-8.30665824433961	0.646108767364535	-12.8564394478383	7.91388314089333e-38	1.17456296747668e-35
TRINITY_DN5040_c0_g1_i2	gonads	soma	4.83272956365334	2537.15701502474	1270.9948722942	-9.01731779759567	0.701471124658266	-12.8548666946036	8.07649707737996e-38	1.18895229739934e-35
TRINITY_DN1233_c0_g1_i6	gonads	soma	28.6554670477814	1317.3566928924	673.006079970089	-5.52423472102238	0.429943303568941	-12.8487516264725	8.74094368034575e-38	1.27638925177436e-35
TRINITY_DN5299_c3_g2_i5	gonads	soma	3.33855039520115	881.423921228433	442.381235811817	-8.02535854386429	0.626471152687838	-12.8104199362284	1.43356633959624e-37	2.07660685688552e-35
TRINITY_DN13969_c0_g1_i6	gonads	soma	269.937161784546	267192.292675873	133731.114918829	-9.95068262729252	0.777569119003154	-12.797167974018	1.70039983705946e-37	2.44358252774886e-35
TRINITY_DN1820_c0_g1_i2	gonads	soma	4015.45536600474	79.7235926623161	2047.58947933353	5.65583323071689	0.441987018692197	12.7963786073447	1.71776791035519e-37	2.44910421675602e-35
TRINITY_DN17438_c1_g1_i3	gonads	soma	327.014222220631	9658.39467477005	4992.70444849534	-4.88428789407519	0.381828544294027	-12.7918354116397	1.82121296306625e-37	2.57630493142505e-35
TRINITY_DN441_c0_g1_i1	gonads	soma	19917.7755193532	723.458248638361	10320.6168839958	4.78290838505861	0.374242812743738	12.7802277617385	2.1144940793969e-37	2.96799568183253e-35
TRINITY_DN413_c0_g2_i1	gonads	soma	3.21714586404073	611.861992853355	307.539569358698	-7.56841831346621	0.59319079856406	-12.7588262187935	2.7836393516447e-37	3.87718136463312e-35
TRINITY_DN2055_c0_g1_i4	gonads	soma	34.1699183307648	1358.22713180772	696.198525069244	-5.31204125827215	0.417327419483314	-12.7287137395594	4.09530164511656e-37	5.66058220520042e-35
TRINITY_DN13380_c0_g1_i1	gonads	soma	8.81562740918374	850.637700777754	429.726664093469	-6.59926784684713	0.518542671620549	-12.7265666029434	4.20946278942661e-37	5.77429869152634e-35
TRINITY_DN2772_c0_g2_i4	gonads	soma	2.43737234736659	646.998949926897	324.718161137132	-8.05801090890436	0.633483174955564	-12.7201656294496	4.56890706337949e-37	6.22024061628665e-35
TRINITY_DN149_c0_g1_i27	gonads	soma	7958.90434745622	8056267.21699857	4032113.06067301	-9.9833118567411	0.785151618487471	-12.7151388619349	4.87243210938374e-37	6.58396479138891e-35
TRINITY_DN11693_c1_g1_i2	gonads	soma	3.06305740043226	736.463557716538	369.763307558485	-7.91832992915825	0.623059855001397	-12.7087788847197	5.28533124200967e-37	7.08899946659771e-35
TRINITY_DN2025_c0_g1_i8	gonads	soma	67.3732907487989	2167.147420885	1117.2603558169	-5.00707064337269	0.394333719152393	-12.6975462664852	6.10128053271135e-37	8.12322695630915e-35
TRINITY_DN501_c0_g1_i2	gonads	soma	46.3567305931241	7485.80786721314	3766.08229890313	-7.33748028420572	0.578307850871103	-12.6878448444947	6.90600271797048e-37	9.12751760688259e-35
TRINITY_DN6992_c1_g1_i3	gonads	soma	77.1461328720815	2435.47227234721	1256.30920260964	-4.98001687830941	0.392637805419309	-12.6834879616116	7.300919236761e-37	9.57954671159648e-35
TRINITY_DN1_c10_g2_i24	gonads	soma	60.1219007095161	3817.83840544899	1938.98015307925	-5.9872032221911	0.472507190395674	-12.6711367443477	8.54668096248617e-37	1.11334354091897e-34
TRINITY_DN6221_c3_g1_i2	gonads	soma	47.654806166888	4230.4692167344	2139.06201145064	-6.47411531871306	0.511551174619998	-12.655850753392	1.03844506007893e-36	1.3430803359178e-34
TRINITY_DN1090_c0_g2_i9	gonads	soma	30168.0148531187	1059.96799861481	15613.9914258667	4.83097788960393	0.382540438815086	12.6286724210591	1.46732901353358e-36	1.88432102468458e-34
TRINITY_DN10695_c2_g1_i2	gonads	soma	4.49186870398835	1140.24226151536	572.367065109672	-7.96972022460376	0.631459669111577	-12.621107276442	1.61533893093583e-36	2.05978464946867e-34
TRINITY_DN11335_c0_g1_i2	gonads	soma	15.3666828063465	16709.823564699	8362.59512375269	-10.0806743729471	0.79884228877716	-12.6191045649051	1.65694573656264e-36	2.09806408754823e-34
TRINITY_DN860_c0_g3_i1	gonads	soma	58.6884980183546	87548.7143870984	43803.7014425584	-10.5412563340792	0.836624629208841	-12.5997442174844	2.11830339220808e-36	2.66361941129943e-34
TRINITY_DN8536_c0_g1_i5	gonads	soma	29377.7695449644	943.818505240843	15160.7940251026	4.96019442467003	0.393712432247609	12.5985212007492	2.15140327877407e-36	2.68658339094911e-34
TRINITY_DN551_c2_g1_i2	gonads	soma	31.4243690561812	1206.30117547599	618.862772266083	-5.26213832170494	0.418435355754915	-12.5757497528174	2.8706387740297e-36	3.56018193707916e-34
TRINITY_DN149_c0_g1_i1	gonads	soma	1199.25019773296	1171696.38490224	586447.817549985	-9.93216874283387	0.790701826910532	-12.5612062661361	3.45032006650527e-36	4.24999628872183e-34
TRINITY_DN16050_c0_g1_i1	gonads	soma	10.0716878518678	4338.62847321137	2174.35008053162	-8.7412397542231	0.696101309003609	-12.5574246753468	3.61922019810226e-36	4.42792027885389e-34
TRINITY_DN5355_c0_g1_i21	gonads	soma	49.9989160024103	50180.7702110107	25115.3845635065	-9.96915111752964	0.797376764942103	-12.5024349289304	7.23992409799013e-36	8.79820843236962e-34
TRINITY_DN6145_c0_g1_i3	gonads	soma	10.1137029829476	917.14851746098	463.631110221964	-6.4959309831884	0.519973777157072	-12.4928049616358	8.17207923749896e-36	9.86478925022625e-34
TRINITY_DN64_c0_g4_i3	gonads	soma	12662.2423102344	378.580296883876	6520.41130355915	5.06354396418022	0.406033087708859	12.4707668351673	1.07783791977334e-35	1.29247756379707e-33
TRINITY_DN3463_c0_g1_i2	gonads	soma	33.0493334288992	18598.3389997711	9315.69416659999	-9.13338035426445	0.733057594815905	-12.4592943567526	1.24467044640101e-35	1.4827136692752e-33
TRINITY_DN5040_c0_g1_i5	gonads	soma	101.972938961362	77576.1485287215	38839.0607338414	-9.57034129447034	0.769921945017376	-12.4302747264261	1.79018063277887e-35	2.11861442599523e-33
TRINITY_DN10537_c0_g1_i6	gonads	soma	22.113792323724	1009.74664869988	515.930220511804	-5.51202832757294	0.443583068681485	-12.4261467958121	1.88503670498697e-35	2.21638698812981e-33
TRINITY_DN4311_c0_g1_i3	gonads	soma	8334.04228133474	216.851526829947	4275.44690408235	5.26508446641859	0.424061110388932	12.415862566576	2.14364000726172e-35	2.50418642654761e-33
TRINITY_DN13490_c0_g1_i8	gonads	soma	15080.8243746502	469.733884308991	7775.27912947962	5.00477264035475	0.403615127110111	12.3998638906053	2.61767854297558e-35	3.03835290882428e-33
TRINITY_DN410_c4_g1_i3	gonads	soma	5.67787094522359	1083.62806013514	544.652965540182	-7.5617300396951	0.611133242486484	-12.3732919664607	3.64567381207835e-35	4.20459972708934e-33
TRINITY_DN1122_c0_g1_i8	gonads	soma	25209.4201290352	645.714972223611	12927.5675506294	5.28676642574219	0.428874034714679	12.3270844066355	6.47473184171727e-35	7.4201246492389e-33
TRINITY_DN1411_c0_g1_i6	gonads	soma	10740.8489278172	428.858479458845	5584.85370363801	4.64637173901341	0.377368718157113	12.3125513998724	7.75327843806674e-35	8.82947249547638e-33
TRINITY_DN55_c0_g1_i2	gonads	soma	8102.3708006506	269.063124862073	4185.71696275634	4.91228646212171	0.399102948502535	12.3083191456064	8.17071213829715e-35	9.24669279300916e-33
TRINITY_DN5684_c2_g1_i2	gonads	soma	70.8518585979504	4800.73242914219	2435.79214387007	-6.0836985157584	0.495684237285521	-12.2733346314866	1.25956885426053e-34	1.4165846735463e-32
TRINITY_DN10032_c0_g1_i8	gonads	soma	25.9893071732785	1018.29748770474	522.14339743901	-5.29162191176937	0.43141142048	-12.2658364163882	1.38178029290854e-34	1.54443801010463e-32
TRINITY_DN259_c0_g1_i17	gonads	soma	29865.5267014903	1202.09114122435	15533.8089213573	4.63497735002907	0.37792989073936	12.2641195195264	1.41138094515491e-34	1.5678450781546e-32
TRINITY_DN1296_c0_g1_i5	gonads	soma	5.56579761269495	817.424227291731	411.495012452213	-7.20930959412428	0.588422130712682	-12.2519348233768	1.64035086700184e-34	1.81108738712209e-32
TRINITY_DN26434_c0_g2_i1	gonads	soma	3.50197005744141	678.824712259178	341.16334115831	-7.61315759367191	0.621697602473643	-12.245756720599	1.77018252527681e-34	1.94258757485983e-32
TRINITY_DN18510_c0_g1_i3	gonads	soma	62.0456118618721	1966.54342596777	1014.29451891482	-4.9864341602706	0.407242854602031	-12.2443748341355	1.80059172795241e-34	1.96405508542375e-32
TRINITY_DN1185_c0_g1_i6	gonads	soma	4850.66680878365	154.202575126215	2502.43469195493	4.97540288181631	0.407012125796163	12.2242129078682	2.30806369413699e-34	2.5025215155532e-32
TRINITY_DN607_c0_g1_i5	gonads	soma	111.264754347608	7683.36000101525	3897.31237768143	-6.10875717776782	0.500514806640707	-12.2049479789975	2.92495386943668e-34	3.15250831630298e-32
TRINITY_DN1976_c0_g1_i20	gonads	soma	7053.25820944487	254.514504454469	3653.88635694967	4.79220437494373	0.392866321266413	12.1980534230981	3.18343355371806e-34	3.4107947548623e-32
TRINITY_DN12689_c4_g1_i1	gonads	soma	4.31442750656361	610.770584246525	307.542505876544	-7.15676376028323	0.587359339870831	-12.1846428148348	3.75293959508743e-34	3.99732219107341e-32
TRINITY_DN286_c0_g1_i7	gonads	soma	9026.27523460333	308.75331952457	4667.51427706395	4.8692960280661	0.400027830031151	12.1723931749622	4.36105760071994e-34	4.61787543720678e-32
TRINITY_DN287_c1_g2_i1	gonads	soma	5830.31655417678	188.10245528688	3009.20950473183	4.9535095138566	0.407120068734645	12.1671956119786	4.64777855390938e-34	4.89286780672309e-32
TRINITY_DN603_c1_g1_i75	gonads	soma	11222.0709402495	421.981722285002	5822.02633126727	4.73268413682056	0.389363906057509	12.1549123151686	5.40197184409624e-34	5.65395977925148e-32
TRINITY_DN600_c0_g1_i7	gonads	soma	8914.69381319592	251.645280566167	4583.16954688104	5.14619299455717	0.423614655590988	12.1482883716043	5.85791373262294e-34	6.09593356072435e-32
TRINITY_DN2874_c1_g1_i2	gonads	soma	25.1908712593408	1525.44991381657	775.320392537956	-5.91688573012894	0.488027198365724	-12.1240901120738	7.87297393100962e-34	8.14605365535949e-32
TRINITY_DN64_c0_g2_i4	gonads	soma	8550.1280681543	321.124088653333	4435.62607840382	4.73466658991977	0.390840216817614	12.114072160924	8.89651805849629e-34	9.15279843665866e-32
TRINITY_DN48_c1_g1_i12	gonads	soma	44432.8748708804	1732.49862692433	23082.6867489023	4.68074253412815	0.38655838697627	12.1087594832485	9.49188177337404e-34	9.71014142771095e-32
TRINITY_DN22_c12_g1_i4	gonads	soma	1.74631942940481	791.601212297013	396.673765863209	-8.78893830184883	0.726136624360886	-12.1036978538088	1.00958728104658e-33	1.02699982572531e-31
TRINITY_DN1801_c0_g1_i24	gonads	soma	4112.69313245506	131.784556453576	2122.23884445432	4.96421889310056	0.410626927826763	12.0893652040153	1.20211938538089e-33	1.21602098944647e-31
TRINITY_DN6560_c0_g1_i2	gonads	soma	112.292126212103	138365.558427737	69238.9252769743	-10.2662126877527	0.849300590689051	-12.0878435742327	1.22458834232442e-33	1.23186783969269e-31
TRINITY_DN701_c0_g1_i15	gonads	soma	9358.66610726586	368.283645583497	4863.47487642468	4.66765835594026	0.38620079124746	12.0860921617051	1.25096717143948e-33	1.25145097089805e-31
TRINITY_DN894_c0_g1_i17	gonads	soma	1.12063437633914	2128.6992690702	1064.90995172327	-10.8213709529431	0.895828058181909	-12.0797410330116	1.35144691946508e-33	1.34108703820454e-31
TRINITY_DN10055_c0_g2_i1	gonads	soma	318.478728668295	6907.5395201039	3613.0091243861	-4.43888327398937	0.367472374274998	-12.0795019836444	1.35538149882051e-33	1.34108703820454e-31
TRINITY_DN2945_c0_g1_i3	gonads	soma	1562.77627124304	31965.1641585343	16763.9702148887	-4.35431606640397	0.360511602942394	-12.0781579035606	1.37771685822792e-33	1.35577821477897e-31
TRINITY_DN667_c0_g1_i32	gonads	soma	1.30740677239566	2925.93519569336	1463.62130123288	-11.0668591850849	0.918027167814271	-12.0550453985299	1.82431948392111e-33	1.78556502137079e-31
TRINITY_DN4258_c0_g1_i1	gonads	soma	7298.05490628478	294.994839242065	3796.52487276343	4.62862902300369	0.384577279448001	12.0356278708075	2.30870840283889e-33	2.24751521775289e-31
TRINITY_DN315_c1_g1_i23	gonads	soma	40.5668357898455	1516.29653784825	778.431686819048	-5.22566484320841	0.434569176266148	-12.0249321134732	2.62804015022324e-33	2.54470176471081e-31
TRINITY_DN1840_c0_g1_i13	gonads	soma	9.18917220129678	666.937848838964	338.06351052013	-6.18644243232415	0.51536408274646	-12.0040232515925	3.38435865305318e-33	3.25960543249117e-31
TRINITY_DN3174_c5_g1_i1	gonads	soma	19.5503251086443	2579.88196562087	1299.71614536476	-7.04906888727117	0.587615133847381	-11.9960642284989	3.72597062568868e-33	3.56963757245211e-31
TRINITY_DN77_c0_g1_i9	gonads	soma	1.74631942940481	775.867381701762	388.806850565583	-8.76038066124765	0.731511046140028	-11.975732570921	4.76212518538306e-33	4.53830530167006e-31
TRINITY_DN9017_c0_g1_i6	gonads	soma	142.147666510778	169845.392812526	84993.7702395184	-10.2219866641582	0.854381831299762	-11.9641901193142	5.47289653491118e-33	5.1627813242838e-31
TRINITY_DN3578_c0_g1_i13	gonads	soma	43.0463222172391	34759.4615684416	17401.2539453294	-9.65515305692719	0.807005878277716	-11.9641669494811	5.47442433458049e-33	5.1627813242838e-31
TRINITY_DN149_c0_g1_i30	gonads	soma	453.291519096841	593335.956084476	296894.623801787	-10.3539958306501	0.866366948441395	-11.9510512829201	6.41090954208449e-33	6.01462896779916e-31
TRINITY_DN11240_c0_g1_i3	gonads	soma	342.806389842486	369595.246158981	184969.026274412	-10.0740702713933	0.843784400162391	-11.9391520742201	7.39734441897773e-33	6.904315226517e-31
TRINITY_DN1388_c3_g1_i1	gonads	soma	123.339443802965	3280.55912850999	1701.94928615648	-4.73363741810742	0.398055098884506	-11.8919150423466	1.30382307354209e-32	1.21068330218598e-30
TRINITY_DN1186_c0_g1_i1	gonads	soma	356.25311181803	16771.1488112209	8563.70096151948	-5.55721278804223	0.467786089089801	-11.8798162614353	1.50698240917316e-32	1.39219033076012e-30
TRINITY_DN786_c0_g1_i6	gonads	soma	2.53542414471074	976.533175213861	489.534299679286	-8.62135825440185	0.726368734232984	-11.8691208033695	1.71257912176091e-32	1.57409493186421e-30
TRINITY_DN2672_c0_g1_i5	gonads	soma	15820.2417646197	477.250147367067	8148.74595599336	5.05138378950632	0.425992139231272	11.8579272345772	1.95761371286336e-32	1.79022785347559e-30
TRINITY_DN5926_c0_g1_i14	gonads	soma	7829.13261116327	299.449309315384	4064.29096023933	4.70822412928369	0.397105784454735	11.8563473854921	1.99489244098947e-32	1.8151516295978e-30
TRINITY_DN1296_c0_g2_i5	gonads	soma	21.6842108653467	814.611836063476	418.148023464411	-5.23251741509233	0.441354660941971	-11.855584359129	2.01314871732435e-32	1.8226041912296e-30
TRINITY_DN3394_c0_g1_i1	gonads	soma	221.772791065517	9465.73677451718	4843.75478279135	-5.41598541982974	0.456900505680311	-11.8537522994541	2.05766305702193e-32	1.85363706335801e-30
TRINITY_DN1090_c0_g2_i5	gonads	soma	26223.5047071727	1083.47245995946	13653.4885835661	4.59721211398929	0.388999163264608	11.8180514204914	3.14904024144051e-32	2.82275602236452e-30
TRINITY_DN14562_c0_g1_i22	gonads	soma	143.730566277943	175447.776464721	87795.7535154994	-10.2528433595438	0.867606835681557	-11.8173842550348	3.17414329627862e-32	2.83124200323729e-30
TRINITY_DN16231_c0_g1_i1	gonads	soma	19.382264584325	1341.35995775005	680.371111167188	-6.10841214149794	0.517058562060041	-11.8137723455561	3.31353643193211e-32	2.94108843985268e-30
TRINITY_DN2517_c0_g1_i1	gonads	soma	6969.73925396462	257.680030889683	3613.70964242715	4.757704595849	0.402900475670277	11.8086348444587	3.52233824730623e-32	3.11116968994994e-30
TRINITY_DN1392_c0_g1_i6	gonads	soma	9.04910527287279	977.375182064188	493.21214366853	-6.74568793811067	0.571838950111565	-11.7964820983156	4.06971890584483e-32	3.57720389456953e-30
TRINITY_DN4278_c0_g1_i7	gonads	soma	41.3372286334142	9928.49513413669	4984.91618138505	-7.91044853304746	0.670837945871999	-11.7918918894264	4.29776664116237e-32	3.7594038923443e-30
TRINITY_DN149_c0_g1_i32	gonads	soma	382.30867739673	286416.840898263	143399.57478783	-9.5489172576742	0.810393041591413	-11.7830691622456	4.77231400804307e-32	4.15443700690557e-30
TRINITY_DN806_c0_g1_i4	gonads	soma	11429.8827049763	521.446678828111	5975.66469190223	4.45431403128744	0.37838066142318	11.77204462441	5.43900671319218e-32	4.71215763424741e-30
TRINITY_DN11240_c0_g1_i14	gonads	soma	128.989568524662	151114.413459316	75621.7015139204	-10.1934855714369	0.867627179889092	-11.7486932264385	7.17193422135049e-32	6.18391490219016e-30
TRINITY_DN1090_c0_g1_i11	gonads	soma	4097.72344612359	151.925956331737	2124.82470122766	4.75366214525258	0.404819905078982	11.7426591074496	7.70259073743097e-32	6.60999101813567e-30
TRINITY_DN149_c0_g1_i35	gonads	soma	184.106038284126	169926.818080559	85055.4620594217	-9.84966666580958	0.83910945740231	-11.7382381749121	8.11595391171019e-32	6.93186686223285e-30
TRINITY_DN388_c2_g1_i15	gonads	soma	21.6701893301622	1582.45421932452	802.06220432734	-6.19451927636627	0.527754513549702	-11.7375012763067	8.18696506095896e-32	6.95968903092882e-30
TRINITY_DN3417_c4_g1_i4	gonads	soma	2.21791601886201	465.72635102345	233.972133521156	-7.71340972485464	0.658342743149008	-11.7164042668103	1.05036273136527e-31	8.88734484898644e-30
TRINITY_DN149_c0_g1_i15	gonads	soma	2703.82675544861	2978860.42979742	1490782.12827643	-10.1055061806866	0.863183046329125	-11.7072574857239	1.17003201224767e-31	9.85384634686906e-30
TRINITY_DN1351_c0_g1_i1	gonads	soma	63.0308696463399	2524.40110770307	1293.71598867471	-5.32238484717246	0.455272228107021	-11.6905546145488	1.42453297012462e-31	1.19416752268734e-29
TRINITY_DN9659_c0_g1_i2	gonads	soma	2.50274021226269	614.533681710382	308.518210961322	-7.96542432052577	0.681983401156723	-11.6797920697417	1.61690566986919e-31	1.34918483706551e-29
TRINITY_DN170_c0_g2_i1	gonads	soma	3489.67404136599	104.714532676345	1797.19428702117	5.0597264862468	0.4340199279049	11.6578206689059	2.09331825607559e-31	1.73870246159453e-29
TRINITY_DN14725_c0_g1_i1	gonads	soma	39.6703975530372	8476.06751972355	4257.86895863829	-7.73662713537604	0.664437302895882	-11.643878363928	2.46543891007117e-31	2.03843389701638e-29
TRINITY_DN2015_c0_g1_i2	gonads	soma	37.1348744593793	5250.12241260693	2643.62864353315	-7.14621108272253	0.613860907498146	-11.6414174537481	2.53762783147195e-31	2.08858305202103e-29
TRINITY_DN8617_c0_g1_i6	gonads	soma	4.09497117805903	473.892051835397	238.993511506728	-6.8642978568856	0.589982773832979	-11.6347428456086	2.74415909422387e-31	2.24834790584216e-29
TRINITY_DN64_c1_g1_i7	gonads	soma	7293.88089202796	280.888189687421	3787.38454085769	4.69918567158353	0.4039796805808	11.6322327519729	2.82607413909585e-31	2.30503263227966e-29
TRINITY_DN16050_c0_g1_i3	gonads	soma	39.7638084883023	46850.075809674	23444.9198090811	-10.2001922933306	0.877128969301198	-11.6290678455838	2.93282661670278e-31	2.38137630262948e-29
TRINITY_DN1692_c0_g1_i9	gonads	soma	287.624057473389	6058.73150133284	3173.17777940312	-4.3966144364107	0.378226259986812	-11.6242971510334	3.1013530674802e-31	2.50697321396714e-29
TRINITY_DN389_c0_g1_i25	gonads	soma	26.1573676975978	4619.70426606043	2322.93081687901	-7.46832871623302	0.643043438457536	-11.6140345575211	3.49716236896951e-31	2.81436084510804e-29
TRINITY_DN1526_c0_g1_i1	gonads	soma	7780.46045697315	286.382201642341	4033.42132930775	4.76416305974107	0.41038157646013	11.6091056056556	3.70470327956667e-31	2.96818859659795e-29
TRINITY_DN684_c0_g1_i6	gonads	soma	6772.53475625878	298.16036567728	3535.34756096803	4.5058188960398	0.388307744596886	11.6037317275694	3.94492926948338e-31	3.1467327877769e-29
TRINITY_DN64_c4_g1_i1	gonads	soma	6165.67624197687	263.569112907153	3214.62267744201	4.54823282532771	0.392459811355608	11.58904095076	4.683471521076e-31	3.71945696632119e-29
TRINITY_DN1749_c8_g1_i2	gonads	soma	25.6250935797972	914.424961878725	470.025027729261	-5.15889999853371	0.446266256034735	-11.5601391070271	6.56024307927813e-31	5.18717560858031e-29
TRINITY_DN5179_c0_g1_i16	gonads	soma	55.2891216713892	1795.59451541584	925.441818543613	-5.02251616341977	0.434919575065805	-11.5481492472714	7.54272061986056e-31	5.93808879407892e-29
TRINITY_DN186_c2_g2_i1	gonads	soma	5669.76971372774	208.638925227591	2939.20431947767	4.76418760284357	0.412895395258886	11.5384856734874	8.43979214521465e-31	6.61555482135938e-29
TRINITY_DN5355_c0_g1_i14	gonads	soma	963.11898805807	977746.925871941	489355.022429999	-9.98743617774936	0.865825368508032	-11.5351623329765	8.7721538121286e-31	6.84643918431951e-29
TRINITY_DN7082_c1_g1_i2	gonads	soma	11.0989112929419	740.725458693401	375.912184993171	-6.06681989952419	0.527517202323002	-11.5007053282965	1.30841813932513e-30	1.01680374458198e-28
TRINITY_DN32999_c0_g1_i2	gonads	soma	19.1674985923731	14578.4995075622	7298.83350307729	-9.56627541524666	0.831958276658812	-11.4985038115918	1.34221885046726e-30	1.03861353527396e-28
TRINITY_DN1090_c0_g1_i10	gonads	soma	4098.96054732217	127.527621411533	2113.24408436685	5.00776523339799	0.435816167168963	11.490544891733	1.4718062759418e-30	1.13404239312673e-28
TRINITY_DN3578_c0_g1_i8	gonads	soma	38.6431741119632	38554.6369682156	19296.6400711638	-9.96020399998182	0.867051619384228	-11.4874406290314	1.52565145866409e-30	1.1705496170352e-28
TRINITY_DN2934_c0_g1_i1	gonads	soma	2747.5454584481	80.565599512643	1414.05552898037	5.09156847082106	0.444015813529924	11.4670881434224	1.93046266213257e-30	1.47488976469344e-28
TRINITY_DN1976_c0_g1_i30	gonads	soma	3852.43214628171	124.164559945044	1988.29835311338	4.95472084604544	0.432109688752288	11.4663498065784	1.94699944633134e-30	1.4812739065009e-28
TRINITY_DN8659_c0_g1_i1	gonads	soma	31.3496699926534	1277.99976969758	654.674719845117	-5.34737505373857	0.467080271491544	-11.4485140566152	2.39210843951864e-30	1.81229738553824e-28
TRINITY_DN259_c0_g1_i12	gonads	soma	17403.4047153735	652.087959949629	9027.74633766156	4.73849793359509	0.41397147488549	11.4464358562527	2.45013760335763e-30	1.84852673266652e-28
TRINITY_DN783_c0_g1_i9	gonads	soma	3168.05646779532	81.4076063629699	1624.73203707914	5.28050095134212	0.461355724190272	11.4456170682827	2.47338223164352e-30	1.85832083271242e-28
TRINITY_DN12819_c0_g1_i8	gonads	soma	3434.12270611791	130.349944509425	1782.23632531367	4.71931601585415	0.412880140821587	11.4302325281696	2.95316944004534e-30	2.20962971284715e-28
TRINITY_DN154_c5_g1_i1	gonads	soma	24.3363492046651	2567.35559631642	1295.84597276054	-6.72516118109637	0.588537117256372	-11.4269108674871	3.06831077344038e-30	2.28633346397881e-28
TRINITY_DN1568_c0_g1_i2	gonads	soma	10.856102230621	1601.49924466103	806.177673445825	-7.21338148791353	0.6323185297389	-11.4078287265947	3.8214947713126e-30	2.83589368131792e-28
TRINITY_DN684_c1_g1_i7	gonads	soma	6706.81896539173	238.427538652259	3472.62325202199	4.81486873751796	0.422239433388131	11.4031716528286	4.03158731151471e-30	2.97526791182533e-28
TRINITY_DN2464_c0_g1_i1	gonads	soma	518.193170382669	116419.082352659	58468.6377615207	-7.8118171704322	0.685070235994128	-11.402943464762	4.04217101844055e-30	2.97526791182533e-28
TRINITY_DN509_c0_g1_i6	gonads	soma	8441.36743930421	321.124088653333	4381.24576397877	4.7162087631363	0.413784154249092	11.3977510127109	4.29059919496785e-30	3.14533925600336e-28
TRINITY_DN710_c0_g1_i2	gonads	soma	52.9218075254714	1270.88354263687	661.902675081173	-4.585925645955	0.402760214299453	-11.3862429384481	4.89650425034989e-30	3.57504042181797e-28
TRINITY_DN1170_c0_g1_i15	gonads	soma	3.7120951873142	657.690671289824	330.701383238569	-7.44939084250207	0.654347034529193	-11.3844648931006	4.99740638956796e-30	3.63405773075932e-28
TRINITY_DN350_c2_g1_i1	gonads	soma	52.711632921125	6004.15444886024	3028.43304089068	-6.83366789181644	0.601233159362075	-11.3660861604293	6.16922868038153e-30	4.46824894862674e-28
TRINITY_DN9454_c0_g1_i2	gonads	soma	95.8232735287866	2688.68790129393	1392.25558741136	-4.81106165479873	0.423448539155328	-11.3616206219428	6.49288291261852e-30	4.68392951787982e-28
TRINITY_DN15461_c1_g1_i1	gonads	soma	4944.47774951031	205.520299582786	2574.99902454655	4.58886032511332	0.403944521333566	11.3601251725456	6.60499326093397e-30	4.7458973403068e-28
TRINITY_DN44_c0_g3_i4	gonads	soma	4825.01747192951	213.686000394733	2519.35173616212	4.49721651463821	0.395940942837605	11.3583012719216	6.74433006833731e-30	4.8268610493037e-28
TRINITY_DN1976_c0_g1_i9	gonads	soma	5542.52217009172	204.927694488962	2873.72493229034	4.75719443840534	0.41884594647006	11.3578619501941	6.77832563945716e-30	4.83209221864767e-28
TRINITY_DN48_c0_g1_i2	gonads	soma	4588.06965868815	164.395492976137	2376.23257583214	4.80370139254233	0.423107438302664	11.3533844070736	7.1346544450327e-30	5.06616423671401e-28
TRINITY_DN858_c0_g1_i5	gonads	soma	22619.9303673276	790.406070239727	11705.1682187837	4.83905137159551	0.426499235329183	11.3459790094597	7.76522507979639e-30	5.49238009843254e-28
TRINITY_DN1185_c0_g1_i45	gonads	soma	2608.68045408968	73.2419055510226	1340.96117982035	5.15303719098123	0.454635573033023	11.3344346475214	8.86023819054926e-30	6.24250322631422e-28
TRINITY_DN910_c0_g2_i7	gonads	soma	6.10276206704825	1392.48014717535	699.291454621198	-7.84918862159697	0.69301585383486	-11.3261313982398	9.74129098020592e-30	6.8366494487825e-28
TRINITY_DN123_c0_g1_i7	gonads	soma	66.0704753640087	7589.18158952615	3827.62603244508	-6.84537322570734	0.604723573151014	-11.3198385669644	1.0466447816641e-29	7.31721894269959e-28
TRINITY_DN574_c0_g2_i3	gonads	soma	20509.8632806818	864.006076932528	10686.9346788072	4.56897842232312	0.404117721114347	11.3060580707133	1.22468960590379e-29	8.52902103619226e-28
TRINITY_DN644_c1_g1_i22	gonads	soma	89.6738059941058	2710.03934103384	1399.85657351397	-4.91836057080461	0.435374524350757	-11.296849713793	1.36009936271415e-29	9.4357544676878e-28
TRINITY_DN51418_c1_g1_i4	gonads	soma	3122.94696119098	106.299778861361	1614.62337002617	4.87546712579484	0.431891750732211	11.2886322036232	1.493425781866e-29	1.03211681802472e-27
TRINITY_DN302_c0_g1_i6	gonads	soma	30.1543365527863	1356.69871828275	693.42652741777	-5.48882298327313	0.487279339528321	-11.2642226706887	1.97083411509578e-29	1.35687807308134e-27
TRINITY_DN5248_c0_g2_i1	gonads	soma	3.53465398988946	590.290946965862	296.912800477876	-7.40268701367663	0.658282434172307	-11.245457313447	2.43829720121628e-29	1.67235785690997e-27
TRINITY_DN649_c1_g1_i1	gonads	soma	26.5776179573434	1483.031197637	754.804407797172	-5.8055106024691	0.516664703222972	-11.2365148349677	2.69825591656138e-29	1.8436724483463e-27
TRINITY_DN1251_c0_g4_i2	gonads	soma	3002.11588795183	82.7434507914835	1542.42966937166	5.18012952377474	0.461480317413052	11.2250280853002	3.0728880436484e-29	2.09121000433412e-27
TRINITY_DN10278_c0_g1_i16	gonads	soma	2.8342698732959	3747.78189007246	1875.30807997288	-10.3402694124095	0.921205143310511	-11.2247195833601	3.08363103306572e-29	2.09121000433412e-27
TRINITY_DN1578_c0_g1_i49	gonads	soma	4182.16342943629	181.667668965996	2181.91554920114	4.52520468255817	0.403248217310105	11.2218839124544	3.18413987565173e-29	2.15131420628455e-27
TRINITY_DN1976_c0_g1_i11	gonads	soma	5395.52340846687	185.5764347359	2790.54992160138	4.86232218954148	0.433338753087896	11.2206031768297	3.2305940420252e-29	2.17458610851117e-27
TRINITY_DN2555_c0_g1_i1	gonads	soma	48.910866609572	1492.28334112096	770.597103865265	-4.93236935062044	0.439609799276741	-11.2198803546584	3.25710808127287e-29	2.1843131862077e-27
TRINITY_DN78926_c0_g1_i1	gonads	soma	1727.24716256479	34100.7125965465	17913.9798795556	-4.3032858976156	0.38431294632868	-11.1973482515347	4.2012109900872e-29	2.8070600515686e-27
TRINITY_DN36340_c0_g1_i4	gonads	soma	4.87474469473318	395.998141179781	200.436442937257	-6.34806406793345	0.567032983516389	-11.1952289416511	4.30289305725356e-29	2.86442958042979e-27
TRINITY_DN1055_c2_g1_i6	gonads	soma	15.1705297371846	1443.5435039406	729.35701683889	-6.57847693477999	0.587943985299401	-11.1889518376993	4.61860979714549e-29	3.06333947241441e-27
TRINITY_DN64_c2_g1_i15	gonads	soma	4214.6609358096	186.418441586227	2200.53968869791	4.49911367291114	0.402222039959743	11.1856467968822	4.79397114104333e-29	3.16804508944786e-27
TRINITY_DN14170_c0_g1_i7	gonads	soma	5.50042974779885	416.882780392632	211.191605070215	-6.24950682996047	0.558941593352299	-11.1809657829873	5.0536990442585e-29	3.32753922161413e-27
TRINITY_DN61_c0_g1_i36	gonads	soma	1.62491489824439	531.997697819811	266.811306359028	-8.36121275977095	0.748215204449203	-11.174876840315	5.41254020205016e-29	3.53968997431663e-27
TRINITY_DN3437_c0_g1_i2	gonads	soma	38.3628918316943	6495.39758046186	3266.88023614678	-7.4062047318057	0.662757324158638	-11.1748364926903	5.41500040252779e-29	3.53968997431663e-27
TRINITY_DN12384_c1_g1_i4	gonads	soma	30.8127055383001	1251.28288112731	641.047793332805	-5.34119276045221	0.478067213850056	-11.1724724175029	5.56110388404658e-29	3.62211899382847e-27
TRINITY_DN3666_c1_g1_i1	gonads	soma	96.4442682452996	3522.85349807656	1809.64888316093	-5.1918526868855	0.464751292789986	-11.1712495853812	5.63820475061804e-29	3.65917467453193e-27
TRINITY_DN355_c0_g1_i4	gonads	soma	38.6291031023051	1093.47280871292	566.050955907613	-4.82174278141306	0.431716593277873	-11.1687687165398	5.79789958451547e-29	3.74937742060077e-27
TRINITY_DN3141_c8_g1_i1	gonads	soma	3.53465398988946	618.748681896836	311.141667943363	-7.47015647003482	0.669346561523559	-11.1603717706883	6.3724531116117e-29	4.10626364740047e-27
TRINITY_DN8606_c0_g1_i1	gonads	soma	2237.57836782871	36725.7517317336	19481.6650497812	-4.03678021935677	0.361754646031705	-11.1588897713921	6.47956781220512e-29	4.1604799423971e-27
TRINITY_DN11240_c0_g1_i10	gonads	soma	135.624654183984	116869.948331742	58502.7864929632	-9.75042147278293	0.874779707980913	-11.1461450052242	7.47762427632329e-29	4.78435840181575e-27
TRINITY_DN2933_c0_g1_i5	gonads	soma	10.2210859789236	541.837480462774	276.029283220849	-5.73333575685054	0.514704117297181	-11.1390905263348	8.09416790503341e-29	5.1606020512831e-27
TRINITY_DN7679_c0_g1_i3	gonads	soma	1.74631942940481	546.141316295227	273.943817862316	-8.25428572380081	0.741343279557831	-11.1342288402803	8.54816388894598e-29	5.42405615963678e-27
TRINITY_DN665_c0_g1_i4	gonads	soma	5327.64968646667	217.792301195911	2772.72099383129	4.61315318991482	0.414329163662475	11.1340296423663	8.56729475703385e-29	5.42405615963678e-27
TRINITY_DN60596_c1_g1_i2	gonads	soma	1.47082643463592	556.833037658155	279.151932046396	-8.60289396478694	0.773260999837367	-11.1254724686701	9.43049084551754e-29	5.94975253448732e-27
TRINITY_DN388_c1_g1_i2	gonads	soma	240.319294941377	5119.91813640355	2680.11871567246	-4.41336288610075	0.397029660338883	-11.1159526024674	1.04924775333262e-28	6.59678092694229e-27
TRINITY_DN209_c0_g2_i1	gonads	soma	24.4297601399302	713.26036485362	368.845062496775	-4.86778166885032	0.438286175260697	-11.10640020976	1.16772582538622e-28	7.31626696203057e-27
TRINITY_DN1017_c13_g1_i1	gonads	soma	4.68797229867665	394.56352923563	199.625750767154	-6.40143660742842	0.576525379805009	-11.1034775426426	1.20655988396412e-28	7.5335102823925e-27
TRINITY_DN367_c0_g1_i3	gonads	soma	47.1551665070618	7736.71211582165	3891.93364116436	-7.36029701424801	0.663378632979393	-11.0951674478739	1.32411812927313e-28	8.2391089232813e-27
TRINITY_DN13186_c0_g1_i1	gonads	soma	587.808472001251	9779.98907193149	5183.89877196637	-4.05638036349169	0.365803481101568	-11.0889605295074	1.41927339257827e-28	8.8009531915804e-27
TRINITY_DN8285_c2_g1_i2	gonads	soma	9.60473212448967	1242.1764059494	625.890569036944	-7.02454928471657	0.633795256226736	-11.0833099738499	1.51178275899599e-28	9.34261106387041e-27
TRINITY_DN806_c0_g1_i7	gonads	soma	6078.79094040342	247.190810492849	3162.99087544814	4.61970870744373	0.416893560085317	11.0812666583247	1.54668772210273e-28	9.52580768167148e-27
TRINITY_DN2834_c1_g1_i2	gonads	soma	11.1409264240217	2139.43292528872	1075.28692585637	-7.59391021612708	0.685806885330229	-11.0729570941395	1.69706461637794e-28	1.04165250877137e-26
TRINITY_DN3316_c0_g1_i7	gonads	soma	1937.98196723807	34036.8734687203	17987.4277179792	-4.13448973576076	0.373497813179041	-11.0696491113827	1.7608873242513e-28	1.07717522906143e-26
TRINITY_DN600_c3_g1_i7	gonads	soma	55.4058358659969	2671.16632354757	1363.28607970678	-5.59296257527067	0.505386313227241	-11.0667076430221	1.81963535649002e-28	1.10936489562171e-26
TRINITY_DN670_c1_g2_i4	gonads	soma	4.9961492258936	396.393211242331	200.694680234112	-6.30401441456709	0.569961884444335	-11.0604140147248	1.95194437543048e-28	1.1837512498407e-26
TRINITY_DN1501_c0_g1_i7	gonads	soma	2692.3913175728	90.9091516034308	1391.65023458811	4.88682664370422	0.441835450422548	11.0602864460756	1.95472261391931e-28	1.1837512498407e-26
TRINITY_DN4467_c1_g1_i1	gonads	soma	52.4221678656452	1747.49915005453	899.960658960086	-5.06053683573487	0.457906398654208	-11.0514656502024	2.15664810057491e-28	1.301680905237e-26
TRINITY_DN1192_c47_g1_i1	gonads	soma	1.87705515919702	483.939301379273	242.908178269235	-8.03903841585587	0.728005485071709	-11.0425519871791	2.38170995345487e-28	1.43274492116968e-26
TRINITY_DN3768_c4_g1_i1	gonads	soma	8.58683988204738	469.733884308991	239.160362095519	-5.76883706575387	0.522497622877903	-11.0408867201716	2.42626865945629e-28	1.4547167753899e-26
TRINITY_DN18_c0_g2_i2	gonads	soma	4289.90695763551	211.014311537706	2250.46063458661	4.34550248713666	0.393678108496366	11.0382121671283	2.49957034452165e-28	1.49372013954632e-26
TRINITY_DN1461_c0_g1_i2	gonads	soma	3461.35898990761	158.854580230808	1810.10678506921	4.44552431751533	0.403140577838338	11.0272310997629	2.82426883697289e-28	1.68220512602198e-26
TRINITY_DN7739_c0_g1_i3	gonads	soma	3.90819878200251	417.771688033368	210.839943407685	-6.75249813102733	0.612858212051829	-11.0180429963077	3.12785360452552e-28	1.85691951531618e-26
TRINITY_DN754_c1_g1_i1	gonads	soma	674.442325956372	15004.5720816632	7839.50720380978	-4.4756664861135	0.406508881357266	-11.0100091077223	3.41969150335846e-28	2.02354098206901e-26
TRINITY_DN10278_c0_g1_i13	gonads	soma	4.89809742854944	613.795408310511	309.34675286953	-6.95419252000135	0.631806294891559	-11.0068427241532	3.54199565535804e-28	2.08908518995335e-26
TRINITY_DN149_c0_g1_i12	gonads	soma	1949.61276659147	2133860.50400459	1067905.05838559	-10.0960157394787	0.917390046095154	-11.00515073436	3.60911879298445e-28	2.12176344105745e-26
TRINITY_DN1492_c0_g2_i1	gonads	soma	5240.39335356082	217.152795311678	2728.77307443625	4.59206993313793	0.417629561366534	10.9955576854093	4.01424302535036e-28	2.3522944485443e-26
TRINITY_DN95287_c0_g1_i1	gonads	soma	19.2888536490599	857.072487098638	438.180670373849	-5.47751241651141	0.498720206424875	-10.9831371296894	4.60643778673672e-28	2.6837143454959e-26
TRINITY_DN4922_c0_g1_i44	gonads	soma	18.1028514078247	996.684506961659	507.393679184742	-5.78727154238404	0.526926205063878	-10.9830778708044	4.60946132130793e-28	2.6837143454959e-26
TRINITY_DN1090_c0_g1_i5	gonads	soma	4002.51548748529	146.33317686118	2074.42433217323	4.77437242637804	0.434789935834667	10.9808715264135	4.72344649609911e-28	2.74126428541239e-26
TRINITY_DN701_c0_g1_i23	gonads	soma	4454.56062365939	213.883535426008	2334.2220795427	4.38081434415207	0.398975606957328	10.9801558485269	4.76101733883256e-28	2.75424092505563e-26
TRINITY_DN13178_c0_g1_i3	gonads	soma	5268.23469076582	150.392576871949	2709.31363381888	5.13028165277886	0.467652181243919	10.9702934328943	5.30997894579069e-28	3.06203148953605e-26
TRINITY_DN9968_c0_g1_i1	gonads	soma	40.0205401368604	937.539319095644	488.779929616252	-4.55035221130418	0.415486069189982	-10.9518767263976	6.50849518864183e-28	3.74124832954723e-26
TRINITY_DN1801_c0_g1_i22	gonads	soma	2680.42894882234	83.7829926730851	1382.10597074771	4.99797882075	0.456675252424292	10.9442734070171	7.07829701113268e-28	4.0559089867272e-26
TRINITY_DN1820_c0_g2_i2	gonads	soma	4526.86988085048	149.60243674685	2338.23615879866	4.917896228941	0.449864606407955	10.931947432382	8.10892253726941e-28	4.63180632120937e-26
TRINITY_DN3306_c4_g1_i6	gonads	soma	3.40391826009726	398.072259008166	200.738088634131	-6.86390508947405	0.628223206966454	-10.925901834506	8.66750663145825e-28	4.93530008100046e-26
TRINITY_DN7467_c0_g1_i1	gonads	soma	44.9372999626734	1124.50346498529	584.720382473979	-4.64634314677607	0.425481100703322	-10.9202104138013	9.22817707386954e-28	5.2380753064751e-26
TRINITY_DN1724_c0_g1_i5	gonads	soma	5167.36717725825	236.005251551734	2701.68621440499	4.45259261616375	0.407909719824286	10.9156325524231	9.70513183573846e-28	5.49158819217864e-26
TRINITY_DN815_c1_g2_i1	gonads	soma	224.58375767947	4882.17700442594	2553.3803810527	-4.4425157855055	0.40722186976375	-10.9093251501518	1.04025697850616e-27	5.86789193452059e-26
TRINITY_DN2362_c0_g1_i5	gonads	soma	40.8376879225353	1363.68417484187	702.260931382203	-5.05982555628749	0.46545831297988	-10.8706309785173	1.59096716194427e-27	8.94647279544249e-26
TRINITY_DN1267_c0_g1_i4	gonads	soma	3404.19735499016	162.269508422525	1783.23343170634	4.39059894425857	0.404049855174694	10.8664782031917	1.66504583927629e-27	9.33405108723708e-26
TRINITY_DN12565_c0_g1_i9	gonads	soma	11.9487430110648	1115.29822229174	563.6234826514	-6.53668490158272	0.601621620934094	-10.8651096871048	1.69019949565162e-27	9.44581551474195e-26
TRINITY_DN6517_c0_g1_i7	gonads	soma	32.9184987501598	4875.09278035118	2454.00563955067	-7.21345878489835	0.664289582844756	-10.8589069754901	1.80901450519637e-27	1.00690124250345e-25
TRINITY_DN84231_c0_g1_i1	gonads	soma	64.282140803524	5388.36879243252	2726.32546661802	-6.39089552639815	0.588549925256635	-10.8587143624416	1.8128337386432e-27	1.00690124250345e-25
TRINITY_DN10406_c1_g1_i1	gonads	soma	131.538717357715	2831.31977928612	1481.42924832192	-4.42840032416046	0.407916469099241	-10.8561449699229	1.86455238228501e-27	1.03246024422124e-25
TRINITY_DN2531_c0_g1_i5	gonads	soma	23.8927956855769	704.548959738258	364.220877711917	-4.88074472047733	0.449948264391206	-10.8473464767802	2.05299067564117e-27	1.13333848060471e-25
TRINITY_DN67_c5_g1_i2	gonads	soma	9.88022511925856	595.135521166911	302.507873143085	-5.9197771641779	0.545888941642892	-10.8442884854232	2.12281144120086e-27	1.16832057038979e-25
TRINITY_DN17642_c0_g1_i2	gonads	soma	3.75411031839404	535.059490804569	269.406800561481	-7.17476142585643	0.662044479115753	-10.8372800501853	2.29183824543766e-27	1.25752470030726e-25
TRINITY_DN648_c0_g2_i4	gonads	soma	64.6370726728471	1421.6342206506	743.135646661724	-4.45924755535374	0.411611989659871	-10.8336192029746	2.38536817186484e-27	1.30279192611149e-25
TRINITY_DN89754_c0_g1_i1	gonads	soma	5565.45927503344	102666.190432217	54115.824853625	-4.20532848595454	0.388178540920382	-10.8334903727125	2.38872767144758e-27	1.30279192611149e-25
TRINITY_DN15_c5_g2_i1	gonads	soma	2996.55937206329	105.260236979759	1550.90980452153	4.83053547049948	0.446676572407498	10.8143918192616	2.94237785680964e-27	1.59992900460217e-25
TRINITY_DN1963_c1_g1_i1	gonads	soma	17.2250260938064	735.085778432435	376.15540226312	-5.41948280121397	0.501293679264092	-10.8109936857171	3.053444007045e-27	1.65535061783125e-25
TRINITY_DN1090_c0_g1_i12	gonads	soma	2859.71988097613	90.7116165721561	1475.21574877414	4.97632655916572	0.460366296252399	10.8094936568454	3.10378487644114e-27	1.67761888829014e-25
TRINITY_DN95538_c0_g1_i1	gonads	soma	2580.89772622358	38249.3256139339	20415.1116700787	-3.88949077743987	0.359831274432274	-10.8092071306935	3.11349387479103e-27	1.67785814258456e-25
TRINITY_DN3635_c1_g2_i1	gonads	soma	56.8580493778429	1517.97558561409	787.416817495964	-4.73738719337254	0.438304915708298	-10.8084281594628	3.140041982692e-27	1.68714362553721e-25
TRINITY_DN2716_c0_g1_i4	gonads	soma	41.7808316269761	2365.83786408436	1203.80934785567	-5.82572871863141	0.539254494920932	-10.8033011750521	3.32046334136055e-27	1.77880561307738e-25
TRINITY_DN1380_c2_g2_i2	gonads	soma	104.466150077098	2114.79512048165	1109.63063527937	-4.33991799766426	0.402048095079747	-10.7945244630581	3.65348916181783e-27	1.95143741159397e-25
TRINITY_DN209_c1_g1_i1	gonads	soma	417.028740650981	9213.73339280923	4815.38106673011	-4.46574620222512	0.413848369662282	-10.7907787721125	3.80550964894567e-27	2.02665774157233e-25
TRINITY_DN3984_c0_g1_i4	gonads	soma	4.22570690785124	983.170462500839	493.698084704345	-7.88304824213604	0.730834752806224	-10.7863620495154	3.99283971531218e-27	2.12018617962339e-25
TRINITY_DN424_c1_g5_i1	gonads	soma	12485.2602013135	571.828594853536	6528.54439808351	4.44839899491729	0.41302598445847	10.7702642504435	4.75634097786524e-27	2.51821830661421e-25
TRINITY_DN12995_c0_g1_i1	gonads	soma	4134.03653193521	60315.6055804642	32224.8210561997	-3.86690948646071	0.359305508046964	-10.7621770327976	5.19286813150056e-27	2.74131962848631e-25
TRINITY_DN7662_c1_g2_i2	gonads	soma	3.16110919777641	671.002214784552	337.081661991164	-7.75555231278384	0.721042020625381	-10.7560337552272	5.55080999273437e-27	2.92175920169887e-25
TRINITY_DN23999_c0_g1_i1	gonads	soma	6.63039532276977	594.594782798315	300.612589060542	-6.49818758954207	0.604365876344879	-10.752075595072	5.7942850082357e-27	3.04107590272823e-25
TRINITY_DN474_c0_g1_i18	gonads	soma	97.728569656247	66904.7296696925	33501.2291196744	-9.41821745033705	0.876721870347846	-10.74253736433	6.42537590445814e-27	3.36255148849779e-25
TRINITY_DN701_c0_g1_i7	gonads	soma	9816.94331621551	403.274934350992	5110.10912528325	4.60520644104922	0.428801029886633	10.7397280325254	6.62392265854678e-27	3.45646592444688e-25
TRINITY_DN149_c10_g1_i1	gonads	soma	2217.77097448864	1919036.12692345	960626.948948967	-9.757014233178	0.90853269250088	-10.7393100036062	6.6539818340831e-27	3.46217382384318e-25
TRINITY_DN1876_c0_g1_i10	gonads	soma	20.9651148770159	2917.68562517023	1469.32537002363	-7.12545649216812	0.663707858710534	-10.7358326387932	6.90932785600022e-27	3.57780724072475e-25
TRINITY_DN371_c0_g1_i11	gonads	soma	5.81793787364758	598.306013536944	302.061975705296	-6.69768237006111	0.623867381362003	-10.7357470035362	6.91573719696064e-27	3.57780724072475e-25
TRINITY_DN9156_c0_g1_i1	gonads	soma	5.32767888692681	3953.4059231057	1979.36680099631	-9.51959970864821	0.887256680335306	-10.7292510945656	7.41950305025045e-27	3.82749121740413e-25
TRINITY_DN10236_c0_g1_i1	gonads	soma	7512.19175892661	299.199907558881	3905.69583324275	4.65023042989477	0.433900825331546	10.7172656939325	8.44634399776625e-27	4.3448281468055e-25
TRINITY_DN509_c1_g1_i1	gonads	soma	4413.42240787617	153.511202516754	2283.46680519646	4.84461182996333	0.452104916035573	10.7156804939103	8.59230374616213e-27	4.40738934650872e-25
TRINITY_DN6424_c0_g1_i6	gonads	soma	17.5005190885753	603.743192831817	310.621855960196	-5.11067885374809	0.477000801301324	-10.7141934349071	8.73149931508002e-27	4.46613723441113e-25
TRINITY_DN9840_c0_g1_i2	gonads	soma	20.1386853671829	701.087130756132	360.612908061657	-5.11855990665391	0.477769457298469	-10.7134514951973	8.80178200725144e-27	4.4894046987409e-25
TRINITY_DN1262_c0_g1_i8	gonads	soma	9.06776767013636	568.559334967866	288.813551319001	-5.97832561569255	0.558376604355064	-10.7066190973342	9.47594706794715e-27	4.8196902685202e-25
TRINITY_DN11617_c1_g1_i2	gonads	soma	5.01950195970986	1111.73265985915	558.376080909432	-7.77328089111348	0.726144166146392	-10.704872742235	9.6563248717474e-27	4.89767715553866e-25
TRINITY_DN438_c1_g1_i2	gonads	soma	5434.52585846339	248.376020680497	2841.45093957194	4.45192983608922	0.416008317964864	10.7015404352209	1.00100103077882e-26	5.06288426377435e-25
TRINITY_DN61_c0_g1_i19	gonads	soma	4.20704451058767	1751.50668334007	877.856863925328	-8.68082060904649	0.811292546144121	-10.6999881242646	1.01791261994439e-26	5.13407905552451e-25
TRINITY_DN3340_c2_g1_i2	gonads	soma	18.1075417443774	754.738306667228	386.422924205802	-5.37799313688033	0.503249436022105	-10.68653584471	1.1768480783838e-26	5.91921893202652e-25
TRINITY_DN3578_c0_g1_i23	gonads	soma	9.28258313656185	14555.8569168072	7282.56974997186	-10.6065329661904	0.992830041784298	-10.6831305659612	1.22083851364934e-26	6.12346896583065e-25
TRINITY_DN20470_c0_g1_i1	gonads	soma	428.192970334345	11344.2524120165	5886.22269117542	-4.72776171283921	0.442817536061453	-10.6765458181473	1.3105778714458e-26	6.55542362383125e-25
TRINITY_DN1434_c0_g1_i7	gonads	soma	11823.1828019827	363.132836965899	6093.15781947428	5.02560881473659	0.470926412891217	10.6717497196266	1.38002854653779e-26	6.88379528709637e-25
TRINITY_DN64_c5_g1_i1	gonads	soma	12395.5745903971	531.982800015354	6463.77869520621	4.54273420703052	0.425882341643908	10.6666413768074	1.45801631274281e-26	7.25283004803135e-25
TRINITY_DN4556_c0_g1_i2	gonads	soma	2701.77629652194	39518.680191865	21110.2282441935	-3.87056094211587	0.363136545887248	-10.6586929515975	1.58813616844385e-26	7.86171481634232e-25
TRINITY_DN860_c0_g2_i2	gonads	soma	74.7836080116636	64152.6484723446	32113.7160401781	-9.7434465578314	0.914136312551223	-10.6586363806497	1.58910234869459e-26	7.86171481634232e-25
TRINITY_DN25703_c0_g1_i3	gonads	soma	7.00394011488282	504.527638045211	255.765789080047	-6.1799318706289	0.579872021793083	-10.6574065282875	1.61025175068759e-26	7.94463990455045e-25
TRINITY_DN441_c0_g3_i1	gonads	soma	11708.4345120794	463.89170308193	6086.16310758066	4.65787214179747	0.437634499974141	10.6432928438519	1.87387596759716e-26	9.22018264817441e-25
TRINITY_DN16757_c0_g1_i2	gonads	soma	1200.50837583957	25913.3563151657	13556.9323455027	-4.43204762694268	0.416778505023291	-10.6340599947567	2.06904561944175e-26	1.01529021764856e-24
TRINITY_DN1170_c0_g1_i8	gonads	soma	20.7877231540648	1031.40653023338	526.09712669372	-5.62883355295993	0.529339397384203	-10.6336947160471	2.07716824344215e-26	1.01652122659478e-24
TRINITY_DN12190_c0_g1_i3	gonads	soma	119.870108203498	4182.85775708164	2151.36393264257	-5.12573395107467	0.482109870744435	-10.6318792916642	2.11800881460422e-26	1.03371389773689e-24
TRINITY_DN3905_c0_g2_i1	gonads	soma	2125.14666943292	80.4668319970056	1102.80675071496	4.72228040194063	0.444469124360312	10.62454092562	2.29136761170221e-26	1.1153170254057e-24
TRINITY_DN3154_c0_g1_i1	gonads	soma	3664.10035161526	130.100542752923	1897.10044718409	4.8173910026089	0.453639030739388	10.6194367683861	2.42016934495765e-26	1.17485271659915e-24
TRINITY_DN1287_c0_g1_i1	gonads	soma	2133.04275324385	64.2341978887484	1098.6384755663	5.05481853670853	0.476287823049122	10.6129493388018	2.5942825795119e-26	1.25541847993885e-24
TRINITY_DN2797_c1_g3_i4	gonads	soma	19.9425817724946	1013.84798356624	516.895282669369	-5.66342310131751	0.533643631889819	-10.612743716741	2.59999961328253e-26	1.25541847993885e-24
TRINITY_DN37_c31_g1_i1	gonads	soma	13.2934745779876	1057.8000792056	535.546776891795	-6.3211099751123	0.595641729760704	-10.6122685152563	2.61325975533985e-26	1.25846527632816e-24
TRINITY_DN7744_c0_g1_i6	gonads	soma	0.56031718816957	947.186532642151	473.87342491516	-10.6303032689634	1.00198116279785	-10.609284549103	2.69807086090452e-26	1.29586124876388e-24
TRINITY_DN1552_c0_g1_i1	gonads	soma	2169.97219290991	72.202363669421	1121.08727828966	4.90883807851327	0.462728471296359	10.6084634575454	2.72188310088431e-26	1.30383961131514e-24
TRINITY_DN13472_c0_g1_i3	gonads	soma	10.2491290492925	12113.4234663942	6061.83629772174	-10.199162698724	0.962427903023643	-10.5973264768005	3.06620506079106e-26	1.46490171598268e-24
TRINITY_DN3578_c0_g1_i9	gonads	soma	280.63932397498	275018.384978593	137649.512151284	-9.9362981133004	0.937883859984018	-10.5943801117014	3.16430434180037e-26	1.50779101886787e-24
TRINITY_DN3875_c1_g1_i2	gonads	soma	2.03114362280549	328.842852677503	165.436998150154	-7.34458606092467	0.693329500191948	-10.5932115377917	3.20406812509351e-26	1.52273127404378e-24
TRINITY_DN6560_c0_g3_i1	gonads	soma	12.5557656668669	11778.7185687504	5895.63716720861	-9.86710668216792	0.931924547263365	-10.5878815094452	3.39181062922178e-26	1.60773599642196e-24
TRINITY_DN10226_c2_g1_i1	gonads	soma	627.781960349163	16169.3903493907	8398.58615486996	-4.68699592113694	0.442688696760275	-10.5875662862814	3.4032492843707e-26	1.60894607812272e-24
TRINITY_DN3958_c0_g2_i1	gonads	soma	2.08718028906981	1093.56661029374	547.826895291405	-8.99438155299775	0.849992182364961	-10.581722678875	3.62236017335666e-26	1.70807488695232e-24
TRINITY_DN1742_c0_g1_i1	gonads	soma	24.4484225371938	963.71546929732	494.081945917257	-5.30410323037542	0.501323103671355	-10.5802090339179	3.68135991419705e-26	1.73138659652899e-24
TRINITY_DN3490_c0_g1_i2	gonads	soma	3436.41507382794	51578.1219694382	27507.2685216331	-3.90779519164443	0.369418194497916	-10.5782423547265	3.75944329387562e-26	1.76352952648202e-24
TRINITY_DN1024_c0_g1_i14	gonads	soma	3657.16034460554	117.781640349388	1887.47099247746	4.95485217497	0.468546040188911	10.5749526193248	3.89374260742189e-26	1.82180871815473e-24
TRINITY_DN10493_c0_g1_i1	gonads	soma	75.7312936292363	1815.9853170505	945.858305339868	-4.58465243086499	0.43357973077612	-10.5739546972326	3.93541381849058e-26	1.83656025802601e-24
TRINITY_DN4397_c0_g1_i2	gonads	soma	28.3752837164598	2612.53980293384	1320.45754332515	-6.52824823248706	0.618029070047341	-10.5630115942394	4.42241410542479e-26	2.05852576367421e-24
TRINITY_DN14063_c0_g1_i1	gonads	soma	2826.96969012265	39406.7981165835	21116.8839033531	-3.80111677801827	0.359928373289405	-10.5607589178915	4.52984559698441e-26	2.10312600575889e-24
TRINITY_DN1885_c0_g1_i1	gonads	soma	4085.35425495488	60728.7705106411	32407.062382798	-3.89384910709155	0.368935068619577	-10.5542937993424	4.85274905166684e-26	2.24728202246884e-24
TRINITY_DN14880_c0_g1_i1	gonads	soma	1506.88960653791	22048.1161243419	11777.5028654399	-3.87098973818442	0.366802584268786	-10.5533327849943	4.90265658051507e-26	2.26460210978027e-24
TRINITY_DN2070_c0_g2_i1	gonads	soma	1927.05225438235	28.2083331744707	977.630293778408	6.08891552298926	0.577012761701632	10.5524798187008	4.94737893404546e-26	2.27944504729672e-24
TRINITY_DN2102_c0_g1_i5	gonads	soma	2811.95660337484	81.8026764255193	1446.87963990018	5.10322646215514	0.485128315119914	10.5193333456402	7.03697109912318e-26	3.23397044903105e-24
TRINITY_DN2126_c0_g1_i1	gonads	soma	70.4922858665482	7519.55711313294	3795.02469949974	-6.73850345816144	0.641048254295245	-10.5116945768296	7.63098752135473e-26	3.49808331770051e-24
TRINITY_DN80061_c0_g1_i1	gonads	soma	5.88330573854368	904.871549913036	455.37742782579	-7.28004371868981	0.692845599754003	-10.5074546497439	7.98187648951344e-26	3.64544154647759e-24
TRINITY_DN16170_c0_g1_i6	gonads	soma	10346.1978751987	409.205951224052	5377.70191321138	4.66066451544999	0.443563301621063	10.5073266846399	7.99271162507098e-26	3.64544154647759e-24
TRINITY_DN1412_c0_g1_i7	gonads	soma	4095.17484150974	69344.5995821071	36719.8872118084	-4.08177353397297	0.389007266451508	-10.4927950863401	9.32288996834794e-26	4.24144644866523e-24
TRINITY_DN124_c0_g2_i1	gonads	soma	3754.05823968566	53190.2505856866	28472.1544126861	-3.82464370455449	0.364636679222256	-10.48891656405	9.71358046431885e-26	4.40811532499803e-24
TRINITY_DN7470_c0_g2_i3	gonads	soma	2772.62386057913	141.1873341784	1456.90559737876	4.295757310582	0.409754139955213	10.4837435225219	1.02600313801391e-25	4.64445970500445e-24
TRINITY_DN6076_c0_g1_i1	gonads	soma	2850.58180773217	42385.8040223408	22618.1929150365	-3.894268837754	0.371526478402314	-10.4818069885641	1.0472341769794e-25	4.72874544702395e-24
TRINITY_DN40957_c0_g1_i5	gonads	soma	9.67009998938577	1448.69927849301	729.1846892412	-7.23685662131651	0.690643573160961	-10.4784246209584	1.08536603682901e-25	4.88873702210518e-24
TRINITY_DN14461_c0_g1_i1	gonads	soma	6.3455711293691	397.282118883067	201.813845006218	-5.97514508132617	0.570372414642111	-10.4758661673275	1.11512055102997e-25	5.01029474379644e-24
TRINITY_DN5820_c0_g1_i10	gonads	soma	4.81870802846886	642.050642275391	323.43467515193	-7.07542738047615	0.675799298994899	-10.4697169573855	1.18998276287484e-25	5.33342026915218e-24
TRINITY_DN1090_c0_g1_i9	gonads	soma	1727.25259501844	48.8435706308181	888.048082824632	5.14656847690947	0.491711637732195	10.4666395545279	1.22929700438418e-25	5.49601996503319e-24
TRINITY_DN3244_c0_g1_i4	gonads	soma	1692.31272911437	39700.9945400271	20696.6536345707	-4.55205252140284	0.435693432765647	-10.447833680916	1.499102828269e-25	6.68577707178987e-24
TRINITY_DN1787_c0_g1_i1	gonads	soma	2203.48304961253	30368.5685281114	16286.025788862	-3.78472548739759	0.362666458746088	-10.4358299371913	1.70120579279685e-25	7.56848483788022e-24
TRINITY_DN2594_c0_g1_i8	gonads	soma	3.06305740043226	317.017787852155	160.040422626294	-6.70231861116927	0.642654905293948	-10.4291098627866	1.82590743134927e-25	8.09440842134502e-24
TRINITY_DN1476_c3_g2_i1	gonads	soma	134.059971543821	28001.2072164369	14067.6335939904	-7.70719574144481	0.739017053493336	-10.4289822609815	1.82836087940029e-25	8.09440842134502e-24
TRINITY_DN1185_c0_g1_i34	gonads	soma	2295.97754921501	92.8376011257685	1194.40757517039	4.62959062505215	0.443994205710778	10.4271419885779	1.86410997399398e-25	8.2325461705144e-24
TRINITY_DN1943_c0_g1_i1	gonads	soma	1961.11380022766	75.6172918611379	1018.3655460444	4.69540785969525	0.450612565952055	10.420055307989	2.00836372164536e-25	8.84803939363321e-24
TRINITY_DN275_c2_g2_i1	gonads	soma	70.5483720072862	1832.60805528649	951.578213646887	-4.70018826523775	0.451089925214197	-10.4196258938966	2.01745180604433e-25	8.86650481845746e-24
TRINITY_DN2070_c0_g2_i2	gonads	soma	9885.58673841666	408.415811098953	5147.0012747578	4.59759144453552	0.441679887597771	10.4093294117174	2.24799552962715e-25	9.85203436543079e-24
TRINITY_DN1122_c0_g1_i10	gonads	soma	16728.9470418096	897.505921095825	8813.22648145271	4.22021968855455	0.405442913424279	10.4089122015021	2.25786823283027e-25	9.85203436543079e-24
TRINITY_DN1801_c0_g1_i20	gonads	soma	4090.52355083744	185.134463882941	2137.82900736019	4.46457446300881	0.428918708882572	10.4089058615326	2.25801859040911e-25	9.85203436543079e-24
TRINITY_DN10278_c0_g1_i4	gonads	soma	23.024351044664	20769.4823658757	10396.2533584602	-9.81356421427086	0.943207284342465	-10.4044618581505	2.36589059898133e-25	1.0279960971231e-23
TRINITY_DN783_c0_g1_i8	gonads	soma	1883.08500328159	71.0640542721821	977.074528776885	4.72737701635521	0.454363293042168	10.4043990541209	2.36745111006978e-25	1.0279960971231e-23
TRINITY_DN39799_c0_g1_i7	gonads	soma	7.62962516794849	486.013419207657	246.821522187803	-6.00209762188992	0.577455687961274	-10.3940401783564	2.63930761575133e-25	1.14330007173228e-23
TRINITY_DN9017_c0_g1_i3	gonads	soma	35.7342051751394	38114.0152225262	19074.8747138507	-10.0565774641145	0.967592039804006	-10.3934065705538	2.65690534451821e-25	1.1481762547301e-23
TRINITY_DN275_c3_g1_i2	gonads	soma	5715.23795199743	275.394177732501	2995.31606486496	4.37600565123425	0.421198815150455	10.3894063654265	2.7707219864541e-25	1.19451102401725e-23
TRINITY_DN4910_c0_g1_i1	gonads	soma	2350.30871405519	35145.8113937134	18748.0600538843	-3.90245148494014	0.375639585325892	-10.3888185308119	2.78784972255393e-25	1.19904025953169e-23
TRINITY_DN1267_c0_g1_i9	gonads	soma	3311.11963073596	144.254093097977	1727.68686191697	4.52194619491252	0.435481655324007	10.3837811297656	2.93899283778709e-25	1.26042714522157e-23
TRINITY_DN2439_c0_g1_i1	gonads	soma	16.795444635429	1063.53852698221	540.166985808818	-5.99020212198752	0.576890549075256	-10.3836024555952	2.94450037239037e-25	1.26042714522157e-23
TRINITY_DN4526_c0_g1_i1	gonads	soma	88.7726279462712	2247.26111767505	1168.01687281066	-4.66277065390411	0.449067910781411	-10.3832194239632	2.95634160287471e-25	1.26107055627634e-23
TRINITY_DN438_c0_g1_i3	gonads	soma	12276.9267305294	508.337636299477	6392.63218341442	4.59381840791404	0.442432108882396	10.3831035670495	2.95993254772985e-25	1.26107055627634e-23
TRINITY_DN346_c0_g1_i14	gonads	soma	1606.25686525521	21872.112965311	11739.1849152831	-3.76730564221901	0.362995784921919	-10.3783729693428	3.11030625541565e-25	1.32202618231951e-23
TRINITY_DN14099_c0_g1_i1	gonads	soma	2241.07066036621	33615.2939898097	17928.182325088	-3.90687101341747	0.376540132916566	-10.3757094447172	3.19827888107586e-25	1.35623502809463e-23
TRINITY_DN1090_c0_g1_i3	gonads	soma	1686.09270863351	39.4407929059946	862.766750769751	5.4221806418868	0.522829959664138	10.3708300216192	3.36588324775216e-25	1.42397308334225e-23
TRINITY_DN13808_c0_g1_i1	gonads	soma	36.9668139350599	840.49664965306	438.73173179406	-4.50809463071473	0.434802716473786	-10.3681381461344	3.46204254945251e-25	1.46124019680505e-23
TRINITY_DN1114_c0_g1_i4	gonads	soma	3467.65385787543	160.684262237508	1814.16906005647	4.4325377555781	0.42761531566593	10.3657132782423	3.55099168915186e-25	1.49529782594123e-23
TRINITY_DN667_c0_g1_i31	gonads	soma	397.619471960233	377386.266618268	188891.943045114	-9.89023016244496	0.954251193449622	-10.3643885701539	3.60053739274354e-25	1.51264340070551e-23
TRINITY_DN3875_c2_g1_i2	gonads	soma	7.31211704209976	365.066252423055	186.189184732577	-5.64460133000995	0.544889098030018	-10.3591746474968	3.80228750802131e-25	1.59370416453106e-23
TRINITY_DN6957_c0_g1_i2	gonads	soma	5.1922528205819	472.010503103469	238.601377962025	-6.52058021029778	0.629599164080557	-10.3567167529839	3.9012408312379e-25	1.63140341180657e-23
TRINITY_DN5486_c0_g1_i1	gonads	soma	4359.9213733929	84736.7740122861	44548.3476928395	-4.28063306351496	0.41389753009577	-10.3422532203187	4.53741441334383e-25	1.89306365858103e-23
TRINITY_DN223_c3_g1_i6	gonads	soma	3131.97310952583	163.210282788489	1647.59169615716	4.26168258720686	0.412173040900665	10.3395471423711	4.66737878505078e-25	1.94280983128539e-23
TRINITY_DN13_c9_g1_i2	gonads	soma	593.738631630848	10426.587985861	5510.16330874593	-4.13417274448142	0.400290387537574	-10.3279341028227	5.26829846275833e-25	2.18791468498085e-23
TRINITY_DN18075_c0_g2_i2	gonads	soma	7.72767696529265	766.360870526482	387.044273745887	-6.64340159732362	0.643739828020172	-10.3200102093348	5.72170734588929e-25	2.370777000275e-23
TRINITY_DN1820_c0_g1_i4	gonads	soma	2909.49080104298	121.591638603654	1515.54121982332	4.57949132840936	0.444257149808826	10.3081994974758	6.47021080727871e-25	2.67479696546565e-23
TRINITY_DN9004_c0_g2_i1	gonads	soma	1.55954703334829	369.967659284151	185.76360315875	-7.85847001519614	0.762564897263257	-10.3053130866621	6.66742169781658e-25	2.75004566474635e-23
TRINITY_DN819_c1_g1_i7	gonads	soma	19.0787285191871	1137.17053666096	578.124632590073	-5.902300926934	0.572790011749286	-10.3044759962006	6.7257210016541e-25	2.76778704947615e-23
TRINITY_DN315_c1_g1_i16	gonads	soma	1.90973909164507	629.7168420674	315.813290579522	-8.40152891493588	0.815620876347669	-10.3007771852993	6.98943098849702e-25	2.86978745824752e-23
TRINITY_DN218_c0_g1_i8	gonads	soma	5032.83501543128	240.704157446737	2636.76958643901	4.3868180857819	0.425897252323439	10.3001793551145	7.03300507826975e-25	2.88114531566132e-23
TRINITY_DN1708_c0_g1_i1	gonads	soma	11.2203158241023	435.340166570139	223.28024119712	-5.28192103849322	0.512940660235962	-10.2973334889526	7.24415047458829e-25	2.96094430346208e-23
TRINITY_DN2510_c0_g1_i16	gonads	soma	1645.76838505914	57.8512782930923	851.809831676117	4.8282828169946	0.468956639846915	10.2957979624102	7.36067325158259e-25	3.00179528302716e-23
TRINITY_DN49_c3_g1_i1	gonads	soma	1758.98464625711	23714.0101330022	12736.4973896297	-3.7529343424474	0.364694624564415	-10.2906214944348	7.76733951375464e-25	3.160521720799e-23
TRINITY_DN10278_c1_g1_i2	gonads	soma	64.329044169051	82102.222846154	41083.2759451615	-10.3165405272316	1.00257247499432	-10.2900695805458	7.81199014388704e-25	3.17156290438033e-23
TRINITY_DN8872_c0_g1_i6	gonads	soma	1.06459771007482	499.226195186747	250.145396448411	-8.92760145511622	0.867870814801399	-10.2867861239915	8.08293245708084e-25	3.27422053692087e-23
TRINITY_DN1519_c0_g1_i2	gonads	soma	1888.42231021399	24773.9119182681	13331.167114241	-3.71357340747984	0.361013594019872	-10.2865195909366	8.10533032490434e-25	3.27596464716613e-23
TRINITY_DN1218_c0_g1_i7	gonads	soma	6610.70030934751	247.388345524124	3429.04432743582	4.73974970629161	0.461037497737657	10.2806164998506	8.61746023050765e-25	3.47519715799114e-23
TRINITY_DN12497_c0_g1_i7	gonads	soma	4.5899205013325	316.274548517465	160.432234509399	-6.0998581801495	0.593477241401772	-10.2781669702141	8.8392679635584e-25	3.55672500035893e-23
TRINITY_DN15574_c0_g2_i1	gonads	soma	1667.01782938482	27382.1324363843	14524.5751328845	-4.03793045607231	0.393186893365101	-10.2697483670261	9.64559187618468e-25	3.87256612199725e-23
TRINITY_DN2347_c1_g2_i4	gonads	soma	2.31596781620617	462.654626169054	232.48529699263	-7.67254418354227	0.747339479810412	-10.2664778066973	9.97813536978195e-25	3.99721453850977e-23
TRINITY_DN2368_c1_g2_i2	gonads	soma	196.937346420235	180951.987962276	90574.4626543481	-9.84324261313563	0.959310836406345	-10.260743691804	1.05888070794516e-24	4.23248410127219e-23
TRINITY_DN364_c1_g5_i1	gonads	soma	63.0448417070508	1255.83115278145	659.437997244248	-4.31613017676448	0.420874832480471	-10.2551396369484	1.12213696715774e-24	4.47544803178968e-23
TRINITY_DN3546_c0_g2_i2	gonads	soma	23.0943102971656	2860.31825258569	1441.70628144143	-6.95679928305081	0.678390664664572	-10.2548570394768	1.12542412729484e-24	4.47869333470939e-23
TRINITY_DN7982_c0_g1_i5	gonads	soma	16.9075179679576	521.103475490789	269.005496729374	-4.94857001081694	0.483187108642986	-10.2415191181628	1.29191718239135e-24	5.12998781174567e-23
TRINITY_DN1334_c0_g1_i4	gonads	soma	2072.06454939861	36.8678715646047	1054.46621048161	5.81404273919327	0.568077520033262	10.2345939315691	1.38776125414741e-24	5.49851050959457e-23
TRINITY_DN4198_c0_g1_i1	gonads	soma	3710.79720095094	48475.2500136598	26093.0236073054	-3.70745331918762	0.362302403787793	-10.2330353881923	1.41028413645249e-24	5.57554909579589e-23
TRINITY_DN4441_c0_g1_i1	gonads	soma	2375.40538278769	55566.7586511983	28971.082016993	-4.54801648408276	0.444640985665429	-10.2285138588302	1.47769557935844e-24	5.82933199464997e-23
TRINITY_DN1496_c0_g1_i1	gonads	soma	1352.49440076195	18207.7879697558	9780.14118525888	-3.75086894439956	0.366776545180783	-10.2265779905604	1.50752440352323e-24	5.93407486404242e-23
TRINITY_DN25734_c0_g1_i6	gonads	soma	14.6756298883848	9194.24143068494	4604.45853028666	-9.28546112337951	0.9080336828937	-10.2258994333655	1.51812051680164e-24	5.96282173486493e-23
TRINITY_DN20369_c0_g1_i1	gonads	soma	1669.3338466755	25734.6742939659	13702.0040703207	-3.94640760902556	0.386038236638614	-10.222841248547	1.56679905968429e-24	6.14069925837738e-23
TRINITY_DN603_c1_g1_i1	gonads	soma	5021.16882078783	262.430803509914	2641.79981214887	4.25822929433899	0.416629733447511	10.220656262584	1.60252249975256e-24	6.26714360756362e-23
TRINITY_DN11176_c0_g1_i2	gonads	soma	1659.18301679592	23680.102528349	12669.6427725724	-3.83514546106055	0.375308314869101	-10.2186530623447	1.63598225852023e-24	6.38420921444522e-23
TRINITY_DN3915_c0_g1_i1	gonads	soma	72.4207368299305	2754.02343965915	1413.22208824454	-5.25036912989699	0.514085017490459	-10.2130366598253	1.73352932105758e-24	6.75032589599778e-23
TRINITY_DN665_c0_g1_i7	gonads	soma	2254.96671463581	85.9089772266975	1170.43784593125	4.71632087798097	0.461850638359941	10.2117881545621	1.75598449487103e-24	6.82309254262441e-23
TRINITY_DN3930_c0_g1_i1	gonads	soma	2990.53530675369	38421.1038409087	20705.8195738312	-3.68341847168366	0.360807474151276	-10.2088197600344	1.81053661512481e-24	7.01999710708028e-23
TRINITY_DN149_c24_g1_i1	gonads	soma	44.204330862579	53783.7236104343	26913.9639706484	-10.247035041257	1.00400554232188	-10.2061538600271	1.86095871976337e-24	7.20008109802463e-23
TRINITY_DN10537_c0_g1_i4	gonads	soma	15.3666333318729	2212.13409247115	1113.75036290151	-7.17582244454315	0.703532565158679	-10.199701904239	1.9888197945913e-24	7.67837100653833e-23
TRINITY_DN10278_c0_g1_i7	gonads	soma	78.9159534587234	73165.2266488176	36622.0713011382	-9.85561309235842	0.966468835705207	-10.1975487757627	2.03339658166656e-24	7.83376849026307e-23
TRINITY_DN1250_c7_g1_i1	gonads	soma	19.1020812530034	705.245298282538	362.173689767771	-5.21034827320008	0.51113250632636	-10.1937329532183	2.11484120069642e-24	8.13023983460937e-23
TRINITY_DN8839_c1_g3_i4	gonads	soma	9754.65005653135	381.750789253909	5068.20042289263	4.67485035144332	0.45862668855793	10.1931493915946	2.12757838545704e-24	8.16187750539633e-23
TRINITY_DN17450_c0_g1_i1	gonads	soma	1503.81252760229	20167.6372757765	10835.7249016894	-3.74532588167995	0.367549208227256	-10.1899985031779	2.19767595484887e-24	8.41296374512653e-23
TRINITY_DN13381_c0_g1_i1	gonads	soma	5.8739745399119	311.425008381597	158.649491460755	-5.73054640384033	0.562425715319895	-10.1889836252969	2.22073733835257e-24	8.48331033450421e-23
TRINITY_DN2846_c1_g1_i1	gonads	soma	20.6523465621935	27165.6489425657	13593.150644564	-10.3576206631484	1.01663851210552	-10.1881057424208	2.24087900627407e-24	8.54223077191677e-23
TRINITY_DN15737_c1_g1_i4	gonads	soma	1748.69789556645	26588.748442871	14168.7231692187	-3.92649306407525	0.385530355274578	-10.1846534529785	2.32185679252445e-24	8.8323237273614e-23
TRINITY_DN14982_c0_g1_i3	gonads	soma	5.09420102323775	398.726662696856	201.910431860047	-6.29593071775379	0.618196754700273	-10.1843477337669	2.32916601499858e-24	8.84155325651558e-23
TRINITY_DN13025_c0_g1_i1	gonads	soma	1951.50487251136	76.2098969549619	1013.85738473316	4.6801411274975	0.459563310607401	10.1838876591601	2.34020859316799e-24	8.86488640093993e-23
TRINITY_DN17932_c0_g1_i2	gonads	soma	39.418207817611	792.245684116065	415.831945966838	-4.32851567604419	0.42525647932708	-10.1786001776941	2.4709012763708e-24	9.34041950130397e-23
TRINITY_DN12804_c0_g1_i1	gonads	soma	24.8780039955711	674.614678007543	349.746341001557	-4.76340623784304	0.468291761615427	-10.1718770823794	2.64756570533286e-24	9.98739004717962e-23
TRINITY_DN4643_c0_g1_i3	gonads	soma	3015.81598705017	115.058084767132	1565.43703590865	4.71225359633079	0.463356140590648	10.169830900102	2.70377651317602e-24	1.01782289655048e-22
TRINITY_DN12357_c0_g1_i3	gonads	soma	0.373544792113047	1337.04122411314	668.707384452627	-11.7061269149331	1.15151174684714	-10.1658771150053	2.81576133917089e-24	1.05777988731053e-22
TRINITY_DN12052_c0_g1_i4	gonads	soma	2.53542414471074	498.139752514736	250.337588329723	-7.64861817590628	0.752443168075867	-10.165044352074	2.83992745791073e-24	1.06464940953188e-22
TRINITY_DN44_c0_g3_i6	gonads	soma	3869.87099835247	161.281833266151	2015.57641580931	4.58318510989304	0.451039121157424	10.1613915399001	2.94837922909525e-24	1.10302278308322e-22
TRINITY_DN28614_c0_g1_i20	gonads	soma	35.1364642434954	740.579790387354	387.858127315425	-4.39674769893802	0.432818249859524	-10.1584156868733	3.03975666820585e-24	1.13486338126192e-22
TRINITY_DN8535_c0_g1_i3	gonads	soma	70.6745163494729	1970.94106338104	1020.80778986526	-4.80032961099828	0.472565206573806	-10.1580259067349	3.05193129726457e-24	1.13706419752201e-22
TRINITY_DN12338_c0_g1_i4	gonads	soma	1.59223096579634	319.091905680539	160.342068323168	-7.63367214483895	0.752079559513153	-10.1500859161503	3.31071832512e-24	1.23094818712418e-22
TRINITY_DN5734_c0_g1_i1	gonads	soma	51.0214491069317	2275.83251792612	1163.42698351652	-5.47721158079865	0.539888640872679	-10.1450765327184	3.4850514509192e-24	1.29311120126627e-22
TRINITY_DN2084_c0_g1_i1	gonads	soma	5421.60084254518	74402.6147620453	39912.1078022952	-3.77855439928751	0.372460924386069	-10.1448344024698	3.493704492856e-24	1.29367090495181e-22
TRINITY_DN574_c0_g2_i2	gonads	soma	20615.5156803725	747.394748966331	10681.4552146694	4.78607560057595	0.472046697667612	10.138987570984	3.7092380506249e-24	1.37067700780949e-22
TRINITY_DN5355_c0_g1_i12	gonads	soma	314.038898936649	299043.361043942	149678.699971439	-9.8949395939774	0.97597256763734	-10.1385427440152	3.72616492151112e-24	1.37412766260289e-22
TRINITY_DN8100_c0_g1_i3	gonads	soma	41.3792932389677	943.579035353978	492.479164296473	-4.51265435736591	0.445304124998203	-10.1338705483227	3.90864298437436e-24	1.4384918397981e-22
TRINITY_DN7772_c0_g1_i5	gonads	soma	6.53234352542562	335.376406514024	170.954375019725	-5.6878405984148	0.561335695648554	-10.1326900150955	3.95613389673021e-24	1.45301656121894e-22
TRINITY_DN260_c3_g1_i2	gonads	soma	182.499241563935	15747.0930120003	7964.79612678212	-6.43162275930549	0.634823469794807	-10.1313562987587	4.01047500893318e-24	1.46999333981281e-22
TRINITY_DN8440_c0_g2_i1	gonads	soma	1234.33264402517	27279.7066617491	14257.0196528871	-4.46609501531092	0.440851765630932	-10.1306048052665	4.04141894548106e-24	1.47834288577426e-22
TRINITY_DN3932_c0_g1_i4	gonads	soma	4526.39295075631	57585.354765284	31055.8738580201	-3.6692668549658	0.362248179508598	-10.1291519530706	4.10191453631998e-24	1.49744690542633e-22
TRINITY_DN4440_c0_g1_i1	gonads	soma	3606.68613116659	206.80924322089	1906.74768719374	4.12366281238709	0.407272962212596	10.1250591003744	4.27720261711646e-24	1.55829593135066e-22
TRINITY_DN11501_c1_g1_i7	gonads	soma	13.9985490311339	453.251848444231	233.625198737682	-5.01843566014119	0.496157282178928	-10.1146064774101	4.75925732388283e-24	1.73043920408728e-22
TRINITY_DN8556_c1_g1_i10	gonads	soma	21909.7300974049	844.062212085642	11376.8961547453	4.69796649180586	0.464531997382345	10.1133323824388	4.82157873322099e-24	1.74958569383632e-22
TRINITY_DN7960_c0_g1_i1	gonads	soma	135.185543629081	3112.34370540995	1623.76462451952	-4.52435269501501	0.447462248085503	-10.1111383460231	4.93079850613964e-24	1.78563937101341e-22
TRINITY_DN64_c0_g3_i1	gonads	soma	6265.78018037979	186.122139039315	3225.95115970955	5.07316725030332	0.502594447509753	10.0939580121503	5.87516936771444e-24	2.1233870607027e-22
TRINITY_DN1046_c0_g2_i8	gonads	soma	3727.33729922308	185.825836492402	1956.58156785774	4.32580212199377	0.428654762864767	10.0915760111558	6.01951961762317e-24	2.17122393857177e-22
TRINITY_DN2179_c0_g1_i10	gonads	soma	17.3324090897823	1460.52930925318	738.930859171481	-6.4025022136681	0.634610343749356	-10.0888715047431	6.18767581333797e-24	2.22744027737795e-22
TRINITY_DN25201_c0_g1_i1	gonads	soma	2993.37831413194	39380.7052849122	21187.0417995221	-3.71765385038808	0.369094743527482	-10.0723565306242	7.32027685571003e-24	2.62992565528455e-22
TRINITY_DN29870_c0_g1_i1	gonads	soma	17.7106442184481	468.793109943026	243.251877080737	-4.72541083611571	0.469221512200943	-10.0707463601798	7.4411241248487e-24	2.66804820848783e-22
TRINITY_DN593_c0_g1_i11	gonads	soma	1.55954703334829	357.098086642383	179.328816837865	-7.80787683344577	0.77555306065806	-10.0674953520534	7.69117460560057e-24	2.75225491271956e-22
TRINITY_DN3876_c0_g1_i4	gonads	soma	22.8982067024773	1520.05466937729	771.476438039883	-6.0570598637919	0.601798307694692	-10.0649333611367	7.89407744477326e-24	2.81929113002977e-22
TRINITY_DN1673_c0_g1_i3	gonads	soma	26.1573676975978	2385.68792735042	1205.92264752401	-6.51488413870551	0.647450756314223	-10.0623623884435	8.10301982679857e-24	2.88821614180791e-22
TRINITY_DN6560_c0_g1_i5	gonads	soma	124.581779557307	125044.668442072	62584.6251108147	-9.97050712910992	0.991257065507659	-10.0584474764915	8.43174892793456e-24	2.99948286518882e-22
TRINITY_DN735_c0_g1_i8	gonads	soma	1720.50454548607	54.7326526482875	887.618599067178	4.97584013819257	0.494898943757653	10.0542549159879	8.79844602851014e-24	3.12379337722026e-22
TRINITY_DN12497_c0_g1_i5	gonads	soma	13.5689675727565	552.576102616111	283.072535094434	-5.35314524567315	0.532925325651045	-10.044831776635	9.68127224416678e-24	3.4305048243665e-22
TRINITY_DN1349_c0_g1_i4	gonads	soma	348.516400500948	5316.17636063274	2832.34638056684	-3.93091466099985	0.391570484771537	-10.0388431045648	1.02873572027937e-23	3.63814798576144e-22
TRINITY_DN13918_c1_g1_i3	gonads	soma	15.8382299213301	2658.05728101894	1336.94775547013	-7.39685034835262	0.737105136640566	-10.0350004099341	1.06958960108949e-23	3.77117396488527e-22
TRINITY_DN568_c0_g1_i4	gonads	soma	509.443554006539	6879.75605260089	3694.59980330371	-3.75543696301268	0.374237048994686	-10.0349149639271	1.07051605343294e-23	3.77117396488527e-22
TRINITY_DN1970_c0_g1_i4	gonads	soma	2263.13285898785	33790.5886710497	18026.8607650188	-3.90025101406971	0.38870345229883	-10.0340014759407	1.08047039021899e-23	3.79310844469928e-22
TRINITY_DN4031_c0_g1_i3	gonads	soma	67.1911592148214	1278.55540587063	672.873282542728	-4.25096700496551	0.423657987708493	-10.0339592980612	1.08093221266076e-23	3.79310844469928e-22
TRINITY_DN6826_c0_g2_i1	gonads	soma	1293.28814490572	34.2949502232148	663.791547564466	5.23537807993185	0.52199698392505	10.0295178730066	1.13067340637153e-23	3.95998130931708e-22
TRINITY_DN1261_c0_g1_i1	gonads	soma	20.4608343551107	1606.95628769518	813.708561025145	-6.30016289146132	0.628641937556908	-10.0218622320134	1.22178827816243e-23	4.27083404492031e-22
TRINITY_DN4337_c0_g1_i12	gonads	soma	1.30740677239566	989.303980339992	495.305693556194	-9.50514138634839	0.948766544255232	-10.0184196459096	1.26509576892298e-23	4.41369731943901e-22
TRINITY_DN18224_c0_g1_i3	gonads	soma	2026.09123901544	77.2494388365635	1051.670338926	4.71386285843892	0.470545374472579	10.0178709943171	1.27213682059419e-23	4.42972719432672e-22
TRINITY_DN44_c0_g2_i9	gonads	soma	3661.88199032613	236.748490886424	1949.31524060628	3.95086640201162	0.394586072607047	10.012685891086	1.34062530612007e-23	4.65925190363074e-22
TRINITY_DN209_c1_g2_i1	gonads	soma	466.154323778031	10282.8056592249	5374.47999150147	-4.46348416149807	0.445797229216463	-10.0123640726595	1.34499446350693e-23	4.66548175301149e-22
TRINITY_DN1090_c0_g1_i2	gonads	soma	2515.08847494679	113.275303550841	1314.18188924881	4.47430416780824	0.446892900381513	10.0120278572081	1.34957414353778e-23	4.6690945454743e-22
TRINITY_DN7833_c0_g2_i3	gonads	soma	6.12611480086452	321.815461262794	163.970788031829	-5.72105975811634	0.571425450130157	-10.0119092644775	1.35119320805685e-23	4.6690945454743e-22
TRINITY_DN8213_c0_g1_i1	gonads	soma	1080.42873619989	20.2401673937981	550.334451796842	5.74152387943276	0.573551458106547	10.0104773482525	1.37089465573443e-23	4.72815038693017e-22
TRINITY_DN3715_c0_g2_i3	gonads	soma	55.5459522688945	940.309775468308	497.927863868601	-4.08149523649351	0.407893557897198	-10.0062753075452	1.43036695666964e-23	4.92388868525041e-22
TRINITY_DN667_c0_g1_i15	gonads	soma	0.373544792113047	1158.24774497027	579.31064488119	-11.4988531132307	1.14946761563336	-10.0036338186829	1.46905301994548e-23	5.04746547099674e-22
TRINITY_DN2280_c2_g1_i2	gonads	soma	1.62491489824439	306.372967279636	153.99894108894	-7.56429895955609	0.756355493021919	-10.0009837032239	1.50890641923242e-23	5.17457737368208e-22
TRINITY_DN667_c0_g1_i17	gonads	soma	2607.93401741206	2554585.23534198	1278596.58467969	-9.93593216658318	0.994026396967757	-9.99564216492882	1.59251668891735e-23	5.45098292745301e-22
TRINITY_DN290_c1_g1_i5	gonads	soma	31142.2018690952	1222.88197885638	16182.5419239758	4.67052494851543	0.467311122461059	9.99446562264228	1.61154066707713e-23	5.50569186014447e-22
TRINITY_DN1501_c0_g1_i4	gonads	soma	1496.56592684851	51.9621962756229	774.264061562064	4.84614871235935	0.484924046440064	9.9936242550478	1.62528291613899e-23	5.54218413606944e-22
TRINITY_DN11240_c0_g1_i9	gonads	soma	56.0456908776679	49818.3955111839	24937.2206010308	-9.79445684611729	0.980100856865275	-9.99331525680284	1.63035893678098e-23	5.54904309554383e-22
TRINITY_DN2368_c1_g2_i1	gonads	soma	71.7112194125996	77205.6390260532	38638.6751227329	-10.071227391267	1.00893403183265	-9.98204746149099	1.82658107338646e-23	6.20523517745004e-22
TRINITY_DN28363_c0_g2_i3	gonads	soma	1.59223096579634	300.088815199617	150.840523082707	-7.54515806523836	0.756403245145223	-9.97504719032472	1.96008255310604e-23	6.64629490432418e-22
TRINITY_DN684_c0_g1_i3	gonads	soma	4847.89483935788	158.605178474305	2503.25000891609	4.93482506562758	0.494917423198186	9.9710069484692	2.04148479753452e-23	6.90821740643988e-22
TRINITY_DN1208_c1_g1_i4	gonads	soma	3.60002185478556	665.606970345269	334.603496100027	-7.55422967520119	0.757632363177218	-9.97083815628158	2.04495749149598e-23	6.90821740643988e-22
TRINITY_DN2933_c0_g1_i4	gonads	soma	6.40160779563342	322.309298840981	164.355453318307	-5.64923628708745	0.566849988376676	-9.96601641161805	2.14666749334899e-23	7.23830694638177e-22
TRINITY_DN9220_c0_g1_i1	gonads	soma	4.43583203772403	274.30773506049	139.371783549107	-5.94977071333878	0.597116989610315	-9.96416249556333	2.187093614661e-23	7.36091153915737e-22
TRINITY_DN5837_c0_g1_i4	gonads	soma	14.3253883556144	851.724143449764	433.024765902689	-5.90004520769188	0.592414649375407	-9.95931686347123	2.29635148499399e-23	7.71289316834802e-22
TRINITY_DN6299_c0_g1_i9	gonads	soma	1593.41133768602	66.6095841988637	830.010460942444	4.58161345434804	0.46004058330795	9.95915060667837	2.30019457166175e-23	7.71289316834802e-22
TRINITY_DN18296_c0_g1_i2	gonads	soma	5.21560555439817	287.671145280445	146.443375417422	-5.78218508847703	0.580990647462537	-9.95228600276199	2.46455689585588e-23	8.24874893036275e-22
TRINITY_DN9010_c0_g1_i4	gonads	soma	4.21637570921945	271.7348137191	137.97559471416	-6.00675817511693	0.603696490467014	-9.94996371516117	2.52275178692601e-23	8.42794586824156e-22
TRINITY_DN7882_c0_g1_i1	gonads	soma	2704.87253259956	34149.7636340782	18427.3180833389	-3.65823091088371	0.367719826929398	-9.94841899451369	2.56221284460506e-23	8.54401251883313e-22
TRINITY_DN29369_c0_g2_i10	gonads	soma	1.47082643463592	349.332421827804	175.40162413122	-7.92879277103754	0.797254925794228	-9.9451160657789	2.64865087322576e-23	8.81601495615787e-22
TRINITY_DN3578_c0_g1_i6	gonads	soma	12.8312586616358	23267.6080046807	11640.2196316712	-10.8190363172967	1.08794324546057	-9.9444859485447	2.66546609407119e-23	8.85570542483433e-22
TRINITY_DN12581_c0_g1_i1	gonads	soma	1.90973909164507	440.090939190369	221.000339141007	-7.88646723297079	0.793386760092214	-9.94025566049799	2.78112440235671e-23	9.21822018163018e-22
TRINITY_DN1674_c1_g1_i2	gonads	soma	34.5620760456678	7679.1450008288	3856.85353843723	-7.79833132898017	0.784530470044397	-9.94012549766085	2.78476083246905e-23	9.21822018163018e-22
TRINITY_DN1247_c0_g1_i2	gonads	soma	0	2781.48356756411	1390.74178378206	-15.188602230954	1.52841349227159	-9.93749551921325	2.85925288603828e-23	9.44753503786406e-22
TRINITY_DN2703_c0_g1_i2	gonads	soma	1579.30994757205	21400.4009721315	11489.8554598518	-3.76029685241903	0.378473460557843	-9.93543073502861	2.91911591602061e-23	9.62776537183701e-22
TRINITY_DN14881_c0_g1_i1	gonads	soma	3397.68031933623	142.772580363416	1770.22644984982	4.57172213981028	0.46016182688625	9.93503127094544	2.93083979232593e-23	9.64885747629919e-22
TRINITY_DN8541_c0_g2_i1	gonads	soma	1.84437122674897	273.912664997941	137.878518112345	-7.22804576917627	0.727561768229563	-9.93461460566417	2.94311818498143e-23	9.67169527685276e-22
TRINITY_DN667_c0_g1_i8	gonads	soma	513.436970438068	409445.648913116	204979.542941777	-9.63911001734526	0.970486619788688	-9.9322441142404	3.01394775120875e-23	9.88651303100303e-22
TRINITY_DN64_c2_g1_i9	gonads	soma	5025.46537748871	166.677077705434	2596.07122759707	4.91246004760341	0.494742886706879	9.92931920719843	3.10367289926314e-23	1.01624240844408e-21
TRINITY_DN2556_c1_g1_i1	gonads	soma	1380.87896620257	17550.1171622053	9465.49806420391	-3.66784207483723	0.369462999982937	-9.9274949724509	3.1609674906258e-23	1.03134709292526e-21
TRINITY_DN21534_c0_g1_i2	gonads	soma	1705.27373401633	78.4865157494398	891.880124882885	4.44257676583169	0.44750261722648	9.92748778401738	3.16119531989574e-23	1.03134709292526e-21
TRINITY_DN1578_c0_g1_i45	gonads	soma	3997.60622830258	102.983618185282	2050.29492324393	5.27825650216564	0.531796157624638	9.92533779435697	3.23007162207467e-23	1.05192278526809e-21
TRINITY_DN701_c0_g1_i19	gonads	soma	1839.23629693096	88.9288353558649	964.082566143414	4.37035297927395	0.440379460635762	9.92406179199321	3.27164963307302e-23	1.06355044714638e-21
TRINITY_DN64_c1_g2_i1	gonads	soma	2008.62014828249	70.2220474218552	1039.42109785217	4.83959296578517	0.488310844240251	9.91088570501635	3.73321825994788e-23	1.21142263499778e-21
TRINITY_DN509_c1_g2_i1	gonads	soma	2045.92628936854	77.1506713209262	1061.53848034473	4.72928418674666	0.477351754725567	9.90733592142248	3.86823042723027e-23	1.25298834250194e-21
TRINITY_DN6278_c2_g2_i10	gonads	soma	8.60550227931095	925.069782451243	466.837642365277	-6.75895204118881	0.682501779985593	-9.90320060605774	4.03161861457573e-23	1.30357951151627e-21
TRINITY_DN18055_c0_g1_i1	gonads	soma	2060.02802580383	26574.0640860269	14317.0460559154	-3.68930006818243	0.372542840795083	-9.90302232169782	4.03881430364293e-23	1.30357951151627e-21
TRINITY_DN6097_c0_g1_i1	gonads	soma	2487.89514630317	83.731125947857	1285.81313612551	4.89576752710907	0.494682915878462	9.89677906789065	4.29897719433303e-23	1.38508149569018e-21
TRINITY_DN16170_c0_g1_i1	gonads	soma	4652.88156014976	182.857845088463	2417.86970261911	4.66851687442929	0.47202925008472	9.89031267361373	4.58593301826878e-23	1.47491099754516e-21
TRINITY_DN287_c1_g1_i18	gonads	soma	3009.74037751296	161.921339150385	1585.83085833167	4.21721393681345	0.426450069754531	9.88911536405875	4.64110895246708e-23	1.49000992557307e-21
TRINITY_DN701_c0_g1_i22	gonads	soma	1582.44849562758	56.8117364114907	819.630116019538	4.79907465802366	0.48536209608201	9.88761730008017	4.71107108072888e-23	1.50979405413731e-21
TRINITY_DN2438_c0_g1_i1	gonads	soma	2325.70136429442	33280.0389731084	17802.8701687014	-3.8389449367146	0.388622700455612	-9.87833426151871	5.16848863514197e-23	1.65345978297731e-21
TRINITY_DN581_c0_g1_i15	gonads	soma	19.9892377656535	1273.45646397826	646.722850871959	-5.99823712159245	0.60741383356448	-9.87504200619379	5.34105777756603e-23	1.70565314247598e-21
TRINITY_DN15818_c0_g1_i1	gonads	soma	123.2086585987	3094.4419554055	1608.8253070021	-4.65125815368606	0.471063566891379	-9.87395010057864	5.39954210824803e-23	1.72129417172618e-21
TRINITY_DN24244_c0_g1_i2	gonads	soma	25.7978939151429	1933.83868786439	979.818290889767	-6.22440176767838	0.630620886041119	-9.87027531985759	5.60106618084014e-23	1.78239903930531e-21
TRINITY_DN1638_c0_g1_i9	gonads	soma	19.0226918529228	1517.77805058281	768.400371217867	-6.32327143681893	0.64072326301335	-9.86895872498885	5.6750651692885e-23	1.80277903544398e-21
TRINITY_DN703_c0_g2_i1	gonads	soma	7323.65117494108	307.365608370828	3815.50839165595	4.57464205197682	0.463722759617444	9.86503672097255	5.90128523379562e-23	1.87135852413901e-21
TRINITY_DN9586_c0_g1_i3	gonads	soma	5039.94268716954	218.187371258461	2629.065029214	4.53059838391182	0.459294158836662	9.86426301476878	5.946955461885e-23	1.88254410049566e-21
TRINITY_DN2183_c0_g1_i5	gonads	soma	1297.5502365931	25717.7569093793	13507.6535729862	-4.30896874897709	0.436930562306381	-9.86190740751065	6.08816737029787e-23	1.92388213916202e-21
TRINITY_DN4431_c0_g1_i9	gonads	soma	104.106676294643	1854.69280249144	979.399739393043	-4.1544265006718	0.421390878611509	-9.85884296869623	6.27685039150347e-23	1.9800510459748e-21
TRINITY_DN5584_c0_g1_i5	gonads	soma	2211.50907756167	31458.3102423465	16834.9096599541	-3.83036474595423	0.388620761370523	-9.85630498084029	6.43749280298141e-23	2.02719447275799e-21
TRINITY_DN84007_c0_g1_i1	gonads	soma	6653.92930731793	241.249861750151	3447.58958453404	4.78589952368042	0.485586211590269	9.85592137801205	6.46212452954611e-23	2.03141820931409e-21
TRINITY_DN4315_c0_g1_i6	gonads	soma	21.9597038601156	498.487921786876	260.223812823496	-4.50431397866049	0.457829726651528	-9.83840435963848	7.69210925205328e-23	2.4138825342622e-21
TRINITY_DN123_c0_g1_i20	gonads	soma	45.6376346047933	7399.04695126647	3722.34229293563	-7.3430909075445	0.74659795824768	-9.83540180685636	7.92506149774393e-23	2.4826831927275e-21
TRINITY_DN99_c0_g6_i1	gonads	soma	5176.54064579225	61586.7280418072	33381.6343437997	-3.57256375346472	0.363287832940443	-9.83397578869755	8.03813160879873e-23	2.51375559655473e-21
TRINITY_DN149_c0_g1_i18	gonads	soma	24.8267071403331	25234.5564325807	12629.6915698605	-9.98625650335852	1.01562258307297	-9.83264518709605	8.14507572738737e-23	2.54280838268626e-21
TRINITY_DN2510_c0_g1_i2	gonads	soma	2325.59971059894	111.939459122328	1218.76958486063	4.37809281346804	0.445286305822336	9.83208501187289	8.19051876707371e-23	2.5525942050844e-21
TRINITY_DN1221_c0_g1_i2	gonads	soma	2103.01475893114	80.565599512643	1091.79017922189	4.70593825871956	0.478915782120822	9.82623340972366	8.68048295080921e-23	2.70064441220451e-21
TRINITY_DN260_c3_g1_i1	gonads	soma	102.108018706391	17339.4510199397	8720.77951932304	-7.40876328984876	0.754210941436473	-9.8231978387081	8.94597462051346e-23	2.7784693388274e-21
TRINITY_DN2466_c0_g2_i1	gonads	soma	19.5970305762769	564.853070164056	292.225050370166	-4.85208686611447	0.494060986215191	-9.82082577149922	9.15901719678156e-23	2.83976582846102e-21
TRINITY_DN1049_c0_g2_i1	gonads	soma	3862.4511025186	47327.9947073535	25595.222904936	-3.61511288073266	0.368229792052327	-9.81754588781056	9.46188951877278e-23	2.92865698318665e-21
TRINITY_DN3873_c0_g2_i7	gonads	soma	66.1546045751156	1059.86923109917	563.011917837142	-4.00146925452971	0.407612636613518	-9.81684299037996	9.52807559566234e-23	2.94411032100099e-21
TRINITY_DN32999_c0_g1_i5	gonads	soma	0.747089584226094	539.513960877887	270.130525231057	-9.4132589537355	0.959167020979373	-9.813993546321	9.8011117057311e-23	3.02331737062475e-21
TRINITY_DN625_c2_g3_i3	gonads	soma	9.04441493632009	1047.35279366436	528.19860430034	-6.86585916430351	0.699947732542279	-9.80910265880286	1.02879326747683e-22	3.16808838336786e-21
TRINITY_DN9074_c0_g1_i2	gonads	soma	260.406683453322	3314.32823816907	1787.3674608112	-3.66988323149393	0.374652109133506	-9.79544260402438	1.17780444824994e-22	3.62079883607158e-21
TRINITY_DN9183_c1_g1_i1	gonads	soma	2029.63631264238	58.6932851434192	1044.1647988929	5.10802743726199	0.521662828859158	9.7918179227623	1.22080883555177e-22	3.74664162463321e-21
TRINITY_DN58769_c0_g1_i1	gonads	soma	2.62414474342311	271.880482025147	137.252313384285	-6.69471884996575	0.684047399884801	-9.78692244293773	1.28136694518046e-22	3.92583947146913e-21
TRINITY_DN578_c5_g2_i1	gonads	soma	6.10276206704825	735.085778432435	370.594270249741	-6.92697229398002	0.708052641519247	-9.78313177268434	1.33029263046128e-22	4.06885281414907e-21
TRINITY_DN665_c0_g1_i1	gonads	soma	1207.04116463526	39.3420253903572	623.191595012809	4.94238562623198	0.50568377045222	9.77366867402553	1.4606497981512e-22	4.4600313482502e-21
TRINITY_DN2795_c0_g1_i6	gonads	soma	1555.01117053428	18660.042211174	10107.5266908541	-3.58495634124817	0.366985664983589	-9.76865497296325	1.53475993556889e-22	4.67843403254983e-21
TRINITY_DN8450_c0_g1_i2	gonads	soma	816.692388279732	12763.6298776119	6790.16113294581	-3.9661948004912	0.406165769394526	-9.76496568483265	1.59165882049407e-22	4.84372542230019e-21
TRINITY_DN7901_c0_g1_i2	gonads	soma	500.525233937932	6022.22669684483	3261.37596539138	-3.58881833614484	0.367562049156407	-9.76384353167458	1.60937602668692e-22	4.8894247844329e-21
TRINITY_DN21543_c1_g1_i5	gonads	soma	3.74477911976225	308.898987830617	156.321883475189	-6.35145610007406	0.651230610816805	-9.7530060697051	1.79085200798801e-22	5.43165114047553e-21
TRINITY_DN5496_c0_g1_i3	gonads	soma	10.0996814477631	456.323573298626	233.211627373195	-5.50485573055339	0.56477690973208	-9.74695607361992	1.90082296670631e-22	5.75555208330286e-21
TRINITY_DN9926_c0_g1_i1	gonads	soma	5.81793787364758	419.554469249659	212.686203561653	-6.18523362065893	0.634720260422393	-9.74481831814032	1.94125799348625e-22	5.86817337029308e-21
TRINITY_DN9657_c1_g1_i3	gonads	soma	135.61487771509	11853.2742476136	5994.44456266433	-6.45038414536295	0.662474203184132	-9.73680803623699	2.10048596485758e-22	6.33891656094603e-21
TRINITY_DN4740_c0_g1_i2	gonads	soma	22.2631904507798	861.865194574459	442.064192512619	-5.27834365678832	0.542225328161706	-9.73459442531644	2.14672321236496e-22	6.46767341202868e-21
TRINITY_DN1176_c0_g1_i4	gonads	soma	12.3363093383623	8707.30213491578	4359.81922212707	-9.45680947351969	0.971802884079166	-9.73120128417864	2.21956074738965e-22	6.67601103870174e-21
TRINITY_DN870_c0_g1_i2	gonads	soma	118.189206113463	1847.95674768883	983.072976901145	-3.96724079916955	0.407718651200561	-9.73033926087923	2.23845136859533e-22	6.72166483103743e-21
TRINITY_DN10358_c0_g1_i3	gonads	soma	2793.05112046126	38571.4368265628	20682.243973512	-3.78764137015352	0.389354764501878	-9.72799543110575	2.29062304523814e-22	6.866938986776e-21
TRINITY_DN3134_c2_g1_i4	gonads	soma	4.33778024037987	334.191196326376	169.264488283378	-6.25489640520475	0.643309520827116	-9.72299678879726	2.40594261798737e-22	7.20072776593344e-21
TRINITY_DN8450_c0_g1_i3	gonads	soma	387.243505926123	5337.12997175232	2862.18673883922	-3.78464679391124	0.389338198762301	-9.72071788985145	2.46040652760995e-22	7.35158102234873e-21
TRINITY_DN465_c2_g1_i4	gonads	soma	87.2878294509245	1251.78168464031	669.53475704562	-3.84214201876869	0.395317302579924	-9.71913446159342	2.49896594297303e-22	7.4544936292278e-21
TRINITY_DN603_c1_g1_i73	gonads	soma	1549.96777162154	41.2235741222857	795.595672871913	5.2293032754736	0.538113468100202	9.7178450001178	2.53080808117835e-22	7.53706281675929e-21
TRINITY_DN9903_c0_g1_i1	gonads	soma	1611.253212379	20232.812799212	10922.0330057955	-3.65041511552741	0.375698409488458	-9.71634434252126	2.56837141623736e-22	7.63637130276025e-21
TRINITY_DN9042_c0_g1_i1	gonads	soma	2796.59688673084	126.191776983019	1461.39433185693	4.47099959484113	0.460230487274717	9.71469669755351	2.61024975612656e-22	7.74816267773503e-21
TRINITY_DN7081_c0_g1_i2	gonads	soma	1659.60746264748	27014.041911078	14336.8246868627	-4.0248460439694	0.414363692510768	-9.7133173507107	2.6458279154287e-22	7.84091752285885e-21
TRINITY_DN14937_c0_g2_i2	gonads	soma	3.65605852104988	248.724189952637	126.190124236844	-6.09254892915289	0.627930822259872	-9.70257982754581	2.93969869042074e-22	8.69756931167457e-21
TRINITY_DN9224_c0_g1_i2	gonads	soma	42.4205382152262	1039.53526212455	540.977900169889	-4.61695120344658	0.476452622228821	-9.6902629727353	3.31673566403644e-22	9.79708526406328e-21
TRINITY_DN1976_c0_g1_i12	gonads	soma	11755.8158537049	516.550237901834	6136.18304580338	4.50828097915017	0.465589344698937	9.68295565712603	3.56264506865486e-22	1.05063215404126e-20
TRINITY_DN6400_c0_g1_i4	gonads	soma	1415.22672152655	64.0366628574738	739.631692192011	4.4660965313277	0.461279021985851	9.6819849125172	3.59664223107084e-22	1.05893334760975e-20
TRINITY_DN1931_c0_g1_i6	gonads	soma	19.6156929735404	1326.90017298845	673.257932980994	-6.08484534350399	0.628524331091425	-9.68116116195172	3.62574308652383e-22	1.06576834525466e-20
TRINITY_DN11162_c0_g1_i7	gonads	soma	5.84129060746384	306.570502310911	156.205896459187	-5.71235247583055	0.59144401388469	-9.65831480533718	4.53258391371462e-22	1.3301701284543e-20
TRINITY_DN5136_c0_g1_i2	gonads	soma	41.6548851826838	25478.4785343686	12760.0667097756	-9.25465410172169	0.958508429982469	-9.65526625769057	4.66944685928335e-22	1.368117706813e-20
TRINITY_DN10558_c0_g2_i12	gonads	soma	4817.95211216918	59880.7735980959	32349.3628551326	-3.63561174502148	0.376598238016203	-9.6538203794386	4.73578084056664e-22	1.38531152956608e-20
TRINITY_DN1055_c2_g1_i8	gonads	soma	1.37277463729177	278.663437618171	140.018106127731	-7.63805773500758	0.791290697865031	-9.65265705209945	4.78982823490373e-22	1.39886161047422e-20
TRINITY_DN9170_c0_g1_i5	gonads	soma	3493.65590024758	191.860586815918	1842.75824353175	4.18753351872828	0.433847727322374	9.65208126033744	4.81680450500794e-22	1.404474704866e-20
TRINITY_DN644_c1_g1_i17	gonads	soma	3.18446193159268	251.593413840939	127.388937886266	-6.29417519068032	0.652271086130175	-9.64963084294093	4.93329979658693e-22	1.43612957261735e-20
TRINITY_DN15678_c0_g2_i1	gonads	soma	17.2950842952552	530.948224068572	274.121654181913	-4.9362624877496	0.511596445993683	-9.64874272760398	4.97620646485128e-22	1.44629487093198e-20
TRINITY_DN1980_c0_g2_i11	gonads	soma	9.97827691660271	600.281363849691	305.129820383147	-5.91937865214229	0.613515463455108	-9.64829577205176	4.99793928305268e-22	1.45028343907428e-20
TRINITY_DN4446_c0_g1_i3	gonads	soma	7887.28128494625	261.941931866546	4074.6116084064	4.91126385365167	0.509061656905345	9.64767977912128	5.02804539777797e-22	1.45668508828105e-20
TRINITY_DN984_c0_g1_i1	gonads	soma	2583.09184423836	31377.9201067488	16980.5059754936	-3.60259527679599	0.373456387474882	-9.6466291583734	5.07980818168162e-22	1.46933045919663e-20
TRINITY_DN1717_c0_g1_i11	gonads	soma	1088.20775949489	29.8404801498963	559.024119822393	5.19286192754126	0.538548405733876	9.64233088846487	5.29712725544641e-22	1.52974614376983e-20
TRINITY_DN39623_c0_g1_i4	gonads	soma	11.1456167605744	411.144332616028	211.144974688301	-5.20064296932547	0.5398451349477	-9.63358310125238	5.76822562607993e-22	1.66314110527754e-20
TRINITY_DN578_c7_g1_i3	gonads	soma	21.3479908677608	3151.80932799004	1586.5786594289	-7.21042051391332	0.748603492191772	-9.63182858365053	5.86758819685587e-22	1.68910046868791e-20
TRINITY_DN9042_c0_g1_i2	gonads	soma	8916.16962681395	341.011120840172	4628.59037382706	4.70930953241925	0.488953980900148	9.63139623845493	5.89233191498013e-22	1.69332244474224e-20
TRINITY_DN9056_c0_g1_i2	gonads	soma	2263.76457018826	105.754074557946	1184.7593223731	4.42059895579374	0.458985159788613	9.63124593795071	5.90095798659277e-22	1.69332244474224e-20
TRINITY_DN1055_c4_g1_i1	gonads	soma	5.31365735174233	286.03899830502	145.676327828381	-5.75740775594238	0.598140151069576	-9.62551627013696	6.23928142142166e-22	1.78757387179877e-20
TRINITY_DN46558_c0_g1_i2	gonads	soma	3306.23679170443	181.272598903447	1743.75469530394	4.18883713191614	0.435472697541765	9.61905799275601	6.64367866105571e-22	1.900427954435e-20
TRINITY_DN2358_c0_g1_i5	gonads	soma	1815.26890113081	93.6796079760954	954.47425455345	4.27637924399896	0.444586795807205	9.61877249690836	6.6621420162295e-22	1.90270355659097e-20
TRINITY_DN806_c0_g1_i19	gonads	soma	1321.62131454215	55.8709620455265	688.746138293838	4.56532752167459	0.47474066289333	9.61646616460234	6.8131690259163e-22	1.94277246539002e-20
TRINITY_DN32999_c0_g1_i4	gonads	soma	25.7932530530638	20679.1553363157	10352.4742946844	-9.64400660500211	1.00289065194784	-9.6162094903081	6.83018507569052e-22	1.94456228247686e-20
TRINITY_DN14727_c0_g1_i3	gonads	soma	7.10199191222697	564.203632410185	285.652812161206	-6.32386140504179	0.657728741423977	-9.61469524860763	6.93142995015508e-22	1.97028888708725e-20
TRINITY_DN2528_c0_g1_i7	gonads	soma	310.475657657181	4730.01157820733	2520.24361793226	-3.9290625194333	0.408824991845122	-9.61062214347643	7.21119381634322e-22	2.0466001008233e-20
TRINITY_DN34862_c0_g1_i2	gonads	soma	1.03191377762677	325.334122904968	163.183018341297	-8.32396632234278	0.866709302316484	-9.60410405206801	7.68231298322542e-22	2.1768957932279e-20
TRINITY_DN3141_c0_g1_i6	gonads	soma	62.372401711879	3076.59207212627	1569.48223691907	-5.62593880537896	0.586033815801052	-9.60002418578669	7.99256672545365e-22	2.26127196402796e-20
TRINITY_DN883_c3_g1_i2	gonads	soma	9.96894571797093	347.399006370647	178.683976044309	-5.12582823301232	0.533963013895364	-9.59959416592997	8.0259812073655e-22	2.26718317818669e-20
TRINITY_DN1181_c0_g1_i2	gonads	soma	27.2639805387525	3957.55912469729	1992.41155261802	-7.18499616345873	0.748495459209737	-9.59925150520574	8.05270641664218e-22	2.27118933155981e-20
TRINITY_DN3180_c0_g1_i1	gonads	soma	2.06382755525354	264.161718000977	133.112772778115	-7.01788918373757	0.731523428569982	-9.59352620798009	8.512491891955e-22	2.39713360322907e-20
TRINITY_DN12615_c0_g1_i17	gonads	soma	2.15254815396591	287.276075217896	144.714311685931	-7.03659669942635	0.734035311119816	-9.5861828345718	9.14042178963443e-22	2.56996300225017e-20
TRINITY_DN3578_c0_g1_i30	gonads	soma	36.7241038216863	38032.3217966667	19034.5229502442	-10.0142933634963	1.04538262058609	-9.57954835511023	9.74702262964031e-22	2.73626881790538e-20
TRINITY_DN308_c0_g1_i6	gonads	soma	4168.20575762335	186.465342376636	2177.33554999999	4.48376864351521	0.468159886453903	9.57743021829081	9.94894957857529e-22	2.78863204364184e-20
TRINITY_DN228_c0_g1_i2	gonads	soma	68.7087405915635	1632.94483473522	850.826787663391	-4.5696548095076	0.477322698648419	-9.57351247373523	1.03334054685371e-21	2.89191611775581e-20
TRINITY_DN8213_c0_g1_i4	gonads	soma	1199.70135084411	41.3223416379231	620.511846241016	4.85733705296415	0.507404356257373	9.57291160996722	1.0393655350428e-21	2.90428884923149e-20
TRINITY_DN2250_c0_g1_i5	gonads	soma	1466.54731320891	49.6855774811451	758.116445345025	4.88245898227421	0.510459950126929	9.56482282510148	1.123938198186e-21	3.13577025493897e-20
TRINITY_DN5763_c2_g1_i1	gonads	soma	2.86695380574395	658.875881477473	330.871417641608	-7.81585179686305	0.817256883267821	-9.56351908057498	1.1381925112104e-21	3.17065412315181e-20
TRINITY_DN9677_c0_g1_i1	gonads	soma	6.28953446310478	582.863519553785	294.576527008445	-6.54791876486007	0.68471131020209	-9.56303578938614	1.14352182721081e-21	3.18060671663689e-20
TRINITY_DN2923_c0_g1_i11	gonads	soma	34.2633292660298	1322.65316981604	678.458249541035	-5.26784606886747	0.551086416017768	-9.55901999351336	1.18877011063298e-21	3.30138963086371e-20
TRINITY_DN5992_c0_g1_i2	gonads	soma	5.02883315834165	252.929258269453	128.979045713897	-5.6503734166536	0.591204363969894	-9.55739463543834	1.20758352524522e-21	3.34850151479558e-20
TRINITY_DN2799_c0_g1_i8	gonads	soma	1170.55527848829	48.7448031151808	609.650040801736	4.58722028754237	0.479984087355535	9.5570257606155	1.21189407220886e-21	3.35531589686327e-20
TRINITY_DN1988_c0_g1_i1	gonads	soma	1359.25597708478	56.9105039271281	708.083240505952	4.57800996544341	0.479110412195946	9.55522954398058	1.23310258127129e-21	3.40882266245484e-20
TRINITY_DN574_c0_g2_i10	gonads	soma	4526.41393845383	207.500615830352	2366.95727714209	4.447208162609	0.465461677293817	9.55440239133103	1.2429921255711e-21	3.43092353928595e-20
TRINITY_DN10531_c0_g1_i1	gonads	soma	2287.56874422407	34495.0890738012	18391.3289090127	-3.9144689341622	0.409718511989929	-9.55404459308008	1.24729428382396e-21	3.43755823397267e-20
TRINITY_DN10091_c0_g1_i14	gonads	soma	62.7272841067284	1958.06155886964	1010.39442148818	-4.96572180718695	0.51994698559581	-9.55043868846879	1.29148244833426e-21	3.55393202005904e-20
TRINITY_DN8440_c0_g1_i3	gonads	soma	1204.51941570442	17311.0572909806	9257.78835334252	-3.84521625551676	0.403048092950729	-9.54034102324067	1.42363393586833e-21	3.91164486749131e-20
TRINITY_DN1163_c0_g2_i21	gonads	soma	14095.3606006492	323.697009994723	7209.52880532194	5.4444246349128	0.571466605024545	9.52710899822215	1.61724184620444e-21	4.43687850139755e-20
TRINITY_DN1515_c0_g1_i1	gonads	soma	28.2632103839312	3475.82967758281	1752.04644398337	-6.94570668938981	0.72917448800804	-9.52543842882396	1.64346716025551e-21	4.50200603188299e-20
TRINITY_DN2696_c0_g1_i1	gonads	soma	1192.51048990975	34.6900202857641	613.600255097756	5.10843662448038	0.536325229765911	9.52488591056969	1.65223307393999e-21	4.5191819138718e-20
TRINITY_DN10645_c0_g1_i1	gonads	soma	2795.06883624257	30511.7389370952	16653.4038866689	-3.44841581851183	0.362068442735585	-9.52420982192633	1.66302243108178e-21	4.54183215076891e-20
TRINITY_DN16852_c3_g1_i1	gonads	soma	3704.71009307671	159.941022902819	1932.32555798976	4.53499095508564	0.4761712766349	9.52386499902807	1.66855209707376e-21	4.55007120808954e-20
TRINITY_DN764_c0_g1_i10	gonads	soma	110.241973870719	6137.51211225216	3123.87704306144	-5.79985310734117	0.609000141649534	-9.52356610563624	1.67335994061347e-21	4.5563200668704e-20
TRINITY_DN474_c5_g1_i2	gonads	soma	19.5083099775645	616.212729476217	317.860519726891	-4.98483644175321	0.523504964381763	-9.522042350907	1.69808411776607e-21	4.61669806612466e-20
TRINITY_DN1070_c0_g1_i4	gonads	soma	1.06459771007482	358.038861008347	179.551729359211	-8.4463720131376	0.888029713151661	-9.51136193761018	1.8818243453174e-21	5.10857472573645e-20
TRINITY_DN1740_c1_g1_i1	gonads	soma	220.204011782484	2742.33411127021	1481.26906152635	-3.63857135397465	0.382718519958393	-9.50717345575598	1.959133567036e-21	5.31048375723367e-20
TRINITY_DN603_c1_g1_i77	gonads	soma	2722.96017508483	93.3314387039552	1408.14580689439	4.86906937368635	0.512156103321507	9.50700253713422	1.96235416450299e-21	5.31126260936555e-20
TRINITY_DN1501_c0_g1_i6	gonads	soma	2298.1961578765	96.8970011365375	1197.54657950652	4.56697267466759	0.480858380618874	9.49754201806736	2.1490286915517e-21	5.80783022655621e-20
TRINITY_DN806_c0_g1_i8	gonads	soma	4107.38672837405	164.052289638816	2135.71950900643	4.64518765136079	0.489110062063066	9.49722365507548	2.15560709804304e-21	5.81692663550898e-20
TRINITY_DN5926_c1_g1_i2	gonads	soma	1270.48270597035	48.8435706308181	659.663138300583	4.70338900620395	0.49529136451012	9.49620636098904	2.17676149377529e-21	5.86527088806386e-20
TRINITY_DN275_c5_g1_i3	gonads	soma	8.24597902238238	293.508360572686	150.877169797534	-5.1518737229923	0.542536846564243	-9.49589646420865	2.18324644137992e-21	5.87400346420004e-20
TRINITY_DN424_c1_g3_i1	gonads	soma	1549.37116860279	66.6095841988637	807.990376400827	4.54113511416485	0.478634070609176	9.48769716369162	2.36194326119597e-21	6.34535706683613e-20
TRINITY_DN2618_c0_g1_i2	gonads	soma	1155.58105024369	49.7843449967824	602.682697620236	4.536672089955	0.478286339404546	9.48526377651312	2.41770823091731e-21	6.48554710181033e-20
TRINITY_DN754_c1_g2_i1	gonads	soma	770.573627988955	14690.1321810872	7730.3529045381	-4.25288708537234	0.448510051056659	-9.48225591679123	2.48844089554887e-21	6.66541409699753e-20
TRINITY_DN48_c1_g1_i8	gonads	soma	5216.32450196308	191.709952575053	2704.01722726907	4.76750704898539	0.502958956562626	9.4789186806971	2.56931648395255e-21	6.8718779283499e-20
TRINITY_DN2880_c0_g3_i2	gonads	soma	1125.43559961927	15211.6676955614	8168.55164759031	-3.75667389976199	0.396419353650902	-9.47651487033659	2.62917684156242e-21	7.0216084174293e-20
TRINITY_DN603_c0_g1_i2	gonads	soma	2712.46137949827	88.4349977776782	1400.44818863797	4.93738472174132	0.521289871990767	9.47147640311103	2.75915867953365e-21	7.35789193082707e-20
TRINITY_DN12068_c0_g1_i3	gonads	soma	2899.56471152214	124.362094976319	1511.96340324923	4.54300430894167	0.479703108096723	9.47045001848447	2.78640640312451e-21	7.41962657961404e-20
TRINITY_DN5967_c0_g1_i1	gonads	soma	1465.15103741438	19045.8082582061	10255.4796478102	-3.70030645346462	0.390806007975616	-9.4683970510901	2.84170825451605e-21	7.55577259390926e-20
TRINITY_DN1090_c0_g1_i8	gonads	soma	1056.05925779251	24.6946374671165	540.376947629813	5.41275206776829	0.571771296107803	9.46663833007063	2.88994631103876e-21	7.67276508122858e-20
TRINITY_DN2918_c0_g1_i1	gonads	soma	2279.10187411345	28329.0695672699	15304.0857206917	-3.63576833421899	0.384094082093788	-9.46582752433871	2.91245695621787e-21	7.72120909315328e-20
TRINITY_DN783_c0_g1_i10	gonads	soma	3933.1976957845	105.260236979759	2019.22896638213	5.22312867039927	0.551832017332534	9.46506999656712	2.93364511589945e-21	7.7660105429227e-20
TRINITY_DN10558_c0_g2_i8	gonads	soma	740.909995693152	8044.86565694054	4392.88782631685	-3.44069880522058	0.363741518642794	-9.45918634215485	3.10348677996298e-21	8.20362556566273e-20
TRINITY_DN284_c0_g1_i1	gonads	soma	279.396839797218	4774.29197937956	2526.84440958839	-4.09458759237228	0.433593225887778	-9.44338460082867	3.60928407227785e-21	9.52672109281852e-20
TRINITY_DN5136_c0_g1_i7	gonads	soma	60.8924419765057	67576.6632781542	33818.7778600653	-10.1148748736026	1.0711433292139	-9.44306387178436	3.62035248530605e-21	9.54202655770548e-20
TRINITY_DN2862_c0_g1_i1	gonads	soma	5.91598967099173	771.356078968396	388.636034319694	-7.04160793536203	0.746114607715845	-9.43770281742535	3.81041308058482e-21	1.0028364774731e-19
TRINITY_DN3578_c0_g1_i26	gonads	soma	53.0153174096837	49161.7769359424	24607.396126676	-9.85552857025059	1.04434719441716	-9.43702307329973	3.83520576873169e-21	1.00789652909179e-19
TRINITY_DN4444_c0_g1_i3	gonads	soma	74.0409613916222	3485.92879385191	1779.98487762177	-5.55845733367236	0.589053594402202	-9.43625060010597	3.86357435523875e-21	1.01388030217838e-19
TRINITY_DN8855_c0_g1_i2	gonads	soma	63.7593957822497	65902.6769553427	32983.2181755625	-10.0123521020611	1.06127612215027	-9.434257393613	3.93773590538111e-21	1.03184636814379e-19
TRINITY_DN333_c0_g2_i2	gonads	soma	7538.88278602727	343.147037263422	3941.01491164535	4.45728134454837	0.473112949058382	9.42117807897569	4.46054846993296e-21	1.16715536336815e-19
TRINITY_DN9056_c1_g1_i2	gonads	soma	1240.9126825077	31.7220288818248	636.317355694764	5.2845864498462	0.560944708920885	9.42086869847191	4.47371228455726e-21	1.16891065420604e-19
TRINITY_DN13082_c0_g1_i10	gonads	soma	5.00548042452538	386.694130970595	195.84980569756	-6.28682149468862	0.667345042809066	-9.4206461296624	4.48320611048576e-21	1.16970335796204e-19
TRINITY_DN594_c0_g1_i1	gonads	soma	49.19100046642	1643.92789271024	846.55944658833	-5.06461609666842	0.538000566681829	-9.41377465065685	4.78632396938779e-21	1.24699234695978e-19
TRINITY_DN324_c7_g3_i1	gonads	soma	22.6927719091572	628.136561817202	325.41466686318	-4.79306820907493	0.509197769558176	-9.41297958401077	4.82267905841582e-21	1.25465876021171e-19
TRINITY_DN7248_c0_g1_i1	gonads	soma	1635.05669377218	87.494223411714	861.275458591948	4.22299913043915	0.448721880820033	9.41117273515095	4.90631748514583e-21	1.27458666719563e-19
TRINITY_DN3437_c0_g1_i5	gonads	soma	5214.64315460278	398.321660764668	2806.48240768373	3.71088100134686	0.394406023066048	9.40878380228343	5.01910635657689e-21	1.30201946702776e-19
TRINITY_DN6959_c0_g1_i2	gonads	soma	3.43660219254531	245.262360970511	124.349481581528	-6.15885070336947	0.654606394876113	-9.40847928095029	5.03366679364503e-21	1.30392853551546e-19
TRINITY_DN1819_c0_g1_i6	gonads	soma	984.301877131488	35.6307946517284	509.966335891608	4.7889797422339	0.509037704761286	9.40790770003904	5.06110935618353e-21	1.30916438732022e-19
TRINITY_DN3317_c0_g1_i1	gonads	soma	1058.21664470645	36.966639080242	547.591641893346	4.84259690869623	0.514758326441727	9.40751544937746	5.08002753730951e-21	1.31218343249734e-19
TRINITY_DN458_c0_g1_i11	gonads	soma	71.0805966506131	8230.69149343294	4150.88604504178	-6.85679578246959	0.728924298768078	-9.40673235075022	5.11800569398316e-21	1.32011010115318e-19
TRINITY_DN14159_c0_g1_i2	gonads	soma	3.15177799914463	292.276249594629	147.714013796887	-6.52006891388181	0.693673189752921	-9.39933820449972	5.49073303262774e-21	1.41423475137682e-19
TRINITY_DN191_c1_g1_i1	gonads	soma	71.244065787327	2560.81707654508	1316.0305711662	-5.16910397186525	0.550416445501271	-9.39126004339802	5.92866971024019e-21	1.52486395516078e-19
TRINITY_DN11651_c0_g1_i4	gonads	soma	1.21868617368329	242.091868600478	121.655277387081	-7.64050466803904	0.813944794087448	-9.38700600279061	6.1730000393809e-21	1.58545406685206e-19
TRINITY_DN12819_c0_g1_i6	gonads	soma	1206.48104534499	55.8709620455265	631.176003695256	4.43382860239628	0.472435783982422	9.38503972967732	6.28927258175526e-21	1.61302915917624e-19
TRINITY_DN7003_c0_g1_i3	gonads	soma	17.2810627600707	408.072607761632	212.676835260851	-4.56357534824572	0.486436268550241	-9.38165108832624	6.49475917153325e-21	1.66337488428504e-19
TRINITY_DN1252_c2_g1_i20	gonads	soma	72.9483206111784	6694.97968985973	3383.96400523545	-6.52143665533225	0.695324440422431	-9.37898378974033	6.6611617382694e-21	1.70358270614186e-19
TRINITY_DN11911_c0_g1_i1	gonads	soma	4.63193563241233	512.043901103287	258.33791836785	-6.80657569485516	0.725756670876414	-9.378591982676	6.68595766279574e-21	1.7075124880147e-19
TRINITY_DN9965_c0_g1_i2	gonads	soma	22.1371450575403	549.603145277353	285.870145167447	-4.63114023363354	0.494143785575054	-9.37204993531206	7.1137248882677e-21	1.81420023312483e-19
TRINITY_DN3955_c0_g1_i5	gonads	soma	2834.75266163711	34598.003168899	18716.3779152681	-3.60941450347432	0.385468704223175	-9.36370310722963	7.69899517615042e-21	1.96069909500078e-19
TRINITY_DN5663_c0_g1_i20	gonads	soma	2.28328388375812	254.415736938832	128.349510411295	-6.82149136263654	0.728515270521468	-9.36355302168716	7.70994343629251e-21	1.96072957585602e-19
TRINITY_DN1434_c0_g1_i10	gonads	soma	12136.3291711659	522.350484273304	6329.33982771961	4.53759464560053	0.484708997541684	9.36148218542263	7.86258549026778e-21	1.99674383551583e-19
TRINITY_DN10523_c1_g1_i1	gonads	soma	47.4493713735679	947.040864336105	497.245117854836	-4.32053957681753	0.461572789731579	-9.36047287217705	7.93806183366184e-21	2.01308803392318e-19
TRINITY_DN4271_c7_g1_i1	gonads	soma	7.0132713135146	1340.82915125109	673.921211282304	-7.59126046603266	0.811603106546837	-9.35341474767332	8.48627044132576e-21	2.14910348085434e-19
TRINITY_DN10640_c0_g1_i1	gonads	soma	109.247483836566	1965.39518470089	1037.32133426873	-4.16991707367115	0.445863388793854	-9.35245453759183	8.5636871416795e-21	2.16567993120657e-19
TRINITY_DN389_c0_g1_i36	gonads	soma	9.06776767013636	426.87319727646	217.970482473298	-5.56374434278996	0.595045719131962	-9.35011237608131	8.75546513913016e-21	2.21109075696276e-19
TRINITY_DN14021_c0_g1_i1	gonads	soma	0.877825314018299	506.700523389233	253.789174351625	-9.25481042496078	0.989835400923829	-9.34984788008503	8.77738739761033e-21	2.2135397438514e-19
TRINITY_DN2998_c0_g1_i1	gonads	soma	1828.61747236006	98.4303805963258	963.523926478192	4.21554468153331	0.451072796950034	9.34559722962028	9.13723268060588e-21	2.30108306185995e-19
TRINITY_DN2255_c1_g1_i1	gonads	soma	4156.24576364762	211.409381600255	2183.82757262394	4.29744911624968	0.460076750791746	9.34072219223032	9.56792421401318e-21	2.40620005198801e-19
TRINITY_DN11789_c0_g1_i1	gonads	soma	2319.65607365337	31680.4814195778	17000.0687466156	-3.77158124867302	0.403791496754093	-9.34041771308001	9.59548019884025e-21	2.40978307850764e-19
TRINITY_DN4702_c0_g2_i1	gonads	soma	21.7122539357156	1434.01988758382	727.866070759768	-6.04144652842745	0.646897556179762	-9.33910859720212	9.71485472956761e-21	2.43638330454682e-19
TRINITY_DN40_c0_g1_i2	gonads	soma	28.1978425190351	2682.36181435832	1355.27982843868	-6.57525932148556	0.704443198754741	-9.33398084204487	1.01967488038112e-20	2.55370028479404e-19
TRINITY_DN491_c0_g1_i4	gonads	soma	25.9799265001731	3162.49608341815	1594.23800495916	-6.93122845801417	0.74268063906244	-9.3327173127391	1.03190770127736e-20	2.58076695400955e-19
TRINITY_DN14215_c0_g1_i1	gonads	soma	18.9479927893949	617.995510692508	318.471751740952	-5.03159862883135	0.539293741837704	-9.32997778109869	1.05893103957973e-20	2.64469852878208e-19
TRINITY_DN5398_c0_g1_i1	gonads	soma	1248.25249629886	13127.2984870116	7187.77549165521	-3.39457490634171	0.363912651443706	-9.327993662421	1.07893863844735e-20	2.69095618820472e-19
TRINITY_DN4710_c0_g1_i1	gonads	soma	23.5192508934639	477.84771839571	250.683484644587	-4.34357378249733	0.465663198781262	-9.32771538284617	1.08177450281203e-20	2.69431787103403e-19
TRINITY_DN13293_c0_g1_i1	gonads	soma	24.5558055331697	1221.50419957228	623.030002552724	-5.64043043038904	0.606930925796164	-9.29336468229889	1.49486391980889e-20	3.71806332362356e-19
TRINITY_DN3578_c0_g1_i31	gonads	soma	3.03970466661599	1996.47274176367	999.756223215141	-9.38435031772989	1.00986344458793	-9.29269236154903	1.5043393562687e-20	3.73649831604353e-19
TRINITY_DN1163_c0_g2_i22	gonads	soma	1758.44264514489	71.6566593660062	915.049652255446	4.61958453150444	0.49767604165702	9.28231247805994	1.65839475551917e-20	4.11350052577886e-19
TRINITY_DN4600_c1_g1_i3	gonads	soma	63.5399394537451	62775.1164303935	31419.3281849236	-9.94719156376231	1.07169678816321	-9.28172191391084	1.667614184633e-20	4.13070999194934e-19
TRINITY_DN1310_c0_g1_i3	gonads	soma	6053.05110186952	65780.2731054976	35916.6621036836	-3.44192831669362	0.370924576389562	-9.27932128465587	1.70561551861035e-20	4.21906833271553e-19
TRINITY_DN512_c0_g1_i1	gonads	soma	1120.09375077374	29.741712634259	574.917731703999	5.23695303544909	0.564507096160756	9.27703667689192	1.74257494637553e-20	4.30461180818851e-19
TRINITY_DN1532_c0_g1_i1	gonads	soma	445.464800844732	5473.95443006118	2959.70961545295	-3.61933777347213	0.390306399057967	-9.27306798506933	1.80867073023569e-20	4.46179848942475e-19
TRINITY_DN8044_c0_g2_i1	gonads	soma	3209.99376266064	128.520262502725	1669.25701258168	4.64138216568491	0.500637683491683	9.27094047997691	1.84511722408797e-20	4.5455153165389e-19
TRINITY_DN2358_c2_g1_i1	gonads	soma	2589.11680008849	124.954700070143	1357.03575007931	4.37388194883589	0.471794349364386	9.27073830945306	1.84861817755448e-20	4.54795235611126e-19
TRINITY_DN11838_c0_g1_i1	gonads	soma	93.6145897596091	9978.94105613402	5036.27782294681	-6.73705533061222	0.726862712879011	-9.26867647939678	1.88469973737757e-20	4.63042851352724e-19
TRINITY_DN2799_c0_g1_i11	gonads	soma	1542.77311089115	81.4076063629699	812.090358627062	4.24242568035216	0.457770018027633	9.26759183275317	1.90395941294287e-20	4.671408277799e-19
TRINITY_DN5704_c0_g1_i1	gonads	soma	1157.9899837249	44.0927980105877	601.041390867743	4.71751453872594	0.509218621820716	9.26422235278518	1.96503986879821e-20	4.8147465364451e-19
TRINITY_DN2198_c0_g1_i10	gonads	soma	4.5899205013325	247.53401383017	126.061967165751	-5.74632233442858	0.620684133438695	-9.25804612177371	2.08207214616232e-20	5.09460545277852e-19
TRINITY_DN1509_c0_g2_i1	gonads	soma	1091.22880176424	11692.8145574585	6392.02167961136	-3.42156274245898	0.36958663847611	-9.25780963447939	2.08668771726738e-20	5.09900870398927e-19
TRINITY_DN8839_c1_g3_i3	gonads	soma	4338.72175142668	206.310439707884	2272.51609556728	4.39523958325322	0.474823137453097	9.25658258110343	2.11079928218758e-20	5.15097609199064e-19
TRINITY_DN4456_c0_g1_i4	gonads	soma	44.9185880909362	1985.47975191901	1015.19917000497	-5.46827614899079	0.590800388246962	-9.25570845546734	2.12814363747839e-20	5.18631182285616e-19
TRINITY_DN6195_c0_g2_i1	gonads	soma	6.3455711293691	458.735928529513	232.540749829441	-6.1806388127539	0.668191349079597	-9.24980369959511	2.24905334132962e-20	5.47360334024938e-19
TRINITY_DN336_c0_g1_i9	gonads	soma	2079.8123235209	92.0943617910789	1085.95334265599	4.49976048944164	0.486645270449398	9.2464897178314	2.31986267549737e-20	5.63835616982966e-19
TRINITY_DN2510_c0_g1_i9	gonads	soma	1615.89951586791	68.5899004464295	842.244708157171	4.55727563533716	0.493133849415357	9.24145775176477	2.43161501571684e-20	5.90204465007839e-19
TRINITY_DN637_c0_g1_i40	gonads	soma	2.03114362280549	208.441390196316	105.236266909561	-6.68673063688589	0.724209148968444	-9.23314852679008	2.62791318707829e-20	6.36996306270771e-19
TRINITY_DN971_c0_g1_i5	gonads	soma	11195.4770444081	530.553154006022	5863.01509920706	4.39934369057226	0.476501446453986	9.23259252057086	2.6415938960974e-20	6.39456426158229e-19
TRINITY_DN12732_c0_g1_i5	gonads	soma	4.89809742854944	336.218413364351	170.55825539645	-6.08678265833844	0.659473752361371	-9.22975726712938	2.71245878453804e-20	6.55734195081846e-19
TRINITY_DN638_c0_g1_i1	gonads	soma	89.8465073805042	4418.7372040666	2254.29185572355	-5.62118745455321	0.609371695415984	-9.22456276988043	2.84720106811818e-20	6.86728309877675e-19
TRINITY_DN5002_c0_g1_i1	gonads	soma	85.0184681534036	3514.10015810561	1799.55931312951	-5.37045689402534	0.582193438482975	-9.22452322379169	2.84825184027246e-20	6.86728309877675e-19
TRINITY_DN2176_c0_g1_i1	gonads	soma	1299.52124690677	67.84666111174	683.683954009254	4.26119714524674	0.462121341789418	9.22094861221213	2.94483292146581e-20	7.09070341874752e-19
TRINITY_DN2367_c0_g1_i1	gonads	soma	2189.98389286885	23404.8617434151	12797.422818142	-3.41783125304485	0.370690727790798	-9.22016925919367	2.96631605033168e-20	7.13294617840049e-19
TRINITY_DN19602_c0_g1_i5	gonads	soma	113.519995160997	1959.69370584506	1036.60685050303	-4.10886958533238	0.445721304740099	-9.21847248860647	3.01362543509569e-20	7.23709758001031e-19
TRINITY_DN454_c0_g2_i1	gonads	soma	6598.32256883331	67802.7757779762	37200.5491734048	-3.36117739432866	0.364787422697542	-9.2140714980613	3.13983871328416e-20	7.53020656707766e-19
TRINITY_DN6914_c0_g1_i1	gonads	soma	26.96982514672	1632.29043104653	829.630128096624	-5.92309124170213	0.643047654642567	-9.21096780143679	3.23197592359155e-20	7.740924345036e-19
TRINITY_DN6312_c0_g2_i1	gonads	soma	2.78756440566337	675.254183891776	339.02087414872	-7.94990649407422	0.863123999538528	-9.21061921383795	3.24248970267816e-20	7.75584690176927e-19
TRINITY_DN138_c1_g1_i2	gonads	soma	83.7997325052467	11088.0737576006	5585.93674505295	-7.04898786958194	0.765539578819659	-9.20786862574808	3.32664508501991e-20	7.94664413647171e-19
TRINITY_DN64_c0_g2_i3	gonads	soma	894.492150326301	11.8769315505761	453.184540938438	6.23632604298051	0.678049385563837	9.19745106441567	3.66541046358073e-20	8.74434614809701e-19
TRINITY_DN8190_c0_g1_i5	gonads	soma	1985.49295615498	105.951609589221	1045.7222828721	4.22921021789156	0.459916371299673	9.1956070316442	3.72883203076745e-20	8.88394231330345e-19
TRINITY_DN7600_c0_g1_i7	gonads	soma	910.886798690826	13280.8565903187	7095.87169450478	-3.8658377289553	0.420903221597633	-9.18462375812103	4.12968431881949e-20	9.82604388447629e-19
TRINITY_DN2068_c0_g2_i3	gonads	soma	50.4004049159451	822.133065056371	436.266734986158	-4.02673845104445	0.43865810536067	-9.17967410572209	4.3239804408714e-20	1.02748443363331e-18
TRINITY_DN1531_c1_g1_i1	gonads	soma	41.1317938400941	1670.30157794319	855.716685891643	-5.34616071848351	0.582640804188962	-9.17574031898674	4.48482072390035e-20	1.06430732434684e-18
TRINITY_DN1827_c0_g1_i4	gonads	soma	2438.97366215865	30776.8855716948	16607.9296169267	-3.65752961916795	0.398903887562777	-9.16894954700673	4.77650707318318e-20	1.13204468028963e-18
TRINITY_DN5355_c0_g1_i7	gonads	soma	20.1807499727363	24194.0903279598	12107.1355389663	-10.2241169267284	1.11524390139327	-9.16760621955026	4.83639091955375e-20	1.14473895922039e-18
TRINITY_DN615_c0_g1_i2	gonads	soma	1063.27337251174	11574.3095415137	6318.79145701271	-3.44438644743139	0.375763918175108	-9.16635760069514	4.89271799061072e-20	1.15655932971264e-18
TRINITY_DN7635_c0_g1_i4	gonads	soma	1250.08294493937	63.0958884915095	656.589416715439	4.31012341932535	0.470261567475475	9.16537458602788	4.93751905916809e-20	1.1656278696787e-18
TRINITY_DN14074_c0_g2_i2	gonads	soma	1.65759883069244	267.72231449874	134.689956664716	-7.35687185261445	0.802901018353096	-9.16286277442368	5.05384556890976e-20	1.19153622026366e-18
TRINITY_DN3396_c0_g1_i2	gonads	soma	29.8787940835438	1697.71480505774	863.796799570644	-5.83167508819255	0.636928511264685	-9.1559334918344	5.38898462782517e-20	1.26889915027348e-18
TRINITY_DN2292_c0_g1_i4	gonads	soma	6391.50540282804	302.516068234961	3347.0107355315	4.40114254476384	0.48106998991186	9.14865328758129	5.76476883038557e-20	1.35561908067262e-18
TRINITY_DN316_c8_g1_i1	gonads	soma	15.319977338714	655.362185770118	335.341081554416	-5.41301766876235	0.592056590108456	-9.14273695994291	6.08913638900687e-20	1.43003881447143e-18
TRINITY_DN5193_c0_g1_i1	gonads	soma	905.960509768486	29.741712634259	467.851111201373	4.93110590439945	0.539464021151012	9.14075028373225	6.20205291741304e-20	1.45467062403624e-18
TRINITY_DN2566_c0_g1_i7	gonads	soma	4.85139196091691	521.945482341116	263.398437151017	-6.76694724362793	0.740405466572876	-9.13951550756396	6.27327413610159e-20	1.46947186005681e-18
TRINITY_DN4124_c0_g1_i3	gonads	soma	38.9185681577848	866.927167546058	452.922867851921	-4.47938631158732	0.490615166199182	-9.13014236043563	6.84092773823585e-20	1.60037052398238e-18
TRINITY_DN466_c0_g1_i4	gonads	soma	269.096166520319	3360.20381739595	1814.64999195813	-3.64259592648225	0.399306417593251	-9.12230749617637	7.35415245644157e-20	1.71821469069403e-18
TRINITY_DN73283_c0_g1_i1	gonads	soma	916.172116125357	39.1444903590826	477.65830324222	4.54902422062361	0.498839600173826	9.11921230599666	7.56723126266016e-20	1.76571979990963e-18
TRINITY_DN7142_c1_g1_i1	gonads	soma	774.711059568356	17.6672460524082	396.189152810382	5.44913762325016	0.597660577009142	9.11744530736684	7.69159908677639e-20	1.79242966105869e-18
TRINITY_DN101_c0_g1_i2	gonads	soma	159.274343960398	2079.10252723506	1119.18843559773	-3.70662718591677	0.406635944936739	-9.11534563550062	7.84201037637132e-20	1.82513215790431e-18
TRINITY_DN7800_c0_g1_i3	gonads	soma	3065.45739851063	43189.7406910421	23127.5990447764	-3.81654045331463	0.418708517406775	-9.11502941700816	7.86491335921745e-20	1.8281127881303e-18
TRINITY_DN198_c5_g1_i1	gonads	soma	1025.44779145571	26.9712562615944	526.209523858654	5.24184157670931	0.576324956259534	9.095288204644	9.43359379597024e-20	2.18991533779795e-18
TRINITY_DN2510_c0_g1_i8	gonads	soma	1501.82320121267	65.7675773485368	783.795389280603	4.51643482809315	0.496576210110468	9.09514941742463	9.44565018401834e-20	2.18991533779795e-18
TRINITY_DN3137_c0_g1_i1	gonads	soma	771.367818836603	16.7264716864439	394.047145261523	5.5335221870552	0.608581728371591	9.0924882050953	9.67979647864662e-20	2.24133088029226e-18
TRINITY_DN3553_c0_g1_i13	gonads	soma	37.5971398502047	1479.27803204278	758.437585946493	-5.30078198810058	0.583046636007413	-9.09152314881581	9.76611646844293e-20	2.25843002419024e-18
TRINITY_DN625_c4_g1_i4	gonads	soma	12.359612597705	839.852177834007	426.105895215856	-6.09403536752837	0.670388885943549	-9.0902989224698	9.87671346877181e-20	2.28109248442667e-18
TRINITY_DN7862_c0_g1_i1	gonads	soma	1070.17516418641	39.2432578747199	554.709211030564	4.77091498381967	0.524919242115268	9.08885520102922	1.00087311851627e-19	2.30863816012408e-18
TRINITY_DN8975_c0_g2_i1	gonads	soma	50.162286190177	1110.64621718714	580.40425168866	-4.46691519174821	0.491479673081594	-9.08870790879407	1.00222976215959e-19	2.30882624725491e-18
TRINITY_DN430_c0_g1_i17	gonads	soma	1277.60819903981	72.1035961537837	674.855897596797	4.14596875796802	0.456385405358319	9.08435876627765	1.04311726052593e-19	2.39996496014523e-18
TRINITY_DN1840_c0_g1_i23	gonads	soma	4.42650083909224	591.673692184785	298.050096511939	-7.04356974357393	0.775486651168275	-9.08277367890569	1.05842541743131e-19	2.43209505500365e-18
TRINITY_DN7616_c0_g1_i2	gonads	soma	1482.63304252911	61.3649740004465	771.999008264778	4.59280045231092	0.505792553011821	9.08040346771096	1.08173111918939e-19	2.48249751269483e-18
TRINITY_DN5849_c0_g1_i9	gonads	soma	13.4568942402279	1101.98667879701	557.721786518619	-6.36268503832216	0.700851805235692	-9.07850274592991	1.10078626168167e-19	2.52302997978102e-18
TRINITY_DN8480_c0_g1_i1	gonads	soma	0.933861980282617	451.577766613215	226.255814296749	-8.84688291985731	0.975237071975797	-9.07152032472866	1.17367755707178e-19	2.68669779088479e-18
TRINITY_DN821_c0_g1_i31	gonads	soma	6.3455711293691	266.438336795455	136.391953962412	-5.3982654010064	0.595092623265321	-9.07130283582694	1.17602297612981e-19	2.68866768040184e-18
TRINITY_DN44_c1_g1_i9	gonads	soma	1147.89069807292	31.6232613661875	589.756979719555	5.17502979536032	0.570555940178889	9.07015321536705	1.18849774714409e-19	2.71376150158108e-18
TRINITY_DN13199_c2_g1_i2	gonads	soma	5.71988607630342	270.742172627908	138.231029352106	-5.57017866901785	0.614305428635671	-9.06744171443971	1.21844114621468e-19	2.77862894641173e-18
TRINITY_DN5589_c0_g1_i4	gonads	soma	2.75488047321532	380.805048953126	191.779964713171	-7.13912056946719	0.787708680880641	-9.06314827137085	1.2673857978841e-19	2.88661064682861e-18
TRINITY_DN493_c0_g1_i19	gonads	soma	38.6336944899105	5842.76391620881	2940.69880534936	-7.24304325914126	0.799949088335422	-9.05438029089198	1.37345443564161e-19	3.12167499672429e-18
TRINITY_DN5355_c0_g1_i5	gonads	soma	181.061742229905	146372.792005023	73276.9268736264	-9.65854996909274	1.06673541410992	-9.05430703934378	1.37437653705736e-19	3.12167499672429e-18
TRINITY_DN2510_c0_g1_i13	gonads	soma	2919.47188826614	131.337619665799	1525.40475396597	4.47577448588635	0.494331473745934	9.05419687718835	1.37576442667807e-19	3.12167499672429e-18
TRINITY_DN1969_c0_g3_i1	gonads	soma	2.65682867587116	218.19233719328	110.424582934575	-6.36929540042621	0.703681901360942	-9.05138442257475	1.41167028437541e-19	3.19913815258893e-18
TRINITY_DN19755_c0_g1_i3	gonads	soma	3.65605852104988	211.560015841121	107.608037181085	-5.85911272387155	0.647335450012871	-9.05112291278819	1.41505559475568e-19	3.20280145678014e-18
TRINITY_DN2737_c0_g1_i6	gonads	soma	1479.64887978402	89.7708422061919	784.709860995107	4.04155485344626	0.446571627576661	9.05018277891483	1.4272922616891e-19	3.2264645421229e-18
TRINITY_DN3941_c0_g1_i4	gonads	soma	9.38527579598509	566.922222057621	288.153748926803	-5.92551526806558	0.654769938870813	-9.0497668208233	1.43273963370265e-19	3.23474021788701e-18
TRINITY_DN860_c0_g1_i1	gonads	soma	44.6012283885083	39666.88608795	19855.7436581692	-9.79506113254016	1.0824226375672	-9.04920203309405	1.44016897331576e-19	3.24746445826009e-18
TRINITY_DN64_c1_g1_i8	gonads	soma	1081.44193810578	51.9621962756229	566.702067190699	4.37743867784241	0.483990158355677	9.04447869914225	1.50380979762402e-19	3.38675174198733e-18
TRINITY_DN4458_c1_g1_i3	gonads	soma	3717.96708392622	163.059648547624	1940.51336623692	4.51170116953122	0.49887264016455	9.04379355829789	1.51326908440869e-19	3.40382152936498e-18
TRINITY_DN12366_c0_g1_i1	gonads	soma	108.780627058136	1345.11808927909	726.949358168612	-3.62787827842109	0.401485142075137	-9.03614579525868	1.62293180044177e-19	3.64595857451603e-18
TRINITY_DN21465_c0_g1_i2	gonads	soma	2.25059995131006	218.093569677642	110.172084814476	-6.60952277108734	0.731543736750144	-9.03503432405818	1.63950969650644e-19	3.67431619894839e-18
TRINITY_DN4242_c2_g1_i1	gonads	soma	134.396191541406	8713.6331877862	4424.01468966381	-6.01947118157187	0.666237178791564	-9.03502742445283	1.63961312682957e-19	3.67431619894839e-18
TRINITY_DN73063_c0_g1_i1	gonads	soma	1933.21569397774	94.0746780386448	1013.64518600819	4.36235830734691	0.48290649539105	9.03354655400595	1.66196236274953e-19	3.71979635380787e-18
TRINITY_DN6526_c1_g1_i1	gonads	soma	3097.37094785355	106.793616439548	1602.08228214655	4.8583472887978	0.53810089888481	9.02869201457665	1.73735887275317e-19	3.88374779122736e-18
TRINITY_DN1895_c0_g1_i1	gonads	soma	782.102714433958	21.378476791037	401.740595612497	5.19446354264527	0.57595617559528	9.01885206331284	1.90070472105309e-19	4.24365726067919e-18
TRINITY_DN4114_c0_g1_i37	gonads	soma	9.48801792988194	360.913050831468	185.200534380675	-5.24242381444868	0.581357388278892	-9.01755773667704	1.92329030444735e-19	4.28879526387047e-18
TRINITY_DN341_c1_g1_i3	gonads	soma	20.2180252927898	1760.90449513007	890.561260211431	-6.44928817678035	0.715268107288945	-9.01660246145303	1.94012944420034e-19	4.32102384331311e-18
TRINITY_DN52937_c0_g1_i1	gonads	soma	3977.35153112186	176.521826283216	2076.93667870254	4.49379014457774	0.49858803727413	9.01303242080596	2.00435995041944e-19	4.4585928282856e-18
TRINITY_DN3578_c0_g1_i14	gonads	soma	9.28258313656185	4663.39206213883	2336.3373226377	-8.96441378643581	0.994873084142517	-9.01061042792433	2.04912702977388e-19	4.55258197890989e-18
TRINITY_DN1661_c0_g1_i8	gonads	soma	1.09728164252287	542.284417250552	271.690849446537	-9.01744301280833	1.00096001506718	-9.00879443441415	2.08333984158834e-19	4.62292089603433e-18
TRINITY_DN2510_c0_g1_i4	gonads	soma	1905.90441427767	106.003476314449	1005.95394529606	4.16641867622819	0.462502708658379	9.0084200551259	2.09046290424491e-19	4.63304918080325e-18
TRINITY_DN1976_c0_g1_i16	gonads	soma	4962.99863456501	176.474925492807	2569.73678002891	4.81264241393108	0.534279073172254	9.00773145643955	2.10362730074843e-19	4.65652561548312e-18
TRINITY_DN3573_c0_g1_i1	gonads	soma	1050.72748226271	26.9712562615944	538.849369262154	5.27716542601148	0.58600534283172	9.00531964522871	2.15038465661876e-19	4.75421428295432e-18
TRINITY_DN67_c1_g1_i1	gonads	soma	12.8965770520583	1410.58439814589	711.740487598977	-6.78038243965396	0.753509693386802	-8.99840108118339	2.29028750918703e-19	5.05734584498164e-18
TRINITY_DN3578_c0_g1_i11	gonads	soma	42.4765748814906	746.567639920461	394.522107400976	-4.13711661265214	0.4598692452403	-8.99628895707155	2.33476244134373e-19	5.14927448543372e-18
TRINITY_DN20500_c0_g1_i2	gonads	soma	37.5457935204931	877.073184605571	457.309489063032	-4.54814188989087	0.505630542260111	-8.99499043226541	2.36252791035585e-19	5.20417188233739e-18
TRINITY_DN12332_c2_g2_i3	gonads	soma	493.044957422565	5542.21326641696	3017.62911191976	-3.49073899846236	0.388300878661345	-8.98977877798415	2.47728557921657e-19	5.4503292810297e-18
TRINITY_DN3123_c0_g2_i5	gonads	soma	4176.64369412307	40731.1959963336	22453.9198452283	-3.2857195919544	0.365686018584388	-8.98508399274819	2.5853675135397e-19	5.68121960772613e-18
TRINITY_DN29_c7_g1_i2	gonads	soma	3117.84076708598	133.219168397727	1625.52996774185	4.54932406438222	0.506954702234397	8.97382753198882	2.86385556219235e-19	6.28555547449901e-18
TRINITY_DN894_c0_g1_i24	gonads	soma	0	1087.79119359636	543.895596798182	-13.8342449609217	1.54169250962277	-8.9734138776524	2.87463528783021e-19	6.3015764112278e-18
TRINITY_DN261_c0_g3_i1	gonads	soma	2.43737234736659	193.99153730435	98.2144548258582	-6.31972526382633	0.704368681488465	-8.97218378658111	2.90692856898105e-19	6.36466210381376e-18
TRINITY_DN4732_c0_g2_i3	gonads	soma	33.0445936178729	768.049850161955	400.547221889914	-4.5411773128511	0.506330086347071	-8.96880796796713	2.99740621858069e-19	6.55483507244451e-18
TRINITY_DN850_c0_g1_i1	gonads	soma	25.7604701716685	2564.38760491248	1295.07403754207	-6.64104201601249	0.740606338938865	-8.96703372202799	3.04606874229952e-19	6.65321673302985e-18
TRINITY_DN11503_c0_g1_i1	gonads	soma	2.65682867587116	196.761993677014	99.7094111764428	-6.21989594323174	0.693879673488197	-8.96394026353842	3.13278733188057e-19	6.83438315883874e-18
TRINITY_DN1163_c0_g1_i26	gonads	soma	2008.71390553907	85.2176046172361	1046.96575507815	4.55850959872355	0.508621289835247	8.96248287247304	3.17448309521737e-19	6.91701148075823e-18
TRINITY_DN4918_c1_g1_i5	gonads	soma	53.0432120566318	783.045407357336	418.044309706984	-3.88398087181903	0.433395719626516	-8.96174257366017	3.19587245564069e-19	6.95524790315936e-18
TRINITY_DN6313_c0_g1_i2	gonads	soma	2414.79318249864	93.3314387039552	1254.0623106013	4.69573623445859	0.524057088137365	8.960352489742	3.23642138934609e-19	7.03210730012253e-18
TRINITY_DN9364_c0_g1_i1	gonads	soma	1.90040789301329	434.991997297998	218.446202595506	-7.79911676329672	0.870411281513125	-8.96026617409958	3.238955922186e-19	7.03210730012253e-18
TRINITY_DN54493_c0_g1_i1	gonads	soma	6.96192498380299	269.952032502809	138.456978743306	-5.27044538567905	0.588249473133939	-8.95954119193749	3.26032151717639e-19	7.07001697143866e-18
TRINITY_DN9364_c0_g3_i1	gonads	soma	1.65759883069244	213.982302941645	107.819950886169	-7.03470464128989	0.785339834960963	-8.95752937534305	3.32034282671238e-19	7.19156071331113e-18
TRINITY_DN551_c8_g1_i1	gonads	soma	88.4504294838698	1862.80663657816	975.628533031016	-4.39754337505123	0.491079570438321	-8.95484894866657	3.40201088518598e-19	7.35964290299433e-18
TRINITY_DN862_c0_g1_i6	gonads	soma	3.84283091710641	203.394315029173	103.61857297314	-5.72766780570741	0.639923716558239	-8.95054778796613	3.53722604755878e-19	7.64302530347814e-18
TRINITY_DN860_c0_g2_i1	gonads	soma	20.3675223687928	21008.0875758199	10514.2275490944	-10.0071586740583	1.11807768421614	-8.95032502242819	3.54437191490522e-19	7.64933757606541e-18
TRINITY_DN1434_c0_g1_i3	gonads	soma	1227.44517073253	18.8055554496471	623.125363091089	6.02263111585625	0.673034394779813	8.94847449486826	3.60428706794315e-19	7.76938404038649e-18
TRINITY_DN12819_c0_g1_i9	gonads	soma	1495.22149212842	58.8908201746939	777.056156151559	4.66365161980476	0.521315558273609	8.94592832649948	3.68836379969142e-19	7.94116567431778e-18
TRINITY_DN2510_c0_g1_i17	gonads	soma	1580.79968377631	83.5854576418104	832.192570709062	4.23886666025416	0.474046811989228	8.94187357249958	3.82627188987164e-19	8.22830226958501e-18
TRINITY_DN18142_c0_g1_i3	gonads	soma	4.12765511050708	256.000983123848	130.064319117178	-5.96738845636436	0.667848040524283	-8.93524888038866	4.06262695329451e-19	8.7262142637371e-18
TRINITY_DN1185_c1_g1_i1	gonads	soma	1511.52623250687	46.8163535928431	779.171293049857	5.00747849777671	0.560586857104208	8.93256492605547	4.1624395103073e-19	8.9300109257268e-18
TRINITY_DN8635_c0_g1_i4	gonads	soma	17.7293066157116	529.466711334012	273.598008974862	-4.90492731171163	0.549273923677824	-8.92983828336371	4.26631986809945e-19	9.14204187593809e-18
TRINITY_DN77_c0_g1_i7	gonads	soma	1.68095156450871	997.220279395436	499.450615479972	-9.16946487567359	1.02741082867245	-8.92482794591694	4.46392538926209e-19	9.55417222498448e-18
TRINITY_DN9330_c0_g1_i1	gonads	soma	4.85139196091691	484.7813082296	244.816350095258	-6.66018023828336	0.746332401981747	-8.92387925353165	4.50234677012339e-19	9.62502868555186e-18
TRINITY_DN5737_c0_g1_i1	gonads	soma	3209.59641986444	202.204138906706	1705.90027938557	3.9890583471821	0.44731094083824	8.91786447187451	4.75365658980269e-19	1.01502900791931e-17
TRINITY_DN12759_c0_g1_i6	gonads	soma	56.9282065282389	68176.5396400717	34116.7339233	-10.2247653110588	1.14691080795048	-8.91504835439676	4.87603439533168e-19	1.03993350761214e-17
TRINITY_DN3572_c1_g1_i3	gonads	soma	6.56502745787367	276.334952098465	141.449989778169	-5.40232633209489	0.606330808755794	-8.90986612272037	5.1094223127484e-19	1.08842717431689e-17
TRINITY_DN88_c0_g2_i1	gonads	soma	1455.94181753056	45.0335723765519	750.487694953554	5.01454984670819	0.562858761806045	8.90907308721286	5.14609806609716e-19	1.09495179415771e-17
TRINITY_DN1817_c0_g1_i1	gonads	soma	99.6379624265768	10999.517921191	5549.5779418088	-6.78749266481158	0.762004532183405	-8.90741770965991	5.22349486585622e-19	1.11011527624482e-17
TRINITY_DN1247_c0_g1_i5	gonads	soma	39.6049307391939	1811.96785189532	925.786391317257	-5.51819508033507	0.620294622604387	-8.89608724506787	5.78501093690185e-19	1.22800929700448e-17
TRINITY_DN9018_c1_g1_i4	gonads	soma	88.1515837552847	2190.75561568011	1139.4535997177	-4.63642498549877	0.52121869669306	-8.89535432039406	5.82332016057983e-19	1.23469388931638e-17
TRINITY_DN249_c1_g1_i1	gonads	soma	9.54869545822535	1229.06736342076	619.308029439495	-7.01753721737163	0.788968837070465	-8.89456831201164	5.86468251670644e-19	1.24200943076027e-17
TRINITY_DN47_c2_g1_i16	gonads	soma	0	998.301756132628	499.150878066314	-13.7102216390979	1.54184576723949	-8.89208371576919	5.9973481429735e-19	1.26862129468249e-17
TRINITY_DN603_c1_g1_i58	gonads	soma	1049.27976118953	59.3846577528806	554.332209471203	4.14397885444721	0.466275089556881	8.88741206051859	6.25486908944944e-19	1.32155092885252e-17
TRINITY_DN292_c0_g1_i28	gonads	soma	0.373544792113047	527.33576084558	263.854652818847	-10.3650659108587	1.16628727353206	-8.88723228494855	6.26499433413503e-19	1.32214746396484e-17
TRINITY_DN6382_c0_g1_i1	gonads	soma	19.7137447708846	1269.49583148313	644.604788127008	-6.01380218865743	0.677033347314929	-8.88257899335061	6.53278255955945e-19	1.37574940704849e-17
TRINITY_DN849_c0_g1_i17	gonads	soma	125.463998361036	1373.37332324397	749.418660802502	-3.45244269918673	0.388676753170595	-8.88255515932903	6.53418285779922e-19	1.37574940704849e-17
TRINITY_DN3483_c0_g1_i4	gonads	soma	20.007900162917	3280.30972675349	1650.1588134582	-7.36160388260085	0.828904711707346	-8.88112201393778	6.61893028118796e-19	1.39197410686958e-17
TRINITY_DN5136_c0_g1_i3	gonads	soma	39.6144103612465	40171.2233642758	20105.4188873185	-9.98422983675664	1.12424923302342	-8.88079755225294	6.63826716976826e-19	1.39442115595121e-17
TRINITY_DN6912_c3_g1_i1	gonads	soma	1333.39306162605	52.0609637912603	692.727012708656	4.67794270640594	0.526857438836636	8.87895351109666	6.74923065216333e-19	1.41608713115552e-17
TRINITY_DN113_c0_g1_i3	gonads	soma	7.63895636658028	974.00715466288	490.82305551473	-7.00609622067457	0.78917837588675	-8.87770931736728	6.82513195100022e-19	1.4303549101477e-17
TRINITY_DN9056_c0_g1_i3	gonads	soma	1437.40982993462	39.6383279372693	738.524078935943	5.18618906601718	0.584519500427376	8.87256808750651	7.14781155461836e-19	1.49400911083488e-17
TRINITY_DN701_c6_g1_i1	gonads	soma	793.593585543908	32.0183314287369	412.805958486322	4.63152369694588	0.522015795708035	8.87238228234823	7.15975115790691e-19	1.49400911083488e-17
TRINITY_DN2102_c0_g1_i6	gonads	soma	2226.10457593287	89.3239054184143	1157.71424067564	4.64048270136971	0.523026347513836	8.87236890345559	7.1606116284419e-19	1.49400911083488e-17
TRINITY_DN5393_c0_g1_i3	gonads	soma	8368.45501846627	349.483056068669	4358.96903726747	4.58136261518245	0.516364092981895	8.8723493315076	7.16187059261431e-19	1.49400911083488e-17
TRINITY_DN49_c0_g1_i1	gonads	soma	1066.72893394839	48.9423381464555	557.835636047423	4.44925471070645	0.501510498059662	8.87170802589488	7.20324370238435e-19	1.50091062967864e-17
TRINITY_DN3740_c0_g1_i1	gonads	soma	1513.13248500785	77.6445088991129	795.388496953482	4.28710691707932	0.483338506279936	8.86978145001414	7.32895972800707e-19	1.52535027350602e-17
TRINITY_DN957_c1_g1_i4	gonads	soma	19.9985689642853	1670.7115458102	845.355057387241	-6.38916840317504	0.72051528602882	-8.867498756882	7.48072113177388e-19	1.55514830692342e-17
TRINITY_DN603_c1_g1_i53	gonads	soma	6934.646140663	300.592584647442	3617.61936265522	4.5270864132449	0.510684993198484	8.86473359025335	7.66872133320841e-19	1.59240294931657e-17
TRINITY_DN1218_c2_g1_i2	gonads	soma	2818.09931238352	123.073151338214	1470.58623186087	4.51876009196512	0.509853218360171	8.86286470152862	7.79841990020112e-19	1.61747982970151e-17
TRINITY_DN338_c3_g1_i1	gonads	soma	1.03191377762677	219.970152474752	110.501033126189	-7.75848579819636	0.875677740569521	-8.85997832164881	8.00300004455583e-19	1.65801283531776e-17
TRINITY_DN8213_c1_g1_i6	gonads	soma	2584.1012958227	159.005214471674	1371.55325514719	4.02118338256399	0.454110662485419	8.85507369625594	8.3628539983758e-19	1.73058511255532e-17
TRINITY_DN797_c2_g1_i2	gonads	soma	1520.34734184418	48.4485005682688	784.397921206227	4.97050823413735	0.561420660814868	8.85344730085807	8.48567593173454e-19	1.75399696456527e-17
TRINITY_DN12555_c0_g1_i5	gonads	soma	14.6149028855677	356.510447483378	185.562675184473	-4.60651586239423	0.520483311446227	-8.85045833572349	8.71605983912447e-19	1.7995632326913e-17
TRINITY_DN5338_c0_g2_i1	gonads	soma	2235.91084410571	24549.8470530581	13392.8789485819	-3.45680223736215	0.390612689780262	-8.84969261829859	8.77606720111757e-19	1.80988893861772e-17
TRINITY_DN6344_c0_g1_i1	gonads	soma	922.825913656417	29.3466425717096	476.086278114063	4.96873287471677	0.561468567899864	8.84952989140957	8.78887217663418e-19	1.81046767351894e-17
TRINITY_DN4516_c1_g1_i1	gonads	soma	1325.13276422164	63.6415927949244	694.387178508284	4.37768035137357	0.494752393634653	8.84822470329722	8.89224719873491e-19	1.82968090940333e-17
TRINITY_DN8498_c0_g1_i3	gonads	soma	38.4610920524593	41271.7627407012	20655.1119163768	-10.0658240525809	1.13786652308525	-8.84622567617864	9.05290909330719e-19	1.86062457380832e-17
TRINITY_DN13304_c2_g1_i5	gonads	soma	1.59223096579634	216.207055010895	108.899642988346	-7.07277873312266	0.79962986247109	-8.84506577989184	9.14744088184664e-19	1.87792190530155e-17
TRINITY_DN223_c1_g1_i49	gonads	soma	1464.84670975766	76.3086644705993	770.57768711413	4.26470557904822	0.482606340250544	8.83682045460533	9.8481219314147e-19	2.01947841236836e-17
TRINITY_DN49975_c0_g1_i3	gonads	soma	3.31519766138489	235.116343910998	119.215770786192	-6.16451946953426	0.697864302172513	-8.83340708264281	1.01534680105702e-18	2.07973806863569e-17
TRINITY_DN302_c0_g1_i5	gonads	soma	39.7917031352504	1729.3998650188	884.595784077024	-5.44417471846659	0.616667560905162	-8.82837863317389	1.06204001177555e-18	2.17292186364066e-17
TRINITY_DN2009_c0_g1_i1	gonads	soma	1248.5469980122	65.0762047390754	656.81160137564	4.26118635827365	0.482715631550983	8.82752925274515	1.07013389906958e-18	2.18701066709401e-17
TRINITY_DN268_c0_g1_i1	gonads	soma	1460.47175314618	70.5702166939954	765.520984920085	4.36831064253495	0.494929957360788	8.8261188832233	1.08370831547577e-18	2.21225552066739e-17
TRINITY_DN58080_c0_g1_i1	gonads	soma	5.0615170907897	207.895685892901	106.478601491845	-5.36170463737649	0.607791828113604	-8.82161356795065	1.12822017290167e-18	2.299117347402e-17
TRINITY_DN3792_c1_g1_i1	gonads	soma	11.911368742064	362.789633628577	187.350501185321	-4.9337352474162	0.559281733836532	-8.8215562013299	1.1287984325622e-18	2.299117347402e-17
TRINITY_DN1362_c0_g1_i3	gonads	soma	9597.05588228232	363.439071382449	4980.24747683238	4.72249357450872	0.535368545761444	8.82101425624849	1.13427574258645e-18	2.3076776259565e-17
TRINITY_DN13354_c3_g1_i1	gonads	soma	1188.98067467983	67.5503585648279	628.26551662233	4.13746544165183	0.469142910631843	8.81920060580151	1.15279747809218e-18	2.34272771445736e-17
TRINITY_DN1920_c0_g1_i2	gonads	soma	7.63895636658028	954.270756716907	480.954856541743	-6.97656447116236	0.791254756266802	-8.81709009128527	1.17472719465459e-18	2.38461718762451e-17
TRINITY_DN260_c16_g1_i1	gonads	soma	25.7091238419569	869.542023743038	447.625573792498	-5.08356058747878	0.576577960978402	-8.81677922418752	1.17799194225226e-18	2.38628287653063e-17
TRINITY_DN1609_c0_g1_i5	gonads	soma	2418.69910545486	120.105159934275	1269.40213269457	4.33249636215037	0.491393195035834	8.81676100914348	1.17818351555663e-18	2.38628287653063e-17
TRINITY_DN23091_c0_g2_i1	gonads	soma	26.1527268355187	463.990470597568	245.071598716543	-4.14973739392621	0.470745106811121	-8.81525337998091	1.19414684985136e-18	2.41591251511268e-17
TRINITY_DN1559_c3_g1_i2	gonads	soma	57.4789451454086	7274.57119097006	3666.02506805773	-6.98530515233432	0.792473860928909	-8.81455590742943	1.2016040335183e-18	2.42828618693257e-17
TRINITY_DN11063_c0_g1_i3	gonads	soma	79.3127025612319	1118.02177787399	598.667240217612	-3.81647633244586	0.433282202041118	-8.80829241189022	1.2706661376781e-18	2.56498904737317e-17
TRINITY_DN15685_c1_g2_i3	gonads	soma	5.47707701398258	490.119720008835	247.798398511409	-6.49888288394441	0.737945651799967	-8.8067229179989	1.28857697114864e-18	2.59824757423033e-17
TRINITY_DN562_c1_g1_i5	gonads	soma	1436.41499357915	45.4286424391013	740.921818009125	4.98613493551645	0.566591565290945	8.8002279613112	1.3653851289305e-18	2.7500587908281e-17
TRINITY_DN20680_c0_g1_i5	gonads	soma	6.9479034486185	569.84827860597	288.398091027294	-6.37058344311427	0.723965401443365	-8.79956891643341	1.37342708053313e-18	2.76318268302372e-17
TRINITY_DN2691_c1_g1_i3	gonads	soma	104.573582547548	1183.78935522253	644.181468885038	-3.50059171111275	0.397930919552834	-8.79698344387629	1.40543034879852e-18	2.82403980435253e-17
TRINITY_DN12068_c0_g1_i1	gonads	soma	703.014010114362	23.6550955855149	363.334552849939	4.89155866809076	0.556056435338322	8.79687448471769	1.40679510881205e-18	2.82403980435253e-17
TRINITY_DN9130_c0_g2_i1	gonads	soma	1284.97664959502	73.1431380353853	679.059893815201	4.13297905082464	0.470115983869914	8.79140295720786	1.4770377429009e-18	2.96176327914802e-17
TRINITY_DN2059_c0_g1_i2	gonads	soma	1335.39132341851	38.6506527808958	687.020988099705	5.10502622801684	0.580892854112665	8.78824070889106	1.5192019393156e-18	3.04294131805172e-17
TRINITY_DN1801_c0_g1_i30	gonads	soma	1600.02825569282	94.1734455542821	847.100850623551	4.08834324244491	0.465248907186359	8.78743223099564	1.53017129507909e-18	3.06152614806597e-17
TRINITY_DN797_c1_g2_i1	gonads	soma	1621.83905617062	64.8786697078007	843.358862939208	4.64201772692582	0.52831279824919	8.78649493691862	1.54298634687471e-18	3.08375869567994e-17
TRINITY_DN13505_c0_g2_i4	gonads	soma	19.8164869047814	416.139541057942	217.978013981362	-4.39513331443173	0.50030509532829	-8.78490616120497	1.56495123081843e-18	3.12420859277061e-17
TRINITY_DN3051_c3_g1_i1	gonads	soma	0.625685053065673	291.330509293846	145.978097173456	-8.90112683473374	1.01325379085106	-8.7846963071882	1.56787546009444e-18	3.12659922422136e-17
TRINITY_DN15849_c0_g1_i1	gonads	soma	3638.38539952386	35591.8824579443	19615.1339287341	-3.29018892435837	0.374711334362605	-8.78059621536423	1.6261034021374e-18	3.23914788806401e-17
TRINITY_DN731_c0_g1_i31	gonads	soma	25.634424778429	551.437793218873	288.536108998651	-4.42989141576555	0.504534480532612	-8.78015593917216	1.63248160176156e-18	3.24827960034029e-17
TRINITY_DN8768_c0_g1_i6	gonads	soma	344.706154567342	3316.65175775396	1830.67895616065	-3.26632075589959	0.372243288112131	-8.77469348732938	1.71369987869569e-18	3.40614310686529e-17
TRINITY_DN603_c1_g1_i14	gonads	soma	8845.08962385702	505.110311269397	4675.09996756321	4.13065351875205	0.470904156470062	8.77174996652352	1.75910679477544e-18	3.49255994879375e-17
TRINITY_DN2519_c0_g1_i2	gonads	soma	62.204291713086	3381.56739638253	1721.88584404781	-5.76616413059219	0.657545696600492	-8.76922191172907	1.79905161013112e-18	3.56795481978579e-17
TRINITY_DN19870_c0_g1_i1	gonads	soma	33.8149864614417	5006.96617245076	2520.3905794561	-7.21280786343859	0.822675932600345	-8.76749589676226	1.82683688134722e-18	3.61909577795997e-17
TRINITY_DN6461_c0_g2_i1	gonads	soma	16.7440983057174	329.191021949643	172.96756012768	-4.2972343873282	0.490303471972743	-8.76443801231555	1.87710669976368e-18	3.7146197828001e-17
TRINITY_DN528_c0_g1_i6	gonads	soma	58.3755318056377	868.263011974572	463.319271890105	-3.89566447534504	0.444932336331257	-8.75563351377696	2.02960210160994e-18	4.012009307189e-17
TRINITY_DN969_c0_g1_i2	gonads	soma	676.534493428837	18.9043229652845	347.719408197061	5.15865538820274	0.589355317871881	8.75304800307948	2.07666304276745e-18	4.10056027430647e-17
TRINITY_DN2610_c0_g1_i1	gonads	soma	50.3769532331816	7132.12470876247	3591.25083099783	-7.1472406255403	0.816771484507312	-8.75060008963415	2.12221179058262e-18	4.18593560915899e-17
TRINITY_DN13335_c0_g1_i2	gonads	soma	11.6592284811114	373.190018379412	192.424623430262	-5.00477705740103	0.571968855009873	-8.75008667616113	2.13188937884465e-18	4.19997696259296e-17
TRINITY_DN38289_c0_g1_i2	gonads	soma	1.84437122674897	195.774318520641	98.8093448736949	-6.74301580226355	0.770642440216644	-8.74986303682931	2.13611848150483e-18	4.19997696259296e-17
TRINITY_DN9652_c0_g1_i2	gonads	soma	4.94011255962928	231.155711415866	118.047911987748	-5.55841012982357	0.635257470227875	-8.74985402033871	2.13628916029608e-18	4.19997696259296e-17
TRINITY_DN13703_c0_g1_i1	gonads	soma	15.399317264321	1307.3044774137	661.351897339011	-6.41369644204667	0.733742597791561	-8.74107140753555	2.3091000398239e-18	4.53480199794917e-17
TRINITY_DN3496_c0_g1_i3	gonads	soma	1637.78298695582	75.9135944080499	856.848290681934	4.43132970225174	0.507018279091402	8.7399801644092	2.33151359872605e-18	4.5738588008811e-17
TRINITY_DN11890_c4_g2_i1	gonads	soma	8.7035540766551	1065.11384129759	536.90869768712	-6.9454768959124	0.794873560298866	-8.73783862341698	2.37612599151713e-18	4.65633261129878e-17
TRINITY_DN13129_c0_g1_i1	gonads	soma	1589.63950498537	49.1398731777302	819.389689081548	5.01981860866199	0.574677971716607	8.73501135543338	2.43631654851697e-18	4.76912256691856e-17
TRINITY_DN44_c0_g4_i1	gonads	soma	1124.1003476744	61.9575790942706	593.028963384336	4.18342647624772	0.479155449857807	8.73083354783752	2.52802498663271e-18	4.94329896684216e-17
TRINITY_DN8512_c0_g1_i1	gonads	soma	7.94713329379722	466.318956117274	237.133044705536	-5.8855348727943	0.674159315868069	-8.7301839999287	2.542586343578e-18	4.96640894532544e-17
TRINITY_DN17947_c0_g1_i5	gonads	soma	4939.86872134145	232.200219232287	2586.03447028687	4.40975909743675	0.505129195158631	8.72996282872129	2.54756336389279e-18	4.97076830064728e-17
TRINITY_DN1667_c0_g1_i4	gonads	soma	1257.69375928663	88.8300678402276	673.26191356343	3.82320497315154	0.437983206951131	8.72911315428156	2.56677322595072e-18	5.00285928980514e-17
TRINITY_DN605_c0_g1_i2	gonads	soma	5226.1696781136	277.426360705295	2751.79801940945	4.23558809036537	0.48537856683374	8.72635995856862	2.63000669148148e-18	5.12059474867261e-17
TRINITY_DN7311_c0_g1_i2	gonads	soma	164.508364539692	25425.6340525833	12795.0712085615	-7.27252677327807	0.833744014778191	-8.72273341022167	2.71565122404867e-18	5.2816645235069e-17
TRINITY_DN292_c0_g1_i18	gonads	soma	15.8523009309882	11882.6280634971	5949.24018221407	-9.54560054738509	1.09468413463638	-8.71995879483157	2.78303050848894e-18	5.40690272716838e-17
TRINITY_DN9352_c0_g2_i4	gonads	soma	6.13544599949631	645.507505322698	325.821475661097	-6.73107201417507	0.772742937825375	-8.71062249124839	3.02210554372073e-18	5.86077656935795e-17
TRINITY_DN1388_c0_g1_i3	gonads	soma	3047.62994114862	185.5764347359	1616.60318794226	4.03813509661024	0.463589456986258	8.71058440988217	3.02312106686935e-18	5.86077656935795e-17
TRINITY_DN5165_c0_g1_i1	gonads	soma	1727.97228470046	72.0048286381463	899.988556669303	4.58347770923392	0.526475346443755	8.70596836147119	3.14874678211694e-18	6.0977922977317e-17
TRINITY_DN311_c2_g1_i3	gonads	soma	9.31990793108899	383.876773807521	196.598340869305	-5.3724429163922	0.617132522135615	-8.70549310511236	3.16196989543211e-18	6.11685778809715e-17
TRINITY_DN1044_c0_g1_i3	gonads	soma	65.6876488477375	926.410592814576	496.049120831157	-3.81882522301735	0.438784883292532	-8.70318319619819	3.22702363658323e-18	6.23604236794157e-17
TRINITY_DN4916_c0_g1_i2	gonads	soma	35.1784299001017	2703.23155576672	1369.20499283341	-6.26658735412316	0.720498407554983	-8.69757280295577	3.39058208863232e-18	6.54512472056134e-17
TRINITY_DN2128_c0_g1_i2	gonads	soma	5974.93942231262	250.803273715841	3112.87134801423	4.57409125608961	0.526049278924085	8.69517636341006	3.46291482748754e-18	6.6776356529624e-17
TRINITY_DN5151_c3_g1_i7	gonads	soma	1.47082643463592	216.7058585239	109.088342479268	-7.23787471748885	0.832826953815237	-8.69073063057296	3.60115965159912e-18	6.93682955441545e-17
TRINITY_DN1411_c0_g1_i2	gonads	soma	6384.06872462691	238.380637861849	3311.22468124438	4.74317739859567	0.546078007670212	8.68589712819962	3.75764855922646e-18	7.2305783700227e-17
TRINITY_DN64_c2_g1_i12	gonads	soma	2878.86970666071	77.098804595698	1477.9842556282	5.22637125354765	0.60241227315204	8.67573833813407	4.10875910687507e-18	7.8978026696589e-17
TRINITY_DN1774_c0_g1_i1	gonads	soma	2946.49627558335	133.666105185505	1540.08119038443	4.46188488812948	0.514367495184787	8.67450787598182	4.15342697355246e-18	7.97519641676717e-17
TRINITY_DN1472_c0_g1_i3	gonads	soma	0	786.154101132502	393.077050566251	-13.3655947811851	1.54107532868684	-8.67290166313542	4.21245723539907e-18	8.07278483504761e-17
TRINITY_DN1724_c0_g1_i2	gonads	soma	2082.35313064479	107.240553227325	1094.79684193606	4.27780307819676	0.493238907187973	8.67288248322733	4.21316710063511e-18	8.07278483504761e-17
TRINITY_DN170_c0_g1_i18	gonads	soma	18882.8001985578	241562.356088061	130222.57814331	-3.6772563593836	0.424021221151681	-8.67234038286063	4.23327962209704e-18	8.1027477925276e-17
TRINITY_DN2356_c0_g1_i4	gonads	soma	886.498954733028	35.4332596204537	460.966107176741	4.6428334616731	0.535475722370435	8.67048358629647	4.30288980076072e-18	8.2272888724788e-17
TRINITY_DN6326_c1_g1_i2	gonads	soma	5.64518701277554	371.204736197027	188.424961604901	-6.0248979149509	0.696168547681112	-8.65436672630415	4.9565597957998e-18	9.46713377874969e-17
TRINITY_DN5926_c0_g1_i4	gonads	soma	1393.86446175123	107.931925836787	750.89819379401	3.69101171226201	0.426572984889568	8.65270854697361	5.02913419147494e-18	9.59563043256446e-17
TRINITY_DN2845_c0_g1_i5	gonads	soma	2196.6208090837	77.7951431399784	1137.20797611184	4.8179240082882	0.556846028682549	8.6521655181541	5.05312846123158e-18	9.6312628471074e-17
TRINITY_DN2076_c0_g1_i2	gonads	soma	3.08641013424853	329.487324496555	166.286867315402	-6.71380299858765	0.776050173521569	-8.65124862754901	5.09389893595106e-18	9.6987621486084e-17
TRINITY_DN1472_c0_g1_i2	gonads	soma	12.7098046560018	1316.31715101079	664.513477833398	-6.70166863572215	0.774970866103999	-8.64763945180722	5.25756345308578e-18	9.99986359716641e-17
TRINITY_DN9808_c0_g1_i1	gonads	soma	1123.15705554654	52.554801369447	587.855928457994	4.42080691112962	0.511499924344486	8.6428300391151	5.48374646565795e-18	1.041343613405e-16
TRINITY_DN957_c0_g1_i2	gonads	soma	15.3246182007931	560.191133189825	287.757875695309	-5.19710934149246	0.601324321010249	-8.64277256033999	5.48650691549328e-18	1.041343613405e-16
TRINITY_DN4908_c9_g1_i1	gonads	soma	1.77900336185286	181.470133934721	91.6245686482871	-6.65520416973343	0.770127610380682	-8.64169013034567	5.5387480976388e-18	1.05015823878477e-16
TRINITY_DN12042_c0_g1_i2	gonads	soma	4.22570690785124	405.697221451517	204.961464179684	-6.60449815921978	0.76437009414788	-8.64044552473298	5.59942342693087e-18	1.06055188275562e-16
TRINITY_DN1229_c0_g1_i2	gonads	soma	980.374570681959	46.3694168050656	513.371993743512	4.40340406322742	0.510138589345716	8.63177998134793	6.04044924839512e-18	1.14288834420784e-16
TRINITY_DN4339_c11_g1_i3	gonads	soma	3.81014698465835	201.564633022473	102.687390003566	-5.72211832476537	0.663072401154738	-8.6297036564941	6.15111349184293e-18	1.16261181625052e-16
TRINITY_DN19933_c0_g1_i2	gonads	soma	4.02960331316293	184.687527095164	94.3585652041632	-5.51752507743075	0.639651832261028	-8.62582548685512	6.36319886356793e-18	1.20144360607533e-16
TRINITY_DN40697_c0_g1_i2	gonads	soma	0.625685053065673	265.996365942496	133.311025497781	-8.77009077984415	1.01820770644763	-8.61326301530524	7.10099283684722e-18	1.33935080517492e-16
TRINITY_DN1801_c0_g1_i31	gonads	soma	1831.2754884233	104.963934432847	968.119711428072	4.12348648026701	0.47892898604365	8.60980771769616	7.31832233410849e-18	1.37762425707401e-16
TRINITY_DN849_c0_g1_i12	gonads	soma	0.186772396056523	1562.07334955949	781.130060977774	-12.9187314360027	1.50046909279818	-8.60979509541975	7.31912815654278e-18	1.37762425707401e-16
TRINITY_DN2846_c1_g1_i2	gonads	soma	11.1362855619426	531.197625825075	271.166955693509	-5.56800250292166	0.647322578904875	-8.60158858098457	7.86201863182043e-18	1.47827176912121e-16
TRINITY_DN5400_c0_g1_i1	gonads	soma	88.3103625554458	1395.34440512883	741.827383842138	-3.98283694674221	0.463231446099373	-8.59794165590348	8.1158537902167e-18	1.52441664501508e-16
TRINITY_DN223_c0_g1_i35	gonads	soma	2711.47789305641	151.234583722276	1431.35623838934	4.16353154524331	0.484366232144333	8.59583362533548	8.26624942683233e-18	1.55105677069071e-16
TRINITY_DN16618_c0_g1_i7	gonads	soma	135.544770039167	19177.5089449485	9656.52685749382	-7.14516923190883	0.831538967171314	-8.59270522969584	8.49452574900679e-18	1.59223993516838e-16
TRINITY_DN1007_c0_g3_i1	gonads	soma	0	734.347505032564	367.173752516282	-13.2673782566255	1.54409830737023	-8.59231448755442	8.52347141620661e-18	1.59601341192609e-16
TRINITY_DN23796_c1_g1_i2	gonads	soma	12.01875173804	996.565875706746	504.292313722393	-6.38104368389802	0.742739414225437	-8.59122804268099	8.60446645863521e-18	1.60951522899285e-16
TRINITY_DN3521_c0_g1_i1	gonads	soma	862.171936726995	34.4924852544895	448.332210990742	4.64548144018438	0.540809965192224	8.58985917268223	8.70759867800817e-18	1.62712579218466e-16
TRINITY_DN17294_c0_g1_i5	gonads	soma	9.40862852980136	266.490203520683	137.949416025242	-4.82900601819259	0.562188871361609	-8.58965067468668	8.7234138507151e-18	1.628400562834e-16
TRINITY_DN5683_c0_g1_i2	gonads	soma	9311.89969447347	79562.0868054942	44436.9932499838	-3.09493222218415	0.360492739648549	-8.58528309114203	9.06130178957517e-18	1.68973214731038e-16
TRINITY_DN308_c0_g1_i3	gonads	soma	5463.33669057266	258.230701127917	2860.78369585029	4.40201618304223	0.513250796424363	8.57673522127881	9.76039527979656e-18	1.81822507542465e-16
TRINITY_DN44_c1_g1_i4	gonads	soma	2001.29870004176	106.247912136133	1053.77330608895	4.2371775696373	0.494069114005191	8.57608267654792	9.8159001512026e-18	1.82668555023459e-16
TRINITY_DN15414_c0_g1_i4	gonads	soma	27.8756935311073	473.943918560625	250.909806045866	-4.08937078306878	0.477158541190005	-8.57025585850382	1.03255369420239e-17	1.91955336149104e-16
TRINITY_DN6354_c0_g1_i2	gonads	soma	2251.63423986243	114.117310401168	1182.8757751318	4.30301065752349	0.502609091876833	8.56134663512606	1.11556743507665e-17	2.07175174840337e-16
TRINITY_DN7600_c1_g1_i2	gonads	soma	71.1646763872464	2437.593290966	1254.37898367662	-5.09957941528026	0.595954757275869	-8.5569908672105	1.15851708165145e-17	2.1493103276089e-16
TRINITY_DN13405_c0_g1_i1	gonads	soma	12.2242360058337	790.561670415412	401.392953210623	-6.00752108915123	0.702671113985707	-8.54954895623251	1.23570448775183e-17	2.29016388533495e-16
TRINITY_DN17145_c1_g1_i4	gonads	soma	0.438912657009149	420.59401113126	210.516461894135	-10.0078012745655	1.17071947930218	-8.54841954157181	1.24785404483007e-17	2.31031627706933e-16
TRINITY_DN5240_c0_g1_i3	gonads	soma	2274.64451989743	122.184243697478	1198.41438179745	4.21866202390115	0.49356652114646	8.54730181881465	1.25999386822924e-17	2.33040949663196e-16
TRINITY_DN5598_c0_g1_i1	gonads	soma	41.2158735767274	565.986413626476	303.601143601602	-3.78033768718667	0.442293243049551	-8.5471296398782	1.26187427090004e-17	2.33150585950888e-16
TRINITY_DN223_c3_g1_i10	gonads	soma	2716.17949109448	121.441004362789	1418.81024772863	4.48404394158173	0.524693649428664	8.54602289634033	1.27402753647908e-17	2.35156132548691e-16
TRINITY_DN4754_c0_g1_i1	gonads	soma	90.2247919836436	1118.81191799909	604.518354991367	-3.63299090814641	0.425122803706052	-8.54574460949973	1.27710156217739e-17	2.35483482549347e-16
TRINITY_DN5476_c0_g1_i7	gonads	soma	18.1868816699843	1621.74934392447	819.968112797225	-6.48366373629545	0.758775751841279	-8.54490107329063	1.28646426190216e-17	2.36968549239698e-16
TRINITY_DN11433_c0_g1_i7	gonads	soma	1.87705515919702	229.279128618757	115.578091888977	-6.95756311296634	0.814465767583878	-8.54248685442733	1.3136364844315e-17	2.41727803085378e-16
TRINITY_DN10920_c0_g2_i1	gonads	soma	33.7029626033867	758.600171646722	396.151567125054	-4.49485250310618	0.526194864395033	-8.5421823876482	1.31710324921447e-17	2.42119680543416e-16
TRINITY_DN389_c0_g1_i4	gonads	soma	5.13621615431759	900.873948497133	453.005082325725	-7.47079584432203	0.874781201334781	-8.54018791547275	1.3400373449272e-17	2.46085762724105e-16
TRINITY_DN921_c1_g1_i4	gonads	soma	4.51053110125191	1019.57649947321	512.04351528723	-7.83820621601352	0.918040114190866	-8.53797791060785	1.36591024476014e-17	2.5058294632089e-16
TRINITY_DN9150_c0_g1_i9	gonads	soma	820.19021221983	25.8329468643555	423.011579542093	4.98259633743751	0.583783615265179	8.53500544919234	1.40148822649634e-17	2.56849669202118e-16
TRINITY_DN303_c0_g2_i19	gonads	soma	98.6621842641616	1665.33837248723	882.000278375695	-4.07797687007447	0.478319859544944	-8.52562733638971	1.51983840832386e-17	2.7825797835713e-16
TRINITY_DN2136_c0_g1_i5	gonads	soma	2507.81052607134	131.140084634524	1319.47530535293	4.25838999105843	0.499598940807017	8.52361693197293	1.54646504082147e-17	2.82846893880346e-16
TRINITY_DN701_c0_g1_i21	gonads	soma	835.463533565385	33.3541758572505	434.408854711318	4.64939866529523	0.545875724774028	8.51732080084695	1.63286731281737e-17	2.98348420112857e-16
TRINITY_DN783_c0_g1_i17	gonads	soma	916.363232536651	47.4089586866672	481.886095611659	4.2724578584946	0.501764763460952	8.51486228133093	1.66788401031646e-17	3.04439271923389e-16
TRINITY_DN575_c3_g1_i1	gonads	soma	1048.50512327967	38.9469553278079	543.726039303737	4.74849765558599	0.557698393172117	8.51445461152784	1.67376164111512e-17	3.05204451517335e-16
TRINITY_DN61324_c0_g1_i1	gonads	soma	1.03191377762677	190.228439840493	95.6301768090598	-7.54855065395665	0.886689869896396	-8.51318021129377	1.69226759055165e-17	3.08268503643046e-16
TRINITY_DN5355_c0_g1_i24	gonads	soma	52.0067563658732	47856.8666062166	23954.4366812912	-9.84456684122645	1.15662017616516	-8.51149499558847	1.71704944022792e-17	3.12468484564894e-16
TRINITY_DN1578_c0_g1_i23	gonads	soma	1351.54093636941	40.3815672719588	695.961251820682	5.06543098402095	0.595358398748974	8.5082044608171	1.76647493333449e-17	3.21140176886422e-16
TRINITY_DN149_c0_g1_i7	gonads	soma	0.373544792113047	408.420777033772	204.397160912943	-9.99727298662696	1.1750630688903	-8.50786077045902	1.77171760871271e-17	3.21770218063801e-16
TRINITY_DN910_c0_g2_i6	gonads	soma	2.12919542014964	297.022056280041	149.575625850095	-7.15826304881552	0.842391969184722	-8.49754426759717	1.93643663381605e-17	3.51333247780634e-16
TRINITY_DN1569_c0_g1_i4	gonads	soma	114.593775646283	2979.88267415137	1547.23822489883	-4.70155540896545	0.553437090895709	-8.4951939187094	1.97602722565679e-17	3.58157407156833e-16
TRINITY_DN2087_c0_g1_i5	gonads	soma	864.79583409805	52.1597313068976	458.477782702474	4.05128284197371	0.477140096055031	8.49076167664277	2.05287166270466e-17	3.71713471965932e-16
TRINITY_DN637_c0_g1_i29	gonads	soma	24.9153287900983	1964.55317785057	994.734253320333	-6.30485910761386	0.742851652951649	-8.48737306104404	2.11360412123784e-17	3.82327970262274e-16
TRINITY_DN3508_c0_g1_i1	gonads	soma	2114.09421623524	151.977823056965	1133.0360196461	3.79672620673408	0.447522056826813	8.48388621033573	2.1779475617753e-17	3.93573817375902e-16
TRINITY_DN22391_c1_g3_i1	gonads	soma	11.6592284811114	294.501001663879	153.080115072495	-4.66321790999652	0.549872404711717	-8.48054543206495	2.24140690251685e-17	4.04637634933925e-16
TRINITY_DN1882_c0_g1_i2	gonads	soma	979.754120184656	51.2189569409334	515.486538562795	4.25985849260526	0.502358588178235	8.47971666624296	2.2574299524443e-17	4.07124344112639e-16
TRINITY_DN1071_c0_g1_i3	gonads	soma	314.281064830813	2896.59351905647	1605.43729194364	-3.20412514909012	0.37803207499737	-8.47580234855046	2.33464839910596e-17	4.20631627488674e-16
TRINITY_DN795_c4_g1_i2	gonads	soma	788.70946017607	40.3815672719588	414.545513724014	4.28865070999115	0.506021465723094	8.47523474891081	2.34605976509879e-17	4.22267437044174e-16
TRINITY_DN64_c1_g1_i4	gonads	soma	1449.36469804197	52.3572663381723	750.86098219007	4.79228563244425	0.565857025319695	8.46907508082403	2.47349210554755e-17	4.4476188237487e-16
TRINITY_DN95037_c0_g1_i1	gonads	soma	1183.78787764004	79.2297550841294	631.508816362085	3.9002175912526	0.460900588239409	8.4621666597368	2.62455080610949e-17	4.7145576831572e-16
TRINITY_DN665_c1_g2_i8	gonads	soma	7944.26760606864	398.914265858492	4171.59093596357	4.31606270591445	0.510486537719852	8.45480220730728	2.79560832809261e-17	5.01566317881246e-16
TRINITY_DN3209_c0_g2_i2	gonads	soma	2298.49559729877	99.2723874466528	1198.88399237271	4.53244608202604	0.536085062418945	8.45471437233217	2.79771348682862e-17	5.01566317881246e-16
TRINITY_DN3671_c0_g1_i5	gonads	soma	17.7713217467915	818.718136864654	418.244729305723	-5.53106987033847	0.654638964820666	-8.44903858091256	2.93711408526039e-17	5.26036842154399e-16
TRINITY_DN10067_c0_g1_i1	gonads	soma	0.56031718816957	285.789596548517	143.174956868343	-8.90646900877498	1.0541549375006	-8.44891836288528	2.94013962157715e-17	5.2605838071045e-16
TRINITY_DN436_c0_g2_i1	gonads	soma	133.173012929065	1332.78925500592	732.981133967491	-3.32300311332258	0.393384253882728	-8.44721943119054	2.98322696446189e-17	5.33240776362404e-16
TRINITY_DN20635_c0_g1_i1	gonads	soma	0.779773516674145	207.994453408538	104.387113462606	-8.02181608058388	0.949950003988997	-8.44446133680609	3.05450638299585e-17	5.45443265058243e-16
TRINITY_DN11697_c0_g3_i2	gonads	soma	0.812457449122196	202.500441453618	101.65644945137	-7.96795390341663	0.943876207314396	-8.44173615318453	3.12658479475599e-17	5.57764245109819e-16
TRINITY_DN436_c0_g2_i4	gonads	soma	41.0103893089337	1460.38364094713	750.697015128034	-5.15665085652982	0.61093853246233	-8.44053956745275	3.15876100956092e-17	5.62949661418499e-16
TRINITY_DN6350_c0_g3_i1	gonads	soma	7.74169850047713	246.447571158159	127.094634829318	-4.98594854599538	0.59074793259706	-8.44006093102356	3.17172282498115e-17	5.64703885859721e-16
TRINITY_DN3871_c2_g1_i1	gonads	soma	12.9619449169544	1465.37388345423	739.167914185592	-6.82780203228364	0.809049337068993	-8.43929006482998	3.19270881854952e-17	5.678819113701e-16
TRINITY_DN7218_c0_g1_i4	gonads	soma	3148.13274631798	28993.5724385809	16070.8525924495	-3.20317322810931	0.379637337687862	-8.43745572450244	3.24319912865504e-17	5.76296433979949e-16
TRINITY_DN9058_c0_g2_i1	gonads	soma	1921.71124660286	66.708351714501	994.209799158683	4.84978855624473	0.575180820741659	8.43176333659949	3.40495056101327e-17	6.04445488316346e-16
TRINITY_DN1267_c0_g1_i14	gonads	soma	2774.68907341964	169.494434868508	1472.09175414407	4.03299283441848	0.478411110710504	8.42997318442073	3.45744437873614e-17	6.13163030027183e-16
TRINITY_DN4317_c1_g2_i1	gonads	soma	10.3098065776359	253.620630878914	131.965218728275	-4.62076120487641	0.548821458445271	-8.41942517693521	3.78335997394821e-17	6.70306252918594e-16
TRINITY_DN44_c1_g1_i6	gonads	soma	2653.10503287234	175.28474937034	1414.19489112134	3.91974765721842	0.465578335578256	8.41909375433036	3.79407695617302e-17	6.71547912467497e-16
TRINITY_DN12759_c0_g1_i5	gonads	soma	51.0402104531425	47061.9922704606	23556.5162404569	-9.84746411120515	1.16986888100625	-8.41757932968945	3.8434301474294e-17	6.79619039838908e-16
TRINITY_DN5136_c0_g1_i10	gonads	soma	81.0965446830583	61730.4011152232	30905.7488299531	-9.57130704632045	1.13753053183913	-8.41411002027861	3.95889024637917e-17	6.99352445767684e-16
TRINITY_DN12689_c1_g1_i3	gonads	soma	94.4643720032585	11898.9842947951	5996.7243333992	-6.97781064310783	0.829668022836653	-8.41036468930132	4.08737848082046e-17	7.21346609670721e-16
TRINITY_DN5047_c1_g1_i7	gonads	soma	8.45141381570247	689.807770234199	349.129592024951	-6.36147113537633	0.756678049129333	-8.40710410814232	4.20258017578543e-17	7.4095539671808e-16
TRINITY_DN13468_c0_g1_i1	gonads	soma	2.87628500437574	202.307872357163	102.592078680769	-6.14825066179269	0.73179260110258	-8.40162998714283	4.40323399860734e-17	7.75400254883345e-16
TRINITY_DN603_c1_g1_i80	gonads	soma	2304.40526397558	110.354212937311	1207.37973845645	4.38671617063131	0.522132226247238	8.40154265550759	4.40651053335705e-17	7.75400254883345e-16
TRINITY_DN3183_c0_g1_i5	gonads	soma	6393.14424031253	361.006852412286	3377.07554636241	4.14682301160568	0.49371016796513	8.39930647711223	4.49123222012653e-17	7.89541182619719e-16
TRINITY_DN701_c3_g1_i1	gonads	soma	1172.68486970423	77.1506713209262	624.917770512578	3.9264384585897	0.467651717683167	8.39607406563586	4.61654501782876e-17	8.10783517340691e-16
TRINITY_DN3411_c0_g1_i1	gonads	soma	96.7383741628584	3846.51353915052	1971.62595665669	-5.31438809322007	0.633235239967065	-8.39243895127579	4.76159275063251e-17	8.35447286198672e-16
TRINITY_DN15582_c0_g1_i1	gonads	soma	102.010065857995	1624.86300363445	863.436534746223	-3.99437504535353	0.47676243529315	-8.37812451162911	5.37777381500295e-17	9.42646180718862e-16
TRINITY_DN12759_c0_g2_i1	gonads	soma	38.7177742265438	1001.22781268098	519.97279345376	-4.69509859980551	0.560465018005929	-8.37714834818797	5.42254821972076e-17	9.49539455028992e-16
TRINITY_DN17010_c3_g2_i3	gonads	soma	9.53003306096178	230.958176384592	120.244104722777	-4.60094958111991	0.549233398110698	-8.37703897276944	5.42758787184518e-17	9.49539455028992e-16
TRINITY_DN1976_c0_g1_i4	gonads	soma	4462.63178363145	186.66287740791	2324.64733051968	4.58051989418506	0.546811610921044	8.37677877115608	5.43959566401285e-17	9.50721608960238e-16
TRINITY_DN539_c0_g1_i21	gonads	soma	0	612.511430607226	306.255715303613	-13.0057291007229	1.55351732225505	-8.37179535394174	5.67469325287217e-17	9.90855069717998e-16
TRINITY_DN1467_c1_g2_i13	gonads	soma	50.5030481008947	2404.15524539757	1227.32914674923	-5.5750121568109	0.666026287662433	-8.37055873031325	5.73456722448137e-17	1.00034497816651e-15
TRINITY_DN14751_c0_g1_i5	gonads	soma	715.387644247252	37.9074134462063	376.647528846729	4.23766784929805	0.506378935611031	8.36857055316608	5.83213806340016e-17	1.01638617819044e-15
TRINITY_DN21440_c0_g1_i6	gonads	soma	24.01889055329	968.913178705328	496.466034629309	-5.33010429195342	0.636982465775134	-8.36774099498531	5.87333152915629e-17	1.02258090383109e-15
TRINITY_DN2510_c0_g1_i7	gonads	soma	1581.91163012218	67.1034217770504	824.507525949615	4.56253267909507	0.545491873825657	8.36407084691657	6.05905057313261e-17	1.05390229325372e-15
TRINITY_DN11966_c1_g1_i1	gonads	soma	0.593001120617621	230.464338806405	115.528669963511	-8.57855209350012	1.02644206189508	-8.35756094957942	6.40282281035896e-17	1.11262872003042e-15
TRINITY_DN25621_c0_g1_i3	gonads	soma	8.82495860781552	536.639771054766	272.732364831291	-5.93624434513417	0.711121345151543	-8.3477234730862	6.95912729038858e-17	1.20813919316458e-15
TRINITY_DN65790_c0_g2_i1	gonads	soma	6047.6126951993	274.952206879542	3161.28245103942	4.45908966505153	0.534183138643712	8.34749235322764	6.97275435159644e-17	1.20934543145936e-15
TRINITY_DN4571_c0_g1_i5	gonads	soma	99.1198087929079	1066.9484892391	583.034149016006	-3.42864447678144	0.411019908530071	-8.34179660309714	7.31702309117268e-17	1.26784054652501e-15
TRINITY_DN9384_c0_g2_i3	gonads	soma	1.37277463729177	193.003862147976	97.188318392634	-7.11134561902597	0.852799549047515	-8.33882431923021	7.50327904196473e-17	1.29887068463533e-15
TRINITY_DN274_c0_g1_i10	gonads	soma	3212.43627061482	170.435209234472	1691.43573992464	4.23613228948004	0.508298288007383	8.33394955172171	7.81892521826002e-17	1.35221851888285e-15
TRINITY_DN2727_c0_g1_i1	gonads	soma	1450.56886793573	88.4349977776782	769.501932856705	4.03419782954634	0.484129920947977	8.33288267258293	7.88973407720078e-17	1.36316235625835e-15
TRINITY_DN10032_c0_g2_i1	gonads	soma	0.812457449122196	192.998896213157	96.9056768311398	-7.89856055948949	0.9480208552766	-8.33163164663183	7.97357061958327e-17	1.3763340630009e-15
TRINITY_DN4445_c0_g1_i2	gonads	soma	1198.24370487861	24.1489331637016	611.196319021153	5.64236286993827	0.677635066594652	8.32655089455903	8.32317681615699e-17	1.43531202485862e-15
TRINITY_DN13950_c0_g1_i1	gonads	soma	4.94011255962928	207.006778252165	105.973445405897	-5.39910304642525	0.648675664040657	-8.32327054293014	8.5568835922896e-17	1.47421019225107e-15
TRINITY_DN17553_c0_g1_i1	gonads	soma	1490.68276953338	14687.0135554424	8088.84816248791	-3.30044648418711	0.39657440582089	-8.32238902900289	8.62078204442197e-17	1.48380703876757e-15
TRINITY_DN6855_c0_g1_i5	gonads	soma	1829.50616258139	24097.1387015402	12963.3224320608	-3.71928286393448	0.44697053683619	-8.32109178887011	8.71567194991386e-17	1.49871483378053e-15
TRINITY_DN776_c0_g1_i1	gonads	soma	649.797997722385	30.7812545158606	340.289626119123	4.3989091416598	0.528694203111462	8.32032792448152	8.77202777566518e-17	1.50697444908889e-15
TRINITY_DN223_c4_g1_i14	gonads	soma	1362.32347744939	95.4105224671584	728.866999958275	3.83762882375132	0.461326081129321	8.3186903596624	8.89405655822477e-17	1.52648987772299e-15
TRINITY_DN8034_c0_g1_i30	gonads	soma	16.8141070326926	1992.01827169035	1004.41618936152	-6.89373536821326	0.828829654521056	-8.31743329960466	8.98886506359161e-17	1.5413009441899e-15
TRINITY_DN15348_c0_g1_i1	gonads	soma	4308.45440152637	37837.9247062495	21073.1895538879	-3.13458005789844	0.377017703140502	-8.31414554751104	9.24156762022546e-17	1.58313211825376e-15
TRINITY_DN78852_c2_g1_i1	gonads	soma	4310.71547058921	326.269931336113	2318.49270096266	3.72387775255817	0.448027257895968	8.31172141187635	9.43236564495777e-17	1.61428964776229e-15
TRINITY_DN8369_c0_g1_i1	gonads	soma	33.7262658627293	4985.75819363986	2509.74222975129	-7.21038303708326	0.8676213707819	-8.31051802076437	9.52851928837504e-17	1.62920584281971e-15
TRINITY_DN11242_c0_g1_i2	gonads	soma	2.06382755525354	188.253089527746	95.1584585414997	-6.52831923081013	0.786089671546141	-8.30480219638268	9.99858763969808e-17	1.7079662867171e-15
TRINITY_DN4129_c0_g1_i1	gonads	soma	4.84206076228513	176.423058767579	90.632559764932	-5.18731751004936	0.624676825640006	-8.30400184084747	1.00662081516182e-16	1.71789661641235e-15
TRINITY_DN5313_c1_g1_i2	gonads	soma	13.5456148389402	530.25685145911	271.901233149025	-5.29738936023618	0.6379668644988	-8.30354937696947	1.01046352838912e-16	1.72283080118096e-15
TRINITY_DN2299_c0_g1_i1	gonads	soma	1125.31059318998	36.966639080242	581.13861613511	4.93066742544396	0.593828076761784	8.30319012925675	1.0135248684586e-16	1.72554348285872e-15
TRINITY_DN3496_c0_g1_i17	gonads	soma	803.968710511966	43.6977279480383	423.833219230002	4.19942543035258	0.505763589161576	8.303139095707	1.01396049360009e-16	1.72554348285872e-15
TRINITY_DN2510_c0_g1_i18	gonads	soma	656.339721920916	16.8252392020813	336.582480561499	5.29614416337291	0.637897552196091	8.30249958655565	1.01943505651326e-16	1.73323103927565e-15
TRINITY_DN600_c0_g1_i13	gonads	soma	3680.8311705029	332.159013353582	2006.49509192824	3.47016631447768	0.418058538550359	8.30067082593425	1.0352516500433e-16	1.75847107198256e-15
TRINITY_DN1283_c6_g1_i2	gonads	soma	3.90819878200251	192.458157844561	98.183178313282	-5.63303204846031	0.679226273212753	-8.29330706219	1.10142526498307e-16	1.86911970693987e-15
TRINITY_DN8005_c0_g1_i4	gonads	soma	95.9960738641323	953.870720719538	524.933397291835	-3.31272511785002	0.399549770909424	-8.29114508139964	1.12163372952385e-16	1.90163126783598e-15
TRINITY_DN3578_c0_g1_i18	gonads	soma	4.69730349730844	621.95614318764	313.326723342474	-7.06663983588178	0.852550740028712	-8.28882024739523	1.14377244127933e-16	1.93735150554207e-15
TRINITY_DN7620_c0_g1_i11	gonads	soma	12.0561260070407	261.786331690862	136.921228848951	-4.43878629599455	0.536007291912897	-8.28120505628469	1.21935014635656e-16	2.06343673832508e-15
TRINITY_DN4035_c0_g1_i1	gonads	soma	3131.73247734034	108.820833477523	1620.27665540893	4.84848875988131	0.585657601104727	8.2787088406871	1.24517971648788e-16	2.10517919014436e-15
TRINITY_DN17831_c4_g1_i1	gonads	soma	298.433652134272	5266.45381423082	2782.44373318255	-4.14101092328541	0.501057091995787	-8.26454906923109	1.40223776363707e-16	2.36849992408363e-15
TRINITY_DN4381_c0_g1_i2	gonads	soma	950.557245718336	33.4529433728878	492.005094545612	4.83255627502855	0.585328708721097	8.25614087097719	1.50458035033281e-16	2.5389968689167e-15
TRINITY_DN64_c0_g3_i2	gonads	soma	1644.99270818534	45.4805091643295	845.236608674833	5.17083197377499	0.626387165925077	8.25500944952867	1.51890222213037e-16	2.56077863464754e-15
TRINITY_DN431_c2_g1_i2	gonads	soma	719.615132236153	593087.347772529	296903.481452383	-9.68670897754078	1.17393603288474	-8.25147938745643	1.56445623520511e-16	2.63512642333572e-15
TRINITY_DN1550_c1_g1_i1	gonads	soma	886.83991454164	29.3466425717096	458.093278556675	4.91193410725366	0.595546143126522	8.24778090487966	1.61362862094713e-16	2.71542504084477e-15
TRINITY_DN603_c0_g1_i1	gonads	soma	599.859709773844	11.9756990662135	305.917704420029	5.65521410816528	0.68577701507079	8.24643285482748	1.63192765744611e-16	2.74366890374899e-15
TRINITY_DN22766_c0_g1_i1	gonads	soma	965.367510081488	61.5625090317212	513.465009556605	3.97027471345446	0.481518387776549	8.24532315741364	1.6471445917222e-16	2.76668340652262e-15
TRINITY_DN290_c2_g1_i1	gonads	soma	3247.92258059529	170.684610990975	1709.30359579313	4.2490560674977	0.515384866918538	8.24443312218811	1.65945038731869e-16	2.7847699873197e-15
TRINITY_DN3355_c0_g1_i1	gonads	soma	760.33896574511	38.2037159931183	399.271340869114	4.31867003237365	0.52422885616197	8.23813870909716	1.74910335125145e-16	2.93250133158426e-15
TRINITY_DN2772_c0_g2_i5	gonads	soma	0	515.905766082781	257.952883041391	-12.7579276575266	1.54866809568159	-8.23799992593742	1.75113294283622e-16	2.93318817723732e-15
TRINITY_DN5535_c0_g1_i1	gonads	soma	105.988322841446	1299.48694587389	702.73763435767	-3.61663728666294	0.439132314559535	-8.23587143726954	1.78255280433468e-16	2.98305763660704e-15
TRINITY_DN1088_c0_g1_i1	gonads	soma	2386.90885041153	113.623472822981	1250.26616161726	4.39249047579327	0.533349390758538	8.23567168520846	1.78552983167504e-16	2.98528057822161e-15
TRINITY_DN2060_c4_g1_i1	gonads	soma	12.6397959290266	375.357937788615	193.998866858821	-4.88641076954509	0.593398878628159	-8.23461409438735	1.80137362052136e-16	3.00899189545944e-15
TRINITY_DN7600_c0_g1_i4	gonads	soma	537.296241125145	6510.51673484697	3523.90648798606	-3.5988178351459	0.437318710207772	-8.22927935883668	1.88343070557182e-16	3.14315942726165e-15
TRINITY_DN802_c0_g1_i4	gonads	soma	148.562900045807	2809.25986175526	1478.91138090053	-4.24173378354743	0.515480133982437	-8.22870466564274	1.89248733776437e-16	3.1553653982412e-15
TRINITY_DN2956_c0_g1_i5	gonads	soma	1941.98530856192	77.8939106556157	1009.93960960877	4.63871741092179	0.563811591277281	8.22742469769564	1.91281302611215e-16	3.18632064984478e-15
TRINITY_DN159_c2_g1_i3	gonads	soma	80.1298008724332	815.303208672937	447.716504772685	-3.34689277714852	0.406847881749291	-8.22639843363115	1.92926525879411e-16	3.21077261406111e-15
TRINITY_DN1959_c0_g1_i59	gonads	soma	10.5059101723242	313.951028932578	162.228469552451	-4.90771408423942	0.596618629923956	-8.22588138902895	1.93760686526708e-16	3.22007255297114e-15
TRINITY_DN13777_c0_g1_i3	gonads	soma	1295.15616571312	72.3011311850584	683.728648449091	4.16291415580938	0.50607820550872	8.22583172026689	1.93841005287378e-16	3.22007255297114e-15
TRINITY_DN3758_c0_g1_i1	gonads	soma	158.503852167883	2400.74528314067	1279.62456765428	-3.92150186445193	0.476814771235435	-8.22437160302575	1.96216864214143e-16	3.256552484258e-15
TRINITY_DN814_c0_g1_i24	gonads	soma	0	518.779955905902	259.389977952951	-12.7660908837822	1.55304667136342	-8.22003042096266	2.03451566987864e-16	3.37353253063118e-15
TRINITY_DN3437_c0_g2_i1	gonads	soma	2438.95777033191	89.5733071749172	1264.26553875341	4.76577973139319	0.579953320676782	8.21752296517886	2.07749464351231e-16	3.44164643276097e-15
TRINITY_DN1821_c0_g1_i10	gonads	soma	4.88876622991766	2675.87019537739	1340.37948080366	-9.08254721915816	1.10647925672953	-8.20851106237981	2.2394817919403e-16	3.7066084832416e-15
TRINITY_DN943_c14_g1_i2	gonads	soma	2.90896893682379	227.844516674606	115.376742805715	-6.30893122356903	0.769019389431522	-8.2038649613669	2.32779567636686e-16	3.84925993716664e-15
TRINITY_DN2657_c0_g5_i1	gonads	soma	9.12380433640068	219.871384959114	114.497594647758	-4.59240247285619	0.55992958029761	-8.20175006724108	2.36912456271685e-16	3.91402723148851e-15
TRINITY_DN566_c1_g1_i5	gonads	soma	57.8292361526526	631.805857700241	344.817546926447	-3.44985646164435	0.420663328451217	-8.20099169173103	2.38412010463631e-16	3.93521082357792e-15
TRINITY_DN667_c0_g1_i28	gonads	soma	146.331457236497	118830.339481147	59488.3354691919	-9.6650110690196	1.17871771855185	-8.1995976788182	2.41192871260278e-16	3.97748571940787e-15
TRINITY_DN12819_c0_g1_i10	gonads	soma	1005.94906004915	36.3740339864179	521.161547017783	4.784553159513	0.583794553595586	8.19561116157213	2.49323089302866e-16	4.10781908826842e-15
TRINITY_DN13969_c1_g1_i2	gonads	soma	6905.1799875087	53211.3702800322	30058.2751337705	-2.94598453432989	0.359692783768892	-8.1902797811555	2.60619621567808e-16	4.29003589793481e-15
TRINITY_DN1185_c0_g1_i43	gonads	soma	837.377715621215	27.6626288710558	432.520172246135	4.92805305247153	0.601787430048185	8.18902623485662	2.63348137224983e-16	4.33101246206427e-15
TRINITY_DN44_c0_g2_i15	gonads	soma	1064.82748709143	21.2797092753997	543.053598183415	5.64326522139933	0.689220843804551	8.1878911123002	2.65843169059012e-16	4.36807827781445e-15
TRINITY_DN5350_c0_g1_i2	gonads	soma	1273.08334955653	12749.5155035646	7011.29942656059	-3.32408807250503	0.406086919169759	-8.18565660598253	2.70822950407884e-16	4.44586687491891e-15
TRINITY_DN5526_c0_g1_i1	gonads	soma	3048.43642192488	77.3013055617917	1562.86886374334	5.29889277956695	0.647530581675137	8.18323169518715	2.76331123028606e-16	4.53218083757153e-15
TRINITY_DN1003_c0_g1_i3	gonads	soma	33.3807641409852	1191.31555015024	612.348157145614	-5.16036631469541	0.630676620960122	-8.18226987206127	2.7854635623975e-16	4.56437907007526e-15
TRINITY_DN68937_c0_g1_i1	gonads	soma	5.34634128419038	199.334915018404	102.340628151297	-5.22942663236089	0.639367068213407	-8.17906785060661	2.86048013847431e-16	4.683066353287e-15
TRINITY_DN379_c0_g1_i4	gonads	soma	701.291043418774	32.9591057947011	367.125074606737	4.40699157295392	0.539019122365372	8.17594662247745	2.93551937476876e-16	4.80157627090677e-15
TRINITY_DN2293_c0_g2_i1	gonads	soma	10.1977332451073	387.23983527401	198.718784259559	-5.25512401192353	0.642962540425782	-8.17329732528972	3.00073255310094e-16	4.90381447102877e-15
TRINITY_DN2510_c0_g1_i12	gonads	soma	1391.7404019379	43.2038903698516	717.472146153876	5.00376037934588	0.612412211299421	8.17057577726751	3.06921091299321e-16	5.01119945911344e-15
TRINITY_DN23915_c0_g3_i1	gonads	soma	12.6818110601064	246.546338673797	129.614074866952	-4.28025385941643	0.523994480906619	-8.1685094316465	3.1222299106011e-16	5.09317270191478e-15
TRINITY_DN10155_c0_g1_i2	gonads	soma	8.35336201835832	386.741031761004	197.547196889681	-5.54253193358009	0.678972670798229	-8.1631149116268	3.26493628446901e-16	5.32117023428267e-15
TRINITY_DN783_c0_g1_i20	gonads	soma	1641.7350808989	80.9606695751924	861.347875237046	4.34307702677922	0.532140275505331	8.16152662501432	3.30816446905453e-16	5.38677464399014e-15
TRINITY_DN501_c3_g1_i7	gonads	soma	1054.88767288225	51.5152594878454	553.201466185047	4.36027553752662	0.534597095041308	8.1561901064758	3.45758078864198e-16	5.62501485534055e-15
TRINITY_DN12066_c2_g1_i8	gonads	soma	3.63270578723361	506.051085635361	254.841895711298	-7.14363406222879	0.876158102391405	-8.15336186783047	3.53944487563677e-16	5.75302768071409e-15
TRINITY_DN116_c0_g2_i3	gonads	soma	1210.66893271357	75.1703550733603	642.919643893467	4.01164450903112	0.492052576172377	8.15287776813866	3.55364747458999e-16	5.77093227106734e-15
TRINITY_DN861_c0_g1_i21	gonads	soma	1079.71778402282	17.8647810836829	548.791282553251	5.92000522398084	0.726261676627547	8.15133913091883	3.59916227733296e-16	5.83960854441469e-15
TRINITY_DN1821_c0_g1_i17	gonads	soma	0	475.721733842097	237.860866921049	-12.6409240716975	1.55090161228918	-8.15069374583932	3.61842416986321e-16	5.86456266278957e-15
TRINITY_DN493_c2_g1_i1	gonads	soma	21.7962841978753	360.81428331583	191.305283756853	-4.04731409186029	0.496565970917583	-8.15060702685977	3.62102007897429e-16	5.86456266278957e-15
TRINITY_DN11240_c0_g1_i13	gonads	soma	0	583.591861084018	291.795930542009	-12.9354982990426	1.58772196274377	-8.14720625057586	3.72428168925617e-16	6.02641363247198e-15
TRINITY_DN9048_c1_g2_i2	gonads	soma	3.16110919777641	251.297111294027	127.229110245902	-6.33575843701505	0.777727775148639	-8.14649886434126	3.74612270679082e-16	6.05634320105905e-15
TRINITY_DN1226_c8_g1_i2	gonads	soma	34.4313897903492	438.458792214943	236.445091002646	-3.67130307508557	0.450862672884475	-8.14284103759966	3.86109043195808e-16	6.23664268077297e-15
TRINITY_DN290_c1_g1_i11	gonads	soma	11109.9803200882	515.313160988957	5812.64674053857	4.43022987064124	0.544091137234016	8.14244079248029	3.8738795149322e-16	6.25172338474842e-15
TRINITY_DN701_c0_g1_i13	gonads	soma	1967.76355059033	46.5200510459311	1007.14180081813	5.39654491553079	0.663131376320385	8.13797251681168	4.01952053308039e-16	6.48098470992758e-15
TRINITY_DN110_c0_g1_i17	gonads	soma	0	519.081224387633	259.540612193817	-12.7670512298965	1.56946941025399	-8.13462890482864	4.13202101807141e-16	6.65645058489493e-15
TRINITY_DN1620_c0_g1_i21	gonads	soma	858.847506815925	39.1444903590826	448.995998587504	4.45583567508638	0.547887723261896	8.13275327389739	4.19648195536807e-16	6.75419325893672e-15
TRINITY_DN12475_c0_g1_i6	gonads	soma	0.373544792113047	338.49006622401	169.431805508062	-9.72773961843562	1.19613446040061	-8.13264724032579	4.2001555252459e-16	6.75419325893672e-15
TRINITY_DN157_c28_g1_i2	gonads	soma	0.658368985513724	263.569112907153	132.113740946333	-8.73428088854694	1.07438410852735	-8.12957006644388	4.30815684684106e-16	6.9162450275568e-15
TRINITY_DN11759_c0_g1_i1	gonads	soma	45.5069483494748	612.506464672407	329.006706510941	-3.75197552641951	0.461527316276179	-8.12947661839873	4.31147910794805e-16	6.9162450275568e-15
TRINITY_DN14853_c0_g1_i7	gonads	soma	765.008572493364	30.6824870002232	397.845529746794	4.63737952423168	0.570441901184264	8.12945107048459	4.31238782576441e-16	6.9162450275568e-15
TRINITY_DN861_c0_g1_i4	gonads	soma	671.155369263251	35.7295621673657	353.442465715308	4.23409393669928	0.520947335573168	8.12768133661871	4.37579731618983e-16	7.01173115081851e-15
TRINITY_DN11_c0_g1_i3	gonads	soma	543.861169634071	5135.66686480326	2839.76401721867	-3.23913257245572	0.398607882387517	-8.12611269264041	4.43276936632815e-16	7.09674225606576e-15
TRINITY_DN1070_c0_g1_i1	gonads	soma	2.68951260831921	168.652428018181	85.6709703132501	-5.98687216761395	0.736802672514888	-8.12547564082428	4.45611480296979e-16	7.12781543616377e-15
TRINITY_DN5691_c0_g1_i4	gonads	soma	601.671842338408	10.7386221533372	306.205232245872	5.81386684201054	0.715832928753997	8.12182090048632	4.59240695277204e-16	7.3393391609747e-15
TRINITY_DN2498_c0_g1_i5	gonads	soma	996.511893704242	60.918037212669	528.714965458456	4.03495404845123	0.49692150373749	8.11990227451053	4.66559213176e-16	7.44972457934554e-15
TRINITY_DN3141_c3_g2_i1	gonads	soma	0.845141381570247	186.122139039315	93.4836402104424	-7.83024378970078	0.964382870478176	-8.11943474879252	4.6835991473518e-16	7.47188808467833e-15
TRINITY_DN1156_c0_g1_i4	gonads	soma	209.277900824888	1867.64624484439	1038.46207283464	-3.15756881762159	0.388985194543953	-8.11745244269137	4.76071265168858e-16	7.58822394226453e-15
TRINITY_DN1821_c0_g1_i3	gonads	soma	22.7627806361324	2376.52461951246	1199.6437000743	-6.70996716463016	0.826798239638283	-8.11560407719992	4.83374230759555e-16	7.69785153593954e-15
TRINITY_DN1624_c0_g1_i8	gonads	soma	1114.1122942889	13415.5920329948	7264.85216364183	-3.59002858368937	0.442965792968529	-8.10452780028644	5.29507620099576e-16	8.42512695706768e-15
TRINITY_DN95020_c0_g1_i1	gonads	soma	1559.46670393321	80.7631345439177	820.114919238564	4.27176129745759	0.527115254005337	8.10403657454076	5.31651118618876e-16	8.45180579879894e-15
TRINITY_DN15848_c0_g1_i1	gonads	soma	1233.24977971362	10147.6602486819	5690.45501419775	-3.04063777311867	0.375351572133114	-8.10077271247008	5.46111960154155e-16	8.67407830044849e-15
TRINITY_DN2586_c1_g1_i1	gonads	soma	1755.60793000133	70.7158850000419	913.161907500685	4.63676510338563	0.572425030168697	8.10021375553607	5.48627047961679e-16	8.70638909504129e-15
TRINITY_DN9292_c1_g1_i2	gonads	soma	4.25839084029929	449.790019462105	227.024205151202	-6.74213016432841	0.832556728138839	-8.0981030318502	5.58227830005531e-16	8.850990646156e-15
TRINITY_DN2347_c1_g2_i7	gonads	soma	0.747089584226094	264.951858126076	132.849473855151	-8.39424159788044	1.03667465054988	-8.09727680080526	5.62030924436613e-16	8.90349426839348e-15
TRINITY_DN12619_c0_g1_i13	gonads	soma	1.09728164252287	355.32027136091	178.208776501717	-8.40391578590713	1.03813777032659	-8.09518353547942	5.71780761398458e-16	9.05002993587576e-15
TRINITY_DN3840_c0_g1_i1	gonads	soma	944.999888763748	27.6626288710558	486.331258817402	5.10182987951234	0.630495978310566	8.09177227931391	5.88027701659346e-16	9.29905466720156e-15
TRINITY_DN9641_c0_g1_i1	gonads	soma	21.2966445380491	523.624530106951	272.4605873225	-4.62381103036298	0.571464940954918	-8.09115432809683	5.91019130388371e-16	9.33820540483615e-15
TRINITY_DN9057_c0_g2_i2	gonads	soma	1.06459771007482	206.409207223522	103.736902466798	-7.64714569783451	0.946768332958143	-8.07710337537514	6.6323320175206e-16	1.04700641535524e-14
TRINITY_DN2296_c0_g2_i2	gonads	soma	18.4904177351222	305.582827154537	162.03662244483	-4.04542314494497	0.500977675101924	-8.07505672607451	6.74452840773439e-16	1.06379073065197e-14
TRINITY_DN667_c0_g1_i33	gonads	soma	94.8523341263449	76986.685795817	38540.7690649717	-9.66405485630332	1.19724730386874	-8.07189527600126	6.92152319821291e-16	1.09075735900819e-14
TRINITY_DN10695_c2_g1_i7	gonads	soma	1.7556506280366	858.954035830566	430.354843229302	-8.9737342623144	1.11189292323593	-8.07068205470563	6.99065416393356e-16	1.10069369518561e-14
TRINITY_DN1412_c0_g1_i4	gonads	soma	60.1452039688588	767.93618484186	414.04069440536	-3.67454072681301	0.455451156046995	-8.06791393111285	7.15094265213174e-16	1.12495324589183e-14
TRINITY_DN2989_c0_g1_i1	gonads	soma	712.763153182513	27.3663263241438	370.064739753329	4.70500149161519	0.583200966177618	8.06754749130893	7.1724309835396e-16	1.1264642321582e-14
TRINITY_DN22367_c0_g1_i1	gonads	soma	11.0848897577574	1250.84587620917	630.965382983463	-6.82603716446682	0.846111562694323	-8.06753797658818	7.17298978118076e-16	1.1264642321582e-14
TRINITY_DN16438_c0_g1_i3	gonads	soma	1.25137010613135	160.289192174959	80.7702811405452	-7.03076025571513	0.871746513900872	-8.06514295566728	7.3150218907261e-16	1.14777384207433e-14
TRINITY_DN667_c0_g1_i18	gonads	soma	93.5449273539493	73948.9921220319	37021.2685246929	-9.62598854071313	1.19369757412838	-8.06400946884882	7.38320367139567e-16	1.15746899461438e-14
TRINITY_DN10220_c0_g1_i2	gonads	soma	50.5451621809218	749.343062227945	399.944112204433	-3.88868470298623	0.482314608599943	-8.06254804156619	7.47203658580187e-16	1.17038206279511e-14
TRINITY_DN223_c4_g1_i13	gonads	soma	1340.19531726917	65.9651123798114	703.08021482449	4.34835928774559	0.539473617709509	8.06037430747365	7.60611852069963e-16	1.19035426148927e-14
TRINITY_DN319_c0_g1_i6	gonads	soma	0	442.315691259619	221.157845629809	-12.5357768050916	1.55615023963703	-8.05563401642734	7.90678842220522e-16	1.2363403968987e-14
TRINITY_DN731_c0_g1_i6	gonads	soma	5.5331136802469	189.240764684119	97.3869391821831	-5.10355048542323	0.63358484456023	-8.0550387674844	7.945362223197e-16	1.24130003257488e-14
TRINITY_DN22700_c0_g1_i1	gonads	soma	1510.25669474821	16490.223101432	9000.2398980901	-3.44868462685608	0.428258762894221	-8.05280574657593	8.09172771754462e-16	1.26307684294466e-14
TRINITY_DN5418_c0_g1_i12	gonads	soma	1.25137010613135	158.854580230808	80.0529751684697	-7.01796265605796	0.871569182878723	-8.0521005032305	8.13850316456888e-16	1.26928403790567e-14
TRINITY_DN33_c3_g1_i2	gonads	soma	2.87628500437574	161.921339150385	82.3988120773802	-5.82607755261486	0.723591794161041	-8.05160810228622	8.17131961596908e-16	1.27330537251594e-14
TRINITY_DN1821_c0_g1_i16	gonads	soma	16.0390733270447	7405.21247209158	3710.62577270931	-8.84653876663695	1.09955649664324	-8.04555181443061	8.58576656574956e-16	1.33673667417048e-14
TRINITY_DN14746_c0_g1_i2	gonads	soma	0.658368985513724	286.725404979662	143.691886982588	-8.85259145391984	1.10040569706175	-8.04484334964604	8.63558148266651e-16	1.34333740469624e-14
TRINITY_DN4408_c0_g2_i1	gonads	soma	4.50119990262013	212.552656932313	108.526928417467	-5.56882230654053	0.692305794394199	-8.04387649450994	8.70402458221751e-16	1.35282208678294e-14
TRINITY_DN4564_c0_g2_i1	gonads	soma	770.723125064958	31.8207963974622	401.27196073121	4.59476013767379	0.571555391882373	8.03904608885117	9.05405239917346e-16	1.40601824006719e-14
TRINITY_DN870_c0_g4_i3	gonads	soma	6443.41083234287	461.370648465769	3452.39074040432	3.80383222790188	0.473191618848084	8.03867202289372	9.08172990185988e-16	1.40910782633228e-14
TRINITY_DN95382_c0_g1_i1	gonads	soma	809.212606509102	31.6232613661875	420.417933937645	4.67084590030499	0.581110680247138	8.03779049168145	9.14728535862165e-16	1.41806417798427e-14
TRINITY_DN704_c1_g1_i1	gonads	soma	711.091780189004	41.3223416379231	376.207060913464	4.10272792168662	0.510512908361124	8.03648224068891	9.24543421914241e-16	1.43205369893936e-14
TRINITY_DN1370_c0_g1_i3	gonads	soma	187.785202166624	2288.59835711743	1238.19177964203	-3.60686089301385	0.449256728547771	-8.02850722942554	9.8665799268513e-16	1.52695865585894e-14
TRINITY_DN1476_c3_g1_i18	gonads	soma	4.10430237669082	946.890230095239	475.497266235965	-7.86865438720054	0.98063454570291	-8.02404363754121	1.02319928147148e-15	1.58215793250249e-14
TRINITY_DN1706_c0_g1_i2	gonads	soma	571.91425488813	11.6793965193014	291.796825703716	5.60069075581414	0.698013327062285	8.02375905827709	1.02557368291019e-15	1.58447633758148e-14
TRINITY_DN64_c0_g4_i2	gonads	soma	1798.90209793876	79.2766558745385	939.089376906647	4.50742049235027	0.561796270384189	8.02322964740908	1.03000529981322e-15	1.58996640781909e-14
TRINITY_DN7767_c0_g1_i1	gonads	soma	14.7876537464398	319.04500489013	166.916329318285	-4.43569542815296	0.552867420925772	-8.02307254915732	1.03132397089405e-15	1.59064592342237e-14
TRINITY_DN15441_c0_g1_i17	gonads	soma	103.630389368633	1010.73432385626	557.182356612445	-3.28562662230113	0.409592672157768	-8.0216928808618	1.04297647333823e-15	1.607248936403e-14
TRINITY_DN5423_c0_g1_i40	gonads	soma	0	430.14742309695	215.073711548475	-12.4958201356318	1.55817279630409	-8.01953426813203	1.06146854428512e-15	1.63435467103491e-14
TRINITY_DN12262_c1_g1_i5	gonads	soma	3.60002185478556	303.654377632199	153.627199743493	-6.41993320676743	0.800679101666322	-8.01811011853148	1.07384518115069e-15	1.65200634622733e-14
TRINITY_DN198_c3_g1_i3	gonads	soma	355.039264404321	2985.28785046029	1670.16355743231	-3.07194421404808	0.383191511865356	-8.01673345814477	1.08594420202327e-15	1.66920132988415e-14
TRINITY_DN28022_c0_g1_i3	gonads	soma	1.47082643463592	168.257357955632	84.8640921951338	-6.87142689541949	0.857244190707745	-8.01571707327222	1.09496295522792e-15	1.6816364911206e-14
TRINITY_DN259_c0_g1_i5	gonads	soma	1183.11173679779	61.4637415160838	622.287739156936	4.26566707930755	0.532675893372501	8.00799723130057	1.16591529119674e-15	1.78908713370334e-14
TRINITY_DN3678_c0_g1_i1	gonads	soma	695.902142784294	11036.4349009231	5866.16852185368	-3.98738699856654	0.498490147871329	-7.99892839526242	1.25506673460991e-15	1.92425854052343e-14
TRINITY_DN6514_c2_g1_i1	gonads	soma	23.1830308958779	826.343099308006	424.763065101942	-5.15975232793732	0.646418386374173	-7.98206306735626	1.43907463027037e-15	2.20451136466207e-14
TRINITY_DN20840_c1_g1_i1	gonads	soma	0.373544792113047	289.500827287146	144.937186039629	-9.50190434937231	1.1904871762524	-7.98152599953566	1.44535125838433e-15	2.2122548804366e-14
TRINITY_DN795_c0_g1_i4	gonads	soma	1002.68965168166	56.4166663489414	529.553159015301	4.14811914574838	0.519771685990567	7.98065623340565	1.4555733210855e-15	2.22601909838642e-14
TRINITY_DN894_c12_g1_i1	gonads	soma	9.59540092585788	221.85170120668	115.723551066269	-4.53517942071768	0.568378264153573	-7.97915702753246	1.473360386779e-15	2.25131953784028e-14
TRINITY_DN89_c0_g1_i3	gonads	soma	1016.06750284312	51.9621962756229	534.014849559373	4.28784284992751	0.537435201393139	7.97834387999255	1.48309720757008e-15	2.26428677381715e-14
TRINITY_DN1267_c0_g1_i12	gonads	soma	1866.9248717447	79.4791568406322	973.202014292665	4.55033121378833	0.570978633833556	7.96935462057023	1.5950514544591e-15	2.43233809642006e-14
TRINITY_DN754_c0_g1_i25	gonads	soma	2963.32237569781	351.260871350141	1657.29162352398	3.0767119525549	0.386070915454171	7.96929224501535	1.59585666236651e-15	2.43233809642006e-14
TRINITY_DN241_c0_g1_i8	gonads	soma	6.49965959297757	180.529359568757	93.5145095808674	-4.79844674826133	0.602130969511556	-7.96910803666816	1.59823695122152e-15	2.43391728139345e-14
TRINITY_DN5924_c0_g2_i1	gonads	soma	10.9588443645179	242.736340419531	126.847592392024	-4.46521838619782	0.560417896216362	-7.96765844978284	1.61709054161719e-15	2.46055953252626e-14
TRINITY_DN1192_c2_g1_i2	gonads	soma	83.5150072607932	1106.64861577124	595.081811516017	-3.72893757965605	0.468057896477503	-7.96682976127353	1.62796684666618e-15	2.47502902540592e-14
TRINITY_DN7783_c1_g1_i1	gonads	soma	8.17127995885449	399.563703612364	203.867491785609	-5.60164302911982	0.703168331413314	-7.96629025920572	1.63508634981114e-15	2.48376749463342e-14
TRINITY_DN6877_c0_g1_i1	gonads	soma	18.1822408079053	326.373664786569	172.277952797237	-4.16671059432155	0.523661241886056	-7.95688177974454	1.76429137859451e-15	2.67778910244852e-14
TRINITY_DN500_c0_g4_i2	gonads	soma	2732.30496945842	22040.2914194903	12386.2981944743	-3.01193300114156	0.378559314987926	-7.95630402394834	1.7725453676758e-15	2.68715964284594e-14
TRINITY_DN6038_c2_g1_i4	gonads	soma	5.03816435697343	316.773352030471	160.905758193722	-5.9894981542414	0.752804921609932	-7.95624202540068	1.77343335351019e-15	2.68715964284594e-14
TRINITY_DN104_c0_g2_i2	gonads	soma	77.6363918588023	748.646723683665	413.141557771233	-3.26970382170885	0.410990947477545	-7.95565897929541	1.78180560391381e-15	2.69758813294878e-14
TRINITY_DN1749_c0_g1_i18	gonads	soma	954.820227946241	9690.85773560953	5322.83898177788	-3.34323353922589	0.420241025289731	-7.95551442632458	1.78388732697389e-15	2.69848352794621e-14
TRINITY_DN6432_c0_g1_i1	gonads	soma	0	396.393211242331	198.196605621165	-12.3777147769274	1.55661348866856	-7.95169441035402	1.83977623185739e-15	2.78070352506192e-14
TRINITY_DN2236_c0_g2_i1	gonads	soma	504.48018766204	20.1413998781607	262.310793770101	4.64602846705356	0.584513173885767	7.94854363361458	1.88716871093996e-15	2.84995528348539e-14
TRINITY_DN44_c0_g2_i5	gonads	soma	1566.24886241933	57.0092714427654	811.629066931047	4.78044350192761	0.601549514521628	7.94688281932896	1.91263173689614e-15	2.8860019049982e-14
TRINITY_DN9463_c0_g1_i1	gonads	soma	10.4498735060599	432.912913534795	221.681393520428	-5.38060823313865	0.677345994975053	-7.94366287400404	1.96296650015396e-15	2.95948662933286e-14
TRINITY_DN407_c2_g5_i1	gonads	soma	56.4331087815446	611.118753518665	333.775931150105	-3.43745371671747	0.432989691719216	-7.93888118460468	2.04013083467621e-15	3.07326530977389e-14
TRINITY_DN5114_c0_g1_i10	gonads	soma	24.378364335745	1147.21778620484	585.79807527029	-5.56034726155733	0.700529793611602	-7.93734586632039	2.06553481004473e-15	3.10894753162759e-14
TRINITY_DN7890_c0_g1_i1	gonads	soma	649.050957612632	40.3815672719588	344.716262442296	4.00754371197638	0.50491409002087	7.93708036907969	2.06995931481232e-15	3.11301937818161e-14
TRINITY_DN3884_c0_g1_i2	gonads	soma	735.811500129151	30.7812545158606	383.296377322506	4.57847701908126	0.576953964811188	7.9356019688323	2.09476804714671e-15	3.14771494022287e-14
TRINITY_DN202_c1_g1_i9	gonads	soma	549.90754871354	5195.92553239242	2872.91654055298	-3.24025382769378	0.408511103636472	-7.93186231377748	2.15883711381897e-15	3.2412988076219e-14
TRINITY_DN3354_c0_g1_i2	gonads	soma	2263.23264239177	79.4791568406322	1171.3558996162	4.82847651825584	0.608801815281227	7.93111386506855	2.17188964699858e-15	3.25819435279232e-14
TRINITY_DN1925_c1_g3_i1	gonads	soma	10.2957850424514	521.747947309842	266.021866176147	-5.67192081087353	0.71521418424617	-7.93038076677924	2.18474981058825e-15	3.27477357784118e-14
TRINITY_DN1090_c0_g1_i7	gonads	soma	1025.81719013048	40.1840322406842	533.000611185584	4.67270770675773	0.589469353566542	7.92697309620229	2.24551912564966e-15	3.36307814790226e-14
TRINITY_DN820_c0_g1_i3	gonads	soma	1641.72011934872	67.3997243239624	854.559921836339	4.6105435823269	0.581704040808693	7.92592668931311	2.26451166425973e-15	3.38872005824388e-14
TRINITY_DN3719_c0_g1_i1	gonads	soma	659.715696059591	32.9591057947011	346.337400927146	4.31892564113488	0.5452204447659	7.92143009785571	2.3479424276487e-15	3.51066833504831e-14
TRINITY_DN9937_c0_g1_i4	gonads	soma	3.34788159383294	202.749843210121	103.048862401977	-5.93979792981548	0.749885226009959	-7.92094273069009	2.35716497276137e-15	3.52155001334901e-14
TRINITY_DN154_c5_g4_i1	gonads	soma	58.9264188462283	5552.5965459863	2805.76148241626	-6.55964059891852	0.828524856605819	-7.91725262871546	2.4281607300146e-15	3.62462541948675e-14
TRINITY_DN3451_c0_g1_i8	gonads	soma	62.7880111095455	747.700983382881	405.244497246213	-3.57472354471552	0.451660976101993	-7.91461678971416	2.480158106757e-15	3.69919463254111e-14
TRINITY_DN5296_c0_g1_i1	gonads	soma	43.0602448034764	500.416371309214	271.738308056345	-3.53958485851102	0.447274916343157	-7.9136672529058	2.49915706992411e-15	3.72446395597662e-14
TRINITY_DN64_c1_g1_i9	gonads	soma	8146.83157605333	469.136313280348	4307.98394466684	4.11840282314279	0.520902906590021	7.90627729475158	2.65200087528202e-15	3.94899505334963e-14
TRINITY_DN6624_c0_g1_i1	gonads	soma	1451.33935972825	62.4514166724573	756.895388200352	4.54249750459508	0.574780089094843	7.90301819909689	2.72229821820049e-15	4.04983758683991e-14
TRINITY_DN7826_c0_g1_i8	gonads	soma	1673.38018288146	17.7660135680455	845.573098224752	6.55693269150835	0.829683619413628	7.90293135610223	2.72419626706302e-15	4.04983758683991e-14
TRINITY_DN5152_c0_g1_i1	gonads	soma	1.47082643463592	161.328734056561	81.3997802455983	-6.81041210778702	0.86181904050389	-7.90236904467219	2.73651777465947e-15	4.06481766577187e-14
TRINITY_DN885_c5_g1_i3	gonads	soma	2.78756440566337	371.698573775214	187.243069090439	-7.08677121546259	0.897003001965879	-7.90049888342755	2.7778932906585e-15	4.12289457491422e-14
TRINITY_DN7621_c0_g1_i1	gonads	soma	153.712939837415	22528.769060654	11341.2410002457	-7.19593015668254	0.91105820154388	-7.89843079672442	2.82436517474908e-15	4.18843408838506e-14
TRINITY_DN424_c1_g4_i1	gonads	soma	476.889367798807	14.2523178606914	245.570842829749	5.06591857518576	0.641683858984378	7.89472651408719	2.90952523187523e-15	4.31119258376145e-14
TRINITY_DN2968_c0_g1_i1	gonads	soma	1404.09453260747	123.618855641629	763.856694124552	3.50630470260036	0.444252264026347	7.89259838728118	2.95958838785992e-15	4.38178797538673e-14
TRINITY_DN8535_c0_g1_i6	gonads	soma	74.8815113855869	720.885327296971	397.883419341279	-3.26720054784669	0.414017189679912	-7.89146110182685	2.98668925819424e-15	4.41829921553293e-14
TRINITY_DN13564_c0_g2_i1	gonads	soma	935.587658335814	34.3937177388521	484.990688037333	4.76588398039382	0.604000303515458	7.89053242631664	3.00900018139356e-15	4.44767071710148e-14
TRINITY_DN6549_c0_g1_i6	gonads	soma	931.150886283091	61.3649740004465	496.257930141769	3.92157412522602	0.497157503212264	7.88799143106099	3.07088843917136e-15	4.53544673475333e-14
TRINITY_DN4083_c0_g1_i1	gonads	soma	307.673873818439	2907.69520828641	1607.68454105242	-3.24064508086925	0.410924665861567	-7.88622672254228	3.11460529397336e-15	4.59626390040551e-14
TRINITY_DN7090_c0_g1_i3	gonads	soma	3.75411031839404	202.157238116297	102.955674217346	-5.76792538159011	0.731500462292257	-7.8850604735307	3.14383231496203e-15	4.635616590148e-14
TRINITY_DN1728_c0_g1_i2	gonads	soma	1575.20229066959	62.2069808507734	818.704635760182	4.65937211772013	0.590949470882165	7.88455248257462	3.15664720100445e-15	4.65072505033259e-14
TRINITY_DN9655_c0_g1_i4	gonads	soma	1.03191377762677	147.720888014922	74.3764008962741	-7.18356575411353	0.911481197739445	-7.88120015193886	3.24251423389651e-15	4.77335001895643e-14
TRINITY_DN2242_c1_g1_i1	gonads	soma	862.6810065344	41.7174117004725	452.199209117436	4.37264587554627	0.554928685894634	7.87965370450595	3.28289635607802e-15	4.82887118761208e-14
TRINITY_DN8821_c0_g1_i6	gonads	soma	4.19302297540318	244.519121635822	124.356072305612	-5.8831105735011	0.746741682914508	-7.87837442064238	3.31667599924578e-15	4.87459840246293e-14
TRINITY_DN2094_c0_g1_i11	gonads	soma	681.451352203597	40.2827997563215	360.867075979959	4.08005030287823	0.517989388345579	7.87670634703468	3.36123616447317e-15	4.9360829870329e-14
TRINITY_DN223_c3_g1_i13	gonads	soma	13705.3988066657	922.543761900263	7313.97128428297	3.89297702476644	0.494329206123978	7.8752721395751	3.40001983891833e-15	4.98899183333017e-14
TRINITY_DN2508_c0_g1_i15	gonads	soma	10.0903502491313	270.107632678493	140.098991463812	-4.74326272961104	0.602353879581288	-7.87454499821302	3.4198510998513e-15	5.01402784332045e-14
TRINITY_DN470_c2_g1_i1	gonads	soma	40.9496623061167	3176.25456370065	1608.60211300339	-6.27959179799527	0.797758047660965	-7.8715492954375	3.50276071261639e-15	5.13143108603114e-14
TRINITY_DN13920_c1_g1_i2	gonads	soma	5.00548042452538	232.886625906929	118.946053165727	-5.55380411838106	0.705951916047513	-7.86711388146055	3.62916256207653e-15	5.31230772122229e-14
TRINITY_DN625_c2_g6_i1	gonads	soma	88.9452798581961	7072.5375500435	3580.74141495085	-6.314206697116	0.803443126408997	-7.85893424135378	3.87415542174427e-15	5.66634347508268e-14
TRINITY_DN133_c0_g1_i4	gonads	soma	965.666504233494	71.5578918503688	518.612198041931	3.75654741894453	0.478604899865415	7.8489531135199	4.19524411110367e-15	6.13101574816417e-14
TRINITY_DN1022_c0_g1_i13	gonads	soma	2256.32018370768	19689.9876435929	10973.1539136503	-3.12545288916665	0.398338814240649	-7.84621728395884	4.28773793869564e-15	6.26113474644854e-14
TRINITY_DN1886_c0_g1_i4	gonads	soma	109.429417472649	15796.4033831582	7952.91640031541	-7.17421412652648	0.914865865157047	-7.84182075182676	4.44059950143158e-15	6.47912451026765e-14
TRINITY_DN1673_c0_g1_i14	gonads	soma	8.32067808591027	294.350367423013	151.335522754462	-5.15393035752899	0.657651153141268	-7.83687572493603	4.61894784787649e-15	6.73392018369562e-14
TRINITY_DN13454_c0_g1_i4	gonads	soma	2.08718028906981	312.662085294474	157.374632791772	-7.19225299956887	0.917787844817467	-7.8365093198628	4.63243981843144e-15	6.74815670091216e-14
TRINITY_DN36993_c0_g1_i1	gonads	soma	4900.94902500922	281.683295747338	2591.31616037828	4.1207759254794	0.526163085723762	7.83174653883421	4.81138752936464e-15	6.99934654766433e-14
TRINITY_DN1200_c0_g1_i2	gonads	soma	237.331085027894	2136.27236478832	1186.80172490811	-3.16986141678325	0.404746794105147	-7.83171469904163	4.8126064239477e-15	6.99934654766433e-14
TRINITY_DN25671_c1_g1_i3	gonads	soma	3.33855039520115	174.889679307791	89.1141148514959	-5.69592911143013	0.727401644956964	-7.83051447700138	4.85877583087574e-15	7.06082295101662e-14
TRINITY_DN177_c0_g3_i1	gonads	soma	46.8984348585037	580.586900759308	313.742667808906	-3.62861507525623	0.46344389758077	-7.82967494921827	4.89132915532585e-15	7.10242959226024e-14
TRINITY_DN7874_c0_g1_i1	gonads	soma	1.18600224123524	165.284400616873	83.2352014290543	-7.10364255767047	0.907484200738349	-7.82784157772751	4.96316776914853e-15	7.20096785224138e-14
TRINITY_DN2201_c0_g1_i2	gonads	soma	1.55954703334829	150.787646934498	76.1735969839232	-6.56714680910518	0.839956606501146	-7.81843580760767	5.34837474390376e-15	7.75364463473702e-14
TRINITY_DN3476_c0_g1_i2	gonads	soma	949.730519361662	37.4135758680195	493.572047614841	4.65957053444934	0.596004193273709	7.81801636135382	5.36622175499189e-15	7.77329418541105e-14
TRINITY_DN3258_c5_g1_i11	gonads	soma	10.9214700955171	510.11545158095	260.518460838233	-5.55375515632678	0.710479408710215	-7.81691219793254	5.41348354645641e-15	7.83548733618594e-14
TRINITY_DN12448_c0_g2_i1	gonads	soma	2.68951260831921	154.597645188764	78.6435788985418	-5.86076173108146	0.749871559917083	-7.81568743816543	5.46638665457421e-15	7.90573986856032e-14
TRINITY_DN549_c0_g1_i2	gonads	soma	1155.5202737664	69.4788080871656	612.499540926782	4.05928983756602	0.519458330592026	7.81446672140123	5.51962144237693e-15	7.9763595735929e-14
TRINITY_DN3532_c0_g1_i4	gonads	soma	5677.26682208485	40685.4070453756	23181.3369337302	-2.84124455579749	0.36374995343457	-7.81098259661651	5.67438507242626e-15	8.19346814245792e-14
TRINITY_DN11854_c0_g1_i4	gonads	soma	25.9799759746467	374.370262632241	200.175119303444	-3.84698493173876	0.492884727984089	-7.80503982639718	5.94827577537006e-15	8.5821059334363e-14
TRINITY_DN2697_c0_g1_i1	gonads	soma	1315.91446051156	15403.8003064308	8359.8573834712	-3.54922299323361	0.454774053163004	-7.80436563728377	5.98015801766823e-15	8.6212357663948e-14
TRINITY_DN11577_c0_g1_i4	gonads	soma	0.933861980282617	240.012784837275	120.473323408779	-7.93844019980288	1.01797969559319	-7.79823039120351	6.27813128006352e-15	9.0436056553787e-14
TRINITY_DN3952_c0_g1_i1	gonads	soma	125.986990754678	1141.02743570564	633.507213230157	-3.17859181438773	0.407699012008644	-7.79641775124129	6.36893009355592e-15	9.1671078858519e-14
TRINITY_DN929_c0_g1_i1	gonads	soma	3975.56772873607	292.765121237997	2134.16642498703	3.76369937074247	0.482857983277011	7.79463010055126	6.45974274921768e-15	9.29043383320766e-14
TRINITY_DN2731_c0_g1_i4	gonads	soma	47.8695721588399	1551.87546577475	799.872518966795	-5.02085350782961	0.64430257091314	-7.7926951319064	6.55947578724465e-15	9.42638318092373e-14
TRINITY_DN4341_c0_g1_i1	gonads	soma	37.9846567030286	4078.1012895497	2058.04297312637	-6.74863173310697	0.866153595925261	-7.79149537086179	6.62207400629294e-15	9.50879413417496e-14
TRINITY_DN41464_c0_g1_i4	gonads	soma	3628.53159455578	173.80323663578	1901.16741559578	4.38268440859047	0.562530481853877	7.79101675369997	6.64720987485311e-15	9.53732402567078e-14
TRINITY_DN3295_c0_g1_i1	gonads	soma	57.8945050686015	5247.29512357422	2652.59481432141	-6.50355631619068	0.835109698583375	-7.78766708999174	6.82577423686284e-15	9.78577150489908e-14
TRINITY_DN7437_c0_g2_i2	gonads	soma	10.3284689748995	569.448242608602	289.888355791751	-5.79340114422103	0.744052862776693	-7.78627626349146	6.90129624231729e-15	9.88621606484487e-14
TRINITY_DN8696_c0_g1_i1	gonads	soma	2199.59825303882	58.1006800495952	1128.84946654421	5.2375194757951	0.67289285370597	7.78358611917093	7.04971252278559e-15	1.00908414743145e-13
TRINITY_DN13915_c0_g1_i3	gonads	soma	2.81091713947963	136.732864105081	69.7718906222806	-5.60041517683038	0.719558255483539	-7.78312962731131	7.07520723985194e-15	1.01193347150078e-13
TRINITY_DN1717_c0_g1_i2	gonads	soma	566.011890956534	18.9043229652845	292.458106960909	4.90144352199111	0.629857230845331	7.78183258357276	7.14814239546061e-15	1.02155812434574e-13
TRINITY_DN718_c0_g1_i1	gonads	soma	483.370315520048	17.6672460524082	250.518780786228	4.76882434510949	0.613182139104344	7.77717425376277	7.41624214520924e-15	1.05903703882732e-13
TRINITY_DN33191_c0_g2_i1	gonads	soma	12.0654572056725	251.645280566167	131.85536888592	-4.38668085486788	0.564126170201308	-7.77606338188937	7.48162324090627e-15	1.06753153682498e-13
TRINITY_DN3473_c1_g1_i19	gonads	soma	13.9611747621331	873.798958785082	443.880066773607	-5.97433754098709	0.769472664097245	-7.76419724798964	8.21639451394908e-15	1.1714508304258e-13
TRINITY_DN5730_c1_g2_i1	gonads	soma	696.453920365409	28.7021707526574	362.578045559033	4.60577724520883	0.593349832911092	7.76233006186581	8.33830595826917e-15	1.18789697864972e-13
TRINITY_DN754_c0_g1_i19	gonads	soma	2833.38097543824	343.443339810334	1588.41215762428	3.04424220197342	0.392209238275562	7.76178097017328	8.37449451786602e-15	1.19211456159591e-13
TRINITY_DN861_c0_g1_i27	gonads	soma	763.355070305541	43.598960432401	403.477015368971	4.12694988647182	0.532166842386143	7.7549925282216	8.83486781430664e-15	1.25666104881108e-13
TRINITY_DN1096_c0_g1_i1	gonads	soma	41.995597618928	1698.10987512029	870.052736369611	-5.33989390919389	0.688627368126318	-7.75440268039764	8.87602620171342e-15	1.26152438331574e-13
TRINITY_DN364_c1_g1_i23	gonads	soma	635.906831687227	37.7098784149316	336.808355051079	4.07240754796927	0.525343143888633	7.75190005874059	9.05276293338153e-15	1.28563434066462e-13
TRINITY_DN701_c0_g1_i9	gonads	soma	1226.18639893224	29.2478750560723	627.717136994155	5.38400815513819	0.694733256324799	7.74974870732413	9.20745760858753e-15	1.30657864356344e-13
TRINITY_DN1044_c0_g1_i4	gonads	soma	207.597048209326	2469.33021765228	1338.4636329308	-3.57184918752816	0.461291343946287	-7.74315242287327	9.69816615884521e-15	1.37513464869389e-13
TRINITY_DN35512_c0_g1_i1	gonads	soma	723.260226900942	49.8831125124197	386.571669706681	3.85877768591123	0.498464417475263	7.74133027479885	9.83819644242091e-15	1.39389845839527e-13
TRINITY_DN23852_c0_g1_i1	gonads	soma	1.25137010613135	143.068882910328	72.1601265082299	-6.86654458634245	0.887160637172479	-7.73991123887915	9.94862434539228e-15	1.40844207210335e-13
TRINITY_DN3671_c0_g1_i2	gonads	soma	0	364.629247504916	182.314623752458	-12.2576236419461	1.583762633949	-7.73955855454333	9.97625857912978e-15	1.41125089134612e-13
TRINITY_DN1023_c0_g1_i4	gonads	soma	738.888529590294	37.8086459305689	388.348587760431	4.28688823214355	0.554024360839159	7.73772515282607	1.01211344804657e-14	1.43062749444022e-13
TRINITY_DN2096_c0_g1_i2	gonads	soma	565.428567355863	4230.22478091271	2397.82667413429	-2.90324777968797	0.375335594022515	-7.73507182884928	1.033447395754e-14	1.45964368135084e-13
TRINITY_DN6256_c0_g1_i1	gonads	soma	7.20004370957113	488.144369696088	247.67220670283	-6.09512026577862	0.788297316997511	-7.73200686384913	1.05864234900949e-14	1.49406367993101e-13
TRINITY_DN223_c1_g1_i41	gonads	soma	1680.63705484887	60.6217346657569	870.629394757314	4.7936721538647	0.620224381559695	7.72893213551186	1.08452467404435e-14	1.52939939820257e-13
TRINITY_DN2427_c0_g1_i4	gonads	soma	513.029752224034	23.7538631011523	268.391807662593	4.43407264895657	0.573724648100425	7.72857269360411	1.08759072566258e-14	1.53252959296283e-13
TRINITY_DN15268_c0_g3_i1	gonads	soma	2.86695380574395	301.278991322084	152.072972563914	-6.68933675556184	0.865673618432141	-7.72731964233494	1.09834614116769e-14	1.54648161571721e-13
TRINITY_DN6699_c1_g1_i1	gonads	soma	183.624764174722	1434.4419946975	809.033379436112	-2.96565837420346	0.383993951735766	-7.72319032838358	1.1345356991661e-14	1.59619564139864e-13
TRINITY_DN2122_c0_g1_i4	gonads	soma	3233.60212021016	172.462426272447	1703.0322732413	4.22917060839785	0.547819913120674	7.72000160473584	1.16328241062248e-14	1.63536914667245e-13
TRINITY_DN1252_c2_g1_i4	gonads	soma	53.538062430958	4336.33419805466	2194.93613024281	-6.34142940348452	0.821509103435473	-7.71924422622374	1.17021490880656e-14	1.64383873962454e-13
TRINITY_DN7492_c0_g1_i1	gonads	soma	732.738715734298	5272.71810257157	3002.72840915293	-2.8471694278208	0.36887300354074	-7.71856275870387	1.17648730739251e-14	1.65136865697335e-13
TRINITY_DN23252_c0_g1_i2	gonads	soma	1.03191377762677	137.179800892859	69.1058573352429	-7.07653818235417	0.917045681989197	-7.71666921434513	1.19409015764937e-14	1.67477850383866e-13
TRINITY_DN930_c0_g4_i4	gonads	soma	65.1973403865431	1086.34664978258	575.77199508456	-4.0599808168683	0.526303671636188	-7.7141411615969	1.21799608104615e-14	1.70698568417203e-13
TRINITY_DN520_c1_g5_i1	gonads	soma	35.9022162249851	411.388768437712	223.645492331348	-3.51917650144464	0.456260669499695	-7.71308319277998	1.22813972326559e-14	1.71987053125832e-13
TRINITY_DN665_c1_g3_i1	gonads	soma	588.396436464	8.16570081194727	298.281068637974	6.15592170422649	0.798262426053477	7.71165158638458	1.24199819515679e-14	1.73793364139908e-13
TRINITY_DN370_c0_g1_i1	gonads	soma	1016.63665648519	52.7054356103125	534.67104604775	4.26500640043962	0.553183363608277	7.70993251246755	1.25884289163121e-14	1.76014426554181e-13
TRINITY_DN3825_c0_g1_i1	gonads	soma	0.999229845178719	131.685788937939	66.3425093915589	-7.03242924034413	0.912680995108618	-7.70524342901125	1.30594107510388e-14	1.82458912398965e-13
TRINITY_DN17220_c0_g1_i6	gonads	soma	6.12611480086452	169.79073741542	87.9584261081422	-4.79777406137422	0.62345403715177	-7.69547356416632	1.40971076554258e-14	1.96805187599687e-13
TRINITY_DN72934_c0_g1_i1	gonads	soma	691.126142529535	28.8009382682947	359.963540398915	4.59157696881439	0.597028356553743	7.69071840292241	1.46311139140176e-14	2.04102911896083e-13
TRINITY_DN1844_c0_g1_i3	gonads	soma	351.40645966814	3340.80069091766	1846.1035752929	-3.24921770619373	0.422798341289699	-7.68502945466236	1.52961797333254e-14	2.13216263611488e-13
TRINITY_DN4732_c1_g2_i1	gonads	soma	3.99691938071488	154.451976882718	79.2244481317164	-5.26750214488153	0.685495058675967	-7.68423065668148	1.53919133812203e-14	2.14385673533658e-13
TRINITY_DN90700_c0_g1_i1	gonads	soma	1131.06755668844	59.8784953310674	595.473026009754	4.2429894555236	0.552302656342021	7.68236293416644	1.56180611062385e-14	2.17368356995127e-13
TRINITY_DN389_c0_g1_i34	gonads	soma	6.63972652140156	793.830930301082	400.235328411242	-6.91393673057828	0.900034280585733	-7.68185932437902	1.56795967396446e-14	2.18057187530526e-13
TRINITY_DN734_c0_g1_i28	gonads	soma	1289.62315098182	58.6932851434192	674.158218062621	4.45444730101493	0.580009561987122	7.67995494031842	1.59144557191505e-14	2.21153530089531e-13
TRINITY_DN12503_c0_g3_i3	gonads	soma	0.625685053065673	162.368275938162	81.496980495614	-8.05650192418959	1.04913973377527	-7.6791505123905	1.60146987618505e-14	2.22375882270573e-13
TRINITY_DN11162_c0_g1_i2	gonads	soma	1.96577575790939	144.155325582339	73.0605506701243	-6.17668471317996	0.804513560002477	-7.67753959692232	1.62173127334562e-14	2.25016767559151e-13
TRINITY_DN189_c0_g2_i1	gonads	soma	4966.90396382754	33807.4470155992	19387.1754897134	-2.76692079406623	0.360948087387754	-7.66570288290189	1.77854482002364e-14	2.46585842696539e-13
TRINITY_DN2567_c0_g1_i13	gonads	soma	2541.95348977016	106.050377104858	1324.00193343751	4.58403095489656	0.5981185956113	7.66408365921394	1.80112468681517e-14	2.4949856363928e-13
TRINITY_DN202_c7_g1_i3	gonads	soma	45.3948750169461	676.397459223834	360.89616712039	-3.89916702166638	0.508764012593536	-7.66399927107565	1.80230916905163e-14	2.4949856363928e-13
TRINITY_DN2233_c0_g2_i4	gonads	soma	0.625685053065673	161.131199025286	80.8784420391758	-8.04546621949839	1.04998608565095	-7.66245032143499	1.82418703921296e-14	2.52334260649572e-13
TRINITY_DN1611_c0_g1_i1	gonads	soma	776.116221291255	6704.69587531296	3740.40604830211	-3.11092189182552	0.406017381702293	-7.66204116381048	1.83000960274664e-14	2.52946441808652e-13
TRINITY_DN546_c0_g1_i2	gonads	soma	50.5310416967901	3641.7315129676	1846.1312773322	-6.1731328622245	0.805915280804692	-7.65977889891942	1.8625345522699e-14	2.57245714248292e-13
TRINITY_DN6312_c0_g2_i6	gonads	soma	33.9784061236819	3746.26837435195	1890.12339023781	-6.78721008496343	0.8863211775475	-7.65773204668766	1.89245210734703e-14	2.61178584662597e-13
TRINITY_DN223_c1_g1_i26	gonads	soma	1047.67251919907	33.0578733103385	540.365196254706	4.98412905096581	0.650882288739899	7.65749681192743	1.89592052826808e-14	2.61457981761997e-13
TRINITY_DN426_c1_g2_i1	gonads	soma	6747.23161376902	46183.0954747987	26465.1635442839	-2.77499761545755	0.362648327183651	-7.65203478810549	1.97823699761611e-14	2.72602262677587e-13
TRINITY_DN6831_c0_g2_i4	gonads	soma	1324.14730853928	135.594554707843	729.870931623562	3.2885320098398	0.429945642850244	7.64871574936566	2.02996403870219e-14	2.79517557785403e-13
TRINITY_DN1373_c0_g1_i3	gonads	soma	6.12611480086452	178.107072468233	92.1165936345486	-4.86733867860463	0.636410922309385	-7.64810676243929	2.03959848651033e-14	2.8063077352008e-13
TRINITY_DN26476_c0_g1_i1	gonads	soma	538.766968610834	24.7934049827539	281.780186796794	4.43892386041478	0.580404789623438	7.6479793753851	2.04161948853397e-14	2.80695551092517e-13
TRINITY_DN308_c0_g1_i4	gonads	soma	4238.80468436877	449.888786977742	2344.34673567325	3.23609947736109	0.423150853528227	7.64762601889736	2.04723582372419e-14	2.81254165858679e-13
TRINITY_DN10075_c0_g2_i2	gonads	soma	3.43660219254531	134.159942763692	68.7982724781184	-5.28769724110121	0.691488120043456	-7.6468374334022	2.0598246604999e-14	2.82642032752445e-13
TRINITY_DN539_c0_g1_i3	gonads	soma	1.31673797102745	381.101351500038	191.209044735533	-8.2300165404177	1.07626967456084	-7.64679776355852	2.06045995047897e-14	2.82642032752445e-13
TRINITY_DN1951_c0_g1_i3	gonads	soma	704.214380212097	31.9195639130995	368.066972062598	4.46204953519776	0.583790151558355	7.64324222203282	2.11818967764714e-14	2.90341108956523e-13
TRINITY_DN3984_c0_g2_i1	gonads	soma	1.06459771007482	170.580877540519	85.8227376252968	-7.3708620922856	0.964519808135348	-7.64200178173144	2.13870217846821e-14	2.92931016229379e-13
TRINITY_DN4594_c0_g1_i1	gonads	soma	1001.85877920764	60.8192696970316	531.339024452337	4.0441924066079	0.529234945754195	7.64158232379129	2.14568264296433e-14	2.93664970643651e-13
TRINITY_DN198_c1_g1_i1	gonads	soma	40.5434830560292	548.911772667892	294.727627861961	-3.76067550152305	0.492263813846541	-7.63955301149843	2.17977146791088e-14	2.98105150826755e-13
TRINITY_DN4446_c0_g1_i1	gonads	soma	5438.37288497232	275.389211797682	2856.881048385	4.30474970279226	0.563564955349585	7.63842687862303	2.19891775514763e-14	3.00496632395911e-13
TRINITY_DN9871_c0_g1_i2	gonads	soma	20.2133844307107	279.157275196358	149.685329813534	-3.7878736533101	0.496069990261992	-7.6357645648139	2.2448421725632e-14	3.06541155494734e-13
TRINITY_DN1489_c1_g2_i10	gonads	soma	548.805774632359	3942.92166864369	2245.86372163802	-2.84493407221062	0.372687350182135	-7.63356757566437	2.28344927742624e-14	3.11433019424947e-13
TRINITY_DN178_c0_g1_i5	gonads	soma	53.7762801056734	547.378393208103	300.577336656888	-3.34804166223741	0.438596747579328	-7.63353052824876	2.28410586953294e-14	3.11433019424947e-13
TRINITY_DN9094_c0_g3_i1	gonads	soma	11.5938606162153	215.370014095387	113.481937355801	-4.21812508410924	0.55262943922871	-7.6328273245746	2.29660403861499e-14	3.12901499828455e-13
TRINITY_DN275_c2_g4_i4	gonads	soma	76.0861265496121	1352.34798165989	714.217054104752	-4.1530099293278	0.54421176472092	-7.63123879076288	2.3250854924165e-14	3.16543782038989e-13
TRINITY_DN3536_c0_g3_i2	gonads	soma	5.68720214385537	161.775670844338	83.7314364940968	-4.83367312226893	0.63379605029068	-7.62654345992224	2.41131661535934e-14	3.2803688921346e-13
TRINITY_DN5877_c0_g1_i9	gonads	soma	14.6428964814631	511.997000312878	263.319948397171	-5.13406164874416	0.673883642834495	-7.6186174027748	2.56407216175793e-14	3.48555965712844e-13
TRINITY_DN73_c1_g2_i2	gonads	soma	0.186772396056523	592.463832309884	296.32530235297	-11.5204238069343	1.51248218733904	-7.61689883250962	2.59842828633733e-14	3.52961297679745e-13
TRINITY_DN12068_c0_g1_i2	gonads	soma	782.163639334669	23.3587930386029	402.761216186636	5.05709105763623	0.664060920851912	7.61540229042325	2.62871435275643e-14	3.56807577101655e-13
TRINITY_DN19444_c0_g1_i2	gonads	soma	28.2585695218521	418.665561608923	223.462065565387	-3.89153001755561	0.511186833568725	-7.61273523104625	2.6835517173537e-14	3.63978059521524e-13
TRINITY_DN11460_c2_g1_i4	gonads	soma	8.15725842367001	183.746752729199	95.9520055764346	-4.4975543917457	0.591074826776985	-7.60911171986461	2.75986114667325e-14	3.74047947476141e-13
TRINITY_DN4687_c0_g1_i1	gonads	soma	690.388285194994	26.872488745957	358.630386970475	4.67491905309512	0.61444725003963	7.60833261568605	2.77654538342611e-14	3.76027728180229e-13
TRINITY_DN71244_c0_g1_i1	gonads	soma	1.09728164252287	286.085899095429	143.591590368976	-8.0888607420317	1.06347203350972	-7.60608693708332	2.82519283170325e-14	3.82330094197689e-13
TRINITY_DN737_c0_g1_i1	gonads	soma	1488.30478837805	99.8649925404768	794.084890459261	3.89816390181617	0.512530880860293	7.60571518202577	2.83332652193599e-14	3.8314446103581e-13
TRINITY_DN95558_c0_g1_i1	gonads	soma	51.3855637514657	1024.78910668567	538.08733521857	-4.31974537013987	0.568602351215526	-7.59712892657824	3.02772857691851e-14	4.09127472703459e-13
TRINITY_DN5347_c0_g1_i4	gonads	soma	34.8562809121738	493.191444863231	264.023862887702	-3.82478551887879	0.503490913087596	-7.59653336228804	3.04168909394488e-14	4.10707415541089e-13
TRINITY_DN2190_c14_g2_i1	gonads	soma	16.9121588300367	1956.73068037594	986.821419602989	-6.85918668747503	0.903339036841046	-7.59314765302453	3.1222641617398e-14	4.2127300429674e-13
TRINITY_DN50516_c0_g1_i1	gonads	soma	2.65682867587116	174.447708454832	88.5522685653516	-6.04546025420752	0.796526370663799	-7.58978042267381	3.20448050750492e-14	4.32044144075887e-13
TRINITY_DN2665_c0_g1_i1	gonads	soma	966.087348186923	54.2388150701008	510.163081628512	4.15271841638614	0.547279050081302	7.58793601868959	3.25041331423364e-14	4.37910966375213e-13
TRINITY_DN73149_c0_g1_i1	gonads	soma	6.85918284990613	812.236449753361	409.547816301633	-6.8996117678034	0.909303501561103	-7.58779852486883	3.25386326107959e-14	4.38049829504596e-13
TRINITY_DN2168_c2_g1_i2	gonads	soma	602.652211888428	29.3466425717096	315.999427230069	4.35421836097311	0.573919123217883	7.58681525814931	3.27864022708737e-14	4.41057493253127e-13
TRINITY_DN4100_c0_g3_i1	gonads	soma	685.008715759146	20.3389349094354	352.67382533429	5.07926760427988	0.669676335161612	7.58466043608082	3.33358945881185e-14	4.48116587458843e-13
TRINITY_DN12252_c0_g1_i1	gonads	soma	1547.08867631061	75.7160593767752	811.402367843693	4.35230496495875	0.574472491169841	7.57617646076634	3.55887675946316e-14	4.7804585670326e-13
TRINITY_DN21753_c0_g1_i4	gonads	soma	316.060068192666	2326.75020638532	1321.40513728899	-2.87995335451876	0.380233792690693	-7.57416465837771	3.61445745761345e-14	4.85151824944454e-13
TRINITY_DN783_c0_g1_i18	gonads	soma	3383.89524022229	39.5914271468601	1711.74333368458	6.41313454488738	0.846857709783001	7.57285960888362	3.65096803084233e-14	4.89689467662682e-13
TRINITY_DN6285_c0_g1_i2	gonads	soma	3.49263885880963	212.001986694079	107.747312776444	-5.90417993009956	0.779814136122419	-7.57126558317827	3.69605542240174e-14	4.95369915125302e-13
TRINITY_DN1802_c0_g2_i2	gonads	soma	0.186772396056523	565.591343563927	282.889057979992	-11.4534514666089	1.51327770267197	-7.56863822574379	3.77156872160171e-14	5.0511682575475e-13
TRINITY_DN11901_c0_g1_i1	gonads	soma	19.2281266462429	1947.19216621471	983.210146430476	-6.66647533103722	0.881247268785572	-7.56481814715199	3.88407594493724e-14	5.19800170990234e-13
TRINITY_DN954_c0_g1_i1	gonads	soma	6.63039532276977	211.014311537706	108.822353430238	-5.00200108027691	0.661312570536516	-7.5637471645501	3.91620604006514e-14	5.23713018962035e-13
TRINITY_DN4651_c0_g1_i6	gonads	soma	476.711778177962	22.4180186726386	249.5648984253	4.40690002025471	0.58310473571284	7.55764745224941	4.1042464204088e-14	5.48454538260828e-13
TRINITY_DN5703_c0_g1_i1	gonads	soma	19.04140372466	332.704717656997	175.873060690829	-4.12358163320647	0.545759018802341	-7.55568207055122	4.16670504279606e-14	5.56390326031772e-13
TRINITY_DN3453_c0_g1_i7	gonads	soma	13098.0458572821	1932.52988048701	7515.28786888456	2.76080476860508	0.365713621571371	7.54908924841973	4.38312447972487e-14	5.8485803208827e-13
TRINITY_DN5281_c0_g1_i14	gonads	soma	1568.57919809203	103.181153216556	835.880175654295	3.92621651498974	0.520142180966376	7.54835246719501	4.40798655707209e-14	5.87742360743037e-13
TRINITY_DN5166_c0_g1_i1	gonads	soma	995.261265715215	49.9818800280571	522.621572871636	4.31708489418055	0.572091107843144	7.54614926712725	4.48316197749e-14	5.97326077457038e-13
TRINITY_DN14981_c1_g1_i2	gonads	soma	2.47005627981464	130.5474795407	66.5087679102574	-5.73716561200539	0.760590354583976	-7.54304281855307	4.59130318449437e-14	6.11284755600291e-13
TRINITY_DN12640_c0_g1_i4	gonads	soma	0.219456328504575	555.9391640826	278.079310205552	-11.4211210198585	1.51420583780017	-7.54264759436606	4.60524428426948e-14	6.12690361904978e-13
TRINITY_DN12904_c0_g1_i2	gonads	soma	3004.23145763258	154.940848526086	1579.58615307933	4.27897378261783	0.567746638459548	7.53676638971894	4.81768251861557e-14	6.40482946876447e-13
TRINITY_DN1103_c0_g1_i6	gonads	soma	418.032809256133	16.6277041708066	217.33025671347	4.65336480756954	0.617463430735888	7.53625976201326	4.83642714317629e-14	6.42503200891365e-13
TRINITY_DN2689_c0_g1_i1	gonads	soma	917.321288316802	46.0731142581535	481.697201287478	4.31404652882566	0.572486953880274	7.53562417376566	4.86004459403427e-14	6.45167356775502e-13
TRINITY_DN3160_c0_g1_i3	gonads	soma	83.6457924650591	726.228705011026	404.937248738042	-3.11779941249898	0.414009512880428	-7.53074341409988	5.04522437161709e-14	6.69259177266452e-13
TRINITY_DN5643_c0_g1_i1	gonads	soma	415.982904287117	14.2523178606914	215.117611073904	4.86865908965414	0.646625867894141	7.52932929440303	5.10016142563339e-14	6.7605141240076e-13
TRINITY_DN1163_c0_g1_i27	gonads	soma	1913.97858245418	104.568864370298	1009.27372341224	4.19222817884851	0.557474246324646	7.52003918833438	5.47598261195425e-14	7.25337360312038e-13
TRINITY_DN5863_c0_g1_i1	gonads	soma	1024.06153950245	50.823886878384	537.442713190415	4.33158172306184	0.576049923662816	7.51945542414008	5.50048676973726e-14	7.2805054049439e-13
TRINITY_DN4103_c1_g1_i5	gonads	soma	0	269.458194924622	134.729097462311	-11.8208173155533	1.57217405215633	-7.51877141041748	5.52933620568961e-14	7.31334482661956e-13
TRINITY_DN1297_c0_g1_i5	gonads	soma	2568.63740228506	220.864026050307	1394.75071416768	3.53926764922738	0.470848192481954	7.51679141119997	5.61368721689401e-14	7.41949156469342e-13
TRINITY_DN773_c0_g2_i2	gonads	soma	1993.05780715172	124.211460735453	1058.63463394359	4.00552857633705	0.533054700698416	7.51429181862377	5.72198224664875e-14	7.55710667688322e-13
TRINITY_DN12217_c0_g1_i3	gonads	soma	1.59223096579634	121.342236847151	61.4672339064738	-6.24015495459372	0.830469243460547	-7.51401090856915	5.7342803373512e-14	7.5678290137331e-13
TRINITY_DN2799_c0_g1_i12	gonads	soma	425.200169033256	7.02739141470833	216.113780223982	5.90624971085427	0.786091626879312	7.51343674057611	5.7594979988051e-14	7.59557394496459e-13
TRINITY_DN75_c0_g2_i2	gonads	soma	109.518237020309	2797.80779587615	1453.66301644823	-4.67597541139149	0.6224030267597	-7.5127774293373	5.78858968257094e-14	7.6283837978393e-13
TRINITY_DN232_c0_g1_i1	gonads	soma	1026.83458762819	7629.98029797697	4328.40744280258	-2.89341683779951	0.385241546705618	-7.51065626888503	5.88316803824379e-14	7.74738353952584e-13
TRINITY_DN12357_c0_g1_i1	gonads	soma	5.82262821020028	2461.09278637583	1233.45770729302	-8.71252111361952	1.16009534588986	-7.51017676649375	5.90475772958059e-14	7.77016338731945e-13
TRINITY_DN95255_c0_g1_i1	gonads	soma	667.536882909096	42.8557210977114	355.196302003404	3.96336243160416	0.527802631569051	7.5091752002484	5.95010502773201e-14	7.8241504529516e-13
TRINITY_DN1275_c0_g2_i2	gonads	soma	925.528557259395	32.2158664600116	478.872211859704	4.84718331014068	0.645695003690297	7.50692398491222	6.0532852839599e-14	7.95405200556328e-13
TRINITY_DN203_c0_g1_i2	gonads	soma	62.0455129129248	3528.21177359508	1795.128643254	-5.83098748504464	0.776775398795492	-7.50665828769355	6.06557847623822e-14	7.96442563228756e-13
TRINITY_DN883_c1_g1_i15	gonads	soma	842.098322377866	74.3802149482616	458.239268663064	3.49937265850703	0.466212124388781	7.50596665218609	6.09769406099429e-14	8.00079321466838e-13
TRINITY_DN4780_c0_g1_i1	gonads	soma	1218.87324292619	104.766399401573	661.819821163883	3.5383065280234	0.471638626502378	7.50215594991256	6.27766203384423e-14	8.23096498528729e-13
TRINITY_DN3876_c0_g1_i2	gonads	soma	1.87705515919702	144.950431642257	73.413743400727	-6.29508702956082	0.839444581825373	-7.4991097278538	6.42527252333617e-14	8.41840879739856e-13
TRINITY_DN1578_c0_g1_i20	gonads	soma	2193.4418193418	73.0443705197479	1133.24309493077	4.90688793061138	0.654573319260744	7.49631521210347	6.56368395111101e-14	8.59353762131359e-13
TRINITY_DN2510_c0_g1_i11	gonads	soma	1500.1751314785	99.5168232683366	799.845977373419	3.91674232260093	0.522549143894356	7.49545256817564	6.60699945992435e-14	8.64399849861635e-13
TRINITY_DN10055_c0_g2_i3	gonads	soma	920.248672278521	7605.94503013336	4263.09685120594	-3.04694463654191	0.406695224848383	-7.49196068795207	6.78522481590884e-14	8.87076286943403e-13
TRINITY_DN11796_c0_g1_i1	gonads	soma	6.28953446310478	274.505270091765	140.397402277435	-5.46007769404829	0.728877287675107	-7.4910794812447	6.83094327299624e-14	8.92409017634508e-13
TRINITY_DN357_c2_g1_i1	gonads	soma	26.2787722287582	721.275431424702	373.77710182673	-4.78211891086554	0.638384197660766	-7.49097319198795	6.83647815984525e-14	8.92488176209934e-13
TRINITY_DN44_c1_g1_i12	gonads	soma	1786.68857841681	117.584105318113	952.136341867464	3.92385018325982	0.524193674479358	7.48549701054116	7.12768806769268e-14	9.29834638629045e-13
TRINITY_DN4155_c1_g2_i3	gonads	soma	21.2265863366003	1388.95651959836	705.091552967478	-6.03621763432197	0.806933578669287	-7.48043927515854	7.40745903154946e-14	9.65636146035032e-13
TRINITY_DN13090_c0_g1_i4	gonads	soma	0	269.208793168119	134.60439658406	-11.8192686077255	1.58019805027025	-7.47961219525876	7.4542249659845e-14	9.71033463734399e-13
TRINITY_DN13339_c0_g1_i1	gonads	soma	241.332843168582	4824.74783324653	2533.04033820755	-4.3209162545867	0.577888167010788	-7.47708034400026	7.59919599364561e-14	9.89206627296484e-13
TRINITY_DN1277_c1_g1_i2	gonads	soma	11.1082424915736	416.929681183041	214.018961837307	-5.23787751211985	0.70145864145995	-7.46712236835264	8.19675375675806e-14	1.06622572035645e-12
TRINITY_DN880_c0_g1_i1	gonads	soma	1291.07876849391	0	645.539384246954	11.530081766993	1.54417661602144	7.46681541953417	8.21588865253747e-14	1.0679475651938e-12
TRINITY_DN12897_c0_g1_i1	gonads	soma	3.81014698465835	133.12040088209	68.4652739333742	-5.12281619841731	0.686121588516702	-7.46633874251372	8.24569131371476e-14	1.07105260127283e-12
TRINITY_DN3250_c0_g1_i2	gonads	soma	62.4237975160642	715.043146069911	388.733471792988	-3.51907130073662	0.471426527928324	-7.46472905587455	8.34711911058621e-14	1.08345007695616e-12
TRINITY_DN25708_c0_g1_i1	gonads	soma	10.7767128305404	1809.89870000176	910.337706416148	-7.39895707385213	0.991266505038469	-7.46414514789339	8.38421396361252e-14	1.08748540285911e-12
TRINITY_DN3956_c0_g1_i40	gonads	soma	15.1565082020001	1364.96815254516	690.062330373578	-6.49844259573651	0.870766505182346	-7.46289913204193	8.4639142567135e-14	1.0970371900237e-12
TRINITY_DN424_c0_g2_i1	gonads	soma	4.09497117805903	139.950257265524	72.0226142217913	-5.10267921923681	0.683827054981797	-7.4619440428145	8.52550943190027e-14	1.10423032391572e-12
TRINITY_DN2111_c0_g1_i8	gonads	soma	48.9014859364666	1362.58780030022	705.744643118345	-4.80237398370037	0.643716150697318	-7.46039069937597	8.62662922058918e-14	1.11652877267483e-12
TRINITY_DN5837_c0_g1_i16	gonads	soma	0.999229845178719	121.342236847151	61.170733346165	-6.91424790860146	0.927180771015021	-7.45728138972529	8.83259398585248e-14	1.14236985215593e-12
TRINITY_DN1244_c0_g2_i6	gonads	soma	0.812457449122196	128.567163293134	64.6898103711282	-7.31219002531679	0.980599162498081	-7.45685934167938	8.86092097460842e-14	1.14521553238569e-12
TRINITY_DN754_c0_g1_i5	gonads	soma	2344.01533032159	289.994664865332	1317.00499759346	3.0152414622992	0.404403907515685	7.45601465827145	8.91788282874385e-14	1.15175538074226e-12
TRINITY_DN1403_c0_g2_i1	gonads	soma	201.372683713223	1800.84409154907	1001.10838763115	-3.16108681945567	0.424035733612331	-7.45476517397859	9.00280328415576e-14	1.16189422000149e-12
TRINITY_DN1837_c0_g1_i1	gonads	soma	147.731928622842	1334.42140198134	741.076665302092	-3.17466732652322	0.425945311115068	-7.45322754748108	9.10839864548828e-14	1.17468500195054e-12
TRINITY_DN1218_c0_g1_i11	gonads	soma	5234.54382993159	210.219205477788	2722.38151770469	4.63873730671741	0.622452775946005	7.45235218795105	9.16905610975494e-14	1.18166618490628e-12
TRINITY_DN9099_c0_g1_i3	gonads	soma	0	265.89263249204	132.94631624602	-11.801333546104	1.58457713065847	-7.44762329189998	9.50367219217327e-14	1.2239188647488e-12
TRINITY_DN5507_c0_g1_i7	gonads	soma	2543.62950362575	134.409344520194	1339.01942407297	4.24134917309369	0.569568599798556	7.44659936413939	9.57769066835566e-14	1.23257459084517e-12
TRINITY_DN1945_c0_g1_i4	gonads	soma	1.53619429953202	455.730968204802	228.633581252167	-8.25702499057645	1.10906016097862	-7.44506500286745	9.68966963121821e-14	1.24609977281582e-12
TRINITY_DN168_c0_g1_i5	gonads	soma	1.90973909164507	180.383691262711	91.1467151771779	-6.59431109635446	0.886543371931537	-7.43822728265087	1.02045381672195e-13	1.31138092685482e-12
TRINITY_DN697_c0_g1_i1	gonads	soma	1335.72319940086	85.7114421954228	710.717320798143	3.96312429346835	0.532896204941315	7.43695349435784	1.03033802641396e-13	1.32314401732465e-12
TRINITY_DN201_c0_g2_i4	gonads	soma	1087.19974267029	65.3725072859874	576.286124978138	4.05667364402684	0.545618494638407	7.43500024997372	1.04567764976314e-13	1.34189122638279e-12
TRINITY_DN10203_c0_g1_i9	gonads	soma	33.2127036166659	410.146725590016	221.679714603341	-3.6264450987339	0.48776831339797	-7.4347697444116	1.04750264473071e-13	1.34328118896169e-12
TRINITY_DN2398_c0_g3_i1	gonads	soma	1.87705515919702	140.298426537664	71.0877408484304	-6.24797130844468	0.840394113907798	-7.43457290460053	1.04906357359423e-13	1.3443307945556e-12
TRINITY_DN8351_c4_g1_i1	gonads	soma	29.9208586890973	352.253512441334	191.087185565216	-3.55681892664688	0.479116465594357	-7.42370421821038	1.13889344278273e-13	1.45841185066951e-12
TRINITY_DN4601_c0_g3_i1	gonads	soma	659.776274638987	4359.8883187475	2509.83229669324	-2.72425635085242	0.367168649937285	-7.41963223526231	1.17445988920385e-13	1.50289365468651e-12
TRINITY_DN1051_c0_g1_i14	gonads	soma	2.24126875267828	824.851654703807	413.546461728243	-8.49518327216586	1.14515601828916	-7.41836320683836	1.18576558303009e-13	1.516289365249e-12
TRINITY_DN5825_c1_g1_i3	gonads	soma	1142.84389515995	42.0137142473845	592.428804703667	4.77012141171929	0.643092256290456	7.41747605426745	1.19373261881168e-13	1.52539989617664e-12
TRINITY_DN40957_c0_g1_i7	gonads	soma	0.877825314018299	211.014311537706	105.946068425862	-7.98204823245867	1.07620480815272	-7.41684870016483	1.19939827509337e-13	1.53155885522678e-12
TRINITY_DN1777_c0_g1_i1	gonads	soma	840.767167075865	45.8755792268789	443.321373151372	4.19252908433039	0.565371168305836	7.41553393480166	1.21135782525051e-13	1.54574039054342e-12
TRINITY_DN5521_c0_g1_i1	gonads	soma	2949.42459956007	136.488428283398	1542.95651392173	4.43254491956594	0.597908892553397	7.41341193411016	1.23090791546801e-13	1.56958095953376e-12
TRINITY_DN1171_c0_g1_i2	gonads	soma	100.763287139469	3361.91983408255	1731.34156061101	-5.06123699040018	0.682766026564582	-7.41284245771043	1.23620708563841e-13	1.57522883178428e-12
TRINITY_DN832_c0_g1_i2	gonads	soma	130.474169122114	1055.7209954424	593.097582282257	-3.01638566435029	0.407023631239154	-7.4108367004813	1.25505048307726e-13	1.59811526702391e-12
TRINITY_DN101_c2_g1_i3	gonads	soma	1617.04281033544	201.216463750333	909.129637042886	3.00619319591984	0.405779111085615	7.40844738872121	1.27786587565796e-13	1.62602371121143e-12
TRINITY_DN1859_c0_g1_i4	gonads	soma	0	252.581088997313	126.290544498656	-11.7272671885095	1.58402970453943	-7.40343893482685	1.32702199503265e-13	1.68738674607136e-12
TRINITY_DN4102_c0_g1_i2	gonads	soma	71.8650110293664	5900.68692496641	2986.27596799789	-6.36067445829404	0.859469643598371	-7.40069705273543	1.35471475463789e-13	1.72073324655918e-12
TRINITY_DN5142_c0_g3_i2	gonads	soma	220.698961105758	1587.75069624816	904.22482867696	-2.84689710173152	0.384681793575452	-7.40065464307744	1.3551475173101e-13	1.72073324655918e-12
TRINITY_DN12859_c2_g1_i1	gonads	soma	1.37277463729177	140.942898356716	71.1578364970039	-6.65983413651143	0.900192043404875	-7.39823705986264	1.38004326122038e-13	1.75111726215259e-12
TRINITY_DN921_c3_g1_i2	gonads	soma	1.84437122674897	120.354561690778	61.0994664587634	-6.04027167388595	0.817138359950592	-7.39198154184217	1.44656611556018e-13	1.83424178252438e-12
TRINITY_DN1700_c0_g1_i6	gonads	soma	0	242.538805388256	121.269402694128	-11.6691985709979	1.57877347463204	-7.39130645307911	1.45393085953037e-13	1.84229013810471e-12
TRINITY_DN2819_c5_g1_i1	gonads	soma	111.334763074583	1126.48378123285	618.909272153717	-3.33817631266963	0.451645158733278	-7.39114822360138	1.45566235456947e-13	1.84319428350974e-12
TRINITY_DN4913_c0_g1_i1	gonads	soma	59.1318536395483	6591.86750854989	3325.49968109472	-6.80201011152206	0.920349533537176	-7.39068132666936	1.46078339684984e-13	1.84838609131796e-12
TRINITY_DN223_c4_g1_i10	gonads	soma	1963.02329194694	132.480894997857	1047.7520934724	3.88714948003829	0.526276496789212	7.38613543214187	1.51157831594195e-13	1.91132322393582e-12
TRINITY_DN5430_c0_g1_i1	gonads	soma	1453.2400644681	76.2617636801901	764.750914074146	4.24950176236923	0.575389363779323	7.38543676660493	1.51953740579616e-13	1.92004632287168e-12
TRINITY_DN1925_c1_g1_i6	gonads	soma	2.90896893682379	155.190250282588	79.0496096097061	-5.75336120039577	0.779179225581768	-7.38387396827741	1.53748993252914e-13	1.94137588621375e-12
TRINITY_DN3838_c1_g1_i1	gonads	soma	27.1939718117773	360.663649074965	193.928810443371	-3.73146354424002	0.505395560283191	-7.38325350968487	1.54467505497987e-13	1.94908928365996e-12
TRINITY_DN1218_c0_g1_i8	gonads	soma	2483.77870242129	84.3286969765	1284.05369969889	4.87816858385133	0.660855820828202	7.38159282267935	1.56406910806895e-13	1.97218658355185e-12
TRINITY_DN95_c0_g1_i10	gonads	soma	14.0078802297656	301.77779483509	157.892837532428	-4.4342346828474	0.600773576822786	-7.38087501500652	1.57252577664888e-13	1.981470023506e-12
TRINITY_DN4365_c0_g1_i1	gonads	soma	804.688350719507	47.2114236553925	425.94988718745	4.08940337610211	0.554077659724966	7.38055993474274	1.57625198798005e-13	1.98478405746556e-12
TRINITY_DN1177_c0_g1_i4	gonads	soma	15.4507130685062	327.205739767258	171.328226417882	-4.40005983502654	0.596272480718142	-7.37927705422053	1.59151340663933e-13	2.00236560471547e-12
TRINITY_DN261_c3_g1_i1	gonads	soma	11.8506912137206	451.177730615846	231.514210914784	-5.24329461072332	0.710550482317599	-7.3792006918654	1.59242639354408e-13	2.00236560471547e-12
TRINITY_DN6007_c0_g1_i7	gonads	soma	71.6128707684137	5609.28468520806	2840.44877798824	-6.29268726962675	0.852945079671641	-7.37759958947093	1.61168809290468e-13	2.02517947940493e-12
TRINITY_DN4959_c2_g1_i1	gonads	soma	103.663073301082	861.4232237215	482.543148511291	-3.05441106590853	0.414258094186484	-7.37320793189751	1.66570376262957e-13	2.09160180512715e-12
TRINITY_DN13454_c0_g1_i5	gonads	soma	0.747089584226094	183.497350972696	92.1222202784613	-7.86683234264555	1.06696797743519	-7.37307258419893	1.66739643404157e-13	2.09227631539784e-12
TRINITY_DN4251_c0_g1_i1	gonads	soma	493.694143632868	32.0183314287369	262.856237530803	3.94680234596225	0.535709827675624	7.36742568843083	1.73954341973989e-13	2.18129589343699e-12
TRINITY_DN416_c0_g3_i9	gonads	soma	1044.34823771142	60.2266646032076	552.287451157316	4.11463237214849	0.558618339982455	7.36573090721963	1.76178885822501e-13	2.20766165092597e-12
TRINITY_DN383_c0_g1_i1	gonads	soma	157.570039662073	1323.89024672892	740.730143195495	-3.07114451962889	0.417153305025283	-7.36214835800655	1.80973673317658e-13	2.26617586636434e-12
TRINITY_DN7463_c0_g1_i4	gonads	soma	47.9909272155267	7300.34730517437	3674.16911619495	-7.25067151053626	0.985651234019252	-7.35622425081308	1.89185094017183e-13	2.36736316335116e-12
TRINITY_DN3870_c2_g4_i2	gonads	soma	1.43814250218787	115.801324101822	58.6197333020049	-6.34672440730711	0.862795430769534	-7.35600141234686	1.89501010858939e-13	2.3696787317837e-12
TRINITY_DN119_c1_g2_i4	gonads	soma	941.470617753042	53.9425125231888	497.706565138115	4.12141243821064	0.56061037976347	7.35165203318128	1.95771917727875e-13	2.44640587598249e-12
TRINITY_DN2384_c0_g1_i4	gonads	soma	1215.29168557078	88.0399277151289	651.665806642952	3.78421161260107	0.51476833609054	7.35129056565648	1.9630216164515e-13	2.45134016614395e-12
TRINITY_DN12759_c0_g1_i2	gonads	soma	0	243.178311272489	121.589155636245	-11.6724981590047	1.58803569665146	-7.35027441991221	1.97800335902217e-13	2.46834643844345e-12
TRINITY_DN12561_c0_g1_i1	gonads	soma	685.579947329103	35508.7069655154	18097.1434564223	-5.69456781880503	0.775041199740081	-7.34743884675391	2.02040681189095e-13	2.51952521645382e-12
TRINITY_DN1505_c0_g1_i3	gonads	soma	0	232.886625906929	116.443312953465	-11.6103082182587	1.58098623542273	-7.3437123980743	2.07749290698507e-13	2.5889307685326e-12
TRINITY_DN406_c0_g1_i2	gonads	soma	2958.36725211353	23465.2566986214	13211.8119753675	-2.98768091735379	0.406909639154339	-7.34236948420033	2.09845122244859e-13	2.61325008836841e-12
TRINITY_DN5884_c0_g1_i2	gonads	soma	130.754055606594	13158.3710781395	6644.56256687306	-6.65362375902253	0.90624121389846	-7.34200084588962	2.10424065541503e-13	2.61865880052234e-12
TRINITY_DN672_c5_g1_i1	gonads	soma	0	317.719092331254	158.859546165627	-12.0591215714221	1.64273995974121	-7.34085848457828	2.12228117676029e-13	2.63929569145595e-12
TRINITY_DN2839_c3_g1_i3	gonads	soma	1.31673797102745	332.949153478681	167.132945724854	-8.03366276668775	1.09492598946487	-7.33717424189932	2.18150531224094e-13	2.71108556545963e-12
TRINITY_DN3088_c2_g1_i12	gonads	soma	2.34865174865422	215.666316642299	109.007484195477	-6.55112455505247	0.893558252384191	-7.33150249306384	2.27586589956114e-13	2.82641315798035e-12
TRINITY_DN166_c0_g2_i1	gonads	soma	398.915914876368	37250.0306655293	18824.4732902028	-6.54522587771312	0.892889017003442	-7.33039129507838	2.29481705850187e-13	2.84799537205575e-12
TRINITY_DN7251_c0_g1_i1	gonads	soma	668.160885830059	106593.248604779	53630.7047453045	-7.31781705724579	0.998617083376705	-7.32795100250185	2.33698123713658e-13	2.89833693567343e-12
TRINITY_DN331_c0_g1_i10	gonads	soma	0	249.420528496918	124.710264248459	-11.7098722004469	1.59836957635371	-7.32613556569323	2.36884172294145e-13	2.9358396356811e-12
TRINITY_DN6312_c0_g3_i1	gonads	soma	26.1199934285971	2661.90921412879	1344.0146037787	-6.67433304552984	0.911064305370377	-7.32586383440465	2.37364711006096e-13	2.93978305211175e-12
TRINITY_DN9973_c2_g1_i2	gonads	soma	10.4405423074281	201.413998781607	105.927270544518	-4.27450975784124	0.583547632174568	-7.3250400175774	2.38827436133673e-13	2.95587722903105e-12
TRINITY_DN1049_c0_g1_i9	gonads	soma	4.02960331316293	141.239200903628	72.6344021083955	-5.13144620228339	0.700620637878489	-7.32414365900159	2.40429021475352e-13	2.97366686602063e-12
TRINITY_DN104_c0_g3_i1	gonads	soma	9.28258313656185	1550.13461941405	779.708601275306	-7.37560177983805	1.00738501148158	-7.32153218062142	2.45155515029216e-13	3.03005522910172e-12
TRINITY_DN292_c0_g1_i14	gonads	soma	3.54867552507395	2280.27209019498	1141.91038286003	-9.31200762012315	1.27194123484512	-7.32109893524843	2.4594842023363e-13	3.03778174977512e-12
TRINITY_DN287_c13_g1_i2	gonads	soma	5.35567248282216	525.407311323242	265.381491903032	-6.63119725900118	0.905829232191857	-7.32058209576159	2.46897610982158e-13	3.04742674986635e-12
TRINITY_DN2204_c0_g2_i4	gonads	soma	5.85062180609563	222.049236237955	113.949929022025	-5.25853701562059	0.718644547315695	-7.31729898356907	2.53011725000451e-13	3.12076519385774e-12
TRINITY_DN4601_c0_g4_i1	gonads	soma	315.168072920042	2637.86898035037	1476.51852663521	-3.06539638941857	0.41911994254999	-7.31388816950164	2.59521152587974e-13	3.19863790738566e-12
TRINITY_DN202_c9_g1_i1	gonads	soma	16.141765986468	251.593413840939	133.867589913704	-3.9590493114718	0.541311716891284	-7.31380679178413	2.59678451640632e-13	3.19863790738566e-12
TRINITY_DN22097_c0_g1_i2	gonads	soma	1.96577575790939	124.954700070143	63.460237914026	-5.9709150884444	0.816467738576164	-7.31310596406058	2.61036998389283e-13	3.21318622014598e-12
TRINITY_DN11549_c1_g2_i2	gonads	soma	0.373544792113047	197.208930464792	98.7912376284525	-8.95113467466074	1.22405827504895	-7.31267036637025	2.618849152662e-13	3.22143353310128e-12
TRINITY_DN521_c0_g1_i7	gonads	soma	9.97827691660271	283.263575997536	146.620926457069	-4.83462348677276	0.661154071860325	-7.31240068320129	2.62411224977029e-13	3.22571625978213e-12
TRINITY_DN958_c0_g3_i5	gonads	soma	356.603699672116	3266.50931161539	1811.55650564376	-3.19510650225002	0.437127405538972	-7.30932552332311	2.68486623969276e-13	3.29815963379354e-12
TRINITY_DN9773_c0_g2_i2	gonads	soma	35.155126640759	377.488888277046	206.322007458903	-3.42558994670984	0.468821139165982	-7.30681631123514	2.73546095516785e-13	3.35803332306605e-12
TRINITY_DN1163_c0_g1_i17	gonads	soma	562.884108859362	11.6793965193014	287.281752689332	5.5793706893017	0.763658581105624	7.30610619371801	2.74994870038164e-13	3.37353124104406e-12
TRINITY_DN29101_c0_g1_i17	gonads	soma	1429.32421289555	55.2264902264743	742.275351561012	4.69739321037457	0.64342674820688	7.3005873993666	2.86514106679071e-13	3.51246508438587e-12
TRINITY_DN12976_c0_g1_i2	gonads	soma	1.81168729430092	108.971467718388	55.3915775063446	-5.90868385591486	0.809476213359878	-7.29939157988323	2.8907189082334e-13	3.54142403730597e-12
TRINITY_DN879_c0_g1_i2	gonads	soma	40.3986763165789	3616.03926847447	1828.21897239553	-6.48606911340481	0.888846141633148	-7.29717867873897	2.93864437342675e-13	3.59770342593903e-12
TRINITY_DN11433_c0_g1_i8	gonads	soma	0	224.720925094982	112.360462547491	-11.5587646119101	1.58431018709869	-7.29577118548825	2.96953201752378e-13	3.63306190819616e-12
TRINITY_DN2447_c0_g1_i18	gonads	soma	4.51053110125191	496.705140570585	250.607835835918	-6.80031147982158	0.932108965621482	-7.29561857104066	2.97290026489165e-13	3.63472688024261e-12
TRINITY_DN6765_c0_g1_i1	gonads	soma	448.756992093616	9.60031275609825	229.178652424857	5.55756707372271	0.761786435998565	7.29543978613604	2.97685087522654e-13	3.63710113344986e-12
TRINITY_DN5427_c0_g1_i1	gonads	soma	64.6043392659255	949.811320708769	507.207829987347	-3.87940119866209	0.53258760564271	-7.28406211027114	3.23915767473558e-13	3.95491760056892e-12
TRINITY_DN2671_c0_g1_i1	gonads	soma	30.9480326556977	3991.68854287518	2011.31828776544	-7.01356427016082	0.963133243494685	-7.28202906247159	3.28836208990501e-13	4.01228924271631e-12
TRINITY_DN80160_c0_g1_i1	gonads	soma	36.4998582076818	725.095361548606	380.797609878144	-4.31482949653954	0.593000929082561	-7.27626093809847	3.43199458473636e-13	4.18472228591389e-12
TRINITY_DN1366_c0_g1_i1	gonads	soma	4.20704451058767	369.962693349332	187.08486892996	-6.44029544261425	0.885309388260501	-7.27462684572729	3.47379332691386e-13	4.23283820796966e-12
TRINITY_DN3219_c12_g1_i1	gonads	soma	414.862517283146	11.7781640349388	213.320340659042	5.132899701299	0.705653883719267	7.27396223520402	3.49093617716725e-13	4.25086626496082e-12
TRINITY_DN12050_c0_g1_i7	gonads	soma	7.92847089653365	217.641666955046	112.78506892579	-4.7721870109798	0.65608671985524	-7.27371377374128	3.49736626248681e-13	4.25583406685811e-12
TRINITY_DN2543_c0_g1_i5	gonads	soma	942.212967526242	76.4074319862366	509.310199756239	3.62660856406306	0.498659470480248	7.27271570831765	3.52331321655464e-13	4.28452870464438e-12
TRINITY_DN20520_c0_g1_i1	gonads	soma	2.50274021226269	167.716619587036	85.1096798996492	-6.08601989026423	0.836874098892258	-7.27232435359165	3.53353887897735e-13	4.29407976386865e-12
TRINITY_DN4318_c0_g1_i1	gonads	soma	660.86452192972	43.9940304949504	352.429276212335	3.91040833445438	0.537838766774162	7.27059590350497	3.57905106962366e-13	4.34590182212665e-12
TRINITY_DN3214_c1_g1_i3	gonads	soma	1535.77800723017	179.193515140244	857.485761185205	3.09952836171984	0.426314359121715	7.27052301992696	3.58098277937425e-13	4.34590182212665e-12
TRINITY_DN4777_c0_g1_i1	gonads	soma	326.668720498887	2337.4987604083	1332.08374045359	-2.83900217636246	0.39049464697413	-7.27027168838642	3.58765193871615e-13	4.35107928026345e-12
TRINITY_DN9231_c0_g1_i1	gonads	soma	1342.08303943778	53.9425125231888	698.012775980487	4.63373488571078	0.637582382459721	7.26766456098482	3.65755641889865e-13	4.4317254140426e-12
TRINITY_DN4404_c0_g1_i1	gonads	soma	93.0917952638612	799.616278868095	446.354037065978	-3.10198067616417	0.42682268696326	-7.26760964426239	3.65904318440033e-13	4.4317254140426e-12
TRINITY_DN3370_c0_g1_i2	gonads	soma	53.8416974450431	729.243597205374	391.542647325209	-3.75792285743449	0.517327727579329	-7.26410485480548	3.75516641577112e-13	4.54510683759142e-12
TRINITY_DN3183_c0_g1_i1	gonads	soma	3114.01699436192	222.298637994458	1668.15781617819	3.8079308217839	0.524337114179477	7.26237132334766	3.80362299873194e-13	4.60068147214691e-12
TRINITY_DN826_c0_g1_i2	gonads	soma	687.170990907532	63.9378953418364	375.554443124684	3.42531563491089	0.471737516405165	7.2610625947523	3.84061153668362e-13	4.64231996627038e-12
TRINITY_DN1099_c0_g2_i3	gonads	soma	33.7355970613611	4226.86171944623	2130.29865825379	-6.97152721589097	0.960389718467047	-7.2590606519807	3.89787679904798e-13	4.70839594398678e-12
TRINITY_DN4749_c0_g1_i1	gonads	soma	410.982213148092	14.0547828294167	212.518497988754	4.86005615397414	0.669991385946955	7.25390841720304	4.04913958802683e-13	4.88785136802678e-12
TRINITY_DN500_c7_g1_i11	gonads	soma	6.32690873210553	454.842060564066	230.584484648086	-6.15500457837451	0.848700866138347	-7.25226616814973	4.09855437418414e-13	4.9442054665791e-12
TRINITY_DN18519_c0_g1_i1	gonads	soma	515.028162439918	37.9074134462063	276.467787943062	3.76364597686872	0.518991616794517	7.25184348856033	4.1113682004474e-13	4.95636111887491e-12
TRINITY_DN20162_c0_g4_i1	gonads	soma	8.78294347673569	179.588585202793	94.1857643397643	-4.35770396078743	0.601129511266789	-7.24919319233592	4.19261514891356e-13	5.05094361286612e-12
TRINITY_DN1801_c0_g1_i5	gonads	soma	670.791205144243	38.401251024393	354.596228084318	4.13240567681392	0.570318947400254	7.24578009489445	4.29957234961759e-13	5.17635349298708e-12
TRINITY_DN39917_c1_g1_i1	gonads	soma	5.78525394119953	179.245381865472	92.5153179033356	-4.96330982193503	0.685261323951304	-7.24294462339704	4.39046210957693e-13	5.28174144881105e-12
TRINITY_DN310_c0_g1_i1	gonads	soma	3100.2321723588	323.842678300769	1712.03742532978	3.25946936433419	0.45002467983169	7.24286802571192	4.3929434041583e-13	5.28174144881105e-12
TRINITY_DN665_c0_g1_i20	gonads	soma	3939.26095618019	86.5015823205216	2012.88126925035	5.51081191374897	0.760904625229512	7.24244764852986	4.40658557843512e-13	5.29462807357164e-12
TRINITY_DN110_c1_g1_i4	gonads	soma	1245.47959659654	76.5061995018739	660.992898049205	4.02727426890534	0.556129762889605	7.24160895108356	4.43392758349877e-13	5.32394739750745e-12
TRINITY_DN32609_c0_g1_i1	gonads	soma	4.77669289738902	149.103633233844	76.9401630656167	-4.95690124963105	0.684794737426016	-7.23852123668894	4.53603191408316e-13	5.44293769836341e-12
TRINITY_DN4651_c0_g1_i4	gonads	soma	812.344930519405	35.4332596204537	423.889095069929	4.51712986017864	0.624675224472037	7.23116538517503	4.78866744507575e-13	5.74227824026401e-12
TRINITY_DN6282_c0_g2_i1	gonads	soma	12.5090601992344	352.79425080993	182.651655504582	-4.81099278052843	0.665424629287369	-7.22995898976677	4.83139910538357e-13	5.78968521516746e-12
TRINITY_DN14211_c0_g3_i9	gonads	soma	4.31442750656361	146.187508555133	75.2509680308484	-5.09193896661986	0.704487071450685	-7.2278671574973	4.90638293269636e-13	5.87565315888445e-12
TRINITY_DN1526_c0_g1_i4	gonads	soma	4703.71372340092	252.092217353945	2477.90297037743	4.22127091373022	0.584077714347603	7.22724187216295	4.92901790959064e-13	5.89885837997077e-12
TRINITY_DN679_c13_g1_i12	gonads	soma	10.7580504332769	253.42309584764	132.090573140458	-4.56433907962001	0.631639948716455	-7.22617226617019	4.96797497356591e-13	5.94155368866301e-12
TRINITY_DN5060_c0_g1_i3	gonads	soma	13.2467691103551	1088.87267033356	551.059719721956	-6.36743341020327	0.881227725803885	-7.22563898496803	4.98751085792875e-13	5.96098079897795e-12
TRINITY_DN1055_c4_g1_i2	gonads	soma	74.4238868568406	773.393227876009	423.908557366425	-3.37844132438275	0.467608673485946	-7.22493297482492	5.0134904549374e-13	5.98807860603902e-12
TRINITY_DN4449_c0_g1_i10	gonads	soma	532.047654791457	38.9469553278079	285.497305059632	3.76944322463575	0.521798432952087	7.22394508413918	5.05006578837024e-13	6.02778782004087e-12
TRINITY_DN7655_c0_g1_i1	gonads	soma	470.725829254468	16.3314016238945	243.528615439181	4.83735016269163	0.669710550908129	7.22304606987626	5.08357820530532e-13	6.06379120971432e-12
TRINITY_DN4268_c6_g4_i1	gonads	soma	2.18523208641396	112.781465972655	57.4833490295343	-5.67835298219956	0.786331579541098	-7.22132129745245	5.14848470258654e-13	6.13717001380741e-12
TRINITY_DN3505_c0_g1_i6	gonads	soma	1.09728164252287	246.894507945937	123.99589479423	-7.87411941337153	1.09043052391714	-7.22111059867019	5.15646925980855e-13	6.14264400574694e-12
TRINITY_DN1579_c0_g1_i1	gonads	soma	808.13887549829	45.5274099547387	426.833142726514	4.15410600457355	0.575384480922742	7.21970463630097	5.21006116398436e-13	6.20240483210157e-12
TRINITY_DN1388_c12_g1_i3	gonads	soma	7.60627243413223	375.066601176522	191.336436805327	-5.63493075588002	0.780762441325199	-7.21721545200839	5.30628724267229e-13	6.31280835105566e-12
TRINITY_DN3741_c0_g3_i2	gonads	soma	17.0942903640142	249.171126740415	133.132708552214	-3.86795256946009	0.53596790127546	-7.2167616013112	5.32401916615928e-13	6.32974491409364e-12
TRINITY_DN3279_c3_g1_i3	gonads	soma	16.5526355731082	535.01259001416	275.782612793634	-5.01996196301547	0.695727135558202	-7.21541780742505	5.37686295917157e-13	6.38837648305247e-12
TRINITY_DN2532_c0_g1_i1	gonads	soma	560.675474564658	24.7934049827539	292.734439773706	4.49676622941391	0.623283648780338	7.21463853289481	5.40774295279046e-13	6.42085256696241e-12
TRINITY_DN1515_c3_g1_i1	gonads	soma	2.09651148770159	137.081033377222	69.5887724324616	-6.05626278126114	0.839857597164895	-7.2110591149086	5.55183441192423e-13	6.58761898405715e-12
TRINITY_DN14474_c0_g1_i1	gonads	soma	333.13026370576	42132.8129654765	21232.9716145911	-6.98294950937428	0.968432811469867	-7.21056683196814	5.57194410329659e-13	6.60715074514678e-12
TRINITY_DN7044_c0_g1_i6	gonads	soma	0	217.049061861222	108.524530930611	-11.5084548077939	1.59619810000259	-7.20991636800925	5.59862517535262e-13	6.63207673111765e-12
TRINITY_DN489_c14_g1_i1	gonads	soma	1.43814250218787	129.45607093387	65.4471067180291	-6.50498048938545	0.902231966080531	-7.20987587886554	5.60029012088081e-13	6.63207673111765e-12
TRINITY_DN7744_c0_g1_i7	gonads	soma	1.86772396056523	493.539614135371	247.703669047968	-8.01083668639527	1.11118290421766	-7.20928719834418	5.62455211166296e-13	6.65645523437132e-12
TRINITY_DN3214_c10_g1_i1	gonads	soma	382.429290336313	13.0152409478151	197.722265642064	4.87506562208782	0.676274654107833	7.20870668814165	5.64857841507101e-13	6.68052314576687e-12
TRINITY_DN7990_c3_g1_i9	gonads	soma	0	212.001986694079	106.00099334704	-11.4745857562383	1.59253287984357	-7.20524260533036	5.79405955320997e-13	6.84810942101651e-12
TRINITY_DN7901_c0_g1_i15	gonads	soma	2055.9807001084	14829.9273893578	8442.95404473311	-2.85058425335123	0.395653176693371	-7.20475512714108	5.81482522647587e-13	6.86816962660134e-12
TRINITY_DN6080_c0_g1_i1	gonads	soma	8.54946561304663	717.413566445207	362.981516029127	-6.40040788725518	0.888447537531304	-7.20403582302649	5.84559976974892e-13	6.90001792899894e-12
TRINITY_DN287_c1_g1_i3	gonads	soma	4233.25048404205	193.845868998303	2213.54817652018	4.44789975394011	0.617453339815628	7.20362085217363	5.86342646144028e-13	6.91655133142014e-12
TRINITY_DN3208_c0_g1_i2	gonads	soma	904.545720000115	45.5792766799668	475.062498340041	4.30528044994804	0.597675993727591	7.20336853935998	5.87429162250774e-13	6.92485666723617e-12
TRINITY_DN1737_c0_g1_i3	gonads	soma	827.96000326515	51.6658937287109	439.812948496931	3.99857527995006	0.555390088625822	7.19957983017588	6.03983867102213e-13	7.11537793208833e-12
TRINITY_DN1566_c0_g1_i8	gonads	soma	29.7761014241206	316.373316033103	173.074708728612	-3.41012947336056	0.473678187695246	-7.19925375908288	6.05429849647124e-13	7.12777521948015e-12
TRINITY_DN1015_c0_g1_i1	gonads	soma	2106.60549906177	223.088778119557	1164.84713859066	3.23939224918359	0.450401079724846	7.19223908424589	6.37372909774264e-13	7.49896769154165e-12
TRINITY_DN916_c2_g2_i4	gonads	soma	7.14869737985951	168.849963049456	87.9993302146576	-4.55539797639747	0.63357569598927	-7.18998219981377	6.47997696962442e-13	7.6190222720123e-12
TRINITY_DN27418_c0_g2_i1	gonads	soma	3.37123432764921	126.539946255159	64.9555902914042	-5.220550990464	0.726464332092384	-7.18624543537825	6.65972828622163e-13	7.82528877862524e-12
TRINITY_DN1163_c0_g2_i16	gonads	soma	2529.8366367603	97.2402044738588	1313.53842061708	4.70337841626979	0.654710159202352	7.18390932256194	6.77458050589189e-13	7.95163966755521e-12
TRINITY_DN8867_c0_g1_i4	gonads	soma	1.2840540385794	149.353034990347	75.3185445144633	-6.90738499732125	0.961511767011363	-7.18387983830012	6.77604241842254e-13	7.95163966755521e-12
TRINITY_DN7651_c0_g1_i1	gonads	soma	27.6235532701547	336.270280089579	181.946916679867	-3.60717204792531	0.502303677121279	-7.18125749864733	6.90731158597882e-13	8.10043334762426e-12
TRINITY_DN5167_c0_g1_i11	gonads	soma	844.329517814808	33.3541758572505	438.84184683603	4.66378595044902	0.649467755762448	7.18093532599463	6.92361010986854e-13	8.11429179672425e-12
TRINITY_DN3726_c0_g1_i1	gonads	soma	1477.75874310464	103.082385700919	790.420564402779	3.84145342923188	0.535105388497792	7.17887263295189	7.02885876261903e-13	8.23231213549435e-12
TRINITY_DN5864_c2_g1_i9	gonads	soma	13.041334317035	309.044656136663	161.042995226849	-4.57176493353359	0.636888053922933	-7.1782865220562	7.05905045919533e-13	8.26232880831608e-12
TRINITY_DN2056_c1_g1_i1	gonads	soma	491.947873677937	26.3267844425422	259.13732906024	4.22965674156221	0.589558020494875	7.1742841154325	7.26865212725251e-13	8.50216305349878e-12
TRINITY_DN10544_c1_g2_i3	gonads	soma	24.4530633992729	1483.58186787523	754.017465637253	-5.92657299653967	0.826513467707713	-7.170570387651	7.46859339649097e-13	8.7303951342971e-12
TRINITY_DN1601_c0_g1_i10	gonads	soma	38.9279488308902	488.388805517772	263.658377174331	-3.64712790509816	0.508998349241975	-7.16530399465861	7.76141307073276e-13	9.0668326755973e-12
TRINITY_DN15481_c0_g1_i2	gonads	soma	6.28020326447299	143.068882910328	74.6745430874007	-4.51184205444816	0.629741063507913	-7.1645987786081	7.80146995876095e-13	9.1077509054342e-12
TRINITY_DN3319_c0_g1_i1	gonads	soma	2066.46898684741	130.053641962513	1098.26131440496	3.98956301439094	0.556855066886611	7.16445490331385	7.80966708886341e-13	9.11144600374031e-12
TRINITY_DN701_c0_g1_i17	gonads	soma	785.925843989855	20.1413998781607	403.033621934008	5.28565793453017	0.737867608492494	7.16342318553469	7.86869621183955e-13	9.17440323939336e-12
TRINITY_DN22253_c0_g3_i4	gonads	soma	13.7790927026293	252.63792165736	133.208507179995	-4.19830498187218	0.58624462961846	-7.16135341760747	7.98844034371326e-13	9.30802376471145e-12
TRINITY_DN5825_c0_g1_i1	gonads	soma	598.566819281369	32.1170989443742	315.341959112872	4.22192744085952	0.589554292470966	7.16121906799183	7.99627451236796e-13	9.31116029552711e-12
TRINITY_DN5270_c1_g1_i2	gonads	soma	441.019786031797	22.3192511570013	231.669518594399	4.29821208692041	0.600265749569496	7.16051530510117	8.03743557301772e-13	9.35307493063187e-12
TRINITY_DN603_c1_g1_i43	gonads	soma	1960.16651040588	54.582018407422	1007.37426440665	5.17162198457057	0.722390100286219	7.15904326834147	8.12420433480675e-13	9.44797481633564e-12
TRINITY_DN1102_c0_g1_i6	gonads	soma	44544.6508532176	363130.194492275	203837.422672746	-3.02716545686983	0.422920029243425	-7.1577727408305	8.19983394174918e-13	9.52980700791093e-12
TRINITY_DN10922_c0_g1_i6	gonads	soma	33.4647944031449	1633.07560523681	833.270199819977	-5.61154256352179	0.784025926809841	-7.15734310771437	8.22556435970705e-13	9.55357882368284e-12
TRINITY_DN8357_c0_g1_i17	gonads	soma	1.31673797102745	302.91113829751	152.113938134269	-7.89665136606797	1.10339919381405	-7.15665863301214	8.26672084493949e-13	9.5952252781615e-12
TRINITY_DN493_c0_g1_i12	gonads	soma	3.54867552507395	1992.65281163976	998.100743582418	-9.11754606594272	1.27439479893344	-7.15441248942113	8.40320323716789e-13	9.74739276203709e-12
TRINITY_DN3018_c0_g1_i4	gonads	soma	1915.16863186381	79.6717259370879	997.420178900448	4.59088601910088	0.641711122870885	7.15413190683402	8.42040690331657e-13	9.76109524957446e-12
TRINITY_DN8190_c0_g1_i11	gonads	soma	984.461299099806	47.7052612335792	516.083280166692	4.36926638622768	0.610945465777715	7.15164712887383	8.57427517186996e-13	9.93310304139791e-12
TRINITY_DN5028_c0_g1_i1	gonads	soma	85.4433592752283	2004.77914494684	1045.11125211103	-4.55350908197321	0.636836863135246	-7.15019708431385	8.66533985415254e-13	1.00321808656739e-11
TRINITY_DN4429_c0_g1_i1	gonads	soma	208.642785624243	1637.93507724231	923.288931433279	-2.97310404037985	0.415919831002016	-7.14826228222198	8.78832765663086e-13	1.01680670209978e-11
TRINITY_DN24155_c0_g3_i3	gonads	soma	4.55723656888445	138.61441283701	71.5858247029472	-4.91793432336442	0.68803262517576	-7.14782140179489	8.81659147810738e-13	1.01942542716533e-11
TRINITY_DN15946_c0_g1_i2	gonads	soma	1.69028276314049	163.007781822396	82.349032292768	-6.62118271019098	0.926400639548425	-7.14721301727348	8.85574014372635e-13	1.02329857551023e-11
TRINITY_DN5292_c0_g1_i17	gonads	soma	776.681426713871	68.0441961430146	422.362811428443	3.51533424300166	0.491904118682587	7.14638099070281	8.90955619049888e-13	1.02886054809543e-11
TRINITY_DN545_c0_g1_i5	gonads	soma	2360.20779946961	14789.4614011939	8574.83460033178	-2.64759288277896	0.370604634939386	-7.14398211239852	9.06652049356135e-13	1.04631922611163e-11
TRINITY_DN2179_c1_g1_i8	gonads	soma	9.76815178672992	580.591866694127	295.180009240428	-5.90205218583061	0.826352101308943	-7.14229706257387	9.17839685259411e-13	1.0585556166237e-11
TRINITY_DN5300_c0_g1_i2	gonads	soma	20.344120160503	283.757413575723	152.050766868113	-3.80309828814419	0.532647348341185	-7.13999290522729	9.33357365209252e-13	1.07576714270171e-11
TRINITY_DN400_c0_g1_i1	gonads	soma	9.61406332312145	762.062000628848	385.838031975985	-6.31726856546881	0.885123909252428	-7.13715729451298	9.52807939696585e-13	1.09718280340103e-11
TRINITY_DN1477_c0_g1_i2	gonads	soma	1333.1814027875	65.6219090424902	699.401655914994	4.34135983379497	0.608279973420682	7.1371079494549	9.53149914259575e-13	1.09718280340103e-11
TRINITY_DN2567_c0_g1_i5	gonads	soma	2033.2337220885	70.0245123905805	1051.62911723954	4.86002528496699	0.681043491653694	7.13614526021824	9.59845760836978e-13	1.1041885128002e-11
TRINITY_DN16966_c0_g1_i1	gonads	soma	14.4701456205911	214.626774760697	114.548460190644	-3.89330005035161	0.545627554255463	-7.13545351584052	9.646855710971e-13	1.10905153243525e-11
TRINITY_DN46945_c0_g1_i1	gonads	soma	1.03191377762677	107.734390805512	54.3831522915694	-6.72709445507712	0.943194736786739	-7.13224341984231	9.8746037986426e-13	1.13451428288085e-11
TRINITY_DN223_c4_g1_i2	gonads	soma	1258.18248456467	34.4924852544895	646.337484909581	5.18992357225191	0.727816728176573	7.13081105631417	9.97792107860303e-13	1.1456576852902e-11
TRINITY_DN3910_c0_g1_i1	gonads	soma	26.1900516300459	755.372846616642	390.781449123344	-4.85367788647977	0.680699592002618	-7.13042573185662	1.00058953797038e-12	1.14814162002723e-11
TRINITY_DN4210_c0_g2_i1	gonads	soma	489.655110172126	30.5837194845859	260.119414828356	3.9962283652598	0.560468004045331	7.13016325002664	1.00249954462113e-12	1.1496047659566e-11
TRINITY_DN1860_c1_g1_i2	gonads	soma	96.4909737129321	906.758064579783	501.624519146358	-3.23304771931447	0.453553095902843	-7.12826733742996	1.0164022322701e-12	1.16480982403257e-11
TRINITY_DN209_c1_g1_i3	gonads	soma	2341.54547193967	15926.1083046678	9133.82688830374	-2.76583154999625	0.388034455667455	-7.12779885806472	1.0198666309447e-12	1.16804080243616e-11
TRINITY_DN12010_c0_g2_i1	gonads	soma	19.6764199763574	247.138943767621	133.407681871989	-3.64938832684401	0.512057852686533	-7.12690628157999	1.02649932468457e-12	1.17489401214055e-11
TRINITY_DN6785_c0_g1_i1	gonads	soma	3209.99603848642	115.801324101822	1662.89868129412	4.79243464876189	0.672507491755011	7.12621748830679	1.03164663601019e-12	1.18003952231438e-11
TRINITY_DN28_c1_g1_i2	gonads	soma	476.791019154621	15.1930922266556	245.992055690639	4.96133953909878	0.696281558062707	7.125478883719	1.03719432889329e-12	1.18563621927215e-11
TRINITY_DN19878_c0_g1_i2	gonads	soma	9.3105767324572	163.802887882313	86.5567323073852	-4.13785019681398	0.580939251532201	-7.12268999882619	1.05840698860599e-12	1.20912147272483e-11
TRINITY_DN1337_c0_g5_i1	gonads	soma	1.06459771007482	130.152409478151	65.6085035941128	-6.98032008128826	0.980406909789158	-7.11981934397975	1.08068617636213e-12	1.23379474119729e-11
TRINITY_DN4458_c1_g1_i2	gonads	soma	703.97162062425	41.4211091535604	372.696364888905	4.0863722805063	0.574041535747538	7.11860035560819	1.09028537584485e-12	1.24396958414762e-11
TRINITY_DN8923_c0_g1_i1	gonads	soma	643.307966174881	46.2706492894282	344.789307732154	3.79774167483674	0.533529402738088	7.11814879432441	1.0938624947773e-12	1.24726499955495e-11
TRINITY_DN4908_c5_g1_i1	gonads	soma	24.7986145954905	450.429525346338	237.614069970914	-4.18597559164321	0.588130375583905	-7.11742798097668	1.09959641823096e-12	1.25301399275696e-11
TRINITY_DN6124_c1_g2_i1	gonads	soma	15.2872439317923	1958.9134975896	987.100370760696	-7.00663636285253	0.984533086635856	-7.11670989828708	1.10533794483778e-12	1.25876441303004e-11
TRINITY_DN303_c0_g2_i13	gonads	soma	28.0671067892429	791.455543990967	409.761325390105	-4.82098328263081	0.677580754073874	-7.11499441748488	1.11917365960461e-12	1.27371951316535e-11
TRINITY_DN8013_c3_g1_i4	gonads	soma	5.939342404808	145.740571767356	75.8399570860818	-4.62339611420077	0.650040524487495	-7.11247366900078	1.13981287141716e-12	1.29639394866523e-11
TRINITY_DN222_c1_g1_i1	gonads	soma	568.09956599034	26.9712562615944	297.535411125967	4.39057815638754	0.617835467994735	7.1063873536392	1.19119795879822e-12	1.35398753546513e-11
TRINITY_DN2612_c0_g1_i1	gonads	soma	80.1017578020642	720.589024750059	400.345391276062	-3.17012478961406	0.446310888695601	-7.10295193307773	1.22119887961611e-12	1.38721757297421e-11
TRINITY_DN7528_c0_g1_i2	gonads	soma	74.5827151314754	776.361219279949	425.471967205712	-3.37884441734735	0.475754339450437	-7.10207797841716	1.22894851045179e-12	1.39514549710034e-11
TRINITY_DN26569_c0_g1_i1	gonads	soma	5.43506188290275	134.456245310604	69.9456535967532	-4.62702508098649	0.651534828274808	-7.10173098994315	1.23203873155999e-12	1.39777727521033e-11
TRINITY_DN3438_c0_g1_i1	gonads	soma	66.789620826813	542.185649734914	304.487635280864	-3.02119531316147	0.425697490437946	-7.0970475067949	1.27450258298217e-12	1.44504810707941e-11
TRINITY_DN47315_c0_g1_i1	gonads	soma	64.4409690781588	570.238382733701	317.33967590593	-3.14505380247277	0.443170268501609	-7.0967166030935	1.27755652939276e-12	1.4476042601824e-11
TRINITY_DN3901_c2_g1_i1	gonads	soma	1.93309182546134	137.476103439771	69.7045976326162	-6.12359925837644	0.863049618801549	-7.09530382144171	1.2906762168988e-12	1.46155561347007e-11
TRINITY_DN15766_c0_g1_i1	gonads	soma	11.8039857460881	198.887978230627	105.345981988357	-4.07155845182469	0.573995026619763	-7.09336886732618	1.30885976052083e-12	1.48122023023441e-11
TRINITY_DN14278_c0_g1_i4	gonads	soma	15.1565082020001	1102.97435395338	559.065431077691	-6.19093184367254	0.872864146299832	-7.09266369791518	1.31554882206209e-12	1.48786024491432e-11
TRINITY_DN600_c1_g2_i1	gonads	soma	2.60079200960684	388.425045461658	195.512918735632	-7.25008896539507	1.02245571389196	-7.0908586718125	1.33282404295597e-12	1.50645723756578e-11
TRINITY_DN3218_c0_g3_i2	gonads	soma	531.898602985717	15.1930922266556	273.545847606186	5.11990185477259	0.722071096221456	7.09057858923402	1.33552448040919e-12	1.50856779580594e-11
TRINITY_DN6386_c0_g1_i1	gonads	soma	527.275701705094	28.8009382682947	278.038319986695	4.20123700275699	0.592656783945082	7.0888195606081	1.35260743856851e-12	1.52691165150623e-11
TRINITY_DN11384_c0_g1_i4	gonads	soma	3.15177799914463	133.515470944639	68.333624471892	-5.39062409841052	0.760800605607228	-7.08546241772247	1.38580775679036e-12	1.56341564188181e-11
TRINITY_DN1001_c0_g2_i1	gonads	soma	23.2577299594058	1023.30759395111	523.28266195526	-5.46335407389815	0.771195249148831	-7.08426832235813	1.39780843195165e-12	1.57597243320974e-11
TRINITY_DN63169_c0_g1_i1	gonads	soma	0.999229845178719	103.378688247831	52.1889590465049	-6.68341963955824	0.943506204708815	-7.08359903326855	1.40457932719596e-12	1.58262090090463e-11
TRINITY_DN4257_c0_g1_i9	gonads	soma	9.56271699340983	169.889504931057	89.7261109622336	-4.15355914643052	0.586385883817985	-7.08332049091377	1.40740668792604e-12	1.58482045387293e-11
TRINITY_DN465_c1_g1_i2	gonads	soma	828.36129428079	45.5792766799668	436.970285480379	4.17819932856803	0.590038158830864	7.08123579133755	1.42874558556729e-12	1.60784936717631e-11
TRINITY_DN241_c0_g1_i7	gonads	soma	0.877825314018299	184.240590307386	92.5592078107022	-7.7838584808316	1.10026719749373	-7.07451653431295	1.49970685441855e-12	1.68665788900352e-11
TRINITY_DN11250_c0_g2_i1	gonads	soma	16.8748340355096	223.930784969883	120.402809502697	-3.73202797461465	0.528196174900693	-7.06560961997938	1.59912390076038e-12	1.79735173625501e-11
TRINITY_DN1439_c0_g1_i4	gonads	soma	3783.03679573637	23456.8559426767	13619.9463692065	-2.63237994054423	0.37259285779393	-7.06503059701728	1.60580607343186e-12	1.80374259129223e-11
TRINITY_DN20162_c0_g2_i3	gonads	soma	0	182.509675816323	91.2548379081615	-11.2588430098885	1.59456167554738	-7.06077612584257	1.65575171052392e-12	1.85869164429365e-11
TRINITY_DN3145_c0_g1_i1	gonads	soma	685.270088269783	27.3663263241438	356.318207296963	4.64783381892769	0.6583149799895	7.06019756530805	1.66266040784373e-12	1.86529070661874e-11
TRINITY_DN6348_c0_g6_i1	gonads	soma	35.0897587758629	351.31273807537	193.201248425616	-3.32463111471547	0.471387940573005	-7.05285568119147	1.75282626761868e-12	1.96522756828306e-11
TRINITY_DN761_c0_g1_i4	gonads	soma	186.501148128045	1733.29869891906	959.899923523554	-3.21581117722251	0.456103765787211	-7.05061308071464	1.78131182510658e-12	1.99592903571813e-11
TRINITY_DN868_c0_g1_i1	gonads	soma	435.05240055662	30.8800220314979	232.966211294059	3.81752719344786	0.541711055129382	7.04716501038746	1.82599737776538e-12	2.04473311807037e-11
TRINITY_DN1476_c1_g1_i9	gonads	soma	7.65297790176476	161.079332300058	84.3661551009113	-4.39405592291602	0.62367883822753	-7.04538242054797	1.8495283339987e-12	2.06980281481548e-11
TRINITY_DN13943_c0_g1_i1	gonads	soma	7.8957869640856	184.786294610801	96.3410407874432	-4.54121947261694	0.644757758498382	-7.04329558312455	1.87745361269418e-12	2.09975618067038e-11
TRINITY_DN11240_c0_g1_i5	gonads	soma	0.219456328504575	347.549640611513	173.884548470009	-10.7430315016191	1.52539613452923	-7.04278138539707	1.88439767777577e-12	2.1062215278695e-11
TRINITY_DN1114_c3_g1_i3	gonads	soma	592.83685988933	28.4058682057454	310.621364047538	4.3823164203761	0.62235337398615	7.04152432292208	1.9014801373647e-12	2.12400375368678e-11
TRINITY_DN6397_c0_g1_i6	gonads	soma	4.63193563241233	217.989836227186	111.310885929799	-5.57192622124271	0.791567782862745	-7.03910182030344	1.93482950168369e-12	2.15992341473407e-11
TRINITY_DN1670_c0_g1_i1	gonads	soma	625.186106048477	38.401251024393	331.793678536435	4.03076242064601	0.572753326811102	7.03751900157079	1.95692856834897e-12	2.18324741756591e-11
TRINITY_DN970_c0_g1_i13	gonads	soma	611.468037195507	41.6186441848351	326.543340690171	3.8784587146119	0.551272578593177	7.03546460538551	1.98598127996134e-12	2.21429575346429e-11
TRINITY_DN231_c11_g1_i1	gonads	soma	23.5752380852546	1250.30017190575	636.937704995505	-5.73266870474956	0.81488401234573	-7.03495051798532	1.99331729357432e-12	2.22110746060001e-11
TRINITY_DN10317_c0_g1_i5	gonads	soma	26.7784118885844	294.8442050012	160.811308444892	-3.46148975517109	0.492099626725379	-7.03412391959161	2.00516859731932e-12	2.23293897857694e-11
TRINITY_DN25454_c0_g1_i2	gonads	soma	3.55800672370573	152.52352736038	78.0407670420429	-5.41261019776004	0.769766211636024	-7.03149880566508	2.04326615367464e-12	2.27396559585659e-11
TRINITY_DN3033_c0_g1_i1	gonads	soma	445.805859602291	28.6034032370201	237.204631419656	3.96542470744281	0.563980140884922	7.03114244629393	2.04849232818442e-12	2.27838148565328e-11
TRINITY_DN909_c0_g1_i1	gonads	soma	115.565110844514	838.760769227178	477.162940035846	-2.85926392036476	0.406773168121816	-7.02913600119391	2.07816343335949e-12	2.30996349219401e-11
TRINITY_DN5167_c0_g1_i29	gonads	soma	1234.25345252299	109.860375359124	672.056913941056	3.49156903049702	0.496875654098342	7.02704791771899	2.10948938586084e-12	2.34334504967989e-11
TRINITY_DN2087_c0_g1_i7	gonads	soma	558.606165081274	16.5289366551692	287.567550868222	5.0758999286264	0.722599930022538	7.0244954610888	2.14841160429046e-12	2.38511887914699e-11
TRINITY_DN1202_c1_g2_i13	gonads	soma	76.2309332890624	611.222486969122	343.726710129092	-3.00360698917606	0.427873933376265	-7.01984102063713	2.22120838035289e-12	2.46442525386334e-11
TRINITY_DN68_c0_g1_i20	gonads	soma	1528.37934646619	51.3177244565707	789.848535461382	4.89815703910827	0.698031798570335	7.01709728574022	2.26524891125401e-12	2.51174905303591e-11
TRINITY_DN47_c29_g1_i1	gonads	soma	11.5891702796626	1114.20184775009	562.895509014875	-6.59396032451935	0.939849015761378	-7.01597832623949	2.2834545273716e-12	2.53038623788969e-11
TRINITY_DN2457_c1_g1_i1	gonads	soma	22.7674709726851	424.102740903796	223.43510593824	-4.22272489307419	0.601907354202157	-7.01557285119322	2.29008701931641e-12	2.53618383234019e-11
TRINITY_DN5281_c0_g1_i4	gonads	soma	1255.62395505851	53.2980407041366	654.460997881325	4.55779900597223	0.649776988048579	7.01440508021113	2.30929439194379e-12	2.55589202658474e-11
TRINITY_DN6212_c0_g1_i1	gonads	soma	530.862147294958	11.9756990662135	271.418923180586	5.47760744033331	0.781261302897615	7.01123608710356	2.36221736722266e-12	2.61286926501531e-11
TRINITY_DN6806_c1_g1_i1	gonads	soma	11.9627150717757	867.016003192057	439.489359131917	-6.18642051296924	0.882674323883352	-7.00872376773337	2.40501742747921e-12	2.65858672523602e-11
TRINITY_DN2012_c0_g1_i1	gonads	soma	823.673519880008	70.6689842096327	447.17125204482	3.54066767528387	0.50521966246461	7.00817473732406	2.4144715269735e-12	2.66740914819457e-11
TRINITY_DN48_c0_g1_i6	gonads	soma	407.443066719544	7.02739141470833	207.235229067126	5.84579106995404	0.834362773146806	7.00629421409418	2.44713049220677e-12	2.70184096477976e-11
TRINITY_DN90109_c0_g1_i1	gonads	soma	420.51698602008	14.449852891966	217.483419456023	4.87481613222948	0.696176836909906	7.00226705885123	2.51853413259887e-12	2.77898217787738e-11
TRINITY_DN1927_c0_g1_i1	gonads	soma	12.8358995237149	196.413824404874	104.624861964295	-3.93340530160007	0.561799639888215	-7.00143791901101	2.53348688736204e-12	2.79377874966287e-11
TRINITY_DN500_c7_g2_i1	gonads	soma	3.3058664627531	154.301342641852	78.8036045523027	-5.52586404723098	0.789362059220029	-7.00041759378593	2.55200702285831e-12	2.81248881088834e-11
TRINITY_DN389_c0_g1_i33	gonads	soma	5.78994427775223	5393.0875620668	2699.43875317228	-9.85514769352249	1.40784345456122	-7.00017296780628	2.55646697495459e-12	2.81569023816926e-11
TRINITY_DN223_c1_g1_i33	gonads	soma	518.950085910263	33.2554083416132	276.102747125938	3.96475651852134	0.56648663707571	6.9988526807764	2.58067036045847e-12	2.84061995239036e-11
TRINITY_DN9648_c0_g2_i2	gonads	soma	40.2540180005495	393.274585597526	216.764301799038	-3.2871265987637	0.469701421723929	-6.99833223135469	2.59027282274326e-12	2.8494574727468e-11
TRINITY_DN61_c0_g1_i20	gonads	soma	18.579088859361	2893.9367280039	1456.25790843163	-7.28713524909276	1.0413423440862	-6.99782861080844	2.59959814293085e-12	2.85758052772996e-11
TRINITY_DN73_c9_g1_i5	gonads	soma	18.1868816699843	800.59898808965	409.392934879817	-5.4649289367297	0.780953691598175	-6.99776311389994	2.60081333721708e-12	2.85758052772996e-11
TRINITY_DN1380_c1_g4_i1	gonads	soma	188.942716067228	15251.1432500111	7720.04298303916	-6.33526942187379	0.905343630080125	-6.99764068734112	2.6030862675615e-12	2.85834342308891e-11
TRINITY_DN861_c0_g1_i5	gonads	soma	768.145982636009	39.6901946624974	403.918088649253	4.26807096796852	0.610010825958066	6.99671347842918	2.6203638792498e-12	2.87557144009552e-11
TRINITY_DN814_c0_g1_i33	gonads	soma	0	196.361957679646	98.180978839823	-11.363725922439	1.62444130419134	-6.99546723733179	2.64376361236382e-12	2.89949289697588e-11
TRINITY_DN12867_c0_g1_i14	gonads	soma	1370.50364333662	109.122101959254	739.812872647935	3.64834789785732	0.52184843959999	6.99120208283822	2.72540853600262e-12	2.98722592986679e-11
TRINITY_DN1099_c0_g2_i4	gonads	soma	0	480.601069586879	240.30053479344	-12.6560150031378	1.81038493963905	-6.99078672498302	2.7334903301921e-12	2.99427159157824e-11
TRINITY_DN783_c0_g1_i3	gonads	soma	897.906735595817	28.6034032370201	463.255069416419	4.97458385154566	0.711895021483598	6.98780536655329	2.79219368767996e-12	3.05672618517660e-11
TRINITY_DN1897_c0_g1_i2	gonads	soma	1253.05308614927	45.922480017288	649.48778308328	4.77580243925016	0.68346780721591	6.98760408146256	2.79620127011343e-12	3.05926383069147e-11
TRINITY_DN3384_c0_g1_i5	gonads	soma	111.530916143745	1527.97096843273	819.750942288239	-3.77519702418358	0.540312086216477	-6.98706751244324	2.80691192992342e-12	3.06912767603402e-11
TRINITY_DN5054_c0_g1_i6	gonads	soma	5.0615170907897	132.033958210079	68.5477376504345	-4.70750780652572	0.673835488557697	-6.98613813974365	2.82555876670672e-12	3.08765193655755e-11
TRINITY_DN16611_c1_g2_i1	gonads	soma	445.282916683122	18.7067879340098	231.994852308566	4.56360943651528	0.65353319255596	6.98298034208034	2.88982861279255e-12	3.15597869070173e-11
TRINITY_DN1054_c1_g1_i1	gonads	soma	317.64760882191	9.5015452404609	163.574577031185	5.06479877713291	0.725426550930548	6.98182162017091	2.91376951294214e-12	3.18020642380008e-11
TRINITY_DN15645_c0_g1_i4	gonads	soma	664.940830710516	48.8435706308181	356.892200670667	3.76911536860305	0.539930928204722	6.98073618626629	2.93637255188295e-12	3.20294565041835e-11
TRINITY_DN3187_c0_g1_i26	gonads	soma	0	192.608792085427	96.3043960427135	-11.3371259906247	1.62422529717815	-6.98002057369829	2.95136839823874e-12	3.21736469517813e-11
TRINITY_DN5526_c0_g1_i4	gonads	soma	1328.5490713593	67.6491260804653	698.09909871988	4.29581443814067	0.615527461415108	6.97907844479354	2.97122551916641e-12	3.23706260382348e-11
TRINITY_DN16078_c0_g2_i2	gonads	soma	4.50119990262013	128.567163293134	66.5341815978772	-4.84222521048594	0.693844374809689	-6.97883471609046	2.97638384904728e-12	3.24073255289833e-11
TRINITY_DN12867_c0_g1_i4	gonads	soma	434.310100257894	22.7143212195507	228.512210738722	4.26253982197269	0.611244622006241	6.97354163703247	3.09059909598609e-12	3.36306958119111e-11
TRINITY_DN5142_c2_g1_i1	gonads	soma	1653.7629164632	152.716096456836	903.239506460019	3.43799543680011	0.493029272259742	6.97320753602004	3.09795086909531e-12	3.36904482803056e-11
TRINITY_DN1618_c0_g1_i7	gonads	soma	22.3378895143077	533.52611134478	277.932000429544	-4.58216532413909	0.657192005708117	-6.97233880561566	3.11714733081079e-12	3.38788635768253e-11
TRINITY_DN569_c0_g1_i4	gonads	soma	33.4975278100666	348.443514187068	190.970520998567	-3.38004330000226	0.484788688572176	-6.97219918632453	3.12024337867717e-12	3.38921696806883e-11
TRINITY_DN786_c0_g1_i11	gonads	soma	9.53936425959356	242.689439629121	126.114401944357	-4.676668962738	0.671259917693701	-6.96700166279254	3.23766846210944e-12	3.51465604576832e-11
TRINITY_DN6697_c0_g1_i13	gonads	soma	48.770799681148	415.09999917634	231.935399428744	-3.08969519391775	0.443492012992269	-6.96674371443892	3.24360767415027e-12	3.51899365822881e-11
TRINITY_DN13055_c0_g1_i4	gonads	soma	11.6031918148471	247.783415586673	129.69330370076	-4.42290732425661	0.634933415376064	-6.96593881680801	3.26220905013265e-12	3.53705504615281e-11
TRINITY_DN4034_c0_g1_i4	gonads	soma	1887.72922884261	84.2768302512718	986.00302954694	4.48553364355477	0.643944768294669	6.96571175728877	3.26747533841649e-12	3.54064488047321e-11
TRINITY_DN6768_c1_g2_i3	gonads	soma	2.47005627981464	109.366537780938	55.9182970303762	-5.48086852975703	0.786960993253802	-6.96459999509709	3.29338148698436e-12	3.56658245124557e-11
TRINITY_DN153_c1_g1_i1	gonads	soma	31.1395448627806	309.740994680944	170.440269771862	-3.3133901837319	0.475895021097927	-6.96243927092923	3.34430779211945e-12	3.61956851117196e-11
TRINITY_DN5888_c0_g1_i3	gonads	soma	468.933101204273	9.30401020918621	239.118555706729	5.63951832243029	0.81008473661082	6.96164002055457	3.36334036721909e-12	3.63799307223633e-11
TRINITY_DN15326_c0_g1_i18	gonads	soma	0	176.568727073625	88.2843635368127	-11.2105904593695	1.61133832285745	-6.95731635023072	3.4681560135385e-12	3.74912841415771e-11
TRINITY_DN3287_c0_g1_i3	gonads	soma	92.5593727226397	1630.6582840711	861.608828396871	-4.14002827135324	0.595310364694305	-6.95440314310531	3.54057790996832e-12	3.82513390309047e-11
TRINITY_DN15238_c0_g1_i4	gonads	soma	7.33546977591603	165.435034857739	86.3852523168275	-4.48836091634919	0.645442421120772	-6.95392922664646	3.552498799966e-12	3.83572425587265e-11
TRINITY_DN910_c1_g1_i7	gonads	soma	17.0429440343026	282.421569147209	149.732256590756	-4.04653159111356	0.582059006387472	-6.95209857885064	3.59891762548612e-12	3.88352809563035e-11
TRINITY_DN3662_c0_g1_i1	gonads	soma	379.226314430877	18.8055554496471	199.015934940262	4.32748917661506	0.622681099472715	6.9497679956555	3.65887430085747e-12	3.94587474482586e-11
TRINITY_DN1749_c0_g1_i13	gonads	soma	43.6299426647514	606.664283445347	325.147113055049	-3.7954179604226	0.546135977127369	-6.94958420499267	3.66364395124933e-12	3.94686310095557e-11
TRINITY_DN10781_c0_g1_i6	gonads	soma	12.1074723367524	372.088677902945	192.098075119848	-4.94762123744797	0.711932537443862	-6.94956470905517	3.66415025830138e-12	3.94686310095557e-11
TRINITY_DN1271_c0_g1_i5	gonads	soma	33.8616919290742	1044.33293553519	539.097313732133	-4.94961351022624	0.712350501650461	-6.94828388378807	3.69756386379048e-12	3.98048685384389e-11
TRINITY_DN1598_c0_g1_i6	gonads	soma	7278.62586728147	289.651461528011	3784.13866440474	4.65110288761086	0.669457403651445	6.94757106612338	3.71628874236061e-12	3.99826739500437e-11
TRINITY_DN672_c3_g1_i1	gonads	soma	1838.15427368547	116.591464226921	977.372868956193	3.97937284084631	0.572889050031256	6.94614924238682	3.75391646608253e-12	4.03635186765774e-11
TRINITY_DN861_c0_g1_i13	gonads	soma	1441.6860915806	80.3680644813683	761.027078030985	4.16419852940848	0.599560884250284	6.94541395010378	3.77352181908614e-12	4.05502430731114e-11
TRINITY_DN68_c0_g1_i11	gonads	soma	720.631292872019	0	360.315646436009	10.6888832017574	1.53997822049989	6.94093141024273	3.89523115037694e-12	4.18333039382415e-11
TRINITY_DN7498_c0_g1_i1	gonads	soma	818.173535402472	41.5198766691978	429.846706035835	4.30084863191088	0.619941687331383	6.93750512314219	3.99084856340566e-12	4.28347924941235e-11
TRINITY_DN8824_c0_g1_i4	gonads	soma	455.840173185158	33.0578733103385	244.449023247748	3.78306265950558	0.545323962934716	6.93727566847905	3.99733353410478e-12	4.28789800367507e-11
TRINITY_DN3120_c6_g1_i1	gonads	soma	0.877825314018299	172.067356209898	86.4725907619581	-7.68464556280907	1.10780452535218	-6.93682449109519	4.01011509469918e-12	4.29906181289035e-11
TRINITY_DN251_c2_g1_i3	gonads	soma	1222.5115295905	83.0397533383956	652.77564146445	3.88011140003739	0.55937988407539	6.9364514357732	4.02071376303587e-12	4.30787361581601e-11
TRINITY_DN16253_c0_g1_i1	gonads	soma	894.404518166008	45.329874923464	469.867196544736	4.30466799192583	0.620608139506074	6.93620936933215	4.02760566511668e-12	4.31270584141145e-11
TRINITY_DN80445_c0_g1_i1	gonads	soma	382.555682050867	7.02739141470833	194.791536732788	5.75477568938042	0.829816692385318	6.93499629760188	4.062317999529e-12	4.34730449275836e-11
TRINITY_DN38_c16_g1_i2	gonads	soma	121.125970748288	12012.5928698137	6066.85942028097	-6.63255408725183	0.956748263294277	-6.93239208442836	4.13783184956632e-12	4.42550037212625e-11
TRINITY_DN15409_c0_g1_i1	gonads	soma	3.83349971847462	252.882357479044	128.357928598759	-6.02452530179211	0.869178007735706	-6.93129053907679	4.17018573809016e-12	4.45747067057842e-11
TRINITY_DN223_c1_g1_i1	gonads	soma	517.764133143502	29.3466425717096	273.555387857606	4.13542200416818	0.596641967907941	6.93116177976647	4.17398372562496e-12	4.45889813096703e-11
TRINITY_DN3501_c0_g1_i2	gonads	soma	1422.41101209436	59.5821927841553	740.996602439256	4.57850699948576	0.660721068647139	6.92956107614442	4.22148342202906e-12	4.50698115110142e-11
TRINITY_DN923_c8_g1_i1	gonads	soma	0.438912657009149	159.447185324632	79.9430489908207	-8.60114332515165	1.24126984146877	-6.92930983884542	4.22898665983628e-12	4.51233125808224e-11
TRINITY_DN17776_c0_g1_i2	gonads	soma	219.783810997212	1412.95978445601	816.371797726611	-2.68445099980433	0.387466854330457	-6.92820810296938	4.26204482885802e-12	4.54492613169212e-11
TRINITY_DN2821_c6_g1_i1	gonads	soma	1.34009070484371	129.211635112186	65.2758629085151	-6.55133600942894	0.945646142974572	-6.92789375613739	4.27152333546905e-12	4.55235273898399e-11
TRINITY_DN701_c0_g1_i5	gonads	soma	1453.14462507942	91.1066866347055	772.125655857062	3.99496046913112	0.576733879613912	6.92686975803382	4.30254350077277e-12	4.58271500991133e-11
TRINITY_DN7315_c0_g1_i9	gonads	soma	0.406228724561098	139.009482899559	69.7078558120602	-8.4262213195295	1.21650805484201	-6.92656434619649	4.31183807914066e-12	4.58991487942386e-11
TRINITY_DN1250_c0_g1_i16	gonads	soma	17.0662967681188	353.833792691531	185.450044729825	-4.36885650265169	0.630757735134767	-6.92636215030838	4.31800231986656e-12	4.59377602854428e-11
TRINITY_DN1904_c0_g1_i1	gonads	soma	9.19850339992857	285.248858179921	147.223680789925	-4.96340497923972	0.716872693035415	-6.92369095302465	4.40025320454646e-12	4.67853110832195e-11
TRINITY_DN799_c0_g1_i1	gonads	soma	91.2939316068503	4388.7361578062	2240.01504470653	-5.58815029345906	0.807184182452182	-6.92301758996635	4.42122844746028e-12	4.69807414895325e-11
TRINITY_DN1609_c0_g1_i3	gonads	soma	1423.96142582697	69.4319072967564	746.696666561862	4.3563177376453	0.629314860394307	6.92231824132642	4.44311690167171e-12	4.71856409023869e-11
TRINITY_DN52509_c0_g1_i22	gonads	soma	152.475838638836	1134.05191101615	643.263874827495	-2.89521279755695	0.41831191892086	-6.92118169863741	4.47891561277530e-12	4.75379396251597e-11
TRINITY_DN19133_c1_g3_i1	gonads	soma	29.528602025247	575.436092141709	302.482347083478	-4.28748838778	0.619659553853407	-6.91910317708793	4.54511752651428e-12	4.82123275059134e-11
TRINITY_DN207_c0_g1_i4	gonads	soma	1396.14853722657	103.971293341655	750.059915284113	3.74895559728411	0.541906853741175	6.91808116358441	4.57801999542414e-12	4.85329086985626e-11
TRINITY_DN12904_c0_g1_i3	gonads	soma	1460.31386488654	74.7283842204018	767.52112455347	4.284983527461	0.619522559122186	6.91658998428156	4.62644593772336e-12	4.90175872407004e-11
TRINITY_DN544_c0_g1_i9	gonads	soma	91.3034112289029	683.669286460226	387.486348844565	-2.90500395889418	0.420022049265453	-6.91631299826886	4.63549617546995e-12	4.90847539469207e-11
TRINITY_DN52094_c1_g1_i1	gonads	soma	332.850773017069	14.153550345054	173.502161681061	4.55124719114808	0.65812405210748	6.91548527450688	4.66264475882911e-12	4.93433715067906e-11
TRINITY_DN4354_c0_g1_i3	gonads	soma	387.467553642233	6.92862389907099	197.198088770652	5.77979679009041	0.83627261675165	6.91137874697008	4.79965687349727e-12	5.07636606357565e-11
TRINITY_DN3666_c1_g2_i1	gonads	soma	8.75959074291942	240.360954109415	124.560272426167	-4.78707878729671	0.692655958018998	-6.91119268068927	4.80595745796238e-12	5.08006256224897e-11
TRINITY_DN27340_c0_g2_i1	gonads	soma	29.8087853565686	313.010254566614	171.409519961591	-3.39356815675783	0.491057119508196	-6.91074016024157	4.82131458089791e-12	5.09332223549116e-11
TRINITY_DN34076_c0_g1_i3	gonads	soma	1.87705515919702	118.919949746627	60.3985024529119	-6.0084901300806	0.86946119928098	-6.91059030011858	4.82641095798327e-12	5.09573313214012e-11
TRINITY_DN14760_c0_g1_i1	gonads	soma	70.2682381504382	540.402868518623	305.335553334531	-2.94345366293393	0.426119463739584	-6.90757853936653	4.92996033197062e-12	5.20202749015105e-11
TRINITY_DN7773_c0_g1_i1	gonads	soma	345.579339019281	17.8647810836829	181.722060051482	4.27729450193299	0.619506411803174	6.90435872888423	5.04307149133203e-12	5.31828162455149e-11
TRINITY_DN2179_c0_g1_i14	gonads	soma	13.6856817673642	988.461973489665	501.073827628515	-6.18053112428509	0.895198714244482	-6.90408847325173	5.05268040483596e-12	5.32531339291995e-11
TRINITY_DN34_c0_g1_i2	gonads	soma	495.622841968618	21.378476791037	258.500659379828	4.53621557402481	0.657294451657447	6.90134469047502	5.15125699731437e-12	5.42605063701985e-11
TRINITY_DN1419_c0_g1_i13	gonads	soma	67.4245381295633	2523.86036933447	1295.64245373202	-5.22763094833442	0.757671774383007	-6.899598381623	5.21497622150779e-12	5.48997525830474e-11
TRINITY_DN2141_c0_g1_i2	gonads	soma	399.415999806456	4661.56734606695	2530.4916729367	-3.54511149078055	0.513842856750988	-6.8992133377044	5.2291292915696e-12	5.5016760071151e-11
TRINITY_DN2192_c0_g1_i1	gonads	soma	394.891793491335	22.7143212195507	208.803057355443	4.12539197871043	0.598089877184012	6.89761210829052	5.288390646721e-12	5.56079497329716e-11
TRINITY_DN2929_c4_g1_i1	gonads	soma	5.60781274377479	644.571696891553	325.089754817664	-6.85811840480675	0.994443971683134	-6.89643519403021	5.33236738454402e-12	5.60378271804635e-11
TRINITY_DN11959_c0_g1_i5	gonads	soma	7.10199191222697	218.686174771466	112.894083341847	-4.95511857325202	0.718635352190224	-6.89517786475441	5.37974495091098e-12	5.65029244931236e-11
TRINITY_DN3779_c0_g1_i3	gonads	soma	525.823686091143	23.3587930386029	274.591239564873	4.48391367798442	0.650485920862076	6.8931756002374	5.45604548399003e-12	5.72710814948449e-11
TRINITY_DN873_c0_g2_i4	gonads	soma	38.2181345667177	1396.29511136443	717.256622965575	-5.1936821442715	0.75351692593396	-6.89258856107856	5.47861623784333e-12	5.74746837883136e-11
TRINITY_DN11124_c1_g1_i4	gonads	soma	15.9876775228595	216.258921736123	116.123299629491	-3.75508709307814	0.545013426403442	-6.88989832389645	5.58322790144407e-12	5.85156898810403e-11
TRINITY_DN5763_c2_g1_i2	gonads	soma	2.71286534213548	146.483811102045	74.5983382220904	-5.73315510109531	0.832113593656485	-6.88987073976594	5.5843106044313e-12	5.85156898810403e-11
TRINITY_DN62635_c0_g1_i3	gonads	soma	379.17037671356	16.7264716864439	197.948424200002	4.50843234355372	0.654605316923519	6.88725286366786	5.68800670579923e-12	5.95678064904029e-11
TRINITY_DN8349_c0_g1_i1	gonads	soma	582.924742429201	27.0700237772317	304.997383103216	4.42481776594139	0.642515231283113	6.88671264197888	5.70963903505506e-12	5.97597884437815e-11
TRINITY_DN14728_c1_g1_i2	gonads	soma	28.8515706424697	333.396090266458	181.123830454464	-3.53261589449458	0.513216822311319	-6.88328157012687	5.8489254921476e-12	6.11822610550645e-11
TRINITY_DN3278_c0_g1_i4	gonads	soma	471.150769850767	33.4529433728878	252.301856611827	3.8202962515635	0.555116118078772	6.88197681015884	5.90276243272148e-12	6.17097686889652e-11
TRINITY_DN11228_c1_g1_i1	gonads	soma	457.918121224543	21.5760118223117	239.747066523428	4.41457451260838	0.641500557294406	6.88163784491052	5.91682809108322e-12	6.18211230497657e-11
TRINITY_DN89_c0_g1_i1	gonads	soma	1270.33449523066	81.3088388473326	675.821667038995	3.96422917080707	0.576206801548357	6.87987222669807	5.99062683731915e-12	6.25561015820864e-11
TRINITY_DN1859_c0_g1_i14	gonads	soma	39.9271292015953	591.928059876107	315.927594538851	-3.89209543790191	0.565778564310602	-6.8791850441425	6.01959270784821e-12	6.2822343032281e-11
TRINITY_DN5026_c0_g1_i2	gonads	soma	982.32257458313	43.3495586758981	512.836066629514	4.50739346125598	0.655253300949454	6.87885655016895	6.0334877156005e-12	6.29310841396188e-11
TRINITY_DN1440_c2_g1_i3	gonads	soma	5.30432615311054	158.210108411756	81.7572172824332	-4.8873132905581	0.710555410362649	-6.87815928115126	6.06308584463478e-12	6.32033940062188e-11
TRINITY_DN8420_c0_g1_i2	gonads	soma	604.828162250684	53.1005056728619	328.964333961773	3.50770166541121	0.510039607606112	6.87731229712674	6.09923063797696e-12	6.35435956052064e-11
TRINITY_DN2137_c0_g3_i1	gonads	soma	0.625685053065673	112.18886087883	56.4072729659481	-7.52180274506909	1.09376991790277	-6.87695156170652	6.11468896354089e-12	6.36680121120384e-11
TRINITY_DN2510_c0_g2_i1	gonads	soma	1997.19192394139	121.737306909701	1059.46461542555	4.03713925892447	0.587350679079475	6.87347338263348	6.26572050805597e-12	6.52031041605571e-11
TRINITY_DN2819_c0_g1_i1	gonads	soma	0.438912657009149	156.032257132915	78.2355848949622	-8.56924394367358	1.247229221629	-6.87062473767358	6.39213418488492e-12	6.64803984409599e-11
TRINITY_DN12867_c0_g1_i2	gonads	soma	1234.10341122777	72.5974337319704	653.350422479872	4.08827706773719	0.59518988382021	6.86886181851192	6.47161537897e-12	6.726839246097e-11
TRINITY_DN7979_c0_g1_i1	gonads	soma	36.350460080626	405.000882907236	220.675671493931	-3.47906995420048	0.506597759996342	-6.86751941861252	6.53278624466572e-12	6.78652670867253e-11
TRINITY_DN5422_c1_g1_i24	gonads	soma	94.1376316277252	990.785493074552	542.461562351139	-3.3966626933654	0.494751975017579	-6.86538480871089	6.63122554562549e-12	6.88483950427986e-11
TRINITY_DN1914_c1_g1_i12	gonads	soma	431.232971847803	30.6824870002232	230.957729424013	3.8102263930668	0.555034958927717	6.86484037046577	6.65656453117053e-12	6.90718704675672e-11
TRINITY_DN24224_c0_g1_i5	gonads	soma	667.209796212248	0	333.604898106124	10.5777450241861	1.54091197232665	6.8646004535967	6.66776072531151e-12	6.91351791630631e-11
TRINITY_DN3448_c4_g1_i5	gonads	soma	31.8446193159268	371.059067890981	201.451843603454	-3.54082143930459	0.515812904706341	-6.86454605341917	6.67030198254107e-12	6.91351791630631e-11
TRINITY_DN19765_c1_g1_i1	gonads	soma	9.45064366088119	339.181438833472	174.316041247176	-5.17361807856956	0.753685764256683	-6.86442324364717	6.67604242538227e-12	6.91550916455359e-11
TRINITY_DN7474_c0_g1_i1	gonads	soma	567.497431568985	24.8921724983912	296.194802033688	4.51085441999078	0.657249491568317	6.86322998778905	6.73207090801967e-12	6.96956020191608e-11
TRINITY_DN26323_c0_g1_i2	gonads	soma	164.078733606841	17091.0529281429	8627.56583087486	-6.70318512971866	0.976746511935116	-6.862768433581	6.75386622911669e-12	6.98812890346377e-11
TRINITY_DN4431_c0_g1_i8	gonads	soma	4.31442750656361	143.318284666831	73.8163560866974	-5.06299359480922	0.73789155119522	-6.86143321008121	6.81730771734282e-12	7.04974248074966e-11
TRINITY_DN629_c0_g1_i5	gonads	soma	470.996780336105	3195.94406085622	1833.47042059616	-2.76230686836458	0.402689925784804	-6.85963738223923	6.90355596921102e-12	7.13485661726621e-11
TRINITY_DN113_c0_g1_i8	gonads	soma	1.97510695654117	542.632586522692	272.303846739617	-8.13360893989867	1.18574863806624	-6.85947145860802	6.91157853860062e-12	7.13907316591223e-11
TRINITY_DN562_c0_g2_i1	gonads	soma	318.712107583037	8.36323584322196	163.53767171313	5.25936157661775	0.766791992031033	6.85891562676218	6.93852017366737e-12	7.16281555214339e-11
TRINITY_DN2201_c0_g1_i5	gonads	soma	30.5744878635847	3431.58127939654	1731.07788363006	-6.81289896997749	0.993768478125119	-6.85561991544646	7.10039315650258e-12	7.32574466580013e-11
TRINITY_DN425_c13_g1_i1	gonads	soma	228.561569392659	27006.7402882327	13617.6509288127	-6.8849235779992	1.00477811762249	-6.85218304145628	7.27314082868743e-12	7.49970165062889e-11
TRINITY_DN4058_c0_g1_i14	gonads	soma	861.542056082112	42.6581860664367	452.100121074275	4.33591673716759	0.63298133690397	6.84999143635951	7.38544095375647e-12	7.61116558620765e-11
TRINITY_DN3973_c2_g1_i2	gonads	soma	1.50351036708397	151.629653784825	76.5665820759545	-6.69775873048112	0.977990290944447	-6.84849204792523	7.46324824599573e-12	7.68697588112883e-11
TRINITY_DN3370_c1_g1_i10	gonads	soma	0.186772396056523	317.901729558072	159.044250977064	-10.6229844844255	1.55197395623155	-6.84482135912891	7.65713627811077e-12	7.88219252915018e-11
TRINITY_DN4618_c2_g1_i1	gonads	soma	13.3495112442519	224.278954242024	118.814232743138	-4.0751159129655	0.595417453738895	-6.84413244418014	7.69407133621522e-12	7.91571305027551e-11
TRINITY_DN502_c3_g3_i1	gonads	soma	259.071233610557	1625.31987229187	942.195552951212	-2.64944228596425	0.387307248628966	-6.84067312280636	7.88219266462021e-12	8.10464864158309e-11
TRINITY_DN25031_c0_g1_i6	gonads	soma	894.006482727185	82.8422183071209	488.424350517153	3.43119935145051	0.501651132361796	6.83981183356702	7.92972678141832e-12	8.14889686896376e-11
TRINITY_DN1177_c0_g1_i17	gonads	soma	23.33716883396	444.051571685501	233.69437025973	-4.24628528905868	0.62090175942019	-6.83890039709976	7.98033438953334e-12	8.19625154800228e-11
TRINITY_DN2482_c0_g1_i1	gonads	soma	655.158558439654	64.0366628574738	359.597610648564	3.35502544757719	0.490653719452451	6.837868163562	8.03803149170949e-12	8.25082971770883e-11
TRINITY_DN1354_c0_g1_i18	gonads	soma	7.07863917841071	601.476505906977	304.277572542694	-6.41997259204706	0.938994373703247	-6.83707248077291	8.08278527966502e-12	8.29206759540479e-11
TRINITY_DN786_c0_g1_i4	gonads	soma	26.4188391571822	985.987819663912	506.203329410547	-5.22543557190785	0.764605292919473	-6.83416086744012	8.24864221718939e-12	8.457427215552e-11
TRINITY_DN34085_c0_g1_i2	gonads	soma	3.18446193159268	113.275303550841	58.229882741217	-5.14404738790031	0.752722218274343	-6.83392526886389	8.26220774248774e-12	8.46654191246325e-11
TRINITY_DN32260_c0_g1_i2	gonads	soma	1978.51172560576	11016.5208316851	6497.51627864543	-2.47718106924627	0.362640329131046	-6.83095858417638	8.43490847705275e-12	8.63862487522592e-11
TRINITY_DN241_c0_g1_i11	gonads	soma	12.252229601729	189.090130443254	100.671180022491	-3.95089213734817	0.578681282905912	-6.82740612847945	8.64636661357889e-12	8.85018430028677e-11
TRINITY_DN625_c3_g1_i2	gonads	soma	477.631569148586	35.7295621673657	256.680565657976	3.74305220351753	0.548274632072514	6.82696587542004	8.67293149766914e-12	8.87235992250255e-11
TRINITY_DN4193_c2_g2_i1	gonads	soma	7.09266071359519	135.001949614018	71.0473051638068	-4.25236803902071	0.622970697249534	-6.8259519393051	8.73441697523852e-12	8.93021390009282e-11
TRINITY_DN5496_c0_g1_i4	gonads	soma	1.90973909164507	146.925781955004	74.4177605233244	-6.2954475421619	0.92231523882474	-6.82570045159816	8.74973326708711e-12	8.94082507150938e-11
TRINITY_DN328_c0_g1_i4	gonads	soma	613.666796072369	19.3981605434712	316.53247830792	4.99579353556937	0.731959242594717	6.82523458254289	8.77817552746539e-12	8.96482934437766e-11
TRINITY_DN3191_c6_g1_i3	gonads	soma	17.4444824223109	247.783415586673	132.613949004492	-3.83180030609361	0.561504354452421	-6.82416846051066	8.84360575122686e-12	9.02655971462597e-11
TRINITY_DN223_c4_g1_i12	gonads	soma	1657.22908569636	33.6504784041625	845.43978205026	5.62574430120459	0.824580227166625	6.82255542378872	8.94351069490265e-12	9.12338862831562e-11
TRINITY_DN16249_c0_g1_i2	gonads	soma	631.325846588737	6222.38872090911	3426.85728374892	-3.30116842624927	0.484105415106507	-6.81911072100481	9.16057811483048e-12	9.33956013092543e-11
TRINITY_DN69729_c0_g1_i1	gonads	soma	311.035776947456	9.5015452404609	160.268661093959	5.0342768817867	0.738411014480545	6.81771639786305	9.24990127521301e-12	9.42532146259324e-11
TRINITY_DN3197_c0_g1_i7	gonads	soma	1245.35137432646	48.7448031151808	647.048088720819	4.67585022900886	0.685923665633152	6.81686674958611	9.30474929718622e-12	9.47587713859116e-11
TRINITY_DN153_c15_g1_i1	gonads	soma	149.15145820224	1692.76649740624	920.958977804239	-3.50387465434343	0.514106505304668	-6.81546453544091	9.39596517439413e-12	9.56339187255506e-11
TRINITY_DN3219_c4_g2_i8	gonads	soma	45.8571898822452	500.120068762302	272.988629322274	-3.44539011540135	0.505693095786686	-6.81320378725262	9.54487787362578e-12	9.70950020549113e-11
TRINITY_DN8786_c2_g1_i2	gonads	soma	1.47082643463592	110.951783965954	56.2113052002951	-6.26793150846613	0.920241408711958	-6.81118177157363	9.68002272025933e-12	9.84144701828948e-11
TRINITY_DN10466_c0_g1_i1	gonads	soma	3.46928612499336	109.465305296575	56.4672957107842	-4.98536562450828	0.732193568357615	-6.8088082714124	9.84105261750178e-12	9.99954768491048e-11
TRINITY_DN667_c0_g1_i14	gonads	soma	5.04285469352613	3401.42959889527	1703.2362267944	-9.38795361310602	1.37886505636373	-6.80846437421761	9.86460090688073e-12	1.00178535401508e-10
TRINITY_DN44_c0_g2_i4	gonads	soma	2103.8521425588	90.4153140252441	1097.13372829202	4.5386530715251	0.666801484358066	6.80660313150696	9.99301020431901e-12	1.01425692695967e-10
TRINITY_DN29276_c0_g1_i1	gonads	soma	2.56810807715879	199.334915018404	100.951511547782	-6.30578506356919	0.926732917644432	-6.80431755850134	1.01529361924282e-11	1.02991157219215e-10
TRINITY_DN2526_c0_g1_i1	gonads	soma	5.94867360343978	328.847818612322	167.398246107881	-5.8020685631596	0.85276149538531	-6.80385851678024	1.01853572770666e-11	1.03262186011112e-10
TRINITY_DN9625_c0_g1_i1	gonads	soma	949.095948380227	60.8192696970316	504.957609038629	3.96582655144419	0.58290560210799	6.80354852844505	1.02073084049452e-11	1.03426823328676e-10
TRINITY_DN9752_c0_g1_i2	gonads	soma	1847.88416066267	230.708774628089	1039.29646764538	3.00221695824822	0.441288746760889	6.80329371706134	1.02253870013562e-11	1.03552059526597e-10
TRINITY_DN6560_c0_g1_i1	gonads	soma	0	148.214725593108	74.1073627965541	-10.9585174183044	1.61084493619492	-6.80296232869581	1.02489455850236e-11	1.03732620295149e-10
TRINITY_DN67_c12_g2_i2	gonads	soma	21.511410530001	1181.455903768	601.483657149002	-5.78333225054162	0.85045241097873	-6.80030084679984	1.04400901575333e-11	1.05608219263941e-10
TRINITY_DN223_c1_g1_i36	gonads	soma	898.362232722198	23.8526306167896	461.107431669494	5.23749525493311	0.770305764520396	6.7992419324475	1.05171074973233e-11	1.06327898075954e-10
TRINITY_DN10542_c5_g1_i1	gonads	soma	5.31365735174233	136.088392286029	70.7010248188858	-4.68324074254709	0.689319839764847	-6.7940025404531	1.09064463313862e-11	1.10202580202238e-10
TRINITY_DN8009_c0_g1_i1	gonads	soma	545.065982695991	30.5837194845859	287.824851090288	4.15164155087335	0.611095868377183	6.79376471959857	1.09244498079152e-11	1.10322929543737e-10
TRINITY_DN5282_c2_g1_i2	gonads	soma	5.00548042452538	161.131199025286	83.0683397249057	-5.02163827668672	0.739246296735268	-6.79291637829472	1.09889082667332e-11	1.10912018944113e-10
TRINITY_DN4315_c0_g1_i4	gonads	soma	5.57512881132673	441.078614346742	223.326871579035	-6.31977817271299	0.930622013444534	-6.79091841952185	1.11421922558068e-11	1.12396476421111e-10
TRINITY_DN270_c0_g1_i13	gonads	soma	639.082259267029	43.5001929167636	341.291226091897	3.8733675107546	0.570433203608828	6.79022098687431	1.11961911137944e-11	1.12878303172314e-10
TRINITY_DN803_c0_g1_i4	gonads	soma	16.1323853133626	1566.47098697276	791.301686143063	-6.60623954380119	0.973258922986541	-6.78775132472384	1.13894742364134e-11	1.14763055091117e-10
TRINITY_DN539_c0_g1_i5	gonads	soma	31.0647963247791	788.351816150619	409.708306237699	-4.66830620216746	0.687860249588972	-6.78670733620236	1.1472159327804e-11	1.15531918213875e-10
TRINITY_DN5019_c0_g1_i1	gonads	soma	513.216673043511	17.4697110211335	265.343192032323	4.86560015712492	0.716966256113577	6.78637260210771	1.14987949310177e-11	1.15735786445768e-10
TRINITY_DN20_c3_g1_i1	gonads	soma	317.414081483747	7.22492644598302	162.319503964865	5.4726864373942	0.806443221296128	6.78620179682138	1.15124096541921e-11	1.15808445338032e-10
TRINITY_DN89757_c0_g1_i1	gonads	soma	671.655107872024	74.6765174951736	373.165812683599	3.16894560263226	0.467142397749033	6.78368227311865	1.17150823502171e-11	1.1778178573869e-10
TRINITY_DN474_c0_g1_i14	gonads	soma	29.0523150992371	1283.71614635787	656.384230728554	-5.46864592734943	0.806178393898634	-6.78341911509606	1.1736451521787e-11	1.17931147450054e-10
TRINITY_DN509_c0_g1_i8	gonads	soma	4765.76471824198	256.744222458538	2511.25447035026	4.21384851582808	0.621231460074716	6.78305718020345	1.17659040333016e-11	1.18161522091509e-10
TRINITY_DN3082_c5_g1_i2	gonads	soma	10.8327494968047	525.50607883888	268.169414167842	-5.60811119124683	0.827143584977833	-6.7800939197239	1.20097783334519e-11	1.20543822773733e-10
TRINITY_DN1661_c0_g1_i12	gonads	soma	4.91675982581301	350.663300321498	177.790030073656	-6.1716071951745	0.910398818106616	-6.77901494644927	1.20998011095464e-11	1.21380110077871e-10
TRINITY_DN14089_c1_g1_i1	gonads	soma	377.339928073048	26.0304818956301	201.685204984339	3.85629287206225	0.568950038471256	6.77791125987783	1.21925695990155e-11	1.22242999850151e-10
TRINITY_DN108_c0_g1_i3	gonads	soma	10.9121388968853	194.584142398174	102.74814064753	-4.16184468140372	0.614372270692034	-6.77414147730948	1.2514716292074e-11	1.25403413337346e-10
TRINITY_DN2328_c0_g1_i3	gonads	soma	12008.397896834	1161.30953795502	6584.85371739452	3.37033702426933	0.497585287245451	6.77338560978552	1.25803051221892e-11	1.25990920822721e-10
TRINITY_DN3123_c2_g1_i1	gonads	soma	2.53542414471074	156.432293130284	79.4838586374972	-5.97151624603045	0.881718388996543	-6.77258898141668	1.2649795305842e-11	1.26616828967873e-10
TRINITY_DN12559_c0_g1_i8	gonads	soma	1.12063437633914	191.860586815918	96.4906105961288	-7.36544191522681	1.08808693698146	-6.7691667502781	1.29526190178883e-11	1.2957628318061e-10
TRINITY_DN1403_c1_g1_i5	gonads	soma	4.59925169996428	160.289192174959	82.4442219374617	-5.13729967669308	0.75904469628679	-6.76811220976117	1.30473552738507e-11	1.30451939228942e-10
TRINITY_DN870_c0_g2_i3	gonads	soma	28.4453419179086	319.985779256094	174.215560587001	-3.49396127384992	0.516310657064701	-6.76716861455772	1.31326996910548e-11	1.31232777762654e-10
TRINITY_DN9370_c0_g1_i2	gonads	soma	321.87316730634	9.5015452404609	165.6873562734	5.08361212762166	0.751327075064665	6.76617720342918	1.32229578954487e-11	1.32061830453883e-10
TRINITY_DN33996_c0_g1_i1	gonads	soma	6.97125618243477	144.997332432666	75.9842943075504	-4.38414034991157	0.648042117804047	-6.76520897247798	1.33116920966464e-11	1.32874756777274e-10
TRINITY_DN4182_c1_g1_i7	gonads	soma	71.2301432010898	574.64595201661	322.93804760885	-3.01129213530604	0.445187642287721	-6.76409641523666	1.34143734179531e-11	1.33825928087535e-10
TRINITY_DN78830_c0_g1_i1	gonads	soma	25.4150179243981	729.441132236649	377.428075080524	-4.83934428841015	0.715788405716966	-6.76085872550958	1.37176235199159e-11	1.3677588605458e-10
TRINITY_DN785_c0_g2_i1	gonads	soma	49.7840015870376	657.685705355005	353.734853471022	-3.72543593798192	0.551183198242328	-6.7589795005762	1.38967052967023e-11	1.38485218936372e-10
TRINITY_DN241_c0_g1_i10	gonads	soma	8.96038467416042	157.716270833569	83.3383277538648	-4.13310832655601	0.611701690804543	-6.75673843752161	1.41132637535031e-11	1.40499753994896e-10
TRINITY_DN1247_c0_g1_i15	gonads	soma	2.68951260831921	108.030693352424	55.3601029803717	-5.34264644274369	0.790715157204369	-6.75672698830386	1.4114378556178e-11	1.40499753994896e-10
TRINITY_DN371_c0_g1_i5	gonads	soma	0	149.103633233844	74.5518166169222	-10.9666453021311	1.62386319387169	-6.75342931813355	1.44390863779506e-11	1.43653042332721e-10
TRINITY_DN168_c0_g1_i9	gonads	soma	245.32433009564	22100.3497934904	11172.837061793	-6.49355745415893	0.961848915200347	-6.75112000600049	1.46708186761598e-11	1.45878371097872e-10
TRINITY_DN889_c0_g1_i2	gonads	soma	639.460494395695	52.0609637912603	345.760729093478	3.61784372630021	0.535991954897954	6.74980975598598	1.48039136372169e-11	1.47121001223429e-10
TRINITY_DN2646_c0_g1_i1	gonads	soma	807.149026326216	42.0655809726127	424.607303649414	4.2567516314003	0.63077972133469	6.7483964487528	1.49488028848541e-11	1.48479415159656e-10
TRINITY_DN5620_c0_g1_i1	gonads	soma	87.0401816286301	6802.50882114136	3444.774501385	-6.28917945310817	0.932093872484319	-6.74736701824416	1.50552111794018e-11	1.49454335978854e-10
TRINITY_DN692_c6_g1_i1	gonads	soma	1.94242302409312	222.152969688411	112.047696356252	-6.87169089093916	1.01883276259704	-6.74467011977806	1.53375089340616e-11	1.52173300969345e-10
TRINITY_DN359_c0_g1_i3	gonads	soma	1.03191377762677	104.16882837293	52.6003710752783	-6.67582769569625	0.989814971261701	-6.74452083421883	1.53532859063708e-11	1.52246411778015e-10
TRINITY_DN6517_c0_g1_i14	gonads	soma	4.87474469473318	114.959317251495	59.9170309731141	-4.56282220992	0.67657158591224	-6.74403463717416	1.54047790063535e-11	1.52673417333357e-10
TRINITY_DN750_c4_g1_i3	gonads	soma	609.903948249026	36.8678715646047	323.385909906816	4.04966351403776	0.600585279811861	6.74286175529701	1.55296959902617e-11	1.53827245785377e-10
TRINITY_DN1454_c0_g1_i1	gonads	soma	565.12522918862	26.872488745957	295.998858967288	4.38687402534711	0.650633351354098	6.74246719172502	1.55719412834844e-11	1.54161367315501e-10
TRINITY_DN10506_c1_g1_i1	gonads	soma	0.438912657009149	144.056558066702	72.2477353618555	-8.45343981713244	1.25393753116893	-6.74151591048723	1.56742567521323e-11	1.55089490169869e-10
TRINITY_DN33_c2_g1_i37	gonads	soma	45.0820572276501	375.409804513843	210.245930870747	-3.05788701739881	0.453654613255802	-6.7405619342276	1.57775231544242e-11	1.56026003144271e-10
TRINITY_DN489_c29_g1_i1	gonads	soma	0.219456328504575	266.193900973771	133.206678651138	-10.3580021540335	1.53719723763988	-6.73823885472012	1.60317875345772e-11	1.58453917515606e-10
TRINITY_DN4214_c1_g1_i1	gonads	soma	2223.17102713883	133.515470944639	1178.34324904174	4.0583392199704	0.602812717797559	6.73233841979641	1.66957752634984e-11	1.64926569937897e-10
TRINITY_DN1177_c0_g1_i8	gonads	soma	12.2755823355453	172.462426272447	92.3690043039963	-3.81117221047826	0.5663122677761	-6.72980690572831	1.69888388394621e-11	1.67730046273796e-10
TRINITY_DN4103_c0_g2_i1	gonads	soma	24.6538573305139	540.054699246483	282.354278288499	-4.45694051417161	0.66248569153785	-6.72760268048291	1.72481116201171e-11	1.70197033844938e-10
TRINITY_DN4367_c0_g1_i4	gonads	soma	757.075658632646	40.6778698188709	398.876764225758	4.2217055597858	0.627628561166625	6.72643952330431	1.73864861258283e-11	1.71469011045955e-10
TRINITY_DN9843_c0_g1_i1	gonads	soma	0	142.918248669463	71.4591243347315	-10.9056282001709	1.62160707368176	-6.72519772339816	1.75354161252284e-11	1.72843647130925e-10
TRINITY_DN279_c0_g3_i5	gonads	soma	305.446131856209	17875.3745887109	9090.41036028355	-5.87119490007473	0.873241587204375	-6.72344856922238	1.77473145126180e-11	1.7483711854188e-10
TRINITY_DN9580_c0_g1_i5	gonads	soma	0	174.250173423557	87.1250867117787	-11.192794910288	1.66479308732004	-6.72323485455241	1.7773375891666e-11	1.74998649956713e-10
TRINITY_DN5757_c0_g1_i10	gonads	soma	1.2840540385794	124.559630007593	62.9218420230864	-6.64365397495267	0.988203882331779	-6.72295878789326	1.78070962427933e-11	1.75235375906662e-10
TRINITY_DN380_c2_g1_i12	gonads	soma	413.676069771648	8.46200335885931	211.069036565254	5.62775213316134	0.837350388692268	6.72090466447443	1.8059973358565e-11	1.77627342533154e-10
TRINITY_DN3733_c1_g1_i5	gonads	soma	4.10899271324352	1951.2317024862	977.670347599723	-8.87860188070589	1.32122056116555	-6.71999978025878	1.8172483566139e-11	1.78636894642823e-10
TRINITY_DN9823_c0_g1_i2	gonads	soma	10.0202920476825	563.314724769449	286.667508408566	-5.82126210527427	0.866322772774553	-6.71950719548862	1.82340180683934e-11	1.79144528032772e-10
TRINITY_DN10354_c0_g1_i2	gonads	soma	384.917910064444	14.153550345054	199.535730204749	4.76125030541649	0.70863396469912	6.71891349074423	1.83084558364082e-11	1.79778313356748e-10
TRINITY_DN7477_c0_g1_i3	gonads	soma	0	156.135990583372	78.0679952916858	-11.0343551693845	1.64240433393179	-6.71841576487387	1.83710891444402e-11	1.80295561592618e-10
TRINITY_DN5375_c0_g4_i1	gonads	soma	25.2702111849477	403.420602657039	214.345406920993	-4.00014995083019	0.595569018515857	-6.71651786185666	1.86118503978828e-11	1.82559466497543e-10
TRINITY_DN7607_c0_g1_i2	gonads	soma	1574.31528258036	101.694674547177	838.004978563769	3.95416197169217	0.588921107265729	6.71424732941013	1.89039432955726e-11	1.85324147944198e-10
TRINITY_DN10781_c0_g1_i2	gonads	soma	1.31673797102745	254.763906210972	128.040322091	-7.64456989262966	1.13868991599571	-6.7134781692916	1.90039061065515e-11	1.86203315947689e-10
TRINITY_DN2746_c0_g1_i1	gonads	soma	2774.11907871152	362.545197806893	1568.33213825921	2.93575249967312	0.437344058464246	6.71268408214381	1.91076514997259e-11	1.87118575286931e-10
TRINITY_DN13281_c0_g2_i4	gonads	soma	44.9326096261207	547.430259933332	296.181434779726	-3.60880364649781	0.537797050415491	-6.71034481076035	1.94165047449611e-11	1.90040352117303e-10
TRINITY_DN523_c0_g1_i4	gonads	soma	1466.91108153212	8203.64850670684	4835.27979411948	-2.48345790052344	0.370179287405307	-6.70879756112427	1.96234678065452e-11	1.91962253686178e-10
TRINITY_DN20554_c0_g1_i2	gonads	soma	0.966545912730668	106.247912136133	53.6072290244318	-6.74195155015277	1.00521821670639	-6.70695321483814	1.98729942229217e-11	1.94298221595272e-10
TRINITY_DN21698_c0_g1_i3	gonads	soma	9.2405185310084	799.808847964551	404.52468324778	-6.44389411084357	0.960819759637596	-6.70666277020999	1.9912571330671e-11	1.94580102042342e-10
TRINITY_DN11664_c0_g1_i1	gonads	soma	425.45245771763	18.0623161149576	221.757386916294	4.56823706740127	0.681174589377159	6.70641145257385	1.99468791126577e-11	1.94810215799835e-10
TRINITY_DN95395_c0_g1_i1	gonads	soma	94.7915576490543	4076.79744810714	2085.7945028781	-5.42555955159165	0.809740893405914	-6.70036501277685	2.07899570668249e-11	2.02934637525067e-10
TRINITY_DN4340_c0_g1_i6	gonads	soma	0.877825314018299	194.480408947718	97.6791171308679	-7.8549186498678	1.17275385823045	-6.69784080840286	2.1152150140546e-11	2.06358826829131e-10
TRINITY_DN16907_c0_g1_i5	gonads	soma	167.198223469327	1135.38775544467	651.292989456998	-2.76319676483325	0.412749369675074	-6.69461171317719	2.16245036774012e-11	2.10853466928758e-10
TRINITY_DN25454_c0_g1_i1	gonads	soma	0.438912657009149	139.207017930834	69.8229652939216	-8.40394210227788	1.25559727326395	-6.69318282320862	2.18368038259994e-11	2.1280893803949e-10
TRINITY_DN620_c0_g2_i3	gonads	soma	3281.04824574535	166.973380252346	1724.01081299885	4.2956595933757	0.641841757250086	6.69270820237698	2.19077719850839e-11	2.13385705935403e-10
TRINITY_DN8027_c0_g1_i3	gonads	soma	87.8994929688056	656.157291830036	372.028392399421	-2.90071603843064	0.433447456403002	-6.69219762529572	2.19843686529899e-11	2.14016646881552e-10
TRINITY_DN6759_c0_g1_i1	gonads	soma	1.62491489824439	89.225137902777	45.4250264005107	-5.78346197499033	0.864259500115952	-6.69181186231033	2.20424145580248e-11	2.14466416121524e-10
TRINITY_DN1976_c0_g1_i21	gonads	soma	3603.73525578607	149.25426747471	1876.49476163039	4.593582378535	0.686468213360864	6.69161701755335	2.20717899290849e-11	2.14636895943039e-10
TRINITY_DN2115_c0_g1_i1	gonads	soma	1267.09730168409	124.310228251091	695.703764967592	3.35118476559595	0.50092491860478	6.68999413111642	2.23179547374901e-11	2.16914227821649e-10
TRINITY_DN732_c10_g1_i1	gonads	soma	30.5885588732428	296.278816945351	163.433687909297	-3.27614659467456	0.489896519297994	-6.68742574323487	2.2713039326777e-11	2.20579190938406e-10
TRINITY_DN6195_c0_g2_i2	gonads	soma	38.0267707830557	484.391204101869	261.208987442463	-3.67008888443798	0.548807796087605	-6.68738474672129	2.27194008449841e-11	2.20579190938406e-10
TRINITY_DN4010_c2_g1_i3	gonads	soma	56.6012187803375	460.674309921488	258.637764350913	-3.02434640540184	0.452677267222766	-6.68102116979852	2.37282943761543e-11	2.30250925117377e-10
TRINITY_DN10837_c0_g1_i2	gonads	soma	375.915955529466	15.4893947735676	195.702675151517	4.60479978620796	0.689323796247463	6.68016948098346	2.38666074921897e-11	2.31469020814718e-10
TRINITY_DN2541_c0_g1_i1	gonads	soma	998.837390616975	5514.42979891395	3256.63359476546	-2.46486248795402	0.369076885017641	-6.67845261519482	2.41478275520035e-11	2.34071045762381e-10
TRINITY_DN12988_c0_g1_i1	gonads	soma	750.029505488789	43.2507911602608	396.640148324525	4.12118875737411	0.617108794374625	6.6782207528747	2.41860540101318e-11	2.3431614765193e-10
TRINITY_DN1617_c2_g1_i3	gonads	soma	14.7222858815437	200.374456900006	107.548371390775	-3.76987071146185	0.564517238689339	-6.67804356199024	2.42153068769586e-11	2.34474097123577e-10
TRINITY_DN707_c2_g3_i1	gonads	soma	7.82108790055772	541.790579672365	274.805833786461	-6.10415908565403	0.914081227470845	-6.67791756597334	2.42361289286215e-11	2.34550286750694e-10
TRINITY_DN1743_c2_g1_i3	gonads	soma	6976.05932548093	243.921550607179	3609.99043804405	4.83809729234109	0.724510007012732	6.67775081850053	2.42637124988647e-11	2.3469179605606e-10
TRINITY_DN4340_c0_g1_i2	gonads	soma	2.50274021226269	122.334877938344	62.4188090753032	-5.6306701544099	0.843694946187199	-6.67382230965808	2.49225352804783e-11	2.4093558266077e-10
TRINITY_DN3496_c0_g1_i8	gonads	soma	926.737615387605	35.6307946517284	481.184205019667	4.70147232559149	0.704532134749731	6.67318365437167	2.50312817330747e-11	2.41857747246949e-10
TRINITY_DN77_c0_g1_i8	gonads	soma	0	138.021807743186	69.010903871593	-10.85617833022	1.62686855969236	-6.67305189810347	2.50537741415411e-11	2.41945967136471e-10
TRINITY_DN127_c0_g2_i1	gonads	soma	6.4109389942652	153.360568275888	79.8857536350766	-4.58883041091797	0.687714234287703	-6.67258314882901	2.51339559018578e-11	2.42590905924807e-10
TRINITY_DN2898_c0_g1_i6	gonads	soma	21.7962347234017	1325.7149628008	673.7555987621	-5.93040775193305	0.888959303671992	-6.67118025250034	2.5375431765259e-11	2.44791125718457e-10
TRINITY_DN5179_c0_g2_i1	gonads	soma	0	140.199659022026	70.0998295110132	-10.878859237611	1.63087387723768	-6.67057053856133	2.54810864179167e-11	2.45679463135898e-10
TRINITY_DN5233_c1_g1_i7	gonads	soma	688.477902935192	28.8009382682947	358.639420601743	4.58446744541554	0.687285472459107	6.67039771554071	2.55111124085941e-11	2.45838058745298e-10
TRINITY_DN4371_c0_g1_i7	gonads	soma	14.5074704151182	2121.67684359031	1068.09215700272	-7.19708093567635	1.07904458320459	-6.66986429263394	2.56040070302024e-11	2.46601997497806e-10
TRINITY_DN21140_c0_g1_i1	gonads	soma	412.854726394157	26.0304818956301	219.442604144893	3.98624657375086	0.597665073583376	6.66969971969554	2.56327338850705e-11	2.4674742820679e-10
TRINITY_DN9938_c0_g2_i2	gonads	soma	6.63972652140156	461.666951012681	234.153338767041	-6.13145668527549	0.919388335570533	-6.66906077448826	2.57445636195675e-11	2.47692249447135e-10
TRINITY_DN9580_c0_g1_i2	gonads	soma	0.56031718816957	121.045934300239	60.8031257442044	-7.67525657942927	1.15098938604278	-6.66839909429365	2.58608758431539e-11	2.48679170946355e-10
TRINITY_DN223_c3_g1_i7	gonads	soma	751.961607824778	43.895262979313	397.928435402046	4.09862782735544	0.614715760896589	6.66751706736364	2.60167214780902e-11	2.50044997772706e-10
TRINITY_DN223_c0_g1_i27	gonads	soma	959.586402257632	45.6780441956042	502.632223226618	4.38882979279294	0.658253215154168	6.6673883116014	2.60395481374917e-11	2.50131617042738e-10
TRINITY_DN22295_c1_g1_i1	gonads	soma	423.79954922349	15.6869298048423	219.743239514166	4.76783127562663	0.715124147028604	6.66713786052021	2.6084005904622e-11	2.50425819148988e-10
TRINITY_DN1027_c0_g1_i3	gonads	soma	1203.34378362576	120.65086423769	661.997323931726	3.31768454522089	0.497641632742188	6.66681468537758	2.61414827843262e-11	2.50844636341174e-10
TRINITY_DN9854_c0_g1_i1	gonads	soma	4.85139196091691	199.631217565316	102.241304763117	-5.37786687375491	0.806831255975738	-6.66541712895246	2.63914695440577e-11	2.53109289742719e-10
TRINITY_DN38754_c0_g1_i2	gonads	soma	1.52686310090024	135.890857254755	68.7088601778274	-6.4381853681014	0.966579132336258	-6.66079491343876	2.72350469022970e-11	2.6106140511376e-10
TRINITY_DN2256_c0_g1_i1	gonads	soma	1510.16293749163	210.567374749928	860.36515612078	2.84296578541781	0.426883486670431	6.65981672796042	2.74169253698048e-11	2.62665750090505e-10
TRINITY_DN3051_c0_g3_i1	gonads	soma	7.56425730305239	156.531060645921	82.0476589744867	-4.37639580595737	0.657168862305571	-6.65946921253008	2.74818262719885e-11	2.63148296301902e-10
TRINITY_DN786_c0_g1_i12	gonads	soma	20.3580922212138	1453.89698790102	737.127540061118	-6.16219347773068	0.925705678256878	-6.65675238088007	2.79944231716639e-11	2.67914915628604e-10
TRINITY_DN701_c0_g1_i18	gonads	soma	493.590807805288	8.26446832758462	250.927638066436	5.89671609829332	0.88589052889484	6.65625820116799	2.80886629927079e-11	2.68674812894328e-10
TRINITY_DN388_c6_g1_i1	gonads	soma	106.959559090729	753.491297884713	430.225428487721	-2.81676173094	0.423192141114126	-6.65598780621112	2.81403585367703e-11	2.69027176359715e-10
TRINITY_DN9354_c0_g3_i1	gonads	soma	4.47784716880386	265.102492366941	134.790169767872	-5.90451206287001	0.887231247775027	-6.65498659754959	2.83325869959279e-11	2.70721980335233e-10
TRINITY_DN8460_c1_g1_i1	gonads	soma	25.7091238419569	421.981722285002	223.84542306348	-4.04032159519184	0.607160108536139	-6.65445825308425	2.84345447117141e-11	2.71552901421418e-10
TRINITY_DN5433_c0_g1_i5	gonads	soma	354.525900056152	9.60031275609825	182.063106406125	5.21713972875869	0.784134503272595	6.6533735054189	2.86450016396561e-11	2.73418579171983e-10
TRINITY_DN186_c7_g1_i1	gonads	soma	6.89655711890688	185.581400670719	96.2389788948127	-4.7432010714301	0.712971683030757	-6.65272013506528	2.87724999845528e-11	2.74490862602897e-10
TRINITY_DN4034_c0_g1_i2	gonads	soma	1513.54172193686	74.2295807073961	793.885651322129	4.35175537070751	0.654149655946882	6.6525378881509	2.88081625161012e-11	2.74686360547154e-10
TRINITY_DN380_c2_g1_i20	gonads	soma	5434.65300203349	234.373104576309	2834.5130533049	4.5352179194153	0.681998350176427	6.64989573397367	2.93300721026509e-11	2.79431068194771e-10
TRINITY_DN11898_c0_g1_i1	gonads	soma	11.4350818160541	1229.31676517727	620.375923496661	-6.75475288200695	1.01577327004008	-6.64986280032791	2.93366355905594e-11	2.79431068194771e-10
TRINITY_DN1434_c0_g1_i5	gonads	soma	1242.72066895492	56.0684970768012	649.394583015863	4.47181106032015	0.672599905496795	6.64854547818764	2.96003524536737e-11	2.81794732848933e-10
TRINITY_DN178_c0_g2_i2	gonads	soma	9.95961451933914	190.176573115265	100.068093817302	-4.25060069690508	0.639658415945061	-6.6451102509533	3.02990191089266e-11	2.88294450344368e-10
TRINITY_DN5247_c0_g1_i5	gonads	soma	855.126080429979	76.3086644705993	465.717372450289	3.48800306968022	0.525054772166974	6.64312230757326	3.07106787641192e-11	2.92057909864447e-10
TRINITY_DN667_c0_g1_i41	gonads	soma	6.91057865409137	5719.05843229822	2862.98450547616	-9.68628462412956	1.45819938045432	-6.64263389078637	3.08126539293526e-11	2.92873871232959e-10
TRINITY_DN677_c0_g1_i14	gonads	soma	52.1839996654035	1029.22867895454	540.706339309969	-4.30356212213341	0.647889716288488	-6.64243005242754	3.08553107158996e-11	2.93125451801046e-10
TRINITY_DN288_c0_g1_i7	gonads	soma	4005.08542611797	22561.1703228987	13283.1278745083	-2.49392569232862	0.375528397188848	-6.64111079481017	3.11327896111235e-11	2.95606408751239e-10
TRINITY_DN6759_c0_g2_i1	gonads	soma	1.62491489824439	90.659749846928	46.1423323725862	-5.80601015114197	0.874305632662154	-6.64070999229798	3.12175728749594e-11	2.96256075496274e-10
TRINITY_DN33_c0_g2_i2	gonads	soma	30.1355752065755	2841.36702883	1435.75130201829	-6.56153124492113	0.988414884863247	-6.63843831715358	3.17023959630595e-11	3.00699467628664e-10
TRINITY_DN223_c4_g1_i5	gonads	soma	645.753927603775	0	322.876963801887	10.5305025610442	1.58643762985591	6.63782953887741	3.18335691186852e-11	3.01785568603159e-10
TRINITY_DN7261_c0_g2_i3	gonads	soma	12.8965770520583	480.815709799649	246.856143425854	-5.22701297235129	0.787575874462859	-6.63683734080378	3.20484967585856e-11	3.03664118685353e-10
TRINITY_DN22232_c0_g2_i1	gonads	soma	75.5679729159432	1111.73265985915	593.650316387549	-3.87756307541313	0.584363833920169	-6.63552884407774	3.23341129028492e-11	3.06210137202871e-10
TRINITY_DN18418_c0_g3_i2	gonads	soma	4.22570690785124	200.61889272169	102.42229981477	-5.58523670034917	0.841770493777988	-6.63510629278751	3.24268775884112e-11	3.06928108987643e-10
TRINITY_DN3141_c1_g2_i6	gonads	soma	13.0926806467466	1013.06280937596	513.077745011355	-6.27989501057009	0.94649054700829	-6.63492628681804	3.24664742168202e-11	3.07142345164035e-10
TRINITY_DN84120_c0_g1_i1	gonads	soma	11.6031918148471	223.187545635194	117.39536872502	-4.27181740532771	0.644139809147698	-6.63181710656886	3.31579278916998e-11	3.13519895736297e-10
TRINITY_DN620_c0_g1_i4	gonads	soma	1440.28675810715	53.3499074293647	746.818332768257	4.74942322099426	0.716256579181394	6.63089646788634	3.33654208143856e-11	3.15317157978121e-10
TRINITY_DN37109_c1_g2_i1	gonads	soma	0	132.231493241354	66.1157466206769	-10.7942885647952	1.62809976849755	-6.62999207644163	3.35704890142483e-11	3.17089642452266e-10
TRINITY_DN19191_c1_g1_i4	gonads	soma	16.8841652341414	246.447571158159	131.66586819615	-3.87165765265137	0.584034157236132	-6.62916304582852	3.37595526162475e-11	3.18709186247338e-10
TRINITY_DN1113_c6_g1_i1	gonads	soma	1.47082643463592	104.912067707619	53.1914470711276	-6.18544474674169	0.933116298470449	-6.62880367311211	3.38418323297261e-11	3.1931946742801e-10
TRINITY_DN818_c20_g1_i1	gonads	soma	1.21868617368329	85.6126746797855	43.4156804267344	-6.13950516591146	0.926237607113256	-6.6284343442349	3.39265960191650e-11	3.19952538603657e-10
TRINITY_DN1404_c1_g2_i2	gonads	soma	540.195483067548	53.4955757354113	296.84552940148	3.33709907553754	0.503507801563209	6.62770083239437	3.40955589267477e-11	3.21378597338168e-10
TRINITY_DN418_c1_g2_i1	gonads	soma	1919.81828987849	294.350367423013	1107.08432865075	2.70548380213474	0.408294803783596	6.62629986241192	3.44205609189379e-11	3.24273203204583e-10
TRINITY_DN9170_c0_g1_i2	gonads	soma	959.753819613794	19.0030904809218	489.378455047358	5.65901570406247	0.854188778838912	6.62501761233002	3.47206778777196e-11	3.26930480671798e-10
TRINITY_DN1597_c0_g4_i1	gonads	soma	1025.56954230819	69.577575602803	547.573558955496	3.88487410509155	0.586417308323849	6.62476030285609	3.47812101889002e-11	3.27330235390029e-10
TRINITY_DN822_c1_g1_i2	gonads	soma	38.8297980845988	2090.84372234922	1064.83676021691	-5.75300791064184	0.86843193236067	-6.62459278184689	3.4820675167486e-11	3.27531410523464e-10
TRINITY_DN1218_c0_g1_i9	gonads	soma	4400.75166935971	199.033646536673	2299.89265794819	4.46753582825063	0.67454354782805	6.62305027249251	3.51861285560435e-11	3.30797107873458e-10
TRINITY_DN8274_c0_g1_i17	gonads	soma	8.28799415346222	178.897212593331	93.5926033733969	-4.43997808776788	0.670390514485822	-6.62297271788409	3.52046016663045e-11	3.30799025621056e-10
TRINITY_DN4660_c0_g1_i8	gonads	soma	979.226041658672	63.7872611009709	521.506651379821	3.94452230626458	0.595679365540596	6.62188844276118	3.54638665202435e-11	3.33062360519735e-10
TRINITY_DN2449_c0_g1_i1	gonads	soma	1700.9341726949	78.9334525372173	889.933812616059	4.4282817677267	0.668911338902784	6.62013260978715	3.5887677877854e-11	3.36867902195076e-10
TRINITY_DN6348_c0_g2_i1	gonads	soma	56.6572059721282	643.734655976045	350.195930974087	-3.50776573086091	0.530250366160246	-6.61530091202394	3.70796705923008e-11	3.47876474308182e-10
TRINITY_DN2339_c0_g1_i1	gonads	soma	24.9339911873618	2095.34012727813	1060.13705923275	-6.39607429869447	0.967212564157116	-6.61289414108094	3.7687797157274e-11	3.53398727667924e-10
TRINITY_DN20927_c0_g1_i1	gonads	soma	2.50274021226269	109.070235234026	55.7864877231442	-5.46497819818535	0.826725469028723	-6.61039051404316	3.83307518636831e-11	3.59241679086806e-10
TRINITY_DN12109_c1_g1_i1	gonads	soma	2.37200448247049	97.4896062303616	49.930805356416	-5.34753606650391	0.809781857760445	-6.603674823357	4.01088795958155e-11	3.75712096658785e-10
TRINITY_DN2108_c0_g1_i1	gonads	soma	372.567925512212	26.2280169269048	199.397971219558	3.83187249025152	0.580439326980545	6.60167619962103	4.06534698634373e-11	3.80616535065801e-10
TRINITY_DN7609_c0_g2_i1	gonads	soma	704.699998336739	49.389274934233	377.044636635486	3.83175755522387	0.580433336374234	6.60154631909934	4.06891093383119e-11	3.8075333477458e-10
TRINITY_DN33762_c0_g1_i1	gonads	soma	1.99845969035744	98.0822113241857	50.0403355072715	-5.60931453101297	0.849812529944282	-6.60064935896009	4.09360729474889e-11	3.82866463254226e-10
TRINITY_DN326_c15_g1_i2	gonads	soma	74.2137617269678	739.878485908255	407.046123817611	-3.31835249600958	0.502740298057566	-6.6005301521097	4.09690048599648e-11	3.82976649973869e-10
TRINITY_DN95442_c0_g1_i1	gonads	soma	16.8608125003251	336.764117667766	176.812465084046	-4.32512695474683	0.6556896974739	-6.59630153014413	4.21541159715041e-11	3.93851691380818e-10
TRINITY_DN1559_c1_g1_i25	gonads	soma	12.3362598638887	576.626268264176	294.481264064032	-5.55354686189616	0.841940925690752	-6.59612413702289	4.22045583144816e-11	3.94119617019246e-10
TRINITY_DN10360_c0_g1_i1	gonads	soma	1545.01038194991	152.716096456836	848.863239203373	3.33981061057597	0.506472678240275	6.59425622361317	4.2739303940422e-11	3.98907513633619e-10
TRINITY_DN4628_c0_g1_i1	gonads	soma	1247.64621576016	88.0399277151289	667.843071737644	3.82273302014517	0.579763397597941	6.59360876520217	4.29262008010568e-11	4.00445501238915e-10
TRINITY_DN862_c7_g1_i7	gonads	soma	96.6498019875669	699.059913718157	397.854857852862	-2.85404607326208	0.432920477832785	-6.59254116956892	4.32361232388863e-11	4.03128982227865e-10
TRINITY_DN223_c1_g1_i28	gonads	soma	506.207251000498	8.16570081194727	257.186475906223	5.94115813516674	0.901511473006645	6.59021910764184	4.39177953633433e-11	4.09274071355665e-10
TRINITY_DN904_c0_g1_i1	gonads	soma	813.578677192219	77.2494388365635	445.414058014391	3.39751166126058	0.515607504244211	6.58933710873881	4.41794639885975e-11	4.11500799609843e-10
TRINITY_DN1243_c0_g1_i2	gonads	soma	51.8151946843167	401.887223197251	226.851208940784	-2.95479662840092	0.44844901788022	-6.58892429370899	4.43024600962199e-11	4.12434264762084e-10
TRINITY_DN15235_c0_g1_i1	gonads	soma	72.1172997137398	519.767631062276	295.942465388008	-2.84914326022923	0.432428114496714	-6.58870957903658	4.43665656047613e-11	4.12818809560849e-10
TRINITY_DN265_c1_g1_i1	gonads	soma	5866.84934368927	1069.62017809613	3468.2347608927	2.45548927211473	0.372694573160723	6.58847605772841	4.44363890779919e-11	4.1325613612491e-10
TRINITY_DN17530_c1_g1_i13	gonads	soma	4.21637570921945	104.319462613795	54.2679191615074	-4.62631473755699	0.70233188827118	-6.58707772609452	4.485674881641e-11	4.16951309455203e-10
TRINITY_DN371_c0_g1_i7	gonads	soma	26.0359631664374	664.967464461036	345.501713813737	-4.67832631493586	0.710256592806524	-6.58681153025249	4.49372109857812e-11	4.17484904730395e-10
TRINITY_DN13807_c2_g1_i1	gonads	soma	7.4195000380757	318.598068102352	163.008784070214	-5.43510758298776	0.825313437349076	-6.58550719887155	4.53335126649438e-11	4.20950725038019e-10
TRINITY_DN3482_c0_g1_i2	gonads	soma	475.296889460643	32.3146339756489	253.805761718146	3.8833691283767	0.589974377444476	6.58226742862603	4.63327223171984e-11	4.30008509993599e-10
TRINITY_DN457_c1_g1_i9	gonads	soma	1122.48520924505	154.301342641852	638.393275943452	2.86316288131264	0.435137356769093	6.57990594641586	4.70745953229342e-11	4.36669927004288e-10
TRINITY_DN684_c1_g1_i5	gonads	soma	3909.29586574714	92.4375651284002	2000.86671543777	5.40504648226259	0.821660172164138	6.57820187149446	4.76171463316861e-11	4.41476532835555e-10
TRINITY_DN620_c0_g1_i9	gonads	soma	4012.3445244367	184.038089341292	2098.19130688899	4.44756324779689	0.676380902150772	6.57553049421475	4.84800060343132e-11	4.49246401874775e-10
TRINITY_DN21700_c0_g1_i2	gonads	soma	10.1090126463949	325.084721148465	167.59686689743	-5.01547350973948	0.762808938161848	-6.57500621561323	4.86511356445092e-11	4.50601592386254e-10
TRINITY_DN231_c22_g1_i1	gonads	soma	1240.54002825612	68.6886679620669	654.614348109091	4.174556960812	0.635276555009968	6.57124354407586	4.98967679276959e-11	4.61902237661958e-10
TRINITY_DN2765_c0_g1_i1	gonads	soma	631.447943762528	37.262941627154	334.355442694841	4.08871476471242	0.622240000971912	6.57096097699606	4.99915611714603e-11	4.62543279576715e-10
TRINITY_DN4147_c0_g1_i1	gonads	soma	423.83677506907	24.0501656480643	223.943470358567	4.14779124162807	0.631249038643475	6.57076840947192	5.00562630352697e-11	4.62905390592251e-10
TRINITY_DN6397_c0_g1_i19	gonads	soma	395.690229405273	34.2949502232148	214.992589814244	3.52682321722573	0.536752761022136	6.57066618625234	5.00906428787709e-11	4.62986866057123e-10
TRINITY_DN649_c0_g1_i4	gonads	soma	379.912874910181	19.0030904809218	199.457982695551	4.3226858655949	0.657922784816433	6.57020240878415	5.02469114716571e-11	4.64194298988416e-10
TRINITY_DN10576_c0_g1_i4	gonads	soma	10.0669975153151	171.225349359571	90.646173437443	-4.0930597267105	0.623035311915906	-6.56954693968125	5.04685836881419e-11	4.66004408384082e-10
TRINITY_DN861_c0_g1_i23	gonads	soma	510.003425924446	16.6277041708066	263.315565047626	4.93971689409157	0.752703623392187	6.56263201156107	5.28662009979914e-11	4.87894139383604e-10
TRINITY_DN2574_c0_g1_i3	gonads	soma	42.0656558203768	595.483690439051	318.774673129714	-3.82559955866241	0.582949917181394	-6.56248409324676	5.2918687215849e-11	4.88129734802536e-10
TRINITY_DN14321_c0_g1_i1	gonads	soma	5475.99172542183	102.536681397504	2789.26420340966	5.73937524703719	0.874623520625405	6.56210942387327	5.30518602542229e-11	4.89108978423225e-10
TRINITY_DN3672_c0_g1_i4	gonads	soma	29.8461101510958	591.616859524738	310.731484837917	-4.31200752999448	0.657186308633356	-6.56131674282969	5.33346934238149e-11	4.91308489758535e-10
TRINITY_DN14428_c0_g2_i3	gonads	soma	30.9387509315396	326.810669704709	178.874710318124	-3.40170421107	0.518450616826879	-6.56128877209127	5.33447004399006e-11	4.91308489758535e-10
TRINITY_DN5198_c0_g1_i4	gonads	soma	144.197225158479	876.569415157746	510.383320158113	-2.60376929060246	0.396844081080607	-6.56118968314305	5.33801660080344e-11	4.91385188565063e-10
TRINITY_DN392_c0_g1_i21	gonads	soma	1160.87021694872	34.8406545266296	597.855435737676	5.05182702682637	0.770196119499341	6.55914370239916	5.41176326327046e-11	4.9792071853678e-10
TRINITY_DN6347_c0_g4_i1	gonads	soma	10.9541540279652	349.774392680762	180.364273354364	-5.00443302087451	0.763002576242645	-6.55886778982911	5.42178438838442e-11	4.98589385070984e-10
TRINITY_DN2285_c0_g1_i2	gonads	soma	1887.34018801954	116.63836501733	1001.98927651844	4.01842912206607	0.612782707351818	6.55767382769659	5.46535864209742e-11	5.02341365139381e-10
TRINITY_DN11491_c0_g1_i3	gonads	soma	5.5331136802469	121.045934300239	63.289523990243	-4.45771802985503	0.680107398610749	-6.55443248957559	5.58538757048868e-11	5.13113205169145e-10
TRINITY_DN3154_c0_g1_i7	gonads	soma	346.256568299953	10.5410871220625	178.398827711008	5.02786201496668	0.767116632350961	6.5542341319832	5.59281602855909e-11	5.13535090411356e-10
TRINITY_DN346_c0_g1_i4	gonads	soma	573.478294360136	3215.82612710824	1894.65221073419	-2.48739460669838	0.379618610886169	-6.55235158490225	5.66379991573855e-11	5.19789280660304e-10
TRINITY_DN4651_c0_g1_i5	gonads	soma	810.128152413436	67.3528235335532	438.740487973495	3.58736943835589	0.547737483866231	6.54943206193278	5.77563082048037e-11	5.29783927388237e-10
TRINITY_DN5992_c0_g3_i1	gonads	soma	0.966545912730668	97.8377755025018	49.4021607076162	-6.62468867816119	1.01150430531102	-6.54934303628518	5.77907461965932e-11	5.29831413357829e-10
TRINITY_DN223_c3_g1_i12	gonads	soma	326.313788629564	18.8055554496471	172.559672039606	4.11070977764519	0.627823254309996	6.54755896572042	5.84851319516384e-11	5.35926257210687e-10
TRINITY_DN1031_c3_g1_i1	gonads	soma	7.51755183541986	569.448242608602	288.482897222011	-6.25339463074049	0.955157619053176	-6.54697665181097	5.87135384346012e-11	5.37747112005728e-10
TRINITY_DN12394_c0_g1_i2	gonads	soma	16.9588642976693	422.319959687504	219.639411992587	-4.64301308729285	0.709307402142142	-6.54584045404113	5.916171485125e-11	5.41577942776332e-10
TRINITY_DN6549_c0_g1_i16	gonads	soma	528.545437361648	20.5364699407101	274.540953651179	4.69591581784169	0.717486020706783	6.54495792575278	5.95121379954588e-11	5.44510501608779e-10
TRINITY_DN3527_c3_g1_i1	gonads	soma	4.81870802846886	165.632569889014	85.2256389587412	-5.11658782604912	0.781794980503317	-6.54466702095615	5.96280910643171e-11	5.45295881263429e-10
TRINITY_DN8047_c1_g1_i1	gonads	soma	9.21252493511305	152.617328941199	80.9149269381558	-4.04699281949117	0.618630265746875	-6.54186037051585	6.0758218126481e-11	5.55350356191919e-10
TRINITY_DN603_c0_g3_i1	gonads	soma	5881.22892841719	309.792861406172	3095.51089491168	4.24657397538026	0.649356539779359	6.53966459908632	6.16569499178544e-11	5.63280722584555e-10
TRINITY_DN6220_c0_g1_i2	gonads	soma	453.986322336356	20.5364699407101	237.261396138533	4.47740460082114	0.68470030053834	6.53921810360067	6.18412854289637e-11	5.64679856410613e-10
TRINITY_DN11162_c1_g1_i4	gonads	soma	460.313577389777	16.3314016238945	238.322489506836	4.80675588267993	0.735150920563682	6.5384613529346	6.21549414191765e-11	5.67257824736406e-10
TRINITY_DN5935_c0_g1_i8	gonads	soma	0.658368985513724	125.40163685792	63.030002921717	-7.65327077957854	1.17072193708752	-6.53722334666258	6.26714249356415e-11	5.71683370936857e-10
TRINITY_DN665_c0_g1_i23	gonads	soma	1042.31625302257	14.5486204076034	528.432436715085	6.1729751865858	0.944443081144231	6.53610080885658	6.31433633103475e-11	5.75516282061207e-10
TRINITY_DN6552_c1_g3_i1	gonads	soma	925.45909275163	66.6614509240918	496.060271837861	3.79127304681252	0.580053674294749	6.53607280640381	6.31551804526215e-11	5.75516282061207e-10
TRINITY_DN1853_c0_g1_i1	gonads	soma	1438.6725596928	71.8072936068717	755.239926649835	4.32301165200127	0.661682582060172	6.53336171936311	6.4309570467973e-11	5.85741143090335e-10
TRINITY_DN551_c29_g1_i1	gonads	soma	2.90896893682379	112.038226637965	57.4735977873944	-5.28246051718491	0.808634381617965	-6.53256977104466	6.46506620447079e-11	5.88551803742346e-10
TRINITY_DN9984_c0_g6_i1	gonads	soma	2.09651148770159	132.283359966582	67.1899357271418	-6.00215216592407	0.918987050809514	-6.53126957625454	6.5214495817198e-11	5.9338636972965e-10
TRINITY_DN1284_c0_g1_i3	gonads	soma	57.1894306154552	3697.82208116072	1877.50575588809	-6.01621717160818	0.921661436356268	-6.52757827797691	6.68415773574351e-11	6.07885706283816e-10
TRINITY_DN12675_c0_g2_i1	gonads	soma	0.593001120617621	92.8376011257685	46.7153011231931	-7.268091071705	1.11349561784211	-6.52727406847826	6.69774265001924e-11	6.08815392389048e-10
TRINITY_DN275_c5_g1_i1	gonads	soma	7.46620550570824	133.271035122955	70.3686203143319	-4.15859469326384	0.637167434890733	-6.52669057698624	6.72387491433348e-11	6.10884109753318e-10
TRINITY_DN14295_c0_g1_i2	gonads	soma	0	126.586847045568	63.2934235227842	-10.7303313821393	1.64453476849519	-6.52484312749307	6.807274230915e-11	6.18151025572608e-10
TRINITY_DN1860_c0_g1_i4	gonads	soma	791.039696899828	76.3605311958274	433.700114047828	3.36999878174058	0.516879815767803	6.51988852908599	7.03596603815169e-11	6.3859767946272e-10
TRINITY_DN8462_c0_g1_i5	gonads	soma	23.1036414957974	853.111854603506	438.107748049652	-5.21041473014531	0.799265132962203	-6.5190066665797	7.07745089232753e-11	6.4197324328478e-10
TRINITY_DN4593_c0_g2_i5	gonads	soma	15.63279512801	221.555398659768	118.594096893889	-3.82919937603525	0.587395349529406	-6.5189473820367	7.08024833953557e-11	6.4197324328478e-10
TRINITY_DN1150_c1_g1_i2	gonads	soma	22.1137428492504	1619.57645858044	820.845100714847	-6.19813811062231	0.950824440092036	-6.51869877263814	7.091991198706e-11	6.42716139314162e-10
TRINITY_DN16418_c0_g1_i1	gonads	soma	503.02353118601	43.9940304949504	273.50878084048	3.51669117993065	0.53967127286307	6.51635793262417	7.20349693898701e-11	6.52494842792585e-10
[truncated: 16,108 more rows]
