# Supplementary material for: Germline-related molecular phenotype in Metazoa: conservation and innovation highlighted by comparative transcriptomics
Source: EvoDevo. 2023 Jan 30;14:2. doi: 10.1186/s13227-022-00207-3 (PMC9885605; doi:10.1186/s13227-022-00207-3)
Supplement: Supplementary file 1 — Additional file 1: Zipped directory comprehending more detailed information on the species-specific transcriptomic analyses (transcriptomic statistics, read counts, fasta of upregulated transcripts, GO/IPR enrichment analyses, ratios bootstrap iterations) and extensive results of the comparative analyses (co-upregulated transcripts, co-enriched GO/IPR, comparisons of different cut-off iterations) [file 13227_2022_207_MOESM1_ESM.zip › SUPPLEMENTARY_MATERIAL/Danio_rerio/IPR_counts_odds.txt]

IPR_code	N_full_transcriptome	N_germline-related_subset	Odds_ratio	Pvalue
IPR000001	19	2	1.56911	0.3863
IPR000008	202	21	1.55083	0.06976
IPR000009	7	1	2.22276	0.3972
IPR000010	18	2	1.66723	0.3607
IPR000014	53	2	0.522598	0.5853
IPR000023	11	1	1.333560	0.5487
IPR000033	53	5	1.3896	0.4175
IPR000047	27	2	1.0668	0.7126
IPR000048	98	7	1.02580	0.8433
IPR000058	9	2	3.81128	0.1263
IPR000061	6	2	6.67039	0.06043
IPR000072	17	1	0.833357	1
IPR000073	29	2	0.98774	1
IPR000082	20	1	0.701715	1
IPR000089	14	1	1.025754	1
IPR000092	7	3	10.0090	0.009589
IPR000095	25	1	0.555448	1
IPR000101	6	1	2.667325	0.352
IPR000109	5	2	8.89469	0.04222
IPR000115	2	1	13.33666	0.1347
IPR000116	4	1	4.445793	0.2512
IPR000120	1	1	Inf	0.06976
IPR000152	165	9	0.76862	0.5406
IPR000156	8	2	4.44691	0.1028
IPR000157	28	1	0.493693	0.7193
IPR000159	55	2	0.502852	0.5904
IPR000164	32	2	0.88890	1
IPR000169	42	4	1.40415	0.5353
IPR000175	47	1	0.2896576	0.258
IPR000182	34	2	0.833303	1
IPR000192	6	1	2.667325	0.352
IPR000195	61	7	1.7302	0.1988
IPR000198	110	16	2.2762	0.004378
IPR000203	41	3	1.05280	0.7621
IPR000209	12	2	2.66787	0.2022
IPR000210	208	26	1.9127	0.003758
IPR000214	1	1	Inf	0.06976
IPR000215	50	1	0.2719037	0.261
IPR000217	56	8	2.22555	0.05695
IPR000219	108	7	0.92401	1
IPR000222	19	2	1.56911	0.3863
IPR000225	53	5	1.3896	0.4175
IPR000233	32	1	0.429970	0.7241
IPR000238	1	1	Inf	0.06976
IPR000241	3	1	6.66855	0.195
IPR000242	77	4	0.73030	0.821
IPR000243	9	1	1.667012	0.4784
IPR000253	49	9	3.0060	0.006225
IPR000261	18	2	1.66723	0.3607
IPR000272	9	1	1.667012	0.4784
IPR000276	423	15	0.48779	0.003801
IPR000286	15	1	0.952459	1
IPR000294	23	1	0.605976	1
IPR000299	83	8	1.42343	0.3824
IPR000300	13	1	1.111242	0.6095
IPR000301	50	2	0.555303	0.5815
IPR000306	39	3	1.11131	0.7516
IPR000308	12	1	1.212301	0.5802
IPR000313	31	5	2.56680	0.06144
IPR000314	2	1	13.33666	0.1347
IPR000315	142	13	1.34524	0.3188
IPR000326	28	3	1.60070	0.442
IPR000327	15	3	3.33577	0.08216
IPR000330	38	6	2.5031	0.04629
IPR000331	18	1	0.784314	1
IPR000333	27	2	1.0668	0.7126
IPR000352	4	1	4.445793	0.2512
IPR000355	17	1	0.833357	1
IPR000357	14	1	1.025754	1
IPR000358	3	2	26.6787	0.01392
IPR000362	3	1	6.66855	0.195
IPR000372	42	3	1.02577	1
IPR000385	2	1	13.33666	0.1347
IPR000387	118	9	1.10130	0.7172
IPR000398	1	1	Inf	0.06976
IPR000402	7	1	2.22276	0.3972
IPR000403	19	1	0.740720	1
IPR000406	3	1	6.66855	0.195
IPR000407	10	1	1.481750	0.5148
IPR000408	27	3	1.66745	0.4324
IPR000409	12	1	1.212301	0.5802
IPR000413	27	1	0.512694	1
IPR000418	30	2	0.95244	1
IPR000421	43	5	1.7557	0.2229
IPR000425	22	1	0.634849	1
IPR000433	20	1	0.701715	1
IPR000436	124	3	0.329964	0.04944
IPR000445	2	1	13.33666	0.1347
IPR000456	1	1	Inf	0.06976
IPR000463	26	2	1.11128	0.7025
IPR000467	19	1	0.740720	1
IPR000477	308	1	0.0431380	7.669e-09
IPR000483	83	4	0.67474	0.6633
IPR000488	32	5	2.47156	0.06881
IPR000494	16	2	1.90557	0.3083
IPR000500	28	3	1.60070	0.442
IPR000504	290	35	1.8397	0.001605
IPR000519	12	7	18.7049	4.625e-06
IPR000533	15	1	0.952459	1
IPR000536	84	2	0.324802	0.1289
IPR000542	18	1	0.784314	1
IPR000547	17	2	1.77842	0.3346
IPR000555	16	1	0.888938	1
IPR000557	9	1	1.667012	0.4784
IPR000558	29	1	0.476073	0.7195
IPR000562	10	1	1.481750	0.5148
IPR000566	35	3	1.25036	0.7336
IPR000569	44	2	0.634730	0.768
IPR000571	70	14	3.3441	0.0002952
IPR000580	5	1	3.334252	0.3034
IPR000591	28	5	2.90181	0.04214
IPR000593	3	1	6.66855	0.195
IPR000594	10	2	3.33501	0.1509
IPR000595	54	2	0.512536	0.5876
IPR000601	10	1	1.481750	0.5148
IPR000608	47	8	2.7396	0.01516
IPR000626	82	17	3.5011	4.306e-05
IPR000629	30	3	1.48206	0.4634
IPR000633	4	1	4.445793	0.2512
IPR000637	4	2	13.34067	0.02655
IPR000644	26	4	2.42638	0.1038
IPR000648	25	1	0.555448	1
IPR000651	27	1	0.512694	1
IPR000652	2	1	13.33666	0.1347
IPR000663	6	1	2.667325	0.352
IPR000664	5	1	3.334252	0.3034
IPR000668	41	4	1.44213	0.5302
IPR000672	5	1	3.334252	0.3034
IPR000679	16	3	3.07911	0.09608
IPR000686	2	2	Inf	0.004865
IPR000690	11	2	2.96441	0.1763
IPR000697	20	2	1.48191	0.6468
IPR000700	6	1	2.667325	0.352
IPR000705	2	1	13.33666	0.1347
IPR000716	23	1	0.605976	1
IPR000717	22	1	0.634849	1
IPR000718	7	1	2.22276	0.3972
IPR000719	799	60	1.08426	0.5284
IPR000727	46	3	0.93026	1
IPR000730	1	1	Inf	0.06976
IPR000734	15	2	2.05212	0.2818
IPR000742	390	23	0.83444	0.4838
IPR000749	11	1	1.333560	0.5487
IPR000751	2	1	13.33666	0.1347
IPR000756	17	2	1.77842	0.3346
IPR000770	14	1	1.025754	1
IPR000772	37	4	1.61708	0.3252
IPR000783	2	1	13.33666	0.1347
IPR000788	1	1	Inf	0.06976
IPR000789	4	3	40.023	0.001286
IPR000795	29	1	0.476073	0.7195
IPR000798	20	3	2.35442	0.1598
IPR000800	8	1	1.90528	0.4393
IPR000804	13	1	1.111242	0.6095
IPR000811	6	1	2.667325	0.352
IPR000812	6	1	2.667325	0.352
IPR000814	4	3	40.023	0.001286
IPR000818	7	1	2.22276	0.3972
IPR000826	18	1	0.784314	1
IPR000827	7	1	2.22276	0.3972
IPR000832	83	5	0.85455	1
IPR000834	28	2	1.02576	1
IPR000836	16	3	3.07911	0.09608
IPR000837	15	1	0.952459	1
IPR000845	10	1	1.481750	0.5148
IPR000859	99	5	0.70880	0.5569
IPR000863	57	4	1.00640	1
IPR000866	6	1	2.667325	0.352
IPR000873	44	4	1.33389	0.5471
IPR000884	115	2	0.235519	0.02531
IPR000885	24	2	1.21237	0.6827
IPR000889	9	1	1.667012	0.4784
IPR000903	4	1	4.445793	0.2512
IPR000906	20	1	0.701715	1
IPR000907	11	2	2.96441	0.1763
IPR000909	35	6	2.76206	0.03245
IPR000917	19	5	4.7682	0.008378
IPR000920	13	1	1.111242	0.6095
IPR000922	90	38	9.8531	2.2e-16
IPR000929	10	1	1.481750	0.5148
IPR000933	4	1	4.445793	0.2512
IPR000938	22	2	1.3337	0.6638
IPR000940	2	1	13.33666	0.1347
IPR000949	19	6	6.1640	0.001408
IPR000953	56	7	1.90704	0.1108
IPR000956	8	1	1.90528	0.4393
IPR000959	5	3	20.0228	0.003047
IPR000961	77	6	1.1271	0.6575
IPR000965	1	1	Inf	0.06976
IPR000969	2	1	13.33666	0.1347
IPR000971	16	1	0.888938	1
IPR000972	3	1	6.66855	0.195
IPR000977	4	1	4.445793	0.2512
IPR000980	138	10	1.04192	0.8666
IPR000998	57	4	1.00640	1
IPR000999	2	1	13.33666	0.1347
IPR001005	64	13	3.4090	0.0004098
IPR001012	14	1	1.025754	1
IPR001019	30	1	0.459645	0.7204
IPR001024	22	3	2.10650	0.1954
IPR001025	12	3	4.44803	0.04637
IPR001033	2	1	13.33666	0.1347
IPR001040	10	3	5.71859	0.02807
IPR001048	1	1	Inf	0.06976
IPR001054	46	3	0.93026	1
IPR001057	1	1	Inf	0.06976
IPR001060	28	3	1.60070	0.442
IPR001064	23	1	0.605976	1
IPR001073	67	1	0.2017847	0.08979
IPR001090	22	3	2.10650	0.1954
IPR001104	9	1	1.667012	0.4784
IPR001111	29	3	1.53910	0.4524
IPR001128	186	7	0.52036	0.1099
IPR001129	11	1	1.333560	0.5487
IPR001130	4	1	4.445793	0.2512
IPR001132	16	2	1.90557	0.3083
IPR001134	42	1	0.3250210	0.3654
IPR001148	27	4	2.32077	0.1154
IPR001154	2	1	13.33666	0.1347
IPR001158	8	3	8.0070	0.01455
IPR001163	17	3	2.85920	0.1109
IPR001164	34	4	1.77893	0.2959
IPR001171	4	1	4.445793	0.2512
IPR001173	28	6	3.6417	0.0114
IPR001179	18	3	2.66841	0.1265
IPR001180	31	4	1.97675	0.1672
IPR001187	3	1	6.66855	0.195
IPR001190	63	2	0.436841	0.3236
IPR001192	39	3	1.11131	0.7516
IPR001194	20	2	1.48191	0.6468
IPR001196	2	1	13.33666	0.1347
IPR001200	2	1	13.33666	0.1347
IPR001202	66	7	1.58336	0.2257
IPR001206	17	2	1.77842	0.3346
IPR001208	11	7	23.3800	2.051e-06
IPR001214	67	10	2.3437	0.02515
IPR001222	5	1	3.334252	0.3034
IPR001223	25	2	1.15963	0.6925
IPR001232	3	1	6.66855	0.195
IPR001236	7	2	5.33679	0.08077
IPR001241	2	1	13.33666	0.1347
IPR001245	224	13	0.82080	0.5983
IPR001247	7	1	2.22276	0.3972
IPR001250	1	1	Inf	0.06976
IPR001254	149	5	0.46214	0.1041
IPR001260	1	1	Inf	0.06976
IPR001263	13	1	1.111242	0.6095
IPR001265	5	1	3.334252	0.3034
IPR001267	3	1	6.66855	0.195
IPR001269	4	1	4.445793	0.2512
IPR001273	7	2	5.33679	0.08077
IPR001277	5	1	3.334252	0.3034
IPR001279	14	3	3.63909	0.06919
IPR001283	14	2	2.22316	0.2552
IPR001286	3	1	6.66855	0.195
IPR001293	15	2	2.05212	0.2818
IPR001296	7	1	2.22276	0.3972
IPR001299	5	1	3.334252	0.3034
IPR001304	115	10	1.2708	0.4604
IPR001314	95	4	0.58558	0.4168
IPR001315	43	1	0.3172748	0.3667
IPR001320	48	4	1.21251	0.576
IPR001322	4	2	13.34067	0.02655
IPR001331	36	3	1.21244	0.7376
IPR001345	17	2	1.77842	0.3346
IPR001352	1	1	Inf	0.06976
IPR001353	24	1	0.579613	1
IPR001356	252	20	1.15051	0.5343
IPR001357	26	12	11.4691	4.983e-08
IPR001360	13	1	1.111242	0.6095
IPR001368	33	1	0.416524	0.7268
IPR001370	6	2	6.67039	0.06043
IPR001372	7	3	10.0090	0.009589
IPR001373	13	1	1.111242	0.6095
IPR001374	12	2	2.66787	0.2022
IPR001375	16	1	0.888938	1
IPR001390	10	1	1.481750	0.5148
IPR001394	57	7	1.86869	0.1166
IPR001397	1	1	Inf	0.06976
IPR001406	3	3	Inf	0.0003392
IPR001408	12	1	1.212301	0.5802
IPR001415	2	1	13.33666	0.1347
IPR001426	17	3	2.85920	0.1109
IPR001429	5	2	8.89469	0.04222
IPR001433	14	1	1.025754	1
IPR001440	12	1	1.212301	0.5802
IPR001452	330	29	1.28743	0.1926
IPR001464	16	2	1.90557	0.3083
IPR001466	4	1	4.445793	0.2512
IPR001478	253	18	1.02150	0.9013
IPR001487	57	5	1.28263	0.5971
IPR001494	19	2	1.56911	0.3863
IPR001496	39	4	1.52460	0.3476
IPR001503	13	4	5.9314	0.01014
IPR001506	16	3	3.07911	0.09608
IPR001507	116	48	9.5453	2.2e-16
IPR001508	32	4	1.90616	0.28
IPR001519	12	1	1.212301	0.5802
IPR001525	14	2	2.22316	0.2552
IPR001537	3	1	6.66855	0.195
IPR001555	4	1	4.445793	0.2512
IPR001557	7	2	5.33679	0.08077
IPR001562	9	1	1.667012	0.4784
IPR001563	4	1	4.445793	0.2512
IPR001564	8	1	1.90528	0.4393
IPR001567	6	2	6.67039	0.06043
IPR001578	6	2	6.67039	0.06043
IPR001579	16	2	1.90557	0.3083
IPR001580	8	1	1.90528	0.4393
IPR001589	29	1	0.476073	0.7195
IPR001590	35	1	0.3920033	0.5139
IPR001594	36	3	1.21244	0.7376
IPR001599	61	22	7.5683	5.193e-11
IPR001606	20	7	7.1936	0.0002751
IPR001607	12	3	4.44803	0.04637
IPR001609	99	2	0.274475	0.0478
IPR001610	21	1	0.666610	1
IPR001611	452	23	0.71275	0.1365
IPR001614	9	1	1.667012	0.4784
IPR001623	69	8	1.75072	0.1487
IPR001627	64	6	1.38016	0.4548
IPR001628	69	2	0.39766	0.2384
IPR001631	3	1	6.66855	0.195
IPR001634	4	1	4.445793	0.2512
IPR001650	119	21	2.8701	7.265e-05
IPR001656	10	3	5.71859	0.02807
IPR001660	125	13	1.5500	0.1551
IPR001666	10	2	3.33501	0.1509
IPR001675	32	7	3.7396	0.00571
IPR001678	7	2	5.33679	0.08077
IPR001680	324	53	2.6359	7.935e-09
IPR001683	52	6	1.74071	0.1757
IPR001693	3	1	6.66855	0.195
IPR001699	28	1	0.493693	0.7193
IPR001709	10	1	1.481750	0.5148
IPR001711	21	3	2.22356	0.1774
IPR001715	115	13	1.70244	0.09439
IPR001723	78	2	0.350495	0.177
IPR001726	2	1	13.33666	0.1347
IPR001736	11	1	1.333560	0.5487
IPR001751	13	2	2.42546	0.2286
IPR001752	71	15	3.5842	9.507e-05
IPR001754	1	1	Inf	0.06976
IPR001757	55	6	1.63401	0.2792
IPR001759	43	5	1.7557	0.2229
IPR001762	17	1	0.833357	1
IPR001763	21	2	1.40388	0.655
IPR001766	64	8	1.90734	0.08589
IPR001772	8	2	4.44691	0.1028
IPR001781	113	12	1.58656	0.1361
IPR001791	81	3	0.51238	0.3778
IPR001806	203	26	1.9669	0.003223
IPR001807	12	3	4.44803	0.04637
IPR001810	84	16	3.1486	0.0002042
IPR001811	60	1	0.2257636	0.1276
IPR001818	23	1	0.605976	1
IPR001828	72	3	0.57934	0.4872
IPR001834	5	1	3.334252	0.3034
IPR001839	42	5	1.80325	0.2144
IPR001841	367	46	1.9247	0.0001189
IPR001849	368	30	1.18535	0.3551
IPR001863	13	1	1.111242	0.6095
IPR001870	297	10	0.46288	0.01143
IPR001876	29	5	2.78064	0.0481
IPR001878	90	5	0.78403	0.8347
IPR001879	35	3	1.25036	0.7336
IPR001881	200	9	0.62723	0.2089
IPR001885	9	2	3.81128	0.1263
IPR001891	3	1	6.66855	0.195
IPR001895	41	1	0.3331546	0.365
IPR001900	5	1	3.334252	0.3034
IPR001917	5	1	3.334252	0.3034
IPR001932	27	3	1.66745	0.4324
IPR001936	22	2	1.3337	0.6638
IPR001944	4	1	4.445793	0.2512
IPR001945	1	1	Inf	0.06976
IPR001950	4	1	4.445793	0.2512
IPR001958	5	1	3.334252	0.3034
IPR001965	106	16	2.3777	0.003231
IPR001978	16	1	0.888938	1
IPR001997	8	1	1.90528	0.4393
IPR002000	12	2	2.66787	0.2022
IPR002004	7	2	5.33679	0.08077
IPR002008	2	2	Inf	0.004865
IPR002011	16	1	0.888938	1
IPR002017	70	2	0.391806	0.239
IPR002030	5	1	3.334252	0.3034
IPR002035	124	1	0.1081245	0.002279
IPR002043	2	1	13.33666	0.1347
IPR002048	270	26	1.42446	0.09248
IPR002049	77	2	0.35518	0.1758
IPR002052	9	1	1.667012	0.4784
IPR002054	3	2	26.6787	0.01392
IPR002058	7	4	17.7974	0.0006969
IPR002059	10	2	3.33501	0.1509
IPR002067	40	3	1.08123	0.7568
IPR002073	41	2	0.683609	1
IPR002075	6	1	2.667325	0.352
IPR002076	16	5	6.0694	0.00375
IPR002083	16	3	3.07911	0.09608
IPR002087	13	4	5.9314	0.01014
IPR002088	3	1	6.66855	0.195
IPR002090	5	2	8.89469	0.04222
IPR002101	5	2	8.89469	0.04222
IPR002108	17	1	0.833357	1
IPR002109	7	1	2.22276	0.3972
IPR002110	265	29	1.6446	0.01517
IPR002119	33	6	2.9670	0.02491
IPR002121	3	1	6.66855	0.195
IPR002123	18	2	1.66723	0.3607
IPR002125	7	1	2.22276	0.3972
IPR002126	349	3	0.114759	6.628e-08
IPR002129	10	1	1.481750	0.5148
IPR002130	24	3	1.90586	0.2327
IPR002153	17	1	0.833357	1
IPR002154	7	2	5.33679	0.08077
IPR002159	7	1	2.22276	0.3972
IPR002160	2	1	13.33666	0.1347
IPR002164	10	2	3.33501	0.1509
IPR002165	33	4	1.8403	0.2876
IPR002167	8	1	1.90528	0.4393
IPR002172	104	12	1.74216	0.07953
IPR002181	84	3	0.493363	0.2849
IPR002185	2	1	13.33666	0.1347
IPR002190	1	1	Inf	0.06976
IPR002205	2	1	13.33666	0.1347
IPR002209	27	2	1.0668	0.7126
IPR002219	93	9	1.42994	0.304
IPR002223	24	3	1.90586	0.2327
IPR002225	6	1	2.667325	0.352
IPR002227	3	1	6.66855	0.195
IPR002231	6	2	6.67039	0.06043
IPR002259	8	2	4.44691	0.1028
IPR002277	3	2	26.6787	0.01392
IPR002281	3	1	6.66855	0.195
IPR002293	23	2	1.27013	0.6731
IPR002328	9	1	1.667012	0.4784
IPR002330	6	1	2.667325	0.352
IPR002343	9	1	1.667012	0.4784
IPR002344	5	4	53.4683	0.0001116
IPR002347	97	5	0.72425	0.6877
IPR002350	61	1	0.2219955	0.1282
IPR002353	11	7	23.3800	2.051e-06
IPR002364	3	1	6.66855	0.195
IPR002369	16	1	0.888938	1
IPR002376	5	1	3.334252	0.3034
IPR002392	1	1	Inf	0.06976
IPR002393	1	1	Inf	0.06976
IPR002394	20	1	0.701715	1
IPR002401	144	7	0.68059	0.4115
IPR002404	19	3	2.50161	0.1428
IPR002406	3	1	6.66855	0.195
IPR002413	4	1	4.445793	0.2512
IPR002418	6	2	6.67039	0.06043
IPR002420	9	1	1.667012	0.4784
IPR002443	3	1	6.66855	0.195
IPR002444	3	1	6.66855	0.195
IPR002452	27	2	1.0668	0.7126
IPR002453	20	6	5.7232	0.001894
IPR002464	16	4	4.4492	0.02183
IPR002466	10	3	5.71859	0.02807
IPR002469	10	1	1.481750	0.5148
IPR002472	2	2	Inf	0.004865
IPR002475	17	2	1.77842	0.3346
IPR002477	12	1	1.212301	0.5802
IPR002483	8	1	1.90528	0.4393
IPR002490	7	1	2.22276	0.3972
IPR002495	12	1	1.212301	0.5802
IPR002498	14	1	1.025754	1
IPR002501	3	2	26.6787	0.01392
IPR002504	3	1	6.66855	0.195
IPR002515	13	1	1.111242	0.6095
IPR002524	9	1	1.667012	0.4784
IPR002550	7	1	2.22276	0.3972
IPR002553	13	2	2.42546	0.2286
IPR002557	13	1	1.111242	0.6095
IPR002558	7	1	2.22276	0.3972
IPR002562	5	2	8.89469	0.04222
IPR002589	20	1	0.701715	1
IPR002616	2	1	13.33666	0.1347
IPR002618	6	2	6.67039	0.06043
IPR002624	5	1	3.334252	0.3034
IPR002640	7	2	5.33679	0.08077
IPR002642	7	2	5.33679	0.08077
IPR002652	8	3	8.0070	0.01455
IPR002653	11	1	1.333560	0.5487
IPR002659	24	5	3.5130	0.02292
IPR002687	3	1	6.66855	0.195
IPR002706	3	2	26.6787	0.01392
IPR002710	16	2	1.90557	0.3083
IPR002711	1	1	Inf	0.06976
IPR002713	8	1	1.90528	0.4393
IPR002717	7	2	5.33679	0.08077
IPR002730	1	1	Inf	0.06976
IPR002735	3	1	6.66855	0.195
IPR002737	1	1	Inf	0.06976
IPR002755	1	1	Inf	0.06976
IPR002775	4	1	4.445793	0.2512
IPR002815	2	2	Inf	0.004865
IPR002853	1	1	Inf	0.06976
IPR002857	19	3	2.50161	0.1428
IPR002867	35	4	1.7215	0.305
IPR002870	28	1	0.493693	0.7193
IPR002877	6	1	2.667325	0.352
IPR002884	10	1	1.481750	0.5148
IPR002885	8	1	1.90528	0.4393
IPR002890	35	8	3.9589	0.002383
IPR002893	20	3	2.35442	0.1598
IPR002908	1	1	Inf	0.06976
IPR002909	38	4	1.56948	0.3361
IPR002912	3	1	6.66855	0.195
IPR002913	20	2	1.48191	0.6468
IPR002928	41	2	0.683609	1
IPR002930	3	1	6.66855	0.195
IPR002934	5	1	3.334252	0.3034
IPR002937	22	2	1.3337	0.6638
IPR002969	2	1	13.33666	0.1347
IPR002999	35	16	11.2813	3.421e-10
IPR003000	14	2	2.22316	0.2552
IPR003005	8	3	8.0070	0.01455
IPR003008	42	6	2.2247	0.0697
IPR003011	1	1	Inf	0.06976
IPR003016	7	1	2.22276	0.3972
IPR003018	8	1	1.90528	0.4393
IPR003021	1	1	Inf	0.06976
IPR003025	4	1	4.445793	0.2512
IPR003026	1	1	Inf	0.06976
IPR003029	9	1	1.667012	0.4784
IPR003034	24	3	1.90586	0.2327
IPR003047	2	2	Inf	0.004865
IPR003078	3	1	6.66855	0.195
IPR003084	4	1	4.445793	0.2512
IPR003092	9	1	1.667012	0.4784
IPR003093	4	1	4.445793	0.2512
IPR003094	12	2	2.66787	0.2022
IPR003096	14	2	2.22316	0.2552
IPR003100	7	2	5.33679	0.08077
IPR003103	5	1	3.334252	0.3034
IPR003105	2	1	13.33666	0.1347
IPR003107	10	1	1.481750	0.5148
IPR003108	8	1	1.90528	0.4393
IPR003109	9	2	3.81128	0.1263
IPR003112	38	3	1.1431	0.7467
IPR003116	14	1	1.025754	1
IPR003117	6	1	2.667325	0.352
IPR003123	13	1	1.111242	0.6095
IPR003124	27	3	1.66745	0.4324
IPR003126	8	1	1.90528	0.4393
IPR003127	3	1	6.66855	0.195
IPR003128	13	1	1.111242	0.6095
IPR003131	59	3	0.71407	0.7979
IPR003149	2	1	13.33666	0.1347
IPR003150	12	2	2.66787	0.2022
IPR003162	1	1	Inf	0.06976
IPR003165	9	2	3.81128	0.1263
IPR003169	4	1	4.445793	0.2512
IPR003173	2	1	13.33666	0.1347
IPR003191	15	2	2.05212	0.2818
IPR003196	1	1	Inf	0.06976
IPR003265	3	1	6.66855	0.195
IPR003280	12	1	1.212301	0.5802
IPR003307	17	3	2.85920	0.1109
IPR003316	11	7	23.3800	2.051e-06
IPR003323	17	5	5.5629	0.00501
IPR003334	7	2	5.33679	0.08077
IPR003347	39	3	1.11131	0.7516
IPR003350	10	1	1.481750	0.5148
IPR003351	5	2	8.89469	0.04222
IPR003378	9	2	3.81128	0.1263
IPR003388	10	1	1.481750	0.5148
IPR003395	6	2	6.67039	0.06043
IPR003439	63	2	0.436841	0.3236
IPR003443	3	1	6.66855	0.195
IPR003511	3	1	6.66855	0.195
IPR003516	1	1	Inf	0.06976
IPR003521	1	1	Inf	0.06976
IPR003523	7	1	2.22276	0.3972
IPR003545	2	1	13.33666	0.1347
IPR003555	2	1	13.33666	0.1347
IPR003578	36	2	0.784244	1
IPR003583	2	1	13.33666	0.1347
IPR003591	202	11	0.76712	0.488
IPR003593	143	24	2.7024	8.521e-05
IPR003594	15	1	0.952459	1
IPR003595	99	7	1.01463	0.8448
IPR003598	335	18	0.75573	0.2818
IPR003599	612	27	0.61208	0.01035
IPR003603	6	4	26.6955	0.0003162
IPR003604	37	4	1.61708	0.3252
IPR003605	12	1	1.212301	0.5802
IPR003607	28	4	2.22396	0.1276
IPR003613	20	3	2.35442	0.1598
IPR003615	2	2	Inf	0.004865
IPR003616	17	3	2.85920	0.1109
IPR003617	9	4	10.679	0.002239
IPR003618	11	3	5.0043	0.03664
IPR003619	15	2	2.05212	0.2818
IPR003625	1	1	Inf	0.06976
IPR003644	26	1	0.533216	1
IPR003649	14	1	1.025754	1
IPR003650	17	1	0.833357	1
IPR003653	15	7	11.6906	3.116e-05
IPR003654	17	1	0.833357	1
IPR003663	16	2	1.90557	0.3083
IPR003671	3	1	6.66855	0.195
IPR003689	15	3	3.33577	0.08216
IPR003690	4	1	4.445793	0.2512
IPR003750	1	1	Inf	0.06976
IPR003789	1	1	Inf	0.06976
IPR003864	4	1	4.445793	0.2512
IPR003874	1	1	Inf	0.06976
IPR003877	177	6	0.46685	0.07352
IPR003879	211	9	0.59291	0.1359
IPR003882	1	1	Inf	0.06976
IPR003887	10	5	13.3527	0.0003082
IPR003888	6	1	2.667325	0.352
IPR003889	6	1	2.667325	0.352
IPR003890	18	3	2.66841	0.1265
IPR003891	14	1	1.025754	1
IPR003892	10	1	1.481750	0.5148
IPR003893	9	1	1.667012	0.4784
IPR003894	6	1	2.667325	0.352
IPR003903	22	2	1.3337	0.6638
IPR003912	11	1	1.333560	0.5487
IPR003924	8	2	4.44691	0.1028
IPR003926	2	1	13.33666	0.1347
IPR003938	17	1	0.833357	1
IPR003950	2	1	13.33666	0.1347
IPR003954	28	4	2.22396	0.1276
IPR003959	64	12	3.0852	0.001417
IPR003960	35	3	1.25036	0.7336
IPR003961	336	22	0.93380	0.8303
IPR003968	29	2	0.98774	1
IPR003971	9	1	1.667012	0.4784
IPR003974	6	1	2.667325	0.352
IPR004000	36	3	1.21244	0.7376
IPR004001	15	1	0.952459	1
IPR004009	18	1	0.784314	1
IPR004012	24	2	1.21237	0.6827
IPR004014	30	1	0.459645	0.7204
IPR004031	82	7	1.24511	0.5149
IPR004036	2	1	13.33666	0.1347
IPR004043	11	1	1.333560	0.5487
IPR004065	3	1	6.66855	0.195
IPR004087	49	7	2.22515	0.08119
IPR004088	50	8	2.5438	0.02154
IPR004092	14	1	1.025754	1
IPR004108	2	1	13.33666	0.1347
IPR004114	4	1	4.445793	0.2512
IPR004123	2	2	Inf	0.004865
IPR004133	5	1	3.334252	0.3034
IPR004143	4	1	4.445793	0.2512
IPR004147	7	2	5.33679	0.08077
IPR004148	33	8	4.2755	0.001592
IPR004156	14	1	1.025754	1
IPR004160	15	1	0.952459	1
IPR004161	22	1	0.634849	1
IPR004162	2	1	13.33666	0.1347
IPR004163	2	1	13.33666	0.1347
IPR004164	2	1	13.33666	0.1347
IPR004165	2	1	13.33666	0.1347
IPR004171	5	1	3.334252	0.3034
IPR004172	24	1	0.579613	1
IPR004181	8	2	4.44691	0.1028
IPR004182	28	3	1.60070	0.442
IPR004210	7	3	10.0090	0.009589
IPR004240	7	2	5.33679	0.08077
IPR004241	9	1	1.667012	0.4784
IPR004254	18	3	2.66841	0.1265
IPR004273	11	1	1.333560	0.5487
IPR004274	13	3	4.0035	0.05724
IPR004299	15	1	0.952459	1
IPR004301	5	2	8.89469	0.04222
IPR004344	15	2	2.05212	0.2818
IPR004345	9	1	1.667012	0.4784
IPR004364	6	1	2.667325	0.352
IPR004365	8	2	4.44691	0.1028
IPR004367	25	13	14.5012	2.118e-09
IPR004412	1	1	Inf	0.06976
IPR004413	1	1	Inf	0.06976
IPR004441	1	1	Inf	0.06976
IPR004467	1	1	Inf	0.06976
IPR004481	12	1	1.212301	0.5802
IPR004520	1	1	Inf	0.06976
IPR004536	2	1	13.33666	0.1347
IPR004539	11	1	1.333560	0.5487
IPR004547	2	1	13.33666	0.1347
IPR004562	1	1	Inf	0.06976
IPR004582	1	1	Inf	0.06976
IPR004585	1	1	Inf	0.06976
IPR004589	4	1	4.445793	0.2512
IPR004591	1	1	Inf	0.06976
IPR004607	2	1	13.33666	0.1347
IPR004649	1	1	Inf	0.06976
IPR004666	1	1	Inf	0.06976
IPR004709	13	3	4.0035	0.05724
IPR004733	2	1	13.33666	0.1347
IPR004743	4	1	4.445793	0.2512
IPR004803	1	1	Inf	0.06976
IPR004808	2	1	13.33666	0.1347
IPR004823	14	1	1.025754	1
IPR004825	2	1	13.33666	0.1347
IPR004827	85	1	0.1584757	0.03049
IPR004836	8	1	1.90528	0.4393
IPR004837	26	3	1.73999	0.4236
IPR004838	5	1	3.334252	0.3034
IPR004839	21	3	2.22356	0.1774
IPR004841	17	1	0.833357	1
IPR004842	9	1	1.667012	0.4784
IPR004843	40	5	1.90645	0.1992
IPR004855	4	2	13.34067	0.02655
IPR004870	1	1	Inf	0.06976
IPR004875	3	1	6.66855	0.195
IPR004910	7	2	5.33679	0.08077
IPR004918	2	1	13.33666	0.1347
IPR004942	3	1	6.66855	0.195
IPR004953	5	1	3.334252	0.3034
IPR004965	5	2	8.89469	0.04222
IPR005012	1	1	Inf	0.06976
IPR005024	13	1	1.111242	0.6095
IPR005026	20	3	2.35442	0.1598
IPR005031	3	1	6.66855	0.195
IPR005033	5	2	8.89469	0.04222
IPR005036	10	3	5.71859	0.02807
IPR005043	1	1	Inf	0.06976
IPR005045	4	1	4.445793	0.2512
IPR005076	7	4	17.7974	0.0006969
IPR005078	6	1	2.667325	0.352
IPR005108	11	2	2.96441	0.1763
IPR005112	19	2	1.56911	0.3863
IPR005113	18	1	0.784314	1
IPR005122	4	1	4.445793	0.2512
IPR005123	25	2	1.15963	0.6925
IPR005135	39	3	1.11131	0.7516
IPR005139	2	1	13.33666	0.1347
IPR005144	1	1	Inf	0.06976
IPR005146	2	1	13.33666	0.1347
IPR005176	6	2	6.67039	0.06043
IPR005178	8	1	1.90528	0.4393
IPR005185	2	1	13.33666	0.1347
IPR005195	1	1	Inf	0.06976
IPR005225	226	26	1.7397	0.01209
IPR005301	7	1	2.22276	0.3972
IPR005314	1	1	Inf	0.06976
IPR005331	20	1	0.701715	1
IPR005339	2	1	13.33666	0.1347
IPR005399	6	1	2.667325	0.352
IPR005401	1	1	Inf	0.06976
IPR005428	3	1	6.66855	0.195
IPR005461	2	1	13.33666	0.1347
IPR005468	3	1	6.66855	0.195
IPR005469	2	1	13.33666	0.1347
IPR005492	7	1	2.22276	0.3972
IPR005522	13	1	1.111242	0.6095
IPR005549	1	1	Inf	0.06976
IPR005550	1	1	Inf	0.06976
IPR005552	7	2	5.33679	0.08077
IPR005570	1	1	Inf	0.06976
IPR005571	2	1	13.33666	0.1347
IPR005576	5	1	3.334252	0.3034
IPR005617	11	3	5.0043	0.03664
IPR005635	1	1	Inf	0.06976
IPR005647	1	1	Inf	0.06976
IPR005654	2	2	Inf	0.004865
IPR005715	1	1	Inf	0.06976
IPR005766	1	1	Inf	0.06976
IPR005775	11	1	1.333560	0.5487
IPR005782	9	1	1.667012	0.4784
IPR005788	8	2	4.44691	0.1028
IPR005792	5	1	3.334252	0.3034
IPR005804	7	1	2.22276	0.3972
IPR005817	30	1	0.459645	0.7204
IPR005818	20	2	1.48191	0.6468
IPR005819	15	2	2.05212	0.2818
IPR005821	181	8	0.61561	0.2393
IPR005828	52	4	1.11135	0.783
IPR005829	31	3	1.42910	0.4749
IPR005874	2	1	13.33666	0.1347
IPR005904	3	2	26.6787	0.01392
IPR005914	1	1	Inf	0.06976
IPR005935	1	1	Inf	0.06976
IPR005963	2	1	13.33666	0.1347
IPR005983	6	1	2.667325	0.352
IPR006011	18	2	1.66723	0.3607
IPR006012	18	2	1.66723	0.3607
IPR006017	5	1	3.334252	0.3034
IPR006018	5	1	3.334252	0.3034
IPR006019	4	1	4.445793	0.2512
IPR006020	62	7	1.69869	0.2033
IPR006026	31	4	1.97675	0.1672
IPR006028	32	1	0.429970	0.7241
IPR006029	56	3	0.75454	1
IPR006052	16	1	0.888938	1
IPR006068	36	2	0.784244	1
IPR006073	37	2	0.76182	1
IPR006075	1	1	Inf	0.06976
IPR006077	5	1	3.334252	0.3034
IPR006084	8	1	1.90528	0.4393
IPR006085	8	1	1.90528	0.4393
IPR006086	6	1	2.667325	0.352
IPR006102	2	1	13.33666	0.1347
IPR006103	2	1	13.33666	0.1347
IPR006133	3	2	26.6787	0.01392
IPR006134	3	2	26.6787	0.01392
IPR006139	9	2	3.81128	0.1263
IPR006140	10	2	3.33501	0.1509
IPR006141	4	1	4.445793	0.2512
IPR006148	3	1	6.66855	0.195
IPR006153	18	3	2.66841	0.1265
IPR006155	3	2	26.6787	0.01392
IPR006166	6	3	13.3447	0.005778
IPR006171	4	1	4.445793	0.2512
IPR006172	4	2	13.34067	0.02655
IPR006186	20	1	0.701715	1
IPR006187	41	6	2.28825	0.06331
IPR006195	16	1	0.888938	1
IPR006201	87	3	0.475732	0.2877
IPR006202	59	3	0.71407	0.7979
IPR006203	3	1	6.66855	0.195
IPR006204	6	2	6.67039	0.06043
IPR006206	2	1	13.33666	0.1347
IPR006207	25	1	0.555448	1
IPR006211	13	2	2.42546	0.2286
IPR006212	40	3	1.08123	0.7568
IPR006214	12	1	1.212301	0.5802
IPR006222	4	1	4.445793	0.2512
IPR006289	2	1	13.33666	0.1347
IPR006515	7	2	5.33679	0.08077
IPR006535	7	1	2.22276	0.3972
IPR006539	32	5	2.47156	0.06881
IPR006545	4	1	4.445793	0.2512
IPR006548	5	1	3.334252	0.3034
IPR006553	35	5	2.22435	0.0937
IPR006554	4	2	13.34067	0.02655
IPR006555	4	2	13.34067	0.02655
IPR006560	6	2	6.67039	0.06043
IPR006561	7	1	2.22276	0.3972
IPR006568	2	1	13.33666	0.1347
IPR006569	12	2	2.66787	0.2022
IPR006571	18	1	0.784314	1
IPR006572	3	2	26.6787	0.01392
IPR006574	190	7	0.50893	0.08499
IPR006575	15	1	0.952459	1
IPR006576	7	1	2.22276	0.3972
IPR006578	11	3	5.0043	0.03664
IPR006581	6	1	2.667325	0.352
IPR006585	7	2	5.33679	0.08077
IPR006586	15	1	0.952459	1
IPR006593	8	1	1.90528	0.4393
IPR006594	37	8	3.6853	0.003451
IPR006595	14	3	3.63909	0.06919
IPR006597	5	1	3.334252	0.3034
IPR006599	4	1	4.445793	0.2512
IPR006600	3	1	6.66855	0.195
IPR006602	3	2	26.6787	0.01392
IPR006612	56	14	4.4604	2.229e-05
IPR006614	7	1	2.22276	0.3972
IPR006624	17	5	5.5629	0.00501
IPR006629	8	1	1.90528	0.4393
IPR006630	10	4	8.8998	0.003527
IPR006634	26	2	1.11128	0.7025
IPR006638	7	1	2.22276	0.3972
IPR006640	2	1	13.33666	0.1347
IPR006642	5	2	8.89469	0.04222
IPR006652	68	9	2.03709	0.05337
IPR006667	6	1	2.667325	0.352
IPR006671	40	14	7.2077	2.573e-07
IPR006674	3	2	26.6787	0.01392
IPR006676	2	1	13.33666	0.1347
IPR006677	2	1	13.33666	0.1347
IPR006678	1	1	Inf	0.06976
IPR006689	55	1	0.2466976	0.1826
IPR006715	4	2	13.34067	0.02655
IPR006723	2	1	13.33666	0.1347
IPR006730	5	1	3.334252	0.3034
IPR006759	5	3	20.0228	0.003047
IPR006760	5	1	3.334252	0.3034
IPR006769	1	1	Inf	0.06976
IPR006813	2	1	13.33666	0.1347
IPR006816	6	1	2.667325	0.352
IPR006818	2	1	13.33666	0.1347
IPR006821	13	1	1.111242	0.6095
IPR006845	3	1	6.66855	0.195
IPR006846	4	1	4.445793	0.2512
IPR006861	4	2	13.34067	0.02655
IPR006909	4	1	4.445793	0.2512
IPR006910	3	1	6.66855	0.195
IPR006935	6	1	2.667325	0.352
IPR006939	2	1	13.33666	0.1347
IPR006940	1	1	Inf	0.06976
IPR006941	4	2	13.34067	0.02655
IPR006964	6	1	2.667325	0.352
IPR006990	6	1	2.667325	0.352
IPR007052	17	3	2.85920	0.1109
IPR007053	11	1	1.333560	0.5487
IPR007071	3	1	6.66855	0.195
IPR007074	2	1	13.33666	0.1347
IPR007084	6	1	2.667325	0.352
IPR007110	817	29	0.48593	2.97e-05
IPR007111	65	1	0.2081005	0.08921
IPR007122	23	4	2.80976	0.07229
IPR007123	25	4	2.54184	0.09265
IPR007125	92	9	1.44720	0.3004
IPR007135	2	1	13.33666	0.1347
IPR007145	4	4	Inf	2.364e-05
IPR007174	1	1	Inf	0.06976
IPR007175	1	1	Inf	0.06976
IPR007185	3	3	Inf	0.0003392
IPR007187	2	1	13.33666	0.1347
IPR007192	1	1	Inf	0.06976
IPR007197	9	1	1.667012	0.4784
IPR007199	1	1	Inf	0.06976
IPR007232	1	1	Inf	0.06976
IPR007237	44	1	0.3098888	0.3688
IPR007238	1	1	Inf	0.06976
IPR007257	1	1	Inf	0.06976
IPR007259	7	5	33.3541	3.07e-05
IPR007262	3	1	6.66855	0.195
IPR007268	2	2	Inf	0.004865
IPR007271	6	1	2.667325	0.352
IPR007273	11	2	2.96441	0.1763
IPR007305	6	1	2.667325	0.352
IPR007308	1	1	Inf	0.06976
IPR007320	2	1	13.33666	0.1347
IPR007356	4	2	13.34067	0.02655
IPR007397	27	1	0.512694	1
IPR007461	1	1	Inf	0.06976
IPR007477	5	1	3.334252	0.3034
IPR007482	3	1	6.66855	0.195
IPR007502	20	3	2.35442	0.1598
IPR007504	3	1	6.66855	0.195
IPR007526	9	2	3.81128	0.1263
IPR007527	7	1	2.22276	0.3972
IPR007529	6	3	13.3447	0.005778
IPR007576	4	3	40.023	0.001286
IPR007582	2	1	13.33666	0.1347
IPR007583	3	1	6.66855	0.195
IPR007587	5	1	3.334252	0.3034
IPR007590	4	1	4.445793	0.2512
IPR007604	7	1	2.22276	0.3972
IPR007632	30	2	0.95244	1
IPR007657	2	1	13.33666	0.1347
IPR007668	6	1	2.667325	0.352
IPR007673	1	1	Inf	0.06976
IPR007695	2	1	13.33666	0.1347
IPR007696	2	1	13.33666	0.1347
IPR007707	5	3	20.0228	0.003047
IPR007708	6	1	2.667325	0.352
IPR007728	10	3	5.71859	0.02807
IPR007745	4	1	4.445793	0.2512
IPR007754	2	1	13.33666	0.1347
IPR007757	3	1	6.66855	0.195
IPR007759	3	2	26.6787	0.01392
IPR007823	1	1	Inf	0.06976
IPR007829	5	1	3.334252	0.3034
IPR007846	1	1	Inf	0.06976
IPR007856	5	1	3.334252	0.3034
IPR007857	1	1	Inf	0.06976
IPR007860	2	1	13.33666	0.1347
IPR007900	3	1	6.66855	0.195
IPR007902	1	1	Inf	0.06976
IPR007917	2	2	Inf	0.004865
IPR007940	5	1	3.334252	0.3034
IPR007949	1	1	Inf	0.06976
IPR007972	3	1	6.66855	0.195
IPR008015	5	4	53.4683	0.0001116
IPR008025	6	1	2.667325	0.352
IPR008042	33	1	0.416524	0.7268
IPR008045	1	1	Inf	0.06976
IPR008046	2	1	13.33666	0.1347
IPR008047	1	1	Inf	0.06976
IPR008048	1	1	Inf	0.06976
IPR008049	3	1	6.66855	0.195
IPR008050	1	1	Inf	0.06976
IPR008069	19	1	0.740720	1
IPR008112	5	1	3.334252	0.3034
IPR008116	7	1	2.22276	0.3972
IPR008138	7	1	2.22276	0.3972
IPR008139	9	1	1.667012	0.4784
IPR008144	48	2	0.579477	0.7731
IPR008145	52	2	0.533064	0.5835
IPR008152	7	1	2.22276	0.3972
IPR008153	6	1	2.667325	0.352
IPR008160	124	2	0.218097	0.01244
IPR008173	1	1	Inf	0.06976
IPR008181	1	1	Inf	0.06976
IPR008193	2	1	13.33666	0.1347
IPR008211	23	2	1.27013	0.6731
IPR008250	52	5	1.41923	0.41
IPR008251	6	1	2.667325	0.352
IPR008253	49	2	0.567133	0.5813
IPR008266	123	10	1.18064	0.593
IPR008271	426	43	1.5041	0.01633
IPR008280	38	6	2.5031	0.04629
IPR008294	3	1	6.66855	0.195
IPR008297	3	1	6.66855	0.195
IPR008331	11	1	1.333560	0.5487
IPR008333	5	1	3.334252	0.3034
IPR008336	4	1	4.445793	0.2512
IPR008339	5	2	8.89469	0.04222
IPR008341	1	1	Inf	0.06976
IPR008342	3	1	6.66855	0.195
IPR008350	2	1	13.33666	0.1347
IPR008366	23	1	0.605976	1
IPR008368	13	1	1.111242	0.6095
IPR008369	2	1	13.33666	0.1347
IPR008373	6	1	2.667325	0.352
IPR008379	4	1	4.445793	0.2512
IPR008380	7	1	2.22276	0.3972
IPR008387	2	1	13.33666	0.1347
IPR008395	2	1	13.33666	0.1347
IPR008422	21	2	1.40388	0.655
IPR008426	1	1	Inf	0.06976
IPR008428	11	1	1.333560	0.5487
IPR008431	1	1	Inf	0.06976
IPR008501	1	1	Inf	0.06976
IPR008516	3	1	6.66855	0.195
IPR008518	5	1	3.334252	0.3034
IPR008580	4	1	4.445793	0.2512
IPR008594	1	1	Inf	0.06976
IPR008604	9	1	1.667012	0.4784
IPR008606	5	1	3.334252	0.3034
IPR008657	1	1	Inf	0.06976
IPR008658	2	1	13.33666	0.1347
IPR008672	2	1	13.33666	0.1347
IPR008705	2	1	13.33666	0.1347
IPR008721	1	1	Inf	0.06976
IPR008735	9	1	1.667012	0.4784
IPR008753	6	1	2.667325	0.352
IPR008795	6	1	2.667325	0.352
IPR008829	1	1	Inf	0.06976
IPR008847	2	1	13.33666	0.1347
IPR008901	2	1	13.33666	0.1347
IPR008906	26	2	1.11128	0.7025
IPR008913	2	1	13.33666	0.1347
IPR008918	4	1	4.445793	0.2512
IPR008921	5	4	53.4683	0.0001116
IPR008922	4	2	13.34067	0.02655
IPR008926	1	1	Inf	0.06976
IPR008928	12	1	1.212301	0.5802
IPR008930	100	44	10.6135	2.2e-16
IPR008936	150	21	2.1787	0.002006
IPR008937	48	1	0.2834878	0.2583
IPR008942	42	3	1.02577	1
IPR008948	4	1	4.445793	0.2512
IPR008949	10	3	5.71859	0.02807
IPR008952	51	1	0.2664592	0.2634
IPR008954	6	1	2.667325	0.352
IPR008967	51	2	0.543957	0.5822
IPR008969	14	2	2.22316	0.2552
IPR008974	28	5	2.90181	0.04214
IPR008977	5	1	3.334252	0.3034
IPR008978	29	3	1.53910	0.4524
IPR008979	140	16	1.72433	0.04534
IPR008983	86	2	0.317053	0.1318
IPR008984	77	11	2.2267	0.02139
IPR008989	18	1	0.784314	1
IPR008993	51	2	0.543957	0.5822
IPR008996	27	2	1.0668	0.7126
IPR008999	7	1	2.22276	0.3972
IPR009000	40	2	0.701618	1
IPR009001	19	1	0.740720	1
IPR009003	165	5	0.41576	0.04533
IPR009016	2	1	13.33666	0.1347
IPR009025	2	1	13.33666	0.1347
IPR009030	176	13	1.06379	0.767
IPR009033	7	1	2.22276	0.3972
IPR009039	7	1	2.22276	0.3972
IPR009040	11	1	1.333560	0.5487
IPR009044	2	1	13.33666	0.1347
IPR009048	40	12	5.7324	1.149e-05
IPR009049	1	1	Inf	0.06976
IPR009050	16	1	0.888938	1
IPR009057	356	34	1.41253	0.05982
IPR009060	56	5	1.30781	0.5935
IPR009069	10	1	1.481750	0.5148
IPR009071	68	12	2.8646	0.002428
IPR009072	142	16	1.69687	0.06619
IPR009078	16	3	3.07911	0.09608
IPR009079	26	1	0.533216	1
IPR009087	1	1	Inf	0.06976
IPR009088	3	2	26.6787	0.01392
IPR009091	30	3	1.48206	0.4634
IPR009097	4	1	4.445793	0.2512
IPR009106	6	1	2.667325	0.352
IPR009114	5	1	3.334252	0.3034
IPR009125	2	1	13.33666	0.1347
IPR009126	3	1	6.66855	0.195
IPR009138	6	1	2.667325	0.352
IPR009146	13	3	4.0035	0.05724
IPR009161	5	1	3.334252	0.3034
IPR009262	5	1	3.334252	0.3034
IPR009283	2	1	13.33666	0.1347
IPR009360	2	1	13.33666	0.1347
IPR009378	1	1	Inf	0.06976
IPR009398	10	1	1.481750	0.5148
IPR009422	1	1	Inf	0.06976
IPR009449	3	1	6.66855	0.195
IPR009533	6	2	6.67039	0.06043
IPR009548	1	1	Inf	0.06976
IPR009551	1	1	Inf	0.06976
IPR009600	1	1	Inf	0.06976
IPR009604	4	1	4.445793	0.2512
IPR009607	3	2	26.6787	0.01392
IPR009668	1	1	Inf	0.06976
IPR009675	1	1	Inf	0.06976
IPR009723	1	1	Inf	0.06976
IPR009724	2	1	13.33666	0.1347
IPR009786	5	1	3.334252	0.3034
IPR009800	1	1	Inf	0.06976
IPR009816	2	1	13.33666	0.1347
IPR009818	7	1	2.22276	0.3972
IPR009829	1	1	Inf	0.06976
IPR009887	2	1	13.33666	0.1347
IPR009932	2	1	13.33666	0.1347
IPR010240	1	1	Inf	0.06976
IPR010280	1	1	Inf	0.06976
IPR010285	3	1	6.66855	0.195
IPR010334	2	1	13.33666	0.1347
IPR010339	2	2	Inf	0.004865
IPR010400	2	1	13.33666	0.1347
IPR010405	1	1	Inf	0.06976
IPR010431	6	1	2.667325	0.352
IPR010441	4	2	13.34067	0.02655
IPR010442	8	2	4.44691	0.1028
IPR010449	3	1	6.66855	0.195
IPR010450	5	1	3.334252	0.3034
IPR010465	4	1	4.445793	0.2512
IPR010472	15	2	2.05212	0.2818
IPR010473	14	1	1.025754	1
IPR010492	1	1	Inf	0.06976
IPR010504	8	3	8.0070	0.01455
IPR010505	2	1	13.33666	0.1347
IPR010506	8	1	1.90528	0.4393
IPR010507	8	2	4.44691	0.1028
IPR010508	5	1	3.334252	0.3034
IPR010516	2	2	Inf	0.004865
IPR010531	4	1	4.445793	0.2512
IPR010541	2	1	13.33666	0.1347
IPR010554	3	2	26.6787	0.01392
IPR010560	7	2	5.33679	0.08077
IPR010561	1	1	Inf	0.06976
IPR010569	27	2	1.0668	0.7126
IPR010614	4	2	13.34067	0.02655
IPR010622	6	1	2.667325	0.352
IPR010643	1	1	Inf	0.06976
IPR010651	2	1	13.33666	0.1347
IPR010660	4	1	4.445793	0.2512
IPR010666	6	3	13.3447	0.005778
IPR010675	3	2	26.6787	0.01392
IPR010684	2	1	13.33666	0.1347
IPR010733	1	1	Inf	0.06976
IPR010736	3	1	6.66855	0.195
IPR010750	1	1	Inf	0.06976
IPR010770	1	1	Inf	0.06976
IPR010795	2	1	13.33666	0.1347
IPR010796	4	1	4.445793	0.2512
IPR010909	14	1	1.025754	1
IPR010911	18	2	1.66723	0.3607
IPR010912	4	1	4.445793	0.2512
IPR010918	5	2	8.89469	0.04222
IPR010919	21	1	0.666610	1
IPR010920	21	4	3.14020	0.05449
IPR010926	11	1	1.333560	0.5487
IPR010935	6	2	6.67039	0.06043
IPR010979	2	1	13.33666	0.1347
IPR010982	33	4	1.8403	0.2876
IPR010987	30	1	0.459645	0.7204
IPR010989	30	2	0.95244	1
IPR010994	10	3	5.71859	0.02807
IPR010996	3	2	26.6787	0.01392
IPR010997	5	1	3.334252	0.3034
IPR011001	9	1	1.667012	0.4784
IPR011009	894	62	0.99356	1
IPR011010	9	2	3.81128	0.1263
IPR011011	176	24	2.1141	0.001558
IPR011012	43	1	0.3172748	0.3667
IPR011015	11	5	11.1274	0.0005325
IPR011016	21	3	2.22356	0.1774
IPR011017	9	2	3.81128	0.1263
IPR011019	7	3	10.0090	0.009589
IPR011021	19	2	1.56911	0.3863
IPR011022	20	2	1.48191	0.6468
IPR011024	23	1	0.605976	1
IPR011025	23	1	0.605976	1
IPR011029	101	5	0.69400	0.5573
IPR011031	1	1	Inf	0.06976
IPR011032	25	2	1.15963	0.6925
IPR011033	6	1	2.667325	0.352
IPR011039	2	1	13.33666	0.1347
IPR011040	7	1	2.22276	0.3972
IPR011041	5	1	3.334252	0.3034
IPR011042	96	7	1.04892	0.8405
IPR011043	10	1	1.481750	0.5148
IPR011047	42	9	3.6442	0.002097
IPR011051	10	1	1.481750	0.5148
IPR011053	15	1	0.952459	1
IPR011054	9	1	1.667012	0.4784
IPR011060	3	1	6.66855	0.195
IPR011072	9	4	10.679	0.002239
IPR011084	2	1	13.33666	0.1347
IPR011106	5	2	8.89469	0.04222
IPR011108	3	1	6.66855	0.195
IPR011124	6	1	2.667325	0.352
IPR011129	10	2	3.33501	0.1509
IPR011143	3	1	6.66855	0.195
IPR011145	1	1	Inf	0.06976
IPR011162	46	1	0.2961016	0.3753
IPR011174	6	1	2.667325	0.352
IPR011254	6	1	2.667325	0.352
IPR011257	5	1	3.334252	0.3034
IPR011259	6	1	2.667325	0.352
IPR011268	8	1	1.90528	0.4393
IPR011270	5	1	3.334252	0.3034
IPR011304	3	2	26.6787	0.01392
IPR011333	222	27	1.8537	0.005006
IPR011335	7	3	10.0090	0.009589
IPR011381	3	2	26.6787	0.01392
IPR011388	2	1	13.33666	0.1347
IPR011410	2	1	13.33666	0.1347
IPR011442	2	1	13.33666	0.1347
IPR011498	5	1	3.334252	0.3034
IPR011515	2	2	Inf	0.004865
IPR011527	36	2	0.784244	1
IPR011539	17	1	0.833357	1
IPR011545	67	14	3.5337	0.000182
IPR011564	2	1	13.33666	0.1347
IPR011583	19	2	1.56911	0.3863
IPR011598	117	5	0.59462	0.36
IPR011625	49	13	4.8311	2.188e-05
IPR011626	98	44	11.0070	2.2e-16
IPR011641	35	5	2.22435	0.0937
IPR011645	9	1	1.667012	0.4784
IPR011656	5	1	3.334252	0.3034
IPR011658	2	1	13.33666	0.1347
IPR011677	2	1	13.33666	0.1347
IPR011691	4	1	4.445793	0.2512
IPR011697	3	1	6.66855	0.195
IPR011701	88	7	1.15272	0.6735
IPR011705	66	9	2.1087	0.04755
IPR011709	19	2	1.56911	0.3863
IPR011760	3	2	26.6787	0.01392
IPR011761	13	2	2.42546	0.2286
IPR011767	4	1	4.445793	0.2512
IPR011833	3	1	6.66855	0.195
IPR011856	3	1	6.66855	0.195
IPR011907	1	1	Inf	0.06976
IPR011943	2	2	Inf	0.004865
IPR011989	240	28	1.7681	0.007205
IPR011990	286	29	1.50945	0.04638
IPR011992	332	30	1.32781	0.1581
IPR011993	604	58	1.4245	0.01545
IPR012151	2	1	13.33666	0.1347
IPR012163	15	3	3.33577	0.08216
IPR012177	1	1	Inf	0.06976
IPR012178	1	1	Inf	0.06976
IPR012198	6	1	2.667325	0.352
IPR012292	17	1	0.833357	1
IPR012295	8	3	8.0070	0.01455
IPR012301	3	1	6.66855	0.195
IPR012302	3	1	6.66855	0.195
IPR012308	4	1	4.445793	0.2512
IPR012309	4	1	4.445793	0.2512
IPR012310	4	1	4.445793	0.2512
IPR012313	7	3	10.0090	0.009589
IPR012315	7	1	2.22276	0.3972
IPR012317	39	3	1.11131	0.7516
IPR012319	2	1	13.33666	0.1347
IPR012336	5	2	8.89469	0.04222
IPR012337	278	16	0.81335	0.4797
IPR012338	14	1	1.025754	1
IPR012340	89	21	4.1395	6.19e-07
IPR012341	19	1	0.740720	1
IPR012347	11	1	1.333560	0.5487
IPR012348	3	2	26.6787	0.01392
IPR012349	4	1	4.445793	0.2512
IPR012355	1	1	Inf	0.06976
IPR012371	1	1	Inf	0.06976
IPR012394	5	1	3.334252	0.3034
IPR012419	1	1	Inf	0.06976
IPR012423	1	1	Inf	0.06976
IPR012435	2	1	13.33666	0.1347
IPR012462	5	1	3.334252	0.3034
IPR012466	2	1	13.33666	0.1347
IPR012485	1	1	Inf	0.06976
IPR012532	1	1	Inf	0.06976
IPR012542	2	1	13.33666	0.1347
IPR012560	4	1	4.445793	0.2512
IPR012561	5	1	3.334252	0.3034
IPR012568	1	1	Inf	0.06976
IPR012579	1	1	Inf	0.06976
IPR012590	1	1	Inf	0.06976
IPR012674	50	3	0.85100	1
IPR012677	329	42	1.9645	0.0001807
IPR012682	6	2	6.67039	0.06043
IPR012791	1	1	Inf	0.06976
IPR012792	2	1	13.33666	0.1347
IPR012890	2	1	13.33666	0.1347
IPR012896	10	1	1.481750	0.5148
IPR012918	4	1	4.445793	0.2512
IPR012919	7	1	2.22276	0.3972
IPR012921	9	2	3.81128	0.1263
IPR012926	3	1	6.66855	0.195
IPR012935	1	1	Inf	0.06976
IPR012945	3	1	6.66855	0.195
IPR012956	5	1	3.334252	0.3034
IPR012966	6	4	26.6955	0.0003162
IPR012968	5	1	3.334252	0.3034
IPR012972	1	1	Inf	0.06976
IPR012975	3	1	6.66855	0.195
IPR012976	3	1	6.66855	0.195
IPR012977	1	1	Inf	0.06976
IPR012983	7	2	5.33679	0.08077
IPR012989	4	1	4.445793	0.2512
IPR013010	3	1	6.66855	0.195
IPR013019	11	2	2.96441	0.1763
IPR013020	4	2	13.34067	0.02655
IPR013026	150	19	1.9398	0.01442
IPR013030	3	1	6.66855	0.195
IPR013032	40	2	0.701618	1
IPR013034	3	1	6.66855	0.195
IPR013041	10	1	1.481750	0.5148
IPR013048	2	2	Inf	0.004865
IPR013049	1	1	Inf	0.06976
IPR013057	18	3	2.66841	0.1265
IPR013078	21	2	1.40388	0.655
IPR013079	11	2	2.96441	0.1763
IPR013083	607	76	1.9315	7.74e-07
IPR013085	2	2	Inf	0.004865
IPR013087	1559	151	1.4522	4.87e-05
IPR013088	80	3	0.51904	0.3762
IPR013092	24	3	1.90586	0.2327
IPR013098	289	15	0.72866	0.2955
IPR013099	38	1	0.3601932	0.5186
IPR013105	14	1	1.025754	1
IPR013106	295	9	0.41793	0.005542
IPR013111	28	2	1.02576	1
IPR013120	2	1	13.33666	0.1347
IPR013122	20	1	0.701715	1
IPR013123	3	1	6.66855	0.195
IPR013137	6	2	6.67039	0.06043
IPR013144	6	1	2.667325	0.352
IPR013146	3	1	6.66855	0.195
IPR013149	19	1	0.740720	1
IPR013151	42	4	1.40415	0.5353
IPR013154	19	2	1.56911	0.3863
IPR013162	49	1	0.2775751	0.2593
IPR013164	114	1	0.1177217	0.004859
IPR013201	24	2	1.21237	0.6827
IPR013212	3	3	Inf	0.0003392
IPR013216	14	2	2.22316	0.2552
IPR013217	4	1	4.445793	0.2512
IPR013218	1	1	Inf	0.06976
IPR013243	5	2	8.89469	0.04222
IPR013252	1	1	Inf	0.06976
IPR013255	1	1	Inf	0.06976
IPR013284	5	1	3.334252	0.3034
IPR013295	9	1	1.667012	0.4784
IPR013301	1	1	Inf	0.06976
IPR013320	583	23	0.54430	0.0024
IPR013346	1	1	Inf	0.06976
IPR013376	2	1	13.33666	0.1347
IPR013471	1	1	Inf	0.06976
IPR013483	2	1	13.33666	0.1347
IPR013499	3	1	6.66855	0.195
IPR013500	3	1	6.66855	0.195
IPR013506	2	1	13.33666	0.1347
IPR013509	1	1	Inf	0.06976
IPR013517	22	1	0.634849	1
IPR013519	31	1	0.44431	0.722
IPR013520	11	2	2.96441	0.1763
IPR013548	16	2	1.90557	0.3083
IPR013555	6	1	2.667325	0.352
IPR013558	7	3	10.0090	0.009589
IPR013568	12	1	1.212301	0.5802
IPR013577	5	1	3.334252	0.3034
IPR013579	5	1	3.334252	0.3034
IPR013584	5	1	3.334252	0.3034
IPR013585	7	1	2.22276	0.3972
IPR013598	9	1	1.667012	0.4784
IPR013599	4	1	4.445793	0.2512
IPR013602	13	1	1.111242	0.6095
IPR013608	5	1	3.334252	0.3034
IPR013612	3	1	6.66855	0.195
IPR013627	1	1	Inf	0.06976
IPR013632	5	4	53.4683	0.0001116
IPR013641	3	1	6.66855	0.195
IPR013649	27	1	0.512694	1
IPR013651	1	1	Inf	0.06976
IPR013713	3	1	6.66855	0.195
IPR013719	3	1	6.66855	0.195
IPR013724	3	1	6.66855	0.195
IPR013725	1	1	Inf	0.06976
IPR013748	2	2	Inf	0.004865
IPR013750	5	1	3.334252	0.3034
IPR013757	2	1	13.33666	0.1347
IPR013758	2	1	13.33666	0.1347
IPR013759	2	1	13.33666	0.1347
IPR013760	2	1	13.33666	0.1347
IPR013761	166	13	1.13357	0.6457
IPR013762	5	1	3.334252	0.3034
IPR013763	47	14	5.6776	2.38e-06
IPR013766	43	7	2.59637	0.02809
IPR013780	31	1	0.44431	0.722
IPR013783	1728	84	0.67242	0.0002935
IPR013785	63	6	1.40441	0.4507
IPR013787	14	1	1.025754	1
IPR013790	17	2	1.77842	0.3346
IPR013806	30	3	1.48206	0.4634
IPR013809	21	1	0.666610	1
IPR013815	26	4	2.42638	0.1038
IPR013818	10	2	3.33501	0.1509
IPR013819	11	2	2.96441	0.1763
IPR013830	5	3	20.0228	0.003047
IPR013836	4	1	4.445793	0.2512
IPR013838	7	3	10.0090	0.009589
IPR013847	17	5	5.5629	0.00501
IPR013851	4	1	4.445793	0.2512
IPR013866	2	1	13.33666	0.1347
IPR013868	2	2	Inf	0.004865
IPR013873	2	1	13.33666	0.1347
IPR013874	2	1	13.33666	0.1347
IPR013878	2	1	13.33666	0.1347
IPR013882	2	1	13.33666	0.1347
IPR013894	3	1	6.66855	0.195
IPR013905	6	1	2.667325	0.352
IPR013907	4	1	4.445793	0.2512
IPR013909	1	1	Inf	0.06976
IPR013913	1	1	Inf	0.06976
IPR013947	1	1	Inf	0.06976
IPR013950	1	1	Inf	0.06976
IPR013955	3	1	6.66855	0.195
IPR013970	1	1	Inf	0.06976
IPR013979	5	1	3.334252	0.3034
IPR013980	4	2	13.34067	0.02655
IPR014001	120	24	3.3518	2.48e-06
IPR014012	5	1	3.334252	0.3034
IPR014013	4	2	13.34067	0.02655
IPR014014	38	9	4.1475	0.0009865
IPR014020	12	2	2.66787	0.2022
IPR014044	11	2	2.96441	0.1763
IPR014052	1	1	Inf	0.06976
IPR014352	72	8	1.6685	0.1629
IPR014376	5	1	3.334252	0.3034
IPR014381	2	1	13.33666	0.1347
IPR014388	1	1	Inf	0.06976
IPR014615	3	3	Inf	0.0003392
IPR014646	1	1	Inf	0.06976
IPR014710	71	3	0.58787	0.4866
IPR014711	3	1	6.66855	0.195
IPR014716	44	1	0.3098888	0.3688
IPR014720	26	6	4.0064	0.007846
IPR014721	24	3	1.90586	0.2327
IPR014727	4	1	4.445793	0.2512
IPR014732	1	1	Inf	0.06976
IPR014743	13	3	4.0035	0.05724
IPR014746	15	2	2.05212	0.2818
IPR014752	33	2	0.860206	1
IPR014756	225	44	3.2739	4.398e-10
IPR014764	6	2	6.67039	0.06043
IPR014767	13	2	2.42546	0.2286
IPR014768	18	2	1.66723	0.3607
IPR014775	18	1	0.784314	1
IPR014780	1	1	Inf	0.06976
IPR014784	5	1	3.334252	0.3034
IPR014789	2	1	13.33666	0.1347
IPR014797	6	1	2.667325	0.352
IPR014808	1	1	Inf	0.06976
IPR014811	6	1	2.667325	0.352
IPR014816	1	1	Inf	0.06976
IPR014836	9	1	1.667012	0.4784
IPR014840	4	3	40.023	0.001286
IPR014847	18	3	2.66841	0.1265
IPR014848	1	1	Inf	0.06976
IPR014854	1	1	Inf	0.06976
IPR014876	6	2	6.67039	0.06043
IPR014885	5	1	3.334252	0.3034
IPR014886	2	1	13.33666	0.1347
IPR014889	3	2	26.6787	0.01392
IPR014891	2	1	13.33666	0.1347
IPR014892	1	1	Inf	0.06976
IPR014906	2	1	13.33666	0.1347
IPR014908	2	1	13.33666	0.1347
IPR014912	1	1	Inf	0.06976
IPR014929	1	1	Inf	0.06976
IPR014939	1	1	Inf	0.06976
IPR014978	3	1	6.66855	0.195
IPR015007	1	1	Inf	0.06976
IPR015009	3	1	6.66855	0.195
IPR015010	1	1	Inf	0.06976
IPR015022	6	1	2.667325	0.352
IPR015063	4	1	4.445793	0.2512
IPR015088	1	1	Inf	0.06976
IPR015145	2	1	13.33666	0.1347
IPR015153	7	1	2.22276	0.3972
IPR015154	7	1	2.22276	0.3972
IPR015163	2	2	Inf	0.004865
IPR015172	1	1	Inf	0.06976
IPR015174	1	1	Inf	0.06976
IPR015196	2	1	13.33666	0.1347
IPR015197	2	1	13.33666	0.1347
IPR015224	3	1	6.66855	0.195
IPR015318	2	1	13.33666	0.1347
IPR015353	2	1	13.33666	0.1347
IPR015359	17	2	1.77842	0.3346
IPR015366	1	1	Inf	0.06976
IPR015373	11	2	2.96441	0.1763
IPR015395	2	1	13.33666	0.1347
IPR015408	1	1	Inf	0.06976
IPR015411	1	1	Inf	0.06976
IPR015415	9	2	3.81128	0.1263
IPR015421	50	6	1.81991	0.1602
IPR015422	38	3	1.1431	0.7467
IPR015424	56	6	1.6013	0.2846
IPR015425	32	6	3.0811	0.02162
IPR015433	17	1	0.833357	1
IPR015436	1	1	Inf	0.06976
IPR015446	2	1	13.33666	0.1347
IPR015452	1	1	Inf	0.06976
IPR015482	6	1	2.667325	0.352
IPR015500	11	1	1.333560	0.5487
IPR015502	3	1	6.66855	0.195
IPR015506	9	3	6.6722	0.02071
IPR015507	4	1	4.445793	0.2512
IPR015517	3	1	6.66855	0.195
IPR015527	3	1	6.66855	0.195
IPR015567	4	2	13.34067	0.02655
IPR015585	1	1	Inf	0.06976
IPR015590	23	2	1.27013	0.6731
IPR015615	56	5	1.30781	0.5935
IPR015616	2	1	13.33666	0.1347
IPR015617	1	1	Inf	0.06976
IPR015628	3	2	26.6787	0.01392
IPR015633	11	5	11.1274	0.0005325
IPR015635	1	1	Inf	0.06976
IPR015648	3	2	26.6787	0.01392
IPR015655	25	3	1.8191	0.2518
IPR015661	4	4	Inf	2.364e-05
IPR015668	2	1	13.33666	0.1347
IPR015671	3	1	6.66855	0.195
IPR015676	4	1	4.445793	0.2512
IPR015678	1	1	Inf	0.06976
IPR015782	2	1	13.33666	0.1347
IPR015797	26	1	0.533216	1
IPR015812	27	1	0.512694	1
IPR015847	5	1	3.334252	0.3034
IPR015884	3	1	6.66855	0.195
IPR015886	1	1	Inf	0.06976
IPR015887	1	1	Inf	0.06976
IPR015894	22	3	2.10650	0.1954
IPR015898	21	1	0.666610	1
IPR015912	10	1	1.481750	0.5148
IPR015915	91	10	1.64832	0.1446
IPR015919	394	3	0.101439	3.471e-09
IPR015923	1	1	Inf	0.06976
IPR015940	46	2	0.605848	0.7699
IPR015943	439	66	2.3892	4.182e-09
IPR015946	3	1	6.66855	0.195
IPR015947	19	1	0.740720	1
IPR015955	10	2	3.33501	0.1509
IPR016009	4	2	13.34067	0.02655
IPR016021	29	5	2.78064	0.0481
IPR016024	406	49	1.8436	0.0001785
IPR016035	31	2	0.91958	1
IPR016050	13	1	1.111242	0.6095
IPR016054	20	1	0.701715	1
IPR016059	4	1	4.445793	0.2512
IPR016064	25	3	1.8191	0.2518
IPR016073	3	1	6.66855	0.195
IPR016095	3	1	6.66855	0.195
IPR016098	5	1	3.334252	0.3034
IPR016130	111	9	1.17710	0.5759
IPR016135	69	9	2.00309	0.05663
IPR016137	43	4	1.36811	0.541
IPR016151	2	1	13.33666	0.1347
IPR016156	8	1	1.90528	0.4393
IPR016159	17	1	0.833357	1
IPR016160	19	1	0.740720	1
IPR016161	23	2	1.27013	0.6731
IPR016162	24	2	1.21237	0.6827
IPR016163	22	2	1.3337	0.6638
IPR016179	12	1	1.212301	0.5802
IPR016181	56	5	1.30781	0.5935
IPR016185	15	1	0.952459	1
IPR016186	148	11	1.07095	0.7472
IPR016187	159	11	0.99106	1
IPR016188	4	2	13.34067	0.02655
IPR016189	3	1	6.66855	0.195
IPR016190	3	1	6.66855	0.195
IPR016192	5	1	3.334252	0.3034
IPR016193	8	1	1.90528	0.4393
IPR016194	6	1	2.667325	0.352
IPR016197	60	7	1.76288	0.1948
IPR016201	58	6	1.53962	0.2969
IPR016246	4	1	4.445793	0.2512
IPR016247	2	1	13.33666	0.1347
IPR016248	4	1	4.445793	0.2512
IPR016257	11	3	5.0043	0.03664
IPR016266	1	1	Inf	0.06976
IPR016267	2	1	13.33666	0.1347
IPR016272	6	2	6.67039	0.06043
IPR016279	2	1	13.33666	0.1347
IPR016286	4	1	4.445793	0.2512
IPR016305	1	1	Inf	0.06976
IPR016314	1	1	Inf	0.06976
IPR016361	4	1	4.445793	0.2512
IPR016432	1	1	Inf	0.06976
IPR016447	4	1	4.445793	0.2512
IPR016454	2	1	13.33666	0.1347
IPR016467	4	3	40.023	0.001286
IPR016469	5	2	8.89469	0.04222
IPR016491	21	2	1.40388	0.655
IPR016527	1	1	Inf	0.06976
IPR016558	1	1	Inf	0.06976
IPR016575	1	1	Inf	0.06976
IPR016589	1	1	Inf	0.06976
IPR016592	1	1	Inf	0.06976
IPR016635	13	1	1.111242	0.6095
IPR016637	3	1	6.66855	0.195
IPR016653	1	1	Inf	0.06976
IPR016698	3	1	6.66855	0.195
IPR016699	3	1	6.66855	0.195
IPR016722	1	1	Inf	0.06976
IPR016848	1	1	Inf	0.06976
IPR016858	2	1	13.33666	0.1347
IPR017046	2	1	13.33666	0.1347
IPR017051	1	1	Inf	0.06976
IPR017068	1	1	Inf	0.06976
IPR017096	35	5	2.22435	0.0937
IPR017107	3	1	6.66855	0.195
IPR017109	1	1	Inf	0.06976
IPR017114	2	1	13.33666	0.1347
IPR017159	2	1	13.33666	0.1347
IPR017164	2	1	13.33666	0.1347
IPR017169	1	1	Inf	0.06976
IPR017198	1	1	Inf	0.06976
IPR017241	31	1	0.44431	0.722
IPR017250	1	1	Inf	0.06976
IPR017287	1	1	Inf	0.06976
IPR017304	3	1	6.66855	0.195
IPR017335	1	1	Inf	0.06976
IPR017336	1	1	Inf	0.06976
IPR017340	1	1	Inf	0.06976
IPR017347	4	1	4.445793	0.2512
IPR017356	2	1	13.33666	0.1347
IPR017359	1	1	Inf	0.06976
IPR017364	1	1	Inf	0.06976
IPR017374	3	1	6.66855	0.195
IPR017386	5	1	3.334252	0.3034
IPR017389	1	1	Inf	0.06976
IPR017405	2	1	13.33666	0.1347
IPR017434	4	1	4.445793	0.2512
IPR017438	19	3	2.50161	0.1428
IPR017441	489	42	1.25641	0.1537
IPR017448	62	2	0.444133	0.3234
IPR017452	493	16	0.44440	0.0004839
IPR017453	3	1	6.66855	0.195
IPR017455	49	3	0.86952	1
IPR017515	2	1	13.33666	0.1347
IPR017703	1	1	Inf	0.06976
IPR017789	1	1	Inf	0.06976
IPR017850	43	5	1.7557	0.2229
IPR017853	104	8	1.11150	0.7
IPR017855	26	2	1.11128	0.7025
IPR017857	20	1	0.701715	1
IPR017871	48	2	0.579477	0.7731
IPR017884	34	8	4.1111	0.001956
IPR017892	45	5	1.6679	0.2415
IPR017893	1	1	Inf	0.06976
IPR017901	4	1	4.445793	0.2512
IPR017903	13	2	2.42546	0.2286
IPR017904	3	1	6.66855	0.195
IPR017907	233	32	2.1348	0.0002423
IPR017919	1	1	Inf	0.06976
IPR017920	12	1	1.212301	0.5802
IPR017921	2	1	13.33666	0.1347
IPR017923	12	4	6.6741	0.007427
IPR017927	19	1	0.740720	1
IPR017930	19	4	3.55903	0.03939
IPR017937	19	3	2.50161	0.1428
IPR017938	21	1	0.666610	1
IPR017941	8	1	1.90528	0.4393
IPR017946	63	7	1.66831	0.2083
IPR017948	37	5	2.08525	0.1813
IPR017956	14	3	3.63909	0.06919
IPR017959	1	1	Inf	0.06976
IPR017964	3	2	26.6787	0.01392
IPR017970	167	12	1.03249	0.8787
IPR017972	99	7	1.01463	0.8448
IPR017974	27	6	3.8149	0.009503
IPR017975	33	5	2.38336	0.07665
IPR017977	11	6	16.027	3.9e-05
IPR017981	93	5	0.75725	0.6853
IPR017983	34	4	1.77893	0.2959
IPR017984	12	1	1.212301	0.5802
IPR017986	284	47	2.6698	3.204e-08
IPR017990	20	3	2.35442	0.1598
IPR018000	47	3	0.90909	1
IPR018011	12	1	1.212301	0.5802
IPR018027	1	1	Inf	0.06976
IPR018039	39	3	1.11131	0.7516
IPR018050	1	1	Inf	0.06976
IPR018056	16	2	1.90557	0.3083
IPR018067	6	1	2.667325	0.352
IPR018073	8	1	1.90528	0.4393
IPR018083	3	1	6.66855	0.195
IPR018085	2	1	13.33666	0.1347
IPR018089	1	1	Inf	0.06976
IPR018097	158	9	0.80487	0.6393
IPR018099	3	1	6.66855	0.195
IPR018108	86	8	1.36859	0.3921
IPR018114	83	5	0.85455	1
IPR018117	9	2	3.81128	0.1263
IPR018120	3	1	6.66855	0.195
IPR018121	2	1	13.33666	0.1347
IPR018122	36	4	1.66766	0.3148
IPR018124	7	1	2.22276	0.3972
IPR018154	17	1	0.833357	1
IPR018155	11	1	1.333560	0.5487
IPR018159	67	3	0.62468	0.6288
IPR018161	14	1	1.025754	1
IPR018170	10	1	1.481750	0.5148
IPR018177	3	2	26.6787	0.01392
IPR018186	13	1	1.111242	0.6095
IPR018200	51	5	1.45012	0.4028
IPR018202	3	1	6.66855	0.195
IPR018203	8	1	1.90528	0.4393
IPR018222	6	1	2.667325	0.352
IPR018228	1	1	Inf	0.06976
IPR018237	8	1	1.90528	0.4393
IPR018244	9	2	3.81128	0.1263
IPR018247	226	22	1.44117	0.1143
IPR018250	3	1	6.66855	0.195
IPR018252	15	2	2.05212	0.2818
IPR018253	37	3	1.1767	0.742
IPR018297	36	3	1.21244	0.7376
IPR018301	6	2	6.67039	0.06043
IPR018302	2	1	13.33666	0.1347
IPR018303	46	5	1.62716	0.2515
IPR018316	31	5	2.56680	0.06144
IPR018321	2	1	13.33666	0.1347
IPR018324	1	1	Inf	0.06976
IPR018338	14	2	2.22316	0.2552
IPR018358	9	1	1.667012	0.4784
IPR018359	38	3	1.1431	0.7467
IPR018375	1	1	Inf	0.06976
IPR018378	48	8	2.6711	0.01711
IPR018379	12	1	1.212301	0.5802
IPR018392	6	1	2.667325	0.352
IPR018422	18	3	2.66841	0.1265
IPR018423	2	1	13.33666	0.1347
IPR018456	4	1	4.445793	0.2512
IPR018468	1	1	Inf	0.06976
IPR018482	1	1	Inf	0.06976
IPR018488	22	1	0.634849	1
IPR018490	63	3	0.66639	0.8019
IPR018491	18	1	0.784314	1
IPR018494	17	1	0.833357	1
IPR018497	5	1	3.334252	0.3034
IPR018499	55	2	0.502852	0.5904
IPR018502	21	2	1.40388	0.655
IPR018503	27	1	0.512694	1
IPR018521	2	1	13.33666	0.1347
IPR018522	2	1	13.33666	0.1347
IPR018525	9	7	46.7604	2.537e-07
IPR018526	4	1	4.445793	0.2512
IPR018539	4	1	4.445793	0.2512
IPR018545	1	1	Inf	0.06976
IPR018552	1	1	Inf	0.06976
IPR018574	1	1	Inf	0.06976
IPR018605	1	1	Inf	0.06976
IPR018607	1	1	Inf	0.06976
IPR018617	1	1	Inf	0.06976
IPR018630	1	1	Inf	0.06976
IPR018785	1	1	Inf	0.06976
IPR018790	1	1	Inf	0.06976
IPR018851	3	2	26.6787	0.01392
IPR018861	1	1	Inf	0.06976
IPR018862	1	1	Inf	0.06976
IPR018865	1	1	Inf	0.06976
IPR018866	2	2	Inf	0.004865
IPR018867	2	1	13.33666	0.1347
IPR018884	10	1	1.481750	0.5148
IPR018886	1	1	Inf	0.06976
IPR018890	4	1	4.445793	0.2512
IPR018933	34	1	0.4038919	0.73
IPR018936	15	1	0.952459	1
IPR018944	3	2	26.6787	0.01392
IPR018948	2	1	13.33666	0.1347
IPR018957	42	6	2.2247	0.0697
IPR018979	37	6	2.5839	0.04133
IPR018980	36	6	2.67003	0.03672
IPR018982	3	1	6.66855	0.195
IPR018993	2	1	13.33666	0.1347
IPR018996	1	1	Inf	0.06976
IPR019011	1	1	Inf	0.06976
IPR019018	10	1	1.481750	0.5148
IPR019023	1	1	Inf	0.06976
IPR019024	1	1	Inf	0.06976
IPR019038	1	1	Inf	0.06976
IPR019049	2	1	13.33666	0.1347
IPR019050	6	1	2.667325	0.352
IPR019098	1	1	Inf	0.06976
IPR019128	1	1	Inf	0.06976
IPR019130	4	1	4.445793	0.2512
IPR019138	1	1	Inf	0.06976
IPR019140	1	1	Inf	0.06976
IPR019150	1	1	Inf	0.06976
IPR019167	2	2	Inf	0.004865
IPR019170	2	1	13.33666	0.1347
IPR019175	1	1	Inf	0.06976
IPR019178	4	1	4.445793	0.2512
IPR019186	7	1	2.22276	0.3972
IPR019188	2	1	13.33666	0.1347
IPR019191	2	1	13.33666	0.1347
IPR019193	1	1	Inf	0.06976
IPR019258	1	1	Inf	0.06976
IPR019273	2	1	13.33666	0.1347
IPR019306	1	1	Inf	0.06976
IPR019314	4	1	4.445793	0.2512
IPR019327	3	2	26.6787	0.01392
IPR019332	3	1	6.66855	0.195
IPR019333	1	1	Inf	0.06976
IPR019354	2	1	13.33666	0.1347
IPR019358	2	1	13.33666	0.1347
IPR019361	1	1	Inf	0.06976
IPR019369	2	1	13.33666	0.1347
IPR019370	1	1	Inf	0.06976
IPR019372	9	1	1.667012	0.4784
IPR019381	12	1	1.212301	0.5802
IPR019383	5	1	3.334252	0.3034
IPR019385	1	1	Inf	0.06976
IPR019396	3	2	26.6787	0.01392
IPR019399	1	1	Inf	0.06976
IPR019403	2	1	13.33666	0.1347
IPR019406	2	1	13.33666	0.1347
IPR019407	1	1	Inf	0.06976
IPR019411	2	1	13.33666	0.1347
IPR019412	6	1	2.667325	0.352
IPR019442	2	1	13.33666	0.1347
IPR019452	4	2	13.34067	0.02655
IPR019453	4	2	13.34067	0.02655
IPR019479	8	1	1.90528	0.4393
IPR019496	1	1	Inf	0.06976
IPR019497	7	1	2.22276	0.3972
IPR019513	1	1	Inf	0.06976
IPR019518	3	1	6.66855	0.195
IPR019525	1	1	Inf	0.06976
IPR019526	1	1	Inf	0.06976
IPR019527	1	1	Inf	0.06976
IPR019539	2	1	13.33666	0.1347
IPR019542	10	4	8.8998	0.003527
IPR019544	3	3	Inf	0.0003392
IPR019547	2	1	13.33666	0.1347
IPR019570	19	3	2.50161	0.1428
IPR019585	2	1	13.33666	0.1347
IPR019594	38	4	1.56948	0.3361
IPR019680	2	1	13.33666	0.1347
IPR019734	145	20	2.1408	0.003009
IPR019741	2	1	13.33666	0.1347
IPR019742	39	14	7.4962	1.787e-07
IPR019747	32	6	3.0811	0.02162
IPR019748	68	8	1.77994	0.1447
IPR019749	61	8	2.01538	0.07276
IPR019763	3	3	Inf	0.0003392
IPR019770	9	3	6.6722	0.02071
IPR019773	4	1	4.445793	0.2512
IPR019774	7	2	5.33679	0.08077
IPR019775	188	37	3.2948	8.636e-09
IPR019786	77	13	2.7156	0.002462
IPR019787	93	14	2.3693	0.006245
IPR019797	1	1	Inf	0.06976
IPR019803	4	1	4.445793	0.2512
IPR019808	3	1	6.66855	0.195
IPR019821	47	15	6.2758	3.845e-07
IPR019843	3	2	26.6787	0.01392
IPR019844	8	1	1.90528	0.4393
IPR019872	1	1	Inf	0.06976
IPR019954	19	7	7.7933	0.0001902
IPR019956	21	8	8.2242	4.956e-05
IPR019974	4	1	4.445793	0.2512
IPR020066	6	1	2.667325	0.352
IPR020067	27	1	0.512694	1
IPR020095	3	3	Inf	0.0003392
IPR020097	3	3	Inf	0.0003392
IPR020103	14	8	17.8192	1.14e-06
IPR020338	1	1	Inf	0.06976
IPR020422	40	4	1.48222	0.3594
IPR020454	32	2	0.88890	1
IPR020471	10	1	1.481750	0.5148
IPR020472	83	20	4.2543	7.952e-07
IPR020479	82	1	0.1643572	0.04586
IPR020519	6	1	2.667325	0.352
IPR020529	1	1	Inf	0.06976
IPR020556	3	1	6.66855	0.195
IPR020557	3	1	6.66855	0.195
IPR020559	2	1	13.33666	0.1347
IPR020560	2	1	13.33666	0.1347
IPR020561	2	1	13.33666	0.1347
IPR020562	2	1	13.33666	0.1347
IPR020568	39	4	1.52460	0.3476
IPR020578	3	1	6.66855	0.195
IPR020588	5	4	53.4683	0.0001116
IPR020590	33	2	0.860206	1
IPR020593	1	1	Inf	0.06976
IPR020596	2	1	13.33666	0.1347
IPR020608	2	1	13.33666	0.1347
IPR020609	2	1	13.33666	0.1347
IPR020630	5	1	3.334252	0.3034
IPR020631	5	1	3.334252	0.3034
IPR020633	3	1	6.66855	0.195
IPR020635	119	7	0.83303	0.8562
IPR020658	1	1	Inf	0.06976
IPR020683	272	29	1.5970	0.02256
IPR020793	1	1	Inf	0.06976
IPR020795	1	1	Inf	0.06976
IPR020796	1	1	Inf	0.06976
IPR020825	2	1	13.33666	0.1347
IPR020833	5	1	3.334252	0.3034
IPR020834	7	2	5.33679	0.08077
IPR020843	19	2	1.56911	0.3863
IPR020845	31	4	1.97675	0.1672
IPR020846	116	8	0.98772	1
IPR020847	2	1	13.33666	0.1347
IPR020849	54	8	2.32248	0.05281
IPR020861	2	1	13.33666	0.1347
IPR020864	19	1	0.740720	1
IPR020867	4	1	4.445793	0.2512
IPR020892	18	3	2.66841	0.1265
IPR020894	301	3	0.133400	1.193e-06
IPR020895	1	1	Inf	0.06976
IPR020901	23	3	2.00114	0.2139
IPR020902	19	1	0.740720	1
IPR020904	38	2	0.740635	1
IPR020940	1	1	Inf	0.06976
IPR020989	1	1	Inf	0.06976
IPR020993	2	1	13.33666	0.1347
IPR021019	2	1	13.33666	0.1347
IPR021090	5	1	3.334252	0.3034
IPR021115	6	1	2.667325	0.352
IPR021116	6	1	2.667325	0.352
IPR021117	3	1	6.66855	0.195
IPR021118	2	1	13.33666	0.1347
IPR021131	4	1	4.445793	0.2512
IPR021133	21	2	1.40388	0.655
IPR021151	5	2	8.89469	0.04222
IPR021158	8	1	1.90528	0.4393
IPR021187	4	1	4.445793	0.2512
IPR021190	22	1	0.634849	1
IPR021429	1	1	Inf	0.06976
IPR021475	1	1	Inf	0.06976
IPR021536	1	1	Inf	0.06976
IPR021563	3	1	6.66855	0.195
IPR021567	4	1	4.445793	0.2512
IPR021600	1	1	Inf	0.06976
IPR021622	3	1	6.66855	0.195
IPR021627	1	1	Inf	0.06976
IPR021654	2	1	13.33666	0.1347
IPR021656	2	1	13.33666	0.1347
IPR021661	1	1	Inf	0.06976
IPR021752	1	1	Inf	0.06976
IPR021772	2	1	13.33666	0.1347
IPR021774	9	2	3.81128	0.1263
IPR021818	5	1	3.334252	0.3034
IPR021852	5	2	8.89469	0.04222
IPR021861	3	3	Inf	0.0003392
IPR021886	1	1	Inf	0.06976
IPR021887	6	1	2.667325	0.352
IPR021891	2	1	13.33666	0.1347
IPR021893	9	3	6.6722	0.02071
IPR021896	1	1	Inf	0.06976
IPR021906	3	2	26.6787	0.01392
IPR021925	3	1	6.66855	0.195
IPR021930	7	1	2.22276	0.3972
IPR021939	4	1	4.445793	0.2512
IPR021950	1	1	Inf	0.06976
IPR021977	2	2	Inf	0.004865
IPR021991	3	1	6.66855	0.195
IPR022006	1	1	Inf	0.06976
IPR022008	2	1	13.33666	0.1347
IPR022018	2	1	13.33666	0.1347
IPR022030	1	1	Inf	0.06976
IPR022034	3	1	6.66855	0.195
IPR022043	1	1	Inf	0.06976
IPR022047	2	1	13.33666	0.1347
IPR022049	10	1	1.481750	0.5148
IPR022052	3	1	6.66855	0.195
IPR022056	2	1	13.33666	0.1347
IPR022065	2	1	13.33666	0.1347
IPR022070	4	1	4.445793	0.2512
IPR022082	8	1	1.90528	0.4393
IPR022097	8	1	1.90528	0.4393
IPR022129	2	1	13.33666	0.1347
IPR022136	1	1	Inf	0.06976
IPR022140	6	1	2.667325	0.352
IPR022164	8	1	1.90528	0.4393
IPR022166	3	1	6.66855	0.195
IPR022192	1	1	Inf	0.06976
IPR022271	3	1	6.66855	0.195
[truncated: 1,830 more rows]
