# Supplementary material for: Germline-related molecular phenotype in Metazoa: conservation and innovation highlighted by comparative transcriptomics
Source: EvoDevo. 2023 Jan 30;14:2. doi: 10.1186/s13227-022-00207-3 (PMC9885605; doi:10.1186/s13227-022-00207-3)
Supplement: Supplementary file 1 — Additional file 1: Zipped directory comprehending more detailed information on the species-specific transcriptomic analyses (transcriptomic statistics, read counts, fasta of upregulated transcripts, GO/IPR enrichment analyses, ratios bootstrap iterations) and extensive results of the comparative analyses (co-upregulated transcripts, co-enriched GO/IPR, comparisons of different cut-off iterations) [file 13227_2022_207_MOESM1_ESM.zip › SUPPLEMENTARY_MATERIAL/Danio_rerio/topGO_tab_mol_function_elim.txt]

GO.ID	Term	Annotated	Significant	Expected	classicFisher	genes
1	GO:0035804	structural constituent of egg coat	44	22	3.57	3.2e-13	c("Danio_rerio_DN1090_c0_g2_i4.p1", "Danio_rerio_DN1090_c0_g2_i5.p1", "Danio_rerio_DN1090_c0_g2_i6.p1", "Danio_rerio_DN1090_c0_g2_i9.p1", "Danio_rerio_DN15461_c1_g1_i1.p1", "Danio_rerio_DN1976_c0_g1_i11.p1", "Danio_rerio_DN1976_c0_g1_i12.p1", "Danio_rerio_DN1976_c0_g1_i20.p1", "Danio_rerio_DN1976_c0_g1_i4.p1", "Danio_rerio_DN1976_c0_g1_i9.p1", "Danio_rerio_DN290_c1_g1_i11.p1", "Danio_rerio_DN290_…
2	GO:0030246	carbohydrate binding	166	38	13.46	3.5e-09	c("Danio_rerio_DN10579_c0_g2_i1.p1", "Danio_rerio_DN1476_c5_g1_i2.p1", "Danio_rerio_DN18082_c0_g1_i8.p1", "Danio_rerio_DN410_c2_g1_i1.p1", "Danio_rerio_DN441_c0_g1_i1.p1", "Danio_rerio_DN441_c0_g3_i1.p1", "Danio_rerio_DN441_c1_g1_i2.p1", "Danio_rerio_DN454_c14_g1_i5.p1", "Danio_rerio_DN48_c0_g1_i2.p1", "Danio_rerio_DN48_c0_g1_i5.p1", "Danio_rerio_DN48_c0_g1_i6.p1", "Danio_rerio_DN48_c1_g1_i12.p1"…
3	GO:0003723	RNA binding	476	74	38.6	3.9e-08	c("Danio_rerio_DN1_c1_g2_i2.p1", "Danio_rerio_DN10102_c0_g1_i1.p1", "Danio_rerio_DN1046_c0_g2_i8.p1", "Danio_rerio_DN1046_c0_g2_i9.p1", "Danio_rerio_DN10850_c0_g1_i2.p1", "Danio_rerio_DN11109_c0_g1_i2.p1", "Danio_rerio_DN12087_c0_g1_i1.p1", "Danio_rerio_DN1339_c0_g1_i2.p1", "Danio_rerio_DN1362_c0_g1_i3.p1", "Danio_rerio_DN14749_c0_g1_i1.p1", "Danio_rerio_DN1516_c0_g1_i2.p1", "Danio_rerio_DN1516_c…
4	GO:0004866	endopeptidase inhibitor activity	173	36	14.03	1.2e-07	c("Danio_rerio_DN10612_c0_g1_i4.p1", "Danio_rerio_DN1423_c0_g1_i10.p1", "Danio_rerio_DN1423_c0_g1_i13.p1", "Danio_rerio_DN1423_c0_g1_i3.p1", "Danio_rerio_DN1423_c0_g1_i7.p1", "Danio_rerio_DN20142_c0_g1_i1.p1", "Danio_rerio_DN223_c0_g1_i26.p1", "Danio_rerio_DN223_c0_g1_i27.p1", "Danio_rerio_DN223_c0_g1_i29.p2", "Danio_rerio_DN223_c0_g1_i30.p1", "Danio_rerio_DN223_c0_g1_i35.p1", "Danio_rerio_DN223_…
5	GO:0003677	DNA binding	1297	152	105.17	3.7e-06	c("Danio_rerio_DN10195_c0_g2_i2.p1", "Danio_rerio_DN10256_c0_g1_i14.p1", "Danio_rerio_DN10258_c0_g1_i1.p1", "Danio_rerio_DN1043_c0_g3_i2.p1", "Danio_rerio_DN10440_c0_g1_i2.p1", "Danio_rerio_DN10551_c0_g1_i2.p1", "Danio_rerio_DN10697_c1_g1_i1.p1", "Danio_rerio_DN10876_c0_g1_i1.p1", "Danio_rerio_DN1116_c4_g1_i1.p1", "Danio_rerio_DN11192_c0_g1_i1.p1", "Danio_rerio_DN1124_c0_g1_i2.p1", "Danio_rerio_D…
6	GO:0008094	DNA-dependent ATPase activity	10	8	0.81	6.8e-06	c("Danio_rerio_DN15310_c0_g1_i1.p1", "Danio_rerio_DN1879_c0_g1_i4.p1", "Danio_rerio_DN20878_c0_g1_i2.p1", "Danio_rerio_DN23791_c0_g1_i1.p1", "Danio_rerio_DN3254_c0_g1_i5.p1", "Danio_rerio_DN3312_c1_g1_i1.p1", "Danio_rerio_DN5625_c0_g1_i1.p1", "Danio_rerio_DN8308_c0_g1_i1.p1")
7	GO:0009982	pseudouridine synthase activity	20	9	1.62	1.1e-05	c("Danio_rerio_DN10850_c0_g1_i2.p1", "Danio_rerio_DN1516_c0_g1_i2.p1", "Danio_rerio_DN1516_c0_g1_i3.p1", "Danio_rerio_DN1516_c0_g1_i9.p1", "Danio_rerio_DN3465_c0_g1_i1.p1", "Danio_rerio_DN3589_c0_g1_i1.p1", "Danio_rerio_DN5435_c0_g1_i1.p1", "Danio_rerio_DN8686_c0_g1_i1.p1", "Danio_rerio_DN95037_c0_g1_i1.p1")
8	GO:0043015	gamma-tubulin binding	12	7	0.97	1.3e-05	c("Danio_rerio_DN10803_c0_g1_i1.p1", "Danio_rerio_DN1567_c0_g2_i1.p1", "Danio_rerio_DN4377_c0_g1_i37.p1", "Danio_rerio_DN4377_c0_g1_i38.p1", "Danio_rerio_DN4377_c0_g1_i4.p1", "Danio_rerio_DN5687_c0_g1_i1.p1", "Danio_rerio_DN89896_c0_g1_i1.p1")
9	GO:0008474	palmitoyl-(protein) hydrolase activity	21	9	1.7	1.8e-05	c("Danio_rerio_DN2192_c0_g1_i1.p2", "Danio_rerio_DN3_c2_g2_i2.p1", "Danio_rerio_DN472_c0_g1_i3.p1", "Danio_rerio_DN68_c0_g1_i11.p1", "Danio_rerio_DN68_c0_g1_i12.p1", "Danio_rerio_DN68_c0_g1_i17.p1", "Danio_rerio_DN68_c0_g1_i2.p1", "Danio_rerio_DN68_c0_g1_i20.p1", "Danio_rerio_DN68_c0_g1_i5.p1")
10	GO:0003678	DNA helicase activity	25	11	2.03	4.2e-05	c("Danio_rerio_DN10876_c0_g1_i1.p1", "Danio_rerio_DN1442_c0_g1_i1.p1", "Danio_rerio_DN20878_c0_g1_i2.p1", "Danio_rerio_DN2148_c0_g1_i1.p1", "Danio_rerio_DN3002_c0_g1_i5.p1", "Danio_rerio_DN3126_c0_g2_i1.p1", "Danio_rerio_DN33910_c0_g1_i1.p1", "Danio_rerio_DN416_c0_g3_i11.p1", "Danio_rerio_DN5704_c0_g1_i1.p1", "Danio_rerio_DN754_c3_g1_i1.p1", "Danio_rerio_DN7852_c0_g1_i5.p1")
11	GO:0008017	microtubule binding	183	31	14.84	6.8e-05	c("Danio_rerio_DN11564_c0_g1_i1.p1", "Danio_rerio_DN12235_c0_g2_i3.p1", "Danio_rerio_DN12988_c0_g1_i1.p1", "Danio_rerio_DN1330_c0_g2_i3.p1", "Danio_rerio_DN13564_c0_g1_i2.p1", "Danio_rerio_DN1562_c0_g1_i1.p1", "Danio_rerio_DN1940_c0_g1_i1.p1", "Danio_rerio_DN2236_c0_g2_i1.p1", "Danio_rerio_DN26830_c0_g1_i1.p1", "Danio_rerio_DN2689_c0_g1_i1.p1", "Danio_rerio_DN28528_c0_g1_i1.p1", "Danio_rerio_DN34…
12	GO:0004519	endonuclease activity	54	16	4.38	0.00013	c("Danio_rerio_DN10171_c0_g1_i2.p1", "Danio_rerio_DN12087_c0_g1_i1.p1", "Danio_rerio_DN1381_c1_g1_i1.p1", "Danio_rerio_DN20878_c0_g1_i2.p1", "Danio_rerio_DN28124_c0_g1_i1.p1", "Danio_rerio_DN2956_c0_g1_i5.p1", "Danio_rerio_DN410_c1_g3_i1.p1", "Danio_rerio_DN4849_c0_g1_i3.p1", "Danio_rerio_DN6184_c0_g1_i1.p1", "Danio_rerio_DN694_c0_g5_i5.p1", "Danio_rerio_DN733_c3_g1_i2.p1", "Danio_rerio_DN7802_c0…
13	GO:0140097	catalytic activity, acting on DNA	106	29	8.59	0.00041	c("Danio_rerio_DN10440_c0_g1_i2.p1", "Danio_rerio_DN10876_c0_g1_i1.p1", "Danio_rerio_DN1116_c4_g1_i1.p1", "Danio_rerio_DN1381_c1_g1_i1.p1", "Danio_rerio_DN1442_c0_g1_i1.p1", "Danio_rerio_DN1879_c0_g1_i4.p1", "Danio_rerio_DN20878_c0_g1_i2.p1", "Danio_rerio_DN2148_c0_g1_i1.p1", "Danio_rerio_DN2956_c0_g1_i5.p1", "Danio_rerio_DN3002_c0_g1_i5.p1", "Danio_rerio_DN3126_c0_g2_i1.p1", "Danio_rerio_DN33910…
14	GO:0009922	fatty acid elongase activity	12	5	0.97	0.00170	c("Danio_rerio_DN3780_c0_g1_i2.p1", "Danio_rerio_DN4216_c0_g2_i1.p1", "Danio_rerio_DN501_c3_g1_i7.p1", "Danio_rerio_DN7561_c0_g1_i2.p1", "Danio_rerio_DN9625_c0_g1_i1.p1")
15	GO:0008757	S-adenosylmethionine-dependent methyltra...	96	17	7.78	0.00172	c("Danio_rerio_DN1287_c0_g1_i1.p1", "Danio_rerio_DN1448_c0_g1_i2.p1", "Danio_rerio_DN1491_c0_g1_i2.p1", "Danio_rerio_DN16150_c0_g1_i3.p1", "Danio_rerio_DN17533_c0_g1_i2.p1", "Danio_rerio_DN20924_c0_g1_i2.p1", "Danio_rerio_DN2960_c2_g1_i1.p1", "Danio_rerio_DN3927_c0_g1_i4.p1", "Danio_rerio_DN4100_c0_g3_i1.p1", "Danio_rerio_DN5583_c0_g1_i2.p1", "Danio_rerio_DN60886_c0_g1_i4.p1", "Danio_rerio_DN6363…
16	GO:0016888	endodeoxyribonuclease activity, producin...	4	3	0.32	0.00200	c("Danio_rerio_DN1381_c1_g1_i1.p1", "Danio_rerio_DN20878_c0_g1_i2.p1", "Danio_rerio_DN2956_c0_g1_i5.p1")
17	GO:0017049	GTP-Rho binding	8	4	0.65	0.00231	c("Danio_rerio_DN4008_c0_g2_i2.p1", "Danio_rerio_DN4008_c1_g1_i1.p1", "Danio_rerio_DN6619_c6_g5_i2.p1", "Danio_rerio_DN6822_c2_g1_i2.p1")
18	GO:0005515	protein binding	6335	578	513.67	0.00365	c("Danio_rerio_DN10045_c0_g1_i4.p1", "Danio_rerio_DN10061_c0_g1_i7.p1", "Danio_rerio_DN10085_c0_g1_i12.p1", "Danio_rerio_DN10152_c0_g1_i2.p1", "Danio_rerio_DN1017_c4_g1_i2.p1", "Danio_rerio_DN10199_c0_g1_i1.p1", "Danio_rerio_DN10248_c0_g1_i1.p1", "Danio_rerio_DN10328_c0_g1_i1.p1", "Danio_rerio_DN10373_c0_g1_i1.p1", "Danio_rerio_DN10425_c0_g1_i4.p1", "Danio_rerio_DN10468_c0_g1_i4.p1", "Danio_rerio…
19	GO:0008170	N-methyltransferase activity	70	13	5.68	0.00376	c("Danio_rerio_DN1287_c0_g1_i1.p1", "Danio_rerio_DN1448_c0_g1_i2.p1", "Danio_rerio_DN1491_c0_g1_i2.p1", "Danio_rerio_DN17533_c0_g1_i2.p1", "Danio_rerio_DN20924_c0_g1_i2.p1", "Danio_rerio_DN2960_c2_g1_i1.p1", "Danio_rerio_DN4100_c0_g3_i1.p1", "Danio_rerio_DN5583_c0_g1_i2.p1", "Danio_rerio_DN60886_c0_g1_i4.p1", "Danio_rerio_DN6363_c0_g1_i1.p1", "Danio_rerio_DN770_c1_g1_i10.p1", "Danio_rerio_DN840_c…
20	GO:0008270	zinc ion binding	796	85	64.54	0.00527	c("Danio_rerio_DN1027_c0_g1_i3.p1", "Danio_rerio_DN10503_c0_g1_i4.p1", "Danio_rerio_DN1054_c1_g1_i1.p1", "Danio_rerio_DN1055_c0_g3_i3.p1", "Danio_rerio_DN11317_c0_g1_i1.p1", "Danio_rerio_DN1153_c0_g2_i1.p1", "Danio_rerio_DN11691_c0_g1_i2.p1", "Danio_rerio_DN1193_c0_g1_i2.p1", "Danio_rerio_DN1338_c0_g1_i2.p1", "Danio_rerio_DN13852_c0_g2_i12.p1", "Danio_rerio_DN14_c0_g1_i1.p1", "Danio_rerio_DN1448_…
21	GO:0019783	ubiquitin-like protein-specific protease...	81	14	6.57	0.00529	c("Danio_rerio_DN1055_c0_g3_i3.p1", "Danio_rerio_DN11269_c0_g1_i2.p1", "Danio_rerio_DN11691_c0_g1_i2.p1", "Danio_rerio_DN11950_c0_g1_i1.p1", "Danio_rerio_DN1248_c0_g2_i4.p1", "Danio_rerio_DN13178_c0_g1_i1.p1", "Danio_rerio_DN13178_c0_g1_i3.p1", "Danio_rerio_DN1338_c0_g1_i2.p1", "Danio_rerio_DN1556_c0_g1_i1.p1", "Danio_rerio_DN21711_c0_g1_i3.p1", "Danio_rerio_DN418_c1_g2_i1.p1", "Danio_rerio_DN702…
22	GO:0003689	DNA clamp loader activity	2	2	0.16	0.00657	c("Danio_rerio_DN3254_c0_g1_i5.p1", "Danio_rerio_DN5625_c0_g1_i1.p1")
23	GO:0043139	5'-3' DNA helicase activity	2	2	0.16	0.00657	c("Danio_rerio_DN1442_c0_g1_i1.p1", "Danio_rerio_DN754_c3_g1_i1.p1")
24	GO:0008175	tRNA methyltransferase activity	11	4	0.89	0.00894	c("Danio_rerio_DN16150_c0_g1_i3.p1", "Danio_rerio_DN5039_c0_g1_i1.p1", "Danio_rerio_DN79283_c0_g1_i1.p1", "Danio_rerio_DN874_c0_g1_i5.p1")
25	GO:0140142	nucleocytoplasmic carrier activity	11	4	0.89	0.00894	c("Danio_rerio_DN1492_c0_g2_i1.p1", "Danio_rerio_DN15323_c0_g2_i7.p1", "Danio_rerio_DN3034_c0_g1_i1.p1", "Danio_rerio_DN971_c0_g1_i5.p1")
26	GO:0008276	protein methyltransferase activity	69	12	5.59	0.00899	c("Danio_rerio_DN1287_c0_g1_i1.p1", "Danio_rerio_DN1448_c0_g1_i2.p1", "Danio_rerio_DN1491_c0_g1_i2.p1", "Danio_rerio_DN17533_c0_g1_i2.p1", "Danio_rerio_DN2960_c2_g1_i1.p1", "Danio_rerio_DN4100_c0_g3_i1.p1", "Danio_rerio_DN5583_c0_g1_i2.p1", "Danio_rerio_DN60886_c0_g1_i4.p1", "Danio_rerio_DN6363_c0_g1_i1.p1", "Danio_rerio_DN770_c1_g1_i10.p1", "Danio_rerio_DN840_c1_g1_i2.p2", "Danio_rerio_DN9522_c0…
27	GO:0008144	drug binding	1773	170	143.76	0.01051	c("Danio_rerio_DN1_c2_g1_i3.p1", "Danio_rerio_DN10144_c0_g2_i1.p1", "Danio_rerio_DN1053_c0_g1_i2.p1", "Danio_rerio_DN10751_c0_g1_i4.p1", "Danio_rerio_DN10876_c0_g1_i1.p1", "Danio_rerio_DN10927_c0_g4_i5.p1", "Danio_rerio_DN1114_c3_g1_i3.p1", "Danio_rerio_DN1169_c0_g1_i1.p1", "Danio_rerio_DN11699_c0_g1_i1.p1", "Danio_rerio_DN11933_c0_g1_i1.p1", "Danio_rerio_DN12143_c1_g1_i1.p1", "Danio_rerio_DN1278…
28	GO:0036459	thiol-dependent ubiquitinyl hydrolase ac...	79	13	6.41	0.01064	c("Danio_rerio_DN1055_c0_g3_i3.p1", "Danio_rerio_DN11269_c0_g1_i2.p1", "Danio_rerio_DN11691_c0_g1_i2.p1", "Danio_rerio_DN11950_c0_g1_i1.p1", "Danio_rerio_DN1248_c0_g2_i4.p1", "Danio_rerio_DN13178_c0_g1_i1.p1", "Danio_rerio_DN13178_c0_g1_i3.p1", "Danio_rerio_DN1338_c0_g1_i2.p1", "Danio_rerio_DN1556_c0_g1_i1.p1", "Danio_rerio_DN21711_c0_g1_i3.p1", "Danio_rerio_DN418_c1_g2_i1.p1", "Danio_rerio_DN742…
29	GO:0005524	ATP binding	1664	160	134.92	0.01170	c("Danio_rerio_DN1_c2_g1_i3.p1", "Danio_rerio_DN10144_c0_g2_i1.p1", "Danio_rerio_DN1053_c0_g1_i2.p1", "Danio_rerio_DN10751_c0_g1_i4.p1", "Danio_rerio_DN10876_c0_g1_i1.p1", "Danio_rerio_DN10927_c0_g4_i5.p1", "Danio_rerio_DN1114_c3_g1_i3.p1", "Danio_rerio_DN1169_c0_g1_i1.p1", "Danio_rerio_DN11699_c0_g1_i1.p1", "Danio_rerio_DN11933_c0_g1_i1.p1", "Danio_rerio_DN12143_c1_g1_i1.p1", "Danio_rerio_DN1278…
30	GO:0101005	ubiquitinyl hydrolase activity	80	13	6.49	0.01179	c("Danio_rerio_DN1055_c0_g3_i3.p1", "Danio_rerio_DN11269_c0_g1_i2.p1", "Danio_rerio_DN11691_c0_g1_i2.p1", "Danio_rerio_DN11950_c0_g1_i1.p1", "Danio_rerio_DN1248_c0_g2_i4.p1", "Danio_rerio_DN13178_c0_g1_i1.p1", "Danio_rerio_DN13178_c0_g1_i3.p1", "Danio_rerio_DN1338_c0_g1_i2.p1", "Danio_rerio_DN1556_c0_g1_i1.p1", "Danio_rerio_DN21711_c0_g1_i3.p1", "Danio_rerio_DN418_c1_g2_i1.p1", "Danio_rerio_DN742…
31	GO:0008373	sialyltransferase activity	32	7	2.59	0.01263	c("Danio_rerio_DN1102_c3_g1_i3.p1", "Danio_rerio_DN11583_c0_g1_i4.p1", "Danio_rerio_DN13025_c0_g1_i1.p1", "Danio_rerio_DN1580_c0_g1_i3.p1", "Danio_rerio_DN1882_c0_g1_i2.p1", "Danio_rerio_DN1897_c0_g1_i2.p1", "Danio_rerio_DN4522_c0_g1_i1.p1")
32	GO:0003697	single-stranded DNA binding	25	6	2.03	0.01302	c("Danio_rerio_DN1124_c0_g1_i2.p1", "Danio_rerio_DN1413_c4_g1_i2.p1", "Danio_rerio_DN16822_c0_g1_i1.p1", "Danio_rerio_DN2237_c0_g1_i7.p1", "Danio_rerio_DN2416_c0_g1_i1.p1", "Danio_rerio_DN4465_c0_g1_i4.p1")
33	GO:0016894	endonuclease activity, active with eithe...	7	3	0.57	0.01452	c("Danio_rerio_DN733_c3_g1_i2.p1", "Danio_rerio_DN9075_c0_g1_i5.p1", "Danio_rerio_DN9075_c0_g1_i6.p1")
34	GO:0008484	sulfuric ester hydrolase activity	19	5	1.54	0.01548	c("Danio_rerio_DN10112_c0_g1_i5.p1", "Danio_rerio_DN10893_c0_g1_i13.p1", "Danio_rerio_DN1383_c0_g1_i2.p1", "Danio_rerio_DN287_c7_g1_i1.p1", "Danio_rerio_DN783_c2_g1_i4.p1")
35	GO:0032559	adenyl ribonucleotide binding	1690	161	137.03	0.01567	c("Danio_rerio_DN1_c2_g1_i3.p1", "Danio_rerio_DN10144_c0_g2_i1.p1", "Danio_rerio_DN1053_c0_g1_i2.p1", "Danio_rerio_DN10751_c0_g1_i4.p1", "Danio_rerio_DN10876_c0_g1_i1.p1", "Danio_rerio_DN10927_c0_g4_i5.p1", "Danio_rerio_DN1114_c3_g1_i3.p1", "Danio_rerio_DN1169_c0_g1_i1.p1", "Danio_rerio_DN11699_c0_g1_i1.p1", "Danio_rerio_DN11933_c0_g1_i1.p1", "Danio_rerio_DN12143_c1_g1_i1.p1", "Danio_rerio_DN1278…
36	GO:0030554	adenyl nucleotide binding	1693	161	137.28	0.01661	c("Danio_rerio_DN1_c2_g1_i3.p1", "Danio_rerio_DN10144_c0_g2_i1.p1", "Danio_rerio_DN1053_c0_g1_i2.p1", "Danio_rerio_DN10751_c0_g1_i4.p1", "Danio_rerio_DN10876_c0_g1_i1.p1", "Danio_rerio_DN10927_c0_g4_i5.p1", "Danio_rerio_DN1114_c3_g1_i3.p1", "Danio_rerio_DN1169_c0_g1_i1.p1", "Danio_rerio_DN11699_c0_g1_i1.p1", "Danio_rerio_DN11933_c0_g1_i1.p1", "Danio_rerio_DN12143_c1_g1_i1.p1", "Danio_rerio_DN1278…
37	GO:0140098	catalytic activity, acting on RNA	179	26	14.51	0.01690	c("Danio_rerio_DN10171_c0_g1_i2.p1", "Danio_rerio_DN11109_c0_g1_i2.p1", "Danio_rerio_DN11762_c0_g1_i2.p1", "Danio_rerio_DN12087_c0_g1_i1.p1", "Danio_rerio_DN14749_c0_g1_i1.p1", "Danio_rerio_DN15904_c0_g1_i2.p1", "Danio_rerio_DN16150_c0_g1_i3.p1", "Danio_rerio_DN1863_c0_g1_i3.p1", "Danio_rerio_DN1943_c0_g1_i1.p1", "Danio_rerio_DN1943_c0_g1_i3.p1", "Danio_rerio_DN20924_c0_g1_i2.p1", "Danio_rerio_DN…
38	GO:0008013	beta-catenin binding	13	4	1.05	0.01699	c("Danio_rerio_DN10476_c0_g1_i1.p1", "Danio_rerio_DN1165_c2_g1_i2.p1", "Danio_rerio_DN7676_c1_g1_i4.p1", "Danio_rerio_DN931_c2_g1_i3.p1")
39	GO:0016278	lysine N-methyltransferase activity	50	9	4.05	0.01790	c("Danio_rerio_DN1287_c0_g1_i1.p1", "Danio_rerio_DN1448_c0_g1_i2.p1", "Danio_rerio_DN1491_c0_g1_i2.p1", "Danio_rerio_DN17533_c0_g1_i2.p1", "Danio_rerio_DN2960_c2_g1_i1.p1", "Danio_rerio_DN4100_c0_g3_i1.p1", "Danio_rerio_DN6363_c0_g1_i1.p1", "Danio_rerio_DN770_c1_g1_i10.p1", "Danio_rerio_DN9522_c0_g1_i2.p1")
40	GO:0016279	protein-lysine N-methyltransferase activ...	50	9	4.05	0.01790	c("Danio_rerio_DN1287_c0_g1_i1.p1", "Danio_rerio_DN1448_c0_g1_i2.p1", "Danio_rerio_DN1491_c0_g1_i2.p1", "Danio_rerio_DN17533_c0_g1_i2.p1", "Danio_rerio_DN2960_c2_g1_i1.p1", "Danio_rerio_DN4100_c0_g3_i1.p1", "Danio_rerio_DN6363_c0_g1_i1.p1", "Danio_rerio_DN770_c1_g1_i10.p1", "Danio_rerio_DN9522_c0_g1_i2.p1")
41	GO:0004518	nuclease activity	113	26	9.16	0.01844	c("Danio_rerio_DN10171_c0_g1_i2.p1", "Danio_rerio_DN12087_c0_g1_i1.p1", "Danio_rerio_DN1381_c1_g1_i1.p1", "Danio_rerio_DN14749_c0_g1_i1.p1", "Danio_rerio_DN20878_c0_g1_i2.p1", "Danio_rerio_DN28124_c0_g1_i1.p1", "Danio_rerio_DN2956_c0_g1_i5.p1", "Danio_rerio_DN3095_c0_g1_i4.p1", "Danio_rerio_DN323_c1_g1_i5.p1", "Danio_rerio_DN3482_c0_g1_i2.p1", "Danio_rerio_DN40_c4_g1_i3.p1", "Danio_rerio_DN410_c1…
42	GO:0019789	SUMO transferase activity	3	2	0.24	0.01865	c("Danio_rerio_DN3884_c0_g1_i2.p1", "Danio_rerio_DN5421_c0_g1_i1.p1")
43	GO:0017108	5'-flap endonuclease activity	3	2	0.24	0.01865	c("Danio_rerio_DN1381_c1_g1_i1.p1", "Danio_rerio_DN20878_c0_g1_i2.p1")
44	GO:0016889	endodeoxyribonuclease activity, producin...	3	2	0.24	0.01865	c("Danio_rerio_DN9075_c0_g1_i5.p1", "Danio_rerio_DN9075_c0_g1_i6.p1")
45	GO:0106130	purine phosphoribosyltransferase activit...	3	2	0.24	0.01865	c("Danio_rerio_DN21140_c0_g1_i1.p1", "Danio_rerio_DN5304_c1_g1_i1.p1")
46	GO:0004457	lactate dehydrogenase activity	3	2	0.24	0.01865	c("Danio_rerio_DN3437_c0_g1_i11.p2", "Danio_rerio_DN3437_c0_g1_i5.p1")
47	GO:0004459	L-lactate dehydrogenase activity	3	2	0.24	0.01865	c("Danio_rerio_DN3437_c0_g1_i11.p2", "Danio_rerio_DN3437_c0_g1_i5.p1")
48	GO:0004422	hypoxanthine phosphoribosyltransferase a...	3	2	0.24	0.01865	c("Danio_rerio_DN21140_c0_g1_i1.p1", "Danio_rerio_DN5304_c1_g1_i1.p1")
49	GO:0048256	flap endonuclease activity	3	2	0.24	0.01865	c("Danio_rerio_DN1381_c1_g1_i1.p1", "Danio_rerio_DN20878_c0_g1_i2.p1")
50	GO:0016860	intramolecular oxidoreductase activity	27	6	2.19	0.01895	c("Danio_rerio_DN13852_c0_g2_i12.p1", "Danio_rerio_DN2187_c0_g1_i3.p1", "Danio_rerio_DN265_c1_g1_i1.p1", "Danio_rerio_DN73283_c0_g1_i1.p1", "Danio_rerio_DN7499_c0_g1_i1.p1", "Danio_rerio_DN8_c2_g1_i1.p1")
51	GO:0070569	uridylyltransferase activity	8	3	0.65	0.02185	c("Danio_rerio_DN101_c2_g1_i3.p1", "Danio_rerio_DN11429_c0_g1_i1.p1", "Danio_rerio_DN2272_c0_g1_i4.p1")
52	GO:0061608	nuclear import signal receptor activity	8	3	0.65	0.02185	c("Danio_rerio_DN1492_c0_g2_i1.p1", "Danio_rerio_DN3034_c0_g1_i1.p1", "Danio_rerio_DN971_c0_g1_i5.p1")
53	GO:0005200	structural constituent of cytoskeleton	52	9	4.22	0.02274	c("Danio_rerio_DN15987_c1_g1_i1.p1", "Danio_rerio_DN1927_c0_g3_i3.p1", "Danio_rerio_DN218_c0_g1_i13.p1", "Danio_rerio_DN218_c0_g1_i23.p1", "Danio_rerio_DN218_c0_g1_i33.p1", "Danio_rerio_DN218_c0_g1_i8.p1", "Danio_rerio_DN424_c1_g3_i1.p1", "Danio_rerio_DN424_c1_g5_i1.p1", "Danio_rerio_DN59510_c0_g1_i1.p1")
54	GO:0016853	isomerase activity	119	23	9.65	0.02755	c("Danio_rerio_DN10850_c0_g1_i2.p1", "Danio_rerio_DN10939_c0_g1_i1.p1", "Danio_rerio_DN13852_c0_g2_i12.p1", "Danio_rerio_DN1516_c0_g1_i2.p1", "Danio_rerio_DN1516_c0_g1_i3.p1", "Danio_rerio_DN1516_c0_g1_i9.p1", "Danio_rerio_DN1783_c0_g1_i3.p1", "Danio_rerio_DN1879_c0_g1_i4.p1", "Danio_rerio_DN2187_c0_g1_i3.p1", "Danio_rerio_DN265_c1_g1_i1.p1", "Danio_rerio_DN3114_c0_g1_i1.p1", "Danio_rerio_DN3465_…
55	GO:0003676	nucleic acid binding	2547	300	206.52	0.03058	c("Danio_rerio_DN1_c1_g2_i2.p1", "Danio_rerio_DN10102_c0_g1_i1.p1", "Danio_rerio_DN10195_c0_g2_i2.p1", "Danio_rerio_DN10256_c0_g1_i14.p1", "Danio_rerio_DN10258_c0_g1_i1.p1", "Danio_rerio_DN1043_c0_g3_i2.p1", "Danio_rerio_DN10440_c0_g1_i2.p1", "Danio_rerio_DN1046_c0_g2_i8.p1", "Danio_rerio_DN1046_c0_g2_i9.p1", "Danio_rerio_DN10551_c0_g1_i2.p1", "Danio_rerio_DN10697_c1_g1_i1.p1", "Danio_rerio_DN108…
56	GO:0004520	endodeoxyribonuclease activity	8	5	0.65	0.03518	c("Danio_rerio_DN1381_c1_g1_i1.p1", "Danio_rerio_DN20878_c0_g1_i2.p1", "Danio_rerio_DN2956_c0_g1_i5.p1", "Danio_rerio_DN9075_c0_g1_i5.p1", "Danio_rerio_DN9075_c0_g1_i6.p1")
57	GO:0008395	steroid hydroxylase activity	4	2	0.32	0.03530	c("Danio_rerio_DN2458_c0_g1_i10.p1", "Danio_rerio_DN4035_c0_g1_i1.p1")
58	GO:0070915	lysophosphatidic acid receptor activity	4	2	0.32	0.03530	c("Danio_rerio_DN21665_c0_g1_i1.p1", "Danio_rerio_DN4766_c0_g1_i4.p1")
59	GO:0008417	fucosyltransferase activity	16	4	1.3	0.03561	c("Danio_rerio_DN2366_c0_g1_i10.p1", "Danio_rerio_DN2366_c0_g1_i13.p1", "Danio_rerio_DN2366_c0_g1_i4.p1", "Danio_rerio_DN2366_c0_g1_i6.p1")
60	GO:0034061	DNA polymerase activity	24	5	1.95	0.04044	c("Danio_rerio_DN10440_c0_g1_i2.p1", "Danio_rerio_DN1116_c4_g1_i1.p1", "Danio_rerio_DN398_c1_g1_i1.p1", "Danio_rerio_DN4218_c0_g1_i2.p1", "Danio_rerio_DN6362_c0_g1_i1.p1")
61	GO:0016779	nucleotidyltransferase activity	85	12	6.89	0.04107	c("Danio_rerio_DN101_c2_g1_i3.p1", "Danio_rerio_DN10440_c0_g1_i2.p1", "Danio_rerio_DN1116_c4_g1_i1.p1", "Danio_rerio_DN11429_c0_g1_i1.p1", "Danio_rerio_DN2272_c0_g1_i4.p1", "Danio_rerio_DN28622_c0_g1_i1.p1", "Danio_rerio_DN3353_c0_g1_i1.p1", "Danio_rerio_DN398_c1_g1_i1.p1", "Danio_rerio_DN4218_c0_g1_i2.p1", "Danio_rerio_DN4709_c0_g1_i3.p1", "Danio_rerio_DN5881_c0_g1_i1.p1", "Danio_rerio_DN6362_c0…
62	GO:0004843	thiol-dependent ubiquitin-specific prote...	32	6	2.59	0.04114	c("Danio_rerio_DN11269_c0_g1_i2.p1", "Danio_rerio_DN1248_c0_g2_i4.p1", "Danio_rerio_DN13178_c0_g1_i1.p1", "Danio_rerio_DN13178_c0_g1_i3.p1", "Danio_rerio_DN1556_c0_g1_i1.p1", "Danio_rerio_DN21711_c0_g1_i3.p1")
63	GO:0017022	myosin binding	10	3	0.81	0.04144	c("Danio_rerio_DN18589_c1_g1_i3.p1", "Danio_rerio_DN38448_c0_g1_i4.p1", "Danio_rerio_DN4350_c0_g1_i1.p2")
64	GO:0016273	arginine N-methyltransferase activity	10	3	0.81	0.04144	c("Danio_rerio_DN5583_c0_g1_i2.p1", "Danio_rerio_DN60886_c0_g1_i4.p1", "Danio_rerio_DN840_c1_g1_i2.p2")
65	GO:0016274	protein-arginine N-methyltransferase act...	10	3	0.81	0.04144	c("Danio_rerio_DN5583_c0_g1_i2.p1", "Danio_rerio_DN60886_c0_g1_i4.p1", "Danio_rerio_DN840_c1_g1_i2.p2")
66	GO:0019787	ubiquitin-like protein transferase activ...	215	25	17.43	0.04317	c("Danio_rerio_DN110_c1_g1_i4.p1", "Danio_rerio_DN13932_c0_g1_i6.p1", "Danio_rerio_DN1433_c0_g1_i1.p1", "Danio_rerio_DN14623_c0_g1_i11.p1", "Danio_rerio_DN1508_c2_g1_i2.p1", "Danio_rerio_DN1537_c0_g1_i1.p1", "Danio_rerio_DN1537_c0_g1_i6.p1", "Danio_rerio_DN16207_c1_g1_i1.p1", "Danio_rerio_DN229_c0_g2_i2.p1", "Danio_rerio_DN2416_c0_g1_i1.p1", "Danio_rerio_DN2857_c0_g1_i1.p1", "Danio_rerio_DN3114_c…
67	GO:0004536	deoxyribonuclease activity	21	7	1.7	0.04342	c("Danio_rerio_DN1381_c1_g1_i1.p1", "Danio_rerio_DN20878_c0_g1_i2.p1", "Danio_rerio_DN2956_c0_g1_i5.p1", "Danio_rerio_DN4734_c0_g1_i5.p1", "Danio_rerio_DN5048_c0_g1_i2.p1", "Danio_rerio_DN9075_c0_g1_i5.p1", "Danio_rerio_DN9075_c0_g1_i6.p1")
68	GO:0004527	exonuclease activity	33	6	2.68	0.04697	c("Danio_rerio_DN40_c4_g1_i3.p1", "Danio_rerio_DN4734_c0_g1_i5.p1", "Danio_rerio_DN503_c0_g1_i5.p1", "Danio_rerio_DN5048_c0_g1_i2.p1", "Danio_rerio_DN669_c0_g1_i5.p1", "Danio_rerio_DN7142_c1_g1_i1.p1")
69	GO:0018024	histone-lysine N-methyltransferase activ...	42	7	3.41	0.05023	c("Danio_rerio_DN1287_c0_g1_i1.p1", "Danio_rerio_DN1448_c0_g1_i2.p1", "Danio_rerio_DN17533_c0_g1_i2.p1", "Danio_rerio_DN2960_c2_g1_i1.p1", "Danio_rerio_DN4100_c0_g3_i1.p1", "Danio_rerio_DN6363_c0_g1_i1.p1", "Danio_rerio_DN770_c1_g1_i10.p1")
70	GO:0042054	histone methyltransferase activity	42	7	3.41	0.05023	c("Danio_rerio_DN1287_c0_g1_i1.p1", "Danio_rerio_DN1448_c0_g1_i2.p1", "Danio_rerio_DN17533_c0_g1_i2.p1", "Danio_rerio_DN2960_c2_g1_i1.p1", "Danio_rerio_DN4100_c0_g3_i1.p1", "Danio_rerio_DN6363_c0_g1_i1.p1", "Danio_rerio_DN770_c1_g1_i10.p1")
71	GO:0005548	phospholipid transporter activity	18	4	1.46	0.05265	c("Danio_rerio_DN1745_c0_g1_i16.p1", "Danio_rerio_DN2849_c0_g1_i4.p1", "Danio_rerio_DN664_c0_g1_i5.p1", "Danio_rerio_DN8934_c0_g1_i1.p2")
72	GO:0017056	structural constituent of nuclear pore	11	3	0.89	0.05363	c("Danio_rerio_DN1355_c0_g1_i1.p1", "Danio_rerio_DN43896_c0_g1_i8.p1", "Danio_rerio_DN5235_c2_g1_i5.p1")
73	GO:0016861	intramolecular oxidoreductase activity, ...	11	3	0.89	0.05363	c("Danio_rerio_DN13852_c0_g2_i12.p1", "Danio_rerio_DN73283_c0_g1_i1.p1", "Danio_rerio_DN8_c2_g1_i1.p1")
74	GO:0016895	exodeoxyribonuclease activity, producing...	5	2	0.41	0.05570	c("Danio_rerio_DN4734_c0_g1_i5.p1", "Danio_rerio_DN5048_c0_g1_i2.p1")
75	GO:0019894	kinesin binding	5	2	0.41	0.05570	c("Danio_rerio_DN2520_c0_g2_i1.p1", "Danio_rerio_DN5507_c0_g1_i7.p1")
76	GO:0004529	exodeoxyribonuclease activity	5	2	0.41	0.05570	c("Danio_rerio_DN4734_c0_g1_i5.p1", "Danio_rerio_DN5048_c0_g1_i2.p1")
77	GO:0035381	ATP-gated ion channel activity	5	2	0.41	0.05570	c("Danio_rerio_DN522_c0_g1_i1.p1", "Danio_rerio_DN522_c0_g1_i2.p1")
78	GO:1990380	Lys48-specific deubiquitinase activity	5	2	0.41	0.05570	c("Danio_rerio_DN11269_c0_g1_i2.p1", "Danio_rerio_DN21711_c0_g1_i3.p1")
79	GO:0004931	extracellularly ATP-gated cation channel...	5	2	0.41	0.05570	c("Danio_rerio_DN522_c0_g1_i1.p1", "Danio_rerio_DN522_c0_g1_i2.p1")
80	GO:0032574	5'-3' RNA helicase activity	5	2	0.41	0.05570	c("Danio_rerio_DN1943_c0_g1_i1.p1", "Danio_rerio_DN1943_c0_g1_i3.p1")
81	GO:0042802	identical protein binding	35	6	2.84	0.06007	c("Danio_rerio_DN2790_c0_g1_i6.p1", "Danio_rerio_DN28528_c0_g1_i1.p1", "Danio_rerio_DN290_c2_g1_i1.p1", "Danio_rerio_DN7318_c0_g3_i1.p1", "Danio_rerio_DN883_c1_g1_i15.p1", "Danio_rerio_DN89896_c0_g1_i1.p1")
82	GO:0016796	exonuclease activity, active with either...	19	4	1.54	0.06256	c("Danio_rerio_DN40_c4_g1_i3.p1", "Danio_rerio_DN4734_c0_g1_i5.p1", "Danio_rerio_DN503_c0_g1_i5.p1", "Danio_rerio_DN5048_c0_g1_i2.p1")
83	GO:0016758	transferase activity, transferring hexos...	131	16	10.62	0.06471	c("Danio_rerio_DN10475_c0_g1_i17.p1", "Danio_rerio_DN10475_c0_g1_i22.p1", "Danio_rerio_DN10475_c0_g1_i3.p1", "Danio_rerio_DN12549_c1_g3_i2.p1", "Danio_rerio_DN1995_c4_g2_i1.p1", "Danio_rerio_DN2134_c0_g1_i3.p1", "Danio_rerio_DN2366_c0_g1_i10.p1", "Danio_rerio_DN2366_c0_g1_i13.p1", "Danio_rerio_DN2366_c0_g1_i4.p1", "Danio_rerio_DN2366_c0_g1_i6.p1", "Danio_rerio_DN3625_c0_g1_i1.p1", "Danio_rerio_DN…
84	GO:0016877	ligase activity, forming carbon-sulfur b...	20	4	1.62	0.07338	c("Danio_rerio_DN23120_c0_g1_i1.p1", "Danio_rerio_DN2830_c0_g1_i1.p1", "Danio_rerio_DN3418_c0_g2_i2.p1", "Danio_rerio_DN5825_c3_g1_i1.p1")
85	GO:0004540	ribonuclease activity	55	8	4.46	0.07434	c("Danio_rerio_DN10171_c0_g1_i2.p1", "Danio_rerio_DN12087_c0_g1_i1.p1", "Danio_rerio_DN14749_c0_g1_i1.p1", "Danio_rerio_DN40_c4_g1_i3.p1", "Danio_rerio_DN4849_c0_g1_i3.p1", "Danio_rerio_DN503_c0_g1_i5.p1", "Danio_rerio_DN733_c3_g1_i2.p1", "Danio_rerio_DN84152_c0_g1_i1.p1")
86	GO:0016722	oxidoreductase activity, oxidizing metal...	6	2	0.49	0.07913	c("Danio_rerio_DN2570_c0_g1_i1.p1", "Danio_rerio_DN6124_c5_g1_i1.p1")
87	GO:0055106	ubiquitin-protein transferase regulator ...	6	2	0.49	0.07913	c("Danio_rerio_DN41464_c0_g1_i4.p1", "Danio_rerio_DN41464_c0_g1_i6.p1")
88	GO:0000339	RNA cap binding	6	2	0.49	0.07913	c("Danio_rerio_DN2544_c0_g1_i14.p1", "Danio_rerio_DN6005_c0_g1_i1.p1")
89	GO:0097027	ubiquitin-protein transferase activator ...	6	2	0.49	0.07913	c("Danio_rerio_DN41464_c0_g1_i4.p1", "Danio_rerio_DN41464_c0_g1_i6.p1")
90	GO:0010997	anaphase-promoting complex binding	6	2	0.49	0.07913	c("Danio_rerio_DN41464_c0_g1_i4.p1", "Danio_rerio_DN41464_c0_g1_i6.p1")
91	GO:0030729	acetoacetate-CoA ligase activity	1	1	0.08	0.08108	Danio_rerio_DN3418_c0_g2_i2.p1
92	GO:0008026	ATP-dependent helicase activity	1	1	0.08	0.08108	Danio_rerio_DN20878_c0_g1_i2.p1
93	GO:0016728	oxidoreductase activity, acting on CH or...	1	1	0.08	0.08108	Danio_rerio_DN929_c0_g1_i1.p1
94	GO:0008353	RNA polymerase II CTD heptapeptide repea...	1	1	0.08	0.08108	Danio_rerio_DN84605_c0_g1_i1.p1
95	GO:0008046	axon guidance receptor activity	1	1	0.08	0.08108	Danio_rerio_DN2582_c1_g2_i2.p1
96	GO:0071209	U7 snRNA binding	1	1	0.08	0.08108	Danio_rerio_DN776_c0_g1_i1.p1
97	GO:0004056	argininosuccinate lyase activity	1	1	0.08	0.08108	Danio_rerio_DN5046_c0_g1_i2.p1
98	GO:0004109	coproporphyrinogen oxidase activity	1	1	0.08	0.08108	Danio_rerio_DN3202_c0_g1_i1.p1
99	GO:0003896	DNA primase activity	1	1	0.08	0.08108	Danio_rerio_DN3353_c0_g1_i1.p1
100	GO:0017116	single-stranded DNA-dependent ATP-depend...	1	1	0.08	0.08108	Danio_rerio_DN20878_c0_g1_i2.p1
101	GO:0043024	ribosomal small subunit binding	1	1	0.08	0.08108	Danio_rerio_DN3261_c0_g1_i1.p1
102	GO:0004350	glutamate-5-semialdehyde dehydrogenase a...	1	1	0.08	0.08108	Danio_rerio_DN2381_c1_g1_i4.p1
103	GO:0008569	ATP-dependent microtubule motor activity...	1	1	0.08	0.08108	Danio_rerio_DN6456_c0_g2_i4.p1
104	GO:0050265	RNA uridylyltransferase activity	1	1	0.08	0.08108	Danio_rerio_DN2272_c0_g1_i4.p1
105	GO:0002953	5'-deoxynucleotidase activity	1	1	0.08	0.08108	Danio_rerio_DN5894_c0_g1_i1.p1
106	GO:0003886	DNA (cytosine-5-)-methyltransferase acti...	1	1	0.08	0.08108	Danio_rerio_DN3927_c0_g1_i4.p1
107	GO:0004590	orotidine-5'-phosphate decarboxylase act...	1	1	0.08	0.08108	Danio_rerio_DN7341_c0_g1_i1.p1
108	GO:0050333	thiamin-triphosphatase activity	1	1	0.08	0.08108	Danio_rerio_DN9165_c0_g1_i1.p1
109	GO:0042083	5,10-methylenetetrahydrofolate-dependent...	1	1	0.08	0.08108	Danio_rerio_DN79659_c0_g1_i1.p1
110	GO:0050220	prostaglandin-E synthase activity	1	1	0.08	0.08108	Danio_rerio_DN7499_c0_g1_i1.p1
111	GO:0004003	ATP-dependent DNA helicase activity	1	1	0.08	0.08108	Danio_rerio_DN20878_c0_g1_i2.p1
112	GO:0050567	glutaminyl-tRNA synthase (glutamine-hydr...	1	1	0.08	0.08108	Danio_rerio_DN11762_c0_g1_i2.p1
113	GO:0004349	glutamate 5-kinase activity	1	1	0.08	0.08108	Danio_rerio_DN2381_c1_g1_i4.p1
114	GO:0019948	SUMO activating enzyme activity	1	1	0.08	0.08108	Danio_rerio_DN5825_c3_g1_i1.p1
115	GO:0070035	purine NTP-dependent helicase activity	1	1	0.08	0.08108	Danio_rerio_DN20878_c0_g1_i2.p1
116	GO:0004588	orotate phosphoribosyltransferase activi...	1	1	0.08	0.08108	Danio_rerio_DN7341_c0_g1_i1.p1
117	GO:0047442	17-alpha-hydroxyprogesterone aldolase ac...	1	1	0.08	0.08108	Danio_rerio_DN2458_c0_g1_i10.p1
118	GO:0001163	RNA polymerase I regulatory region seque...	1	1	0.08	0.08108	Danio_rerio_DN3045_c0_g1_i3.p1
119	GO:0001164	RNA polymerase I CORE element sequence-s...	1	1	0.08	0.08108	Danio_rerio_DN3045_c0_g1_i3.p1
120	GO:0004799	thymidylate synthase activity	1	1	0.08	0.08108	Danio_rerio_DN79659_c0_g1_i1.p1
121	GO:0034584	piRNA binding	1	1	0.08	0.08108	Danio_rerio_DN21469_c0_g1_i1.p1
122	GO:0009019	tRNA (guanine-N1-)-methyltransferase act...	1	1	0.08	0.08108	Danio_rerio_DN16150_c0_g1_i3.p1
123	GO:0004508	steroid 17-alpha-monooxygenase activity	1	1	0.08	0.08108	Danio_rerio_DN2458_c0_g1_i10.p1
124	GO:0004476	mannose-6-phosphate isomerase activity	1	1	0.08	0.08108	Danio_rerio_DN13852_c0_g2_i12.p1
125	GO:0004423	iduronate-2-sulfatase activity	1	1	0.08	0.08108	Danio_rerio_DN1383_c0_g1_i2.p1
126	GO:0034511	U3 snoRNA binding	1	1	0.08	0.08108	Danio_rerio_DN1753_c0_g1_i1.p1
127	GO:1990939	ATP-dependent microtubule motor activity	1	1	0.08	0.08108	Danio_rerio_DN6456_c0_g2_i4.p1
128	GO:0030337	DNA polymerase processivity factor activ...	1	1	0.08	0.08108	Danio_rerio_DN78852_c2_g1_i1.p1
129	GO:0043998	H2A histone acetyltransferase activity	1	1	0.08	0.08108	Danio_rerio_DN6150_c0_g1_i4.p1
130	GO:0016300	tRNA (uracil) methyltransferase activity	1	1	0.08	0.08108	Danio_rerio_DN5039_c0_g1_i1.p1
131	GO:0004748	ribonucleoside-diphosphate reductase act...	1	1	0.08	0.08108	Danio_rerio_DN929_c0_g1_i1.p1
132	GO:0010485	H4 histone acetyltransferase activity	1	1	0.08	0.08108	Danio_rerio_DN6150_c0_g1_i4.p1
133	GO:0061731	ribonucleoside-diphosphate reductase act...	1	1	0.08	0.08108	Danio_rerio_DN929_c0_g1_i1.p1
134	GO:0001013	RNA polymerase I regulatory region DNA b...	1	1	0.08	0.08108	Danio_rerio_DN3045_c0_g1_i3.p1
135	GO:0001046	core promoter sequence-specific DNA bind...	1	1	0.08	0.08108	Danio_rerio_DN3045_c0_g1_i3.p1
136	GO:0001047	core promoter binding	1	1	0.08	0.08108	Danio_rerio_DN3045_c0_g1_i3.p1
137	GO:0019202	amino acid kinase activity	1	1	0.08	0.08108	Danio_rerio_DN2381_c1_g1_i4.p1
138	GO:0004163	diphosphomevalonate decarboxylase activi...	1	1	0.08	0.08108	Danio_rerio_DN3276_c0_g1_i1.p1
139	GO:0008139	nuclear localization sequence binding	1	1	0.08	0.08108	Danio_rerio_DN43896_c0_g1_i8.p1
140	GO:0004170	dUTP diphosphatase activity	1	1	0.08	0.08108	Danio_rerio_DN1641_c0_g1_i2.p1
141	GO:0016426	tRNA (adenine) methyltransferase activit...	1	1	0.08	0.08108	Danio_rerio_DN79283_c0_g1_i1.p1
142	GO:0016427	tRNA (cytosine) methyltransferase activi...	1	1	0.08	0.08108	Danio_rerio_DN874_c0_g1_i5.p1
143	GO:0016428	tRNA (cytosine-5-)-methyltransferase act...	1	1	0.08	0.08108	Danio_rerio_DN874_c0_g1_i5.p1
144	GO:0016429	tRNA (adenine-N1-)-methyltransferase act...	1	1	0.08	0.08108	Danio_rerio_DN79283_c0_g1_i1.p1
145	GO:0003688	DNA replication origin binding	1	1	0.08	0.08108	Danio_rerio_DN72858_c0_g1_i1.p1
146	GO:0031071	cysteine desulfurase activity	1	1	0.08	0.08108	Danio_rerio_DN5043_c0_g1_i1.p1
147	GO:0043142	single-stranded DNA-dependent ATPase act...	1	1	0.08	0.08108	Danio_rerio_DN20878_c0_g1_i2.p1
148	GO:0016785	transferase activity, transferring selen...	1	1	0.08	0.08108	Danio_rerio_DN84701_c0_g1_i1.p1
149	GO:0004113	2',3'-cyclic-nucleotide 3'-phosphodieste...	1	1	0.08	0.08108	Danio_rerio_DN2230_c0_g1_i6.p1
150	GO:0005092	GDP-dissociation inhibitor activity	13	3	1.05	0.08242	c("Danio_rerio_DN2236_c0_g2_i1.p1", "Danio_rerio_DN3121_c1_g1_i4.p1", "Danio_rerio_DN858_c0_g1_i5.p1")
151	GO:0005247	voltage-gated chloride channel activity	13	3	1.05	0.08242	c("Danio_rerio_DN21968_c0_g1_i2.p1", "Danio_rerio_DN2797_c1_g4_i2.p1", "Danio_rerio_DN3214_c10_g1_i1.p1")
152	GO:0003887	DNA-directed DNA polymerase activity	21	4	1.7	0.08507	c("Danio_rerio_DN1116_c4_g1_i1.p1", "Danio_rerio_DN398_c1_g1_i1.p1", "Danio_rerio_DN4218_c0_g1_i2.p1", "Danio_rerio_DN6362_c0_g1_i1.p1")
153	GO:0046983	protein dimerization activity	364	37	29.51	0.09081	c("Danio_rerio_DN10085_c0_g1_i12.p1", "Danio_rerio_DN1083_c4_g1_i1.p1", "Danio_rerio_DN13507_c0_g1_i4.p1", "Danio_rerio_DN16257_c0_g1_i1.p1", "Danio_rerio_DN1712_c2_g1_i1.p1", "Danio_rerio_DN1951_c0_g1_i3.p1", "Danio_rerio_DN2070_c0_g2_i1.p1", "Danio_rerio_DN2070_c0_g2_i2.p1", "Danio_rerio_DN2254_c0_g1_i2.p1", "Danio_rerio_DN2609_c0_g1_i1.p1", "Danio_rerio_DN2664_c2_g1_i2.p1", "Danio_rerio_DN2852…
154	GO:0003682	chromatin binding	30	5	2.43	0.09118	c("Danio_rerio_DN308_c0_g1_i4.p1", "Danio_rerio_DN3927_c0_g1_i4.p1", "Danio_rerio_DN4565_c0_g2_i1.p1", "Danio_rerio_DN834_c0_g1_i2.p1", "Danio_rerio_DN834_c0_g2_i1.p1")
155	GO:0004842	ubiquitin-protein transferase activity	212	23	17.19	0.09324	c("Danio_rerio_DN110_c1_g1_i4.p1", "Danio_rerio_DN13932_c0_g1_i6.p1", "Danio_rerio_DN1433_c0_g1_i1.p1", "Danio_rerio_DN14623_c0_g1_i11.p1", "Danio_rerio_DN1508_c2_g1_i2.p1", "Danio_rerio_DN1537_c0_g1_i1.p1", "Danio_rerio_DN1537_c0_g1_i6.p1", "Danio_rerio_DN16207_c1_g1_i1.p1", "Danio_rerio_DN229_c0_g2_i2.p1", "Danio_rerio_DN2416_c0_g1_i1.p1", "Danio_rerio_DN2857_c0_g1_i1.p1", "Danio_rerio_DN3114_c…
156	GO:0035639	purine ribonucleoside triphosphate bindi...	2335	206	189.33	0.09635	c("Danio_rerio_DN1_c2_g1_i3.p1", "Danio_rerio_DN10144_c0_g2_i1.p1", "Danio_rerio_DN10263_c0_g1_i5.p1", "Danio_rerio_DN10263_c0_g1_i7.p1", "Danio_rerio_DN10514_c0_g1_i1.p1", "Danio_rerio_DN1053_c0_g1_i2.p1", "Danio_rerio_DN10751_c0_g1_i4.p1", "Danio_rerio_DN10876_c0_g1_i1.p1", "Danio_rerio_DN10927_c0_g4_i5.p1", "Danio_rerio_DN10938_c0_g2_i2.p1", "Danio_rerio_DN1114_c3_g1_i3.p1", "Danio_rerio_DN113…
157	GO:0008408	3'-5' exonuclease activity	22	4	1.78	0.09761	c("Danio_rerio_DN40_c4_g1_i3.p1", "Danio_rerio_DN503_c0_g1_i5.p1", "Danio_rerio_DN669_c0_g1_i5.p1", "Danio_rerio_DN7142_c1_g1_i1.p1")
158	GO:0004000	adenosine deaminase activity	14	3	1.14	0.09881	c("Danio_rerio_DN3219_c12_g1_i1.p1", "Danio_rerio_DN4290_c0_g1_i2.p1", "Danio_rerio_DN4290_c0_g1_i4.p1")
159	GO:0004386	helicase activity	56	16	4.54	0.09993	c("Danio_rerio_DN10876_c0_g1_i1.p1", "Danio_rerio_DN1442_c0_g1_i1.p1", "Danio_rerio_DN1670_c0_g1_i1.p1", "Danio_rerio_DN1943_c0_g1_i1.p1", "Danio_rerio_DN1943_c0_g1_i3.p1", "Danio_rerio_DN20878_c0_g1_i2.p1", "Danio_rerio_DN2148_c0_g1_i1.p1", "Danio_rerio_DN3002_c0_g1_i5.p1", "Danio_rerio_DN3126_c0_g2_i1.p1", "Danio_rerio_DN33910_c0_g1_i1.p1", "Danio_rerio_DN416_c0_g3_i11.p1", "Danio_rerio_DN4894_…
160	GO:0046982	protein heterodimerization activity	150	17	12.16	0.10020	c("Danio_rerio_DN1083_c4_g1_i1.p1", "Danio_rerio_DN13507_c0_g1_i4.p1", "Danio_rerio_DN16257_c0_g1_i1.p1", "Danio_rerio_DN2070_c0_g2_i1.p1", "Danio_rerio_DN2070_c0_g2_i2.p1", "Danio_rerio_DN2664_c2_g1_i2.p1", "Danio_rerio_DN30117_c0_g1_i1.p1", "Danio_rerio_DN4153_c0_g1_i1.p1", "Danio_rerio_DN4188_c0_g1_i1.p1", "Danio_rerio_DN4781_c0_g1_i1.p1", "Danio_rerio_DN4876_c0_g1_i1.p1", "Danio_rerio_DN520_c…
161	GO:0016714	oxidoreductase activity, acting on paire...	7	2	0.57	0.10497	c("Danio_rerio_DN14986_c0_g2_i1.p1", "Danio_rerio_DN3190_c0_g1_i1.p1")
162	GO:0004064	arylesterase activity	7	2	0.57	0.10497	c("Danio_rerio_DN2072_c0_g1_i13.p1", "Danio_rerio_DN2072_c0_g1_i25.p1")
163	GO:0017128	phospholipid scramblase activity	7	2	0.57	0.10497	c("Danio_rerio_DN2849_c0_g1_i4.p1", "Danio_rerio_DN8934_c0_g1_i1.p2")
164	GO:0016884	carbon-nitrogen ligase activity, with gl...	7	2	0.57	0.10497	c("Danio_rerio_DN11762_c0_g1_i2.p1", "Danio_rerio_DN9901_c0_g1_i4.p1")
165	GO:0004549	tRNA-specific ribonuclease activity	7	2	0.57	0.10497	c("Danio_rerio_DN10171_c0_g1_i2.p1", "Danio_rerio_DN733_c3_g1_i2.p1")
166	GO:0016893	endonuclease activity, active with eithe...	27	7	2.19	0.11043	c("Danio_rerio_DN10171_c0_g1_i2.p1", "Danio_rerio_DN12087_c0_g1_i1.p1", "Danio_rerio_DN1381_c1_g1_i1.p1", "Danio_rerio_DN20878_c0_g1_i2.p1", "Danio_rerio_DN2956_c0_g1_i5.p1", "Danio_rerio_DN4849_c0_g1_i3.p1", "Danio_rerio_DN84152_c0_g1_i1.p1")
167	GO:0016891	endoribonuclease activity, producing 5'-...	23	4	1.86	0.11096	c("Danio_rerio_DN10171_c0_g1_i2.p1", "Danio_rerio_DN12087_c0_g1_i1.p1", "Danio_rerio_DN4849_c0_g1_i3.p1", "Danio_rerio_DN84152_c0_g1_i1.p1")
168	GO:0008168	methyltransferase activity	206	30	16.7	0.11244	c("Danio_rerio_DN10790_c0_g3_i2.p1", "Danio_rerio_DN1287_c0_g1_i1.p1", "Danio_rerio_DN1448_c0_g1_i2.p1", "Danio_rerio_DN1491_c0_g1_i2.p1", "Danio_rerio_DN16150_c0_g1_i3.p1", "Danio_rerio_DN17533_c0_g1_i2.p1", "Danio_rerio_DN20924_c0_g1_i2.p1", "Danio_rerio_DN2384_c0_g1_i4.p1", "Danio_rerio_DN2960_c2_g1_i1.p1", "Danio_rerio_DN3214_c1_g1_i3.p1", "Danio_rerio_DN339_c0_g1_i5.p1", "Danio_rerio_DN3427_…
169	GO:0015491	cation:cation antiporter activity	32	5	2.59	0.11307	c("Danio_rerio_DN16710_c0_g1_i2.p1", "Danio_rerio_DN343_c0_g1_i5.p1", "Danio_rerio_DN343_c0_g1_i8.p1", "Danio_rerio_DN5858_c0_g1_i5.p1", "Danio_rerio_DN7305_c0_g1_i3.p1")
170	GO:0008173	RNA methyltransferase activity	26	7	2.11	0.11587	c("Danio_rerio_DN16150_c0_g1_i3.p1", "Danio_rerio_DN20924_c0_g1_i2.p1", "Danio_rerio_DN5002_c5_g1_i1.p1", "Danio_rerio_DN5039_c0_g1_i1.p1", "Danio_rerio_DN6610_c0_g1_i1.p1", "Danio_rerio_DN79283_c0_g1_i1.p1", "Danio_rerio_DN874_c0_g1_i5.p1")
171	GO:0140103	catalytic activity, acting on a glycopro...	15	3	1.22	0.11640	c("Danio_rerio_DN12549_c1_g3_i2.p1", "Danio_rerio_DN3625_c0_g1_i1.p1", "Danio_rerio_DN3811_c0_g2_i1.p1")
172	GO:1901618	organic hydroxy compound transmembrane t...	15	3	1.22	0.11640	c("Danio_rerio_DN239_c0_g1_i1.p1", "Danio_rerio_DN3278_c0_g1_i4.p1", "Danio_rerio_DN5325_c0_g1_i8.p2")
173	GO:0032555	purine ribonucleotide binding	2366	207	191.84	0.11978	c("Danio_rerio_DN1_c2_g1_i3.p1", "Danio_rerio_DN10144_c0_g2_i1.p1", "Danio_rerio_DN10263_c0_g1_i5.p1", "Danio_rerio_DN10263_c0_g1_i7.p1", "Danio_rerio_DN10514_c0_g1_i1.p1", "Danio_rerio_DN1053_c0_g1_i2.p1", "Danio_rerio_DN10751_c0_g1_i4.p1", "Danio_rerio_DN10876_c0_g1_i1.p1", "Danio_rerio_DN10927_c0_g4_i5.p1", "Danio_rerio_DN10938_c0_g2_i2.p1", "Danio_rerio_DN1114_c3_g1_i3.p1", "Danio_rerio_DN113…
174	GO:0016741	transferase activity, transferring one-c...	218	31	17.68	0.12218	c("Danio_rerio_DN10790_c0_g3_i2.p1", "Danio_rerio_DN1287_c0_g1_i1.p1", "Danio_rerio_DN1448_c0_g1_i2.p1", "Danio_rerio_DN1491_c0_g1_i2.p1", "Danio_rerio_DN16150_c0_g1_i3.p1", "Danio_rerio_DN17533_c0_g1_i2.p1", "Danio_rerio_DN1807_c0_g1_i4.p1", "Danio_rerio_DN20924_c0_g1_i2.p1", "Danio_rerio_DN2384_c0_g1_i4.p1", "Danio_rerio_DN2960_c2_g1_i1.p1", "Danio_rerio_DN3214_c1_g1_i3.p1", "Danio_rerio_DN339_…
175	GO:0045296	cadherin binding	8	2	0.65	0.13268	c("Danio_rerio_DN789_c0_g1_i6.p1", "Danio_rerio_DN895_c0_g1_i6.p1")
176	GO:0019136	deoxynucleoside kinase activity	8	2	0.65	0.13268	c("Danio_rerio_DN141_c1_g1_i3.p1", "Danio_rerio_DN4627_c0_g1_i1.p1")
177	GO:0015129	lactate transmembrane transporter activi...	8	2	0.65	0.13268	c("Danio_rerio_DN239_c0_g1_i1.p1", "Danio_rerio_DN5325_c0_g1_i8.p2")
178	GO:0003724	RNA helicase activity	8	2	0.65	0.13268	c("Danio_rerio_DN1943_c0_g1_i1.p1", "Danio_rerio_DN1943_c0_g1_i3.p1")
179	GO:0003924	GTPase activity	390	38	31.62	0.13619	c("Danio_rerio_DN10263_c0_g1_i5.p1", "Danio_rerio_DN10263_c0_g1_i7.p1", "Danio_rerio_DN10514_c0_g1_i1.p1", "Danio_rerio_DN113_c1_g1_i1.p1", "Danio_rerio_DN11797_c0_g1_i1.p1", "Danio_rerio_DN13040_c0_g1_i1.p1", "Danio_rerio_DN1404_c1_g2_i2.p1", "Danio_rerio_DN144_c0_g1_i14.p1", "Danio_rerio_DN157_c1_g1_i1.p1", "Danio_rerio_DN15869_c0_g1_i1.p1", "Danio_rerio_DN170_c0_g2_i1.p1", "Danio_rerio_DN17466…
180	GO:0004521	endoribonuclease activity	34	5	2.76	0.13722	c("Danio_rerio_DN10171_c0_g1_i2.p1", "Danio_rerio_DN12087_c0_g1_i1.p1", "Danio_rerio_DN4849_c0_g1_i3.p1", "Danio_rerio_DN733_c3_g1_i2.p1", "Danio_rerio_DN84152_c0_g1_i1.p1")
181	GO:0032553	ribonucleotide binding	2379	207	192.9	0.13778	c("Danio_rerio_DN1_c2_g1_i3.p1", "Danio_rerio_DN10144_c0_g2_i1.p1", "Danio_rerio_DN10263_c0_g1_i5.p1", "Danio_rerio_DN10263_c0_g1_i7.p1", "Danio_rerio_DN10514_c0_g1_i1.p1", "Danio_rerio_DN1053_c0_g1_i2.p1", "Danio_rerio_DN10751_c0_g1_i4.p1", "Danio_rerio_DN10876_c0_g1_i1.p1", "Danio_rerio_DN10927_c0_g4_i5.p1", "Danio_rerio_DN10938_c0_g2_i2.p1", "Danio_rerio_DN1114_c3_g1_i3.p1", "Danio_rerio_DN113…
182	GO:0016859	cis-trans isomerase activity	44	6	3.57	0.14278	c("Danio_rerio_DN10939_c0_g1_i1.p1", "Danio_rerio_DN1783_c0_g1_i3.p1", "Danio_rerio_DN3114_c0_g1_i1.p1", "Danio_rerio_DN3911_c0_g1_i1.p1", "Danio_rerio_DN6791_c0_g1_i1.p1", "Danio_rerio_DN6791_c0_g1_i2.p1")
183	GO:0003755	peptidyl-prolyl cis-trans isomerase acti...	44	6	3.57	0.14278	c("Danio_rerio_DN10939_c0_g1_i1.p1", "Danio_rerio_DN1783_c0_g1_i3.p1", "Danio_rerio_DN3114_c0_g1_i1.p1", "Danio_rerio_DN3911_c0_g1_i1.p1", "Danio_rerio_DN6791_c0_g1_i1.p1", "Danio_rerio_DN6791_c0_g1_i2.p1")
184	GO:0017076	purine nucleotide binding	2384	207	193.3	0.14516	c("Danio_rerio_DN1_c2_g1_i3.p1", "Danio_rerio_DN10144_c0_g2_i1.p1", "Danio_rerio_DN10263_c0_g1_i5.p1", "Danio_rerio_DN10263_c0_g1_i7.p1", "Danio_rerio_DN10514_c0_g1_i1.p1", "Danio_rerio_DN1053_c0_g1_i2.p1", "Danio_rerio_DN10751_c0_g1_i4.p1", "Danio_rerio_DN10876_c0_g1_i1.p1", "Danio_rerio_DN10927_c0_g4_i5.p1", "Danio_rerio_DN10938_c0_g2_i2.p1", "Danio_rerio_DN1114_c3_g1_i3.p1", "Danio_rerio_DN113…
185	GO:0005451	monovalent cation:proton antiporter acti...	17	3	1.38	0.15462	c("Danio_rerio_DN16710_c0_g1_i2.p1", "Danio_rerio_DN343_c0_g1_i5.p1", "Danio_rerio_DN343_c0_g1_i8.p1")
186	GO:0015385	sodium:proton antiporter activity	17	3	1.38	0.15462	c("Danio_rerio_DN16710_c0_g1_i2.p1", "Danio_rerio_DN343_c0_g1_i5.p1", "Danio_rerio_DN343_c0_g1_i8.p1")
187	GO:0005254	chloride channel activity	17	3	1.38	0.15462	c("Danio_rerio_DN21968_c0_g1_i2.p1", "Danio_rerio_DN2797_c1_g4_i2.p1", "Danio_rerio_DN3214_c10_g1_i1.p1")
188	GO:0016774	phosphotransferase activity, carboxyl gr...	2	1	0.16	0.15560	Danio_rerio_DN2381_c1_g1_i4.p1
189	GO:0016723	oxidoreductase activity, oxidizing metal...	2	1	0.16	0.15560	Danio_rerio_DN2570_c0_g1_i1.p1
190	GO:0016725	oxidoreductase activity, acting on CH or...	2	1	0.16	0.15560	Danio_rerio_DN929_c0_g1_i1.p1
191	GO:0003983	UTP:glucose-1-phosphate uridylyltransfer...	2	1	0.16	0.15560	Danio_rerio_DN101_c2_g1_i3.p1
192	GO:0008297	single-stranded DNA exodeoxyribonuclease...	2	1	0.16	0.15560	Danio_rerio_DN5048_c0_g1_i2.p1
193	GO:0016713	oxidoreductase activity, acting on paire...	2	1	0.16	0.15560	Danio_rerio_DN4035_c0_g1_i1.p1
194	GO:0019781	NEDD8 activating enzyme activity	2	1	0.16	0.15560	Danio_rerio_DN2830_c0_g1_i1.p1
195	GO:0008386	cholesterol monooxygenase (side-chain-cl...	2	1	0.16	0.15560	Danio_rerio_DN4035_c0_g1_i1.p1
196	GO:0003918	DNA topoisomerase type II (ATP-hydrolyzi...	2	1	0.16	0.15560	Danio_rerio_DN1879_c0_g1_i4.p1
197	GO:0070063	RNA polymerase binding	2	1	0.16	0.15560	Danio_rerio_DN7900_c0_g1_i5.p1
198	GO:0004803	transposase activity	2	1	0.16	0.15560	Danio_rerio_DN889_c0_g1_i2.p1
199	GO:0004807	triose-phosphate isomerase activity	2	1	0.16	0.15560	Danio_rerio_DN73283_c0_g1_i1.p1
200	GO:0051748	UTP-monosaccharide-1-phosphate uridylylt...	2	1	0.16	0.15560	Danio_rerio_DN101_c2_g1_i3.p1
201	GO:0004033	aldo-keto reductase (NADP) activity	2	1	0.16	0.15560	Danio_rerio_DN1241_c0_g1_i1.p1
202	GO:0140223	general transcription initiation factor ...	2	1	0.16	0.15560	Danio_rerio_DN1083_c4_g1_i1.p1
203	GO:0004342	glucosamine-6-phosphate deaminase activi...	2	1	0.16	0.15560	Danio_rerio_DN8_c2_g1_i1.p1
204	GO:0008494	translation activator activity	2	1	0.16	0.15560	Danio_rerio_DN5691_c0_g1_i4.p1
205	GO:0000293	ferric-chelate reductase activity	2	1	0.16	0.15560	Danio_rerio_DN2570_c0_g1_i1.p1
206	GO:0004335	galactokinase activity	2	1	0.16	0.15560	Danio_rerio_DN27745_c0_g1_i1.p1
207	GO:0003830	beta-1,4-mannosylglycoprotein 4-beta-N-a...	2	1	0.16	0.15560	Danio_rerio_DN12549_c1_g3_i2.p1
208	GO:0016882	cyclo-ligase activity	2	1	0.16	0.15560	Danio_rerio_DN1807_c0_g1_i4.p1
209	GO:0008455	alpha-1,6-mannosylglycoprotein 2-beta-N-...	2	1	0.16	0.15560	Danio_rerio_DN3625_c0_g1_i1.p1
210	GO:0001735	prenylcysteine oxidase activity	2	1	0.16	0.15560	Danio_rerio_DN504_c6_g1_i3.p1
211	GO:0004510	tryptophan 5-monooxygenase activity	2	1	0.16	0.15560	Danio_rerio_DN14986_c0_g2_i1.p1
212	GO:0008479	queuine tRNA-ribosyltransferase activity	2	1	0.16	0.15560	Danio_rerio_DN5115_c0_g1_i1.p1
213	GO:0042284	sphingolipid delta-4 desaturase activity	2	1	0.16	0.15560	Danio_rerio_DN773_c0_g2_i2.p1
214	GO:0000213	tRNA-intron endonuclease activity	2	1	0.16	0.15560	Danio_rerio_DN733_c3_g1_i2.p1
215	GO:0015114	phosphate ion transmembrane transporter ...	2	1	0.16	0.15560	Danio_rerio_DN2242_c1_g1_i1.p1
216	GO:0061505	DNA topoisomerase II activity	2	1	0.16	0.15560	Danio_rerio_DN1879_c0_g1_i4.p1
217	GO:0016251	RNA polymerase II general transcription ...	2	1	0.16	0.15560	Danio_rerio_DN1083_c4_g1_i1.p1
218	GO:0015054	gastrin receptor activity	2	1	0.16	0.15560	Danio_rerio_DN28032_c0_g1_i2.p1
219	GO:0030228	lipoprotein particle receptor activity	2	1	0.16	0.15560	Danio_rerio_DN1388_c0_g1_i3.p1
220	GO:0030229	very-low-density lipoprotein particle re...	2	1	0.16	0.15560	Danio_rerio_DN1388_c0_g1_i3.p1
221	GO:0004663	Rab geranylgeranyltransferase activity	2	1	0.16	0.15560	Danio_rerio_DN1153_c0_g2_i1.p1
222	GO:0004641	phosphoribosylformylglycinamidine cyclo-...	2	1	0.16	0.15560	Danio_rerio_DN1807_c0_g1_i4.p1
223	GO:0004644	phosphoribosylglycinamide formyltransfer...	2	1	0.16	0.15560	Danio_rerio_DN1807_c0_g1_i4.p1
224	GO:0004637	phosphoribosylamine-glycine ligase activ...	2	1	0.16	0.15560	Danio_rerio_DN1807_c0_g1_i4.p1
225	GO:0003720	telomerase activity	2	1	0.16	0.15560	Danio_rerio_DN10440_c0_g1_i2.p1
226	GO:0003721	telomerase RNA reverse transcriptase act...	2	1	0.16	0.15560	Danio_rerio_DN10440_c0_g1_i2.p1
227	GO:0043175	RNA polymerase core enzyme binding	2	1	0.16	0.15560	Danio_rerio_DN7900_c0_g1_i5.p1
228	GO:0052650	NADP-retinol dehydrogenase activity	2	1	0.16	0.15560	Danio_rerio_DN1241_c0_g1_i1.p1
229	GO:0008106	alcohol dehydrogenase (NADP+) activity	2	1	0.16	0.15560	Danio_rerio_DN1241_c0_g1_i1.p1
230	GO:0048306	calcium-dependent protein binding	2	1	0.16	0.15560	Danio_rerio_DN15905_c0_g1_i3.p1
231	GO:0003964	RNA-directed DNA polymerase activity	2	1	0.16	0.15560	Danio_rerio_DN10440_c0_g1_i2.p1
232	GO:0016405	CoA-ligase activity	9	2	0.73	0.16178	c("Danio_rerio_DN23120_c0_g1_i1.p1", "Danio_rerio_DN3418_c0_g2_i2.p1")
233	GO:0003916	DNA topoisomerase activity	9	2	0.73	0.16178	c("Danio_rerio_DN1879_c0_g1_i4.p1", "Danio_rerio_DN465_c1_g1_i2.p1")
234	GO:0005337	nucleoside transmembrane transporter act...	9	2	0.73	0.16178	c("Danio_rerio_DN23049_c0_g1_i1.p2", "Danio_rerio_DN3071_c0_g1_i1.p1")
235	GO:0015298	solute:cation antiporter activity	36	5	2.92	0.16343	c("Danio_rerio_DN16710_c0_g1_i2.p1", "Danio_rerio_DN343_c0_g1_i5.p1", "Danio_rerio_DN343_c0_g1_i8.p1", "Danio_rerio_DN5858_c0_g1_i5.p1", "Danio_rerio_DN7305_c0_g1_i3.p1")
236	GO:0003729	mRNA binding	46	6	3.73	0.16598	c("Danio_rerio_DN1362_c0_g1_i3.p1", "Danio_rerio_DN1714_c0_g1_i1.p1", "Danio_rerio_DN2272_c0_g1_i4.p1", "Danio_rerio_DN2292_c0_g1_i4.p1", "Danio_rerio_DN38_c4_g1_i1.p1", "Danio_rerio_DN5691_c0_g1_i4.p1")
237	GO:0005003	ephrin receptor activity	18	3	1.46	0.17502	c("Danio_rerio_DN3861_c0_g1_i2.p1", "Danio_rerio_DN5636_c0_g1_i5.p1", "Danio_rerio_DN7701_c0_g1_i4.p1")
238	GO:0061659	ubiquitin-like protein ligase activity	57	7	4.62	0.17659	c("Danio_rerio_DN13932_c0_g1_i6.p1", "Danio_rerio_DN14623_c0_g1_i11.p1", "Danio_rerio_DN1508_c2_g1_i2.p1", "Danio_rerio_DN2416_c0_g1_i1.p1", "Danio_rerio_DN3828_c0_g1_i1.p1", "Danio_rerio_DN4576_c0_g1_i1.p1", "Danio_rerio_DN828_c2_g1_i3.p1")
239	GO:0061630	ubiquitin protein ligase activity	57	7	4.62	0.17659	c("Danio_rerio_DN13932_c0_g1_i6.p1", "Danio_rerio_DN14623_c0_g1_i11.p1", "Danio_rerio_DN1508_c2_g1_i2.p1", "Danio_rerio_DN2416_c0_g1_i1.p1", "Danio_rerio_DN3828_c0_g1_i1.p1", "Danio_rerio_DN4576_c0_g1_i1.p1", "Danio_rerio_DN828_c2_g1_i3.p1")
240	GO:0099516	ion antiporter activity	37	5	3	0.17722	c("Danio_rerio_DN16710_c0_g1_i2.p1", "Danio_rerio_DN343_c0_g1_i5.p1", "Danio_rerio_DN343_c0_g1_i8.p1", "Danio_rerio_DN5858_c0_g1_i5.p1", "Danio_rerio_DN7305_c0_g1_i3.p1")
241	GO:0004722	protein serine/threonine phosphatase act...	37	5	3	0.17722	c("Danio_rerio_DN1487_c1_g2_i1.p1", "Danio_rerio_DN5177_c0_g2_i1.p1", "Danio_rerio_DN699_c0_g2_i1.p1", "Danio_rerio_DN7509_c0_g1_i2.p1", "Danio_rerio_DN7900_c0_g1_i5.p1")
242	GO:0042803	protein homodimerization activity	28	4	2.27	0.18804	c("Danio_rerio_DN28528_c0_g1_i1.p1", "Danio_rerio_DN290_c2_g1_i1.p1", "Danio_rerio_DN7318_c0_g3_i1.p1", "Danio_rerio_DN883_c1_g1_i15.p1")
243	GO:0016757	transferase activity, transferring glyco...	347	33	28.14	0.19124	c("Danio_rerio_DN10475_c0_g1_i17.p1", "Danio_rerio_DN10475_c0_g1_i22.p1", "Danio_rerio_DN10475_c0_g1_i3.p1", "Danio_rerio_DN1066_c0_g1_i2.p1", "Danio_rerio_DN1102_c3_g1_i3.p1", "Danio_rerio_DN11583_c0_g1_i4.p1", "Danio_rerio_DN12549_c1_g3_i2.p1", "Danio_rerio_DN13025_c0_g1_i1.p1", "Danio_rerio_DN1580_c0_g1_i3.p1", "Danio_rerio_DN1800_c0_g1_i4.p1", "Danio_rerio_DN1882_c0_g1_i2.p1", "Danio_rerio_DN…
244	GO:0008242	omega peptidase activity	10	2	0.81	0.19187	c("Danio_rerio_DN239_c0_g3_i1.p1", "Danio_rerio_DN891_c1_g1_i3.p1")
245	GO:0016864	intramolecular oxidoreductase activity, ...	10	2	0.81	0.19187	c("Danio_rerio_DN2187_c0_g1_i3.p1", "Danio_rerio_DN265_c1_g1_i1.p1")
246	GO:0016878	acid-thiol ligase activity	10	2	0.81	0.19187	c("Danio_rerio_DN23120_c0_g1_i1.p1", "Danio_rerio_DN3418_c0_g2_i2.p1")
247	GO:0034237	protein kinase A regulatory subunit bind...	10	2	0.81	0.19187	c("Danio_rerio_DN1617_c0_g1_i1.p1", "Danio_rerio_DN7616_c0_g1_i2.p1")
248	GO:0008641	ubiquitin-like modifier activating enzym...	10	2	0.81	0.19187	c("Danio_rerio_DN2830_c0_g1_i1.p1", "Danio_rerio_DN5825_c3_g1_i1.p1")
249	GO:0003756	protein disulfide isomerase activity	10	2	0.81	0.19187	c("Danio_rerio_DN2187_c0_g1_i3.p1", "Danio_rerio_DN265_c1_g1_i1.p1")
250	GO:0003951	NAD+ kinase activity	19	3	1.54	0.19610	c("Danio_rerio_DN11535_c0_g1_i1.p1", "Danio_rerio_DN3336_c0_g2_i14.p1", "Danio_rerio_DN4221_c0_g2_i1.p1")
251	GO:0003684	damaged DNA binding	19	3	1.54	0.19610	c("Danio_rerio_DN10256_c0_g1_i14.p1", "Danio_rerio_DN2803_c5_g1_i1.p1", "Danio_rerio_DN95255_c0_g1_i1.p1")
252	GO:0016788	hydrolase activity, acting on ester bond...	711	82	57.65	0.20245	c("Danio_rerio_DN10112_c0_g1_i5.p1", "Danio_rerio_DN10171_c0_g1_i2.p1", "Danio_rerio_DN10223_c0_g1_i2.p4", "Danio_rerio_DN10543_c0_g1_i4.p1", "Danio_rerio_DN10893_c0_g1_i13.p1", "Danio_rerio_DN11650_c0_g1_i3.p1", "Danio_rerio_DN11753_c0_g1_i1.p1", "Danio_rerio_DN12050_c0_g1_i1.p1", "Danio_rerio_DN12087_c0_g1_i1.p1", "Danio_rerio_DN1299_c0_g1_i5.p1", "Danio_rerio_DN1368_c0_g1_i2.p1", "Danio_rerio_…
253	GO:0097367	carbohydrate derivative binding	2456	210	199.14	0.20528	c("Danio_rerio_DN1_c2_g1_i3.p1", "Danio_rerio_DN10144_c0_g2_i1.p1", "Danio_rerio_DN10263_c0_g1_i5.p1", "Danio_rerio_DN10263_c0_g1_i7.p1", "Danio_rerio_DN10514_c0_g1_i1.p1", "Danio_rerio_DN1053_c0_g1_i2.p1", "Danio_rerio_DN10751_c0_g1_i4.p1", "Danio_rerio_DN10876_c0_g1_i1.p1", "Danio_rerio_DN10927_c0_g4_i5.p1", "Danio_rerio_DN10938_c0_g2_i2.p1", "Danio_rerio_DN1114_c3_g1_i3.p1", "Danio_rerio_DN113…
254	GO:0008308	voltage-gated anion channel activity	20	3	1.62	0.21776	c("Danio_rerio_DN21968_c0_g1_i2.p1", "Danio_rerio_DN2797_c1_g4_i2.p1", "Danio_rerio_DN3214_c10_g1_i1.p1")
255	GO:0019905	syntaxin binding	20	3	1.62	0.21776	c("Danio_rerio_DN11293_c0_g1_i16.p2", "Danio_rerio_DN12818_c0_g1_i2.p1", "Danio_rerio_DN5507_c0_g1_i7.p1")
256	GO:0003873	6-phosphofructo-2-kinase activity	11	2	0.89	0.22259	c("Danio_rerio_DN12780_c2_g1_i1.p1", "Danio_rerio_DN1350_c0_g1_i2.p1")
257	GO:0015108	chloride transmembrane transporter activ...	30	4	2.43	0.22268	c("Danio_rerio_DN21968_c0_g1_i2.p1", "Danio_rerio_DN2797_c1_g4_i2.p1", "Danio_rerio_DN3214_c10_g1_i1.p1", "Danio_rerio_DN3596_c0_g1_i11.p1")
258	GO:0019239	deaminase activity	30	4	2.43	0.22268	c("Danio_rerio_DN3219_c12_g1_i1.p1", "Danio_rerio_DN4290_c0_g1_i2.p1", "Danio_rerio_DN4290_c0_g1_i4.p1", "Danio_rerio_DN8_c2_g1_i1.p1")
259	GO:0004844	uracil DNA N-glycosylase activity	3	1	0.24	0.22407	Danio_rerio_DN4833_c0_g1_i2.p1
260	GO:0017110	nucleoside-diphosphatase activity	3	1	0.24	0.22407	Danio_rerio_DN5875_c0_g1_i1.p1
261	GO:0043047	single-stranded telomeric DNA binding	3	1	0.24	0.22407	Danio_rerio_DN4465_c0_g1_i4.p1
262	GO:0008568	microtubule-severing ATPase activity	3	1	0.24	0.22407	Danio_rerio_DN1940_c0_g1_i1.p1
263	GO:0097506	deaminated base DNA N-glycosylase activi...	3	1	0.24	0.22407	Danio_rerio_DN4833_c0_g1_i2.p1
264	GO:0017069	snRNA binding	3	1	0.24	0.22407	Danio_rerio_DN776_c0_g1_i1.p1
265	GO:0004336	galactosylceramidase activity	3	1	0.24	0.22407	Danio_rerio_DN435_c0_g1_i2.p1
266	GO:0004565	beta-galactosidase activity	3	1	0.24	0.22407	Danio_rerio_DN4357_c0_g1_i7.p1
267	GO:0015925	galactosidase activity	3	1	0.24	0.22407	Danio_rerio_DN4357_c0_g1_i7.p1
268	GO:0004525	ribonuclease III activity	3	1	0.24	0.22407	Danio_rerio_DN12087_c0_g1_i1.p1
269	GO:0047429	nucleoside-triphosphate diphosphatase ac...	3	1	0.24	0.22407	Danio_rerio_DN1641_c0_g1_i2.p1
270	GO:0033829	O-fucosylpeptide 3-beta-N-acetylglucosam...	3	1	0.24	0.22407	Danio_rerio_DN1995_c4_g2_i1.p1
271	GO:0005094	Rho GDP-dissociation inhibitor activity	3	1	0.24	0.22407	Danio_rerio_DN3121_c1_g1_i4.p1
272	GO:0098847	sequence-specific single stranded DNA bi...	3	1	0.24	0.22407	Danio_rerio_DN4465_c0_g1_i4.p1
273	GO:0004797	thymidine kinase activity	3	1	0.24	0.22407	Danio_rerio_DN141_c1_g1_i3.p1
274	GO:0004470	malic enzyme activity	3	1	0.24	0.22407	Danio_rerio_DN2543_c0_g1_i5.p1
275	GO:0004471	malate dehydrogenase (decarboxylating) (...	3	1	0.24	0.22407	Danio_rerio_DN2543_c0_g1_i5.p1
276	GO:0004661	protein geranylgeranyltransferase activi...	3	1	0.24	0.22407	Danio_rerio_DN1153_c0_g2_i1.p1
277	GO:0005049	nuclear export signal receptor activity	3	1	0.24	0.22407	Danio_rerio_DN15323_c0_g2_i7.p1
278	GO:0030515	snoRNA binding	3	1	0.24	0.22407	Danio_rerio_DN1753_c0_g1_i1.p1
279	GO:0032296	double-stranded RNA-specific ribonucleas...	3	1	0.24	0.22407	Danio_rerio_DN12087_c0_g1_i1.p1
280	GO:0080019	fatty-acyl-CoA reductase (alcohol-formin...	3	1	0.24	0.22407	Danio_rerio_DN1410_c1_g1_i7.p1
281	GO:0003993	acid phosphatase activity	3	1	0.24	0.22407	Danio_rerio_DN1437_c0_g1_i2.p1
282	GO:0043138	3'-5' DNA helicase activity	3	1	0.24	0.22407	Danio_rerio_DN3002_c0_g1_i5.p1
283	GO:0000166	nucleotide binding	2551	217	206.85	0.22489	c("Danio_rerio_DN1_c2_g1_i3.p1", "Danio_rerio_DN10144_c0_g2_i1.p1", "Danio_rerio_DN10263_c0_g1_i5.p1", "Danio_rerio_DN10263_c0_g1_i7.p1", "Danio_rerio_DN10514_c0_g1_i1.p1", "Danio_rerio_DN1053_c0_g1_i2.p1", "Danio_rerio_DN10751_c0_g1_i4.p1", "Danio_rerio_DN10876_c0_g1_i1.p1", "Danio_rerio_DN10927_c0_g4_i5.p1", "Danio_rerio_DN10938_c0_g2_i2.p1", "Danio_rerio_DN1114_c3_g1_i3.p1", "Danio_rerio_DN111…
284	GO:1901265	nucleoside phosphate binding	2551	217	206.85	0.22489	c("Danio_rerio_DN1_c2_g1_i3.p1", "Danio_rerio_DN10144_c0_g2_i1.p1", "Danio_rerio_DN10263_c0_g1_i5.p1", "Danio_rerio_DN10263_c0_g1_i7.p1", "Danio_rerio_DN10514_c0_g1_i1.p1", "Danio_rerio_DN1053_c0_g1_i2.p1", "Danio_rerio_DN10751_c0_g1_i4.p1", "Danio_rerio_DN10876_c0_g1_i1.p1", "Danio_rerio_DN10927_c0_g4_i5.p1", "Danio_rerio_DN10938_c0_g2_i2.p1", "Danio_rerio_DN1114_c3_g1_i3.p1", "Danio_rerio_DN111…
285	GO:0016874	ligase activity	117	12	9.49	0.23907	c("Danio_rerio_DN11109_c0_g1_i2.p1", "Danio_rerio_DN11762_c0_g1_i2.p1", "Danio_rerio_DN13178_c0_g1_i1.p1", "Danio_rerio_DN13178_c0_g1_i3.p1", "Danio_rerio_DN1807_c0_g1_i4.p1", "Danio_rerio_DN1863_c0_g1_i3.p1", "Danio_rerio_DN23120_c0_g1_i1.p1", "Danio_rerio_DN2830_c0_g1_i1.p1", "Danio_rerio_DN3418_c0_g2_i2.p1", "Danio_rerio_DN5825_c3_g1_i1.p1", "Danio_rerio_DN6351_c0_g1_i5.p1", "Danio_rerio_DN990…
286	GO:0035586	purinergic receptor activity	21	3	1.7	0.23987	c("Danio_rerio_DN11333_c0_g1_i1.p1", "Danio_rerio_DN522_c0_g1_i1.p1", "Danio_rerio_DN522_c0_g1_i2.p1")
287	GO:0003899	DNA-directed 5'-3' RNA polymerase activi...	21	3	1.7	0.23987	c("Danio_rerio_DN3353_c0_g1_i1.p1", "Danio_rerio_DN4709_c0_g1_i3.p1", "Danio_rerio_DN5881_c0_g1_i1.p1")
288	GO:0034062	5'-3' RNA polymerase activity	21	3	1.7	0.23987	c("Danio_rerio_DN3353_c0_g1_i1.p1", "Danio_rerio_DN4709_c0_g1_i3.p1", "Danio_rerio_DN5881_c0_g1_i1.p1")
289	GO:0097747	RNA polymerase activity	21	3	1.7	0.23987	c("Danio_rerio_DN3353_c0_g1_i1.p1", "Danio_rerio_DN4709_c0_g1_i3.p1", "Danio_rerio_DN5881_c0_g1_i1.p1")
290	GO:0019904	protein domain specific binding	21	3	1.7	0.23987	c("Danio_rerio_DN2421_c0_g2_i3.p1", "Danio_rerio_DN3720_c0_g1_i1.p1", "Danio_rerio_DN4489_c1_g1_i2.p1")
291	GO:0015299	solute:proton antiporter activity	21	3	1.7	0.23987	c("Danio_rerio_DN16710_c0_g1_i2.p1", "Danio_rerio_DN343_c0_g1_i5.p1", "Danio_rerio_DN343_c0_g1_i8.p1")
292	GO:0004402	histone acetyltransferase activity	21	3	1.7	0.23987	c("Danio_rerio_DN263_c0_g1_i25.p1", "Danio_rerio_DN2868_c0_g2_i2.p1", "Danio_rerio_DN6150_c0_g1_i4.p1")
293	GO:0030170	pyridoxal phosphate binding	52	6	4.22	0.24368	c("Danio_rerio_DN14636_c0_g1_i1.p1", "Danio_rerio_DN2134_c0_g1_i3.p1", "Danio_rerio_DN3108_c0_g1_i3.p1", "Danio_rerio_DN38209_c0_g1_i2.p1", "Danio_rerio_DN5043_c0_g1_i1.p1", "Danio_rerio_DN6434_c0_g1_i5.p1")
294	GO:0070279	vitamin B6 binding	52	6	4.22	0.24368	c("Danio_rerio_DN14636_c0_g1_i1.p1", "Danio_rerio_DN2134_c0_g1_i3.p1", "Danio_rerio_DN3108_c0_g1_i3.p1", "Danio_rerio_DN38209_c0_g1_i2.p1", "Danio_rerio_DN5043_c0_g1_i1.p1", "Danio_rerio_DN6434_c0_g1_i5.p1")
295	GO:0004721	phosphoprotein phosphatase activity	197	19	15.97	0.24727	c("Danio_rerio_DN10543_c0_g1_i4.p1", "Danio_rerio_DN1368_c0_g1_i2.p1", "Danio_rerio_DN1487_c1_g2_i1.p1", "Danio_rerio_DN154_c10_g1_i7.p1", "Danio_rerio_DN154_c4_g1_i14.p1", "Danio_rerio_DN154_c4_g1_i15.p1", "Danio_rerio_DN16531_c0_g1_i1.p1", "Danio_rerio_DN2206_c0_g1_i12.p1", "Danio_rerio_DN25031_c0_g1_i6.p1", "Danio_rerio_DN3008_c1_g1_i4.p1", "Danio_rerio_DN5177_c0_g2_i1.p1", "Danio_rerio_DN530_…
296	GO:0004089	carbonate dehydratase activity	22	3	1.78	0.26233	c("Danio_rerio_DN1193_c0_g1_i2.p1", "Danio_rerio_DN2920_c0_g1_i1.p1", "Danio_rerio_DN897_c0_g1_i4.p1")
297	GO:0008443	phosphofructokinase activity	22	3	1.78	0.26233	c("Danio_rerio_DN12780_c2_g1_i1.p1", "Danio_rerio_DN1350_c0_g1_i2.p1", "Danio_rerio_DN21092_c0_g3_i3.p1")
298	GO:0034212	peptide N-acetyltransferase activity	22	3	1.78	0.26233	c("Danio_rerio_DN263_c0_g1_i25.p1", "Danio_rerio_DN2868_c0_g2_i2.p1", "Danio_rerio_DN6150_c0_g1_i4.p1")
299	GO:0061733	peptide-lysine-N-acetyltransferase activ...	22	3	1.78	0.26233	c("Danio_rerio_DN263_c0_g1_i25.p1", "Danio_rerio_DN2868_c0_g2_i2.p1", "Danio_rerio_DN6150_c0_g1_i4.p1")
300	GO:0019887	protein kinase regulator activity	54	6	4.38	0.27167	c("Danio_rerio_DN13391_c0_g1_i5.p2", "Danio_rerio_DN2273_c0_g1_i2.p1", "Danio_rerio_DN3188_c0_g1_i1.p3", "Danio_rerio_DN6313_c0_g1_i2.p1", "Danio_rerio_DN79612_c0_g1_i1.p3", "Danio_rerio_DN821_c38_g1_i3.p1")
301	GO:0000175	3'-5'-exoribonuclease activity	13	2	1.05	0.28478	c("Danio_rerio_DN40_c4_g1_i3.p1", "Danio_rerio_DN503_c0_g1_i5.p1")
302	GO:0045125	bioactive lipid receptor activity	13	2	1.05	0.28478	c("Danio_rerio_DN21665_c0_g1_i1.p1", "Danio_rerio_DN4766_c0_g1_i4.p1")
303	GO:0008199	ferric iron binding	13	2	1.05	0.28478	c("Danio_rerio_DN6124_c5_g1_i1.p1", "Danio_rerio_DN8910_c0_g1_i1.p1")
304	GO:0003730	mRNA 3'-UTR binding	13	2	1.05	0.28478	c("Danio_rerio_DN1362_c0_g1_i3.p1", "Danio_rerio_DN2272_c0_g1_i4.p1")
305	GO:0000149	SNARE binding	23	3	1.86	0.28504	c("Danio_rerio_DN11293_c0_g1_i16.p2", "Danio_rerio_DN12818_c0_g1_i2.p1", "Danio_rerio_DN5507_c0_g1_i7.p1")
306	GO:0016831	carboxy-lyase activity	23	3	1.86	0.28504	c("Danio_rerio_DN14636_c0_g1_i1.p1", "Danio_rerio_DN3276_c0_g1_i1.p1", "Danio_rerio_DN7341_c0_g1_i1.p1")
307	GO:0016538	cyclin-dependent protein serine/threonin...	23	3	1.86	0.28504	c("Danio_rerio_DN13391_c0_g1_i5.p2", "Danio_rerio_DN2273_c0_g1_i2.p1", "Danio_rerio_DN79612_c0_g1_i1.p3")
308	GO:0140104	molecular carrier activity	15	5	1.22	0.28649	c("Danio_rerio_DN1492_c0_g2_i1.p1", "Danio_rerio_DN15323_c0_g2_i7.p1", "Danio_rerio_DN1751_c0_g1_i2.p1", "Danio_rerio_DN3034_c0_g1_i1.p1", "Danio_rerio_DN971_c0_g1_i5.p1")
309	GO:0017150	tRNA dihydrouridine synthase activity	4	1	0.32	0.28700	Danio_rerio_DN15904_c0_g1_i2.p1
310	GO:0016724	oxidoreductase activity, oxidizing metal...	4	1	0.32	0.28700	Danio_rerio_DN6124_c5_g1_i1.p1
311	GO:0003910	DNA ligase (ATP) activity	4	1	0.32	0.28700	Danio_rerio_DN6351_c0_g1_i5.p1
312	GO:0000179	rRNA (adenine-N6,N6-)-dimethyltransferas...	4	1	0.32	0.28700	Danio_rerio_DN20924_c0_g1_i2.p1
313	GO:0003906	DNA-(apurinic or apyrimidinic site) endo...	4	1	0.32	0.28700	Danio_rerio_DN95255_c0_g1_i1.p1
314	GO:0003909	DNA ligase activity	4	1	0.32	0.28700	Danio_rerio_DN6351_c0_g1_i5.p1
315	GO:0016892	endoribonuclease activity, producing 3'-...	4	1	0.32	0.28700	Danio_rerio_DN733_c3_g1_i2.p1
316	GO:0004379	glycylpeptide N-tetradecanoyltransferase...	4	1	0.32	0.28700	Danio_rerio_DN199_c1_g1_i1.p1
317	GO:0004322	ferroxidase activity	4	1	0.32	0.28700	Danio_rerio_DN6124_c5_g1_i1.p1
318	GO:0043560	insulin receptor substrate binding	4	1	0.32	0.28700	Danio_rerio_DN6243_c0_g1_i2.p1
319	GO:0004560	alpha-L-fucosidase activity	4	1	0.32	0.28700	Danio_rerio_DN1993_c0_g1_i1.p1
320	GO:0005161	platelet-derived growth factor receptor ...	4	1	0.32	0.28700	Danio_rerio_DN5944_c0_g1_i1.p1
321	GO:0015928	fucosidase activity	4	1	0.32	0.28700	Danio_rerio_DN1993_c0_g1_i1.p1
322	GO:0034597	phosphatidylinositol-4,5-bisphosphate 4-...	4	1	0.32	0.28700	Danio_rerio_DN2724_c0_g1_i2.p1
323	GO:0008476	protein-tyrosine sulfotransferase activi...	4	1	0.32	0.28700	Danio_rerio_DN2159_c0_g1_i2.p1
324	GO:0008410	CoA-transferase activity	4	1	0.32	0.28700	Danio_rerio_DN4318_c0_g1_i1.p1
325	GO:0035198	miRNA binding	4	1	0.32	0.28700	Danio_rerio_DN9316_c0_g1_i2.p1
326	GO:0019107	myristoyltransferase activity	4	1	0.32	0.28700	Danio_rerio_DN199_c1_g1_i1.p1
327	GO:0106019	phosphatidylinositol-4,5-bisphosphate ph...	4	1	0.32	0.28700	Danio_rerio_DN2724_c0_g1_i2.p1
328	GO:0002039	p53 binding	4	1	0.32	0.28700	Danio_rerio_DN1448_c0_g1_i2.p1
329	GO:0001085	RNA polymerase II transcription factor b...	4	1	0.32	0.28700	Danio_rerio_DN21707_c0_g1_i2.p1
330	GO:0032027	myosin light chain binding	4	1	0.32	0.28700	Danio_rerio_DN4350_c0_g1_i1.p2
331	GO:0005007	fibroblast growth factor-activated recep...	4	1	0.32	0.28700	Danio_rerio_DN5513_c0_g2_i5.p1
332	GO:0016530	metallochaperone activity	4	1	0.32	0.28700	Danio_rerio_DN1751_c0_g1_i2.p1
333	GO:0016531	copper chaperone activity	4	1	0.32	0.28700	Danio_rerio_DN1751_c0_g1_i2.p1
334	GO:0090079	translation regulator activity, nucleic ...	4	1	0.32	0.28700	Danio_rerio_DN5691_c0_g1_i4.p1
335	GO:0004185	serine-type carboxypeptidase activity	4	1	0.32	0.28700	Danio_rerio_DN10749_c1_g2_i2.p1
336	GO:0016423	tRNA (guanine) methyltransferase activit...	4	1	0.32	0.28700	Danio_rerio_DN16150_c0_g1_i3.p1
337	GO:0035312	5'-3' exodeoxyribonuclease activity	4	1	0.32	0.28700	Danio_rerio_DN4734_c0_g1_i5.p1
338	GO:0016616	oxidoreductase activity, acting on the C...	67	7	5.43	0.29930	c("Danio_rerio_DN1241_c0_g1_i1.p1", "Danio_rerio_DN2543_c0_g1_i5.p1", "Danio_rerio_DN3032_c0_g1_i5.p1", "Danio_rerio_DN3032_c0_g2_i8.p1", "Danio_rerio_DN3437_c0_g1_i11.p2", "Danio_rerio_DN3437_c0_g1_i5.p1", "Danio_rerio_DN562_c0_g2_i1.p1")
339	GO:0051015	actin filament binding	124	12	10.05	0.30429	c("Danio_rerio_DN11564_c0_g1_i1.p1", "Danio_rerio_DN208_c0_g1_i4.p1", "Danio_rerio_DN208_c1_g1_i1.p1", "Danio_rerio_DN270_c0_g1_i13.p1", "Danio_rerio_DN270_c0_g1_i51.p1", "Danio_rerio_DN3923_c0_g1_i10.p1", "Danio_rerio_DN4105_c0_g1_i1.p1", "Danio_rerio_DN4427_c0_g3_i1.p1", "Danio_rerio_DN59510_c0_g1_i1.p1", "Danio_rerio_DN733_c0_g1_i7.p1", "Danio_rerio_DN8823_c0_g1_i4.p1", "Danio_rerio_DN895_c0_g…
340	GO:0004435	phosphatidylinositol phospholipase C act...	24	3	1.95	0.30789	c("Danio_rerio_DN12050_c0_g1_i1.p1", "Danio_rerio_DN2327_c0_g2_i1.p1", "Danio_rerio_DN8233_c0_g1_i3.p1")
341	GO:0005253	anion channel activity	24	3	1.95	0.30789	c("Danio_rerio_DN21968_c0_g1_i2.p1", "Danio_rerio_DN2797_c1_g4_i2.p1", "Danio_rerio_DN3214_c10_g1_i1.p1")
342	GO:0019200	carbohydrate kinase activity	35	4	2.84	0.31476	c("Danio_rerio_DN12780_c2_g1_i1.p1", "Danio_rerio_DN1350_c0_g1_i2.p1", "Danio_rerio_DN21092_c0_g3_i3.p1", "Danio_rerio_DN27745_c0_g1_i1.p1")
343	GO:1901505	carbohydrate derivative transmembrane tr...	57	6	4.62	0.31494	c("Danio_rerio_DN23049_c0_g1_i1.p2", "Danio_rerio_DN2739_c0_g1_i1.p1", "Danio_rerio_DN3071_c0_g1_i1.p1", "Danio_rerio_DN3565_c3_g1_i1.p1", "Danio_rerio_DN9475_c0_g1_i5.p1", "Danio_rerio_DN9731_c0_g1_i2.p1")
344	GO:0015932	nucleobase-containing compound transmemb...	57	6	4.62	0.31494	c("Danio_rerio_DN23049_c0_g1_i1.p2", "Danio_rerio_DN2739_c0_g1_i1.p1", "Danio_rerio_DN3071_c0_g1_i1.p1", "Danio_rerio_DN3565_c3_g1_i1.p1", "Danio_rerio_DN9475_c0_g1_i5.p1", "Danio_rerio_DN9731_c0_g1_i2.p1")
345	GO:0045182	translation regulator activity	14	2	1.14	0.31577	c("Danio_rerio_DN1362_c0_g1_i3.p1", "Danio_rerio_DN5691_c0_g1_i4.p1")
346	GO:0016896	exoribonuclease activity, producing 5'-p...	14	2	1.14	0.31577	c("Danio_rerio_DN40_c4_g1_i3.p1", "Danio_rerio_DN503_c0_g1_i5.p1")
347	GO:0004532	exoribonuclease activity	14	2	1.14	0.31577	c("Danio_rerio_DN40_c4_g1_i3.p1", "Danio_rerio_DN503_c0_g1_i5.p1")
348	GO:0016799	hydrolase activity, hydrolyzing N-glycos...	14	2	1.14	0.31577	c("Danio_rerio_DN4833_c0_g1_i2.p1", "Danio_rerio_DN95255_c0_g1_i1.p1")
349	GO:0015297	antiporter activity	47	5	3.81	0.33251	c("Danio_rerio_DN16710_c0_g1_i2.p1", "Danio_rerio_DN343_c0_g1_i5.p1", "Danio_rerio_DN343_c0_g1_i8.p1", "Danio_rerio_DN5858_c0_g1_i5.p1", "Danio_rerio_DN7305_c0_g1_i3.p1")
350	GO:0140101	catalytic activity, acting on a tRNA	81	11	6.57	0.33745	c("Danio_rerio_DN10171_c0_g1_i2.p1", "Danio_rerio_DN11109_c0_g1_i2.p1", "Danio_rerio_DN11762_c0_g1_i2.p1", "Danio_rerio_DN15904_c0_g1_i2.p1", "Danio_rerio_DN16150_c0_g1_i3.p1", "Danio_rerio_DN1863_c0_g1_i3.p1", "Danio_rerio_DN5039_c0_g1_i1.p1", "Danio_rerio_DN5115_c0_g1_i1.p1", "Danio_rerio_DN733_c3_g1_i2.p1", "Danio_rerio_DN79283_c0_g1_i1.p1", "Danio_rerio_DN874_c0_g1_i5.p1")
351	GO:0016614	oxidoreductase activity, acting on CH-OH...	70	7	5.68	0.33934	c("Danio_rerio_DN1241_c0_g1_i1.p1", "Danio_rerio_DN2543_c0_g1_i5.p1", "Danio_rerio_DN3032_c0_g1_i5.p1", "Danio_rerio_DN3032_c0_g2_i8.p1", "Danio_rerio_DN3437_c0_g1_i11.p2", "Danio_rerio_DN3437_c0_g1_i5.p1", "Danio_rerio_DN562_c0_g2_i1.p1")
352	GO:0019207	kinase regulator activity	59	6	4.78	0.34437	c("Danio_rerio_DN13391_c0_g1_i5.p2", "Danio_rerio_DN2273_c0_g1_i2.p1", "Danio_rerio_DN3188_c0_g1_i1.p3", "Danio_rerio_DN6313_c0_g1_i2.p1", "Danio_rerio_DN79612_c0_g1_i1.p3", "Danio_rerio_DN821_c38_g1_i3.p1")
353	GO:0008079	translation termination factor activity	5	1	0.41	0.34482	Danio_rerio_DN18002_c0_g1_i1.p1
354	GO:0016433	rRNA (adenine) methyltransferase activit...	5	1	0.41	0.34482	Danio_rerio_DN20924_c0_g1_i2.p1
355	GO:0016715	oxidoreductase activity, acting on paire...	5	1	0.41	0.34482	Danio_rerio_DN7470_c0_g2_i3.p1
356	GO:0004826	phenylalanine-tRNA ligase activity	5	1	0.41	0.34482	Danio_rerio_DN11109_c0_g1_i2.p1
357	GO:0048531	beta-1,3-galactosyltransferase activity	5	1	0.41	0.34482	Danio_rerio_DN3811_c0_g2_i1.p1
358	GO:0008378	galactosyltransferase activity	5	1	0.41	0.34482	Danio_rerio_DN3811_c0_g2_i1.p1
359	GO:0008318	protein prenyltransferase activity	5	1	0.41	0.34482	Danio_rerio_DN1153_c0_g2_i1.p1
360	GO:0140034	methylation-dependent protein binding	5	1	0.41	0.34482	Danio_rerio_DN1727_c0_g1_i11.p1
361	GO:0030159	receptor signaling complex scaffold acti...	5	1	0.41	0.34482	Danio_rerio_DN825_c0_g1_i2.p1
362	GO:0070008	serine-type exopeptidase activity	5	1	0.41	0.34482	Danio_rerio_DN10749_c1_g2_i2.p1
363	GO:0070273	phosphatidylinositol-4-phosphate binding	5	1	0.41	0.34482	Danio_rerio_DN3720_c0_g1_i1.p1
364	GO:0001965	G-protein alpha-subunit binding	5	1	0.41	0.34482	Danio_rerio_DN2236_c0_g2_i1.p1
365	GO:0004526	ribonuclease P activity	5	1	0.41	0.34482	Danio_rerio_DN10171_c0_g1_i2.p1
366	GO:0043548	phosphatidylinositol 3-kinase binding	5	1	0.41	0.34482	Danio_rerio_DN6243_c0_g1_i2.p1
367	GO:0008420	RNA polymerase II CTD heptapeptide repea...	5	1	0.41	0.34482	Danio_rerio_DN7900_c0_g1_i5.p1
368	GO:0001609	G protein-coupled adenosine receptor act...	5	1	0.41	0.34482	Danio_rerio_DN11333_c0_g1_i1.p1
369	GO:0004488	methylenetetrahydrofolate dehydrogenase ...	5	1	0.41	0.34482	Danio_rerio_DN53285_c0_g1_i1.p1
370	GO:0016263	glycoprotein-N-acetylgalactosamine 3-bet...	5	1	0.41	0.34482	Danio_rerio_DN3811_c0_g2_i1.p1
371	GO:0009374	biotin binding	5	1	0.41	0.34482	Danio_rerio_DN3354_c0_g1_i2.p1
372	GO:0009008	DNA-methyltransferase activity	5	1	0.41	0.34482	Danio_rerio_DN3927_c0_g1_i4.p1
373	GO:0008190	eukaryotic initiation factor 4E binding	5	1	0.41	0.34482	Danio_rerio_DN5158_c0_g2_i1.p1
374	GO:0035064	methylated histone binding	5	1	0.41	0.34482	Danio_rerio_DN1727_c0_g1_i11.p1
375	GO:0061980	regulatory RNA binding	5	1	0.41	0.34482	Danio_rerio_DN9316_c0_g1_i2.p1
376	GO:0003747	translation release factor activity	5	1	0.41	0.34482	Danio_rerio_DN18002_c0_g1_i1.p1
377	GO:0004862	cAMP-dependent protein kinase inhibitor ...	5	1	0.41	0.34482	Danio_rerio_DN3188_c0_g1_i1.p3
378	GO:0030291	protein serine/threonine kinase inhibito...	15	2	1.22	0.34645	c("Danio_rerio_DN3188_c0_g1_i1.p3", "Danio_rerio_DN6313_c0_g1_i2.p1")
379	GO:0015368	calcium:cation antiporter activity	15	2	1.22	0.34645	c("Danio_rerio_DN5858_c0_g1_i5.p1", "Danio_rerio_DN7305_c0_g1_i3.p1")
380	GO:0019206	nucleoside kinase activity	15	2	1.22	0.34645	c("Danio_rerio_DN141_c1_g1_i3.p1", "Danio_rerio_DN4627_c0_g1_i1.p1")
381	GO:0016830	carbon-carbon lyase activity	37	4	3	0.35264	c("Danio_rerio_DN14636_c0_g1_i1.p1", "Danio_rerio_DN2458_c0_g1_i10.p1", "Danio_rerio_DN3276_c0_g1_i1.p1", "Danio_rerio_DN7341_c0_g1_i1.p1")
382	GO:0016763	transferase activity, transferring pento...	83	8	6.73	0.35918	c("Danio_rerio_DN1066_c0_g1_i2.p1", "Danio_rerio_DN1800_c0_g1_i4.p1", "Danio_rerio_DN21140_c0_g1_i1.p1", "Danio_rerio_DN22113_c0_g2_i1.p1", "Danio_rerio_DN5115_c0_g1_i1.p1", "Danio_rerio_DN5304_c1_g1_i1.p1", "Danio_rerio_DN6738_c0_g2_i1.p1", "Danio_rerio_DN7341_c0_g1_i1.p1")
383	GO:0004970	ionotropic glutamate receptor activity	38	4	3.08	0.37161	c("Danio_rerio_DN1059_c0_g2_i2.p1", "Danio_rerio_DN4531_c0_g1_i5.p1", "Danio_rerio_DN6040_c0_g3_i2.p1", "Danio_rerio_DN6040_c1_g1_i5.p1")
384	GO:0008066	glutamate receptor activity	38	4	3.08	0.37161	c("Danio_rerio_DN1059_c0_g2_i2.p1", "Danio_rerio_DN4531_c0_g1_i5.p1", "Danio_rerio_DN6040_c0_g3_i2.p1", "Danio_rerio_DN6040_c1_g1_i5.p1")
385	GO:0008375	acetylglucosaminyltransferase activity	27	3	2.19	0.37647	c("Danio_rerio_DN12549_c1_g3_i2.p1", "Danio_rerio_DN1995_c4_g2_i1.p1", "Danio_rerio_DN3625_c0_g1_i1.p1")
386	GO:0005231	excitatory extracellular ligand-gated io...	27	3	2.19	0.37647	c("Danio_rerio_DN28038_c0_g1_i1.p1", "Danio_rerio_DN522_c0_g1_i1.p1", "Danio_rerio_DN522_c0_g1_i2.p1")
387	GO:0008028	monocarboxylic acid transmembrane transp...	16	2	1.3	0.37665	c("Danio_rerio_DN239_c0_g1_i1.p1", "Danio_rerio_DN5325_c0_g1_i8.p2")
388	GO:0004806	triglyceride lipase activity	16	2	1.3	0.37665	c("Danio_rerio_DN11753_c0_g1_i1.p1", "Danio_rerio_DN6354_c0_g1_i2.p1")
389	GO:0001614	purinergic nucleotide receptor activity	16	2	1.3	0.37665	c("Danio_rerio_DN522_c0_g1_i1.p1", "Danio_rerio_DN522_c0_g1_i2.p1")
390	GO:0070403	NAD+ binding	16	2	1.3	0.37665	c("Danio_rerio_DN2782_c0_g1_i3.p1", "Danio_rerio_DN52311_c0_g1_i1.p1")
391	GO:0016502	nucleotide receptor activity	16	2	1.3	0.37665	c("Danio_rerio_DN522_c0_g1_i1.p1", "Danio_rerio_DN522_c0_g1_i2.p1")
392	GO:0003743	translation initiation factor activity	50	5	4.05	0.38208	c("Danio_rerio_DN1777_c0_g1_i1.p1", "Danio_rerio_DN2037_c0_g1_i1.p1", "Danio_rerio_DN2083_c0_g1_i4.p1", "Danio_rerio_DN3380_c0_g1_i1.p1", "Danio_rerio_DN4242_c0_g1_i19.p1")
393	GO:0036094	small molecule binding	2736	226	221.85	0.38842	c("Danio_rerio_DN1_c2_g1_i3.p1", "Danio_rerio_DN10144_c0_g2_i1.p1", "Danio_rerio_DN10263_c0_g1_i5.p1", "Danio_rerio_DN10263_c0_g1_i7.p1", "Danio_rerio_DN10514_c0_g1_i1.p1", "Danio_rerio_DN1053_c0_g1_i2.p1", "Danio_rerio_DN10751_c0_g1_i4.p1", "Danio_rerio_DN10876_c0_g1_i1.p1", "Danio_rerio_DN10927_c0_g4_i5.p1", "Danio_rerio_DN10938_c0_g2_i2.p1", "Danio_rerio_DN1114_c3_g1_i3.p1", "Danio_rerio_DN111…
394	GO:0034632	retinol transmembrane transporter activi...	6	1	0.49	0.39796	Danio_rerio_DN3278_c0_g1_i4.p1
395	GO:0052629	phosphatidylinositol-3,5-bisphosphate 3-...	6	1	0.49	0.39796	Danio_rerio_DN1368_c0_g1_i2.p1
396	GO:0016670	oxidoreductase activity, acting on a sul...	6	1	0.49	0.39796	Danio_rerio_DN504_c6_g1_i3.p1
397	GO:0016634	oxidoreductase activity, acting on the C...	6	1	0.49	0.39796	Danio_rerio_DN3202_c0_g1_i1.p1
398	GO:0070840	dynein complex binding	6	1	0.49	0.39796	Danio_rerio_DN28528_c0_g1_i1.p1
399	GO:0003854	3-beta-hydroxy-delta5-steroid dehydrogen...	6	1	0.49	0.39796	Danio_rerio_DN562_c0_g2_i1.p1
400	GO:0015665	alcohol transmembrane transporter activi...	6	1	0.49	0.39796	Danio_rerio_DN3278_c0_g1_i4.p1
401	GO:0016886	ligase activity, forming phosphoric este...	6	1	0.49	0.39796	Danio_rerio_DN6351_c0_g1_i5.p1
402	GO:0015645	fatty acid ligase activity	6	1	0.49	0.39796	Danio_rerio_DN23120_c0_g1_i1.p1
403	GO:0015165	pyrimidine nucleotide-sugar transmembran...	6	1	0.49	0.39796	Danio_rerio_DN9475_c0_g1_i5.p1
404	GO:0004465	lipoprotein lipase activity	6	1	0.49	0.39796	Danio_rerio_DN6354_c0_g1_i2.p1
405	GO:0004467	long-chain fatty acid-CoA ligase activit...	6	1	0.49	0.39796	Danio_rerio_DN23120_c0_g1_i1.p1
406	GO:0030374	nuclear receptor transcription coactivat...	6	1	0.49	0.39796	Danio_rerio_DN11664_c0_g1_i1.p1
407	GO:0015144	carbohydrate transmembrane transporter a...	6	1	0.49	0.39796	Danio_rerio_DN12252_c0_g1_i1.p1
408	GO:0031957	very long-chain fatty acid-CoA ligase ac...	6	1	0.49	0.39796	Danio_rerio_DN23120_c0_g1_i1.p1
409	GO:0036374	glutathione hydrolase activity	6	1	0.49	0.39796	Danio_rerio_DN891_c1_g1_i3.p1
410	GO:0005048	signal sequence binding	6	1	0.49	0.39796	Danio_rerio_DN43896_c0_g1_i8.p1
411	GO:0008603	cAMP-dependent protein kinase regulator ...	6	1	0.49	0.39796	Danio_rerio_DN821_c38_g1_i3.p1
412	GO:0008184	glycogen phosphorylase activity	6	1	0.49	0.39796	Danio_rerio_DN2134_c0_g1_i3.p1
413	GO:0030507	spectrin binding	6	1	0.49	0.39796	Danio_rerio_DN793_c0_g1_i4.p1
414	GO:0051287	NAD binding	51	5	4.14	0.39861	c("Danio_rerio_DN2543_c0_g1_i5.p1", "Danio_rerio_DN2782_c0_g1_i3.p1", "Danio_rerio_DN3032_c0_g1_i5.p1", "Danio_rerio_DN3032_c0_g2_i8.p1", "Danio_rerio_DN52311_c0_g1_i1.p1")
415	GO:0003712	transcription coregulator activity	110	10	8.92	0.40135	c("Danio_rerio_DN11664_c0_g1_i1.p1", "Danio_rerio_DN1379_c0_g1_i5.p1", "Danio_rerio_DN16609_c0_g2_i5.p1", "Danio_rerio_DN2989_c0_g1_i1.p1", "Danio_rerio_DN3032_c0_g1_i5.p1", "Danio_rerio_DN3032_c0_g2_i8.p1", "Danio_rerio_DN3388_c0_g1_i1.p1", "Danio_rerio_DN5056_c0_g1_i6.p1", "Danio_rerio_DN757_c0_g1_i3.p1", "Danio_rerio_DN931_c2_g1_i3.p1")
416	GO:0042393	histone binding	17	2	1.38	0.40625	c("Danio_rerio_DN1727_c0_g1_i11.p1", "Danio_rerio_DN86_c0_g1_i6.p1")
417	GO:0019902	phosphatase binding	17	2	1.38	0.40625	c("Danio_rerio_DN5812_c1_g1_i4.p1", "Danio_rerio_DN618_c0_g1_i1.p1")
418	GO:0050839	cell adhesion molecule binding	40	4	3.24	0.40937	c("Danio_rerio_DN29212_c0_g1_i3.p1", "Danio_rerio_DN789_c0_g1_i6.p1", "Danio_rerio_DN883_c1_g1_i15.p1", "Danio_rerio_DN895_c0_g1_i6.p1")
419	GO:0008138	protein tyrosine/serine/threonine phosph...	52	5	4.22	0.41509	c("Danio_rerio_DN16531_c0_g1_i1.p1", "Danio_rerio_DN2206_c0_g1_i12.p1", "Danio_rerio_DN25031_c0_g1_i6.p1", "Danio_rerio_DN3008_c1_g1_i4.p1", "Danio_rerio_DN795_c6_g1_i3.p1")
420	GO:0043168	anion binding	2774	228	224.93	0.42045	c("Danio_rerio_DN1_c2_g1_i3.p1", "Danio_rerio_DN10144_c0_g2_i1.p1", "Danio_rerio_DN10263_c0_g1_i5.p1", "Danio_rerio_DN10263_c0_g1_i7.p1", "Danio_rerio_DN10514_c0_g1_i1.p1", "Danio_rerio_DN1053_c0_g1_i2.p1", "Danio_rerio_DN10751_c0_g1_i4.p1", "Danio_rerio_DN10876_c0_g1_i1.p1", "Danio_rerio_DN10927_c0_g4_i5.p1", "Danio_rerio_DN10938_c0_g2_i2.p1", "Danio_rerio_DN1114_c3_g1_i3.p1", "Danio_rerio_DN113…
421	GO:0008135	translation factor activity, RNA binding	76	7	6.16	0.42082	c("Danio_rerio_DN170_c0_g2_i1.p1", "Danio_rerio_DN1777_c0_g1_i1.p1", "Danio_rerio_DN18002_c0_g1_i1.p1", "Danio_rerio_DN2037_c0_g1_i1.p1", "Danio_rerio_DN2083_c0_g1_i4.p1", "Danio_rerio_DN3380_c0_g1_i1.p1", "Danio_rerio_DN4242_c0_g1_i19.p1")
422	GO:0003779	actin binding	318	27	25.78	0.43033	c("Danio_rerio_DN11564_c0_g1_i1.p1", "Danio_rerio_DN1202_c3_g2_i7.p1", "Danio_rerio_DN12235_c0_g2_i3.p1", "Danio_rerio_DN1367_c0_g1_i1.p1", "Danio_rerio_DN1403_c0_g1_i1.p1", "Danio_rerio_DN1745_c0_g1_i21.p1", "Danio_rerio_DN18589_c1_g1_i3.p1", "Danio_rerio_DN208_c0_g1_i4.p1", "Danio_rerio_DN208_c1_g1_i1.p1", "Danio_rerio_DN2206_c0_g1_i12.p1", "Danio_rerio_DN270_c0_g1_i13.p1", "Danio_rerio_DN270_c…
423	GO:0051018	protein kinase A binding	18	2	1.46	0.43515	c("Danio_rerio_DN1617_c0_g1_i1.p1", "Danio_rerio_DN7616_c0_g1_i2.p1")
424	GO:0004869	cysteine-type endopeptidase inhibitor ac...	18	2	1.46	0.43515	c("Danio_rerio_DN26476_c0_g1_i1.p1", "Danio_rerio_DN73113_c0_g1_i1.p1")
425	GO:0016814	hydrolase activity, acting on carbon-nit...	30	3	2.43	0.44355	c("Danio_rerio_DN3219_c12_g1_i1.p1", "Danio_rerio_DN4290_c0_g1_i2.p1", "Danio_rerio_DN4290_c0_g1_i4.p1")
426	GO:0003714	transcription corepressor activity	30	3	2.43	0.44355	c("Danio_rerio_DN16609_c0_g2_i5.p1", "Danio_rerio_DN3032_c0_g1_i5.p1", "Danio_rerio_DN3032_c0_g2_i8.p1")
427	GO:0140102	catalytic activity, acting on a rRNA	7	1	0.57	0.44679	Danio_rerio_DN20924_c0_g1_i2.p1
428	GO:0022821	potassium ion antiporter activity	7	1	0.57	0.44679	Danio_rerio_DN7305_c0_g1_i3.p1
429	GO:0003917	DNA topoisomerase type I activity	7	1	0.57	0.44679	Danio_rerio_DN465_c1_g1_i2.p1
430	GO:0017147	Wnt-protein binding	7	1	0.57	0.44679	Danio_rerio_DN6843_c0_g1_i1.p1
431	GO:0008273	calcium, potassium:sodium antiporter act...	7	1	0.57	0.44679	Danio_rerio_DN7305_c0_g1_i3.p1
432	GO:0106018	phosphatidylinositol-3,5-bisphosphate ph...	7	1	0.57	0.44679	Danio_rerio_DN1368_c0_g1_i2.p1
433	GO:0004438	phosphatidylinositol-3-phosphatase activ...	7	1	0.57	0.44679	Danio_rerio_DN1368_c0_g1_i2.p1
434	GO:0008649	rRNA methyltransferase activity	7	1	0.57	0.44679	Danio_rerio_DN20924_c0_g1_i2.p1
435	GO:0015016	[heparan sulfate]-glucosamine N-sulfotra...	7	1	0.57	0.44679	Danio_rerio_DN1485_c0_g1_i5.p1
436	GO:0034483	heparan sulfate sulfotransferase activit...	7	1	0.57	0.44679	Danio_rerio_DN1485_c0_g1_i5.p1
437	GO:0005338	nucleotide-sugar transmembrane transport...	7	1	0.57	0.44679	Danio_rerio_DN9475_c0_g1_i5.p1
438	GO:0043130	ubiquitin binding	7	1	0.57	0.44679	Danio_rerio_DN3981_c0_g1_i3.p1
439	GO:0052744	phosphatidylinositol monophosphate phosp...	7	1	0.57	0.44679	Danio_rerio_DN1368_c0_g1_i2.p1
440	GO:0008092	cytoskeletal protein binding	580	69	47.03	0.45391	c("Danio_rerio_DN10803_c0_g1_i1.p1", "Danio_rerio_DN11564_c0_g1_i1.p1", "Danio_rerio_DN1202_c3_g2_i7.p1", "Danio_rerio_DN12235_c0_g2_i3.p1", "Danio_rerio_DN12988_c0_g1_i1.p1", "Danio_rerio_DN1330_c0_g2_i3.p1", "Danio_rerio_DN13564_c0_g1_i2.p1", "Danio_rerio_DN1367_c0_g1_i1.p1", "Danio_rerio_DN1403_c0_g1_i1.p1", "Danio_rerio_DN1562_c0_g1_i1.p1", "Danio_rerio_DN1567_c0_g2_i1.p1", "Danio_rerio_DN174…
441	GO:0034593	phosphatidylinositol bisphosphate phosph...	19	2	1.54	0.46328	c("Danio_rerio_DN1368_c0_g1_i2.p1", "Danio_rerio_DN2724_c0_g1_i2.p1")
442	GO:0042277	peptide binding	19	2	1.54	0.46328	c("Danio_rerio_DN43896_c0_g1_i8.p1", "Danio_rerio_DN8411_c0_g1_i1.p1")
443	GO:0003777	microtubule motor activity	201	17	16.3	0.46490	c("Danio_rerio_DN12988_c0_g1_i1.p1", "Danio_rerio_DN13564_c0_g1_i2.p1", "Danio_rerio_DN1562_c0_g1_i1.p1", "Danio_rerio_DN21886_c0_g1_i1.p1", "Danio_rerio_DN23523_c0_g1_i7.p1", "Danio_rerio_DN26830_c0_g1_i1.p1", "Danio_rerio_DN2689_c0_g1_i1.p1", "Danio_rerio_DN3479_c0_g1_i1.p1", "Danio_rerio_DN4026_c0_g1_i1.p1", "Danio_rerio_DN407_c7_g1_i3.p1", "Danio_rerio_DN465_c0_g1_i2.p1", "Danio_rerio_DN465_c…
444	GO:0016620	oxidoreductase activity, acting on the a...	31	3	2.51	0.46530	c("Danio_rerio_DN1410_c1_g1_i7.p1", "Danio_rerio_DN2381_c1_g1_i4.p1", "Danio_rerio_DN5911_c0_g1_i1.p1")
445	GO:0016879	ligase activity, forming carbon-nitrogen...	31	3	2.51	0.46530	c("Danio_rerio_DN11762_c0_g1_i2.p1", "Danio_rerio_DN1807_c0_g1_i4.p1", "Danio_rerio_DN9901_c0_g1_i4.p1")
446	GO:0004629	phospholipase C activity	31	3	2.51	0.46530	c("Danio_rerio_DN12050_c0_g1_i1.p1", "Danio_rerio_DN2327_c0_g2_i1.p1", "Danio_rerio_DN8233_c0_g1_i3.p1")
447	GO:0004180	carboxypeptidase activity	32	3	2.59	0.48666	c("Danio_rerio_DN10749_c1_g2_i2.p1", "Danio_rerio_DN2449_c0_g1_i1.p1", "Danio_rerio_DN938_c1_g1_i1.p1")
448	GO:0008536	Ran GTPase binding	20	2	1.62	0.49056	c("Danio_rerio_DN1466_c0_g1_i2.p1", "Danio_rerio_DN15323_c0_g2_i7.p1")
449	GO:0016628	oxidoreductase activity, acting on the C...	8	1	0.65	0.49166	Danio_rerio_DN3861_c1_g1_i1.p1
450	GO:0030983	mismatched DNA binding	8	1	0.65	0.49166	Danio_rerio_DN6988_c0_g1_i3.p1
451	GO:0005432	calcium:sodium antiporter activity	8	1	0.65	0.49166	Danio_rerio_DN5858_c0_g1_i5.p1
452	GO:0017075	syntaxin-1 binding	8	1	0.65	0.49166	Danio_rerio_DN5507_c0_g1_i7.p1
453	GO:0004535	poly(A)-specific ribonuclease activity	8	1	0.65	0.49166	Danio_rerio_DN503_c0_g1_i5.p1
454	GO:0032182	ubiquitin-like protein binding	8	1	0.65	0.49166	Danio_rerio_DN3981_c0_g1_i3.p1
455	GO:0008409	5'-3' exonuclease activity	8	1	0.65	0.49166	Danio_rerio_DN4734_c0_g1_i5.p1
456	GO:0004712	protein serine/threonine/tyrosine kinase...	8	1	0.65	0.49166	Danio_rerio_DN7502_c0_g1_i2.p1
457	GO:0004659	prenyltransferase activity	8	1	0.65	0.49166	Danio_rerio_DN1153_c0_g2_i1.p1
458	GO:0004645	phosphorylase activity	8	1	0.65	0.49166	Danio_rerio_DN2134_c0_g1_i3.p1
459	GO:0016783	sulfurtransferase activity	8	1	0.65	0.49166	Danio_rerio_DN5043_c0_g1_i1.p1
460	GO:0031369	translation initiation factor binding	8	1	0.65	0.49166	Danio_rerio_DN5158_c0_g2_i1.p1
461	GO:0016791	phosphatase activity	291	24	23.6	0.49648	c("Danio_rerio_DN10543_c0_g1_i4.p1", "Danio_rerio_DN11650_c0_g1_i3.p1", "Danio_rerio_DN1368_c0_g1_i2.p1", "Danio_rerio_DN1437_c0_g1_i2.p1", "Danio_rerio_DN1487_c1_g2_i1.p1", "Danio_rerio_DN154_c10_g1_i7.p1", "Danio_rerio_DN154_c4_g1_i14.p1", "Danio_rerio_DN154_c4_g1_i15.p1", "Danio_rerio_DN16531_c0_g1_i1.p1", "Danio_rerio_DN2206_c0_g1_i12.p1", "Danio_rerio_DN25031_c0_g1_i6.p1", "Danio_rerio_DN272…
462	GO:0008234	cysteine-type peptidase activity	225	26	18.24	0.49762	c("Danio_rerio_DN1_c10_g2_i21.p1", "Danio_rerio_DN1_c10_g2_i23.p1", "Danio_rerio_DN1023_c0_g1_i2.p1", "Danio_rerio_DN1023_c0_g1_i4.p1", "Danio_rerio_DN1055_c0_g3_i3.p1", "Danio_rerio_DN11269_c0_g1_i2.p1", "Danio_rerio_DN11691_c0_g1_i2.p1", "Danio_rerio_DN11950_c0_g1_i1.p1", "Danio_rerio_DN1248_c0_g2_i4.p1", "Danio_rerio_DN13178_c0_g1_i1.p1", "Danio_rerio_DN13178_c0_g1_i3.p1", "Danio_rerio_DN1338_…
463	GO:0017154	semaphorin receptor activity	33	3	2.68	0.50760	c("Danio_rerio_DN145_c12_g2_i1.p1", "Danio_rerio_DN5826_c5_g1_i1.p1", "Danio_rerio_DN6237_c1_g1_i5.p1")
464	GO:0035091	phosphatidylinositol binding	95	8	7.7	0.50939	c("Danio_rerio_DN2028_c0_g1_i1.p1", "Danio_rerio_DN20294_c0_g1_i4.p1", "Danio_rerio_DN3293_c0_g1_i4.p1", "Danio_rerio_DN34078_c0_g1_i10.p1", "Danio_rerio_DN3720_c0_g1_i1.p1", "Danio_rerio_DN407_c7_g1_i3.p1", "Danio_rerio_DN5407_c0_g1_i1.p1", "Danio_rerio_DN5882_c0_g1_i5.p1")
465	GO:0005230	extracellular ligand-gated ion channel a...	108	9	8.76	0.51654	c("Danio_rerio_DN1059_c0_g2_i2.p1", "Danio_rerio_DN18963_c0_g1_i1.p1", "Danio_rerio_DN2490_c1_g1_i1.p1", "Danio_rerio_DN28038_c0_g1_i1.p1", "Danio_rerio_DN4531_c0_g1_i5.p1", "Danio_rerio_DN522_c0_g1_i1.p1", "Danio_rerio_DN522_c0_g1_i2.p1", "Danio_rerio_DN6040_c0_g3_i2.p1", "Danio_rerio_DN6040_c1_g1_i5.p1")
466	GO:0019210	kinase inhibitor activity	21	2	1.7	0.51694	c("Danio_rerio_DN3188_c0_g1_i1.p3", "Danio_rerio_DN6313_c0_g1_i2.p1")
467	GO:0004860	protein kinase inhibitor activity	21	2	1.7	0.51694	c("Danio_rerio_DN3188_c0_g1_i1.p3", "Danio_rerio_DN6313_c0_g1_i2.p1")
468	GO:1901363	heterocyclic compound binding	5247	491	425.45	0.52808	c("Danio_rerio_DN1_c1_g2_i2.p1", "Danio_rerio_DN1_c2_g1_i3.p1", "Danio_rerio_DN10102_c0_g1_i1.p1", "Danio_rerio_DN10144_c0_g2_i1.p1", "Danio_rerio_DN10195_c0_g2_i2.p1", "Danio_rerio_DN10256_c0_g1_i14.p1", "Danio_rerio_DN10258_c0_g1_i1.p1", "Danio_rerio_DN10263_c0_g1_i5.p1", "Danio_rerio_DN10263_c0_g1_i7.p1", "Danio_rerio_DN1043_c0_g3_i2.p1", "Danio_rerio_DN10440_c0_g1_i2.p1", "Danio_rerio_DN1046_…
469	GO:0016997	alpha-sialidase activity	9	1	0.73	0.53290	Danio_rerio_DN3666_c0_g1_i5.p1
470	GO:0016742	hydroxymethyl-, formyl- and related tran...	9	1	0.73	0.53290	Danio_rerio_DN1807_c0_g1_i4.p1
471	GO:0016615	malate dehydrogenase activity	9	1	0.73	0.53290	Danio_rerio_DN2543_c0_g1_i5.p1
472	GO:0004383	guanylate cyclase activity	9	1	0.73	0.53290	Danio_rerio_DN20348_c0_g1_i2.p1
473	GO:0051920	peroxiredoxin activity	9	1	0.73	0.53290	Danio_rerio_DN2389_c0_g3_i1.p1
474	GO:0004550	nucleoside diphosphate kinase activity	9	1	0.73	0.53290	Danio_rerio_DN11699_c0_g1_i1.p1
475	GO:0004308	exo-alpha-sialidase activity	9	1	0.73	0.53290	Danio_rerio_DN3666_c0_g1_i5.p1
476	GO:0004697	protein kinase C activity	9	1	0.73	0.53290	Danio_rerio_DN1817_c1_g1_i11.p1
477	GO:0051010	microtubule plus-end binding	9	1	0.73	0.53290	Danio_rerio_DN1330_c0_g2_i3.p1
478	GO:0004731	purine-nucleoside phosphorylase activity	9	1	0.73	0.53290	Danio_rerio_DN22113_c0_g2_i1.p1
479	GO:0004952	dopamine neurotransmitter receptor activ...	9	1	0.73	0.53290	Danio_rerio_DN1178_c0_g2_i2.p1
480	GO:0004602	glutathione peroxidase activity	9	1	0.73	0.53290	Danio_rerio_DN122_c0_g1_i3.p1
481	GO:0022824	transmitter-gated ion channel activity	60	5	4.87	0.54235	c("Danio_rerio_DN1059_c0_g2_i2.p1", "Danio_rerio_DN28038_c0_g1_i1.p1", "Danio_rerio_DN4531_c0_g1_i5.p1", "Danio_rerio_DN6040_c0_g3_i2.p1", "Danio_rerio_DN6040_c1_g1_i5.p1")
482	GO:0022835	transmitter-gated channel activity	60	5	4.87	0.54235	c("Danio_rerio_DN1059_c0_g2_i2.p1", "Danio_rerio_DN28038_c0_g1_i1.p1", "Danio_rerio_DN4531_c0_g1_i5.p1", "Danio_rerio_DN6040_c0_g3_i2.p1", "Danio_rerio_DN6040_c1_g1_i5.p1")
483	GO:0008061	chitin binding	22	2	1.78	0.54241	c("Danio_rerio_DN286_c0_g1_i10.p1", "Danio_rerio_DN286_c0_g1_i7.p1")
484	GO:0097159	organic cyclic compound binding	5255	491	426.1	0.54536	c("Danio_rerio_DN1_c1_g2_i2.p1", "Danio_rerio_DN1_c2_g1_i3.p1", "Danio_rerio_DN10102_c0_g1_i1.p1", "Danio_rerio_DN10144_c0_g2_i1.p1", "Danio_rerio_DN10195_c0_g2_i2.p1", "Danio_rerio_DN10256_c0_g1_i14.p1", "Danio_rerio_DN10258_c0_g1_i1.p1", "Danio_rerio_DN10263_c0_g1_i5.p1", "Danio_rerio_DN10263_c0_g1_i7.p1", "Danio_rerio_DN1043_c0_g3_i2.p1", "Danio_rerio_DN10440_c0_g1_i2.p1", "Danio_rerio_DN1046_…
485	GO:0008134	transcription factor binding	35	3	2.84	0.54808	c("Danio_rerio_DN21707_c0_g1_i2.p1", "Danio_rerio_DN28528_c0_g1_i1.p1", "Danio_rerio_DN37_c0_g2_i2.p1")
486	GO:0004725	protein tyrosine phosphatase activity	136	11	11.03	0.54900	c("Danio_rerio_DN10543_c0_g1_i4.p1", "Danio_rerio_DN1368_c0_g1_i2.p1", "Danio_rerio_DN1487_c1_g2_i1.p1", "Danio_rerio_DN154_c10_g1_i7.p1", "Danio_rerio_DN154_c4_g1_i14.p1", "Danio_rerio_DN154_c4_g1_i15.p1", "Danio_rerio_DN2206_c0_g1_i12.p1", "Danio_rerio_DN25031_c0_g1_i6.p1", "Danio_rerio_DN3008_c1_g1_i4.p1", "Danio_rerio_DN6912_c3_g1_i1.p1", "Danio_rerio_DN862_c2_g1_i1.p1")
487	GO:0016798	hydrolase activity, acting on glycosyl b...	136	11	11.03	0.54900	c("Danio_rerio_DN14636_c0_g2_i1.p1", "Danio_rerio_DN1993_c0_g1_i1.p1", "Danio_rerio_DN286_c0_g1_i10.p1", "Danio_rerio_DN286_c0_g1_i7.p1", "Danio_rerio_DN3666_c0_g1_i5.p1", "Danio_rerio_DN435_c0_g1_i2.p1", "Danio_rerio_DN4357_c0_g1_i7.p1", "Danio_rerio_DN4495_c0_g1_i3.p1", "Danio_rerio_DN4833_c0_g1_i2.p1", "Danio_rerio_DN95255_c0_g1_i1.p1", "Danio_rerio_DN9911_c0_g1_i5.p1")
488	GO:0042578	phosphoric ester hydrolase activity	438	35	35.51	0.56224	c("Danio_rerio_DN10543_c0_g1_i4.p1", "Danio_rerio_DN11650_c0_g1_i3.p1", "Danio_rerio_DN12050_c0_g1_i1.p1", "Danio_rerio_DN1299_c0_g1_i5.p1", "Danio_rerio_DN1368_c0_g1_i2.p1", "Danio_rerio_DN1437_c0_g1_i2.p1", "Danio_rerio_DN1487_c1_g2_i1.p1", "Danio_rerio_DN154_c10_g1_i7.p1", "Danio_rerio_DN154_c4_g1_i14.p1", "Danio_rerio_DN154_c4_g1_i15.p1", "Danio_rerio_DN16531_c0_g1_i1.p1", "Danio_rerio_DN2206…
489	GO:0015631	tubulin binding	202	38	16.38	0.56547	c("Danio_rerio_DN10803_c0_g1_i1.p1", "Danio_rerio_DN11564_c0_g1_i1.p1", "Danio_rerio_DN12235_c0_g2_i3.p1", "Danio_rerio_DN12988_c0_g1_i1.p1", "Danio_rerio_DN1330_c0_g2_i3.p1", "Danio_rerio_DN13564_c0_g1_i2.p1", "Danio_rerio_DN1562_c0_g1_i1.p1", "Danio_rerio_DN1567_c0_g2_i1.p1", "Danio_rerio_DN1940_c0_g1_i1.p1", "Danio_rerio_DN2236_c0_g2_i1.p1", "Danio_rerio_DN26830_c0_g1_i1.p1", "Danio_rerio_DN26…
490	GO:0009975	cyclase activity	23	2	1.86	0.56692	c("Danio_rerio_DN20348_c0_g1_i2.p1", "Danio_rerio_DN4210_c0_g2_i1.p1")
491	GO:0034596	phosphatidylinositol phosphate 4-phospha...	10	1	0.81	0.57079	Danio_rerio_DN2724_c0_g1_i2.p1
492	GO:0019104	DNA N-glycosylase activity	10	1	0.81	0.57079	Danio_rerio_DN4833_c0_g1_i2.p1
493	GO:0051087	chaperone binding	10	1	0.81	0.57079	Danio_rerio_DN5346_c0_g1_i1.p1
494	GO:0016410	N-acyltransferase activity	62	5	5.03	0.57216	c("Danio_rerio_DN199_c1_g1_i1.p1", "Danio_rerio_DN263_c0_g1_i25.p1", "Danio_rerio_DN2868_c0_g2_i2.p1", "Danio_rerio_DN3533_c0_g2_i1.p1", "Danio_rerio_DN6150_c0_g1_i4.p1")
495	GO:0008083	growth factor activity	101	8	8.19	0.58046	c("Danio_rerio_DN11986_c0_g1_i2.p1", "Danio_rerio_DN12118_c0_g1_i4.p1", "Danio_rerio_DN1218_c2_g1_i2.p1", "Danio_rerio_DN15710_c2_g1_i2.p1", "Danio_rerio_DN2009_c0_g1_i1.p1", "Danio_rerio_DN50546_c0_g1_i1.p1", "Danio_rerio_DN5944_c0_g1_i1.p1", "Danio_rerio_DN8295_c0_g1_i2.p1")
496	GO:0016627	oxidoreductase activity, acting on the C...	50	4	4.05	0.58592	c("Danio_rerio_DN11996_c0_g1_i3.p1", "Danio_rerio_DN15904_c0_g1_i2.p1", "Danio_rerio_DN3202_c0_g1_i1.p1", "Danio_rerio_DN3861_c1_g1_i1.p1")
497	GO:0004143	diacylglycerol kinase activity	24	2	1.95	0.59046	c("Danio_rerio_DN3336_c0_g2_i14.p1", "Danio_rerio_DN4221_c0_g2_i1.p1")
498	GO:0008195	phosphatidate phosphatase activity	24	2	1.95	0.59046	c("Danio_rerio_DN11650_c0_g1_i3.p1", "Danio_rerio_DN81_c0_g1_i3.p1")
499	GO:0004553	hydrolase activity, hydrolyzing O-glycos...	116	9	9.41	0.60449	c("Danio_rerio_DN14636_c0_g2_i1.p1", "Danio_rerio_DN1993_c0_g1_i1.p1", "Danio_rerio_DN286_c0_g1_i10.p1", "Danio_rerio_DN286_c0_g1_i7.p1", "Danio_rerio_DN3666_c0_g1_i5.p1", "Danio_rerio_DN435_c0_g1_i2.p1", "Danio_rerio_DN4357_c0_g1_i7.p1", "Danio_rerio_DN4495_c0_g1_i3.p1", "Danio_rerio_DN9911_c0_g1_i5.p1")
500	GO:0016775	phosphotransferase activity, nitrogenous...	11	1	0.89	0.60561	Danio_rerio_DN870_c0_g4_i3.p1
501	GO:0008376	acetylgalactosaminyltransferase activity	11	1	0.89	0.60561	Danio_rerio_DN7514_c0_g1_i2.p1
502	GO:0008556	potassium-transporting ATPase activity	11	1	0.89	0.60561	Danio_rerio_DN216_c0_g1_i4.p1
503	GO:0003872	6-phosphofructokinase activity	11	1	0.89	0.60561	Danio_rerio_DN21092_c0_g3_i3.p1
504	GO:0000049	tRNA binding	11	1	0.89	0.60561	Danio_rerio_DN1721_c0_g1_i1.p1
505	GO:0016832	aldehyde-lyase activity	11	1	0.89	0.60561	Danio_rerio_DN2458_c0_g1_i10.p1
506	GO:0030368	interleukin-17 receptor activity	11	1	0.89	0.60561	Danio_rerio_DN13137_c0_g1_i1.p1
507	GO:0019843	rRNA binding	11	1	0.89	0.60561	Danio_rerio_DN3261_c0_g1_i1.p1
508	GO:0032947	protein-containing complex scaffold acti...	11	1	0.89	0.60561	Danio_rerio_DN825_c0_g1_i2.p1
509	GO:0004415	hyalurononglucosaminidase activity	11	1	0.89	0.60561	Danio_rerio_DN14636_c0_g2_i1.p1
510	GO:0015057	thrombin-activated receptor activity	11	1	0.89	0.60561	Danio_rerio_DN1881_c0_g1_i1.p1
511	GO:0004111	creatine kinase activity	11	1	0.89	0.60561	Danio_rerio_DN870_c0_g4_i3.p1
512	GO:0033764	steroid dehydrogenase activity, acting o...	11	1	0.89	0.60561	Danio_rerio_DN562_c0_g2_i1.p1
513	GO:0005484	SNAP receptor activity	25	2	2.03	0.61304	c("Danio_rerio_DN3156_c0_g1_i1.p1", "Danio_rerio_DN4232_c1_g1_i6.p1")
514	GO:0004497	monooxygenase activity	78	6	6.32	0.61385	c("Danio_rerio_DN14986_c0_g2_i1.p1", "Danio_rerio_DN2447_c0_g1_i12.p1", "Danio_rerio_DN2458_c0_g1_i10.p1", "Danio_rerio_DN3190_c0_g1_i1.p1", "Danio_rerio_DN4035_c0_g1_i1.p1", "Danio_rerio_DN7470_c0_g2_i3.p1")
515	GO:0044877	protein-containing complex binding	245	19	19.87	0.61499	c("Danio_rerio_DN11138_c0_g1_i1.p1", "Danio_rerio_DN11564_c0_g1_i1.p1", "Danio_rerio_DN144_c0_g1_i14.p1", "Danio_rerio_DN208_c0_g1_i4.p1", "Danio_rerio_DN208_c1_g1_i1.p1", "Danio_rerio_DN270_c0_g1_i13.p1", "Danio_rerio_DN270_c0_g1_i51.p1", "Danio_rerio_DN28528_c0_g1_i1.p1", "Danio_rerio_DN29212_c0_g1_i3.p1", "Danio_rerio_DN3261_c0_g1_i1.p1", "Danio_rerio_DN3923_c0_g1_i10.p1", "Danio_rerio_DN4105_…
516	GO:0016740	transferase activity	2396	203	194.28	0.61539	c("Danio_rerio_DN1_c2_g1_i3.p1", "Danio_rerio_DN101_c2_g1_i3.p1", "Danio_rerio_DN10144_c0_g2_i1.p1", "Danio_rerio_DN10440_c0_g1_i2.p1", "Danio_rerio_DN10475_c0_g1_i17.p1", "Danio_rerio_DN10475_c0_g1_i22.p1", "Danio_rerio_DN10475_c0_g1_i3.p1", "Danio_rerio_DN1053_c0_g1_i2.p1", "Danio_rerio_DN1066_c0_g1_i2.p1", "Danio_rerio_DN10790_c0_g3_i2.p1", "Danio_rerio_DN10927_c0_g4_i5.p1", "Danio_rerio_DN110…
517	GO:0030215	semaphorin receptor binding	52	4	4.22	0.61743	c("Danio_rerio_DN10520_c0_g1_i6.p1", "Danio_rerio_DN15395_c0_g1_i6.p1", "Danio_rerio_DN282_c0_g1_i5.p1", "Danio_rerio_DN7685_c0_g3_i1.p1")
518	GO:0005516	calmodulin binding	52	4	4.22	0.61743	c("Danio_rerio_DN18589_c1_g1_i3.p1", "Danio_rerio_DN3209_c0_g2_i1.p1", "Danio_rerio_DN3209_c0_g2_i2.p1", "Danio_rerio_DN793_c0_g1_i4.p1")
519	GO:0008081	phosphoric diester hydrolase activity	144	11	11.68	0.62649	c("Danio_rerio_DN12050_c0_g1_i1.p1", "Danio_rerio_DN1299_c0_g1_i5.p1", "Danio_rerio_DN2230_c0_g1_i6.p1", "Danio_rerio_DN2327_c0_g2_i1.p1", "Danio_rerio_DN25243_c0_g1_i1.p1", "Danio_rerio_DN2881_c0_g2_i3.p1", "Danio_rerio_DN3550_c0_g1_i2.p1", "Danio_rerio_DN380_c2_g1_i12.p1", "Danio_rerio_DN380_c2_g1_i20.p1", "Danio_rerio_DN380_c2_g1_i5.p1", "Danio_rerio_DN8233_c0_g1_i3.p1")
520	GO:0052866	phosphatidylinositol phosphate phosphata...	26	2	2.11	0.63466	c("Danio_rerio_DN1368_c0_g1_i2.p1", "Danio_rerio_DN2724_c0_g1_i2.p1")
521	GO:0099589	serotonin receptor activity	26	2	2.11	0.63466	c("Danio_rerio_DN14239_c0_g1_i2.p1", "Danio_rerio_DN16229_c0_g1_i2.p1")
522	GO:0004993	G protein-coupled serotonin receptor act...	26	2	2.11	0.63466	c("Danio_rerio_DN14239_c0_g1_i2.p1", "Danio_rerio_DN16229_c0_g1_i2.p1")
523	GO:0030695	GTPase regulator activity	158	12	12.81	0.63624	c("Danio_rerio_DN11688_c0_g1_i5.p1", "Danio_rerio_DN1446_c0_g1_i14.p1", "Danio_rerio_DN2094_c0_g1_i11.p1", "Danio_rerio_DN2094_c0_g1_i15.p1", "Danio_rerio_DN2236_c0_g2_i1.p1", "Danio_rerio_DN2887_c0_g2_i6.p1", "Danio_rerio_DN3121_c1_g1_i4.p1", "Danio_rerio_DN3361_c0_g1_i1.p1", "Danio_rerio_DN4538_c0_g2_i1.p1", "Danio_rerio_DN6468_c0_g1_i9.p1", "Danio_rerio_DN858_c0_g1_i5.p1", "Danio_rerio_DN928_c…
524	GO:0001540	amyloid-beta binding	12	1	0.97	0.63761	Danio_rerio_DN8411_c0_g1_i1.p1
525	GO:0005184	neuropeptide hormone activity	12	1	0.97	0.63761	Danio_rerio_DN38186_c0_g1_i1.p1
526	GO:0016842	amidine-lyase activity	12	1	0.97	0.63761	Danio_rerio_DN5046_c0_g1_i2.p1
527	GO:0015296	anion:cation symporter activity	12	1	0.97	0.63761	Danio_rerio_DN3596_c0_g1_i11.p1
528	GO:0015377	cation:chloride symporter activity	12	1	0.97	0.63761	Danio_rerio_DN3596_c0_g1_i11.p1
529	GO:0016409	palmitoyltransferase activity	40	3	3.24	0.64014	c("Danio_rerio_DN13792_c0_g1_i1.p1", "Danio_rerio_DN22321_c0_g1_i1.p1", "Danio_rerio_DN868_c0_g1_i1.p1")
530	GO:0016849	phosphorus-oxygen lyase activity	40	3	3.24	0.64014	c("Danio_rerio_DN12939_c0_g1_i5.p1", "Danio_rerio_DN20348_c0_g1_i2.p1", "Danio_rerio_DN4210_c0_g2_i1.p1")
531	GO:0005347	ATP transmembrane transporter activity	40	3	3.24	0.64014	c("Danio_rerio_DN2739_c0_g1_i1.p1", "Danio_rerio_DN3565_c3_g1_i1.p1", "Danio_rerio_DN9731_c0_g1_i2.p1")
532	GO:0019205	nucleobase-containing compound kinase ac...	40	3	3.24	0.64014	c("Danio_rerio_DN11699_c0_g1_i1.p1", "Danio_rerio_DN141_c1_g1_i3.p1", "Danio_rerio_DN4627_c0_g1_i1.p1")
533	GO:0004714	transmembrane receptor protein tyrosine ...	81	6	6.57	0.65073	c("Danio_rerio_DN22709_c0_g1_i5.p1", "Danio_rerio_DN3861_c0_g1_i2.p1", "Danio_rerio_DN5513_c0_g2_i5.p1", "Danio_rerio_DN5636_c0_g1_i5.p1", "Danio_rerio_DN6243_c0_g1_i2.p1", "Danio_rerio_DN7701_c0_g1_i4.p1")
534	GO:0046943	carboxylic acid transmembrane transporte...	27	2	2.19	0.65531	c("Danio_rerio_DN239_c0_g1_i1.p1", "Danio_rerio_DN5325_c0_g1_i8.p2")
535	GO:0016782	transferase activity, transferring sulfu...	108	8	8.76	0.65671	c("Danio_rerio_DN1485_c0_g1_i5.p1", "Danio_rerio_DN2159_c0_g1_i2.p1", "Danio_rerio_DN2836_c0_g1_i12.p1", "Danio_rerio_DN4219_c1_g2_i1.p1", "Danio_rerio_DN4318_c0_g1_i1.p1", "Danio_rerio_DN5043_c0_g1_i1.p1", "Danio_rerio_DN8420_c0_g1_i2.p1", "Danio_rerio_DN8932_c0_g1_i2.p1")
536	GO:0000295	adenine nucleotide transmembrane transpo...	41	3	3.32	0.65688	c("Danio_rerio_DN2739_c0_g1_i1.p1", "Danio_rerio_DN3565_c3_g1_i1.p1", "Danio_rerio_DN9731_c0_g1_i2.p1")
537	GO:0015605	organophosphate ester transmembrane tran...	41	3	3.32	0.65688	c("Danio_rerio_DN2739_c0_g1_i1.p1", "Danio_rerio_DN3565_c3_g1_i1.p1", "Danio_rerio_DN9731_c0_g1_i2.p1")
538	GO:0033218	amide binding	41	3	3.32	0.65688	c("Danio_rerio_DN3354_c0_g1_i2.p1", "Danio_rerio_DN43896_c0_g1_i8.p1", "Danio_rerio_DN8411_c0_g1_i1.p1")
539	GO:0005346	purine ribonucleotide transmembrane tran...	41	3	3.32	0.65688	c("Danio_rerio_DN2739_c0_g1_i1.p1", "Danio_rerio_DN3565_c3_g1_i1.p1", "Danio_rerio_DN9731_c0_g1_i2.p1")
540	GO:0015215	nucleotide transmembrane transporter act...	41	3	3.32	0.65688	c("Danio_rerio_DN2739_c0_g1_i1.p1", "Danio_rerio_DN3565_c3_g1_i1.p1", "Danio_rerio_DN9731_c0_g1_i2.p1")
541	GO:0015216	purine nucleotide transmembrane transpor...	41	3	3.32	0.65688	c("Danio_rerio_DN2739_c0_g1_i1.p1", "Danio_rerio_DN3565_c3_g1_i1.p1", "Danio_rerio_DN9731_c0_g1_i2.p1")
542	GO:0016298	lipase activity	95	7	7.7	0.65905	c("Danio_rerio_DN10223_c0_g1_i2.p4", "Danio_rerio_DN11753_c0_g1_i1.p1", "Danio_rerio_DN12050_c0_g1_i1.p1", "Danio_rerio_DN1531_c2_g1_i9.p1", "Danio_rerio_DN2327_c0_g2_i1.p1", "Danio_rerio_DN6354_c0_g1_i2.p1", "Danio_rerio_DN8233_c0_g1_i3.p1")
543	GO:0008080	N-acetyltransferase activity	55	4	4.46	0.66177	c("Danio_rerio_DN263_c0_g1_i25.p1", "Danio_rerio_DN2868_c0_g2_i2.p1", "Danio_rerio_DN3533_c0_g2_i1.p1", "Danio_rerio_DN6150_c0_g1_i4.p1")
544	GO:0005488	binding	12973	1143	1051.9	0.66189	c("Danio_rerio_DN1_c1_g2_i2.p1", "Danio_rerio_DN1_c2_g1_i3.p1", "Danio_rerio_DN10045_c0_g1_i4.p1", "Danio_rerio_DN10061_c0_g1_i7.p1", "Danio_rerio_DN10085_c0_g1_i12.p1", "Danio_rerio_DN10102_c0_g1_i1.p1", "Danio_rerio_DN10112_c0_g1_i5.p1", "Danio_rerio_DN10144_c0_g2_i1.p1", "Danio_rerio_DN10152_c0_g1_i2.p1", "Danio_rerio_DN1017_c4_g1_i2.p1", "Danio_rerio_DN10195_c0_g2_i2.p1", "Danio_rerio_DN10199…
545	GO:0019199	transmembrane receptor protein kinase ac...	109	8	8.84	0.66692	c("Danio_rerio_DN1995_c1_g2_i6.p1", "Danio_rerio_DN22709_c0_g1_i5.p1", "Danio_rerio_DN3861_c0_g1_i2.p1", "Danio_rerio_DN5513_c0_g2_i5.p1", "Danio_rerio_DN5636_c0_g1_i5.p1", "Danio_rerio_DN6243_c0_g1_i2.p1", "Danio_rerio_DN7083_c0_g1_i2.p1", "Danio_rerio_DN7701_c0_g1_i4.p1")
546	GO:0000287	magnesium ion binding	109	8	8.84	0.66692	c("Danio_rerio_DN11933_c0_g1_i1.p1", "Danio_rerio_DN1379_c0_g2_i1.p1", "Danio_rerio_DN1641_c0_g1_i2.p1", "Danio_rerio_DN3738_c0_g1_i9.p1", "Danio_rerio_DN4643_c0_g1_i3.p1", "Danio_rerio_DN6111_c0_g1_i5.p1", "Danio_rerio_DN750_c4_g2_i7.p1", "Danio_rerio_DN802_c3_g1_i1.p1")
547	GO:0043021	ribonucleoprotein complex binding	13	1	1.05	0.66701	Danio_rerio_DN3261_c0_g1_i1.p1
548	GO:0140030	modification-dependent protein binding	13	1	1.05	0.66701	Danio_rerio_DN1727_c0_g1_i11.p1
549	GO:0004016	adenylate cyclase activity	13	1	1.05	0.66701	Danio_rerio_DN4210_c0_g2_i1.p1
550	GO:0003725	double-stranded RNA binding	13	1	1.05	0.66701	Danio_rerio_DN7791_c0_g2_i2.p1
551	GO:0016903	oxidoreductase activity, acting on the a...	42	3	3.41	0.67305	c("Danio_rerio_DN1410_c1_g1_i7.p1", "Danio_rerio_DN2381_c1_g1_i4.p1", "Danio_rerio_DN5911_c0_g1_i1.p1")
552	GO:0004675	transmembrane receptor protein serine/th...	28	2	2.27	0.67502	c("Danio_rerio_DN1995_c1_g2_i6.p1", "Danio_rerio_DN7083_c0_g1_i2.p1")
553	GO:0005342	organic acid transmembrane transporter a...	28	2	2.27	0.67502	c("Danio_rerio_DN239_c0_g1_i1.p1", "Danio_rerio_DN5325_c0_g1_i8.p2")
554	GO:0004181	metallocarboxypeptidase activity	28	2	2.27	0.67502	c("Danio_rerio_DN2449_c0_g1_i1.p1", "Danio_rerio_DN938_c1_g1_i1.p1")
555	GO:0043565	sequence-specific DNA binding	320	24	25.95	0.68587	c("Danio_rerio_DN1043_c0_g3_i2.p1", "Danio_rerio_DN11192_c0_g1_i1.p1", "Danio_rerio_DN13564_c0_g2_i1.p1", "Danio_rerio_DN1728_c0_g1_i2.p1", "Danio_rerio_DN1992_c0_g1_i1.p1", "Danio_rerio_DN20046_c0_g1_i6.p1", "Danio_rerio_DN21361_c0_g1_i2.p1", "Danio_rerio_DN3045_c0_g1_i3.p1", "Danio_rerio_DN326_c5_g1_i3.p2", "Danio_rerio_DN33711_c0_g1_i1.p1", "Danio_rerio_DN34190_c0_g1_i1.p1", "Danio_rerio_DN393…
556	GO:0019903	protein phosphatase binding	14	1	1.14	0.69403	Danio_rerio_DN618_c0_g1_i1.p1
557	GO:0005158	insulin receptor binding	14	1	1.14	0.69403	Danio_rerio_DN11138_c0_g1_i1.p1
558	GO:0004523	RNA-DNA hybrid ribonuclease activity	14	1	1.14	0.69403	Danio_rerio_DN84152_c0_g1_i1.p1
559	GO:0016229	steroid dehydrogenase activity	14	1	1.14	0.69403	Danio_rerio_DN562_c0_g2_i1.p1
560	GO:0005042	netrin receptor activity	14	1	1.14	0.69403	Danio_rerio_DN1894_c1_g1_i4.p1
561	GO:0004652	polynucleotide adenylyltransferase activ...	14	1	1.14	0.69403	Danio_rerio_DN28622_c0_g1_i1.p1
562	GO:0033558	protein deacetylase activity	14	1	1.14	0.69403	Danio_rerio_DN141_c11_g1_i1.p1
563	GO:0004407	histone deacetylase activity	14	1	1.14	0.69403	Danio_rerio_DN141_c11_g1_i1.p1
564	GO:0015035	protein disulfide oxidoreductase activit...	14	1	1.14	0.69403	Danio_rerio_DN7499_c0_g1_i1.p1
565	GO:0051539	4 iron, 4 sulfur cluster binding	14	1	1.14	0.69403	Danio_rerio_DN7277_c0_g1_i9.p1
566	GO:0003950	NAD+ ADP-ribosyltransferase activity	44	3	3.57	0.70369	c("Danio_rerio_DN1066_c0_g1_i2.p1", "Danio_rerio_DN1800_c0_g1_i4.p1", "Danio_rerio_DN6738_c0_g2_i1.p1")
567	GO:0015081	sodium ion transmembrane transporter act...	72	5	5.84	0.70414	c("Danio_rerio_DN16710_c0_g1_i2.p1", "Danio_rerio_DN343_c0_g1_i5.p1", "Danio_rerio_DN343_c0_g1_i8.p1", "Danio_rerio_DN5858_c0_g1_i5.p1", "Danio_rerio_DN7305_c0_g1_i3.p1")
568	GO:0000030	mannosyltransferase activity	15	1	1.22	0.71886	Danio_rerio_DN4500_c0_g1_i4.p1
569	GO:0016840	carbon-nitrogen lyase activity	15	1	1.22	0.71886	Danio_rerio_DN5046_c0_g1_i2.p1
570	GO:0005178	integrin binding	15	1	1.22	0.71886	Danio_rerio_DN29212_c0_g1_i3.p1
571	GO:0033293	monocarboxylic acid binding	15	1	1.22	0.71886	Danio_rerio_DN3354_c0_g1_i2.p1
572	GO:0004715	non-membrane spanning protein tyrosine k...	15	1	1.22	0.71886	Danio_rerio_DN4643_c0_g1_i3.p1
573	GO:0016307	phosphatidylinositol phosphate kinase ac...	15	1	1.22	0.71886	Danio_rerio_DN4216_c1_g3_i1.p1
574	GO:0019842	vitamin binding	101	7	8.19	0.72067	c("Danio_rerio_DN14636_c0_g1_i1.p1", "Danio_rerio_DN2134_c0_g1_i3.p1", "Danio_rerio_DN3108_c0_g1_i3.p1", "Danio_rerio_DN3354_c0_g1_i2.p1", "Danio_rerio_DN38209_c0_g1_i2.p1", "Danio_rerio_DN5043_c0_g1_i1.p1", "Danio_rerio_DN6434_c0_g1_i5.p1")
575	GO:0030594	neurotransmitter receptor activity	116	8	9.41	0.73304	c("Danio_rerio_DN1059_c0_g2_i2.p1", "Danio_rerio_DN1178_c0_g2_i2.p1", "Danio_rerio_DN14239_c0_g1_i2.p1", "Danio_rerio_DN16229_c0_g1_i2.p1", "Danio_rerio_DN28038_c0_g1_i1.p1", "Danio_rerio_DN4531_c0_g1_i5.p1", "Danio_rerio_DN6040_c0_g3_i2.p1", "Danio_rerio_DN6040_c1_g1_i5.p1")
576	GO:0060589	nucleoside-triphosphatase regulator acti...	171	12	13.87	0.74010	c("Danio_rerio_DN11688_c0_g1_i5.p1", "Danio_rerio_DN1446_c0_g1_i14.p1", "Danio_rerio_DN2094_c0_g1_i11.p1", "Danio_rerio_DN2094_c0_g1_i15.p1", "Danio_rerio_DN2236_c0_g2_i1.p1", "Danio_rerio_DN2887_c0_g2_i6.p1", "Danio_rerio_DN3121_c1_g1_i4.p1", "Danio_rerio_DN3361_c0_g1_i1.p1", "Danio_rerio_DN4538_c0_g2_i1.p1", "Danio_rerio_DN6468_c0_g1_i9.p1", "Danio_rerio_DN858_c0_g1_i5.p1", "Danio_rerio_DN928_c…
577	GO:0042162	telomeric DNA binding	16	1	1.3	0.74167	Danio_rerio_DN4465_c0_g1_i4.p1
578	GO:0030674	protein binding, bridging	16	1	1.3	0.74167	Danio_rerio_DN4105_c0_g1_i1.p1
579	GO:0016646	oxidoreductase activity, acting on the C...	16	1	1.3	0.74167	Danio_rerio_DN53285_c0_g1_i1.p1
580	GO:0004298	threonine-type endopeptidase activity	16	1	1.3	0.74167	Danio_rerio_DN3183_c0_g1_i1.p1
581	GO:0070003	threonine-type peptidase activity	16	1	1.3	0.74167	Danio_rerio_DN3183_c0_g1_i1.p1
582	GO:0015929	hexosaminidase activity	16	1	1.3	0.74167	Danio_rerio_DN14636_c0_g2_i1.p1
583	GO:0070566	adenylyltransferase activity	16	1	1.3	0.74167	Danio_rerio_DN28622_c0_g1_i1.p1
584	GO:0031625	ubiquitin protein ligase binding	16	1	1.3	0.74167	Danio_rerio_DN2205_c0_g1_i1.p1
585	GO:0019213	deacetylase activity	16	1	1.3	0.74167	Danio_rerio_DN141_c11_g1_i1.p1
586	GO:0015036	disulfide oxidoreductase activity	16	1	1.3	0.74167	Danio_rerio_DN7499_c0_g1_i1.p1
587	GO:0044389	ubiquitin-like protein ligase binding	16	1	1.3	0.74167	Danio_rerio_DN2205_c0_g1_i1.p1
588	GO:0001228	DNA-binding transcription activator acti...	16	1	1.3	0.74167	Danio_rerio_DN13564_c0_g2_i1.p1
589	GO:0016684	oxidoreductase activity, acting on perox...	32	2	2.59	0.74480	c("Danio_rerio_DN122_c0_g1_i3.p1", "Danio_rerio_DN2389_c0_g3_i1.p1")
590	GO:0015662	ATPase activity, coupled to transmembran...	32	2	2.59	0.74480	c("Danio_rerio_DN1505_c0_g1_i4.p1", "Danio_rerio_DN216_c0_g1_i4.p1")
591	GO:0017137	Rab GTPase binding	62	4	5.03	0.75108	c("Danio_rerio_DN19026_c0_g1_i1.p1", "Danio_rerio_DN5490_c1_g1_i1.p1", "Danio_rerio_DN713_c0_g1_i12.p1", "Danio_rerio_DN729_c0_g1_i4.p1")
592	GO:0016817	hydrolase activity, acting on acid anhyd...	1022	92	82.87	0.75560	c("Danio_rerio_DN10263_c0_g1_i5.p1", "Danio_rerio_DN10263_c0_g1_i7.p1", "Danio_rerio_DN10514_c0_g1_i1.p1", "Danio_rerio_DN10751_c0_g1_i4.p1", "Danio_rerio_DN10876_c0_g1_i1.p1", "Danio_rerio_DN113_c1_g1_i1.p1", "Danio_rerio_DN11797_c0_g1_i1.p1", "Danio_rerio_DN12988_c0_g1_i1.p1", "Danio_rerio_DN13040_c0_g1_i1.p1", "Danio_rerio_DN13208_c1_g1_i4.p1", "Danio_rerio_DN13564_c0_g1_i2.p1", "Danio_rerio_D…
593	GO:0016829	lyase activity	160	11	12.97	0.75798	c("Danio_rerio_DN1193_c0_g1_i2.p1", "Danio_rerio_DN12939_c0_g1_i5.p1", "Danio_rerio_DN14636_c0_g1_i1.p1", "Danio_rerio_DN20348_c0_g1_i2.p1", "Danio_rerio_DN2458_c0_g1_i10.p1", "Danio_rerio_DN2920_c0_g1_i1.p1", "Danio_rerio_DN3276_c0_g1_i1.p1", "Danio_rerio_DN4210_c0_g2_i1.p1", "Danio_rerio_DN5046_c0_g1_i2.p1", "Danio_rerio_DN7341_c0_g1_i1.p1", "Danio_rerio_DN897_c0_g1_i4.p1")
594	GO:0015238	drug transmembrane transporter activity	48	3	3.89	0.75830	c("Danio_rerio_DN2739_c0_g1_i1.p1", "Danio_rerio_DN3565_c3_g1_i1.p1", "Danio_rerio_DN9731_c0_g1_i2.p1")
595	GO:0004620	phospholipase activity	77	5	6.24	0.75840	c("Danio_rerio_DN10223_c0_g1_i2.p4", "Danio_rerio_DN12050_c0_g1_i1.p1", "Danio_rerio_DN1531_c2_g1_i9.p1", "Danio_rerio_DN2327_c0_g2_i1.p1", "Danio_rerio_DN8233_c0_g1_i3.p1")
596	GO:0016667	oxidoreductase activity, acting on a sul...	33	2	2.68	0.76011	c("Danio_rerio_DN504_c6_g1_i3.p1", "Danio_rerio_DN7499_c0_g1_i1.p1")
597	GO:0016407	acetyltransferase activity	63	4	5.11	0.76223	c("Danio_rerio_DN263_c0_g1_i25.p1", "Danio_rerio_DN2868_c0_g2_i2.p1", "Danio_rerio_DN3533_c0_g2_i1.p1", "Danio_rerio_DN6150_c0_g1_i4.p1")
598	GO:0099106	ion channel regulator activity	17	1	1.38	0.76263	Danio_rerio_DN23114_c0_g1_i5.p2
599	GO:0070122	isopeptidase activity	17	1	1.38	0.76263	Danio_rerio_DN3643_c0_g1_i7.p1
600	GO:0019825	oxygen binding	17	1	1.38	0.76263	Danio_rerio_DN16262_c0_g1_i2.p1
601	GO:0051537	2 iron, 2 sulfur cluster binding	17	1	1.38	0.76263	Danio_rerio_DN4932_c0_g1_i2.p1
602	GO:0003690	double-stranded DNA binding	120	8	9.73	0.76654	c("Danio_rerio_DN13564_c0_g2_i1.p1", "Danio_rerio_DN1413_c4_g1_i2.p1", "Danio_rerio_DN16822_c0_g1_i1.p1", "Danio_rerio_DN2684_c0_g2_i1.p1", "Danio_rerio_DN3045_c0_g1_i3.p1", "Danio_rerio_DN3124_c0_g1_i2.p1", "Danio_rerio_DN6988_c0_g1_i3.p1", "Danio_rerio_DN72858_c0_g1_i1.p1")
603	GO:0016462	pyrophosphatase activity	1013	91	82.14	0.76717	c("Danio_rerio_DN10263_c0_g1_i5.p1", "Danio_rerio_DN10263_c0_g1_i7.p1", "Danio_rerio_DN10514_c0_g1_i1.p1", "Danio_rerio_DN10751_c0_g1_i4.p1", "Danio_rerio_DN10876_c0_g1_i1.p1", "Danio_rerio_DN113_c1_g1_i1.p1", "Danio_rerio_DN11797_c0_g1_i1.p1", "Danio_rerio_DN12988_c0_g1_i1.p1", "Danio_rerio_DN13040_c0_g1_i1.p1", "Danio_rerio_DN13564_c0_g1_i2.p1", "Danio_rerio_DN1404_c1_g2_i2.p1", "Danio_rerio_DN…
604	GO:0016818	hydrolase activity, acting on acid anhyd...	1016	91	82.38	0.77583	c("Danio_rerio_DN10263_c0_g1_i5.p1", "Danio_rerio_DN10263_c0_g1_i7.p1", "Danio_rerio_DN10514_c0_g1_i1.p1", "Danio_rerio_DN10751_c0_g1_i4.p1", "Danio_rerio_DN10876_c0_g1_i1.p1", "Danio_rerio_DN113_c1_g1_i1.p1", "Danio_rerio_DN11797_c0_g1_i1.p1", "Danio_rerio_DN12988_c0_g1_i1.p1", "Danio_rerio_DN13040_c0_g1_i1.p1", "Danio_rerio_DN13564_c0_g1_i2.p1", "Danio_rerio_DN1404_c1_g2_i2.p1", "Danio_rerio_DN…
605	GO:0008238	exopeptidase activity	79	5	6.41	0.77789	c("Danio_rerio_DN10749_c1_g2_i2.p1", "Danio_rerio_DN239_c0_g3_i1.p1", "Danio_rerio_DN2449_c0_g1_i1.p1", "Danio_rerio_DN891_c1_g1_i3.p1", "Danio_rerio_DN938_c1_g1_i1.p1")
606	GO:0017111	nucleoside-triphosphatase activity	992	89	80.44	0.78127	c("Danio_rerio_DN10263_c0_g1_i5.p1", "Danio_rerio_DN10263_c0_g1_i7.p1", "Danio_rerio_DN10514_c0_g1_i1.p1", "Danio_rerio_DN10751_c0_g1_i4.p1", "Danio_rerio_DN10876_c0_g1_i1.p1", "Danio_rerio_DN113_c1_g1_i1.p1", "Danio_rerio_DN11797_c0_g1_i1.p1", "Danio_rerio_DN12988_c0_g1_i1.p1", "Danio_rerio_DN13040_c0_g1_i1.p1", "Danio_rerio_DN13564_c0_g1_i2.p1", "Danio_rerio_DN1404_c1_g2_i2.p1", "Danio_rerio_DN…
607	GO:0001637	G protein-coupled chemoattractant recept...	18	1	1.46	0.78190	Danio_rerio_DN49695_c0_g1_i1.p1
608	GO:0004950	chemokine receptor activity	18	1	1.46	0.78190	Danio_rerio_DN49695_c0_g1_i1.p1
609	GO:0052689	carboxylic ester hydrolase activity	65	4	5.27	0.78335	c("Danio_rerio_DN11753_c0_g1_i1.p1", "Danio_rerio_DN2072_c0_g1_i13.p1", "Danio_rerio_DN2072_c0_g1_i25.p1", "Danio_rerio_DN6354_c0_g1_i2.p1")
610	GO:0008146	sulfotransferase activity	94	6	7.62	0.78388	c("Danio_rerio_DN1485_c0_g1_i5.p1", "Danio_rerio_DN2159_c0_g1_i2.p1", "Danio_rerio_DN2836_c0_g1_i12.p1", "Danio_rerio_DN4219_c1_g2_i1.p1", "Danio_rerio_DN8420_c0_g1_i2.p1", "Danio_rerio_DN8932_c0_g1_i2.p1")
611	GO:0030234	enzyme regulator activity	505	59	40.95	0.79253	c("Danio_rerio_DN10612_c0_g1_i4.p1", "Danio_rerio_DN11688_c0_g1_i5.p1", "Danio_rerio_DN13391_c0_g1_i5.p2", "Danio_rerio_DN1423_c0_g1_i10.p1", "Danio_rerio_DN1423_c0_g1_i13.p1", "Danio_rerio_DN1423_c0_g1_i3.p1", "Danio_rerio_DN1423_c0_g1_i7.p1", "Danio_rerio_DN1446_c0_g1_i14.p1", "Danio_rerio_DN1957_c0_g2_i1.p1", "Danio_rerio_DN20142_c0_g1_i1.p1", "Danio_rerio_DN2094_c0_g1_i11.p1", "Danio_rerio_DN…
612	GO:0016836	hydro-lyase activity	51	3	4.14	0.79367	c("Danio_rerio_DN1193_c0_g1_i2.p1", "Danio_rerio_DN2920_c0_g1_i1.p1", "Danio_rerio_DN897_c0_g1_i4.p1")
613	GO:0004222	metalloendopeptidase activity	124	8	10.05	0.79691	c("Danio_rerio_DN15582_c0_g2_i1.p1", "Danio_rerio_DN2667_c0_g1_i2.p1", "Danio_rerio_DN352_c1_g1_i8.p1", "Danio_rerio_DN4440_c0_g1_i1.p1", "Danio_rerio_DN49540_c1_g1_i3.p1", "Danio_rerio_DN5916_c0_g1_i2.p1", "Danio_rerio_DN632_c0_g1_i16.p1", "Danio_rerio_DN9557_c0_g2_i4.p1")
614	GO:0005198	structural molecule activity	430	49	34.87	0.79699	c("Danio_rerio_DN1090_c0_g2_i4.p1", "Danio_rerio_DN1090_c0_g2_i5.p1", "Danio_rerio_DN1090_c0_g2_i6.p1", "Danio_rerio_DN1090_c0_g2_i9.p1", "Danio_rerio_DN1355_c0_g1_i1.p1", "Danio_rerio_DN15461_c1_g1_i1.p1", "Danio_rerio_DN15987_c1_g1_i1.p1", "Danio_rerio_DN1927_c0_g3_i3.p1", "Danio_rerio_DN1976_c0_g1_i11.p1", "Danio_rerio_DN1976_c0_g1_i12.p1", "Danio_rerio_DN1976_c0_g1_i20.p1", "Danio_rerio_DN197…
615	GO:0005543	phospholipid binding	166	11	13.46	0.79806	c("Danio_rerio_DN1955_c0_g1_i1.p1", "Danio_rerio_DN2028_c0_g1_i1.p1", "Danio_rerio_DN20294_c0_g1_i4.p1", "Danio_rerio_DN3293_c0_g1_i4.p1", "Danio_rerio_DN34078_c0_g1_i10.p1", "Danio_rerio_DN3720_c0_g1_i1.p1", "Danio_rerio_DN407_c7_g1_i3.p1", "Danio_rerio_DN4095_c0_g2_i2.p1", "Danio_rerio_DN5407_c0_g1_i1.p1", "Danio_rerio_DN5490_c1_g1_i1.p1", "Danio_rerio_DN5882_c0_g1_i5.p1")
616	GO:0016835	carbon-oxygen lyase activity	52	3	4.22	0.80446	c("Danio_rerio_DN1193_c0_g1_i2.p1", "Danio_rerio_DN2920_c0_g1_i1.p1", "Danio_rerio_DN897_c0_g1_i4.p1")
617	GO:0015293	symporter activity	52	3	4.22	0.80446	c("Danio_rerio_DN1975_c0_g1_i8.p1", "Danio_rerio_DN251_c2_g1_i3.p1", "Danio_rerio_DN3596_c0_g1_i11.p1")
618	GO:0004112	cyclic-nucleotide phosphodiesterase acti...	52	3	4.22	0.80446	c("Danio_rerio_DN1299_c0_g1_i5.p1", "Danio_rerio_DN2230_c0_g1_i6.p1", "Danio_rerio_DN25243_c0_g1_i1.p1")
619	GO:0005096	GTPase activator activity	140	9	11.35	0.81006	c("Danio_rerio_DN11688_c0_g1_i5.p1", "Danio_rerio_DN1446_c0_g1_i14.p1", "Danio_rerio_DN2094_c0_g1_i11.p1", "Danio_rerio_DN2094_c0_g1_i15.p1", "Danio_rerio_DN2236_c0_g2_i1.p1", "Danio_rerio_DN2887_c0_g2_i6.p1", "Danio_rerio_DN3361_c0_g1_i1.p1", "Danio_rerio_DN6468_c0_g1_i9.p1", "Danio_rerio_DN928_c0_g1_i31.p1")
620	GO:0008514	organic anion transmembrane transporter ...	83	5	6.73	0.81320	c("Danio_rerio_DN239_c0_g1_i1.p1", "Danio_rerio_DN2739_c0_g1_i1.p1", "Danio_rerio_DN3565_c3_g1_i1.p1", "Danio_rerio_DN5325_c0_g1_i8.p2", "Danio_rerio_DN9731_c0_g1_i2.p1")
621	GO:0015078	proton transmembrane transporter activit...	83	5	6.73	0.81320	c("Danio_rerio_DN16710_c0_g1_i2.p1", "Danio_rerio_DN23455_c0_g1_i1.p1", "Danio_rerio_DN343_c0_g1_i5.p1", "Danio_rerio_DN343_c0_g1_i8.p1", "Danio_rerio_DN360_c1_g5_i1.p1")
622	GO:0022848	acetylcholine-gated cation-selective cha...	20	1	1.62	0.81587	Danio_rerio_DN28038_c0_g1_i1.p1
623	GO:0098960	postsynaptic neurotransmitter receptor a...	20	1	1.62	0.81587	Danio_rerio_DN28038_c0_g1_i1.p1
624	GO:1904315	transmitter-gated ion channel activity i...	20	1	1.62	0.81587	Danio_rerio_DN28038_c0_g1_i1.p1
625	GO:0099529	neurotransmitter receptor activity invol...	20	1	1.62	0.81587	Danio_rerio_DN28038_c0_g1_i1.p1
626	GO:0003713	transcription coactivator activity	38	2	3.08	0.82519	c("Danio_rerio_DN11664_c0_g1_i1.p1", "Danio_rerio_DN931_c2_g1_i3.p1")
627	GO:0070851	growth factor receptor binding	21	1	1.7	0.83081	Danio_rerio_DN5944_c0_g1_i1.p1
628	GO:0016645	oxidoreductase activity, acting on the C...	21	1	1.7	0.83081	Danio_rerio_DN53285_c0_g1_i1.p1
629	GO:0005388	calcium-transporting ATPase activity	21	1	1.7	0.83081	Danio_rerio_DN1505_c0_g1_i4.p1
630	GO:0003746	translation elongation factor activity	21	1	1.7	0.83081	Danio_rerio_DN170_c0_g2_i1.p1
631	GO:0005544	calcium-dependent phospholipid binding	39	2	3.16	0.83613	c("Danio_rerio_DN1955_c0_g1_i1.p1", "Danio_rerio_DN4095_c0_g2_i2.p1")
632	GO:0016247	channel regulator activity	22	1	1.78	0.84454	Danio_rerio_DN23114_c0_g1_i5.p2
633	GO:0004707	MAP kinase activity	23	1	1.86	0.85716	Danio_rerio_DN6934_c0_g1_i1.p1
634	GO:0004890	GABA-A receptor activity	23	1	1.86	0.85716	Danio_rerio_DN18963_c0_g1_i1.p1
635	GO:0004601	peroxidase activity	23	1	1.86	0.85716	Danio_rerio_DN122_c0_g1_i3.p1
636	GO:0004867	serine-type endopeptidase inhibitor acti...	59	3	4.78	0.86737	c("Danio_rerio_DN20142_c0_g1_i1.p1", "Danio_rerio_DN2521_c0_g1_i1.p1", "Danio_rerio_DN328_c0_g1_i4.p1")
637	GO:0090482	vitamin transmembrane transporter activi...	24	1	1.95	0.86876	Danio_rerio_DN3278_c0_g1_i4.p1
638	GO:0008289	lipid binding	293	19	23.76	0.87384	c("Danio_rerio_DN1536_c0_g1_i1.p1", "Danio_rerio_DN1765_c0_g1_i1.p1", "Danio_rerio_DN1818_c1_g1_i1.p1", "Danio_rerio_DN18777_c0_g1_i1.p1", "Danio_rerio_DN1955_c0_g1_i1.p1", "Danio_rerio_DN2028_c0_g1_i1.p1", "Danio_rerio_DN20294_c0_g1_i4.p1", "Danio_rerio_DN3293_c0_g1_i4.p1", "Danio_rerio_DN34078_c0_g1_i10.p1", "Danio_rerio_DN3720_c0_g1_i1.p1", "Danio_rerio_DN3919_c0_g1_i5.p1", "Danio_rerio_DN407_…
639	GO:0016209	antioxidant activity	43	2	3.49	0.87394	c("Danio_rerio_DN122_c0_g1_i3.p1", "Danio_rerio_DN2389_c0_g3_i1.p1")
640	GO:0016776	phosphotransferase activity, phosphate g...	25	1	2.03	0.87941	Danio_rerio_DN11699_c0_g1_i1.p1
641	GO:0016712	oxidoreductase activity, acting on paire...	25	1	2.03	0.87941	Danio_rerio_DN2447_c0_g1_i12.p1
642	GO:0005164	tumor necrosis factor receptor binding	25	1	2.03	0.87941	Danio_rerio_DN17328_c0_g1_i1.p1
643	GO:1901981	phosphatidylinositol phosphate binding	25	1	2.03	0.87941	Danio_rerio_DN3720_c0_g1_i1.p1
644	GO:0032813	tumor necrosis factor receptor superfami...	25	1	2.03	0.87941	Danio_rerio_DN17328_c0_g1_i1.p1
645	GO:0016702	oxidoreductase activity, acting on singl...	44	2	3.57	0.88204	c("Danio_rerio_DN5292_c0_g1_i17.p1", "Danio_rerio_DN6765_c0_g1_i1.p1")
646	GO:0051540	metal cluster binding	44	2	3.57	0.88204	c("Danio_rerio_DN4932_c0_g1_i2.p1", "Danio_rerio_DN7277_c0_g1_i9.p1")
647	GO:0051536	iron-sulfur cluster binding	44	2	3.57	0.88204	c("Danio_rerio_DN4932_c0_g1_i2.p1", "Danio_rerio_DN7277_c0_g1_i9.p1")
648	GO:0016747	transferase activity, transferring acyl ...	152	13	12.32	0.88755	c("Danio_rerio_DN13792_c0_g1_i1.p1", "Danio_rerio_DN199_c1_g1_i1.p1", "Danio_rerio_DN22321_c0_g1_i1.p1", "Danio_rerio_DN263_c0_g1_i25.p1", "Danio_rerio_DN2868_c0_g2_i2.p1", "Danio_rerio_DN3533_c0_g2_i1.p1", "Danio_rerio_DN3780_c0_g1_i2.p1", "Danio_rerio_DN4216_c0_g2_i1.p1", "Danio_rerio_DN501_c3_g1_i7.p1", "Danio_rerio_DN6150_c0_g1_i4.p1", "Danio_rerio_DN7561_c0_g1_i2.p1", "Danio_rerio_DN868_c0_g…
649	GO:0005089	Rho guanyl-nucleotide exchange factor ac...	26	1	2.11	0.88921	Danio_rerio_DN5081_c0_g2_i1.p1
650	GO:0030276	clathrin binding	26	1	2.11	0.88921	Danio_rerio_DN4427_c0_g3_i1.p1
651	GO:0000978	RNA polymerase II proximal promoter sequ...	26	1	2.11	0.88921	Danio_rerio_DN13564_c0_g2_i1.p1
652	GO:0005201	extracellular matrix structural constitu...	45	2	3.65	0.88966	c("Danio_rerio_DN4920_c1_g1_i5.p1", "Danio_rerio_DN9890_c0_g1_i1.p1")
653	GO:0060090	molecular adaptor activity	63	3	5.11	0.89467	c("Danio_rerio_DN1347_c3_g1_i12.p1", "Danio_rerio_DN3009_c0_g1_i1.p1", "Danio_rerio_DN4105_c0_g1_i1.p1")
654	GO:0099528	G protein-coupled neurotransmitter recep...	46	2	3.73	0.89683	c("Danio_rerio_DN14239_c0_g1_i2.p1", "Danio_rerio_DN16229_c0_g1_i2.p1")
655	GO:0050662	coenzyme binding	230	14	18.65	0.89885	c("Danio_rerio_DN14636_c0_g1_i1.p1", "Danio_rerio_DN15904_c0_g1_i2.p1", "Danio_rerio_DN2134_c0_g1_i3.p1", "Danio_rerio_DN2543_c0_g1_i5.p1", "Danio_rerio_DN2782_c0_g1_i3.p1", "Danio_rerio_DN3032_c0_g1_i5.p1", "Danio_rerio_DN3032_c0_g2_i8.p1", "Danio_rerio_DN3108_c0_g1_i3.p1", "Danio_rerio_DN3354_c0_g1_i2.p1", "Danio_rerio_DN38209_c0_g1_i2.p1", "Danio_rerio_DN4932_c0_g1_i2.p1", "Danio_rerio_DN5043_…
656	GO:0001883	purine nucleoside binding	671	46	54.41	0.90254	c("Danio_rerio_DN10263_c0_g1_i5.p1", "Danio_rerio_DN10263_c0_g1_i7.p1", "Danio_rerio_DN10514_c0_g1_i1.p1", "Danio_rerio_DN10938_c0_g2_i2.p1", "Danio_rerio_DN113_c1_g1_i1.p1", "Danio_rerio_DN11797_c0_g1_i1.p1", "Danio_rerio_DN13040_c0_g1_i1.p1", "Danio_rerio_DN1404_c1_g2_i2.p1", "Danio_rerio_DN144_c0_g1_i14.p1", "Danio_rerio_DN157_c1_g1_i1.p1", "Danio_rerio_DN15869_c0_g1_i1.p1", "Danio_rerio_DN159…
657	GO:0005525	GTP binding	671	46	54.41	0.90254	c("Danio_rerio_DN10263_c0_g1_i5.p1", "Danio_rerio_DN10263_c0_g1_i7.p1", "Danio_rerio_DN10514_c0_g1_i1.p1", "Danio_rerio_DN10938_c0_g2_i2.p1", "Danio_rerio_DN113_c1_g1_i1.p1", "Danio_rerio_DN11797_c0_g1_i1.p1", "Danio_rerio_DN13040_c0_g1_i1.p1", "Danio_rerio_DN1404_c1_g2_i2.p1", "Danio_rerio_DN144_c0_g1_i14.p1", "Danio_rerio_DN157_c1_g1_i1.p1", "Danio_rerio_DN15869_c0_g1_i1.p1", "Danio_rerio_DN159…
658	GO:0032550	purine ribonucleoside binding	671	46	54.41	0.90254	c("Danio_rerio_DN10263_c0_g1_i5.p1", "Danio_rerio_DN10263_c0_g1_i7.p1", "Danio_rerio_DN10514_c0_g1_i1.p1", "Danio_rerio_DN10938_c0_g2_i2.p1", "Danio_rerio_DN113_c1_g1_i1.p1", "Danio_rerio_DN11797_c0_g1_i1.p1", "Danio_rerio_DN13040_c0_g1_i1.p1", "Danio_rerio_DN1404_c1_g2_i2.p1", "Danio_rerio_DN144_c0_g1_i14.p1", "Danio_rerio_DN157_c1_g1_i1.p1", "Danio_rerio_DN15869_c0_g1_i1.p1", "Danio_rerio_DN159…
659	GO:0022853	active ion transmembrane transporter act...	47	2	3.81	0.90355	c("Danio_rerio_DN1505_c0_g1_i4.p1", "Danio_rerio_DN216_c0_g1_i4.p1")
660	GO:0016701	oxidoreductase activity, acting on singl...	47	2	3.81	0.90355	c("Danio_rerio_DN5292_c0_g1_i17.p1", "Danio_rerio_DN6765_c0_g1_i1.p1")
661	GO:0019829	cation-transporting ATPase activity	47	2	3.81	0.90355	c("Danio_rerio_DN1505_c0_g1_i4.p1", "Danio_rerio_DN216_c0_g1_i4.p1")
662	GO:0042625	ATPase coupled ion transmembrane transpo...	47	2	3.81	0.90355	c("Danio_rerio_DN1505_c0_g1_i4.p1", "Danio_rerio_DN216_c0_g1_i4.p1")
663	GO:0000981	DNA-binding transcription factor activit...	246	15	19.95	0.90420	c("Danio_rerio_DN10697_c1_g1_i1.p1", "Danio_rerio_DN13564_c0_g2_i1.p1", "Danio_rerio_DN15843_c0_g1_i1.p1", "Danio_rerio_DN2530_c0_g1_i1.p1", "Danio_rerio_DN3476_c0_g1_i2.p1", "Danio_rerio_DN457_c1_g1_i9.p1", "Danio_rerio_DN5193_c0_g1_i1.p1", "Danio_rerio_DN5638_c0_g3_i1.p1", "Danio_rerio_DN6066_c0_g1_i1.p1", "Danio_rerio_DN6272_c1_g2_i1.p1", "Danio_rerio_DN6526_c1_g1_i1.p1", "Danio_rerio_DN7008_c…
664	GO:0004713	protein tyrosine kinase activity	159	9	12.89	0.90578	c("Danio_rerio_DN13209_c0_g1_i1.p1", "Danio_rerio_DN2242_c0_g2_i3.p1", "Danio_rerio_DN22709_c0_g1_i5.p1", "Danio_rerio_DN3861_c0_g1_i2.p1", "Danio_rerio_DN4643_c0_g1_i3.p1", "Danio_rerio_DN5513_c0_g2_i5.p1", "Danio_rerio_DN5636_c0_g1_i5.p1", "Danio_rerio_DN6243_c0_g1_i2.p1", "Danio_rerio_DN7701_c0_g1_i4.p1")
665	GO:0015294	solute:cation symporter activity	28	1	2.27	0.90647	Danio_rerio_DN3596_c0_g1_i11.p1
666	GO:0005540	hyaluronic acid binding	28	1	2.27	0.90647	Danio_rerio_DN2485_c0_g1_i3.p1
667	GO:0015103	inorganic anion transmembrane transporte...	98	5	7.95	0.90738	c("Danio_rerio_DN21968_c0_g1_i2.p1", "Danio_rerio_DN2242_c1_g1_i1.p1", "Danio_rerio_DN2797_c1_g4_i2.p1", "Danio_rerio_DN3214_c10_g1_i1.p1", "Danio_rerio_DN3596_c0_g1_i11.p1")
668	GO:0032549	ribonucleoside binding	674	46	54.65	0.90824	c("Danio_rerio_DN10263_c0_g1_i5.p1", "Danio_rerio_DN10263_c0_g1_i7.p1", "Danio_rerio_DN10514_c0_g1_i1.p1", "Danio_rerio_DN10938_c0_g2_i2.p1", "Danio_rerio_DN113_c1_g1_i1.p1", "Danio_rerio_DN11797_c0_g1_i1.p1", "Danio_rerio_DN13040_c0_g1_i1.p1", "Danio_rerio_DN1404_c1_g2_i2.p1", "Danio_rerio_DN144_c0_g1_i14.p1", "Danio_rerio_DN157_c1_g1_i1.p1", "Danio_rerio_DN15869_c0_g1_i1.p1", "Danio_rerio_DN159…
669	GO:0001882	nucleoside binding	674	46	54.65	0.90824	c("Danio_rerio_DN10263_c0_g1_i5.p1", "Danio_rerio_DN10263_c0_g1_i7.p1", "Danio_rerio_DN10514_c0_g1_i1.p1", "Danio_rerio_DN10938_c0_g2_i2.p1", "Danio_rerio_DN113_c1_g1_i1.p1", "Danio_rerio_DN11797_c0_g1_i1.p1", "Danio_rerio_DN13040_c0_g1_i1.p1", "Danio_rerio_DN1404_c1_g2_i2.p1", "Danio_rerio_DN144_c0_g1_i14.p1", "Danio_rerio_DN157_c1_g1_i1.p1", "Danio_rerio_DN15869_c0_g1_i1.p1", "Danio_rerio_DN159…
670	GO:0004857	enzyme inhibitor activity	222	38	18	0.91155	c("Danio_rerio_DN10612_c0_g1_i4.p1", "Danio_rerio_DN1423_c0_g1_i10.p1", "Danio_rerio_DN1423_c0_g1_i13.p1", "Danio_rerio_DN1423_c0_g1_i3.p1", "Danio_rerio_DN1423_c0_g1_i7.p1", "Danio_rerio_DN20142_c0_g1_i1.p1", "Danio_rerio_DN223_c0_g1_i26.p1", "Danio_rerio_DN223_c0_g1_i27.p1", "Danio_rerio_DN223_c0_g1_i29.p2", "Danio_rerio_DN223_c0_g1_i30.p1", "Danio_rerio_DN223_c0_g1_i35.p1", "Danio_rerio_DN223_…
671	GO:0005179	hormone activity	99	5	8.03	0.91184	c("Danio_rerio_DN353_c0_g1_i5.p2", "Danio_rerio_DN38186_c0_g1_i1.p1", "Danio_rerio_DN6727_c0_g1_i7.p1", "Danio_rerio_DN73621_c0_g1_i1.p1", "Danio_rerio_DN86_c0_g1_i20.p2")
672	GO:0032561	guanyl ribonucleotide binding	676	46	54.81	0.91190	c("Danio_rerio_DN10263_c0_g1_i5.p1", "Danio_rerio_DN10263_c0_g1_i7.p1", "Danio_rerio_DN10514_c0_g1_i1.p1", "Danio_rerio_DN10938_c0_g2_i2.p1", "Danio_rerio_DN113_c1_g1_i1.p1", "Danio_rerio_DN11797_c0_g1_i1.p1", "Danio_rerio_DN13040_c0_g1_i1.p1", "Danio_rerio_DN1404_c1_g2_i2.p1", "Danio_rerio_DN144_c0_g1_i14.p1", "Danio_rerio_DN157_c1_g1_i1.p1", "Danio_rerio_DN15869_c0_g1_i1.p1", "Danio_rerio_DN159…
673	GO:0016772	transferase activity, transferring phosp...	1222	87	99.08	0.91551	c("Danio_rerio_DN1_c2_g1_i3.p1", "Danio_rerio_DN101_c2_g1_i3.p1", "Danio_rerio_DN10144_c0_g2_i1.p1", "Danio_rerio_DN10440_c0_g1_i2.p1", "Danio_rerio_DN1053_c0_g1_i2.p1", "Danio_rerio_DN10927_c0_g4_i5.p1", "Danio_rerio_DN1114_c3_g1_i3.p1", "Danio_rerio_DN1116_c4_g1_i1.p1", "Danio_rerio_DN11429_c0_g1_i1.p1", "Danio_rerio_DN11535_c0_g1_i1.p1", "Danio_rerio_DN11699_c0_g1_i1.p1", "Danio_rerio_DN12780_…
674	GO:0017016	Ras GTPase binding	155	12	12.57	0.91574	c("Danio_rerio_DN1466_c0_g1_i2.p1", "Danio_rerio_DN15323_c0_g2_i7.p1", "Danio_rerio_DN1745_c0_g1_i21.p1", "Danio_rerio_DN19026_c0_g1_i1.p1", "Danio_rerio_DN4008_c0_g2_i2.p1", "Danio_rerio_DN4008_c1_g1_i1.p1", "Danio_rerio_DN5081_c0_g2_i1.p1", "Danio_rerio_DN5490_c1_g1_i1.p1", "Danio_rerio_DN6619_c6_g5_i2.p1", "Danio_rerio_DN6822_c2_g1_i2.p1", "Danio_rerio_DN713_c0_g1_i12.p1", "Danio_rerio_DN729_c…
675	GO:0004812	aminoacyl-tRNA ligase activity	49	2	3.97	0.91580	c("Danio_rerio_DN11109_c0_g1_i2.p1", "Danio_rerio_DN1863_c0_g1_i3.p1")
676	GO:0016875	ligase activity, forming carbon-oxygen b...	49	2	3.97	0.91580	c("Danio_rerio_DN11109_c0_g1_i2.p1", "Danio_rerio_DN1863_c0_g1_i3.p1")
677	GO:0031683	G-protein beta/gamma-subunit complex bin...	30	1	2.43	0.92104	Danio_rerio_DN144_c0_g1_i14.p1
678	GO:0000987	proximal promoter sequence-specific DNA ...	30	1	2.43	0.92104	Danio_rerio_DN13564_c0_g2_i1.p1
679	GO:0016811	hydrolase activity, acting on carbon-nit...	50	2	4.05	0.92135	c("Danio_rerio_DN141_c11_g1_i1.p1", "Danio_rerio_DN24630_c0_g1_i2.p1")
680	GO:0140110	transcription regulator activity	870	60	70.54	0.92239	c("Danio_rerio_DN10195_c0_g2_i2.p1", "Danio_rerio_DN10697_c1_g1_i1.p1", "Danio_rerio_DN1083_c4_g1_i1.p1", "Danio_rerio_DN11192_c0_g1_i1.p1", "Danio_rerio_DN11617_c0_g3_i2.p4", "Danio_rerio_DN11664_c0_g1_i1.p1", "Danio_rerio_DN1187_c0_g1_i1.p1", "Danio_rerio_DN13564_c0_g2_i1.p1", "Danio_rerio_DN1379_c0_g1_i5.p1", "Danio_rerio_DN15843_c0_g1_i1.p1", "Danio_rerio_DN15915_c0_g1_i3.p1", "Danio_rerio_DN…
681	GO:0031267	small GTPase binding	157	12	12.73	0.92253	c("Danio_rerio_DN1466_c0_g1_i2.p1", "Danio_rerio_DN15323_c0_g2_i7.p1", "Danio_rerio_DN1745_c0_g1_i21.p1", "Danio_rerio_DN19026_c0_g1_i1.p1", "Danio_rerio_DN4008_c0_g2_i2.p1", "Danio_rerio_DN4008_c1_g1_i1.p1", "Danio_rerio_DN5081_c0_g2_i1.p1", "Danio_rerio_DN5490_c1_g1_i1.p1", "Danio_rerio_DN6619_c6_g5_i2.p1", "Danio_rerio_DN6822_c2_g1_i2.p1", "Danio_rerio_DN713_c0_g1_i12.p1", "Danio_rerio_DN729_c…
682	GO:0008509	anion transmembrane transporter activity	180	10	14.6	0.92560	c("Danio_rerio_DN21968_c0_g1_i2.p1", "Danio_rerio_DN2242_c1_g1_i1.p1", "Danio_rerio_DN239_c0_g1_i1.p1", "Danio_rerio_DN2739_c0_g1_i1.p1", "Danio_rerio_DN2797_c1_g4_i2.p1", "Danio_rerio_DN3214_c10_g1_i1.p1", "Danio_rerio_DN3565_c3_g1_i1.p1", "Danio_rerio_DN3596_c0_g1_i11.p1", "Danio_rerio_DN5325_c0_g1_i8.p2", "Danio_rerio_DN9731_c0_g1_i2.p1")
683	GO:0017048	Rho GTPase binding	59	6	4.78	0.92599	c("Danio_rerio_DN1745_c0_g1_i21.p1", "Danio_rerio_DN4008_c0_g2_i2.p1", "Danio_rerio_DN4008_c1_g1_i1.p1", "Danio_rerio_DN5081_c0_g2_i1.p1", "Danio_rerio_DN6619_c6_g5_i2.p1", "Danio_rerio_DN6822_c2_g1_i2.p1")
684	GO:0004114	3',5'-cyclic-nucleotide phosphodiesteras...	51	2	4.14	0.92657	c("Danio_rerio_DN1299_c0_g1_i5.p1", "Danio_rerio_DN25243_c0_g1_i1.p1")
685	GO:0016917	GABA receptor activity	31	1	2.51	0.92745	Danio_rerio_DN18963_c0_g1_i1.p1
686	GO:0008047	enzyme activator activity	182	10	14.76	0.93123	c("Danio_rerio_DN11688_c0_g1_i5.p1", "Danio_rerio_DN1446_c0_g1_i14.p1", "Danio_rerio_DN2094_c0_g1_i11.p1", "Danio_rerio_DN2094_c0_g1_i15.p1", "Danio_rerio_DN2236_c0_g2_i1.p1", "Danio_rerio_DN2853_c3_g1_i16.p1", "Danio_rerio_DN2887_c0_g2_i6.p1", "Danio_rerio_DN3361_c0_g1_i1.p1", "Danio_rerio_DN6468_c0_g1_i9.p1", "Danio_rerio_DN928_c0_g1_i31.p1")
687	GO:0042623	ATPase activity, coupled	147	15	11.92	0.93263	c("Danio_rerio_DN14096_c0_g2_i3.p1", "Danio_rerio_DN1505_c0_g1_i4.p1", "Danio_rerio_DN15310_c0_g1_i1.p1", "Danio_rerio_DN1878_c0_g2_i3.p1", "Danio_rerio_DN1879_c0_g1_i4.p1", "Danio_rerio_DN1940_c0_g1_i1.p1", "Danio_rerio_DN20878_c0_g1_i2.p1", "Danio_rerio_DN216_c0_g1_i4.p1", "Danio_rerio_DN23791_c0_g1_i1.p1", "Danio_rerio_DN2878_c0_g1_i6.p1", "Danio_rerio_DN3254_c0_g1_i5.p1", "Danio_rerio_DN3312_…
688	GO:0019001	guanyl nucleotide binding	691	46	56.03	0.93577	c("Danio_rerio_DN10263_c0_g1_i5.p1", "Danio_rerio_DN10263_c0_g1_i7.p1", "Danio_rerio_DN10514_c0_g1_i1.p1", "Danio_rerio_DN10938_c0_g2_i2.p1", "Danio_rerio_DN113_c1_g1_i1.p1", "Danio_rerio_DN11797_c0_g1_i1.p1", "Danio_rerio_DN13040_c0_g1_i1.p1", "Danio_rerio_DN1404_c1_g2_i2.p1", "Danio_rerio_DN144_c0_g1_i14.p1", "Danio_rerio_DN157_c1_g1_i1.p1", "Danio_rerio_DN15869_c0_g1_i1.p1", "Danio_rerio_DN159…
689	GO:0008227	G protein-coupled amine receptor activit...	53	2	4.3	0.93603	c("Danio_rerio_DN14239_c0_g1_i2.p1", "Danio_rerio_DN16229_c0_g1_i2.p1")
690	GO:0008235	metalloexopeptidase activity	53	2	4.3	0.93603	c("Danio_rerio_DN2449_c0_g1_i1.p1", "Danio_rerio_DN938_c1_g1_i1.p1")
691	GO:0016787	hydrolase activity	2864	248	232.22	0.93717	c("Danio_rerio_DN1_c10_g2_i21.p1", "Danio_rerio_DN1_c10_g2_i23.p1", "Danio_rerio_DN10112_c0_g1_i5.p1", "Danio_rerio_DN10171_c0_g1_i2.p1", "Danio_rerio_DN10223_c0_g1_i2.p4", "Danio_rerio_DN1023_c0_g1_i2.p1", "Danio_rerio_DN1023_c0_g1_i4.p1", "Danio_rerio_DN10263_c0_g1_i5.p1", "Danio_rerio_DN10263_c0_g1_i7.p1", "Danio_rerio_DN10360_c0_g1_i1.p1", "Danio_rerio_DN10514_c0_g1_i1.p1", "Danio_rerio_DN105…
692	GO:0016810	hydrolase activity, acting on carbon-nit...	106	5	8.59	0.93812	c("Danio_rerio_DN141_c11_g1_i1.p1", "Danio_rerio_DN24630_c0_g1_i2.p1", "Danio_rerio_DN3219_c12_g1_i1.p1", "Danio_rerio_DN4290_c0_g1_i2.p1", "Danio_rerio_DN4290_c0_g1_i4.p1")
693	GO:0019888	protein phosphatase regulator activity	33	1	2.68	0.93876	Danio_rerio_DN1957_c0_g2_i1.p1
694	GO:0099604	ligand-gated calcium channel activity	33	1	2.68	0.93876	Danio_rerio_DN1129_c9_g1_i4.p1
695	GO:0015278	calcium-release channel activity	33	1	2.68	0.93876	Danio_rerio_DN1129_c9_g1_i4.p1
696	GO:0016765	transferase activity, transferring alkyl...	33	1	2.68	0.93876	Danio_rerio_DN1153_c0_g2_i1.p1
697	GO:0004674	protein serine/threonine kinase activity	289	17	23.43	0.93951	c("Danio_rerio_DN10144_c0_g2_i1.p1", "Danio_rerio_DN1817_c1_g1_i11.p1", "Danio_rerio_DN1995_c1_g2_i6.p1", "Danio_rerio_DN29923_c0_g1_i2.p1", "Danio_rerio_DN3917_c0_g1_i1.p1", "Danio_rerio_DN4008_c0_g2_i2.p1", "Danio_rerio_DN4008_c1_g1_i1.p1", "Danio_rerio_DN4621_c0_g1_i5.p1", "Danio_rerio_DN4744_c1_g1_i1.p1", "Danio_rerio_DN5233_c1_g1_i12.p1", "Danio_rerio_DN5233_c1_g1_i7.p1", "Danio_rerio_DN6619…
698	GO:0003774	motor activity	333	20	27	0.94083	c("Danio_rerio_DN10751_c0_g1_i4.p1", "Danio_rerio_DN12988_c0_g1_i1.p1", "Danio_rerio_DN13564_c0_g1_i2.p1", "Danio_rerio_DN1562_c0_g1_i1.p1", "Danio_rerio_DN21886_c0_g1_i1.p1", "Danio_rerio_DN23523_c0_g1_i7.p1", "Danio_rerio_DN26830_c0_g1_i1.p1", "Danio_rerio_DN2689_c0_g1_i1.p1", "Danio_rerio_DN27379_c0_g1_i1.p1", "Danio_rerio_DN3479_c0_g1_i1.p1", "Danio_rerio_DN4026_c0_g1_i1.p1", "Danio_rerio_DN4…
699	GO:0019901	protein kinase binding	34	1	2.76	0.94373	Danio_rerio_DN8403_c0_g1_i3.p1
700	GO:0005227	calcium activated cation channel activit...	34	1	2.76	0.94373	Danio_rerio_DN18021_c0_g1_i1.p1
701	GO:0004896	cytokine receptor activity	57	2	4.62	0.95159	c("Danio_rerio_DN13137_c0_g1_i1.p1", "Danio_rerio_DN49695_c0_g1_i1.p1")
702	GO:0140096	catalytic activity, acting on a protein	2331	188	189.01	0.95761	c("Danio_rerio_DN1_c10_g2_i21.p1", "Danio_rerio_DN1_c10_g2_i23.p1", "Danio_rerio_DN1_c2_g1_i3.p1", "Danio_rerio_DN10144_c0_g2_i1.p1", "Danio_rerio_DN1023_c0_g1_i2.p1", "Danio_rerio_DN1023_c0_g1_i4.p1", "Danio_rerio_DN1053_c0_g1_i2.p1", "Danio_rerio_DN10543_c0_g1_i4.p1", "Danio_rerio_DN1055_c0_g3_i3.p1", "Danio_rerio_DN10749_c1_g2_i2.p1", "Danio_rerio_DN10927_c0_g4_i5.p1", "Danio_rerio_DN10939_c0_…
703	GO:0016301	kinase activity	1103	75	89.44	0.95785	c("Danio_rerio_DN1_c2_g1_i3.p1", "Danio_rerio_DN10144_c0_g2_i1.p1", "Danio_rerio_DN1053_c0_g1_i2.p1", "Danio_rerio_DN10927_c0_g4_i5.p1", "Danio_rerio_DN1114_c3_g1_i3.p1", "Danio_rerio_DN11535_c0_g1_i1.p1", "Danio_rerio_DN11699_c0_g1_i1.p1", "Danio_rerio_DN12780_c2_g1_i1.p1", "Danio_rerio_DN13209_c0_g1_i1.p1", "Danio_rerio_DN1350_c0_g1_i2.p1", "Danio_rerio_DN1364_c1_g1_i1.p1", "Danio_rerio_DN1398_…
704	GO:0015291	secondary active transmembrane transport...	163	8	13.22	0.95878	c("Danio_rerio_DN16710_c0_g1_i2.p1", "Danio_rerio_DN1975_c0_g1_i8.p1", "Danio_rerio_DN251_c2_g1_i3.p1", "Danio_rerio_DN343_c0_g1_i5.p1", "Danio_rerio_DN343_c0_g1_i8.p1", "Danio_rerio_DN3596_c0_g1_i11.p1", "Danio_rerio_DN5858_c0_g1_i5.p1", "Danio_rerio_DN7305_c0_g1_i3.p1")
705	GO:0005507	copper ion binding	38	1	3.08	0.95991	Danio_rerio_DN1751_c0_g1_i2.p1
706	GO:0016746	transferase activity, transferring acyl ...	224	16	18.16	0.96113	c("Danio_rerio_DN13792_c0_g1_i1.p1", "Danio_rerio_DN18582_c0_g2_i2.p1", "Danio_rerio_DN199_c1_g1_i1.p1", "Danio_rerio_DN22321_c0_g1_i1.p1", "Danio_rerio_DN263_c0_g1_i25.p1", "Danio_rerio_DN2868_c0_g2_i2.p1", "Danio_rerio_DN3533_c0_g2_i1.p1", "Danio_rerio_DN3780_c0_g1_i2.p1", "Danio_rerio_DN4216_c0_g2_i1.p1", "Danio_rerio_DN468_c0_g1_i3.p1", "Danio_rerio_DN50_c2_g1_i1.p1", "Danio_rerio_DN501_c3_g1…
707	GO:0003700	DNA-binding transcription factor activit...	758	49	61.46	0.96417	c("Danio_rerio_DN10195_c0_g2_i2.p1", "Danio_rerio_DN10697_c1_g1_i1.p1", "Danio_rerio_DN11192_c0_g1_i1.p1", "Danio_rerio_DN11617_c0_g3_i2.p4", "Danio_rerio_DN1187_c0_g1_i1.p1", "Danio_rerio_DN13564_c0_g2_i1.p1", "Danio_rerio_DN15843_c0_g1_i1.p1", "Danio_rerio_DN15915_c0_g1_i3.p1", "Danio_rerio_DN17034_c0_g2_i4.p1", "Danio_rerio_DN1951_c0_g1_i3.p1", "Danio_rerio_DN20_c3_g1_i1.p1", "Danio_rerio_DN20…
708	GO:0004879	nuclear receptor activity	40	1	3.24	0.96616	Danio_rerio_DN817_c0_g1_i1.p1
709	GO:0098531	transcription factor activity, direct li...	40	1	3.24	0.96616	Danio_rerio_DN817_c0_g1_i1.p1
710	GO:0048018	receptor ligand activity	262	14	21.24	0.96758	c("Danio_rerio_DN11986_c0_g1_i2.p1", "Danio_rerio_DN12118_c0_g1_i4.p1", "Danio_rerio_DN1218_c2_g1_i2.p1", "Danio_rerio_DN15710_c2_g1_i2.p1", "Danio_rerio_DN2009_c0_g1_i1.p1", "Danio_rerio_DN353_c0_g1_i5.p2", "Danio_rerio_DN38186_c0_g1_i1.p1", "Danio_rerio_DN50546_c0_g1_i1.p1", "Danio_rerio_DN5944_c0_g1_i1.p1", "Danio_rerio_DN6129_c0_g1_i10.p1", "Danio_rerio_DN6727_c0_g1_i7.p1", "Danio_rerio_DN736…
711	GO:0050660	flavin adenine dinucleotide binding	63	2	5.11	0.96833	c("Danio_rerio_DN15904_c0_g1_i2.p1", "Danio_rerio_DN4932_c0_g1_i2.p1")
712	GO:0022834	ligand-gated channel activity	202	10	16.38	0.97010	c("Danio_rerio_DN1059_c0_g2_i2.p1", "Danio_rerio_DN1129_c9_g1_i4.p1", "Danio_rerio_DN18963_c0_g1_i1.p1", "Danio_rerio_DN2490_c1_g1_i1.p1", "Danio_rerio_DN28038_c0_g1_i1.p1", "Danio_rerio_DN4531_c0_g1_i5.p1", "Danio_rerio_DN522_c0_g1_i1.p1", "Danio_rerio_DN522_c0_g1_i2.p1", "Danio_rerio_DN6040_c0_g3_i2.p1", "Danio_rerio_DN6040_c1_g1_i5.p1")
713	GO:0015276	ligand-gated ion channel activity	202	10	16.38	0.97010	c("Danio_rerio_DN1059_c0_g2_i2.p1", "Danio_rerio_DN1129_c9_g1_i4.p1", "Danio_rerio_DN18963_c0_g1_i1.p1", "Danio_rerio_DN2490_c1_g1_i1.p1", "Danio_rerio_DN28038_c0_g1_i1.p1", "Danio_rerio_DN4531_c0_g1_i5.p1", "Danio_rerio_DN522_c0_g1_i1.p1", "Danio_rerio_DN522_c0_g1_i2.p1", "Danio_rerio_DN6040_c0_g3_i2.p1", "Danio_rerio_DN6040_c1_g1_i5.p1")
714	GO:0004672	protein kinase activity	917	60	74.35	0.97019	c("Danio_rerio_DN1_c2_g1_i3.p1", "Danio_rerio_DN10144_c0_g2_i1.p1", "Danio_rerio_DN1053_c0_g1_i2.p1", "Danio_rerio_DN10927_c0_g4_i5.p1", "Danio_rerio_DN1114_c3_g1_i3.p1", "Danio_rerio_DN13209_c0_g1_i1.p1", "Danio_rerio_DN1364_c1_g1_i1.p1", "Danio_rerio_DN1398_c0_g1_i8.p1", "Danio_rerio_DN14789_c0_g1_i1.p1", "Danio_rerio_DN14853_c0_g1_i7.p1", "Danio_rerio_DN1552_c0_g1_i1.p1", "Danio_rerio_DN164_c0…
715	GO:0030545	receptor regulator activity	266	14	21.57	0.97222	c("Danio_rerio_DN11986_c0_g1_i2.p1", "Danio_rerio_DN12118_c0_g1_i4.p1", "Danio_rerio_DN1218_c2_g1_i2.p1", "Danio_rerio_DN15710_c2_g1_i2.p1", "Danio_rerio_DN2009_c0_g1_i1.p1", "Danio_rerio_DN353_c0_g1_i5.p2", "Danio_rerio_DN38186_c0_g1_i1.p1", "Danio_rerio_DN50546_c0_g1_i1.p1", "Danio_rerio_DN5944_c0_g1_i1.p1", "Danio_rerio_DN6129_c0_g1_i10.p1", "Danio_rerio_DN6727_c0_g1_i7.p1", "Danio_rerio_DN736…
716	GO:0019900	kinase binding	43	1	3.49	0.97375	Danio_rerio_DN8403_c0_g1_i3.p1
717	GO:0005217	intracellular ligand-gated ion channel a...	43	1	3.49	0.97375	Danio_rerio_DN1129_c9_g1_i4.p1
718	GO:0016773	phosphotransferase activity, alcohol gro...	1032	68	83.68	0.97376	c("Danio_rerio_DN1_c2_g1_i3.p1", "Danio_rerio_DN10144_c0_g2_i1.p1", "Danio_rerio_DN1053_c0_g1_i2.p1", "Danio_rerio_DN10927_c0_g4_i5.p1", "Danio_rerio_DN1114_c3_g1_i3.p1", "Danio_rerio_DN11535_c0_g1_i1.p1", "Danio_rerio_DN12780_c2_g1_i1.p1", "Danio_rerio_DN13209_c0_g1_i1.p1", "Danio_rerio_DN1350_c0_g1_i2.p1", "Danio_rerio_DN1364_c1_g1_i1.p1", "Danio_rerio_DN1398_c0_g1_i8.p1", "Danio_rerio_DN14789_…
719	GO:0008237	metallopeptidase activity	221	11	17.92	0.97395	c("Danio_rerio_DN15582_c0_g2_i1.p1", "Danio_rerio_DN2449_c0_g1_i1.p1", "Danio_rerio_DN2667_c0_g1_i2.p1", "Danio_rerio_DN352_c1_g1_i8.p1", "Danio_rerio_DN3643_c0_g1_i7.p1", "Danio_rerio_DN4440_c0_g1_i1.p1", "Danio_rerio_DN49540_c1_g1_i3.p1", "Danio_rerio_DN5916_c0_g1_i2.p1", "Danio_rerio_DN632_c0_g1_i16.p1", "Danio_rerio_DN938_c1_g1_i1.p1", "Danio_rerio_DN9557_c0_g2_i4.p1")
720	GO:0005088	Ras guanyl-nucleotide exchange factor ac...	44	1	3.57	0.97589	Danio_rerio_DN5081_c0_g2_i1.p1
721	GO:0019208	phosphatase regulator activity	44	1	3.57	0.97589	Danio_rerio_DN1957_c0_g2_i1.p1
722	GO:0038024	cargo receptor activity	88	3	7.14	0.97759	c("Danio_rerio_DN1388_c0_g1_i3.p1", "Danio_rerio_DN3849_c0_g1_i3.p1", "Danio_rerio_DN7607_c0_g1_i2.p1")
723	GO:0043492	ATPase activity, coupled to movement of ...	125	5	10.14	0.97777	c("Danio_rerio_DN14096_c0_g2_i3.p1", "Danio_rerio_DN1505_c0_g1_i4.p1", "Danio_rerio_DN1878_c0_g2_i3.p1", "Danio_rerio_DN216_c0_g1_i4.p1", "Danio_rerio_DN2878_c0_g1_i6.p1")
724	GO:0042626	ATPase activity, coupled to transmembran...	125	5	10.14	0.97777	c("Danio_rerio_DN14096_c0_g2_i3.p1", "Danio_rerio_DN1505_c0_g1_i4.p1", "Danio_rerio_DN1878_c0_g2_i3.p1", "Danio_rerio_DN216_c0_g1_i4.p1", "Danio_rerio_DN2878_c0_g1_i6.p1")
725	GO:0099094	ligand-gated cation channel activity	107	4	8.68	0.97780	c("Danio_rerio_DN1129_c9_g1_i4.p1", "Danio_rerio_DN28038_c0_g1_i1.p1", "Danio_rerio_DN522_c0_g1_i1.p1", "Danio_rerio_DN522_c0_g1_i2.p1")
726	GO:1901681	sulfur compound binding	46	1	3.73	0.97965	Danio_rerio_DN3354_c0_g1_i2.p1
727	GO:0009055	electron transfer activity	46	1	3.73	0.97965	Danio_rerio_DN7499_c0_g1_i1.p1
728	GO:0015405	P-P-bond-hydrolysis-driven transmembrane...	127	5	10.3	0.98013	c("Danio_rerio_DN14096_c0_g2_i3.p1", "Danio_rerio_DN1505_c0_g1_i4.p1", "Danio_rerio_DN1878_c0_g2_i3.p1", "Danio_rerio_DN216_c0_g1_i4.p1", "Danio_rerio_DN2878_c0_g1_i6.p1")
729	GO:0015399	primary active transmembrane transporter...	127	5	10.3	0.98013	c("Danio_rerio_DN14096_c0_g2_i3.p1", "Danio_rerio_DN1505_c0_g1_i4.p1", "Danio_rerio_DN1878_c0_g2_i3.p1", "Danio_rerio_DN216_c0_g1_i4.p1", "Danio_rerio_DN2878_c0_g1_i6.p1")
730	GO:0005539	glycosaminoglycan binding	48	1	3.89	0.98282	Danio_rerio_DN2485_c0_g1_i3.p1
731	GO:1990837	sequence-specific double-stranded DNA bi...	93	3	7.54	0.98384	c("Danio_rerio_DN13564_c0_g2_i1.p1", "Danio_rerio_DN3045_c0_g1_i3.p1", "Danio_rerio_DN72858_c0_g1_i1.p1")
732	GO:0043167	ion binding	5121	398	415.23	0.98452	c("Danio_rerio_DN1_c2_g1_i3.p1", "Danio_rerio_DN10112_c0_g1_i5.p1", "Danio_rerio_DN10144_c0_g2_i1.p1", "Danio_rerio_DN10263_c0_g1_i5.p1", "Danio_rerio_DN10263_c0_g1_i7.p1", "Danio_rerio_DN1027_c0_g1_i3.p1", "Danio_rerio_DN10383_c0_g1_i15.p1", "Danio_rerio_DN10503_c0_g1_i4.p1", "Danio_rerio_DN10514_c0_g1_i1.p1", "Danio_rerio_DN1053_c0_g1_i2.p1", "Danio_rerio_DN1054_c1_g1_i1.p1", "Danio_rerio_DN105…
733	GO:0031406	carboxylic acid binding	74	2	6	0.98570	c("Danio_rerio_DN2485_c0_g1_i3.p1", "Danio_rerio_DN3354_c0_g1_i2.p1")
734	GO:0043177	organic acid binding	74	2	6	0.98570	c("Danio_rerio_DN2485_c0_g1_i3.p1", "Danio_rerio_DN3354_c0_g1_i2.p1")
735	GO:0003824	catalytic activity	6588	541	534.18	0.98877	c("Danio_rerio_DN1_c10_g2_i21.p1", "Danio_rerio_DN1_c10_g2_i23.p1", "Danio_rerio_DN1_c2_g1_i3.p1", "Danio_rerio_DN101_c2_g1_i3.p1", "Danio_rerio_DN10112_c0_g1_i5.p1", "Danio_rerio_DN10144_c0_g2_i1.p1", "Danio_rerio_DN10171_c0_g1_i2.p1", "Danio_rerio_DN10223_c0_g1_i2.p4", "Danio_rerio_DN1023_c0_g1_i2.p1", "Danio_rerio_DN1023_c0_g1_i4.p1", "Danio_rerio_DN10263_c0_g1_i5.p1", "Danio_rerio_DN10263_c0_…
736	GO:0005506	iron ion binding	273	13	22.14	0.98908	c("Danio_rerio_DN1247_c0_g1_i17.p1", "Danio_rerio_DN14986_c0_g2_i1.p1", "Danio_rerio_DN2447_c0_g1_i12.p1", "Danio_rerio_DN2447_c0_g1_i29.p1", "Danio_rerio_DN2458_c0_g1_i10.p1", "Danio_rerio_DN3190_c0_g1_i1.p1", "Danio_rerio_DN3221_c1_g1_i6.p1", "Danio_rerio_DN4035_c0_g1_i1.p1", "Danio_rerio_DN5292_c0_g1_i17.p1", "Danio_rerio_DN6124_c5_g1_i1.p1", "Danio_rerio_DN6765_c0_g1_i1.p1", "Danio_rerio_DN69…
737	GO:0005044	scavenger receptor activity	81	2	6.57	0.99146	c("Danio_rerio_DN3849_c0_g1_i3.p1", "Danio_rerio_DN7607_c0_g1_i2.p1")
738	GO:0015085	calcium ion transmembrane transporter ac...	145	5	11.76	0.99302	c("Danio_rerio_DN1129_c9_g1_i4.p1", "Danio_rerio_DN12965_c0_g2_i3.p1", "Danio_rerio_DN1505_c0_g1_i4.p1", "Danio_rerio_DN5858_c0_g1_i5.p1", "Danio_rerio_DN7305_c0_g1_i3.p1")
739	GO:0008194	UDP-glycosyltransferase activity	128	4	10.38	0.99394	c("Danio_rerio_DN12549_c1_g3_i2.p1", "Danio_rerio_DN1995_c4_g2_i1.p1", "Danio_rerio_DN3625_c0_g1_i1.p1", "Danio_rerio_DN7514_c0_g1_i2.p1")
740	GO:0005126	cytokine receptor binding	108	3	8.76	0.99410	c("Danio_rerio_DN17328_c0_g1_i1.p1", "Danio_rerio_DN6129_c0_g1_i10.p1", "Danio_rerio_DN7042_c0_g1_i5.p1")
741	GO:0008009	chemokine activity	61	1	4.95	0.99430	Danio_rerio_DN6129_c0_g1_i10.p1
742	GO:0042379	chemokine receptor binding	61	1	4.95	0.99430	Danio_rerio_DN6129_c0_g1_i10.p1
743	GO:0051082	unfolded protein binding	62	1	5.03	0.99476	Danio_rerio_DN192_c0_g1_i4.p1
744	GO:0022804	active transmembrane transporter activit...	292	13	23.68	0.99533	c("Danio_rerio_DN14096_c0_g2_i3.p1", "Danio_rerio_DN1505_c0_g1_i4.p1", "Danio_rerio_DN16710_c0_g1_i2.p1", "Danio_rerio_DN1878_c0_g2_i3.p1", "Danio_rerio_DN1975_c0_g1_i8.p1", "Danio_rerio_DN216_c0_g1_i4.p1", "Danio_rerio_DN251_c2_g1_i3.p1", "Danio_rerio_DN2878_c0_g1_i6.p1", "Danio_rerio_DN343_c0_g1_i5.p1", "Danio_rerio_DN343_c0_g1_i8.p1", "Danio_rerio_DN3596_c0_g1_i11.p1", "Danio_rerio_DN5858_c0_g…
745	GO:0001012	RNA polymerase II regulatory region DNA ...	64	1	5.19	0.99558	Danio_rerio_DN13564_c0_g2_i1.p1
746	GO:0000977	RNA polymerase II regulatory region sequ...	64	1	5.19	0.99558	Danio_rerio_DN13564_c0_g2_i1.p1
747	GO:0051020	GTPase binding	369	21	29.92	0.99595	c("Danio_rerio_DN10061_c0_g1_i7.p1", "Danio_rerio_DN1466_c0_g1_i2.p1", "Danio_rerio_DN15323_c0_g2_i7.p1", "Danio_rerio_DN1745_c0_g1_i21.p1", "Danio_rerio_DN19026_c0_g1_i1.p1", "Danio_rerio_DN2094_c0_g1_i11.p1", "Danio_rerio_DN2094_c0_g1_i15.p1", "Danio_rerio_DN3009_c0_g1_i1.p1", "Danio_rerio_DN35586_c0_g1_i4.p1", "Danio_rerio_DN4008_c0_g2_i2.p1", "Danio_rerio_DN4008_c1_g1_i1.p1", "Danio_rerio_DN4…
748	GO:0044212	transcription regulatory region DNA bind...	91	2	7.38	0.99595	c("Danio_rerio_DN13564_c0_g2_i1.p1", "Danio_rerio_DN3045_c0_g1_i3.p1")
749	GO:0001067	regulatory region nucleic acid binding	91	2	7.38	0.99595	c("Danio_rerio_DN13564_c0_g2_i1.p1", "Danio_rerio_DN3045_c0_g1_i3.p1")
750	GO:0000976	transcription regulatory region sequence...	91	2	7.38	0.99595	c("Danio_rerio_DN13564_c0_g2_i1.p1", "Danio_rerio_DN3045_c0_g1_i3.p1")
751	GO:0004197	cysteine-type endopeptidase activity	93	2	7.54	0.99652	c("Danio_rerio_DN3766_c0_g1_i1.p1", "Danio_rerio_DN9850_c0_g1_i5.p1")
752	GO:0016887	ATPase activity	224	16	18.16	0.99665	c("Danio_rerio_DN14096_c0_g2_i3.p1", "Danio_rerio_DN1505_c0_g1_i4.p1", "Danio_rerio_DN15310_c0_g1_i1.p1", "Danio_rerio_DN1878_c0_g2_i3.p1", "Danio_rerio_DN1879_c0_g1_i4.p1", "Danio_rerio_DN1940_c0_g1_i1.p1", "Danio_rerio_DN20878_c0_g1_i2.p1", "Danio_rerio_DN216_c0_g1_i4.p1", "Danio_rerio_DN23791_c0_g1_i1.p1", "Danio_rerio_DN2878_c0_g1_i6.p1", "Danio_rerio_DN3254_c0_g1_i5.p1", "Danio_rerio_DN3312_…
753	GO:0019899	enzyme binding	453	26	36.73	0.99666	c("Danio_rerio_DN10061_c0_g1_i7.p1", "Danio_rerio_DN1466_c0_g1_i2.p1", "Danio_rerio_DN15323_c0_g2_i7.p1", "Danio_rerio_DN1745_c0_g1_i21.p1", "Danio_rerio_DN19026_c0_g1_i1.p1", "Danio_rerio_DN2094_c0_g1_i11.p1", "Danio_rerio_DN2094_c0_g1_i15.p1", "Danio_rerio_DN2205_c0_g1_i1.p1", "Danio_rerio_DN3009_c0_g1_i1.p1", "Danio_rerio_DN35586_c0_g1_i4.p1", "Danio_rerio_DN4008_c0_g2_i2.p1", "Danio_rerio_DN4…
754	GO:0008528	G protein-coupled peptide receptor activ...	117	3	9.49	0.99682	c("Danio_rerio_DN1881_c0_g1_i1.p1", "Danio_rerio_DN28032_c0_g1_i2.p1", "Danio_rerio_DN49695_c0_g1_i1.p1")
755	GO:0001653	peptide receptor activity	117	3	9.49	0.99682	c("Danio_rerio_DN1881_c0_g1_i1.p1", "Danio_rerio_DN28032_c0_g1_i2.p1", "Danio_rerio_DN49695_c0_g1_i1.p1")
756	GO:0017171	serine hydrolase activity	233	9	18.89	0.99703	c("Danio_rerio_DN10749_c1_g2_i2.p1", "Danio_rerio_DN11594_c0_g2_i4.p1", "Danio_rerio_DN14535_c0_g1_i8.p1", "Danio_rerio_DN23500_c0_g1_i5.p1", "Danio_rerio_DN2998_c0_g1_i1.p1", "Danio_rerio_DN3849_c0_g1_i3.p1", "Danio_rerio_DN5399_c0_g1_i1.p1", "Danio_rerio_DN743_c0_g1_i5.p1", "Danio_rerio_DN7607_c0_g1_i2.p1")
757	GO:0008236	serine-type peptidase activity	233	9	18.89	0.99703	c("Danio_rerio_DN10749_c1_g2_i2.p1", "Danio_rerio_DN11594_c0_g2_i4.p1", "Danio_rerio_DN14535_c0_g1_i8.p1", "Danio_rerio_DN23500_c0_g1_i5.p1", "Danio_rerio_DN2998_c0_g1_i1.p1", "Danio_rerio_DN3849_c0_g1_i3.p1", "Danio_rerio_DN5399_c0_g1_i1.p1", "Danio_rerio_DN743_c0_g1_i5.p1", "Danio_rerio_DN7607_c0_g1_i2.p1")
758	GO:0051213	dioxygenase activity	97	2	7.87	0.99742	c("Danio_rerio_DN5292_c0_g1_i17.p1", "Danio_rerio_DN6765_c0_g1_i1.p1")
759	GO:0005085	guanyl-nucleotide exchange factor activi...	256	10	20.76	0.99776	c("Danio_rerio_DN10061_c0_g1_i7.p1", "Danio_rerio_DN2094_c0_g1_i11.p1", "Danio_rerio_DN2094_c0_g1_i15.p1", "Danio_rerio_DN3009_c0_g1_i1.p1", "Danio_rerio_DN35586_c0_g1_i4.p1", "Danio_rerio_DN4863_c0_g1_i2.p1", "Danio_rerio_DN5081_c0_g2_i1.p1", "Danio_rerio_DN5840_c0_g1_i4.p1", "Danio_rerio_DN752_c0_g1_i2.p1", "Danio_rerio_DN8103_c0_g1_i9.p1")
760	GO:0005125	cytokine activity	73	1	5.92	0.99794	Danio_rerio_DN6129_c0_g1_i10.p1
761	GO:0005102	signaling receptor binding	521	26	42.24	0.99811	c("Danio_rerio_DN10520_c0_g1_i6.p1", "Danio_rerio_DN1103_c0_g1_i6.p1", "Danio_rerio_DN11138_c0_g1_i1.p1", "Danio_rerio_DN11986_c0_g1_i2.p1", "Danio_rerio_DN12118_c0_g1_i4.p1", "Danio_rerio_DN12157_c0_g1_i12.p1", "Danio_rerio_DN1218_c2_g1_i2.p1", "Danio_rerio_DN15395_c0_g1_i6.p1", "Danio_rerio_DN15710_c2_g1_i2.p1", "Danio_rerio_DN17328_c0_g1_i1.p1", "Danio_rerio_DN2009_c0_g1_i1.p1", "Danio_rerio_D…
762	GO:0005249	voltage-gated potassium channel activity	167	5	13.54	0.99819	c("Danio_rerio_DN424_c1_g4_i1.p1", "Danio_rerio_DN49714_c0_g1_i5.p1", "Danio_rerio_DN5784_c0_g1_i1.p1", "Danio_rerio_DN7555_c1_g1_i2.p1", "Danio_rerio_DN7876_c0_g2_i2.p1")
763	GO:0070011	peptidase activity, acting on L-amino ac...	749	49	60.73	0.99847	c("Danio_rerio_DN1_c10_g2_i21.p1", "Danio_rerio_DN1_c10_g2_i23.p1", "Danio_rerio_DN1023_c0_g1_i2.p1", "Danio_rerio_DN1023_c0_g1_i4.p1", "Danio_rerio_DN1055_c0_g3_i3.p1", "Danio_rerio_DN10749_c1_g2_i2.p1", "Danio_rerio_DN11269_c0_g1_i2.p1", "Danio_rerio_DN11594_c0_g2_i4.p1", "Danio_rerio_DN11691_c0_g1_i2.p1", "Danio_rerio_DN11950_c0_g1_i1.p1", "Danio_rerio_DN1248_c0_g2_i4.p1", "Danio_rerio_DN13178…
764	GO:0004252	serine-type endopeptidase activity	211	7	17.11	0.99867	c("Danio_rerio_DN14535_c0_g1_i8.p1", "Danio_rerio_DN23500_c0_g1_i5.p1", "Danio_rerio_DN2998_c0_g1_i1.p1", "Danio_rerio_DN3849_c0_g1_i3.p1", "Danio_rerio_DN5399_c0_g1_i1.p1", "Danio_rerio_DN743_c0_g1_i5.p1", "Danio_rerio_DN7607_c0_g1_i2.p1")
765	GO:0046914	transition metal ion binding	1138	99	92.27	0.99878	c("Danio_rerio_DN1027_c0_g1_i3.p1", "Danio_rerio_DN10503_c0_g1_i4.p1", "Danio_rerio_DN1054_c1_g1_i1.p1", "Danio_rerio_DN1055_c0_g3_i3.p1", "Danio_rerio_DN11317_c0_g1_i1.p1", "Danio_rerio_DN1153_c0_g2_i1.p1", "Danio_rerio_DN11691_c0_g1_i2.p1", "Danio_rerio_DN1193_c0_g1_i2.p1", "Danio_rerio_DN1247_c0_g1_i17.p1", "Danio_rerio_DN1338_c0_g1_i2.p1", "Danio_rerio_DN13852_c0_g2_i12.p1", "Danio_rerio_DN14…
766	GO:0098772	molecular function regulator	1023	82	82.95	0.99885	c("Danio_rerio_DN10061_c0_g1_i7.p1", "Danio_rerio_DN10612_c0_g1_i4.p1", "Danio_rerio_DN11688_c0_g1_i5.p1", "Danio_rerio_DN11986_c0_g1_i2.p1", "Danio_rerio_DN12118_c0_g1_i4.p1", "Danio_rerio_DN1218_c2_g1_i2.p1", "Danio_rerio_DN13391_c0_g1_i5.p2", "Danio_rerio_DN1423_c0_g1_i10.p1", "Danio_rerio_DN1423_c0_g1_i13.p1", "Danio_rerio_DN1423_c0_g1_i3.p1", "Danio_rerio_DN1423_c0_g1_i7.p1", "Danio_rerio_DN…
767	GO:0001664	G protein-coupled receptor binding	80	1	6.49	0.99886	Danio_rerio_DN6129_c0_g1_i10.p1
768	GO:0020037	heme binding	251	9	20.35	0.99887	c("Danio_rerio_DN1247_c0_g1_i17.p1", "Danio_rerio_DN16262_c0_g1_i2.p1", "Danio_rerio_DN2447_c0_g1_i12.p1", "Danio_rerio_DN2447_c0_g1_i29.p1", "Danio_rerio_DN2458_c0_g1_i10.p1", "Danio_rerio_DN2790_c0_g1_i6.p1", "Danio_rerio_DN3221_c1_g1_i6.p1", "Danio_rerio_DN4035_c0_g1_i1.p1", "Danio_rerio_DN69729_c0_g1_i1.p1")
769	GO:0008233	peptidase activity	758	49	61.46	0.99889	c("Danio_rerio_DN1_c10_g2_i21.p1", "Danio_rerio_DN1_c10_g2_i23.p1", "Danio_rerio_DN1023_c0_g1_i2.p1", "Danio_rerio_DN1023_c0_g1_i4.p1", "Danio_rerio_DN1055_c0_g3_i3.p1", "Danio_rerio_DN10749_c1_g2_i2.p1", "Danio_rerio_DN11269_c0_g1_i2.p1", "Danio_rerio_DN11594_c0_g2_i4.p1", "Danio_rerio_DN11691_c0_g1_i2.p1", "Danio_rerio_DN11950_c0_g1_i1.p1", "Danio_rerio_DN1248_c0_g2_i4.p1", "Danio_rerio_DN13178…
770	GO:0015079	potassium ion transmembrane transporter ...	234	8	18.97	0.99896	c("Danio_rerio_DN216_c0_g1_i4.p1", "Danio_rerio_DN29911_c0_g1_i1.p1", "Danio_rerio_DN424_c1_g4_i1.p1", "Danio_rerio_DN49714_c0_g1_i5.p1", "Danio_rerio_DN5784_c0_g1_i1.p1", "Danio_rerio_DN7305_c0_g1_i3.p1", "Danio_rerio_DN7555_c1_g1_i2.p1", "Danio_rerio_DN7876_c0_g2_i2.p1")
771	GO:0005262	calcium channel activity	109	2	8.84	0.99897	c("Danio_rerio_DN1129_c9_g1_i4.p1", "Danio_rerio_DN12965_c0_g2_i3.p1")
772	GO:0016491	oxidoreductase activity	886	49	71.84	0.99899	c("Danio_rerio_DN11996_c0_g1_i3.p1", "Danio_rerio_DN122_c0_g1_i3.p1", "Danio_rerio_DN1241_c0_g1_i1.p1", "Danio_rerio_DN1247_c0_g1_i17.p1", "Danio_rerio_DN1374_c0_g2_i8.p1", "Danio_rerio_DN1410_c1_g1_i7.p1", "Danio_rerio_DN14986_c0_g2_i1.p1", "Danio_rerio_DN15904_c0_g1_i2.p1", "Danio_rerio_DN2064_c0_g1_i1.p1", "Danio_rerio_DN210_c0_g1_i17.p1", "Danio_rerio_DN2381_c1_g1_i4.p1", "Danio_rerio_DN2389_…
773	GO:0046906	tetrapyrrole binding	255	9	20.68	0.99910	c("Danio_rerio_DN1247_c0_g1_i17.p1", "Danio_rerio_DN16262_c0_g1_i2.p1", "Danio_rerio_DN2447_c0_g1_i12.p1", "Danio_rerio_DN2447_c0_g1_i29.p1", "Danio_rerio_DN2458_c0_g1_i10.p1", "Danio_rerio_DN2790_c0_g1_i6.p1", "Danio_rerio_DN3221_c1_g1_i6.p1", "Danio_rerio_DN4035_c0_g1_i1.p1", "Danio_rerio_DN69729_c0_g1_i1.p1")
774	GO:0003735	structural constituent of ribosome	136	3	11.03	0.99917	c("Danio_rerio_DN2945_c0_g1_i5.p1", "Danio_rerio_DN314_c0_g1_i4.p1", "Danio_rerio_DN89802_c0_g1_i1.p1")
775	GO:0005319	lipid transporter activity	180	5	14.6	0.99921	c("Danio_rerio_DN1745_c0_g1_i16.p1", "Danio_rerio_DN2849_c0_g1_i4.p1", "Danio_rerio_DN3278_c0_g1_i4.p1", "Danio_rerio_DN664_c0_g1_i5.p1", "Danio_rerio_DN8934_c0_g1_i1.p2")
776	GO:0005244	voltage-gated ion channel activity	242	8	19.62	0.99934	c("Danio_rerio_DN21968_c0_g1_i2.p1", "Danio_rerio_DN2797_c1_g4_i2.p1", "Danio_rerio_DN3214_c10_g1_i1.p1", "Danio_rerio_DN424_c1_g4_i1.p1", "Danio_rerio_DN49714_c0_g1_i5.p1", "Danio_rerio_DN5784_c0_g1_i1.p1", "Danio_rerio_DN7555_c1_g1_i2.p1", "Danio_rerio_DN7876_c0_g2_i2.p1")
777	GO:0022832	voltage-gated channel activity	243	8	19.7	0.99938	c("Danio_rerio_DN21968_c0_g1_i2.p1", "Danio_rerio_DN2797_c1_g4_i2.p1", "Danio_rerio_DN3214_c10_g1_i1.p1", "Danio_rerio_DN424_c1_g4_i1.p1", "Danio_rerio_DN49714_c0_g1_i5.p1", "Danio_rerio_DN5784_c0_g1_i1.p1", "Danio_rerio_DN7555_c1_g1_i2.p1", "Danio_rerio_DN7876_c0_g2_i2.p1")
778	GO:0005267	potassium channel activity	207	6	16.78	0.99948	c("Danio_rerio_DN29911_c0_g1_i1.p1", "Danio_rerio_DN424_c1_g4_i1.p1", "Danio_rerio_DN49714_c0_g1_i5.p1", "Danio_rerio_DN5784_c0_g1_i1.p1", "Danio_rerio_DN7555_c1_g1_i2.p1", "Danio_rerio_DN7876_c0_g2_i2.p1")
779	GO:0022839	ion gated channel activity	442	19	35.84	0.99954	c("Danio_rerio_DN1059_c0_g2_i2.p1", "Danio_rerio_DN1129_c9_g1_i4.p1", "Danio_rerio_DN18021_c0_g1_i1.p1", "Danio_rerio_DN18963_c0_g1_i1.p1", "Danio_rerio_DN21968_c0_g1_i2.p1", "Danio_rerio_DN2490_c1_g1_i1.p1", "Danio_rerio_DN2797_c1_g4_i2.p1", "Danio_rerio_DN28038_c0_g1_i1.p1", "Danio_rerio_DN3214_c10_g1_i1.p1", "Danio_rerio_DN424_c1_g4_i1.p1", "Danio_rerio_DN4531_c0_g1_i5.p1", "Danio_rerio_DN4971…
780	GO:0048037	cofactor binding	524	24	42.49	0.99954	c("Danio_rerio_DN1247_c0_g1_i17.p1", "Danio_rerio_DN14636_c0_g1_i1.p1", "Danio_rerio_DN15904_c0_g1_i2.p1", "Danio_rerio_DN16262_c0_g1_i2.p1", "Danio_rerio_DN2134_c0_g1_i3.p1", "Danio_rerio_DN2447_c0_g1_i12.p1", "Danio_rerio_DN2447_c0_g1_i29.p1", "Danio_rerio_DN2458_c0_g1_i10.p1", "Danio_rerio_DN2543_c0_g1_i5.p1", "Danio_rerio_DN2782_c0_g1_i3.p1", "Danio_rerio_DN2790_c0_g1_i6.p1", "Danio_rerio_DN3…
781	GO:0016705	oxidoreductase activity, acting on paire...	309	11	25.05	0.99965	c("Danio_rerio_DN1247_c0_g1_i17.p1", "Danio_rerio_DN14986_c0_g2_i1.p1", "Danio_rerio_DN2447_c0_g1_i12.p1", "Danio_rerio_DN2447_c0_g1_i29.p1", "Danio_rerio_DN2458_c0_g1_i10.p1", "Danio_rerio_DN3190_c0_g1_i1.p1", "Danio_rerio_DN3221_c1_g1_i6.p1", "Danio_rerio_DN4035_c0_g1_i1.p1", "Danio_rerio_DN69729_c0_g1_i1.p1", "Danio_rerio_DN7470_c0_g2_i3.p1", "Danio_rerio_DN773_c0_g2_i2.p1")
782	GO:0015077	monovalent inorganic cation transmembran...	365	14	29.6	0.99969	c("Danio_rerio_DN16710_c0_g1_i2.p1", "Danio_rerio_DN216_c0_g1_i4.p1", "Danio_rerio_DN23455_c0_g1_i1.p1", "Danio_rerio_DN29911_c0_g1_i1.p1", "Danio_rerio_DN343_c0_g1_i5.p1", "Danio_rerio_DN343_c0_g1_i8.p1", "Danio_rerio_DN360_c1_g5_i1.p1", "Danio_rerio_DN424_c1_g4_i1.p1", "Danio_rerio_DN49714_c0_g1_i5.p1", "Danio_rerio_DN5784_c0_g1_i1.p1", "Danio_rerio_DN5858_c0_g1_i5.p1", "Danio_rerio_DN7305_c0_g…
783	GO:0022836	gated channel activity	476	19	38.6	0.99991	c("Danio_rerio_DN1059_c0_g2_i2.p1", "Danio_rerio_DN1129_c9_g1_i4.p1", "Danio_rerio_DN18021_c0_g1_i1.p1", "Danio_rerio_DN18963_c0_g1_i1.p1", "Danio_rerio_DN21968_c0_g1_i2.p1", "Danio_rerio_DN2490_c1_g1_i1.p1", "Danio_rerio_DN2797_c1_g4_i2.p1", "Danio_rerio_DN28038_c0_g1_i1.p1", "Danio_rerio_DN3214_c10_g1_i1.p1", "Danio_rerio_DN424_c1_g4_i1.p1", "Danio_rerio_DN4531_c0_g1_i5.p1", "Danio_rerio_DN4971…
784	GO:0008324	cation transmembrane transporter activit...	643	29	52.14	0.99991	c("Danio_rerio_DN10355_c0_g1_i4.p2", "Danio_rerio_DN1129_c9_g1_i4.p1", "Danio_rerio_DN1174_c0_g1_i15.p1", "Danio_rerio_DN12965_c0_g2_i3.p1", "Danio_rerio_DN14392_c0_g1_i1.p1", "Danio_rerio_DN1505_c0_g1_i4.p1", "Danio_rerio_DN15930_c0_g1_i2.p1", "Danio_rerio_DN16710_c0_g1_i2.p1", "Danio_rerio_DN18021_c0_g1_i1.p1", "Danio_rerio_DN19938_c0_g2_i2.p1", "Danio_rerio_DN216_c0_g1_i4.p1", "Danio_rerio_DN2…
785	GO:0046873	metal ion transmembrane transporter acti...	460	18	37.3	0.99991	c("Danio_rerio_DN1129_c9_g1_i4.p1", "Danio_rerio_DN1174_c0_g1_i15.p1", "Danio_rerio_DN12965_c0_g2_i3.p1", "Danio_rerio_DN14392_c0_g1_i1.p1", "Danio_rerio_DN1505_c0_g1_i4.p1", "Danio_rerio_DN15930_c0_g1_i2.p1", "Danio_rerio_DN16710_c0_g1_i2.p1", "Danio_rerio_DN216_c0_g1_i4.p1", "Danio_rerio_DN29911_c0_g1_i1.p1", "Danio_rerio_DN343_c0_g1_i5.p1", "Danio_rerio_DN343_c0_g1_i8.p1", "Danio_rerio_DN424_c…
786	GO:0022890	inorganic cation transmembrane transport...	613	27	49.7	0.99992	c("Danio_rerio_DN1129_c9_g1_i4.p1", "Danio_rerio_DN1174_c0_g1_i15.p1", "Danio_rerio_DN12965_c0_g2_i3.p1", "Danio_rerio_DN14392_c0_g1_i1.p1", "Danio_rerio_DN1505_c0_g1_i4.p1", "Danio_rerio_DN15930_c0_g1_i2.p1", "Danio_rerio_DN16710_c0_g1_i2.p1", "Danio_rerio_DN18021_c0_g1_i1.p1", "Danio_rerio_DN19938_c0_g2_i2.p1", "Danio_rerio_DN216_c0_g1_i4.p1", "Danio_rerio_DN23455_c0_g1_i1.p1", "Danio_rerio_DN2…
787	GO:0022843	voltage-gated cation channel activity	220	5	17.84	0.99994	c("Danio_rerio_DN424_c1_g4_i1.p1", "Danio_rerio_DN49714_c0_g1_i5.p1", "Danio_rerio_DN5784_c0_g1_i1.p1", "Danio_rerio_DN7555_c1_g1_i2.p1", "Danio_rerio_DN7876_c0_g2_i2.p1")
788	GO:0046872	metal ion binding	2503	181	202.95	0.99997	c("Danio_rerio_DN10112_c0_g1_i5.p1", "Danio_rerio_DN1027_c0_g1_i3.p1", "Danio_rerio_DN10383_c0_g1_i15.p1", "Danio_rerio_DN10503_c0_g1_i4.p1", "Danio_rerio_DN1054_c1_g1_i1.p1", "Danio_rerio_DN1055_c0_g3_i3.p1", "Danio_rerio_DN10782_c0_g1_i4.p1", "Danio_rerio_DN10893_c0_g1_i13.p1", "Danio_rerio_DN10939_c0_g1_i1.p1", "Danio_rerio_DN11163_c0_g1_i3.p1", "Danio_rerio_DN11317_c0_g1_i1.p1", "Danio_rerio_…
789	GO:0022838	substrate-specific channel activity	602	25	48.81	0.99997	c("Danio_rerio_DN1059_c0_g2_i2.p1", "Danio_rerio_DN1129_c9_g1_i4.p1", "Danio_rerio_DN12965_c0_g2_i3.p1", "Danio_rerio_DN18021_c0_g1_i1.p1", "Danio_rerio_DN18963_c0_g1_i1.p1", "Danio_rerio_DN19938_c0_g2_i2.p1", "Danio_rerio_DN21968_c0_g1_i2.p1", "Danio_rerio_DN2490_c1_g1_i1.p1", "Danio_rerio_DN25031_c0_g1_i6.p1", "Danio_rerio_DN2797_c1_g4_i2.p1", "Danio_rerio_DN28038_c0_g1_i1.p1", "Danio_rerio_DN2…
790	GO:0005216	ion channel activity	602	25	48.81	0.99997	c("Danio_rerio_DN1059_c0_g2_i2.p1", "Danio_rerio_DN1129_c9_g1_i4.p1", "Danio_rerio_DN12965_c0_g2_i3.p1", "Danio_rerio_DN18021_c0_g1_i1.p1", "Danio_rerio_DN18963_c0_g1_i1.p1", "Danio_rerio_DN19938_c0_g2_i2.p1", "Danio_rerio_DN21968_c0_g1_i2.p1", "Danio_rerio_DN2490_c1_g1_i1.p1", "Danio_rerio_DN25031_c0_g1_i6.p1", "Danio_rerio_DN2797_c1_g4_i2.p1", "Danio_rerio_DN28038_c0_g1_i1.p1", "Danio_rerio_DN2…
791	GO:0043169	cation binding	2534	183	205.47	0.99997	c("Danio_rerio_DN10112_c0_g1_i5.p1", "Danio_rerio_DN1027_c0_g1_i3.p1", "Danio_rerio_DN10383_c0_g1_i15.p1", "Danio_rerio_DN10503_c0_g1_i4.p1", "Danio_rerio_DN1054_c1_g1_i1.p1", "Danio_rerio_DN1055_c0_g3_i3.p1", "Danio_rerio_DN10782_c0_g1_i4.p1", "Danio_rerio_DN10893_c0_g1_i13.p1", "Danio_rerio_DN10939_c0_g1_i1.p1", "Danio_rerio_DN11163_c0_g1_i3.p1", "Danio_rerio_DN11317_c0_g1_i1.p1", "Danio_rerio_…
792	GO:0015318	inorganic molecular entity transmembrane...	881	42	71.43	0.99997	c("Danio_rerio_DN1059_c0_g2_i2.p1", "Danio_rerio_DN1129_c9_g1_i4.p1", "Danio_rerio_DN1174_c0_g1_i15.p1", "Danio_rerio_DN12965_c0_g2_i3.p1", "Danio_rerio_DN14392_c0_g1_i1.p1", "Danio_rerio_DN1505_c0_g1_i4.p1", "Danio_rerio_DN15930_c0_g1_i2.p1", "Danio_rerio_DN16710_c0_g1_i2.p1", "Danio_rerio_DN18021_c0_g1_i1.p1", "Danio_rerio_DN18963_c0_g1_i1.p1", "Danio_rerio_DN19938_c0_g2_i2.p1", "Danio_rerio_DN…
793	GO:0004175	endopeptidase activity	490	18	39.73	0.99998	c("Danio_rerio_DN14535_c0_g1_i8.p1", "Danio_rerio_DN15582_c0_g2_i1.p1", "Danio_rerio_DN23500_c0_g1_i5.p1", "Danio_rerio_DN2667_c0_g1_i2.p1", "Danio_rerio_DN2998_c0_g1_i1.p1", "Danio_rerio_DN3183_c0_g1_i1.p1", "Danio_rerio_DN352_c1_g1_i8.p1", "Danio_rerio_DN3766_c0_g1_i1.p1", "Danio_rerio_DN3849_c0_g1_i3.p1", "Danio_rerio_DN4440_c0_g1_i1.p1", "Danio_rerio_DN49540_c1_g1_i3.p1", "Danio_rerio_DN5399_…
794	GO:0005261	cation channel activity	424	14	34.38	0.99999	c("Danio_rerio_DN1129_c9_g1_i4.p1", "Danio_rerio_DN12965_c0_g2_i3.p1", "Danio_rerio_DN18021_c0_g1_i1.p1", "Danio_rerio_DN19938_c0_g2_i2.p1", "Danio_rerio_DN28038_c0_g1_i1.p1", "Danio_rerio_DN29911_c0_g1_i1.p1", "Danio_rerio_DN424_c1_g4_i1.p1", "Danio_rerio_DN4687_c0_g1_i1.p1", "Danio_rerio_DN49714_c0_g1_i5.p1", "Danio_rerio_DN522_c0_g1_i1.p1", "Danio_rerio_DN522_c0_g1_i2.p1", "Danio_rerio_DN5784_…
795	GO:0015075	ion transmembrane transporter activity	962	46	78	0.99999	c("Danio_rerio_DN10355_c0_g1_i4.p2", "Danio_rerio_DN1059_c0_g2_i2.p1", "Danio_rerio_DN1129_c9_g1_i4.p1", "Danio_rerio_DN1174_c0_g1_i15.p1", "Danio_rerio_DN12965_c0_g2_i3.p1", "Danio_rerio_DN14392_c0_g1_i1.p1", "Danio_rerio_DN1505_c0_g1_i4.p1", "Danio_rerio_DN15930_c0_g1_i2.p1", "Danio_rerio_DN16710_c0_g1_i2.p1", "Danio_rerio_DN18021_c0_g1_i1.p1", "Danio_rerio_DN18963_c0_g1_i1.p1", "Danio_rerio_DN…
796	GO:0005509	calcium ion binding	1025	50	83.11	0.99999	c("Danio_rerio_DN10112_c0_g1_i5.p1", "Danio_rerio_DN10893_c0_g1_i13.p1", "Danio_rerio_DN10939_c0_g1_i1.p1", "Danio_rerio_DN11163_c0_g1_i3.p1", "Danio_rerio_DN11576_c0_g1_i2.p1", "Danio_rerio_DN12152_c0_g2_i2.p1", "Danio_rerio_DN1388_c0_g1_i3.p1", "Danio_rerio_DN1531_c2_g1_i9.p1", "Danio_rerio_DN15582_c0_g2_i1.p1", "Danio_rerio_DN1690_c0_g1_i5.p1", "Danio_rerio_DN192_c0_g1_i4.p1", "Danio_rerio_DN1…
797	GO:0022803	passive transmembrane transporter activi...	663	26	53.76	1.00000	c("Danio_rerio_DN1059_c0_g2_i2.p1", "Danio_rerio_DN1129_c9_g1_i4.p1", "Danio_rerio_DN12965_c0_g2_i3.p1", "Danio_rerio_DN18021_c0_g1_i1.p1", "Danio_rerio_DN18963_c0_g1_i1.p1", "Danio_rerio_DN19938_c0_g2_i2.p1", "Danio_rerio_DN21968_c0_g1_i2.p1", "Danio_rerio_DN2490_c1_g1_i1.p1", "Danio_rerio_DN25031_c0_g1_i6.p1", "Danio_rerio_DN2797_c1_g4_i2.p1", "Danio_rerio_DN28038_c0_g1_i1.p1", "Danio_rerio_DN2…
798	GO:0015267	channel activity	663	26	53.76	1.00000	c("Danio_rerio_DN1059_c0_g2_i2.p1", "Danio_rerio_DN1129_c9_g1_i4.p1", "Danio_rerio_DN12965_c0_g2_i3.p1", "Danio_rerio_DN18021_c0_g1_i1.p1", "Danio_rerio_DN18963_c0_g1_i1.p1", "Danio_rerio_DN19938_c0_g2_i2.p1", "Danio_rerio_DN21968_c0_g1_i2.p1", "Danio_rerio_DN2490_c1_g1_i1.p1", "Danio_rerio_DN25031_c0_g1_i6.p1", "Danio_rerio_DN2797_c1_g4_i2.p1", "Danio_rerio_DN28038_c0_g1_i1.p1", "Danio_rerio_DN2…
799	GO:0022857	transmembrane transporter activity	1384	71	112.22	1.00000	c("Danio_rerio_DN10355_c0_g1_i4.p2", "Danio_rerio_DN1059_c0_g2_i2.p1", "Danio_rerio_DN1129_c9_g1_i4.p1", "Danio_rerio_DN1174_c0_g1_i15.p1", "Danio_rerio_DN12252_c0_g1_i1.p1", "Danio_rerio_DN12965_c0_g2_i3.p1", "Danio_rerio_DN14096_c0_g2_i3.p1", "Danio_rerio_DN14392_c0_g1_i1.p1", "Danio_rerio_DN1505_c0_g1_i4.p1", "Danio_rerio_DN15930_c0_g1_i2.p1", "Danio_rerio_DN16710_c0_g1_i2.p1", "Danio_rerio_DN…
800	GO:0004888	transmembrane signaling receptor activit...	1025	44	83.11	1.00000	c("Danio_rerio_DN10272_c0_g1_i1.p1", "Danio_rerio_DN1059_c0_g2_i2.p1", "Danio_rerio_DN11333_c0_g1_i1.p1", "Danio_rerio_DN11540_c0_g2_i6.p1", "Danio_rerio_DN1178_c0_g2_i2.p1", "Danio_rerio_DN13137_c0_g1_i1.p1", "Danio_rerio_DN14151_c0_g1_i1.p1", "Danio_rerio_DN14239_c0_g1_i2.p1", "Danio_rerio_DN145_c12_g2_i1.p1", "Danio_rerio_DN1476_c5_g1_i2.p1", "Danio_rerio_DN15749_c0_g1_i1.p1", "Danio_rerio_DN1…
801	GO:0004930	G protein-coupled receptor activity	613	20	49.7	1.00000	c("Danio_rerio_DN10272_c0_g1_i1.p1", "Danio_rerio_DN11333_c0_g1_i1.p1", "Danio_rerio_DN11540_c0_g2_i6.p1", "Danio_rerio_DN1178_c0_g2_i2.p1", "Danio_rerio_DN14151_c0_g1_i1.p1", "Danio_rerio_DN14239_c0_g1_i2.p1", "Danio_rerio_DN1476_c5_g1_i2.p1", "Danio_rerio_DN15749_c0_g1_i1.p1", "Danio_rerio_DN16229_c0_g1_i2.p1", "Danio_rerio_DN16885_c0_g1_i2.p1", "Danio_rerio_DN18082_c0_g1_i8.p1", "Danio_rerio_D…
802	GO:0038023	signaling receptor activity	1115	48	90.41	1.00000	c("Danio_rerio_DN10272_c0_g1_i1.p1", "Danio_rerio_DN1059_c0_g2_i2.p1", "Danio_rerio_DN11333_c0_g1_i1.p1", "Danio_rerio_DN11540_c0_g2_i6.p1", "Danio_rerio_DN1178_c0_g2_i2.p1", "Danio_rerio_DN13137_c0_g1_i1.p1", "Danio_rerio_DN14151_c0_g1_i1.p1", "Danio_rerio_DN14239_c0_g1_i2.p1", "Danio_rerio_DN145_c12_g2_i1.p1", "Danio_rerio_DN1476_c5_g1_i2.p1", "Danio_rerio_DN15749_c0_g1_i1.p1", "Danio_rerio_DN1…
803	GO:0005215	transporter activity	1554	75	126	1.00000	c("Danio_rerio_DN10355_c0_g1_i4.p2", "Danio_rerio_DN1059_c0_g2_i2.p1", "Danio_rerio_DN1129_c9_g1_i4.p1", "Danio_rerio_DN1174_c0_g1_i15.p1", "Danio_rerio_DN12252_c0_g1_i1.p1", "Danio_rerio_DN12965_c0_g2_i3.p1", "Danio_rerio_DN14096_c0_g2_i3.p1", "Danio_rerio_DN14392_c0_g1_i1.p1", "Danio_rerio_DN1505_c0_g1_i4.p1", "Danio_rerio_DN15930_c0_g1_i2.p1", "Danio_rerio_DN16710_c0_g1_i2.p1", "Danio_rerio_DN…
804	GO:0060089	molecular transducer activity	1139	48	92.35	1.00000	c("Danio_rerio_DN10272_c0_g1_i1.p1", "Danio_rerio_DN1059_c0_g2_i2.p1", "Danio_rerio_DN11333_c0_g1_i1.p1", "Danio_rerio_DN11540_c0_g2_i6.p1", "Danio_rerio_DN1178_c0_g2_i2.p1", "Danio_rerio_DN13137_c0_g1_i1.p1", "Danio_rerio_DN14151_c0_g1_i1.p1", "Danio_rerio_DN14239_c0_g1_i2.p1", "Danio_rerio_DN145_c12_g2_i1.p1", "Danio_rerio_DN1476_c5_g1_i2.p1", "Danio_rerio_DN15749_c0_g1_i1.p1", "Danio_rerio_DN1…
805	GO:0061134	peptidase regulator activity	183	36	14.84	1.00000	c("Danio_rerio_DN10612_c0_g1_i4.p1", "Danio_rerio_DN1423_c0_g1_i10.p1", "Danio_rerio_DN1423_c0_g1_i13.p1", "Danio_rerio_DN1423_c0_g1_i3.p1", "Danio_rerio_DN1423_c0_g1_i7.p1", "Danio_rerio_DN20142_c0_g1_i1.p1", "Danio_rerio_DN223_c0_g1_i26.p1", "Danio_rerio_DN223_c0_g1_i27.p1", "Danio_rerio_DN223_c0_g1_i29.p2", "Danio_rerio_DN223_c0_g1_i30.p1", "Danio_rerio_DN223_c0_g1_i35.p1", "Danio_rerio_DN223_…
806	GO:0061135	endopeptidase regulator activity	173	36	14.03	1.00000	c("Danio_rerio_DN10612_c0_g1_i4.p1", "Danio_rerio_DN1423_c0_g1_i10.p1", "Danio_rerio_DN1423_c0_g1_i13.p1", "Danio_rerio_DN1423_c0_g1_i3.p1", "Danio_rerio_DN1423_c0_g1_i7.p1", "Danio_rerio_DN20142_c0_g1_i1.p1", "Danio_rerio_DN223_c0_g1_i26.p1", "Danio_rerio_DN223_c0_g1_i27.p1", "Danio_rerio_DN223_c0_g1_i29.p2", "Danio_rerio_DN223_c0_g1_i30.p1", "Danio_rerio_DN223_c0_g1_i35.p1", "Danio_rerio_DN223_…
807	GO:0004312	fatty acid synthase activity	13	5	1.05	1.00000	c("Danio_rerio_DN3780_c0_g1_i2.p1", "Danio_rerio_DN4216_c0_g2_i1.p1", "Danio_rerio_DN501_c3_g1_i7.p1", "Danio_rerio_DN7561_c0_g1_i2.p1", "Danio_rerio_DN9625_c0_g1_i1.p1")
808	GO:0016866	intramolecular transferase activity	33	9	2.68	1.00000	c("Danio_rerio_DN10850_c0_g1_i2.p1", "Danio_rerio_DN1516_c0_g1_i2.p1", "Danio_rerio_DN1516_c0_g1_i3.p1", "Danio_rerio_DN1516_c0_g1_i9.p1", "Danio_rerio_DN3465_c0_g1_i1.p1", "Danio_rerio_DN3589_c0_g1_i1.p1", "Danio_rerio_DN5435_c0_g1_i1.p1", "Danio_rerio_DN8686_c0_g1_i1.p1", "Danio_rerio_DN95037_c0_g1_i1.p1")
809	GO:0033170	protein-DNA loading ATPase activity	2	2	0.16	1.00000	c("Danio_rerio_DN3254_c0_g1_i5.p1", "Danio_rerio_DN5625_c0_g1_i1.p1")
810	GO:0098599	palmitoyl hydrolase activity	21	9	1.7	1.00000	c("Danio_rerio_DN2192_c0_g1_i1.p2", "Danio_rerio_DN3_c2_g2_i2.p1", "Danio_rerio_DN472_c0_g1_i3.p1", "Danio_rerio_DN68_c0_g1_i11.p1", "Danio_rerio_DN68_c0_g1_i12.p1", "Danio_rerio_DN68_c0_g1_i17.p1", "Danio_rerio_DN68_c0_g1_i2.p1", "Danio_rerio_DN68_c0_g1_i20.p1", "Danio_rerio_DN68_c0_g1_i5.p1")
811	GO:0016790	thiolester hydrolase activity	43	9	3.49	1.00000	c("Danio_rerio_DN2192_c0_g1_i1.p2", "Danio_rerio_DN3_c2_g2_i2.p1", "Danio_rerio_DN472_c0_g1_i3.p1", "Danio_rerio_DN68_c0_g1_i11.p1", "Danio_rerio_DN68_c0_g1_i12.p1", "Danio_rerio_DN68_c0_g1_i17.p1", "Danio_rerio_DN68_c0_g1_i2.p1", "Danio_rerio_DN68_c0_g1_i20.p1", "Danio_rerio_DN68_c0_g1_i5.p1")
812	GO:0030414	peptidase inhibitor activity	178	36	14.43	1.00000	c("Danio_rerio_DN10612_c0_g1_i4.p1", "Danio_rerio_DN1423_c0_g1_i10.p1", "Danio_rerio_DN1423_c0_g1_i13.p1", "Danio_rerio_DN1423_c0_g1_i3.p1", "Danio_rerio_DN1423_c0_g1_i7.p1", "Danio_rerio_DN20142_c0_g1_i1.p1", "Danio_rerio_DN223_c0_g1_i26.p1", "Danio_rerio_DN223_c0_g1_i27.p1", "Danio_rerio_DN223_c0_g1_i29.p2", "Danio_rerio_DN223_c0_g1_i30.p1", "Danio_rerio_DN223_c0_g1_i35.p1", "Danio_rerio_DN223_…
813	GO:0003674	molecular_function	19116	1550	1550	1.00000	c("Danio_rerio_DN1_c1_g2_i2.p1", "Danio_rerio_DN1_c10_g2_i21.p1", "Danio_rerio_DN1_c10_g2_i23.p1", "Danio_rerio_DN1_c2_g1_i3.p1", "Danio_rerio_DN10045_c0_g1_i4.p1", "Danio_rerio_DN10061_c0_g1_i7.p1", "Danio_rerio_DN10085_c0_g1_i12.p1", "Danio_rerio_DN101_c2_g1_i3.p1", "Danio_rerio_DN10102_c0_g1_i1.p1", "Danio_rerio_DN10112_c0_g1_i5.p1", "Danio_rerio_DN10144_c0_g2_i1.p1", "Danio_rerio_DN10152_c0_g…
814	GO:0000009	alpha-1,6-mannosyltransferase activity	2	0	0.16	1.00000	character(0)
815	GO:0000026	alpha-1,2-mannosyltransferase activity	4	0	0.32	1.00000	character(0)
816	GO:0000062	fatty-acyl-CoA binding	12	0	0.97	1.00000	character(0)
817	GO:0000104	succinate dehydrogenase activity	1	0	0.08	1.00000	character(0)
818	GO:0000146	microfilament motor activity	3	0	0.24	1.00000	character(0)
819	GO:0000225	N-acetylglucosaminylphosphatidylinositol...	1	0	0.08	1.00000	character(0)
820	GO:0000250	lanosterol synthase activity	1	0	0.08	1.00000	character(0)
821	GO:0000253	3-keto sterol reductase activity	1	0	0.08	1.00000	character(0)
822	GO:0000285	1-phosphatidylinositol-3-phosphate 5-kin...	2	0	0.16	1.00000	character(0)
823	GO:0000334	3-hydroxyanthranilate 3,4-dioxygenase ac...	1	0	0.08	1.00000	character(0)
824	GO:0000340	RNA 7-methylguanosine cap binding	1	0	0.08	1.00000	character(0)
825	GO:0000386	second spliceosomal transesterification ...	1	0	0.08	1.00000	character(0)
826	GO:0000700	mismatch base pair DNA N-glycosylase act...	2	0	0.16	1.00000	character(0)
827	GO:0000774	adenyl-nucleotide exchange factor activi...	3	0	0.24	1.00000	character(0)
828	GO:0000829	inositol heptakisphosphate kinase activi...	4	0	0.32	1.00000	character(0)
829	GO:0000900	translation repressor activity, mRNA reg...	2	0	0.16	1.00000	character(0)
830	GO:0000993	RNA polymerase II complex binding	1	0	0.08	1.00000	character(0)
831	GO:0001055	RNA polymerase II activity	1	0	0.08	1.00000	character(0)
832	GO:0001098	basal transcription machinery binding	1	0	0.08	1.00000	character(0)
833	GO:0001099	basal RNA polymerase II transcription ma...	1	0	0.08	1.00000	character(0)
834	GO:0001103	RNA polymerase II repressing transcripti...	1	0	0.08	1.00000	character(0)
835	GO:0001130	bacterial-type RNA polymerase transcript...	3	0	0.24	1.00000	character(0)
836	GO:0001217	bacterial-type RNA polymerase transcript...	3	0	0.24	1.00000	character(0)
837	GO:0001227	DNA-binding transcription repressor acti...	2	0	0.16	1.00000	character(0)
838	GO:0001594	trace-amine receptor activity	1	0	0.08	1.00000	character(0)
839	GO:0001595	angiotensin receptor activity	1	0	0.08	1.00000	character(0)
840	GO:0001604	urotensin II receptor activity	3	0	0.24	1.00000	character(0)
841	GO:0001607	neuromedin U receptor activity	2	0	0.16	1.00000	character(0)
842	GO:0001608	G protein-coupled nucleotide receptor ac...	5	0	0.41	1.00000	character(0)
843	GO:0001616	growth hormone secretagogue receptor act...	4	0	0.32	1.00000	character(0)
844	GO:0001626	nociceptin receptor activity	1	0	0.08	1.00000	character(0)
845	GO:0001671	ATPase activator activity	6	0	0.49	1.00000	character(0)
846	GO:0001681	sialate O-acetylesterase activity	1	0	0.08	1.00000	character(0)
847	GO:0001733	galactosylceramide sulfotransferase acti...	7	0	0.57	1.00000	character(0)
848	GO:0001784	phosphotyrosine residue binding	7	0	0.57	1.00000	character(0)
849	GO:0001786	phosphatidylserine binding	6	0	0.49	1.00000	character(0)
850	GO:0001847	opsonin receptor activity	2	0	0.16	1.00000	character(0)
851	GO:0001848	complement binding	1	0	0.08	1.00000	character(0)
852	GO:0001871	pattern binding	7	0	0.57	1.00000	character(0)
853	GO:0001972	retinoic acid binding	3	0	0.24	1.00000	character(0)
854	GO:0002151	G-quadruplex RNA binding	2	0	0.16	1.00000	character(0)
855	GO:0002161	aminoacyl-tRNA editing activity	8	0	0.65	1.00000	character(0)
856	GO:0003691	double-stranded telomeric DNA binding	6	0	0.49	1.00000	character(0)
857	GO:0003707	steroid hormone receptor activity	17	0	1.38	1.00000	character(0)
858	GO:0003726	double-stranded RNA adenosine deaminase ...	1	0	0.08	1.00000	character(0)
859	GO:0003727	single-stranded RNA binding	4	0	0.32	1.00000	character(0)
860	GO:0003785	actin monomer binding	8	0	0.65	1.00000	character(0)
861	GO:0003796	lysozyme activity	2	0	0.16	1.00000	character(0)
862	GO:0003810	protein-glutamine gamma-glutamyltransfer...	19	0	1.54	1.00000	character(0)
863	GO:0003826	alpha-ketoacid dehydrogenase activity	1	0	0.08	1.00000	character(0)
864	GO:0003839	gamma-glutamylcyclotransferase activity	6	0	0.49	1.00000	character(0)
865	GO:0003841	1-acylglycerol-3-phosphate O-acyltransfe...	1	0	0.08	1.00000	character(0)
866	GO:0003842	1-pyrroline-5-carboxylate dehydrogenase ...	1	0	0.08	1.00000	character(0)
867	GO:0003844	1,4-alpha-glucan branching enzyme activi...	3	0	0.24	1.00000	character(0)
868	GO:0003857	3-hydroxyacyl-CoA dehydrogenase activity	5	0	0.41	1.00000	character(0)
869	GO:0003860	3-hydroxyisobutyryl-CoA hydrolase activi...	1	0	0.08	1.00000	character(0)
870	GO:0003863	3-methyl-2-oxobutanoate dehydrogenase (2...	1	0	0.08	1.00000	character(0)
871	GO:0003865	3-oxo-5-alpha-steroid 4-dehydrogenase ac...	3	0	0.24	1.00000	character(0)
872	GO:0003867	4-aminobutyrate transaminase activity	1	0	0.08	1.00000	character(0)
873	GO:0003868	4-hydroxyphenylpyruvate dioxygenase acti...	4	0	0.32	1.00000	character(0)
874	GO:0003870	5-aminolevulinate synthase activity	2	0	0.16	1.00000	character(0)
875	GO:0003874	6-pyruvoyltetrahydropterin synthase acti...	1	0	0.08	1.00000	character(0)
876	GO:0003876	AMP deaminase activity	9	0	0.73	1.00000	character(0)
877	GO:0003878	ATP citrate synthase activity	1	0	0.08	1.00000	character(0)
878	GO:0003880	protein C-terminal carboxyl O-methyltran...	1	0	0.08	1.00000	character(0)
879	GO:0003883	CTP synthase activity	2	0	0.16	1.00000	character(0)
880	GO:0003884	D-amino-acid oxidase activity	5	0	0.41	1.00000	character(0)
881	GO:0003904	deoxyribodipyrimidine photo-lyase activi...	1	0	0.08	1.00000	character(0)
882	GO:0003905	alkylbase DNA N-glycosylase activity	2	0	0.16	1.00000	character(0)
883	GO:0003908	methylated-DNA-[protein]-cysteine S-meth...	1	0	0.08	1.00000	character(0)
884	GO:0003913	DNA photolyase activity	2	0	0.16	1.00000	character(0)
885	GO:0003920	GMP reductase activity	2	0	0.16	1.00000	character(0)
886	GO:0003922	GMP synthase (glutamine-hydrolyzing) act...	1	0	0.08	1.00000	character(0)
887	GO:0003923	GPI-anchor transamidase activity	1	0	0.08	1.00000	character(0)
888	GO:0003933	GTP cyclohydrolase activity	2	0	0.16	1.00000	character(0)
889	GO:0003934	GTP cyclohydrolase I activity	2	0	0.16	1.00000	character(0)
890	GO:0003937	IMP cyclohydrolase activity	1	0	0.08	1.00000	character(0)
891	GO:0003938	IMP dehydrogenase activity	3	0	0.24	1.00000	character(0)
892	GO:0003952	NAD+ synthase (glutamine-hydrolyzing) ac...	1	0	0.08	1.00000	character(0)
893	GO:0003953	NAD+ nucleosidase activity	1	0	0.08	1.00000	character(0)
894	GO:0003954	NADH dehydrogenase activity	19	0	1.54	1.00000	character(0)
895	GO:0003956	NAD(P)+-protein-arginine ADP-ribosyltran...	10	0	0.81	1.00000	character(0)
896	GO:0003958	NADPH-hemoprotein reductase activity	2	0	0.16	1.00000	character(0)
897	GO:0003963	RNA-3'-phosphate cyclase activity	1	0	0.08	1.00000	character(0)
898	GO:0003972	RNA ligase (ATP) activity	1	0	0.08	1.00000	character(0)
899	GO:0003975	UDP-N-acetylglucosamine-dolichyl-phospha...	1	0	0.08	1.00000	character(0)
900	GO:0003978	UDP-glucose 4-epimerase activity	1	0	0.08	1.00000	character(0)
901	GO:0003979	UDP-glucose 6-dehydrogenase activity	1	0	0.08	1.00000	character(0)
902	GO:0003980	UDP-glucose:glycoprotein glucosyltransfe...	3	0	0.24	1.00000	character(0)
903	GO:0003987	acetate-CoA ligase activity	2	0	0.16	1.00000	character(0)
904	GO:0003989	acetyl-CoA carboxylase activity	3	0	0.24	1.00000	character(0)
905	GO:0003994	aconitate hydratase activity	2	0	0.16	1.00000	character(0)
906	GO:0003995	acyl-CoA dehydrogenase activity	12	0	0.97	1.00000	character(0)
907	GO:0003997	acyl-CoA oxidase activity	4	0	0.32	1.00000	character(0)
908	GO:0003998	acylphosphatase activity	2	0	0.16	1.00000	character(0)
909	GO:0004001	adenosine kinase activity	2	0	0.16	1.00000	character(0)
910	GO:0004013	adenosylhomocysteinase activity	4	0	0.32	1.00000	character(0)
911	GO:0004014	adenosylmethionine decarboxylase activit...	3	0	0.24	1.00000	character(0)
912	GO:0004017	adenylate kinase activity	7	0	0.57	1.00000	character(0)
913	GO:0004018	N6-(1,2-dicarboxyethyl)AMP AMP-lyase (fu...	1	0	0.08	1.00000	character(0)
914	GO:0004019	adenylosuccinate synthase activity	3	0	0.24	1.00000	character(0)
915	GO:0004020	adenylylsulfate kinase activity	3	0	0.24	1.00000	character(0)
916	GO:0004037	allantoicase activity	2	0	0.16	1.00000	character(0)
917	GO:0004038	allantoinase activity	1	0	0.08	1.00000	character(0)
918	GO:0004042	acetyl-CoA:L-glutamate N-acetyltransfera...	1	0	0.08	1.00000	character(0)
919	GO:0004044	amidophosphoribosyltransferase activity	1	0	0.08	1.00000	character(0)
920	GO:0004045	aminoacyl-tRNA hydrolase activity	4	0	0.32	1.00000	character(0)
921	GO:0004046	aminoacylase activity	1	0	0.08	1.00000	character(0)
922	GO:0004047	aminomethyltransferase activity	1	0	0.08	1.00000	character(0)
923	GO:0004053	arginase activity	2	0	0.16	1.00000	character(0)
924	GO:0004055	argininosuccinate synthase activity	1	0	0.08	1.00000	character(0)
925	GO:0004057	arginyltransferase activity	2	0	0.16	1.00000	character(0)
926	GO:0004061	arylformamidase activity	1	0	0.08	1.00000	character(0)
927	GO:0004066	asparagine synthase (glutamine-hydrolyzi...	1	0	0.08	1.00000	character(0)
928	GO:0004067	asparaginase activity	3	0	0.24	1.00000	character(0)
929	GO:0004070	aspartate carbamoyltransferase activity	1	0	0.08	1.00000	character(0)
930	GO:0004074	biliverdin reductase activity	1	0	0.08	1.00000	character(0)
931	GO:0004077	biotin-[acetyl-CoA-carboxylase] ligase a...	2	0	0.16	1.00000	character(0)
932	GO:0004084	branched-chain-amino-acid transaminase a...	2	0	0.16	1.00000	character(0)
933	GO:0004088	carbamoyl-phosphate synthase (glutamine-...	1	0	0.08	1.00000	character(0)
934	GO:0004096	catalase activity	3	0	0.24	1.00000	character(0)
935	GO:0004100	chitin synthase activity	8	0	0.65	1.00000	character(0)
936	GO:0004104	cholinesterase activity	7	0	0.57	1.00000	character(0)
937	GO:0004115	3',5'-cyclic-AMP phosphodiesterase activ...	4	0	0.32	1.00000	character(0)
938	GO:0004122	cystathionine beta-synthase activity	2	0	0.16	1.00000	character(0)
939	GO:0004126	cytidine deaminase activity	3	0	0.24	1.00000	character(0)
940	GO:0004127	cytidylate kinase activity	4	0	0.32	1.00000	character(0)
941	GO:0004129	cytochrome-c oxidase activity	20	0	1.62	1.00000	character(0)
942	GO:0004133	glycogen debranching enzyme activity	7	0	0.57	1.00000	character(0)
943	GO:0004134	4-alpha-glucanotransferase activity	7	0	0.57	1.00000	character(0)
944	GO:0004135	amylo-alpha-1,6-glucosidase activity	7	0	0.57	1.00000	character(0)
945	GO:0004139	deoxyribose-phosphate aldolase activity	2	0	0.16	1.00000	character(0)
946	GO:0004140	dephospho-CoA kinase activity	2	0	0.16	1.00000	character(0)
947	GO:0004144	diacylglycerol O-acyltransferase activit...	3	0	0.24	1.00000	character(0)
948	GO:0004145	diamine N-acetyltransferase activity	4	0	0.32	1.00000	character(0)
949	GO:0004146	dihydrofolate reductase activity	2	0	0.16	1.00000	character(0)
950	GO:0004148	dihydrolipoyl dehydrogenase activity	1	0	0.08	1.00000	character(0)
951	GO:0004149	dihydrolipoyllysine-residue succinyltran...	1	0	0.08	1.00000	character(0)
952	GO:0004152	dihydroorotate dehydrogenase activity	2	0	0.16	1.00000	character(0)
953	GO:0004164	diphthine synthase activity	1	0	0.08	1.00000	character(0)
954	GO:0004168	dolichol kinase activity	1	0	0.08	1.00000	character(0)
955	GO:0004174	electron-transferring-flavoprotein dehyd...	1	0	0.08	1.00000	character(0)
956	GO:0004176	ATP-dependent peptidase activity	3	0	0.24	1.00000	character(0)
957	GO:0004177	aminopeptidase activity	27	0	2.19	1.00000	character(0)
958	GO:0004190	aspartic-type endopeptidase activity	46	0	3.73	1.00000	character(0)
959	GO:0004198	calcium-dependent cysteine-type endopept...	33	0	2.68	1.00000	character(0)
960	GO:0004300	enoyl-CoA hydratase activity	2	0	0.16	1.00000	character(0)
961	GO:0004303	estradiol 17-beta-dehydrogenase activity	3	0	0.24	1.00000	character(0)
962	GO:0004310	farnesyl-diphosphate farnesyltransferase...	1	0	0.08	1.00000	character(0)
963	GO:0004311	farnesyltranstransferase activity	2	0	0.16	1.00000	character(0)
964	GO:0004325	ferrochelatase activity	2	0	0.16	1.00000	character(0)
965	GO:0004326	tetrahydrofolylpolyglutamate synthase ac...	1	0	0.08	1.00000	character(0)
966	GO:0004329	formate-tetrahydrofolate ligase activity	4	0	0.32	1.00000	character(0)
967	GO:0004332	fructose-bisphosphate aldolase activity	8	0	0.65	1.00000	character(0)
968	GO:0004333	fumarate hydratase activity	1	0	0.08	1.00000	character(0)
969	GO:0004334	fumarylacetoacetase activity	1	0	0.08	1.00000	character(0)
970	GO:0004340	glucokinase activity	1	0	0.08	1.00000	character(0)
971	GO:0004345	glucose-6-phosphate dehydrogenase activi...	2	0	0.16	1.00000	character(0)
972	GO:0004346	glucose-6-phosphatase activity	3	0	0.24	1.00000	character(0)
973	GO:0004347	glucose-6-phosphate isomerase activity	5	0	0.41	1.00000	character(0)
974	GO:0004348	glucosylceramidase activity	4	0	0.32	1.00000	character(0)
975	GO:0004356	glutamate-ammonia ligase activity	6	0	0.49	1.00000	character(0)
976	GO:0004357	glutamate-cysteine ligase activity	1	0	0.08	1.00000	character(0)
977	GO:0004359	glutaminase activity	13	0	1.05	1.00000	character(0)
978	GO:0004360	glutamine-fructose-6-phosphate transamin...	2	0	0.16	1.00000	character(0)
979	GO:0004362	glutathione-disulfide reductase activity	1	0	0.08	1.00000	character(0)
980	GO:0004363	glutathione synthase activity	1	0	0.08	1.00000	character(0)
981	GO:0004364	glutathione transferase activity	13	0	1.05	1.00000	character(0)
982	GO:0004366	glycerol-3-phosphate O-acyltransferase a...	1	0	0.08	1.00000	character(0)
983	GO:0004367	glycerol-3-phosphate dehydrogenase [NAD+...	4	0	0.32	1.00000	character(0)
984	GO:0004368	glycerol-3-phosphate dehydrogenase (quin...	1	0	0.08	1.00000	character(0)
985	GO:0004370	glycerol kinase activity	2	0	0.16	1.00000	character(0)
986	GO:0004371	glycerone kinase activity	1	0	0.08	1.00000	character(0)
987	GO:0004372	glycine hydroxymethyltransferase activit...	3	0	0.24	1.00000	character(0)
988	GO:0004373	glycogen (starch) synthase activity	3	0	0.24	1.00000	character(0)
989	GO:0004375	glycine dehydrogenase (decarboxylating) ...	1	0	0.08	1.00000	character(0)
990	GO:0004376	glycolipid mannosyltransferase activity	7	0	0.57	1.00000	character(0)
991	GO:0004377	GDP-Man:Man3GlcNAc2-PP-Dol alpha-1,2-man...	2	0	0.16	1.00000	character(0)
992	GO:0004378	GDP-Man:Man1GlcNAc2-PP-Dol alpha-1,3-man...	1	0	0.08	1.00000	character(0)
993	GO:0004385	guanylate kinase activity	2	0	0.16	1.00000	character(0)
994	GO:0004392	heme oxygenase (decyclizing) activity	4	0	0.32	1.00000	character(0)
995	GO:0004396	hexokinase activity	5	0	0.41	1.00000	character(0)
996	GO:0004397	histidine ammonia-lyase activity	1	0	0.08	1.00000	character(0)
997	GO:0004408	holocytochrome-c synthase activity	2	0	0.16	1.00000	character(0)
998	GO:0004411	homogentisate 1,2-dioxygenase activity	1	0	0.08	1.00000	character(0)
999	GO:0004416	hydroxyacylglutathione hydrolase activit...	2	0	0.16	1.00000	character(0)
1000	GO:0004418	hydroxymethylbilane synthase activity	2	0	0.16	1.00000	character(0)
1001	GO:0004419	hydroxymethylglutaryl-CoA lyase activity	1	0	0.08	1.00000	character(0)
1002	GO:0004420	hydroxymethylglutaryl-CoA reductase (NAD...	2	0	0.16	1.00000	character(0)
1003	GO:0004421	hydroxymethylglutaryl-CoA synthase activ...	1	0	0.08	1.00000	character(0)
1004	GO:0004427	inorganic diphosphatase activity	4	0	0.32	1.00000	character(0)
1005	GO:0004430	1-phosphatidylinositol 4-kinase activity	2	0	0.16	1.00000	character(0)
1006	GO:0004445	inositol-polyphosphate 5-phosphatase act...	3	0	0.24	1.00000	character(0)
1007	GO:0004448	isocitrate dehydrogenase activity	8	0	0.65	1.00000	character(0)
1008	GO:0004449	isocitrate dehydrogenase (NAD+) activity	5	0	0.41	1.00000	character(0)
1009	GO:0004450	isocitrate dehydrogenase (NADP+) activit...	3	0	0.24	1.00000	character(0)
1010	GO:0004452	isopentenyl-diphosphate delta-isomerase ...	1	0	0.08	1.00000	character(0)
1011	GO:0004454	ketohexokinase activity	1	0	0.08	1.00000	character(0)
1012	GO:0004462	lactoylglutathione lyase activity	2	0	0.16	1.00000	character(0)
1013	GO:0004466	long-chain-acyl-CoA dehydrogenase activi...	1	0	0.08	1.00000	character(0)
1014	GO:0004474	malate synthase activity	1	0	0.08	1.00000	character(0)
1015	GO:0004478	methionine adenosyltransferase activity	5	0	0.41	1.00000	character(0)
1016	GO:0004479	methionyl-tRNA formyltransferase activit...	1	0	0.08	1.00000	character(0)
1017	GO:0004482	mRNA (guanine-N7-)-methyltransferase act...	1	0	0.08	1.00000	character(0)
1018	GO:0004483	mRNA (nucleoside-2'-O-)-methyltransferas...	1	0	0.08	1.00000	character(0)
1019	GO:0004484	mRNA guanylyltransferase activity	1	0	0.08	1.00000	character(0)
1020	GO:0004489	methylenetetrahydrofolate reductase (NAD...	1	0	0.08	1.00000	character(0)
1021	GO:0004491	methylmalonate-semialdehyde dehydrogenas...	2	0	0.16	1.00000	character(0)
1022	GO:0004494	methylmalonyl-CoA mutase activity	1	0	0.08	1.00000	character(0)
1023	GO:0004496	mevalonate kinase activity	1	0	0.08	1.00000	character(0)
1024	GO:0004499	N,N-dimethylaniline monooxygenase activi...	6	0	0.49	1.00000	character(0)
1025	GO:0004500	dopamine beta-monooxygenase activity	2	0	0.16	1.00000	character(0)
1026	GO:0004502	kynurenine 3-monooxygenase activity	2	0	0.16	1.00000	character(0)
1027	GO:0004505	phenylalanine 4-monooxygenase activity	1	0	0.08	1.00000	character(0)
1028	GO:0004506	squalene monooxygenase activity	1	0	0.08	1.00000	character(0)
1029	GO:0004511	tyrosine 3-monooxygenase activity	1	0	0.08	1.00000	character(0)
1030	GO:0004514	nicotinate-nucleotide diphosphorylase (c...	4	0	0.32	1.00000	character(0)
1031	GO:0004516	nicotinate phosphoribosyltransferase act...	1	0	0.08	1.00000	character(0)
1032	GO:0004517	nitric-oxide synthase activity	3	0	0.24	1.00000	character(0)
1033	GO:0004528	phosphodiesterase I activity	4	0	0.32	1.00000	character(0)
1034	GO:0004531	deoxyribonuclease II activity	1	0	0.08	1.00000	character(0)
1035	GO:0004534	5'-3' exoribonuclease activity	1	0	0.08	1.00000	character(0)
1036	GO:0004551	nucleotide diphosphatase activity	7	0	0.57	1.00000	character(0)
1037	GO:0004555	alpha,alpha-trehalase activity	1	0	0.08	1.00000	character(0)
1038	GO:0004559	alpha-mannosidase activity	16	0	1.3	1.00000	character(0)
1039	GO:0004563	beta-N-acetylhexosaminidase activity	3	0	0.24	1.00000	character(0)
1040	GO:0004571	mannosyl-oligosaccharide 1,2-alpha-manno...	10	0	0.81	1.00000	character(0)
1041	GO:0004573	mannosyl-oligosaccharide glucosidase act...	1	0	0.08	1.00000	character(0)
1042	GO:0004576	oligosaccharyl transferase activity	2	0	0.16	1.00000	character(0)
1043	GO:0004582	dolichyl-phosphate beta-D-mannosyltransf...	1	0	0.08	1.00000	character(0)
1044	GO:0004587	ornithine-oxo-acid transaminase activity	1	0	0.08	1.00000	character(0)
1045	GO:0004591	oxoglutarate dehydrogenase (succinyl-tra...	6	0	0.49	1.00000	character(0)
1046	GO:0004594	pantothenate kinase activity	3	0	0.24	1.00000	character(0)
1047	GO:0004597	peptide-aspartate beta-dioxygenase activ...	5	0	0.41	1.00000	character(0)
1048	GO:0004605	phosphatidate cytidylyltransferase activ...	3	0	0.24	1.00000	character(0)
1049	GO:0004609	phosphatidylserine decarboxylase activit...	1	0	0.08	1.00000	character(0)
1050	GO:0004610	phosphoacetylglucosamine mutase activity	1	0	0.08	1.00000	character(0)
1051	GO:0004611	phosphoenolpyruvate carboxykinase activi...	2	0	0.16	1.00000	character(0)
1052	GO:0004613	phosphoenolpyruvate carboxykinase (GTP) ...	2	0	0.16	1.00000	character(0)
1053	GO:0004615	phosphomannomutase activity	2	0	0.16	1.00000	character(0)
1054	GO:0004616	phosphogluconate dehydrogenase (decarbox...	1	0	0.08	1.00000	character(0)
1055	GO:0004617	phosphoglycerate dehydrogenase activity	1	0	0.08	1.00000	character(0)
1056	GO:0004618	phosphoglycerate kinase activity	1	0	0.08	1.00000	character(0)
1057	GO:0004619	phosphoglycerate mutase activity	4	0	0.32	1.00000	character(0)
1058	GO:0004622	lysophospholipase activity	6	0	0.49	1.00000	character(0)
1059	GO:0004623	phospholipase A2 activity	10	0	0.81	1.00000	character(0)
1060	GO:0004630	phospholipase D activity	4	0	0.32	1.00000	character(0)
1061	GO:0004631	phosphomevalonate kinase activity	1	0	0.08	1.00000	character(0)
1062	GO:0004634	phosphopyruvate hydratase activity	11	0	0.89	1.00000	character(0)
1063	GO:0004642	phosphoribosylformylglycinamidine syntha...	1	0	0.08	1.00000	character(0)
1064	GO:0004643	phosphoribosylaminoimidazolecarboxamide ...	1	0	0.08	1.00000	character(0)
1065	GO:0004647	phosphoserine phosphatase activity	1	0	0.08	1.00000	character(0)
1066	GO:0004648	O-phospho-L-serine:2-oxoglutarate aminot...	1	0	0.08	1.00000	character(0)
1067	GO:0004649	poly(ADP-ribose) glycohydrolase activity	3	0	0.24	1.00000	character(0)
1068	GO:0004651	polynucleotide 5'-phosphatase activity	1	0	0.08	1.00000	character(0)
1069	GO:0004654	polyribonucleotide nucleotidyltransferas...	1	0	0.08	1.00000	character(0)
1070	GO:0004655	porphobilinogen synthase activity	1	0	0.08	1.00000	character(0)
1071	GO:0004656	procollagen-proline 4-dioxygenase activi...	9	0	0.73	1.00000	character(0)
1072	GO:0004657	proline dehydrogenase activity	3	0	0.24	1.00000	character(0)
1073	GO:0004666	prostaglandin-endoperoxide synthase acti...	5	0	0.41	1.00000	character(0)
1074	GO:0004668	protein-arginine deiminase activity	2	0	0.16	1.00000	character(0)
1075	GO:0004671	protein C-terminal S-isoprenylcysteine c...	1	0	0.08	1.00000	character(0)
1076	GO:0004677	DNA-dependent protein kinase activity	1	0	0.08	1.00000	character(0)
1077	GO:0004679	AMP-activated protein kinase activity	1	0	0.08	1.00000	character(0)
1078	GO:0004683	calmodulin-dependent protein kinase acti...	11	0	0.89	1.00000	character(0)
1079	GO:0004686	elongation factor-2 kinase activity	1	0	0.08	1.00000	character(0)
1080	GO:0004689	phosphorylase kinase activity	4	0	0.32	1.00000	character(0)
1081	GO:0004690	cyclic nucleotide-dependent protein kina...	22	0	1.78	1.00000	character(0)
1082	GO:0004691	cAMP-dependent protein kinase activity	14	0	1.14	1.00000	character(0)
1083	GO:0004692	cGMP-dependent protein kinase activity	8	0	0.65	1.00000	character(0)
1084	GO:0004693	cyclin-dependent protein serine/threonin...	1	0	0.08	1.00000	character(0)
1085	GO:0004703	G protein-coupled receptor kinase activi...	6	0	0.49	1.00000	character(0)
1086	GO:0004709	MAP kinase kinase kinase activity	6	0	0.49	1.00000	character(0)
1087	GO:0004719	protein-L-isoaspartate (D-aspartate) O-m...	5	0	0.41	1.00000	character(0)
1088	GO:0004723	calcium-dependent protein serine/threoni...	5	0	0.41	1.00000	character(0)
1089	GO:0004726	non-membrane spanning protein tyrosine p...	1	0	0.08	1.00000	character(0)
1090	GO:0004729	oxygen-dependent protoporphyrinogen oxid...	1	0	0.08	1.00000	character(0)
1091	GO:0004733	pyridoxamine-phosphate oxidase activity	1	0	0.08	1.00000	character(0)
1092	GO:0004735	pyrroline-5-carboxylate reductase activi...	5	0	0.41	1.00000	character(0)
1093	GO:0004736	pyruvate carboxylase activity	2	0	0.16	1.00000	character(0)
1094	GO:0004738	pyruvate dehydrogenase activity	2	0	0.16	1.00000	character(0)
1095	GO:0004739	pyruvate dehydrogenase (acetyl-transferr...	2	0	0.16	1.00000	character(0)
1096	GO:0004742	dihydrolipoyllysine-residue acetyltransf...	1	0	0.08	1.00000	character(0)
1097	GO:0004743	pyruvate kinase activity	6	0	0.49	1.00000	character(0)
1098	GO:0004745	retinol dehydrogenase activity	2	0	0.16	1.00000	character(0)
1099	GO:0004747	ribokinase activity	2	0	0.16	1.00000	character(0)
1100	GO:0004749	ribose phosphate diphosphokinase activit...	5	0	0.41	1.00000	character(0)
1101	GO:0004750	ribulose-phosphate 3-epimerase activity	1	0	0.08	1.00000	character(0)
1102	GO:0004751	ribose-5-phosphate isomerase activity	1	0	0.08	1.00000	character(0)
1103	GO:0004757	sepiapterin reductase activity	1	0	0.08	1.00000	character(0)
1104	GO:0004767	sphingomyelin phosphodiesterase activity	8	0	0.65	1.00000	character(0)
1105	GO:0004774	succinate-CoA ligase activity	1	0	0.08	1.00000	character(0)
1106	GO:0004776	succinate-CoA ligase (GDP-forming) activ...	1	0	0.08	1.00000	character(0)
1107	GO:0004779	sulfate adenylyltransferase activity	2	0	0.16	1.00000	character(0)
1108	GO:0004781	sulfate adenylyltransferase (ATP) activi...	2	0	0.16	1.00000	character(0)
1109	GO:0004784	superoxide dismutase activity	7	0	0.57	1.00000	character(0)
1110	GO:0004788	thiamine diphosphokinase activity	1	0	0.08	1.00000	character(0)
1111	GO:0004791	thioredoxin-disulfide reductase activity	2	0	0.16	1.00000	character(0)
1112	GO:0004792	thiosulfate sulfurtransferase activity	3	0	0.24	1.00000	character(0)
1113	GO:0004798	thymidylate kinase activity	1	0	0.08	1.00000	character(0)
1114	GO:0004800	thyroxine 5'-deiodinase activity	4	0	0.32	1.00000	character(0)
1115	GO:0004801	sedoheptulose-7-phosphate:D-glyceraldehy...	1	0	0.08	1.00000	character(0)
1116	GO:0004809	tRNA (guanine-N2-)-methyltransferase act...	1	0	0.08	1.00000	character(0)
1117	GO:0004813	alanine-tRNA ligase activity	2	0	0.16	1.00000	character(0)
1118	GO:0004814	arginine-tRNA ligase activity	4	0	0.32	1.00000	character(0)
1119	GO:0004815	aspartate-tRNA ligase activity	1	0	0.08	1.00000	character(0)
1120	GO:0004816	asparagine-tRNA ligase activity	1	0	0.08	1.00000	character(0)
1121	GO:0004817	cysteine-tRNA ligase activity	2	0	0.16	1.00000	character(0)
1122	GO:0004818	glutamate-tRNA ligase activity	2	0	0.16	1.00000	character(0)
1123	GO:0004819	glutamine-tRNA ligase activity	1	0	0.08	1.00000	character(0)
1124	GO:0004820	glycine-tRNA ligase activity	1	0	0.08	1.00000	character(0)
1125	GO:0004821	histidine-tRNA ligase activity	1	0	0.08	1.00000	character(0)
1126	GO:0004822	isoleucine-tRNA ligase activity	2	0	0.16	1.00000	character(0)
1127	GO:0004823	leucine-tRNA ligase activity	2	0	0.16	1.00000	character(0)
1128	GO:0004824	lysine-tRNA ligase activity	1	0	0.08	1.00000	character(0)
1129	GO:0004825	methionine-tRNA ligase activity	2	0	0.16	1.00000	character(0)
1130	GO:0004827	proline-tRNA ligase activity	2	0	0.16	1.00000	character(0)
1131	GO:0004828	serine-tRNA ligase activity	2	0	0.16	1.00000	character(0)
1132	GO:0004829	threonine-tRNA ligase activity	8	0	0.65	1.00000	character(0)
1133	GO:0004830	tryptophan-tRNA ligase activity	2	0	0.16	1.00000	character(0)
1134	GO:0004831	tyrosine-tRNA ligase activity	3	0	0.24	1.00000	character(0)
1135	GO:0004832	valine-tRNA ligase activity	2	0	0.16	1.00000	character(0)
1136	GO:0004833	tryptophan 2,3-dioxygenase activity	5	0	0.41	1.00000	character(0)
1137	GO:0004849	uridine kinase activity	1	0	0.08	1.00000	character(0)
1138	GO:0004850	uridine phosphorylase activity	3	0	0.24	1.00000	character(0)
1139	GO:0004852	uroporphyrinogen-III synthase activity	1	0	0.08	1.00000	character(0)
1140	GO:0004853	uroporphyrinogen decarboxylase activity	1	0	0.08	1.00000	character(0)
1141	GO:0004854	xanthine dehydrogenase activity	1	0	0.08	1.00000	character(0)
1142	GO:0004855	xanthine oxidase activity	1	0	0.08	1.00000	character(0)
1143	GO:0004856	xylulokinase activity	1	0	0.08	1.00000	character(0)
1144	GO:0004859	phospholipase inhibitor activity	9	0	0.73	1.00000	character(0)
1145	GO:0004861	cyclin-dependent protein serine/threonin...	6	0	0.49	1.00000	character(0)
1146	GO:0004864	protein phosphatase inhibitor activity	5	0	0.41	1.00000	character(0)
1147	GO:0004875	complement receptor activity	3	0	0.24	1.00000	character(0)
1148	GO:0004878	complement component C5a receptor activi...	2	0	0.16	1.00000	character(0)
1149	GO:0004883	glucocorticoid receptor activity	1	0	0.08	1.00000	character(0)
1150	GO:0004908	interleukin-1 receptor activity	6	0	0.49	1.00000	character(0)
1151	GO:0004925	prolactin receptor activity	4	0	0.32	1.00000	character(0)
1152	GO:0004935	adrenergic receptor activity	16	0	1.3	1.00000	character(0)
1153	GO:0004936	alpha-adrenergic receptor activity	9	0	0.73	1.00000	character(0)
1154	GO:0004937	alpha1-adrenergic receptor activity	6	0	0.49	1.00000	character(0)
1155	GO:0004938	alpha2-adrenergic receptor activity	3	0	0.24	1.00000	character(0)
1156	GO:0004939	beta-adrenergic receptor activity	1	0	0.08	1.00000	character(0)
1157	GO:0004941	beta2-adrenergic receptor activity	1	0	0.08	1.00000	character(0)
1158	GO:0004945	angiotensin type II receptor activity	1	0	0.08	1.00000	character(0)
1159	GO:0004948	calcitonin receptor activity	4	0	0.32	1.00000	character(0)
1160	GO:0004949	cannabinoid receptor activity	4	0	0.32	1.00000	character(0)
1161	GO:0004951	cholecystokinin receptor activity	1	0	0.08	1.00000	character(0)
1162	GO:0004953	icosanoid receptor activity	11	0	0.89	1.00000	character(0)
1163	GO:0004954	prostanoid receptor activity	10	0	0.81	1.00000	character(0)
1164	GO:0004955	prostaglandin receptor activity	9	0	0.73	1.00000	character(0)
1165	GO:0004957	prostaglandin E receptor activity	8	0	0.65	1.00000	character(0)
1166	GO:0004958	prostaglandin F receptor activity	1	0	0.08	1.00000	character(0)
1167	GO:0004960	thromboxane receptor activity	2	0	0.16	1.00000	character(0)
1168	GO:0004962	endothelin receptor activity	2	0	0.16	1.00000	character(0)
1169	GO:0004963	follicle-stimulating hormone receptor ac...	4	0	0.32	1.00000	character(0)
1170	GO:0004965	G protein-coupled GABA receptor activity	8	0	0.65	1.00000	character(0)
1171	GO:0004966	galanin receptor activity	1	0	0.08	1.00000	character(0)
1172	GO:0004968	gonadotropin-releasing hormone receptor ...	1	0	0.08	1.00000	character(0)
1173	GO:0004969	histamine receptor activity	3	0	0.24	1.00000	character(0)
1174	GO:0004974	leukotriene receptor activity	1	0	0.08	1.00000	character(0)
1175	GO:0004977	melanocortin receptor activity	9	0	0.73	1.00000	character(0)
1176	GO:0004978	corticotropin receptor activity	2	0	0.16	1.00000	character(0)
1177	GO:0004979	beta-endorphin receptor activity	1	0	0.08	1.00000	character(0)
1178	GO:0004983	neuropeptide Y receptor activity	12	0	0.97	1.00000	character(0)
1179	GO:0004984	olfactory receptor activity	10	0	0.81	1.00000	character(0)
1180	GO:0004985	opioid receptor activity	17	0	1.38	1.00000	character(0)
1181	GO:0004989	octopamine receptor activity	1	0	0.08	1.00000	character(0)
1182	GO:0004990	oxytocin receptor activity	1	0	0.08	1.00000	character(0)
1183	GO:0004994	somatostatin receptor activity	8	0	0.65	1.00000	character(0)
1184	GO:0004995	tachykinin receptor activity	3	0	0.24	1.00000	character(0)
1185	GO:0004996	thyroid-stimulating hormone receptor act...	1	0	0.08	1.00000	character(0)
1186	GO:0004997	thyrotropin-releasing hormone receptor a...	5	0	0.41	1.00000	character(0)
1187	GO:0004998	transferrin receptor activity	3	0	0.24	1.00000	character(0)
1188	GO:0004999	vasoactive intestinal polypeptide recept...	7	0	0.57	1.00000	character(0)
1189	GO:0005000	vasopressin receptor activity	7	0	0.57	1.00000	character(0)
1190	GO:0005006	epidermal growth factor-activated recept...	2	0	0.16	1.00000	character(0)
1191	GO:0005021	vascular endothelial growth factor-activ...	14	0	1.14	1.00000	character(0)
1192	GO:0005024	transforming growth factor beta-activate...	3	0	0.24	1.00000	character(0)
1193	GO:0005026	transforming growth factor beta receptor...	3	0	0.24	1.00000	character(0)
1194	GO:0005031	tumor necrosis factor-activated receptor...	1	0	0.08	1.00000	character(0)
1195	GO:0005035	death receptor activity	1	0	0.08	1.00000	character(0)
1196	GO:0005047	signal recognition particle binding	2	0	0.16	1.00000	character(0)
1197	GO:0005055	laminin receptor activity	1	0	0.08	1.00000	character(0)
1198	GO:0005078	MAP-kinase scaffold activity	6	0	0.49	1.00000	character(0)
1199	GO:0005086	ARF guanyl-nucleotide exchange factor ac...	30	0	2.43	1.00000	character(0)
1200	GO:0005093	Rab GDP-dissociation inhibitor activity	4	0	0.32	1.00000	character(0)
1201	GO:0005104	fibroblast growth factor receptor bindin...	12	0	0.97	1.00000	character(0)
1202	GO:0005112	Notch binding	7	0	0.57	1.00000	character(0)
1203	GO:0005118	sevenless binding	1	0	0.08	1.00000	character(0)
1204	GO:0005127	ciliary neurotrophic factor receptor bin...	3	0	0.24	1.00000	character(0)
1205	GO:0005128	erythropoietin receptor binding	1	0	0.08	1.00000	character(0)
1206	GO:0005131	growth hormone receptor binding	2	0	0.16	1.00000	character(0)
1207	GO:0005132	type I interferon receptor binding	1	0	0.08	1.00000	character(0)
1208	GO:0005133	interferon-gamma receptor binding	1	0	0.08	1.00000	character(0)
1209	GO:0005152	interleukin-1 receptor antagonist activi...	1	0	0.08	1.00000	character(0)
1210	GO:0005153	interleukin-8 receptor binding	5	0	0.41	1.00000	character(0)
1211	GO:0005154	epidermal growth factor receptor binding	1	0	0.08	1.00000	character(0)
1212	GO:0005157	macrophage colony-stimulating factor rec...	1	0	0.08	1.00000	character(0)
1213	GO:0005159	insulin-like growth factor receptor bind...	1	0	0.08	1.00000	character(0)
1214	GO:0005160	transforming growth factor beta receptor...	8	0	0.65	1.00000	character(0)
1215	GO:0005173	stem cell factor receptor binding	1	0	0.08	1.00000	character(0)
1216	GO:0005176	ErbB-2 class receptor binding	1	0	0.08	1.00000	character(0)
1217	GO:0005185	neurohypophyseal hormone activity	2	0	0.16	1.00000	character(0)
1218	GO:0005212	structural constituent of eye lens	10	0	0.81	1.00000	character(0)
1219	GO:0005219	ryanodine-sensitive calcium-release chan...	16	0	1.3	1.00000	character(0)
1220	GO:0005220	inositol 1,4,5-trisphosphate-sensitive c...	8	0	0.65	1.00000	character(0)
1221	GO:0005221	intracellular cyclic nucleotide activate...	10	0	0.81	1.00000	character(0)
1222	GO:0005222	intracellular cAMP-activated cation chan...	2	0	0.16	1.00000	character(0)
1223	GO:0005223	intracellular cGMP-activated cation chan...	2	0	0.16	1.00000	character(0)
1224	GO:0005237	inhibitory extracellular ligand-gated io...	2	0	0.16	1.00000	character(0)
1225	GO:0005242	inward rectifier potassium channel activ...	34	0	2.76	1.00000	character(0)
1226	GO:0005245	voltage-gated calcium channel activity	52	0	4.22	1.00000	character(0)
1227	GO:0005246	calcium channel regulator activity	8	0	0.65	1.00000	character(0)
1228	GO:0005248	voltage-gated sodium channel activity	13	0	1.05	1.00000	character(0)
1229	GO:0005252	open rectifier potassium channel activit...	4	0	0.32	1.00000	character(0)
1230	GO:0005272	sodium channel activity	24	0	1.95	1.00000	character(0)
1231	GO:0005283	amino acid:sodium symporter activity	3	0	0.24	1.00000	character(0)
1232	GO:0005310	dicarboxylic acid transmembrane transpor...	2	0	0.16	1.00000	character(0)
1233	GO:0005315	inorganic phosphate transmembrane transp...	4	0	0.32	1.00000	character(0)
1234	GO:0005324	long-chain fatty acid transporter activi...	2	0	0.16	1.00000	character(0)
1235	GO:0005326	neurotransmitter transporter activity	3	0	0.24	1.00000	character(0)
1236	GO:0005328	neurotransmitter:sodium symporter activi...	2	0	0.16	1.00000	character(0)
1237	GO:0005332	gamma-aminobutyric acid:sodium symporter...	2	0	0.16	1.00000	character(0)
1238	GO:0005343	organic acid:sodium symporter activity	9	0	0.73	1.00000	character(0)
1239	GO:0005368	taurine transmembrane transporter activi...	1	0	0.08	1.00000	character(0)
1240	GO:0005369	taurine:sodium symporter activity	1	0	0.08	1.00000	character(0)
1241	GO:0005375	copper ion transmembrane transporter act...	4	0	0.32	1.00000	character(0)
1242	GO:0005381	iron ion transmembrane transporter activ...	1	0	0.08	1.00000	character(0)
1243	GO:0005402	carbohydrate:cation symporter activity	4	0	0.32	1.00000	character(0)
1244	GO:0005415	nucleoside:sodium symporter activity	1	0	0.08	1.00000	character(0)
1245	GO:0005416	amino acid:cation symporter activity	3	0	0.24	1.00000	character(0)
1246	GO:0005436	sodium:phosphate symporter activity	6	0	0.49	1.00000	character(0)
1247	GO:0005452	inorganic anion exchanger activity	41	0	3.32	1.00000	character(0)
1248	GO:0005457	GDP-fucose transmembrane transporter act...	1	0	0.08	1.00000	character(0)
1249	GO:0005496	steroid binding	15	0	1.22	1.00000	character(0)
1250	GO:0005499	vitamin D binding	2	0	0.16	1.00000	character(0)
1251	GO:0005501	retinoid binding	12	0	0.97	1.00000	character(0)
1252	GO:0005504	fatty acid binding	6	0	0.49	1.00000	character(0)
1253	GO:0005518	collagen binding	5	0	0.41	1.00000	character(0)
1254	GO:0005520	insulin-like growth factor binding	27	0	2.19	1.00000	character(0)
1255	GO:0005523	tropomyosin binding	12	0	0.97	1.00000	character(0)
1256	GO:0005527	macrolide binding	2	0	0.16	1.00000	character(0)
1257	GO:0005528	FK506 binding	2	0	0.16	1.00000	character(0)
1258	GO:0005536	glucose binding	5	0	0.41	1.00000	character(0)
1259	GO:0005537	mannose binding	2	0	0.16	1.00000	character(0)
1260	GO:0005542	folic acid binding	4	0	0.32	1.00000	character(0)
1261	GO:0005545	1-phosphatidylinositol binding	10	0	0.81	1.00000	character(0)
1262	GO:0005546	phosphatidylinositol-4,5-bisphosphate bi...	2	0	0.16	1.00000	character(0)
1263	GO:0005547	phosphatidylinositol-3,4,5-trisphosphate...	3	0	0.24	1.00000	character(0)
1264	GO:0008022	protein C-terminus binding	1	0	0.08	1.00000	character(0)
1265	GO:0008048	calcium sensitive guanylate cyclase acti...	2	0	0.16	1.00000	character(0)
1266	GO:0008073	ornithine decarboxylase inhibitor activi...	3	0	0.24	1.00000	character(0)
1267	GO:0008093	cytoskeletal adaptor activity	7	0	0.57	1.00000	character(0)
1268	GO:0008097	5S rRNA binding	4	0	0.32	1.00000	character(0)
1269	GO:0008108	UDP-glucose:hexose-1-phosphate uridylylt...	1	0	0.08	1.00000	character(0)
1270	GO:0008113	peptide-methionine (S)-S-oxide reductase...	2	0	0.16	1.00000	character(0)
1271	GO:0008116	prostaglandin-I synthase activity	1	0	0.08	1.00000	character(0)
1272	GO:0008119	thiopurine S-methyltransferase activity	2	0	0.16	1.00000	character(0)
1273	GO:0008121	ubiquinol-cytochrome-c reductase activit...	4	0	0.32	1.00000	character(0)
1274	GO:0008123	cholesterol 7-alpha-monooxygenase activi...	1	0	0.08	1.00000	character(0)
1275	GO:0008124	4-alpha-hydroxytetrahydrobiopterin dehyd...	2	0	0.16	1.00000	character(0)
1276	GO:0008126	acetylesterase activity	1	0	0.08	1.00000	character(0)
1277	GO:0008131	primary amine oxidase activity	2	0	0.16	1.00000	character(0)
1278	GO:0008137	NADH dehydrogenase (ubiquinone) activity	18	0	1.46	1.00000	character(0)
1279	GO:0008140	cAMP response element binding protein bi...	5	0	0.41	1.00000	character(0)
1280	GO:0008143	poly(A) binding	1	0	0.08	1.00000	character(0)
1281	GO:0008157	protein phosphatase 1 binding	7	0	0.57	1.00000	character(0)
1282	GO:0008158	hedgehog receptor activity	2	0	0.16	1.00000	character(0)
1283	GO:0008169	C-methyltransferase activity	1	0	0.08	1.00000	character(0)
1284	GO:0008171	O-methyltransferase activity	20	0	1.62	1.00000	character(0)
1285	GO:0008172	S-methyltransferase activity	4	0	0.32	1.00000	character(0)
1286	GO:0008174	mRNA methyltransferase activity	4	0	0.32	1.00000	character(0)
1287	GO:0008176	tRNA (guanine-N7-)-methyltransferase act...	2	0	0.16	1.00000	character(0)
1288	GO:0008188	neuropeptide receptor activity	41	0	3.32	1.00000	character(0)
1289	GO:0008191	metalloendopeptidase inhibitor activity	9	0	0.73	1.00000	character(0)
1290	GO:0008192	RNA guanylyltransferase activity	2	0	0.16	1.00000	character(0)
1291	GO:0008193	tRNA guanylyltransferase activity	1	0	0.08	1.00000	character(0)
1292	GO:0008201	heparin binding	20	0	1.62	1.00000	character(0)
1293	GO:0008239	dipeptidyl-peptidase activity	1	0	0.08	1.00000	character(0)
1294	GO:0008240	tripeptidyl-peptidase activity	1	0	0.08	1.00000	character(0)
1295	GO:0008241	peptidyl-dipeptidase activity	2	0	0.16	1.00000	character(0)
1296	GO:0008252	nucleotidase activity	10	0	0.81	1.00000	character(0)
1297	GO:0008253	5'-nucleotidase activity	10	0	0.81	1.00000	character(0)
1298	GO:0008263	pyrimidine-specific mismatch base pair D...	2	0	0.16	1.00000	character(0)
1299	GO:0008265	Mo-molybdopterin cofactor sulfurase acti...	1	0	0.08	1.00000	character(0)
1300	GO:0008269	JAK pathway signal transduction adaptor ...	1	0	0.08	1.00000	character(0)
1301	GO:0008271	secondary active sulfate transmembrane t...	17	0	1.38	1.00000	character(0)
1302	GO:0008281	sulfonylurea receptor activity	7	0	0.57	1.00000	character(0)
1303	GO:0008312	7S RNA binding	6	0	0.49	1.00000	character(0)
1304	GO:0008320	protein transmembrane transporter activi...	6	0	0.49	1.00000	character(0)
1305	GO:0008321	Ral guanyl-nucleotide exchange factor ac...	1	0	0.08	1.00000	character(0)
1306	GO:0008327	methyl-CpG binding	2	0	0.16	1.00000	character(0)
1307	GO:0008331	high voltage-gated calcium channel activ...	4	0	0.32	1.00000	character(0)
1308	GO:0008332	low voltage-gated calcium channel activi...	3	0	0.24	1.00000	character(0)
1309	GO:0008336	gamma-butyrobetaine dioxygenase activity	1	0	0.08	1.00000	character(0)
1310	GO:0008349	MAP kinase kinase kinase kinase activity	9	0	0.73	1.00000	character(0)
1311	GO:0008374	O-acyltransferase activity	17	0	1.38	1.00000	character(0)
1312	GO:0008381	mechanosensitive ion channel activity	33	0	2.68	1.00000	character(0)
1313	GO:0008384	IkappaB kinase activity	1	0	0.08	1.00000	character(0)
1314	GO:0008418	protein-N-terminal asparagine amidohydro...	2	0	0.16	1.00000	character(0)
1315	GO:0008424	glycoprotein 6-alpha-L-fucosyltransferas...	2	0	0.16	1.00000	character(0)
1316	GO:0008425	2-polyprenyl-6-methoxy-1,4-benzoquinone ...	1	0	0.08	1.00000	character(0)
1317	GO:0008430	selenium binding	6	0	0.49	1.00000	character(0)
1318	GO:0008437	thyrotropin-releasing hormone activity	1	0	0.08	1.00000	character(0)
1319	GO:0008442	3-hydroxyisobutyrate dehydrogenase activ...	1	0	0.08	1.00000	character(0)
1320	GO:0008444	CDP-diacylglycerol-glycerol-3-phosphate ...	1	0	0.08	1.00000	character(0)
1321	GO:0008446	GDP-mannose 4,6-dehydratase activity	1	0	0.08	1.00000	character(0)
1322	GO:0008448	N-acetylglucosamine-6-phosphate deacetyl...	1	0	0.08	1.00000	character(0)
1323	GO:0008449	N-acetylglucosamine-6-sulfatase activity	2	0	0.16	1.00000	character(0)
1324	GO:0008452	RNA ligase activity	1	0	0.08	1.00000	character(0)
1325	GO:0008460	dTDP-glucose 4,6-dehydratase activity	1	0	0.08	1.00000	character(0)
1326	GO:0008475	procollagen-lysine 5-dioxygenase activit...	3	0	0.24	1.00000	character(0)
1327	GO:0008478	pyridoxal kinase activity	2	0	0.16	1.00000	character(0)
1328	GO:0008483	transaminase activity	17	0	1.38	1.00000	character(0)
1329	GO:0008488	gamma-glutamyl carboxylase activity	1	0	0.08	1.00000	character(0)
1330	GO:0008495	protoheme IX farnesyltransferase activit...	1	0	0.08	1.00000	character(0)
1331	GO:0008502	melatonin receptor activity	4	0	0.32	1.00000	character(0)
1332	GO:0008504	monoamine transmembrane transporter acti...	2	0	0.16	1.00000	character(0)
1333	GO:0008508	bile acid:sodium symporter activity	1	0	0.08	1.00000	character(0)
1334	GO:0008517	folic acid transmembrane transporter act...	1	0	0.08	1.00000	character(0)
1335	GO:0008518	folate:anion antiporter activity	1	0	0.08	1.00000	character(0)
1336	GO:0008519	ammonium transmembrane transporter activ...	14	0	1.14	1.00000	character(0)
1337	GO:0008520	L-ascorbate:sodium symporter activity	4	0	0.32	1.00000	character(0)
1338	GO:0008521	acetyl-CoA transmembrane transporter act...	1	0	0.08	1.00000	character(0)
1339	GO:0008531	riboflavin kinase activity	1	0	0.08	1.00000	character(0)
1340	GO:0008565	protein transporter activity	9	0	0.73	1.00000	character(0)
1341	GO:0008609	alkylglycerone-phosphate synthase activi...	1	0	0.08	1.00000	character(0)
1342	GO:0008705	methionine synthase activity	1	0	0.08	1.00000	character(0)
1343	GO:0008745	N-acetylmuramoyl-L-alanine amidase activ...	3	0	0.24	1.00000	character(0)
1344	GO:0008746	NAD(P)+ transhydrogenase activity	1	0	0.08	1.00000	character(0)
1345	GO:0008796	bis(5'-nucleosyl)-tetraphosphatase activ...	1	0	0.08	1.00000	character(0)
1346	GO:0008812	choline dehydrogenase activity	1	0	0.08	1.00000	character(0)
1347	GO:0008887	glycerate kinase activity	1	0	0.08	1.00000	character(0)
1348	GO:0008890	glycine C-acetyltransferase activity	1	0	0.08	1.00000	character(0)
1349	GO:0008892	guanine deaminase activity	1	0	0.08	1.00000	character(0)
1350	GO:0008897	holo-[acyl-carrier-protein] synthase act...	1	0	0.08	1.00000	character(0)
1351	GO:0008934	inositol monophosphate 1-phosphatase act...	3	0	0.24	1.00000	character(0)
1352	GO:0008942	nitrite reductase [NAD(P)H] activity	2	0	0.16	1.00000	character(0)
1353	GO:0008963	phospho-N-acetylmuramoyl-pentapeptide-tr...	1	0	0.08	1.00000	character(0)
1354	GO:0008988	rRNA (adenine-N6-)-methyltransferase act...	1	0	0.08	1.00000	character(0)
1355	GO:0009013	succinate-semialdehyde dehydrogenase [NA...	1	0	0.08	1.00000	character(0)
1356	GO:0009041	uridylate kinase activity	1	0	0.08	1.00000	character(0)
1357	GO:0010181	FMN binding	13	0	1.05	1.00000	character(0)
1358	GO:0010309	acireductone dioxygenase [iron(II)-requi...	1	0	0.08	1.00000	character(0)
1359	GO:0010340	carboxyl-O-methyltransferase activity	7	0	0.57	1.00000	character(0)
1360	GO:0010385	double-stranded methylated DNA binding	1	0	0.08	1.00000	character(0)
1361	GO:0010851	cyclase regulator activity	5	0	0.41	1.00000	character(0)
1362	GO:0010852	cyclase inhibitor activity	2	0	0.16	1.00000	character(0)
1363	GO:0010853	cyclase activator activity	3	0	0.24	1.00000	character(0)
1364	GO:0015002	heme-copper terminal oxidase activity	20	0	1.62	1.00000	character(0)
1365	GO:0015018	galactosylgalactosylxylosylprotein 3-bet...	3	0	0.24	1.00000	character(0)
1366	GO:0015019	heparan-alpha-glucosaminide N-acetyltran...	1	0	0.08	1.00000	character(0)
1367	GO:0015020	glucuronosyltransferase activity	13	0	1.05	1.00000	character(0)
1368	GO:0015026	coreceptor activity	13	0	1.05	1.00000	character(0)
1369	GO:0015037	peptide disulfide oxidoreductase activit...	1	0	0.08	1.00000	character(0)
1370	GO:0015038	glutathione disulfide oxidoreductase act...	1	0	0.08	1.00000	character(0)
1371	GO:0015067	amidinotransferase activity	1	0	0.08	1.00000	character(0)
1372	GO:0015095	magnesium ion transmembrane transporter ...	10	0	0.81	1.00000	character(0)
1373	GO:0015098	molybdate ion transmembrane transporter ...	2	0	0.16	1.00000	character(0)
1374	GO:0015116	sulfate transmembrane transporter activi...	17	0	1.38	1.00000	character(0)
1375	GO:0015125	bile acid transmembrane transporter acti...	1	0	0.08	1.00000	character(0)
1376	GO:0015145	monosaccharide transmembrane transporter...	4	0	0.32	1.00000	character(0)
1377	GO:0015171	amino acid transmembrane transporter act...	7	0	0.57	1.00000	character(0)
1378	GO:0015173	aromatic amino acid transmembrane transp...	2	0	0.16	1.00000	character(0)
1379	GO:0015175	neutral amino acid transmembrane transpo...	1	0	0.08	1.00000	character(0)
1380	GO:0015179	L-amino acid transmembrane transporter a...	2	0	0.16	1.00000	character(0)
1381	GO:0015185	gamma-aminobutyric acid transmembrane tr...	2	0	0.16	1.00000	character(0)
1382	GO:0015187	glycine transmembrane transporter activi...	1	0	0.08	1.00000	character(0)
1383	GO:0015204	urea transmembrane transporter activity	2	0	0.16	1.00000	character(0)
1384	GO:0015229	L-ascorbic acid transmembrane transporte...	4	0	0.32	1.00000	character(0)
1385	GO:0015232	heme transporter activity	3	0	0.24	1.00000	character(0)
1386	GO:0015245	fatty acid transmembrane transporter act...	4	0	0.32	1.00000	character(0)
1387	GO:0015248	sterol transporter activity	4	0	0.32	1.00000	character(0)
1388	GO:0015252	proton channel activity	1	0	0.08	1.00000	character(0)
1389	GO:0015269	calcium-activated potassium channel acti...	20	0	1.62	1.00000	character(0)
1390	GO:0015272	ATP-activated inward rectifier potassium...	5	0	0.41	1.00000	character(0)
1391	GO:0015280	ligand-gated sodium channel activity	5	0	0.41	1.00000	character(0)
1392	GO:0015301	anion:anion antiporter activity	5	0	0.41	1.00000	character(0)
1393	GO:0015349	thyroid hormone transmembrane transporte...	6	0	0.49	1.00000	character(0)
1394	GO:0015350	methotrexate transmembrane transporter a...	1	0	0.08	1.00000	character(0)
1395	GO:0015355	secondary active monocarboxylate transme...	3	0	0.24	1.00000	character(0)
1396	GO:0015370	solute:sodium symporter activity	16	0	1.3	1.00000	character(0)
1397	GO:0015379	potassium:chloride symporter activity	9	0	0.73	1.00000	character(0)
1398	GO:0015433	peptide antigen-transporting ATPase acti...	1	0	0.08	1.00000	character(0)
1399	GO:0015440	peptide-transporting ATPase activity	2	0	0.16	1.00000	character(0)
1400	GO:0015450	P-P-bond-hydrolysis-driven protein trans...	2	0	0.16	1.00000	character(0)
1401	GO:0015464	acetylcholine receptor activity	7	0	0.57	1.00000	character(0)
1402	GO:0015467	G-protein activated inward rectifier pot...	9	0	0.73	1.00000	character(0)
1403	GO:0015485	cholesterol binding	4	0	0.32	1.00000	character(0)
1404	GO:0015643	toxic substance binding	1	0	0.08	1.00000	character(0)
1405	GO:0015923	mannosidase activity	16	0	1.3	1.00000	character(0)
1406	GO:0015924	mannosyl-oligosaccharide mannosidase act...	10	0	0.81	1.00000	character(0)
1407	GO:0015926	glucosidase activity	8	0	0.65	1.00000	character(0)
1408	GO:0015927	trehalase activity	1	0	0.08	1.00000	character(0)
1409	GO:0016153	urocanate hydratase activity	1	0	0.08	1.00000	character(0)
1410	GO:0016154	pyrimidine-nucleoside phosphorylase acti...	1	0	0.08	1.00000	character(0)
1411	GO:0016155	formyltetrahydrofolate dehydrogenase act...	2	0	0.16	1.00000	character(0)
1412	GO:0016174	NAD(P)H oxidase activity	1	0	0.08	1.00000	character(0)
1413	GO:0016175	superoxide-generating NADPH oxidase acti...	7	0	0.57	1.00000	character(0)
1414	GO:0016176	superoxide-generating NADPH oxidase acti...	4	0	0.32	1.00000	character(0)
1415	GO:0016206	catechol O-methyltransferase activity	2	0	0.16	1.00000	character(0)
1416	GO:0016208	AMP binding	2	0	0.16	1.00000	character(0)
1417	GO:0016211	ammonia ligase activity	6	0	0.49	1.00000	character(0)
1418	GO:0016212	kynurenine-oxoglutarate transaminase act...	1	0	0.08	1.00000	character(0)
1419	GO:0016286	small conductance calcium-activated pota...	11	0	0.89	1.00000	character(0)
1420	GO:0016289	CoA hydrolase activity	3	0	0.24	1.00000	character(0)
1421	GO:0016303	1-phosphatidylinositol-3-kinase activity	2	0	0.16	1.00000	character(0)
1422	GO:0016314	phosphatidylinositol-3,4,5-trisphosphate...	2	0	0.16	1.00000	character(0)
1423	GO:0016316	phosphatidylinositol-3,4-bisphosphate 4-...	6	0	0.49	1.00000	character(0)
1424	GO:0016403	dimethylargininase activity	3	0	0.24	1.00000	character(0)
1425	GO:0016408	C-acyltransferase activity	1	0	0.08	1.00000	character(0)
1426	GO:0016411	acylglycerol O-acyltransferase activity	4	0	0.32	1.00000	character(0)
1427	GO:0016417	S-acyltransferase activity	2	0	0.16	1.00000	character(0)
1428	GO:0016418	S-acetyltransferase activity	1	0	0.08	1.00000	character(0)
1429	GO:0016421	CoA carboxylase activity	3	0	0.24	1.00000	character(0)
1430	GO:0016422	mRNA (2'-O-methyladenosine-N6-)-methyltr...	2	0	0.16	1.00000	character(0)
1431	GO:0016435	rRNA (guanine) methyltransferase activit...	1	0	0.08	1.00000	character(0)
1432	GO:0016453	C-acetyltransferase activity	1	0	0.08	1.00000	character(0)
1433	GO:0016492	G protein-coupled neurotensin receptor a...	1	0	0.08	1.00000	character(0)
1434	GO:0016493	C-C chemokine receptor activity	1	0	0.08	1.00000	character(0)
1435	GO:0016494	C-X-C chemokine receptor activity	2	0	0.16	1.00000	character(0)
1436	GO:0016500	protein-hormone receptor activity	11	0	0.89	1.00000	character(0)
1437	GO:0016504	peptidase activator activity	5	0	0.41	1.00000	character(0)
1438	GO:0016519	gastric inhibitory peptide receptor acti...	1	0	0.08	1.00000	character(0)
1439	GO:0016521	pituitary adenylate cyclase activating p...	2	0	0.16	1.00000	character(0)
1440	GO:0016594	glycine binding	2	0	0.16	1.00000	character(0)
1441	GO:0016597	amino acid binding	5	0	0.41	1.00000	character(0)
1442	GO:0016603	glutaminyl-peptide cyclotransferase acti...	5	0	0.41	1.00000	character(0)
1443	GO:0016608	growth hormone-releasing hormone activit...	1	0	0.08	1.00000	character(0)
1444	GO:0016624	oxidoreductase activity, acting on the a...	11	0	0.89	1.00000	character(0)
1445	GO:0016635	oxidoreductase activity, acting on the C...	2	0	0.16	1.00000	character(0)
1446	GO:0016638	oxidoreductase activity, acting on the C...	28	0	2.27	1.00000	character(0)
1447	GO:0016639	oxidoreductase activity, acting on the C...	2	0	0.16	1.00000	character(0)
1448	GO:0016641	oxidoreductase activity, acting on the C...	24	0	1.95	1.00000	character(0)
1449	GO:0016642	oxidoreductase activity, acting on the C...	1	0	0.08	1.00000	character(0)
1450	GO:0016649	oxidoreductase activity, acting on the C...	1	0	0.08	1.00000	character(0)
1451	GO:0016651	oxidoreductase activity, acting on NAD(P...	41	0	3.32	1.00000	character(0)
1452	GO:0016652	oxidoreductase activity, acting on NAD(P...	1	0	0.08	1.00000	character(0)
1453	GO:0016653	oxidoreductase activity, acting on NAD(P...	2	0	0.16	1.00000	character(0)
1454	GO:0016655	oxidoreductase activity, acting on NAD(P...	18	0	1.46	1.00000	character(0)
1455	GO:0016657	oxidoreductase activity, acting on NAD(P...	2	0	0.16	1.00000	character(0)
1456	GO:0016661	oxidoreductase activity, acting on other...	2	0	0.16	1.00000	character(0)
1457	GO:0016668	oxidoreductase activity, acting on a sul...	4	0	0.32	1.00000	character(0)
1458	GO:0016671	oxidoreductase activity, acting on a sul...	9	0	0.73	1.00000	character(0)
1459	GO:0016675	oxidoreductase activity, acting on a hem...	20	0	1.62	1.00000	character(0)
1460	GO:0016676	oxidoreductase activity, acting on a hem...	20	0	1.62	1.00000	character(0)
1461	GO:0016679	oxidoreductase activity, acting on diphe...	4	0	0.32	1.00000	character(0)
1462	GO:0016681	oxidoreductase activity, acting on diphe...	4	0	0.32	1.00000	character(0)
1463	GO:0016706	oxidoreductase activity, acting on paire...	61	0	4.95	1.00000	character(0)
1464	GO:0016709	oxidoreductase activity, acting on paire...	26	0	2.11	1.00000	character(0)
1465	GO:0016717	oxidoreductase activity, acting on paire...	2	0	0.16	1.00000	character(0)
1466	GO:0016721	oxidoreductase activity, acting on super...	7	0	0.57	1.00000	character(0)
1467	GO:0016726	oxidoreductase activity, acting on CH or...	1	0	0.08	1.00000	character(0)
1468	GO:0016727	oxidoreductase activity, acting on CH or...	1	0	0.08	1.00000	character(0)
1469	GO:0016743	carboxyl- or carbamoyltransferase activi...	2	0	0.16	1.00000	character(0)
1470	GO:0016744	transferase activity, transferring aldeh...	1	0	0.08	1.00000	character(0)
1471	GO:0016748	succinyltransferase activity	3	0	0.24	1.00000	character(0)
1472	GO:0016749	N-succinyltransferase activity	2	0	0.16	1.00000	character(0)
1473	GO:0016751	S-succinyltransferase activity	1	0	0.08	1.00000	character(0)
1474	GO:0016755	transferase activity, transferring amino...	27	0	2.19	1.00000	character(0)
1475	GO:0016768	spermine synthase activity	1	0	0.08	1.00000	character(0)
1476	GO:0016769	transferase activity, transferring nitro...	18	0	1.46	1.00000	character(0)
1477	GO:0016778	diphosphotransferase activity	6	0	0.49	1.00000	character(0)
1478	GO:0016780	phosphotransferase activity, for other s...	17	0	1.38	1.00000	character(0)
1479	GO:0016801	hydrolase activity, acting on ether bond...	6	0	0.49	1.00000	character(0)
1480	GO:0016802	trialkylsulfonium hydrolase activity	4	0	0.32	1.00000	character(0)
1481	GO:0016803	ether hydrolase activity	2	0	0.16	1.00000	character(0)
1482	GO:0016805	dipeptidase activity	6	0	0.49	1.00000	character(0)
1483	GO:0016812	hydrolase activity, acting on carbon-nit...	5	0	0.41	1.00000	character(0)
1484	GO:0016813	hydrolase activity, acting on carbon-nit...	12	0	0.97	1.00000	character(0)
1485	GO:0016822	hydrolase activity, acting on acid carbo...	2	0	0.16	1.00000	character(0)
1486	GO:0016823	hydrolase activity, acting on acid carbo...	2	0	0.16	1.00000	character(0)
1487	GO:0016833	oxo-acid-lyase activity	1	0	0.08	1.00000	character(0)
1488	GO:0016838	carbon-oxygen lyase activity, acting on ...	1	0	0.08	1.00000	character(0)
1489	GO:0016841	ammonia-lyase activity	1	0	0.08	1.00000	character(0)
1490	GO:0016843	amine-lyase activity	2	0	0.16	1.00000	character(0)
1491	GO:0016844	strictosidine synthase activity	2	0	0.16	1.00000	character(0)
1492	GO:0016846	carbon-sulfur lyase activity	6	0	0.49	1.00000	character(0)
1493	GO:0016854	racemase and epimerase activity	4	0	0.32	1.00000	character(0)
1494	GO:0016857	racemase and epimerase activity, acting ...	4	0	0.32	1.00000	character(0)
1495	GO:0016863	intramolecular oxidoreductase activity, ...	4	0	0.32	1.00000	character(0)
1496	GO:0016868	intramolecular transferase activity, pho...	11	0	0.89	1.00000	character(0)
1497	GO:0016880	acid-ammonia (or amide) ligase activity	6	0	0.49	1.00000	character(0)
1498	GO:0016881	acid-amino acid ligase activity	3	0	0.24	1.00000	character(0)
1499	GO:0016885	ligase activity, forming carbon-carbon b...	5	0	0.41	1.00000	character(0)
1500	GO:0016900	oxidoreductase activity, acting on the C...	1	0	0.08	1.00000	character(0)
1501	GO:0016901	oxidoreductase activity, acting on the C...	1	0	0.08	1.00000	character(0)
1502	GO:0016907	G protein-coupled acetylcholine receptor...	7	0	0.57	1.00000	character(0)
1503	GO:0016918	retinal binding	2	0	0.16	1.00000	character(0)
1504	GO:0016920	pyroglutamyl-peptidase activity	1	0	0.08	1.00000	character(0)
1505	GO:0016929	SUMO-specific protease activity	1	0	0.08	1.00000	character(0)
1506	GO:0016933	extracellularly glycine-gated ion channe...	2	0	0.16	1.00000	character(0)
1507	GO:0016934	extracellularly glycine-gated chloride c...	2	0	0.16	1.00000	character(0)
1508	GO:0016971	flavin-linked sulfhydryl oxidase activit...	4	0	0.32	1.00000	character(0)
1509	GO:0016972	thiol oxidase activity	4	0	0.32	1.00000	character(0)
1510	GO:0016992	lipoate synthase activity	1	0	0.08	1.00000	character(0)
1511	GO:0017017	MAP kinase tyrosine/serine/threonine pho...	13	0	1.05	1.00000	character(0)
1512	GO:0017025	TBP-class protein binding	4	0	0.32	1.00000	character(0)
1513	GO:0017034	Rap guanyl-nucleotide exchange factor ac...	4	0	0.32	1.00000	character(0)
1514	GO:0017040	N-acylsphingosine amidohydrolase activit...	1	0	0.08	1.00000	character(0)
1515	GO:0017046	peptide hormone binding	1	0	0.08	1.00000	character(0)
1516	GO:0017057	6-phosphogluconolactonase activity	1	0	0.08	1.00000	character(0)
1517	GO:0017061	S-methyl-5-thioadenosine phosphorylase a...	1	0	0.08	1.00000	character(0)
1518	GO:0017065	single-strand selective uracil DNA N-gly...	1	0	0.08	1.00000	character(0)
1519	GO:0017070	U6 snRNA binding	1	0	0.08	1.00000	character(0)
1520	GO:0017077	oxidative phosphorylation uncoupler acti...	1	0	0.08	1.00000	character(0)
1521	GO:0017080	sodium channel regulator activity	5	0	0.41	1.00000	character(0)
1522	GO:0017112	Rab guanyl-nucleotide exchange factor ac...	10	0	0.81	1.00000	character(0)
1523	GO:0017124	SH3 domain binding	1	0	0.08	1.00000	character(0)
1524	GO:0017127	cholesterol transporter activity	4	0	0.32	1.00000	character(0)
1525	GO:0017134	fibroblast growth factor binding	2	0	0.16	1.00000	character(0)
1526	GO:0017136	NAD-dependent histone deacetylase activi...	3	0	0.24	1.00000	character(0)
1527	GO:0017160	Ral GTPase binding	2	0	0.16	1.00000	character(0)
1528	GO:0017169	CDP-alcohol phosphatidyltransferase acti...	1	0	0.08	1.00000	character(0)
1529	GO:0017174	glycine N-methyltransferase activity	1	0	0.08	1.00000	character(0)
1530	GO:0017176	phosphatidylinositol N-acetylglucosaminy...	4	0	0.32	1.00000	character(0)
1531	GO:0018025	calmodulin-lysine N-methyltransferase ac...	1	0	0.08	1.00000	character(0)
1532	GO:0018064	protein-histidine N-methyltransferase ac...	1	0	0.08	1.00000	character(0)
1533	GO:0018271	biotin-protein ligase activity	2	0	0.16	1.00000	character(0)
1534	GO:0018738	S-formylglutathione hydrolase activity	1	0	0.08	1.00000	character(0)
1535	GO:0019135	deoxyhypusine monooxygenase activity	1	0	0.08	1.00000	character(0)
1536	GO:0019139	cytokinin dehydrogenase activity	1	0	0.08	1.00000	character(0)
1537	GO:0019203	carbohydrate phosphatase activity	7	0	0.57	1.00000	character(0)
1538	GO:0019209	kinase activator activity	12	0	0.97	1.00000	character(0)
1539	GO:0019211	phosphatase activator activity	1	0	0.08	1.00000	character(0)
1540	GO:0019212	phosphatase inhibitor activity	5	0	0.41	1.00000	character(0)
1541	GO:0019215	intermediate filament binding	5	0	0.41	1.00000	character(0)
1542	GO:0019237	centromeric DNA binding	1	0	0.08	1.00000	character(0)
1543	GO:0019238	cyclohydrolase activity	3	0	0.24	1.00000	character(0)
1544	GO:0019531	oxalate transmembrane transporter activi...	1	0	0.08	1.00000	character(0)
1545	GO:0019763	immunoglobulin receptor activity	2	0	0.16	1.00000	character(0)
1546	GO:0019767	IgE receptor activity	2	0	0.16	1.00000	character(0)
1547	GO:0019797	procollagen-proline 3-dioxygenase activi...	5	0	0.41	1.00000	character(0)
1548	GO:0019798	procollagen-proline dioxygenase activity	14	0	1.14	1.00000	character(0)
1549	GO:0019799	tubulin N-acetyltransferase activity	1	0	0.08	1.00000	character(0)
1550	GO:0019838	growth factor binding	36	0	2.92	1.00000	character(0)
1551	GO:0019840	isoprenoid binding	12	0	0.97	1.00000	character(0)
1552	GO:0019911	structural constituent of myelin sheath	3	0	0.24	1.00000	character(0)
1553	GO:0019955	cytokine binding	9	0	0.73	1.00000	character(0)
1554	GO:0019956	chemokine binding	4	0	0.32	1.00000	character(0)
1555	GO:0019957	C-C chemokine binding	1	0	0.08	1.00000	character(0)
1556	GO:0019966	interleukin-1 binding	1	0	0.08	1.00000	character(0)
1557	GO:0019992	diacylglycerol binding	23	0	1.86	1.00000	character(0)
1558	GO:0022884	macromolecule transmembrane transporter ...	6	0	0.49	1.00000	character(0)
1559	GO:0030021	extracellular matrix structural constitu...	1	0	0.08	1.00000	character(0)
1560	GO:0030060	L-malate dehydrogenase activity	3	0	0.24	1.00000	character(0)
1561	GO:0030116	glial cell-derived neurotrophic factor r...	4	0	0.32	1.00000	character(0)
1562	GO:0030144	alpha-1,6-mannosylglycoprotein 6-beta-N-...	4	0	0.32	1.00000	character(0)
1563	GO:0030145	manganese ion binding	17	0	1.38	1.00000	character(0)
1564	GO:0030151	molybdenum ion binding	8	0	0.65	1.00000	character(0)
1565	GO:0030158	protein xylosyltransferase activity	4	0	0.32	1.00000	character(0)
1566	GO:0030171	voltage-gated proton channel activity	1	0	0.08	1.00000	character(0)
1567	GO:0030197	extracellular matrix constituent, lubric...	1	0	0.08	1.00000	character(0)
1568	GO:0030247	polysaccharide binding	7	0	0.57	1.00000	character(0)
1569	GO:0030249	guanylate cyclase regulator activity	5	0	0.41	1.00000	character(0)
1570	GO:0030250	guanylate cyclase activator activity	3	0	0.24	1.00000	character(0)
1571	GO:0030251	guanylate cyclase inhibitor activity	2	0	0.16	1.00000	character(0)
1572	GO:0030273	melanin-concentrating hormone receptor a...	2	0	0.16	1.00000	character(0)
1573	GO:0030274	LIM domain binding	4	0	0.32	1.00000	character(0)
1574	GO:0030284	estrogen receptor activity	3	0	0.24	1.00000	character(0)
1575	GO:0030295	protein kinase activator activity	12	0	0.97	1.00000	character(0)
1576	GO:0030296	protein tyrosine kinase activator activi...	6	0	0.49	1.00000	character(0)
1577	GO:0030298	receptor signaling protein tyrosine kina...	1	0	0.08	1.00000	character(0)
1578	GO:0030306	ADP-ribosylation factor binding	5	0	0.41	1.00000	character(0)
1579	GO:0030331	estrogen receptor binding	1	0	0.08	1.00000	character(0)
1580	GO:0030332	cyclin binding	1	0	0.08	1.00000	character(0)
1581	GO:0030350	iron-responsive element binding	1	0	0.08	1.00000	character(0)
1582	GO:0030354	melanin-concentrating hormone activity	2	0	0.16	1.00000	character(0)
1583	GO:0030366	molybdopterin synthase activity	1	0	0.08	1.00000	character(0)
1584	GO:0030371	translation repressor activity	5	0	0.41	1.00000	character(0)
1585	GO:0030429	kynureninase activity	1	0	0.08	1.00000	character(0)
1586	GO:0030523	dihydrolipoamide S-acyltransferase activ...	1	0	0.08	1.00000	character(0)
1587	GO:0030547	receptor inhibitor activity	2	0	0.16	1.00000	character(0)
1588	GO:0030548	acetylcholine receptor regulator activit...	3	0	0.24	1.00000	character(0)
1589	GO:0030551	cyclic nucleotide binding	13	0	1.05	1.00000	character(0)
1590	GO:0030552	cAMP binding	8	0	0.65	1.00000	character(0)
1591	GO:0030553	cGMP binding	5	0	0.41	1.00000	character(0)
1592	GO:0030580	quinone cofactor methyltransferase activ...	1	0	0.08	1.00000	character(0)
1593	GO:0030623	U5 snRNA binding	1	0	0.08	1.00000	character(0)
1594	GO:0030628	pre-mRNA 3'-splice site binding	1	0	0.08	1.00000	character(0)
1595	GO:0030731	guanidinoacetate N-methyltransferase act...	1	0	0.08	1.00000	character(0)
1596	GO:0030942	endoplasmic reticulum signal peptide bin...	2	0	0.16	1.00000	character(0)
1597	GO:0030955	potassium ion binding	6	0	0.49	1.00000	character(0)
1598	GO:0030971	receptor tyrosine kinase binding	16	0	1.3	1.00000	character(0)
1599	GO:0030975	thiamine binding	1	0	0.08	1.00000	character(0)
1600	GO:0030976	thiamine pyrophosphate binding	8	0	0.65	1.00000	character(0)
1601	GO:0031005	filamin binding	3	0	0.24	1.00000	character(0)
1602	GO:0031072	heat shock protein binding	13	0	1.05	1.00000	character(0)
1603	GO:0031151	histone methyltransferase activity (H3-K...	1	0	0.08	1.00000	character(0)
1604	GO:0031177	phosphopantetheine binding	1	0	0.08	1.00000	character(0)
1605	GO:0031418	L-ascorbic acid binding	22	0	1.78	1.00000	character(0)
1606	GO:0031419	cobalamin binding	4	0	0.32	1.00000	character(0)
1607	GO:0031420	alkali metal ion binding	6	0	0.49	1.00000	character(0)
1608	GO:0031490	chromatin DNA binding	6	0	0.49	1.00000	character(0)
1609	GO:0031491	nucleosome binding	8	0	0.65	1.00000	character(0)
1610	GO:0031492	nucleosomal DNA binding	6	0	0.49	1.00000	character(0)
1611	GO:0031543	peptidyl-proline dioxygenase activity	14	0	1.14	1.00000	character(0)
1612	GO:0031544	peptidyl-proline 3-dioxygenase activity	5	0	0.41	1.00000	character(0)
1613	GO:0031545	peptidyl-proline 4-dioxygenase activity	9	0	0.73	1.00000	character(0)
1614	GO:0031559	oxidosqualene cyclase activity	1	0	0.08	1.00000	character(0)
1615	GO:0031593	polyubiquitin modification-dependent pro...	4	0	0.32	1.00000	character(0)
1616	GO:0031704	apelin receptor binding	1	0	0.08	1.00000	character(0)
1617	GO:0031726	CCR1 chemokine receptor binding	15	0	1.22	1.00000	character(0)
1618	GO:0031729	CCR4 chemokine receptor binding	15	0	1.22	1.00000	character(0)
1619	GO:0031730	CCR5 chemokine receptor binding	15	0	1.22	1.00000	character(0)
1620	GO:0031854	orexigenic neuropeptide QRFP receptor bi...	1	0	0.08	1.00000	character(0)
1621	GO:0031858	pituitary adenylate cyclase-activating p...	2	0	0.16	1.00000	character(0)
1622	GO:0032051	clathrin light chain binding	5	0	0.41	1.00000	character(0)
1623	GO:0032052	bile acid binding	1	0	0.08	1.00000	character(0)
1624	GO:0032183	SUMO binding	1	0	0.08	1.00000	character(0)
1625	GO:0032217	riboflavin transmembrane transporter act...	7	0	0.57	1.00000	character(0)
1626	GO:0032266	phosphatidylinositol-3-phosphate binding	7	0	0.57	1.00000	character(0)
1627	GO:0032422	purine-rich negative regulatory element ...	7	0	0.57	1.00000	character(0)
1628	GO:0032440	2-alkenal reductase [NAD(P)] activity	2	0	0.16	1.00000	character(0)
1629	GO:0032451	demethylase activity	4	0	0.32	1.00000	character(0)
1630	GO:0032452	histone demethylase activity	2	0	0.16	1.00000	character(0)
1631	GO:0032542	sulfiredoxin activity	1	0	0.08	1.00000	character(0)
1632	GO:0032934	sterol binding	5	0	0.41	1.00000	character(0)
1633	GO:0032977	membrane insertase activity	3	0	0.24	1.00000	character(0)
1634	GO:0033149	FFAT motif binding	2	0	0.16	1.00000	character(0)
1635	GO:0033192	calmodulin-dependent protein phosphatase...	5	0	0.41	1.00000	character(0)
1636	GO:0033220	amide-transporting ATPase activity	2	0	0.16	1.00000	character(0)
1637	GO:0033549	MAP kinase phosphatase activity	13	0	1.05	1.00000	character(0)
1638	GO:0033592	RNA strand annealing activity	1	0	0.08	1.00000	character(0)
1639	GO:0033735	aspartate dehydrogenase activity	1	0	0.08	1.00000	character(0)
1640	GO:0033743	peptide-methionine (R)-S-oxide reductase...	5	0	0.41	1.00000	character(0)
1641	GO:0033765	steroid dehydrogenase activity, acting o...	3	0	0.24	1.00000	character(0)
1642	GO:0033781	cholesterol 24-hydroxylase activity	7	0	0.57	1.00000	character(0)
1643	GO:0033819	lipoyl(octanoyl) transferase activity	1	0	0.08	1.00000	character(0)
1644	GO:0033897	ribonuclease T2 activity	2	0	0.16	1.00000	character(0)
1645	GO:0033925	mannosyl-glycoprotein endo-beta-N-acetyl...	1	0	0.08	1.00000	character(0)
1646	GO:0033961	cis-stilbene-oxide hydrolase activity	2	0	0.16	1.00000	character(0)
1647	GO:0033971	hydroxyisourate hydrolase activity	2	0	0.16	1.00000	character(0)
1648	GO:0034338	short-chain carboxylesterase activity	1	0	0.08	1.00000	character(0)
1649	GO:0034450	ubiquitin-ubiquitin ligase activity	2	0	0.16	1.00000	character(0)
1650	GO:0034594	phosphatidylinositol trisphosphate phosp...	2	0	0.16	1.00000	character(0)
1651	GO:0034595	phosphatidylinositol phosphate 5-phospha...	2	0	0.16	1.00000	character(0)
1652	GO:0034979	NAD-dependent protein deacetylase activi...	3	0	0.24	1.00000	character(0)
1653	GO:0035004	phosphatidylinositol 3-kinase activity	3	0	0.24	1.00000	character(0)
1654	GO:0035014	phosphatidylinositol 3-kinase regulator ...	5	0	0.41	1.00000	character(0)
1655	GO:0035197	siRNA binding	1	0	0.08	1.00000	character(0)
1656	GO:0035226	glutamate-cysteine ligase catalytic subu...	1	0	0.08	1.00000	character(0)
1657	GO:0035240	dopamine binding	1	0	0.08	1.00000	character(0)
1658	GO:0035251	UDP-glucosyltransferase activity	6	0	0.49	1.00000	character(0)
1659	GO:0035252	UDP-xylosyltransferase activity	5	0	0.41	1.00000	character(0)
1660	GO:0035257	nuclear hormone receptor binding	6	0	0.49	1.00000	character(0)
1661	GO:0035258	steroid hormone receptor binding	1	0	0.08	1.00000	character(0)
1662	GO:0035299	inositol pentakisphosphate 2-kinase acti...	1	0	0.08	1.00000	character(0)
1663	GO:0035325	Toll-like receptor binding	1	0	0.08	1.00000	character(0)
1664	GO:0035368	selenocysteine insertion sequence bindin...	2	0	0.16	1.00000	character(0)
1665	GO:0035497	cAMP response element binding	11	0	0.89	1.00000	character(0)
1666	GO:0035514	DNA demethylase activity	1	0	0.08	1.00000	character(0)
1667	GO:0035515	oxidative RNA demethylase activity	2	0	0.16	1.00000	character(0)
1668	GO:0035516	oxidative DNA demethylase activity	1	0	0.08	1.00000	character(0)
1669	GO:0035591	signaling adaptor activity	21	0	1.7	1.00000	character(0)
1670	GO:0035596	methylthiotransferase activity	2	0	0.16	1.00000	character(0)
1671	GO:0035598	N6-threonylcarbomyladenosine methylthiot...	1	0	0.08	1.00000	character(0)
1672	GO:0035615	clathrin adaptor activity	1	0	0.08	1.00000	character(0)
1673	GO:0035650	AP-1 adaptor complex binding	1	0	0.08	1.00000	character(0)
1674	GO:0035718	macrophage migration inhibitory factor b...	2	0	0.16	1.00000	character(0)
1675	GO:0036002	pre-mRNA binding	3	0	0.24	1.00000	character(0)
1676	GO:0036054	protein-malonyllysine demalonylase activ...	3	0	0.24	1.00000	character(0)
1677	GO:0036055	protein-succinyllysine desuccinylase act...	3	0	0.24	1.00000	character(0)
1678	GO:0036080	purine nucleotide-sugar transmembrane tr...	1	0	0.08	1.00000	character(0)
1679	GO:0036122	BMP binding	1	0	0.08	1.00000	character(0)
1680	GO:0036137	kynurenine aminotransferase activity	1	0	0.08	1.00000	character(0)
1681	GO:0036310	annealing helicase activity	1	0	0.08	1.00000	character(0)
1682	GO:0036402	proteasome-activating ATPase activity	5	0	0.41	1.00000	character(0)
1683	GO:0036442	proton-exporting ATPase activity	7	0	0.57	1.00000	character(0)
1684	GO:0038021	leptin receptor activity	1	0	0.08	1.00000	character(0)
1685	GO:0038036	sphingosine-1-phosphate receptor activit...	9	0	0.73	1.00000	character(0)
1686	GO:0038062	protein tyrosine kinase collagen recepto...	5	0	0.41	1.00000	character(0)
1687	GO:0038064	collagen receptor activity	5	0	0.41	1.00000	character(0)
1688	GO:0042010	interleukin-15 receptor activity	2	0	0.16	1.00000	character(0)
1689	GO:0042030	ATPase inhibitor activity	4	0	0.32	1.00000	character(0)
1690	GO:0042043	neurexin family protein binding	10	0	0.81	1.00000	character(0)
1691	GO:0042084	5-methyltetrahydrofolate-dependent methy...	1	0	0.08	1.00000	character(0)
1692	GO:0042132	fructose 1,6-bisphosphate 1-phosphatase ...	4	0	0.32	1.00000	character(0)
1693	GO:0042165	neurotransmitter binding	3	0	0.24	1.00000	character(0)
1694	GO:0042171	lysophosphatidic acid acyltransferase ac...	1	0	0.08	1.00000	character(0)
1695	GO:0042281	dolichyl pyrophosphate Man9GlcNAc2 alpha...	1	0	0.08	1.00000	character(0)
1696	GO:0042283	dolichyl pyrophosphate Glc1Man9GlcNAc2 a...	1	0	0.08	1.00000	character(0)
1697	GO:0042285	xylosyltransferase activity	5	0	0.41	1.00000	character(0)
1698	GO:0042287	MHC protein binding	3	0	0.24	1.00000	character(0)
1699	GO:0042289	MHC class II protein binding	2	0	0.16	1.00000	character(0)
1700	GO:0042300	beta-amyrin synthase activity	1	0	0.08	1.00000	character(0)
1701	GO:0042500	aspartic endopeptidase activity, intrame...	4	0	0.32	1.00000	character(0)
1702	GO:0042562	hormone binding	2	0	0.16	1.00000	character(0)
1703	GO:0042577	lipid phosphatase activity	4	0	0.32	1.00000	character(0)
1704	GO:0042799	histone methyltransferase activity (H4-K...	2	0	0.16	1.00000	character(0)
1705	GO:0042800	histone methyltransferase activity (H3-K...	12	0	0.97	1.00000	character(0)
1706	GO:0042813	Wnt-activated receptor activity	16	0	1.3	1.00000	character(0)
1707	GO:0042826	histone deacetylase binding	4	0	0.32	1.00000	character(0)
1708	GO:0042887	amide transmembrane transporter activity	12	0	0.97	1.00000	character(0)
1709	GO:0042910	xenobiotic transmembrane transporter act...	10	0	0.81	1.00000	character(0)
1710	GO:0042922	neuromedin U receptor binding	1	0	0.08	1.00000	character(0)
1711	GO:0042974	retinoic acid receptor binding	1	0	0.08	1.00000	character(0)
1712	GO:0042978	ornithine decarboxylase activator activi...	2	0	0.16	1.00000	character(0)
1713	GO:0042979	ornithine decarboxylase regulator activi...	5	0	0.41	1.00000	character(0)
1714	GO:0043014	alpha-tubulin binding	1	0	0.08	1.00000	character(0)
1715	GO:0043022	ribosome binding	9	0	0.73	1.00000	character(0)
1716	GO:0043023	ribosomal large subunit binding	1	0	0.08	1.00000	character(0)
1717	GO:0043178	alcohol binding	14	0	1.14	1.00000	character(0)
1718	GO:0043236	laminin binding	1	0	0.08	1.00000	character(0)
1719	GO:0043515	kinetochore binding	7	0	0.57	1.00000	character(0)
1720	GO:0043531	ADP binding	1	0	0.08	1.00000	character(0)
1721	GO:0043546	molybdopterin cofactor binding	1	0	0.08	1.00000	character(0)
1722	GO:0043813	phosphatidylinositol-3,5-bisphosphate 5-...	1	0	0.08	1.00000	character(0)
1723	GO:0043855	cyclic nucleotide-gated ion channel acti...	10	0	0.81	1.00000	character(0)
1724	GO:0043874	acireductone synthase activity	1	0	0.08	1.00000	character(0)
1725	GO:0043890	N-acetylgalactosamine-6-sulfatase activi...	1	0	0.08	1.00000	character(0)
1726	GO:0043914	NADPH:sulfur oxidoreductase activity	4	0	0.32	1.00000	character(0)
1727	GO:0044325	ion channel binding	4	0	0.32	1.00000	character(0)
1728	GO:0044548	S100 protein binding	1	0	0.08	1.00000	character(0)
1729	GO:0044769	ATPase activity, coupled to transmembran...	14	0	1.14	1.00000	character(0)
1730	GO:0045028	G protein-coupled purinergic nucleotide ...	5	0	0.41	1.00000	character(0)
1731	GO:0045031	ATP-activated adenosine receptor activit...	1	0	0.08	1.00000	character(0)
1732	GO:0045127	N-acetylglucosamine kinase activity	1	0	0.08	1.00000	character(0)
1733	GO:0045131	pre-mRNA branch point binding	2	0	0.16	1.00000	character(0)
1734	GO:0045145	single-stranded DNA 5'-3' exodeoxyribonu...	1	0	0.08	1.00000	character(0)
1735	GO:0045156	electron transporter, transferring elect...	1	0	0.08	1.00000	character(0)
1736	GO:0045236	CXCR chemokine receptor binding	5	0	0.41	1.00000	character(0)
1737	GO:0045294	alpha-catenin binding	2	0	0.16	1.00000	character(0)
1738	GO:0045309	protein phosphorylated amino acid bindin...	7	0	0.57	1.00000	character(0)
1739	GO:0046030	inositol trisphosphate phosphatase activ...	3	0	0.24	1.00000	character(0)
1740	GO:0046332	SMAD binding	11	0	0.89	1.00000	character(0)
1741	GO:0046403	polynucleotide 3'-phosphatase activity	1	0	0.08	1.00000	character(0)
1742	GO:0046404	ATP-dependent polydeoxyribonucleotide 5'...	1	0	0.08	1.00000	character(0)
1743	GO:0046527	glucosyltransferase activity	10	0	0.81	1.00000	character(0)
1744	GO:0046857	oxidoreductase activity, acting on other...	2	0	0.16	1.00000	character(0)
1745	GO:0046875	ephrin receptor binding	11	0	0.89	1.00000	character(0)
1746	GO:0046912	transferase activity, transferring acyl ...	7	0	0.57	1.00000	character(0)
1747	GO:0046915	transition metal ion transmembrane trans...	5	0	0.41	1.00000	character(0)
1748	GO:0046920	alpha-(1->3)-fucosyltransferase activity	1	0	0.08	1.00000	character(0)
1749	GO:0046921	alpha-(1->6)-fucosyltransferase activity	2	0	0.16	1.00000	character(0)
1750	GO:0046923	ER retention sequence binding	3	0	0.24	1.00000	character(0)
1751	GO:0046933	proton-transporting ATP synthase activit...	7	0	0.57	1.00000	character(0)
1752	GO:0046935	1-phosphatidylinositol-3-kinase regulato...	5	0	0.41	1.00000	character(0)
1753	GO:0046961	proton-transporting ATPase activity, rot...	7	0	0.57	1.00000	character(0)
1754	GO:0046975	histone methyltransferase activity (H3-K...	3	0	0.24	1.00000	character(0)
1755	GO:0046977	TAP binding	1	0	0.08	1.00000	character(0)
1756	GO:0046979	TAP2 binding	1	0	0.08	1.00000	character(0)
1757	GO:0047045	testosterone 17-beta-dehydrogenase (NADP...	2	0	0.16	1.00000	character(0)
1758	GO:0047057	vitamin-K-epoxide reductase (warfarin-se...	1	0	0.08	1.00000	character(0)
1759	GO:0047173	phosphatidylcholine-retinol O-acyltransf...	4	0	0.32	1.00000	character(0)
1760	GO:0047325	inositol tetrakisphosphate 1-kinase acti...	1	0	0.08	1.00000	character(0)
1761	GO:0047389	glycerophosphocholine phosphodiesterase ...	1	0	0.08	1.00000	character(0)
1762	GO:0047464	heparosan-N-sulfate-glucuronate 5-epimer...	2	0	0.16	1.00000	character(0)
1763	GO:0047522	15-oxoprostaglandin 13-oxidase activity	3	0	0.24	1.00000	character(0)
1764	GO:0047555	3',5'-cyclic-GMP phosphodiesterase activ...	3	0	0.24	1.00000	character(0)
1765	GO:0047617	acyl-CoA hydrolase activity	2	0	0.16	1.00000	character(0)
1766	GO:0047623	adenosine-phosphate deaminase activity	9	0	0.73	1.00000	character(0)
1767	GO:0047631	ADP-ribose diphosphatase activity	2	0	0.16	1.00000	character(0)
1768	GO:0047710	bis(5'-adenosyl)-triphosphatase activity	2	0	0.16	1.00000	character(0)
1769	GO:0047750	cholestenol delta-isomerase activity	3	0	0.24	1.00000	character(0)
1770	GO:0047804	cysteine-S-conjugate beta-lyase activity	1	0	0.08	1.00000	character(0)
1771	GO:0047961	glycine N-acyltransferase activity	4	0	0.32	1.00000	character(0)
1772	GO:0048019	receptor antagonist activity	2	0	0.16	1.00000	character(0)
1773	GO:0048020	CCR chemokine receptor binding	15	0	1.22	1.00000	character(0)
1774	GO:0048029	monosaccharide binding	30	0	2.43	1.00000	character(0)
1775	GO:0048038	quinone binding	4	0	0.32	1.00000	character(0)
1776	GO:0048040	UDP-glucuronate decarboxylase activity	1	0	0.08	1.00000	character(0)
1777	GO:0048365	Rac GTPase binding	6	0	0.49	1.00000	character(0)
1778	GO:0048487	beta-tubulin binding	3	0	0.24	1.00000	character(0)
1779	GO:0050023	L-fuconate dehydratase activity	2	0	0.16	1.00000	character(0)
1780	GO:0050080	malonyl-CoA decarboxylase activity	1	0	0.08	1.00000	character(0)
1781	GO:0050113	inositol oxygenase activity	3	0	0.24	1.00000	character(0)
1782	GO:0050136	NADH dehydrogenase (quinone) activity	18	0	1.46	1.00000	character(0)
1783	GO:0050145	nucleoside monophosphate kinase activity	11	0	0.89	1.00000	character(0)
1784	GO:0050254	rhodopsin kinase activity	1	0	0.08	1.00000	character(0)
1785	GO:0050277	sedoheptulokinase activity	1	0	0.08	1.00000	character(0)
1786	GO:0050290	sphingomyelin phosphodiesterase D activi...	1	0	0.08	1.00000	character(0)
1787	GO:0050308	sugar-phosphatase activity	7	0	0.57	1.00000	character(0)
1788	GO:0050309	sugar-terminal-phosphatase activity	3	0	0.24	1.00000	character(0)
1789	GO:0050353	trimethyllysine dioxygenase activity	1	0	0.08	1.00000	character(0)
1790	GO:0050429	calcium-dependent phospholipase C activi...	1	0	0.08	1.00000	character(0)
1791	GO:0050497	transferase activity, transferring alkyl...	2	0	0.16	1.00000	character(0)
1792	GO:0050501	hyaluronan synthase activity	3	0	0.24	1.00000	character(0)
1793	GO:0050661	NADP binding	22	0	1.78	1.00000	character(0)
1794	GO:0050664	oxidoreductase activity, acting on NAD(P...	8	0	0.65	1.00000	character(0)
1795	GO:0050694	galactose 3-O-sulfotransferase activity	7	0	0.57	1.00000	character(0)
1796	GO:0050699	WW domain binding	1	0	0.08	1.00000	character(0)
1797	GO:0050750	low-density lipoprotein particle recepto...	1	0	0.08	1.00000	character(0)
1798	GO:0050811	GABA receptor binding	2	0	0.16	1.00000	character(0)
1799	GO:0050840	extracellular matrix binding	7	0	0.57	1.00000	character(0)
1800	GO:0050897	cobalt ion binding	1	0	0.08	1.00000	character(0)
1801	GO:0051119	sugar transmembrane transporter activity	4	0	0.32	1.00000	character(0)
1802	GO:0051184	cofactor transmembrane transporter activ...	8	0	0.65	1.00000	character(0)
1803	GO:0051185	coenzyme transmembrane transporter activ...	5	0	0.41	1.00000	character(0)
1804	GO:0051219	phosphoprotein binding	7	0	0.57	1.00000	character(0)
1805	GO:0051377	mannose-ethanolamine phosphotransferase ...	5	0	0.41	1.00000	character(0)
1806	GO:0051424	corticotropin-releasing hormone binding	1	0	0.08	1.00000	character(0)
1807	GO:0051427	hormone receptor binding	8	0	0.65	1.00000	character(0)
1808	GO:0051499	D-aminoacyl-tRNA deacylase activity	1	0	0.08	1.00000	character(0)
1809	GO:0051717	inositol-1,3,4,5-tetrakisphosphate 3-pho...	2	0	0.16	1.00000	character(0)
1810	GO:0051721	protein phosphatase 2A binding	2	0	0.16	1.00000	character(0)
1811	GO:0051723	protein methylesterase activity	1	0	0.08	1.00000	character(0)
1812	GO:0051731	polynucleotide 5'-hydroxyl-kinase activi...	1	0	0.08	1.00000	character(0)
1813	GO:0051733	polydeoxyribonucleotide kinase activity	1	0	0.08	1.00000	character(0)
1814	GO:0051734	ATP-dependent polynucleotide kinase acti...	1	0	0.08	1.00000	character(0)
1815	GO:0051751	alpha-1,4-mannosyltransferase activity	1	0	0.08	1.00000	character(0)
1816	GO:0051765	inositol tetrakisphosphate kinase activi...	1	0	0.08	1.00000	character(0)
1817	GO:0051766	inositol trisphosphate kinase activity	1	0	0.08	1.00000	character(0)
1818	GO:0051800	phosphatidylinositol-3,4-bisphosphate 3-...	2	0	0.16	1.00000	character(0)
1819	GO:0051879	Hsp90 protein binding	2	0	0.16	1.00000	character(0)
1820	GO:0051903	S-(hydroxymethyl)glutathione dehydrogena...	1	0	0.08	1.00000	character(0)
1821	GO:0051996	squalene synthase activity	1	0	0.08	1.00000	character(0)
1822	GO:0051998	protein carboxyl O-methyltransferase act...	7	0	0.57	1.00000	character(0)
1823	GO:0052725	inositol-1,3,4-trisphosphate 6-kinase ac...	1	0	0.08	1.00000	character(0)
1824	GO:0052726	inositol-1,3,4-trisphosphate 5-kinase ac...	1	0	0.08	1.00000	character(0)
1825	GO:0052742	phosphatidylinositol kinase activity	4	0	0.32	1.00000	character(0)
1826	GO:0052743	inositol tetrakisphosphate phosphatase a...	2	0	0.16	1.00000	character(0)
1827	GO:0052745	inositol phosphate phosphatase activity	10	0	0.81	1.00000	character(0)
1828	GO:0052824	dolichyl-pyrophosphate Man7GlcNAc2 alpha...	1	0	0.08	1.00000	character(0)
1829	GO:0052834	inositol monophosphate phosphatase activ...	3	0	0.24	1.00000	character(0)
1830	GO:0052855	ADP-dependent NAD(P)H-hydrate dehydratas...	2	0	0.16	1.00000	character(0)
1831	GO:0055102	lipase inhibitor activity	9	0	0.73	1.00000	character(0)
1832	GO:0060072	large conductance calcium-activated pota...	6	0	0.49	1.00000	character(0)
1833	GO:0060590	ATPase regulator activity	13	0	1.05	1.00000	character(0)
1834	GO:0060703	deoxyribonuclease inhibitor activity	1	0	0.08	1.00000	character(0)
1835	GO:0061575	cyclin-dependent protein serine/threonin...	5	0	0.41	1.00000	character(0)
1836	GO:0061578	Lys63-specific deubiquitinase activity	1	0	0.08	1.00000	character(0)
1837	GO:0061714	folic acid receptor activity	1	0	0.08	1.00000	character(0)
1838	GO:0061783	peptidoglycan muralytic activity	5	0	0.41	1.00000	character(0)
1839	GO:0061929	gamma-glutamylaminecyclotransferase acti...	4	0	0.32	1.00000	character(0)
1840	GO:0070001	aspartic-type peptidase activity	46	0	3.73	1.00000	character(0)
1841	GO:0070004	cysteine-type exopeptidase activity	3	0	0.24	1.00000	character(0)
1842	GO:0070006	metalloaminopeptidase activity	13	0	1.05	1.00000	character(0)
1843	GO:0070138	ubiquitin-like protein-specific isopepti...	1	0	0.08	1.00000	character(0)
1844	GO:0070140	SUMO-specific isopeptidase activity	1	0	0.08	1.00000	character(0)
1845	GO:0070290	N-acylphosphatidylethanolamine-specific ...	1	0	0.08	1.00000	character(0)
1846	GO:0070324	thyroid hormone binding	1	0	0.08	1.00000	character(0)
1847	GO:0070325	lipoprotein particle receptor binding	2	0	0.16	1.00000	character(0)
1848	GO:0070405	ammonium ion binding	1	0	0.08	1.00000	character(0)
1849	GO:0070412	R-SMAD binding	3	0	0.24	1.00000	character(0)
1850	GO:0070491	repressing transcription factor binding	1	0	0.08	1.00000	character(0)
1851	GO:0070530	K63-linked polyubiquitin modification-de...	4	0	0.32	1.00000	character(0)
1852	GO:0070548	L-glutamine aminotransferase activity	3	0	0.24	1.00000	character(0)
1853	GO:0070567	cytidylyltransferase activity	4	0	0.32	1.00000	character(0)
1854	GO:0070568	guanylyltransferase activity	2	0	0.16	1.00000	character(0)
1855	GO:0070573	metallodipeptidase activity	3	0	0.24	1.00000	character(0)
1856	GO:0070577	lysine-acetylated histone binding	4	0	0.32	1.00000	character(0)
1857	GO:0070579	methylcytosine dioxygenase activity	5	0	0.41	1.00000	character(0)
1858	GO:0070628	proteasome binding	5	0	0.41	1.00000	character(0)
1859	GO:0070679	inositol 1,4,5 trisphosphate binding	10	0	0.81	1.00000	character(0)
1860	GO:0070694	deoxyribonucleoside 5'-monophosphate N-g...	1	0	0.08	1.00000	character(0)
1861	GO:0070717	poly-purine tract binding	1	0	0.08	1.00000	character(0)
1862	GO:0070815	peptidyl-lysine 5-dioxygenase activity	3	0	0.24	1.00000	character(0)
1863	GO:0070818	protoporphyrinogen oxidase activity	1	0	0.08	1.00000	character(0)
1864	GO:0070883	pre-miRNA binding	1	0	0.08	1.00000	character(0)
1865	GO:0070890	sodium-dependent L-ascorbate transmembra...	4	0	0.32	1.00000	character(0)
1866	GO:0070976	TIR domain binding	1	0	0.08	1.00000	character(0)
1867	GO:0071077	adenosine 3',5'-bisphosphate transmembra...	1	0	0.08	1.00000	character(0)
1868	GO:0071253	connexin binding	3	0	0.24	1.00000	character(0)
1869	GO:0071558	histone demethylase activity (H3-K27 spe...	2	0	0.16	1.00000	character(0)
1870	GO:0071617	lysophospholipid acyltransferase activit...	1	0	0.08	1.00000	character(0)
1871	GO:0071855	neuropeptide receptor binding	5	0	0.41	1.00000	character(0)
1872	GO:0071933	Arp2/3 complex binding	3	0	0.24	1.00000	character(0)
1873	GO:0071949	FAD binding	22	0	1.78	1.00000	character(0)
1874	GO:0072341	modified amino acid binding	12	0	0.97	1.00000	character(0)
1875	GO:0072345	NAADP-sensitive calcium-release channel ...	1	0	0.08	1.00000	character(0)
1876	GO:0072349	modified amino acid transmembrane transp...	1	0	0.08	1.00000	character(0)
1877	GO:0072544	L-DOPA binding	1	0	0.08	1.00000	character(0)
1878	GO:0072545	tyrosine binding	1	0	0.08	1.00000	character(0)
1879	GO:0072572	poly-ADP-D-ribose binding	1	0	0.08	1.00000	character(0)
1880	GO:0080025	phosphatidylinositol-3,5-bisphosphate bi...	3	0	0.24	1.00000	character(0)
1881	GO:0080048	GDP-D-glucose phosphorylase activity	1	0	0.08	1.00000	character(0)
1882	GO:0080132	fatty acid alpha-hydroxylase activity	1	0	0.08	1.00000	character(0)
1883	GO:0090599	alpha-glucosidase activity	7	0	0.57	1.00000	character(0)
1884	GO:0097020	COPII adaptor activity	1	0	0.08	1.00000	character(0)
1885	GO:0097153	cysteine-type endopeptidase activity inv...	11	0	0.89	1.00000	character(0)
1886	GO:0097200	cysteine-type endopeptidase activity inv...	11	0	0.89	1.00000	character(0)
1887	GO:0097472	cyclin-dependent protein kinase activity	1	0	0.08	1.00000	character(0)
1888	GO:0097617	annealing activity	2	0	0.16	1.00000	character(0)
1889	GO:0097642	calcitonin family receptor activity	4	0	0.32	1.00000	character(0)
1890	GO:0098518	polynucleotide phosphatase activity	2	0	0.16	1.00000	character(0)
1891	GO:0098519	nucleotide phosphatase activity, acting ...	2	0	0.16	1.00000	character(0)
1892	GO:0098631	cell adhesion mediator activity	1	0	0.08	1.00000	character(0)
1893	GO:0098748	endocytic adaptor activity	1	0	0.08	1.00000	character(0)
1894	GO:0098809	nitrite reductase activity	2	0	0.16	1.00000	character(0)
1895	GO:0099095	ligand-gated anion channel activity	2	0	0.16	1.00000	character(0)
1896	GO:0099122	RNA polymerase II C-terminal domain bind...	1	0	0.08	1.00000	character(0)
1897	GO:0099602	neurotransmitter receptor regulator acti...	3	0	0.24	1.00000	character(0)
1898	GO:0101006	protein histidine phosphatase activity	2	0	0.16	1.00000	character(0)
1899	GO:0106017	phosphatidylinositol-3,4-bisphosphate ph...	8	0	0.65	1.00000	character(0)
1900	GO:0106050	tRNA 2'-O-methyltransferase activity	2	0	0.16	1.00000	character(0)
1901	GO:0106073	dolichyl pyrophosphate Glc2Man9GlcNAc2 a...	2	0	0.16	1.00000	character(0)
1902	GO:0120013	intermembrane lipid transfer activity	9	0	0.73	1.00000	character(0)
1903	GO:0120015	intermembrane sterol transfer activity	4	0	0.32	1.00000	character(0)
1904	GO:0120020	intermembrane cholesterol transfer activ...	4	0	0.32	1.00000	character(0)
1905	GO:0140033	acetylation-dependent protein binding	4	0	0.32	1.00000	character(0)
1906	GO:0140161	monocarboxylate:sodium symporter activit...	3	0	0.24	1.00000	character(0)
1907	GO:1901338	catecholamine binding	1	0	0.08	1.00000	character(0)
1908	GO:1901567	fatty acid derivative binding	12	0	0.97	1.00000	character(0)
1909	GO:1901611	phosphatidylglycerol binding	1	0	0.08	1.00000	character(0)
1910	GO:1901612	cardiolipin binding	1	0	0.08	1.00000	character(0)
1911	GO:1901682	sulfur compound transmembrane transporte...	19	0	1.54	1.00000	character(0)
1912	GO:1902936	phosphatidylinositol bisphosphate bindin...	8	0	0.65	1.00000	character(0)
1913	GO:1904680	peptide transmembrane transporter activi...	8	0	0.65	1.00000	character(0)
1914	GO:1990226	histone methyltransferase binding	1	0	0.08	1.00000	character(0)
1915	GO:1990782	protein tyrosine kinase binding	16	0	1.3	1.00000	character(0)
1916	GO:1990817	RNA adenylyltransferase activity	9	0	0.73	1.00000	character(0)
1917	GO:2001069	glycogen binding	1	0	0.08	1.00000	character(0)
1918	GO:2001070	starch binding	3	0	0.24	1.00000	character(0)
