# Supplementary material for: Germline-related molecular phenotype in Metazoa: conservation and innovation highlighted by comparative transcriptomics
Source: EvoDevo. 2023 Jan 30;14:2. doi: 10.1186/s13227-022-00207-3 (PMC9885605; doi:10.1186/s13227-022-00207-3)
Supplement: Supplementary file 1 — Additional file 1: Zipped directory comprehending more detailed information on the species-specific transcriptomic analyses (transcriptomic statistics, read counts, fasta of upregulated transcripts, GO/IPR enrichment analyses, ratios bootstrap iterations) and extensive results of the comparative analyses (co-upregulated transcripts, co-enriched GO/IPR, comparisons of different cut-off iterations) [file 13227_2022_207_MOESM1_ESM.zip › SUPPLEMENTARY_MATERIAL/Cross_cutoffs_comparisons.xlsx]

## Sheet: GO_terms_Biological_Process
Each column represents the number of species whose germline-related samples were enriched for that term (row sum is provided as an proxy of consistency across methods)
		DESe2/edgeR →	UNION									INTERSECTION
		TopGO algorithm →	classic			elim			weight			classic			elim			weight
GO term	Name		LogFC 1	LogFC 1,5	LogFC 2	LogFC 1	LogFC 1,5	LogFC 2	LogFC 1	LogFC 1,5	LogFC 2	LogFC 1	LogFC 1,5	LogFC 2	LogFC 1	LogFC 1,5	LogFC 2	LogFC 1	LogFC 1,5	LogFC 2	Sum
GO:0000070	mitotic sister chromatid segregation		8	7	7	4	5	5	3	4	3	6	6	6	4	5	4	4	3	2	86
GO:0006260	DNA replication		8	8	7	8	8	7	8	8	7	8	8	7	7	7	6	7	7	6	132
GO:0006261	DNA-dependent DNA replication		8	7	7	5	4	4	3	4	4	8	7	7	5	4	4	3	4	4	92
GO:0006270	DNA replication initiation		8	7	7	8	7	7	8	7	7	8	7	7	8	7	7	8	7	7	132
GO:0007059	chromosome segregation		8	7	8	3	4	3	4	4	4	6	6	7	5	4	5	3	3	3	87
GO:0022613	ribonucleoprotein complex biogenesis		8	7	5	2	2	1	0	0	0	8	6	4	2	1	1	0	0	0	47
GO:0071103	DNA conformation change		8	8	7	5	5	5	0	0	0	7	8	7	5	6	5	0	0	0	76
GO:0000819	sister chromatid segregation		7	6	6	1	2	2	0	0	0	6	6	6	2	2	3	0	0	0	49
GO:0006281	DNA repair		7	7	7	7	7	7	7	7	6	7	7	7	7	7	7	7	7	6	124
GO:0006302	double-strand break repair		7	5	5	5	3	2	2	2	1	7	5	5	4	2	1	2	1	1	60
GO:0006913	nucleocytoplasmic transport		7	6	2	6	3	1	3	3	1	7	6	3	6	4	2	3	2	1	66
GO:0006974	cellular response to DNA damage stimulus		7	7	7	3	2	2	2	3	2	7	7	7	4	3	3	2	3	2	73
GO:0009262	deoxyribonucleotide metabolic process		7	6	6	2	0	0	0	0	0	7	6	6	1	0	0	0	0	0	41
GO:0009263	deoxyribonucleotide biosynthetic process		7	7	6	4	3	3	1	2	3	8	8	7	4	4	4	3	3	3	80
GO:0016072	rRNA metabolic process		7	7	6	0	1	3	0	0	0	7	7	5	1	3	3	0	0	0	50
GO:0022618	ribonucleoprotein complex assembly		7	5	5	5	4	3	0	0	0	6	4	3	3	3	3	0	0	0	51
GO:0034470	ncRNA processing		7	6	4	3	1	2	0	0	0	7	6	5	4	3	3	0	0	0	51
GO:0071826	ribonucleoprotein complex subunit organization		7	5	5	2	3	1	0	0	0	6	4	3	1	1	1	0	0	0	39
GO:0098813	nuclear chromosome segregation		7	6	7	2	1	2	0	0	0	7	6	7	2	1	3	0	0	0	51
GO:0000075	cell cycle checkpoint		6	6	6	3	4	2	0	0	0	6	6	6	3	4	3	0	0	0	55
GO:0000278	mitotic cell cycle		6	6	6	2	3	4	4	3	4	6	6	6	3	4	3	3	3	3	75
GO:0000280	nuclear division		6	6	6	2	3	2	0	0	0	6	6	7	3	3	2	0	0	0	52
GO:0000387	spliceosomal snRNP assembly		6	3	4	6	3	4	6	3	4	6	3	4	6	3	4	6	3	4	78
GO:0000724	double-strand break repair via homologous recombination		6	6	6	6	6	5	5	5	5	5	5	5	5	4	4	5	4	5	92
GO:0000725	recombinational repair		6	6	6	2	3	2	1	1	1	5	5	5	1	1	1	1	1	1	49
GO:0001522	pseudouridine synthesis		6	6	4	6	6	4	6	6	4	5	5	3	5	5	3	5	5	3	87
GO:0006220	pyrimidine nucleotide metabolic process		6	6	5	4	4	2	0	0	1	6	6	5	3	3	2	0	0	1	54
GO:0006221	pyrimidine nucleotide biosynthetic process		6	5	5	4	3	2	0	0	0	5	5	4	2	2	2	0	0	0	45
GO:0006259	DNA metabolic process		6	7	6	0	0	0	0	0	1	6	7	6	0	0	0	0	0	0	39
GO:0006289	nucleotide-excision repair		6	6	4	6	6	4	6	6	3	5	5	2	5	5	2	5	5	2	83
GO:0006323	DNA packaging		6	8	7	2	2	1	0	0	0	7	7	7	2	2	2	0	0	0	53
GO:0006364	rRNA processing		6	6	5	6	6	5	6	6	5	6	5	5	6	5	5	6	5	4	98
GO:0006479	protein methylation		6	6	6	3	2	2	1	1	1	4	4	3	2	1	1	0	0	0	43
GO:0007088	regulation of mitotic nuclear division		6	6	6	3	3	2	0	0	0	6	6	6	3	3	2	0	0	0	52
GO:0007091	metaphase/anaphase transition of mitotic cell cycle		6	6	6	2	3	2	0	0	0	6	6	6	3	3	2	0	0	0	51
GO:0007093	mitotic cell cycle checkpoint		6	6	6	4	4	4	3	3	3	6	6	6	4	3	3	3	3	2	75
GO:0007346	regulation of mitotic cell cycle		6	6	6	3	3	3	0	0	0	6	6	6	2	3	4	0	0	0	54
GO:0008033	tRNA processing		6	5	4	6	4	4	3	2	2	5	4	4	5	4	4	3	2	2	69
GO:0008213	protein alkylation		6	6	6	2	2	2	0	0	0	4	4	3	2	1	0	0	0	0	38
GO:0009129	pyrimidine nucleoside monophosphate metabolic process		6	6	5	2	1	3	0	0	0	6	6	5	2	1	2	0	0	0	45
GO:0009130	pyrimidine nucleoside monophosphate biosynthetic process		6	6	5	3	3	4	0	0	0	6	6	5	3	3	3	0	0	0	53
GO:0009219	pyrimidine deoxyribonucleotide metabolic process		6	5	6	3	1	3	0	0	0	7	7	6	3	3	3	0	0	0	53
GO:0009221	pyrimidine deoxyribonucleotide biosynthetic process		6	5	6	5	4	6	0	0	0	7	7	6	6	6	6	0	0	0	70
GO:0009265	2'-deoxyribonucleotide biosynthetic process		6	5	6	3	1	3	0	0	0	7	7	6	3	3	3	0	0	0	53
GO:0009394	2'-deoxyribonucleotide metabolic process		6	5	6	3	1	3	0	0	0	7	7	6	3	3	3	0	0	0	53
GO:0010965	regulation of mitotic sister chromatid separation		6	6	6	2	3	2	0	0	0	6	6	6	3	3	2	0	0	0	51
GO:0018216	peptidyl-arginine methylation		6	4	3	6	4	3	3	3	2	5	4	2	5	4	2	3	3	1	63
GO:0019692	deoxyribose phosphate metabolic process		6	5	6	3	1	3	0	0	0	7	7	6	3	3	3	0	0	0	53
GO:0030071	regulation of mitotic metaphase/anaphase transition		6	6	6	3	3	3	2	2	2	6	6	6	3	3	3	2	2	2	66
GO:0031396	regulation of protein ubiquitination		6	6	6	5	5	4	1	1	1	5	5	5	4	4	3	1	1	1	64
GO:0032259	methylation		6	5	4	2	1	2	2	1	0	6	4	2	2	1	1	2	2	1	44
GO:0033045	regulation of sister chromatid segregation		6	6	6	2	3	2	0	0	0	6	6	6	3	3	2	0	0	0	51
GO:0033047	regulation of mitotic sister chromatid segregation		6	6	6	2	3	2	0	0	0	6	6	6	3	3	2	0	0	0	51
GO:0033554	cellular response to stress		6	6	7	1	0	0	0	0	0	6	6	7	1	0	0	0	0	0	40
GO:0042254	ribosome biogenesis		6	6	4	5	4	2	5	4	2	7	5	4	6	4	2	4	3	1	74
GO:0043414	macromolecule methylation		6	5	5	3	3	3	0	0	0	6	4	4	3	2	2	0	0	0	46
GO:0044772	mitotic cell cycle phase transition		6	6	6	4	4	2	0	0	0	6	6	6	2	2	1	0	0	0	51
GO:0044784	metaphase/anaphase transition of cell cycle		6	6	6	2	3	2	0	0	0	6	6	6	3	3	2	0	0	0	51
GO:0045930	negative regulation of mitotic cell cycle		6	6	6	2	2	1	0	0	0	6	6	6	3	3	1	0	0	0	48
GO:0046385	deoxyribose phosphate biosynthetic process		6	5	6	3	1	3	0	0	0	7	7	6	3	3	3	0	0	0	53
GO:0048285	organelle fission		6	6	6	0	1	0	0	0	0	6	6	6	2	3	1	0	0	0	43
GO:0051169	nuclear transport		6	6	3	1	3	1	0	0	0	7	6	4	2	3	2	0	0	0	44
GO:0051306	mitotic sister chromatid separation		6	6	6	2	3	2	0	0	0	6	6	6	3	3	2	0	0	0	51
GO:0051783	regulation of nuclear division		6	6	6	3	2	2	0	0	0	6	6	6	3	2	1	0	0	0	49
GO:0051983	regulation of chromosome segregation		6	6	6	2	4	3	0	0	0	6	6	6	4	4	3	0	0	0	56
GO:0140014	mitotic nuclear division		6	6	6	3	3	3	0	0	0	6	6	6	3	3	4	0	0	0	55
GO:1901990	regulation of mitotic cell cycle phase transition		6	6	6	4	3	4	0	0	0	6	6	6	4	5	2	0	0	0	58
GO:1902099	regulation of metaphase/anaphase transition of cell cycle		6	6	6	2	3	2	0	0	0	6	6	6	3	3	2	0	0	0	51
GO:1905818	regulation of chromosome separation		6	6	6	2	3	2	0	0	0	6	6	6	3	3	2	0	0	0	51

## Sheet: GO_terms_Molecular_Functions
Each column represents the number of species whose germline-related samples were enriched for that term (row sum is provided as an proxy of consistency across methods)
		DESe2/edgeR →	UNION									INTERSECTION
		TopGO algorithm →	classic			elim			weight			classic			elim			weight
GO term	Name		LogFC 1	LogFC 1,5	LogFC 2	LogFC 1	LogFC 1,5	LogFC 2	LogFC 1	LogFC 1,5	LogFC 2	LogFC 1	LogFC 1,5	LogFC 2	LogFC 1	LogFC 1,5	LogFC 2	LogFC 1	LogFC 1,5	LogFC 2	Sum
GO:0003678	DNA helicase activity		8	6	5	8	6	5	8	4	4	8	6	5	8	6	5	6	5	4	107
GO:0004386	helicase activity		8	7	7	6	6	5	6	5	4	8	7	6	6	6	3	5	5	3	103
GO:0004518	nuclease activity		8	8	7	8	8	7	7	7	6	9	8	7	8	8	7	8	8	6	135
GO:0004527	exonuclease activity		7	5	4	5	5	2	0	0	0	6	5	4	3	4	2	0	0	0	52
GO:0008094	DNA-dependent ATPase activity		7	7	6	6	6	6	6	6	5	6	6	5	5	6	5	4	5	5	102
GO:0140097	catalytic activity, acting on DNA		7	6	6	6	5	6	0	0	0	7	6	5	7	5	4	0	0	0	70
GO:0003684	damaged DNA binding		6	5	2	6	5	2	6	5	2	5	4	3	5	4	3	5	4	3	75
GO:0004519	endonuclease activity		6	7	6	6	6	5	5	5	4	5	6	5	4	5	5	3	4	4	91
GO:0008170	N-methyltransferase activity		6	5	5	4	3	3	0	0	0	5	4	3	3	2	3	0	0	0	46
GO:0008173	RNA methyltransferase activity		6	4	3	5	2	3	2	2	2	6	3	3	6	3	3	1	1	1	56
GO:0008276	protein methyltransferase activity		6	4	5	2	1	1	0	0	0	6	5	3	1	1	2	0	0	0	37
GO:0008536	Ran GTPase binding		6	5	4	6	5	4	6	5	4	5	3	2	5	3	2	5	3	2	75
GO:0008757	S-adenosylmethionine-dependent methyltransferase activity		6	6	5	5	4	4	0	0	0	6	5	4	4	2	4	0	0	0	55
GO:0009982	pseudouridine synthase activity		6	5	4	6	5	4	6	5	4	6	6	5	6	6	5	6	6	5	96
GO:0016273	arginine N-methyltransferase activity		6	4	3	2	1	1	0	0	0	5	4	2	1	1	1	0	0	0	31
GO:0016274	protein-arginine N-methyltransferase activity		6	4	3	6	4	3	6	4	3	5	4	2	5	4	2	5	4	2	72
GO:0030983	mismatched DNA binding		6	6	6	6	6	6	6	6	6	5	5	6	5	5	6	5	5	6	102
GO:0043139	5'-3' DNA helicase activity		6	4	4	6	4	4	6	4	4	7	4	2	7	4	2	7	4	2	81

## Sheet: IPR_codes
Each column represents the number of species whose germline-related samples were enriched for that code (row sum is provided as an proxy of consistency across methods)
	DESeq2/edgeR →	UNION			INTERSECTION
IPR code		LogFC 1	LogFC 1,5	LogFC 2	LogFC 1	LogFC 1,5	LogFC 2	Sum
IPR001650		9	8	8	9	8	8	50
IPR011545		9	8	7	8	8	8	48
IPR014001		9	8	8	9	8	8	50
IPR014014		9	8	6	9	8	7	47
IPR000629		8	7	5	8	6	5	39
IPR001208		8	7	7	8	7	7	44
IPR002999		8	6	7	6	6	6	39
IPR003593		8	7	8	8	8	8	47
IPR003959		8	6	5	7	6	6	38
IPR008047		8	8	6	8	8	6	44
IPR015943		8	7	7	8	7	7	44
IPR018525		8	7	7	8	7	7	44
IPR027417		8	7	6	8	7	6	42
IPR027925		8	7	7	8	7	7	44
IPR029063		8	8	6	8	8	5	43
IPR031327		8	7	7	8	7	7	44
IPR033762		8	7	7	8	7	7	44
IPR035417		8	7	5	8	7	4	39
IPR041562		8	7	7	8	7	7	44
IPR000571		7	5	5	7	5	5	34
IPR000969		7	6	4	7	6	3	33
IPR001005		7	6	5	7	5	5	35
IPR001214		7	7	5	6	5	4	34
IPR001680		7	6	6	8	7	7	41
IPR004367		7	7	7	7	7	7	42
IPR006134		7	6	4	7	6	5	35
IPR006172		7	6	4	7	6	5	35
IPR006555		7	4	4	5	3	4	27
IPR006671		7	5	5	6	5	5	33
IPR008921		7	7	7	6	6	6	39
IPR010339		7	4	4	7	4	2	28
IPR010614		7	4	3	5	4	3	26
IPR010643		7	5	4	6	5	3	30
IPR012340		7	7	6	8	8	7	43
IPR013020		7	4	4	5	3	4	27
IPR013087		7	7	5	6	6	4	35
IPR013632		7	7	6	5	5	6	36
IPR014808		7	7	5	7	6	5	37
IPR015411		7	7	6	6	5	5	36
IPR016024		7	7	6	7	6	6	39
IPR016467		7	6	5	5	5	4	32
IPR017986		7	6	4	8	7	6	38
IPR019775		7	6	4	8	7	7	39
IPR022648		7	7	6	6	6	6	38
IPR022659		7	7	6	6	6	6	38
IPR024954		7	6	4	7	6	3	33
IPR025799		7	6	3	5	5	2	28
IPR027238		7	4	4	7	4	2	28
IPR029060		7	7	6	7	6	4	37
IPR032641		7	7	6	6	6	5	37
IPR032642		7	6	6	7	6	6	38
IPR033925		7	6	5	5	5	4	32
IPR035075		7	7	3	7	6	3	33
IPR035437		7	6	5	7	6	5	36
IPR036915		7	7	6	7	7	6	40
IPR037315		7	7	6	6	6	5	37
IPR037938		7	4	4	7	4	3	29
IPR038167		7	6	4	7	6	3	33
IPR039361		7	6	6	7	6	6	38
IPR041048		7	4	4	7	4	2	28
IPR042087		7	5	5	7	5	5	34
IPR042282		7	5	5	7	5	4	33
IPR042487		7	6	5	7	6	3	34
IPR000253		6	6	6	5	4	5	32
IPR000398		6	6	6	6	6	6	36
IPR000504		6	6	4	6	6	4	32
IPR001352		6	5	4	6	5	4	30
IPR001357		6	6	6	5	5	5	33
IPR001494		6	6	4	6	5	4	31
IPR003750		6	5	5	6	5	4	31
IPR004582		6	6	4	5	5	4	30
IPR004584		6	4	1	5	4	1	21
IPR004803		6	6	3	3	3	2	23
IPR005550		6	6	6	6	6	6	36
IPR006084		6	6	5	5	5	5	32
IPR006085		6	6	6	4	5	4	31
IPR006086		6	7	6	6	6	5	36
IPR006133		6	6	4	6	6	5	33
IPR006166		6	5	4	5	5	4	29
IPR006554		6	3	3	4	3	4	23
IPR007019		6	5	5	6	5	5	32
IPR007146		6	3	3	3	3	2	20
IPR007174		6	6	3	5	4	3	27
IPR007185		6	6	5	6	6	5	34
IPR007238		6	5	5	6	5	5	32
IPR007252		6	4	3	6	4	3	26
IPR007287		6	4	4	6	4	3	27
IPR007502		6	5	3	6	5	2	27
IPR007807		6	5	3	6	5	3	28
IPR007846		6	3	3	6	3	3	24
IPR007857		6	6	3	6	6	3	30
IPR008048		6	5	5	6	5	5	32
IPR008049		6	5	4	6	5	4	30
IPR008705		6	6	6	5	5	5	33
IPR008918		6	6	5	5	5	4	31
IPR009361		6	4	3	5	3	1	22
IPR010666		6	6	6	5	6	5	34
IPR010920		6	7	5	8	7	5	38
IPR011023		6	5	3	5	3	2	24
IPR011145		6	5	2	5	5	2	25
IPR011760		6	2	2	3	1	1	15
IPR011989		6	5	3	5	5	4	28
IPR011990		6	4	3	6	3	3	25
IPR012677		6	6	5	7	7	5	36
IPR012978		6	4	1	5	3	1	20
IPR013026		6	5	4	5	4	3	27
IPR013083		6	4	3	6	4	4	27
IPR013346		6	6	6	6	6	6	36
IPR013562		6	5	3	6	5	3	28
IPR013748		6	6	5	6	6	5	34
IPR013763		6	5	6	6	5	6	34
IPR013876		6	5	2	5	3	1	22
IPR014013		6	3	3	4	3	4	23
IPR015088		6	5	5	6	5	5	32
IPR015163		6	6	5	6	6	5	34
IPR015408		6	6	5	5	4	4	30
IPR016558		6	5	5	6	5	5	32
IPR017389		6	3	3	6	3	3	24
IPR019136		6	4	4	4	3	2	23
IPR019496		6	5	4	4	4	4	27
IPR019544		6	6	6	6	6	6	36
IPR019734		6	5	4	6	4	4	29
IPR020103		6	5	4	7	6	5	33
IPR020472		6	6	4	6	5	3	30
IPR020568		6	5	2	5	4	3	25
IPR020588		6	7	6	4	5	6	34
IPR020795		6	4	4	4	3	3	24
IPR020796		6	6	3	6	5	4	30
IPR022043		6	6	5	5	5	5	32
IPR022100		6	6	5	6	6	5	34
IPR023211		6	4	3	6	4	4	27
IPR023273		6	5	3	5	3	2	24
IPR023451		6	6	6	6	6	6	36
IPR024166		6	4	3	5	3	4	25
IPR024567		6	5	4	6	5	4	30
IPR024576		6	2	2	6	2	2	20
IPR024639		6	6	5	6	6	5	34
IPR024647		6	6	5	6	6	5	34
IPR024790		6	4	3	4	3	2	22
IPR026851		6	6	4	6	5	4	31
IPR027408		6	2	1	5	1	1	16
IPR027973		6	5	5	6	5	5	32
IPR028077		6	6	3	7	6	4	32
IPR028589		6	3	3	6	3	3	24
IPR029026		6	4	5	5	4	4	28
IPR029028		6	4	5	5	4	4	28
IPR029190		6	5	5	6	5	5	32
IPR029448		6	5	4	6	5	4	30
IPR030475		6	6	6	6	6	6	36
IPR031341		6	5	3	5	3	2	24
IPR032682		6	5	4	6	5	3	29
IPR033310		6	6	5	5	5	5	32
IPR033809		6	5	4	4	4	3	26
IPR033909		6	6	6	6	6	6	36
IPR034159		6	4	1	5	4		20
IPR035247		6	6	3	6	6	3	30
IPR035248		6	6	3	6	5	3	29
IPR035979		6	6	5	7	7	5	36
IPR036236		6	5	4	5	4	4	28
IPR036279		6	6	5	5	5	4	31
IPR036322		6	6	5	8	7	6	38
IPR036345		6	2	1	5	1	1	16
IPR036390		6	5	5	6	6	5	33
IPR036855		6	5	4	6	5	4	30
IPR036926		6	6	6	6	6	6	36
IPR037624		6	6	4	6	6	4	32
IPR037626		6	4	4	6	4	4	28
IPR037942		6	5	5	6	5	3	30
IPR038256		6	5	5	6	5	5	32
IPR038273		6	5	5	5	5	5	31
IPR040184		6	6	5	5	4	4	30
IPR040454		6	4	4	4	3	2	23
IPR043519		6	4	3	3	4	3	23

## Sheet: Co-upregulated homologues
		DESeq2/edgeR →	UNION			INTERSECTION
Homolgy Cluster	Annotation		LogFC 1	LogFC 1,5	LogFC 2	LogFC 1	LogFC 1,5	LogFC 2	Sum
OG0000031	Importin-alpha		9	9	8	9	9	8	52
OG0000483	Piwi		9	7	7	8	7	7	45
OG0000697	Nuclear Autoantigenic Sperm Protein		9	8	8	9	8	8	50
OG0000768	(Sodium-dependent Transporters)		8	7	6	7	6	6	40
OG0000868	E3 SUMO-Protein Ligase RanBP2		8	8	4	6	6	0	32
OG0001010	Cyclin-Dependent Kinase 1		8	8	8	8	8	8	48
OG0001299	Fidgetin-like Protein 1		8	7	6	5	5	5	36
OG0001316	Deoxycytidylate Deaminase		8	6	5	7	6	5	37
OG0001575	DNA Repair and Recombination Protein RAD54-like		8	7	7	8	7	7	44
OG0002055	Lysine-Specific Histone Demethylase 1		8	3	2	5	2	2	22
OG0002205	DNA Mismatch Repair Protein Msh2		8	7	7	8	7	7	44
OG0002239	DNA Topoisomerase 2		8	7	5	7	7	5	39
OG0002379	ERCC Excision Repair 2 (XPD)		8	5	4	7	5	3	32
OG0002650	Ser/thr Protein Kinase PLK1		8	7	7	8	7	7	44
OG0003535	Exonuclease 1		8	8	7	7	7	6	43
OG0003559	Cytoplasmic Polyadenylation Element-Binding Protein 1		8	7	5	7	6	5	38
OG0004044	DNA Replication Helicase/Nuclease 2		8	8	6	8	7	6	43
OG0004711	Deoxyuridine Triphosphatase		8	8	8	8	8	8	48
OG0004730	Histone Chaperone ASF1B		8	7	5	8	7	5	40
OG0006870	DNA Replication Licensing Factor MCM4		8	8	6	8	8	6	44
OG0007045	Structure Specific Recognition Protein 1		8	7	5	8	7	5	40
OG0007625	Exportin 2		8	7	6	6	6	5	38
OG0007731	Proliferating Cell Nuclear Antigen (PCNA)		8	8	7	7	7	7	44
